# Supplementary material for: Towards a molecular picture of the archaeal cell surface
Source: Nat Commun. 2024 Nov 29;15:10401. doi: 10.1038/s41467-024-53986-9 (PMC11607397; doi:10.1038/s41467-024-53986-9)
Supplement: Supplementary file 5 — Supplementary Dataset 1 [file 41467_2024_53986_MOESM5_ESM.zip]

Archive with 226 entries (226 files):
- Archaellum_Homologues_2024/Sequences.txt
- Archaellum_Homologues_2024/DFR88_11670_Metallosphaera_prunae/cite.bibtex
- Archaellum_Homologues_2024/DFR88_11670_Metallosphaera_prunae/DFR88_11670_Metallosphaera_prunae_bda9b_env/bfd.mgnify30.metaeuk30.smag30.a3m
- Archaellum_Homologues_2024/DFR88_11670_Metallosphaera_prunae/DFR88_11670_Metallosphaera_prunae_bda9b_env/msa.sh
- Archaellum_Homologues_2024/DFR88_11670_Metallosphaera_prunae/DFR88_11670_Metallosphaera_prunae_bda9b_env/out.tar.gz
- Archaellum_Homologues_2024/DFR88_11670_Metallosphaera_prunae/DFR88_11670_Metallosphaera_prunae_bda9b_env/pdb70.m8
- Archaellum_Homologues_2024/DFR88_11670_Metallosphaera_prunae/DFR88_11670_Metallosphaera_prunae_bda9b_env/uniref.a3m
- Archaellum_Homologues_2024/DFR88_11670_Metallosphaera_prunae/config.json
- Archaellum_Homologues_2024/DFR88_11670_Metallosphaera_prunae/DFR88_11670_Metallosphaera_prunae_bda9b.a3m
- Archaellum_Homologues_2024/DFR88_11670_Metallosphaera_prunae/DFR88_11670_Metallosphaera_prunae_bda9b.csv
- Archaellum_Homologues_2024/DFR88_11670_Metallosphaera_prunae/DFR88_11670_Metallosphaera_prunae_bda9b.done.txt
- Archaellum_Homologues_2024/DFR88_11670_Metallosphaera_prunae/DFR88_11670_Metallosphaera_prunae_bda9b_coverage.png
- Archaellum_Homologues_2024/DFR88_11670_Metallosphaera_prunae/DFR88_11670_Metallosphaera_prunae_bda9b_pae.png
- Archaellum_Homologues_2024/DFR88_11670_Metallosphaera_prunae/DFR88_11670_Metallosphaera_prunae_bda9b_plddt.png
- Archaellum_Homologues_2024/DFR88_11670_Metallosphaera_prunae/DFR88_11670_Metallosphaera_prunae_bda9b_predicted_aligned_error_v1.json
- Archaellum_Homologues_2024/DFR88_11670_Metallosphaera_prunae/DFR88_11670_Metallosphaera_prunae_bda9b_scores_rank_001_alphafold2_ptm_model_2_seed_000.json
- Archaellum_Homologues_2024/DFR88_11670_Metallosphaera_prunae/DFR88_11670_Metallosphaera_prunae_bda9b_scores_rank_002_alphafold2_ptm_model_4_seed_000.json
- Archaellum_Homologues_2024/DFR88_11670_Metallosphaera_prunae/DFR88_11670_Metallosphaera_prunae_bda9b_scores_rank_003_alphafold2_ptm_model_5_seed_000.json
- Archaellum_Homologues_2024/DFR88_11670_Metallosphaera_prunae/DFR88_11670_Metallosphaera_prunae_bda9b_scores_rank_004_alphafold2_ptm_model_3_seed_000.json
- Archaellum_Homologues_2024/DFR88_11670_Metallosphaera_prunae/DFR88_11670_Metallosphaera_prunae_bda9b_scores_rank_005_alphafold2_ptm_model_1_seed_000.json
- Archaellum_Homologues_2024/DFR88_11670_Metallosphaera_prunae/DFR88_11670_Metallosphaera_prunae_bda9b_unrelaxed_rank_001_alphafold2_ptm_model_2_seed_000.pdb
- Archaellum_Homologues_2024/DFR88_11670_Metallosphaera_prunae/DFR88_11670_Metallosphaera_prunae_bda9b_unrelaxed_rank_002_alphafold2_ptm_model_4_seed_000.pdb
- Archaellum_Homologues_2024/DFR88_11670_Metallosphaera_prunae/DFR88_11670_Metallosphaera_prunae_bda9b_unrelaxed_rank_003_alphafold2_ptm_model_5_seed_000.pdb
- Archaellum_Homologues_2024/DFR88_11670_Metallosphaera_prunae/DFR88_11670_Metallosphaera_prunae_bda9b_unrelaxed_rank_004_alphafold2_ptm_model_3_seed_000.pdb
- Archaellum_Homologues_2024/DFR88_11670_Metallosphaera_prunae/DFR88_11670_Metallosphaera_prunae_bda9b_unrelaxed_rank_005_alphafold2_ptm_model_1_seed_000.pdb
- Archaellum_Homologues_2024/DFR88_11670_Metallosphaera_prunae/log.txt
- Archaellum_Homologues_2024/HS1genome_1617_Sulfodiicoccus_acidiphilus/cite.bibtex
- Archaellum_Homologues_2024/HS1genome_1617_Sulfodiicoccus_acidiphilus/HS1genome_1617_Sulfodiicoccus_acidiphilus_34e1f_env/bfd.mgnify30.metaeuk30.smag30.a3m
- Archaellum_Homologues_2024/HS1genome_1617_Sulfodiicoccus_acidiphilus/HS1genome_1617_Sulfodiicoccus_acidiphilus_34e1f_env/msa.sh
- Archaellum_Homologues_2024/HS1genome_1617_Sulfodiicoccus_acidiphilus/HS1genome_1617_Sulfodiicoccus_acidiphilus_34e1f_env/out.tar.gz
- Archaellum_Homologues_2024/HS1genome_1617_Sulfodiicoccus_acidiphilus/HS1genome_1617_Sulfodiicoccus_acidiphilus_34e1f_env/pdb70.m8
- Archaellum_Homologues_2024/HS1genome_1617_Sulfodiicoccus_acidiphilus/HS1genome_1617_Sulfodiicoccus_acidiphilus_34e1f_env/uniref.a3m
- Archaellum_Homologues_2024/HS1genome_1617_Sulfodiicoccus_acidiphilus/config.json
- Archaellum_Homologues_2024/HS1genome_1617_Sulfodiicoccus_acidiphilus/HS1genome_1617_Sulfodiicoccus_acidiphilus_34e1f.a3m
- Archaellum_Homologues_2024/HS1genome_1617_Sulfodiicoccus_acidiphilus/HS1genome_1617_Sulfodiicoccus_acidiphilus_34e1f.csv
- Archaellum_Homologues_2024/HS1genome_1617_Sulfodiicoccus_acidiphilus/HS1genome_1617_Sulfodiicoccus_acidiphilus_34e1f.done.txt
- Archaellum_Homologues_2024/HS1genome_1617_Sulfodiicoccus_acidiphilus/HS1genome_1617_Sulfodiicoccus_acidiphilus_34e1f_coverage.png
- Archaellum_Homologues_2024/HS1genome_1617_Sulfodiicoccus_acidiphilus/HS1genome_1617_Sulfodiicoccus_acidiphilus_34e1f_pae.png
- Archaellum_Homologues_2024/HS1genome_1617_Sulfodiicoccus_acidiphilus/HS1genome_1617_Sulfodiicoccus_acidiphilus_34e1f_plddt.png
- Archaellum_Homologues_2024/HS1genome_1617_Sulfodiicoccus_acidiphilus/HS1genome_1617_Sulfodiicoccus_acidiphilus_34e1f_predicted_aligned_error_v1.json
- Archaellum_Homologues_2024/HS1genome_1617_Sulfodiicoccus_acidiphilus/HS1genome_1617_Sulfodiicoccus_acidiphilus_34e1f_scores_rank_001_alphafold2_ptm_model_1_seed_000.json
- Archaellum_Homologues_2024/HS1genome_1617_Sulfodiicoccus_acidiphilus/HS1genome_1617_Sulfodiicoccus_acidiphilus_34e1f_scores_rank_002_alphafold2_ptm_model_5_seed_000.json
- Archaellum_Homologues_2024/HS1genome_1617_Sulfodiicoccus_acidiphilus/HS1genome_1617_Sulfodiicoccus_acidiphilus_34e1f_scores_rank_003_alphafold2_ptm_model_2_seed_000.json
- Archaellum_Homologues_2024/HS1genome_1617_Sulfodiicoccus_acidiphilus/HS1genome_1617_Sulfodiicoccus_acidiphilus_34e1f_scores_rank_004_alphafold2_ptm_model_4_seed_000.json
- Archaellum_Homologues_2024/HS1genome_1617_Sulfodiicoccus_acidiphilus/HS1genome_1617_Sulfodiicoccus_acidiphilus_34e1f_scores_rank_005_alphafold2_ptm_model_3_seed_000.json
- Archaellum_Homologues_2024/HS1genome_1617_Sulfodiicoccus_acidiphilus/HS1genome_1617_Sulfodiicoccus_acidiphilus_34e1f_unrelaxed_rank_001_alphafold2_ptm_model_1_seed_000.pdb
- Archaellum_Homologues_2024/HS1genome_1617_Sulfodiicoccus_acidiphilus/HS1genome_1617_Sulfodiicoccus_acidiphilus_34e1f_unrelaxed_rank_002_alphafold2_ptm_model_5_seed_000.pdb
- Archaellum_Homologues_2024/HS1genome_1617_Sulfodiicoccus_acidiphilus/HS1genome_1617_Sulfodiicoccus_acidiphilus_34e1f_unrelaxed_rank_003_alphafold2_ptm_model_2_seed_000.pdb
- Archaellum_Homologues_2024/HS1genome_1617_Sulfodiicoccus_acidiphilus/HS1genome_1617_Sulfodiicoccus_acidiphilus_34e1f_unrelaxed_rank_004_alphafold2_ptm_model_4_seed_000.pdb
- Archaellum_Homologues_2024/HS1genome_1617_Sulfodiicoccus_acidiphilus/HS1genome_1617_Sulfodiicoccus_acidiphilus_34e1f_unrelaxed_rank_005_alphafold2_ptm_model_3_seed_000.pdb
- Archaellum_Homologues_2024/HS1genome_1617_Sulfodiicoccus_acidiphilus/log.txt
- Archaellum_Homologues_2024/J5U21_01231_Saccharolobus_shibatae/cite.bibtex
- Archaellum_Homologues_2024/J5U21_01231_Saccharolobus_shibatae/J5U21_01231_Saccharolobus_shibatae_8965b_env/bfd.mgnify30.metaeuk30.smag30.a3m
- Archaellum_Homologues_2024/J5U21_01231_Saccharolobus_shibatae/J5U21_01231_Saccharolobus_shibatae_8965b_env/msa.sh
- Archaellum_Homologues_2024/J5U21_01231_Saccharolobus_shibatae/J5U21_01231_Saccharolobus_shibatae_8965b_env/out.tar.gz
- Archaellum_Homologues_2024/J5U21_01231_Saccharolobus_shibatae/J5U21_01231_Saccharolobus_shibatae_8965b_env/pdb70.m8
- Archaellum_Homologues_2024/J5U21_01231_Saccharolobus_shibatae/J5U21_01231_Saccharolobus_shibatae_8965b_env/uniref.a3m
- Archaellum_Homologues_2024/J5U21_01231_Saccharolobus_shibatae/config.json
- Archaellum_Homologues_2024/J5U21_01231_Saccharolobus_shibatae/J5U21_01231_Saccharolobus_shibatae_8965b.a3m
- Archaellum_Homologues_2024/J5U21_01231_Saccharolobus_shibatae/J5U21_01231_Saccharolobus_shibatae_8965b.csv
- Archaellum_Homologues_2024/J5U21_01231_Saccharolobus_shibatae/J5U21_01231_Saccharolobus_shibatae_8965b.done.txt
- Archaellum_Homologues_2024/J5U21_01231_Saccharolobus_shibatae/J5U21_01231_Saccharolobus_shibatae_8965b_coverage.png
- Archaellum_Homologues_2024/J5U21_01231_Saccharolobus_shibatae/J5U21_01231_Saccharolobus_shibatae_8965b_pae.png
- Archaellum_Homologues_2024/J5U21_01231_Saccharolobus_shibatae/J5U21_01231_Saccharolobus_shibatae_8965b_plddt.png
- Archaellum_Homologues_2024/J5U21_01231_Saccharolobus_shibatae/J5U21_01231_Saccharolobus_shibatae_8965b_predicted_aligned_error_v1.json
- Archaellum_Homologues_2024/J5U21_01231_Saccharolobus_shibatae/J5U21_01231_Saccharolobus_shibatae_8965b_scores_rank_001_alphafold2_ptm_model_5_seed_000.json
- Archaellum_Homologues_2024/J5U21_01231_Saccharolobus_shibatae/J5U21_01231_Saccharolobus_shibatae_8965b_scores_rank_002_alphafold2_ptm_model_4_seed_000.json
- Archaellum_Homologues_2024/J5U21_01231_Saccharolobus_shibatae/J5U21_01231_Saccharolobus_shibatae_8965b_scores_rank_003_alphafold2_ptm_model_1_seed_000.json
- Archaellum_Homologues_2024/J5U21_01231_Saccharolobus_shibatae/J5U21_01231_Saccharolobus_shibatae_8965b_scores_rank_004_alphafold2_ptm_model_2_seed_000.json
- Archaellum_Homologues_2024/J5U21_01231_Saccharolobus_shibatae/J5U21_01231_Saccharolobus_shibatae_8965b_scores_rank_005_alphafold2_ptm_model_3_seed_000.json
- Archaellum_Homologues_2024/J5U21_01231_Saccharolobus_shibatae/J5U21_01231_Saccharolobus_shibatae_8965b_unrelaxed_rank_001_alphafold2_ptm_model_5_seed_000.pdb
- Archaellum_Homologues_2024/J5U21_01231_Saccharolobus_shibatae/J5U21_01231_Saccharolobus_shibatae_8965b_unrelaxed_rank_002_alphafold2_ptm_model_4_seed_000.pdb
- Archaellum_Homologues_2024/J5U21_01231_Saccharolobus_shibatae/J5U21_01231_Saccharolobus_shibatae_8965b_unrelaxed_rank_003_alphafold2_ptm_model_1_seed_000.pdb
- Archaellum_Homologues_2024/J5U21_01231_Saccharolobus_shibatae/J5U21_01231_Saccharolobus_shibatae_8965b_unrelaxed_rank_004_alphafold2_ptm_model_2_seed_000.pdb
- Archaellum_Homologues_2024/J5U21_01231_Saccharolobus_shibatae/J5U21_01231_Saccharolobus_shibatae_8965b_unrelaxed_rank_005_alphafold2_ptm_model_3_seed_000.pdb
- Archaellum_Homologues_2024/J5U21_01231_Saccharolobus_shibatae/log.txt
- Archaellum_Homologues_2024/MsedA_1348_Metallosphaera/cite.bibtex
- Archaellum_Homologues_2024/MsedA_1348_Metallosphaera/MsedA_1348_Metallosphaera_ad736_env/bfd.mgnify30.metaeuk30.smag30.a3m
- Archaellum_Homologues_2024/MsedA_1348_Metallosphaera/MsedA_1348_Metallosphaera_ad736_env/msa.sh
- Archaellum_Homologues_2024/MsedA_1348_Metallosphaera/MsedA_1348_Metallosphaera_ad736_env/out.tar.gz
- Archaellum_Homologues_2024/MsedA_1348_Metallosphaera/MsedA_1348_Metallosphaera_ad736_env/pdb70.m8
- Archaellum_Homologues_2024/MsedA_1348_Metallosphaera/MsedA_1348_Metallosphaera_ad736_env/uniref.a3m
- Archaellum_Homologues_2024/MsedA_1348_Metallosphaera/config.json
- Archaellum_Homologues_2024/MsedA_1348_Metallosphaera/log.txt
- Archaellum_Homologues_2024/MsedA_1348_Metallosphaera/MsedA_1348_Metallosphaera_ad736.a3m
- Archaellum_Homologues_2024/MsedA_1348_Metallosphaera/MsedA_1348_Metallosphaera_ad736.csv
- Archaellum_Homologues_2024/MsedA_1348_Metallosphaera/MsedA_1348_Metallosphaera_ad736.done.txt
- Archaellum_Homologues_2024/MsedA_1348_Metallosphaera/MsedA_1348_Metallosphaera_ad736_coverage.png
- Archaellum_Homologues_2024/MsedA_1348_Metallosphaera/MsedA_1348_Metallosphaera_ad736_pae.png
- Archaellum_Homologues_2024/MsedA_1348_Metallosphaera/MsedA_1348_Metallosphaera_ad736_plddt.png
- Archaellum_Homologues_2024/MsedA_1348_Metallosphaera/MsedA_1348_Metallosphaera_ad736_predicted_aligned_error_v1.json
- Archaellum_Homologues_2024/MsedA_1348_Metallosphaera/MsedA_1348_Metallosphaera_ad736_scores_rank_001_alphafold2_ptm_model_4_seed_000.json
- Archaellum_Homologues_2024/MsedA_1348_Metallosphaera/MsedA_1348_Metallosphaera_ad736_scores_rank_002_alphafold2_ptm_model_2_seed_000.json
- Archaellum_Homologues_2024/MsedA_1348_Metallosphaera/MsedA_1348_Metallosphaera_ad736_scores_rank_003_alphafold2_ptm_model_1_seed_000.json
- Archaellum_Homologues_2024/MsedA_1348_Metallosphaera/MsedA_1348_Metallosphaera_ad736_scores_rank_004_alphafold2_ptm_model_5_seed_000.json
- Archaellum_Homologues_2024/MsedA_1348_Metallosphaera/MsedA_1348_Metallosphaera_ad736_scores_rank_005_alphafold2_ptm_model_3_seed_000.json
- Archaellum_Homologues_2024/MsedA_1348_Metallosphaera/MsedA_1348_Metallosphaera_ad736_unrelaxed_rank_001_alphafold2_ptm_model_4_seed_000.pdb
- Archaellum_Homologues_2024/MsedA_1348_Metallosphaera/MsedA_1348_Metallosphaera_ad736_unrelaxed_rank_002_alphafold2_ptm_model_2_seed_000.pdb
- Archaellum_Homologues_2024/MsedA_1348_Metallosphaera/MsedA_1348_Metallosphaera_ad736_unrelaxed_rank_003_alphafold2_ptm_model_1_seed_000.pdb
- Archaellum_Homologues_2024/MsedA_1348_Metallosphaera/MsedA_1348_Metallosphaera_ad736_unrelaxed_rank_004_alphafold2_ptm_model_5_seed_000.pdb
- Archaellum_Homologues_2024/MsedA_1348_Metallosphaera/MsedA_1348_Metallosphaera_ad736_unrelaxed_rank_005_alphafold2_ptm_model_3_seed_000.pdb
- Archaellum_Homologues_2024/SACC_19750_Saccharolobus_caldissimus/cite.bibtex
- Archaellum_Homologues_2024/SACC_19750_Saccharolobus_caldissimus/SACC_19750_Saccharolobus_caldissimus_d4f34_env/bfd.mgnify30.metaeuk30.smag30.a3m
- Archaellum_Homologues_2024/SACC_19750_Saccharolobus_caldissimus/SACC_19750_Saccharolobus_caldissimus_d4f34_env/msa.sh
- Archaellum_Homologues_2024/SACC_19750_Saccharolobus_caldissimus/SACC_19750_Saccharolobus_caldissimus_d4f34_env/out.tar.gz
- Archaellum_Homologues_2024/SACC_19750_Saccharolobus_caldissimus/SACC_19750_Saccharolobus_caldissimus_d4f34_env/pdb70.m8
- Archaellum_Homologues_2024/SACC_19750_Saccharolobus_caldissimus/SACC_19750_Saccharolobus_caldissimus_d4f34_env/uniref.a3m
- Archaellum_Homologues_2024/SACC_19750_Saccharolobus_caldissimus/config.json
- Archaellum_Homologues_2024/SACC_19750_Saccharolobus_caldissimus/log.txt
- Archaellum_Homologues_2024/SACC_19750_Saccharolobus_caldissimus/SACC_19750_Saccharolobus_caldissimus_d4f34.a3m
- Archaellum_Homologues_2024/SACC_19750_Saccharolobus_caldissimus/SACC_19750_Saccharolobus_caldissimus_d4f34.csv
- Archaellum_Homologues_2024/SACC_19750_Saccharolobus_caldissimus/SACC_19750_Saccharolobus_caldissimus_d4f34.done.txt
- Archaellum_Homologues_2024/SACC_19750_Saccharolobus_caldissimus/SACC_19750_Saccharolobus_caldissimus_d4f34_coverage.png
- Archaellum_Homologues_2024/SACC_19750_Saccharolobus_caldissimus/SACC_19750_Saccharolobus_caldissimus_d4f34_pae.png
- Archaellum_Homologues_2024/SACC_19750_Saccharolobus_caldissimus/SACC_19750_Saccharolobus_caldissimus_d4f34_plddt.png
- Archaellum_Homologues_2024/SACC_19750_Saccharolobus_caldissimus/SACC_19750_Saccharolobus_caldissimus_d4f34_predicted_aligned_error_v1.json
- Archaellum_Homologues_2024/SACC_19750_Saccharolobus_caldissimus/SACC_19750_Saccharolobus_caldissimus_d4f34_scores_rank_001_alphafold2_ptm_model_3_seed_000.json
- Archaellum_Homologues_2024/SACC_19750_Saccharolobus_caldissimus/SACC_19750_Saccharolobus_caldissimus_d4f34_scores_rank_002_alphafold2_ptm_model_2_seed_000.json
- Archaellum_Homologues_2024/SACC_19750_Saccharolobus_caldissimus/SACC_19750_Saccharolobus_caldissimus_d4f34_scores_rank_003_alphafold2_ptm_model_5_seed_000.json
- Archaellum_Homologues_2024/SACC_19750_Saccharolobus_caldissimus/SACC_19750_Saccharolobus_caldissimus_d4f34_scores_rank_004_alphafold2_ptm_model_1_seed_000.json
- Archaellum_Homologues_2024/SACC_19750_Saccharolobus_caldissimus/SACC_19750_Saccharolobus_caldissimus_d4f34_scores_rank_005_alphafold2_ptm_model_4_seed_000.json
- Archaellum_Homologues_2024/SACC_19750_Saccharolobus_caldissimus/SACC_19750_Saccharolobus_caldissimus_d4f34_unrelaxed_rank_001_alphafold2_ptm_model_3_seed_000.pdb
- Archaellum_Homologues_2024/SACC_19750_Saccharolobus_caldissimus/SACC_19750_Saccharolobus_caldissimus_d4f34_unrelaxed_rank_002_alphafold2_ptm_model_2_seed_000.pdb
- Archaellum_Homologues_2024/SACC_19750_Saccharolobus_caldissimus/SACC_19750_Saccharolobus_caldissimus_d4f34_unrelaxed_rank_003_alphafold2_ptm_model_5_seed_000.pdb
- Archaellum_Homologues_2024/SACC_19750_Saccharolobus_caldissimus/SACC_19750_Saccharolobus_caldissimus_d4f34_unrelaxed_rank_004_alphafold2_ptm_model_1_seed_000.pdb
- Archaellum_Homologues_2024/SACC_19750_Saccharolobus_caldissimus/SACC_19750_Saccharolobus_caldissimus_d4f34_unrelaxed_rank_005_alphafold2_ptm_model_4_seed_000.pdb
- Archaellum_Homologues_2024/Saci_1178_Sulfolobus_Acidocaldarius/cite.bibtex
- Archaellum_Homologues_2024/Saci_1178_Sulfolobus_Acidocaldarius/Saci_1178_Sulfolobus_Acidocaldarius_b2d98_env/bfd.mgnify30.metaeuk30.smag30.a3m
- Archaellum_Homologues_2024/Saci_1178_Sulfolobus_Acidocaldarius/Saci_1178_Sulfolobus_Acidocaldarius_b2d98_env/msa.sh
- Archaellum_Homologues_2024/Saci_1178_Sulfolobus_Acidocaldarius/Saci_1178_Sulfolobus_Acidocaldarius_b2d98_env/out.tar.gz
- Archaellum_Homologues_2024/Saci_1178_Sulfolobus_Acidocaldarius/Saci_1178_Sulfolobus_Acidocaldarius_b2d98_env/pdb70.m8
- Archaellum_Homologues_2024/Saci_1178_Sulfolobus_Acidocaldarius/Saci_1178_Sulfolobus_Acidocaldarius_b2d98_env/uniref.a3m
- Archaellum_Homologues_2024/Saci_1178_Sulfolobus_Acidocaldarius/config.json
- Archaellum_Homologues_2024/Saci_1178_Sulfolobus_Acidocaldarius/log.txt
- Archaellum_Homologues_2024/Saci_1178_Sulfolobus_Acidocaldarius/Saci_1178_Sulfolobus_Acidocaldarius_b2d98.a3m
- Archaellum_Homologues_2024/Saci_1178_Sulfolobus_Acidocaldarius/Saci_1178_Sulfolobus_Acidocaldarius_b2d98.csv
- Archaellum_Homologues_2024/Saci_1178_Sulfolobus_Acidocaldarius/Saci_1178_Sulfolobus_Acidocaldarius_b2d98.done.txt
- Archaellum_Homologues_2024/Saci_1178_Sulfolobus_Acidocaldarius/Saci_1178_Sulfolobus_Acidocaldarius_b2d98_coverage.png
- Archaellum_Homologues_2024/Saci_1178_Sulfolobus_Acidocaldarius/Saci_1178_Sulfolobus_Acidocaldarius_b2d98_pae.png
- Archaellum_Homologues_2024/Saci_1178_Sulfolobus_Acidocaldarius/Saci_1178_Sulfolobus_Acidocaldarius_b2d98_plddt.png
- Archaellum_Homologues_2024/Saci_1178_Sulfolobus_Acidocaldarius/Saci_1178_Sulfolobus_Acidocaldarius_b2d98_predicted_aligned_error_v1.json
- Archaellum_Homologues_2024/Saci_1178_Sulfolobus_Acidocaldarius/Saci_1178_Sulfolobus_Acidocaldarius_b2d98_scores_rank_001_alphafold2_ptm_model_2_seed_000.json
- Archaellum_Homologues_2024/Saci_1178_Sulfolobus_Acidocaldarius/Saci_1178_Sulfolobus_Acidocaldarius_b2d98_scores_rank_002_alphafold2_ptm_model_5_seed_000.json
- Archaellum_Homologues_2024/Saci_1178_Sulfolobus_Acidocaldarius/Saci_1178_Sulfolobus_Acidocaldarius_b2d98_scores_rank_003_alphafold2_ptm_model_3_seed_000.json
- Archaellum_Homologues_2024/Saci_1178_Sulfolobus_Acidocaldarius/Saci_1178_Sulfolobus_Acidocaldarius_b2d98_scores_rank_004_alphafold2_ptm_model_4_seed_000.json
- Archaellum_Homologues_2024/Saci_1178_Sulfolobus_Acidocaldarius/Saci_1178_Sulfolobus_Acidocaldarius_b2d98_scores_rank_005_alphafold2_ptm_model_1_seed_000.json
- Archaellum_Homologues_2024/Saci_1178_Sulfolobus_Acidocaldarius/Saci_1178_Sulfolobus_Acidocaldarius_b2d98_unrelaxed_rank_001_alphafold2_ptm_model_2_seed_000.pdb
- Archaellum_Homologues_2024/Saci_1178_Sulfolobus_Acidocaldarius/Saci_1178_Sulfolobus_Acidocaldarius_b2d98_unrelaxed_rank_002_alphafold2_ptm_model_5_seed_000.pdb
- Archaellum_Homologues_2024/Saci_1178_Sulfolobus_Acidocaldarius/Saci_1178_Sulfolobus_Acidocaldarius_b2d98_unrelaxed_rank_003_alphafold2_ptm_model_3_seed_000.pdb
- Archaellum_Homologues_2024/Saci_1178_Sulfolobus_Acidocaldarius/Saci_1178_Sulfolobus_Acidocaldarius_b2d98_unrelaxed_rank_004_alphafold2_ptm_model_4_seed_000.pdb
- Archaellum_Homologues_2024/Saci_1178_Sulfolobus_Acidocaldarius/Saci_1178_Sulfolobus_Acidocaldarius_b2d98_unrelaxed_rank_005_alphafold2_ptm_model_1_seed_000.pdb
- Archaellum_Homologues_2024/SiRe_0124_Sulfolobus_islandicus/cite.bibtex
- Archaellum_Homologues_2024/SiRe_0124_Sulfolobus_islandicus/SiRe_0124_Sulfolobus_islandicus_95109_env/bfd.mgnify30.metaeuk30.smag30.a3m
- Archaellum_Homologues_2024/SiRe_0124_Sulfolobus_islandicus/SiRe_0124_Sulfolobus_islandicus_95109_env/msa.sh
- Archaellum_Homologues_2024/SiRe_0124_Sulfolobus_islandicus/SiRe_0124_Sulfolobus_islandicus_95109_env/out.tar.gz
- Archaellum_Homologues_2024/SiRe_0124_Sulfolobus_islandicus/SiRe_0124_Sulfolobus_islandicus_95109_env/pdb70.m8
- Archaellum_Homologues_2024/SiRe_0124_Sulfolobus_islandicus/SiRe_0124_Sulfolobus_islandicus_95109_env/uniref.a3m
- Archaellum_Homologues_2024/SiRe_0124_Sulfolobus_islandicus/config.json
- Archaellum_Homologues_2024/SiRe_0124_Sulfolobus_islandicus/log.txt
- Archaellum_Homologues_2024/SiRe_0124_Sulfolobus_islandicus/SiRe_0124_Sulfolobus_islandicus_95109.a3m
- Archaellum_Homologues_2024/SiRe_0124_Sulfolobus_islandicus/SiRe_0124_Sulfolobus_islandicus_95109.csv
- Archaellum_Homologues_2024/SiRe_0124_Sulfolobus_islandicus/SiRe_0124_Sulfolobus_islandicus_95109.done.txt
- Archaellum_Homologues_2024/SiRe_0124_Sulfolobus_islandicus/SiRe_0124_Sulfolobus_islandicus_95109_coverage.png
- Archaellum_Homologues_2024/SiRe_0124_Sulfolobus_islandicus/SiRe_0124_Sulfolobus_islandicus_95109_pae.png
- Archaellum_Homologues_2024/SiRe_0124_Sulfolobus_islandicus/SiRe_0124_Sulfolobus_islandicus_95109_plddt.png
- Archaellum_Homologues_2024/SiRe_0124_Sulfolobus_islandicus/SiRe_0124_Sulfolobus_islandicus_95109_predicted_aligned_error_v1.json
- Archaellum_Homologues_2024/SiRe_0124_Sulfolobus_islandicus/SiRe_0124_Sulfolobus_islandicus_95109_scores_rank_001_alphafold2_ptm_model_4_seed_000.json
- Archaellum_Homologues_2024/SiRe_0124_Sulfolobus_islandicus/SiRe_0124_Sulfolobus_islandicus_95109_scores_rank_002_alphafold2_ptm_model_2_seed_000.json
- Archaellum_Homologues_2024/SiRe_0124_Sulfolobus_islandicus/SiRe_0124_Sulfolobus_islandicus_95109_scores_rank_003_alphafold2_ptm_model_5_seed_000.json
- Archaellum_Homologues_2024/SiRe_0124_Sulfolobus_islandicus/SiRe_0124_Sulfolobus_islandicus_95109_scores_rank_004_alphafold2_ptm_model_3_seed_000.json
- Archaellum_Homologues_2024/SiRe_0124_Sulfolobus_islandicus/SiRe_0124_Sulfolobus_islandicus_95109_scores_rank_005_alphafold2_ptm_model_1_seed_000.json
- Archaellum_Homologues_2024/SiRe_0124_Sulfolobus_islandicus/SiRe_0124_Sulfolobus_islandicus_95109_unrelaxed_rank_001_alphafold2_ptm_model_4_seed_000.pdb
- Archaellum_Homologues_2024/SiRe_0124_Sulfolobus_islandicus/SiRe_0124_Sulfolobus_islandicus_95109_unrelaxed_rank_002_alphafold2_ptm_model_2_seed_000.pdb
- Archaellum_Homologues_2024/SiRe_0124_Sulfolobus_islandicus/SiRe_0124_Sulfolobus_islandicus_95109_unrelaxed_rank_003_alphafold2_ptm_model_5_seed_000.pdb
- Archaellum_Homologues_2024/SiRe_0124_Sulfolobus_islandicus/SiRe_0124_Sulfolobus_islandicus_95109_unrelaxed_rank_004_alphafold2_ptm_model_3_seed_000.pdb
- Archaellum_Homologues_2024/SiRe_0124_Sulfolobus_islandicus/SiRe_0124_Sulfolobus_islandicus_95109_unrelaxed_rank_005_alphafold2_ptm_model_1_seed_000.pdb
- Archaellum_Homologues_2024/STK_25180_Sulfurisphaera_tokodaii/cite.bibtex
- Archaellum_Homologues_2024/STK_25180_Sulfurisphaera_tokodaii/STK_25180_Sulfurisphaera_tokodaii_db704_env/bfd.mgnify30.metaeuk30.smag30.a3m
- Archaellum_Homologues_2024/STK_25180_Sulfurisphaera_tokodaii/STK_25180_Sulfurisphaera_tokodaii_db704_env/msa.sh
- Archaellum_Homologues_2024/STK_25180_Sulfurisphaera_tokodaii/STK_25180_Sulfurisphaera_tokodaii_db704_env/out.tar.gz
- Archaellum_Homologues_2024/STK_25180_Sulfurisphaera_tokodaii/STK_25180_Sulfurisphaera_tokodaii_db704_env/pdb70.m8
- Archaellum_Homologues_2024/STK_25180_Sulfurisphaera_tokodaii/STK_25180_Sulfurisphaera_tokodaii_db704_env/uniref.a3m
- Archaellum_Homologues_2024/STK_25180_Sulfurisphaera_tokodaii/config.json
- Archaellum_Homologues_2024/STK_25180_Sulfurisphaera_tokodaii/log.txt
- Archaellum_Homologues_2024/STK_25180_Sulfurisphaera_tokodaii/STK_25180_Sulfurisphaera_tokodaii_db704.a3m
- Archaellum_Homologues_2024/STK_25180_Sulfurisphaera_tokodaii/STK_25180_Sulfurisphaera_tokodaii_db704.csv
- Archaellum_Homologues_2024/STK_25180_Sulfurisphaera_tokodaii/STK_25180_Sulfurisphaera_tokodaii_db704.done.txt
- Archaellum_Homologues_2024/STK_25180_Sulfurisphaera_tokodaii/STK_25180_Sulfurisphaera_tokodaii_db704_coverage.png
- Archaellum_Homologues_2024/STK_25180_Sulfurisphaera_tokodaii/STK_25180_Sulfurisphaera_tokodaii_db704_pae.png
- Archaellum_Homologues_2024/STK_25180_Sulfurisphaera_tokodaii/STK_25180_Sulfurisphaera_tokodaii_db704_plddt.png
- Archaellum_Homologues_2024/STK_25180_Sulfurisphaera_tokodaii/STK_25180_Sulfurisphaera_tokodaii_db704_predicted_aligned_error_v1.json
- Archaellum_Homologues_2024/STK_25180_Sulfurisphaera_tokodaii/STK_25180_Sulfurisphaera_tokodaii_db704_scores_rank_001_alphafold2_ptm_model_4_seed_000.json
- Archaellum_Homologues_2024/STK_25180_Sulfurisphaera_tokodaii/STK_25180_Sulfurisphaera_tokodaii_db704_scores_rank_002_alphafold2_ptm_model_5_seed_000.json
- Archaellum_Homologues_2024/STK_25180_Sulfurisphaera_tokodaii/STK_25180_Sulfurisphaera_tokodaii_db704_scores_rank_003_alphafold2_ptm_model_2_seed_000.json
- Archaellum_Homologues_2024/STK_25180_Sulfurisphaera_tokodaii/STK_25180_Sulfurisphaera_tokodaii_db704_scores_rank_004_alphafold2_ptm_model_3_seed_000.json
- Archaellum_Homologues_2024/STK_25180_Sulfurisphaera_tokodaii/STK_25180_Sulfurisphaera_tokodaii_db704_scores_rank_005_alphafold2_ptm_model_1_seed_000.json
- Archaellum_Homologues_2024/STK_25180_Sulfurisphaera_tokodaii/STK_25180_Sulfurisphaera_tokodaii_db704_unrelaxed_rank_001_alphafold2_ptm_model_4_seed_000.pdb
- Archaellum_Homologues_2024/STK_25180_Sulfurisphaera_tokodaii/STK_25180_Sulfurisphaera_tokodaii_db704_unrelaxed_rank_002_alphafold2_ptm_model_5_seed_000.pdb
- Archaellum_Homologues_2024/STK_25180_Sulfurisphaera_tokodaii/STK_25180_Sulfurisphaera_tokodaii_db704_unrelaxed_rank_003_alphafold2_ptm_model_2_seed_000.pdb
- Archaellum_Homologues_2024/STK_25180_Sulfurisphaera_tokodaii/STK_25180_Sulfurisphaera_tokodaii_db704_unrelaxed_rank_004_alphafold2_ptm_model_3_seed_000.pdb
- Archaellum_Homologues_2024/STK_25180_Sulfurisphaera_tokodaii/STK_25180_Sulfurisphaera_tokodaii_db704_unrelaxed_rank_005_alphafold2_ptm_model_1_seed_000.pdb
- Archaellum_Homologues_2024/SULC_0127_Saccharolobus_solfataricus/cite.bibtex
- Archaellum_Homologues_2024/SULC_0127_Saccharolobus_solfataricus/SULC_0127_Saccharolobus_solfataricus_0163d_env/bfd.mgnify30.metaeuk30.smag30.a3m
- Archaellum_Homologues_2024/SULC_0127_Saccharolobus_solfataricus/SULC_0127_Saccharolobus_solfataricus_0163d_env/msa.sh
- Archaellum_Homologues_2024/SULC_0127_Saccharolobus_solfataricus/SULC_0127_Saccharolobus_solfataricus_0163d_env/out.tar.gz
- Archaellum_Homologues_2024/SULC_0127_Saccharolobus_solfataricus/SULC_0127_Saccharolobus_solfataricus_0163d_env/pdb70.m8
- Archaellum_Homologues_2024/SULC_0127_Saccharolobus_solfataricus/SULC_0127_Saccharolobus_solfataricus_0163d_env/uniref.a3m
- Archaellum_Homologues_2024/SULC_0127_Saccharolobus_solfataricus/config.json
- Archaellum_Homologues_2024/SULC_0127_Saccharolobus_solfataricus/log.txt
- Archaellum_Homologues_2024/SULC_0127_Saccharolobus_solfataricus/SULC_0127_Saccharolobus_solfataricus_0163d.a3m
- Archaellum_Homologues_2024/SULC_0127_Saccharolobus_solfataricus/SULC_0127_Saccharolobus_solfataricus_0163d.csv
- Archaellum_Homologues_2024/SULC_0127_Saccharolobus_solfataricus/SULC_0127_Saccharolobus_solfataricus_0163d.done.txt
- Archaellum_Homologues_2024/SULC_0127_Saccharolobus_solfataricus/SULC_0127_Saccharolobus_solfataricus_0163d_coverage.png
- Archaellum_Homologues_2024/SULC_0127_Saccharolobus_solfataricus/SULC_0127_Saccharolobus_solfataricus_0163d_pae.png
- Archaellum_Homologues_2024/SULC_0127_Saccharolobus_solfataricus/SULC_0127_Saccharolobus_solfataricus_0163d_plddt.png
- Archaellum_Homologues_2024/SULC_0127_Saccharolobus_solfataricus/SULC_0127_Saccharolobus_solfataricus_0163d_predicted_aligned_error_v1.json
- Archaellum_Homologues_2024/SULC_0127_Saccharolobus_solfataricus/SULC_0127_Saccharolobus_solfataricus_0163d_scores_rank_001_alphafold2_ptm_model_5_seed_000.json
- Archaellum_Homologues_2024/SULC_0127_Saccharolobus_solfataricus/SULC_0127_Saccharolobus_solfataricus_0163d_scores_rank_002_alphafold2_ptm_model_2_seed_000.json
- Archaellum_Homologues_2024/SULC_0127_Saccharolobus_solfataricus/SULC_0127_Saccharolobus_solfataricus_0163d_scores_rank_003_alphafold2_ptm_model_4_seed_000.json
- Archaellum_Homologues_2024/SULC_0127_Saccharolobus_solfataricus/SULC_0127_Saccharolobus_solfataricus_0163d_scores_rank_004_alphafold2_ptm_model_3_seed_000.json
- Archaellum_Homologues_2024/SULC_0127_Saccharolobus_solfataricus/SULC_0127_Saccharolobus_solfataricus_0163d_scores_rank_005_alphafold2_ptm_model_1_seed_000.json
- Archaellum_Homologues_2024/SULC_0127_Saccharolobus_solfataricus/SULC_0127_Saccharolobus_solfataricus_0163d_unrelaxed_rank_001_alphafold2_ptm_model_5_seed_000.pdb
- Archaellum_Homologues_2024/SULC_0127_Saccharolobus_solfataricus/SULC_0127_Saccharolobus_solfataricus_0163d_unrelaxed_rank_002_alphafold2_ptm_model_2_seed_000.pdb
- Archaellum_Homologues_2024/SULC_0127_Saccharolobus_solfataricus/SULC_0127_Saccharolobus_solfataricus_0163d_unrelaxed_rank_003_alphafold2_ptm_model_4_seed_000.pdb
- Archaellum_Homologues_2024/SULC_0127_Saccharolobus_solfataricus/SULC_0127_Saccharolobus_solfataricus_0163d_unrelaxed_rank_004_alphafold2_ptm_model_3_seed_000.pdb
- Archaellum_Homologues_2024/SULC_0127_Saccharolobus_solfataricus/SULC_0127_Saccharolobus_solfataricus_0163d_unrelaxed_rank_005_alphafold2_ptm_model_1_seed_000.pdb
