# Supplementary material for: Towards a molecular picture of the archaeal cell surface
Source: Nat Commun. 2024 Nov 29;15:10401. doi: 10.1038/s41467-024-53986-9 (PMC11607397; doi:10.1038/s41467-024-53986-9)
Supplement: Supplementary file 5 — Supplementary Dataset 1 [file 41467_2024_53986_MOESM5_ESM.zip › Archaellum_Homologues_2024/DFR88_11670_Metallosphaera_prunae/DFR88_11670_Metallosphaera_prunae_bda9b_env/bfd.mgnify30.metaeuk30.smag30.a3m]

>101
MGKIRGLVQKYNKLVRRRGLAGLDAAIILIAFIITASVLAFVAINMGLFVTQKAKTTINKGEETASTALTVSSSVLYAVNYPSNTKSYWIYFTVSPTSGVSSVELDPATTGLSFIATEEGITLSNIYKYTLLTDTHLTPVSASGYSLTLESNLTSGGNTYYYFSSPYLALLALNQSLSKVSGHSPIYINYTSFSSTNPEPSWLKNDNNFTFTLTIAGQKVLYYVFINQTFAFSYPVAGDPLVGSAIAPAGSTVGFMILFGPNLGQHVFEYQTINIQITPNIGSPLTLSEYIYQPEGTVTAIG
>A4YGD6	390	0.996	2.451E-118	0	301	302	0	301	302
MGKIRGLVQKYNKLVRRRGLAGLDTAIILIAFIITASVLAFVAINMGLFVTQKAKTTINKGEETASTALTVSSSVLYAVNYPSNTKSYWIYFTVSPTSGVSSVELDPATTGLSFIATEEGITLSNIYKYTLLTDTHLTPVSASGYSLTLESNLTSGGNTYYYFSSPYLALLALNQSLSKVSGHSPIYINYTSFSSTNPEPSWLKNDNNFTFTLTIAGQKVLYYVFINQTFAFSYPVAGDPLVGSAIAPAGSTVGFMILFGPNLGQHVFEYQTINIQITPNIGSPLTLSEYIYQPEGTVTAIG
>8450|scaffold15450_1|-47|01	364	0.683	3.513E-109	4	301	302	10	312	313
----KKMLKEYNKKVKRKGLAGLDTAIILIAFIITASVLAYVAINMGLFVTQKAKSTINKGEETASTALTLSGSVLYAVNYPSNTQSYWIYFTVSPSSGVSSVELSPSTTAISFTASAEGISYSNIYEYTLLTVSPSELanqVYANGQYLDLVNQQTNAGQTYVYYPNPYYALLALNYTLSKIDkvSPSPLYITTTTPSSATQTYPFLAHDNMFTFTLNISGTLVTYYAFVNQTFAFTYPVAGDPLIGSAIAPAGSVIGVMILFGPDLGSHVFQYQTITIQITPNIGSPLTISEYVYQPEGSVSVIG
>D0KUW1	344	0.690	2.378E-102	2	301	302	4	309	310
--KMLKMLKEYNKKVKRKGLAGLDTAIILIAFIITASVLAYVAINMGLFVTQKAKSTINKGEETASTALTLSGSVLYAVNYPLNTRSYWIYFTVSPSSGVSSVELSPTTTAISFTASAEGVTYSNIYKYTLLTVSPSelaNVVYANGQYLDLVNQQTSAGQTYVYYPNPYYALLALNYTLYNYylstKTPSPIFIN-SSILSLSSLPSWLKNDNSFTFTLNISGKLVTYYVFVNQTFAFTYPVAGDPLIGSAIAPAGSVIGVILLFGPDLGSHVFQYQTITIQITPNIGSPLTISEYIYQPEGSVSVIG
>H2C431	341	0.802	2.943E-101	0	301	302	0	303	304
MGKLKKVVQSYNRLVRRKGLAGLDTAIILIAFIITASVLAFVAINMGLFVTQKAKTTINKGEETASTALTVSSSVLYAVNYPTNSKSYWIYFTVSPTSGVSSVELDPATTGLSFVATQEGLTLSNIYKYTLLTVpNPGTLYStVSGSYLTLQNNVSSGGNTYVYYPNPYYALLALNETLGKNMKNSPIYINYTAYTVQSPEPVWLKHDNNFTFTLTINGNTVKYYVFVNQTFAFSFPVAGDPLVGSAIAPAGSTIGFMILFGPNVGSHIFEYQTINIQITPNIGSPLTLSEYIYQPEGSVTSIG
>A0A1C8ZU76	320	0.660	3.708E-94	4	301	302	3	305	306
----KKVIKEYNKKMKRKGLAGLDTAIILIAFIITASVLAYVAINMGLFVTQKAKSTIDKGEETASTALTLSGSVLYAVNYPSNSRSYWIYFTVSPSSGVSSVELSPATTAISFTASALGVAYSNIYKYTLLTVSPsevNGVVYAAPQYLSLADQESSGGQTYVYYPNPYYALLALNYSlyqmvLSKQIKYSPLYI-TTTKSTSTQT--WLTSDNVFQFTLNISGTLEIFYAYVNQTFAFTYPVAGDPLIGSAIAPAGSVIGVMILFGPDLGSHVFQYQTITIQISPNIGSPLTLSEYVYQPEGNVTVIG
>Q4J9K5	281	0.601	1.630E-80	10	301	302	2	303	304
----------YMKRRKTRGLAGLDTAIILIAFIITAAVLAYVAVNMGLFVTQKAKTTINKGEETASTALSLSGNVLYAVNYPTNTKSYWMYFTVSPSSGVSSVDLSPSTTAISFTAASRGVSLSNIYQFSLLSVLPsqvnNKVQVKLGTSiinLTLAFSSNSAGQTYVYYSDPNYALLALNYTLGQEvkggqLTSSPLYI--ISNTSIVASKPWLKNDNVFTFNISVNGTEVEYYAYVNKTFAFTYPVSGFPLAGSDIAPAGSVIGVMILFGPGEATNVFQYETVTIQITPNIGSPLTISQYIYQPDGKVTVIG
>Laugrefbdmm110sn_1035136.scaffolds.fasta_scaffold254650_1	261	0.589	1.453E-73	8	301	302	15	290	291
--------RSVRSKKRKRGLAGLDTAIIMIAFIITASVLAYVAINMGLFVTQKAKTTIDQGEKTASTALTLSGAVLYAVNYPQNTKSYWIYFPVSPSAGVSSVDMSPQTTAISFIASTEGISLSNIYNASLLGITnPSALKYAN-------VSVAPSGQTYYSYSSPYAALLALNATKAL----NKIFIVETS----NTAPTGFSTANEFSF----SYGGTTYYAFVKSTFAFTYPIAGDPLVGSNIAPAGSTVGVMILFGSDIGSHVFQYETITMQITPNVGSPLTISQYIYQPSGNVSVIG
>SoiMetStandDraft_5_1073268.scaffolds.fasta_scaffold4838306_1	257	0.603	3.345E-72	3	301	302	0	291	292
---MKSLITRYNQKVKRRGLAGLDTAIILIAFIITASVLAYVAINMGLFVTQKAKTTISKGEETASTALTLSSSVLYAVNYPLNSLSYWIYFTVSPSSGISSVELSPQTTAISFTAASSGISLSNIYISTLLNVTSVQPAFYNGYYTAylLTSSKSPNGQTYYYYANPYAAVLALaEQPGSssyLVVSPNPS---TGATVTAPSAPH---------NTFTFQYGGVTYTAYILQTFAFTFPVAGDPLVGSAIAPAGSTIGVMILFGPN-ADQVYQYQTITIQITPNIGSPLTISQYVYQPQGNVSVIG
>18_taG_2_1085343.scaffolds.fasta_scaffold356379_1	253	0.595	5.624E-71	8	301	302	7	288	289
--------KAYNRKMRRRGLAGLDTAIILIAFIITASVLAYVAVNMGLFVTQKAKSTITKGEETASTALTLSGSVLYSVNYPTDTQSYWIYFPVSPSSGVSSVELSPATTAISFTASSSGIQLSNIYALSLLAYASN--SNLNSHNYTTVSNDTSGGQTYYYFSSPYAALVAI-YNLNQTGTMPSAWNNYLEVSTAKPTV-----GSYFSFLY----QGTTFYVKVLRTFAFTFPIAGFSLAGSYVAPAGSTIGVMVLFGPHVGSNVFQYQTVTVQITPNIGSPLTVSEYVYQPEGNVTIIG
>SRR5579875_411247	239	0.573	6.109E-66	13	301	302	8	275	276
-------------KKRKKGLAGLDTAIILIAFIITASVLAYVAVSMGIFVTQKAKTTINKGEETASTALSITGNILYASNYPTDTYSYWIYFPVSPSSGVSSVQLSPSTTAISFEASAEGIVLTNIYNYTLLTVT-SNPY---------LLQQTSGNQVYYYYPSVYAAFLAL-----QSVVPKNIFsvASTTTPSSCTSSSS----ANEFTFTY----QGTTYCATVSQDFAFTFPVAGDALVGSAIAPAGSTVGVVVLFGPSTGHNVFQYQTLTIAITPNIGSPLTVSQYVYQPDGSVSVIG
>A0A2E2VG19	136	0.288	6.479E-31	2	156	302	4	156	311
--KNRLLGRPVTFLQNQRGITGLETAIVLIAFVVVASIFAFAVLNTGLLSSEKSKEATLGGLEETSATLSLRGQVIAVANTGT-TSVDTVKFTIAPAsTASETVDLSNTGTVITYLDEXQGINXGNPQSFDGDADTAECSWSSS--WLIGSGDIVDPG-------------------------------------------------------------------------------------------------------------------------------------------------
>MGYP000262344517	135	0.275	2.221E-30	11	130	302	9	127	161
-----------SRVNEERGITGLETAIVLIAFVVVSSVFAFAALSTGLFSSDQAKETIRAGLSEARGTLELRGAVIAEDTDTDGD-IDKVYFQVSNAAGGEPIDLTQGKTIIRYSDSSQSVIFDTSALFSV---------------------------------------------------------------------------------------------------------------------------------------------------------------------------
>MGYP001425485312	135	0.294	2.221E-30	3	130	302	5	133	209
---VRQLREKNLVWRDQRGITGLETAIVLIAFVVVSSVFAFAALSTGLFSSDKAKETIQAGLSETRGSMELKGSVILTsSTTGTSGAVSDIAFQVASAAGGESIDLTPGKTIIKYTDPSQSKIFESTSGFTV---------------------------------------------------------------------------------------------------------------------------------------------------------------------------
>MGYP000359651693	134	0.295	5.595E-30	9	156	302	22	167	194
---------PAKILADQRGITGLETAIVLIAFVVVASVFAFAVLNTGLLSSEKSKEAALGGLEETSATLSIRGNVIAAANSG-KTAIDTLKFNLTPAsTSSESVDLSTTGTVVTYLDENQGINCQNPQAFDSVPDTAECSWSAA--WLIGSGDIVDTG-------------------------------------------------------------------------------------------------------------------------------------------------
>MGYP000120790096	132	0.311	1.916E-29	12	119	302	8	116	137
------------PWTEQRGITGLETAIVLIAFVVVSSVFAFAALSTGLFSSDKAKETIQAGLAETRGSMELKGSVVLTATTaGTGATVSKIAFQVSNAAGGEAIDLTPGKTIIKYNDDTQS--------------------------------------------------------------------------------------------------------------------------------------------------------------------------------------
>UniRef100_A0A3C0EBB1	131	0.281	3.544E-29	0	122	302	5	132	164
MSKNKKQIPFSSIgksWSDQRGITGLETAIVLIAFVVVSSVFAFAALSTGLFSSDKAKETHAAGLSEARGTLELKGSVVAKvsGTTGASGVVTSIEFQLSNAAAGEAIDMTPGNTVIKYGDKNQTLTL-----------------------------------------------------------------------------------------------------------------------------------------------------------------------------------
>13097|Ga0208747_1012483_3|+1505|01	131	0.292	3.544E-29	2	147	302	23	166	226
--KNRLLGRPVTFLQNQWGITGLETAIVLIAFVVVASVFAFAVLNTGLLSSEKSKEATLGGLEETSATLSLRGQVIAVANTGT-TSVDTVKFTIAPAsTASETVDFSNTGTVITYLDEGQGINRGNPQSFDGDADTAECSWSSS--WLI----------------------------------------------------------------------------------------------------------------------------------------------------------
>MGYP001409765154	131	0.300	3.544E-29	15	156	302	16	155	235
---------------DQRGITGLETAIVLIAFVVVASVFAFAVLNVGLLSSQKSEQAALGGLEETSATLSIRGDVIASANAG-KTAIDTVRFNLAPAsTSSESVDLSTAGTVVTYLDENQGINCENPQSFDGDVDTPEC--SWSTDWLIGSGDIVDSG-------------------------------------------------------------------------------------------------------------------------------------------------
>MGYP001493174767	131	0.318	4.821E-29	11	119	302	57	166	254
-----------SLLPDQRGITGLETAIVLIAFVVVSSVFAFAALSTGLFSSDKAKETIQAGLAETRGSMELKGSVILTAsTTGTSGVVSDIAFQVANAAGGESIDLTPGKTLIKYTDSTQS--------------------------------------------------------------------------------------------------------------------------------------------------------------------------------------
>MGYP000117845220	130	0.303	6.556E-29	14	143	302	30	153	216
--------------RDQRGITGLETAIVLIAFVVVSSVFAFAALSTGLFSSDKAKETIQAGLAETRGSMELKGSVIleADGTSTATSVATSIAFQVANAAGGNSIDLTPGKTLIKYTDQTQSK--------MFLTDSSSNGFTASG--------------------------------------------------------------------------------------------------------------------------------------------------------------
>MGYP000406793387	130	0.286	6.556E-29	15	156	302	174	313	317
---------------DQRGITGLETAIVLIAFVVVASVFAFAVLNTGFLSSEKSKEAALGGLEETSATLSIRGNVIAAANSG-KTAIDTLKFNLTPAsTSSESVDLSTTGSVITYLDDFQGINCQNPQSFDGDPDTAEC--SWSSEWLIGSGEIVDPG-------------------------------------------------------------------------------------------------------------------------------------------------
>SRR5581483_8011628	130	0.323	6.556E-29	10	138	302	171	299	355
----------WRRLRDERGITGLETAIILIAFVVVAAVFAFVVLSTGLFSSERGKEAVYAGLAKTRGTMELSSSVVANSN---GTNLTTVEFDITLAAGGDSVNLDPtattNRTVISYIDPTQVIN-DITYTATPITGNANTL-------------------------------------------------------------------------------------------------------------------------------------------------------------------
>MGYP001281108238	130	0.268	1.212E-28	0	128	302	0	133	146
MSKIKYQISFSsigNSWSDQRGITGLETAIVLIAFVVVSSVFAFAALSTGLFSSDKAKETHAAGLSEARGTLELKGSVVAKvsGTTGASGVVTSIEFHISNAAAGEAIDMTLGNTVIKYSDNSQSVTMNSSTEF-----------------------------------------------------------------------------------------------------------------------------------------------------------------------------
>MGYP001196350717	129	0.281	1.649E-28	0	122	302	5	132	179
MSKNKKQIPFSAIgksWSDQRGTTGLETAIVLIAFVVVSSVFAFAALSTGLFSSDKAKETHAAGLSEARGTLELKGSVVAKvsGTTGASGVVTSIEFQLSNAAAGEAIDMTPGNTVIKYGDKNQTLTL-----------------------------------------------------------------------------------------------------------------------------------------------------------------------------------
>MGYP000639756692	129	0.301	1.649E-28	4	119	302	7	122	191
----KLLHRLRSLLPGQQGITGLETAIVLIAFVVVSSVFAFAALSTGLFSADKAKDTIQAGLAETRGSMELKGSVVLTATIGTSGVVSQIAFQVSNAAGGEAIDLTPGKTLIKYTDELQS--------------------------------------------------------------------------------------------------------------------------------------------------------------------------------------
>MGYP001356296317	129	0.305	1.649E-28	15	147	302	16	146	193
---------------DQRGIIGLETAIVLIAFVVVASVFAFAVLNTGLLSSQKSEQAALGGLEETSATLSIRGDVIASANAG-KTSIDTVRFNLAPAsTSSESVDLSTTGTVVTYLDENQGINCENPQSFDGDADTPECSWSIS--WLI----------------------------------------------------------------------------------------------------------------------------------------------------------
>MGYP000241663602	129	0.302	1.649E-28	15	121	302	20	128	207
---------------DQRGITGLETAIVLIAFVVVSSVFAFAALSTGLFSSDKAKETHTAGLAEARGTLELKGSVVAKvsGTTGATSVVTSIEFQISNAAAGEAVDMTPGNTIIKYSDKTQTVN------------------------------------------------------------------------------------------------------------------------------------------------------------------------------------
>MGYP000601418503	129	0.284	1.649E-28	15	128	302	23	138	210
---------------DQRGITGLETAIVLIAFVVVSSVFAFAALSTGLFSSDKAKETHTAGLAEARGTLELEGSVVAKvsGTTGATGVVTSIEFQISNAAAGEAIDMTPGNTIIKYSDKTQTVNLNSSTEF-----------------------------------------------------------------------------------------------------------------------------------------------------------------------------
>3282|scaffold27404_3|+539|00	129	0.286	1.649E-28	15	156	302	16	155	235
---------------DQRGITGLETAIVLIAFVVVASVFAFAVLNVGLLSSQKSEQAALGGLEETSATLSIRGDVIASANAG-KTAIDTVRFNLAAAsTSSESVDLSTTGTVVTYLDENQGINCENPQSFDGDVDTPEC--SWSTDWLIGSGDIVDSG-------------------------------------------------------------------------------------------------------------------------------------------------
>SRR5271165_6950301	129	0.434	2.242E-28	120	301	302	4	162	163
------------------------------------------------------------------------------------------------------------------------VTLSNMYNYTLLTSTT----------GANILEQKSGGENYFFYSSPYAALIDLNKTVAD-----------TAVFQVTASGGHCTTSSASEFNFTYSGT--SYNGCVAKDVAFTFPVAGDPLVGSSIAPAGSVVGVMLLFGPSTGKNVFQYQNIQVEITPNIGSSLALSLYVYQPDGTVTSIG
>tagenome__1003787_1003787.scaffolds.fasta_scaffold10201407_2	129	0.258	2.242E-28	11	119	302	7	122	197
-----------NLRRDERGITGLETAIILIAFVVVASVFAYTVLSAGIFSSQKGQEAVYAGLSEARATMEIKGSMFAWGNTsGNTSTVDAVSFTLTNAMKGQAIDLTPNAggnesvTVISYTDKNQH--------------------------------------------------------------------------------------------------------------------------------------------------------------------------------------
>SRR5581483_846462	128	0.297	3.048E-28	2	138	302	70	206	222
--PVRTLRKLLGRVHDERGITGLETAIILIAFVVVAAVFAFVVLSTGLFSSERGKEAVYAGLAKTRGTMELSSGVVANSN---GTNVTTVEFDMTLAAGGDSVNLDPtatsNRTVISYIDSSQVIN-DVVYTVTPISGNANTL-------------------------------------------------------------------------------------------------------------------------------------------------------------------
>MGYP001069209287	128	0.303	5.633E-28	14	143	302	30	153	176
--------------RDQRGITGLKTAIVLIAFVVVSSVFAFAALSTGLFSSDKAKETIQAGLAETRGSMELKGSVIleADGTSTATSVATSIAFQVANAAGGNSIDLTPGKTLIKYTDQTQSK--------MFLTDSSSNGFTASG--------------------------------------------------------------------------------------------------------------------------------------------------------------
>MGYP001460693809	128	0.290	5.633E-28	4	119	302	44	160	201
----RSFSRAKLLCRGQQGITGLETAIVLIAFVVVSSVFAFAALSTGLFSSDKAKETIQAGLAETRGSMELKGSVIVLAETfGTTAAATSIAFQVANAAGGESIDLTPGKTLIKYTDSTQS--------------------------------------------------------------------------------------------------------------------------------------------------------------------------------------
>GraSoiStandDraft_56_1057294.scaffolds.fasta_scaffold2845652_1	128	0.303	5.633E-28	14	143	302	10	133	206
--------------RDQRGITGLKTAIVLIAFVVVSSVFAFAALSTGLFSSDKAKETIQAGLAETRGSMELKGSVIleADGTSTATSVATSIAFQVANAAGGNSIDLTPGKTLIKYTDQTQSK--------MFLTDSSSNGFTASG--------------------------------------------------------------------------------------------------------------------------------------------------------------
>MGYP000285046978	127	0.280	7.658E-28	12	130	302	14	133	138
------------LYRDQRGITGLETAIVLIAFVVVASVFAFAVLSTGLLSSEKSKETVLGGLEETSSTLSIRGDIIGTANTP-KDALDSIKFTLSSAtQASEAVDLSTTGVVVTYLDANHALNCDNPvVAGTP---------------------------------------------------------------------------------------------------------------------------------------------------------------------------
>HubBroStandDraft_1064217.scaffolds.fasta_scaffold392387_1	126	0.311	1.923E-27	15	119	302	17	122	215
---------------DQRGITGLETAIVLIAFVVVSSVFAFAALSTGLFSSDKAKETIQAGLAETRGSMELKGSVVLTSpSSGTAAIISQIAFQVANAAGGNAIDLTPGKTLIKYTDQTQS--------------------------------------------------------------------------------------------------------------------------------------------------------------------------------------
>7754|Ga0208336_1042471_1|+1|11	126	0.311	1.923E-27	15	119	302	35	140	230
---------------DQRGITGLETAIVLIAFVVVSSVFAFAALSTGLFSSDKAKETIQAGLAETRGSMELKGSVVLTSpSSGTAAIISQIAFQVANAAGGNAIDLTPGKTLIKYTDQTQS--------------------------------------------------------------------------------------------------------------------------------------------------------------------------------------
>MGYP000050031357	126	0.311	1.923E-27	15	119	302	53	158	251
---------------DQRGITGLETAIVLIAFVVVSSVFAFAALSTGLFSSDKAKETIQAGLAETRGSMELKGSVVLTSpSSGTAAIISQIAFQVANAAGGNAIDLTPGKTLIKYTDQTQS--------------------------------------------------------------------------------------------------------------------------------------------------------------------------------------
>SRR5579862_4709114	125	0.454	3.553E-27	159	301	302	0	127	128
---------------------------------------------------------------------------------------------------------------------------------------------------------------YYFYQSPYAALLDLNGTAS-SSVFQVHQTAGNCFAKA----------NNFSF----SYGGIQYTGCVGSDFAYTFPISGDPLVGSSIAPAGSVIGVMVLFGPDTGSKVFQYQSIQVEITPNIGSSLAVTEYVYQPDGTVTTIG
>MGYP001212034954	125	0.272	3.553E-27	6	118	302	0	131	185
------MLKKLDRHSSERGITGLETAIILIAFVVVASVFAFTVLSTGIFASERSKETVFAGLEEAKSSIEPRGSVIAyKGKVGSTETLYKVVFVVSNAVSGEAVDMTPPytangadtdpdivsnaeyKTVISYIDVNQ---------------------------------------------------------------------------------------------------------------------------------------------------------------------------------------
>SRR3990172_2160550	125	0.274	4.828E-27	3	133	302	6	136	199
---MKRLLKFARPAAEERGITGLETAIVLIAFVVVAAVFAFVVLSTGLFSSERGKETVYAGLAKTRGSMELTGGVIASSNT---TQLTAITFDLTLAAGGDQVNLNPsdttNRTVISYSDTSNKVN-DVVYTTTVITG------------------------------------------------------------------------------------------------------------------------------------------------------------------------
>MGYP000734141722	125	0.279	4.828E-27	12	128	302	10	127	199
------------LWTDQRGITGLETAIVLIAFVVVSSVFAFSVLSTGLFSSDKAKETIAAGLEGKRSTLEMKGSIVLTAsTTGASGVVSQIEFQVGMAAAGDQADLTPGHTIIRYSDNNQVRNFTNSTEF-----------------------------------------------------------------------------------------------------------------------------------------------------------------------------
>SRR5512140_3110449	125	0.276	4.828E-27	3	121	302	30	149	215
---MKRMKDFANKVRGEHGITGLETAIVLIAFVVVAAVFAFVVLSTGLFSSERGKETVYAGLAKTRGSMELTGGVIASSNT---TKLTGITFDLTLAAGGDQVNLNPldttNRTVISYQDASNKVN------------------------------------------------------------------------------------------------------------------------------------------------------------------------------------
>A0A2E8F396	125	0.289	4.828E-27	5	129	302	32	159	230
-----NLFKGSRRFGRvERGITGLETAIVLIASVVVSFVFPFAALSTGLFSSDKAKETISAGLAEARGPLELKGSVVAKvsGSTGSSGVVTTIEFQVSNAAAGESIDMTPGNTVIKYSDNTQTVTMNTSSELT----------------------------------------------------------------------------------------------------------------------------------------------------------------------------
>UniRef100_A0A2E8F396	125	0.289	4.828E-27	5	129	302	32	159	230
-----NLFKGSRRFGRvERGITGLETAIVLIASVVVSFVFPFAALSTGLFSSDKAKETISAGLAEARGPLELKGSVVAKvsGSTGSSGVVTTIEFQVSNAAAGESIDMTPGNTVIKYSDNTQTVTMNTSSELT----------------------------------------------------------------------------------------------------------------------------------------------------------------------------
>tagenome__1003787_1003787.scaffolds.fasta_scaffold11347182_1	124	0.247	6.561E-27	12	120	302	8	124	198
------------LRRDERGITGLETAIILIAFVVVASVFAYTVLSAGIFSSQKGQEAVYAGLAQTRATMEIKGDVFAHATgTPGNMTVGNVSFTLTNAMKGQAIDLTPNplggntsVTVISYTDKNQHV-------------------------------------------------------------------------------------------------------------------------------------------------------------------------------------
>MGYP001234118593	124	0.277	6.561E-27	2	145	302	11	147	212
--KDRFVGRFSRVYRDERGITGLETAIVLIAFVVVASVFAFTVLTTGLFGTSKAKDSVEAGLSVAGSTLAKKGSTVLTAD----TAVETIHFKLASVAGSDSIDLDPNRTLITYADANNRVNAKYV---TEFPDNPTESVYWKYAW------------------------------------------------------------------------------------------------------------------------------------------------------------
>26246|scaffold_866526_c1_1|+3|10	124	0.274	8.916E-27	0	119	302	35	153	229
MSKLLKLFRRAT--REEEGITGLETAIILIAFVVVATVFAFVVLSTGLFSAERGKEAVYAGLQKTRGSLELRGSVIA---NTDGTNVESLVFDVANAAGGEPVNLDPiavsNKVVMAYHDSGNS--------------------------------------------------------------------------------------------------------------------------------------------------------------------------------------
>MGYP000468752399	124	0.293	8.916E-27	15	121	302	78	186	265
---------------DQRGITGLETAIVLIAFVVVSSVFAFAAVSTGLFFSDKAKETHTAGLAESRGTLELKGSVVAKvsGTTGATSVVTSIEFQISNAAAGEAVDMTPGNTIIKYSDKTQTVN------------------------------------------------------------------------------------------------------------------------------------------------------------------------------------
>YNPMSStandDraft_2_1061718.scaffolds.fasta_scaffold409799_1	123	0.247	1.646E-26	12	120	302	8	124	198
------------LRRDERGITGLETAIILIAFVVVASVFAYTVLSAGIFSSQKGQEAVYSGLAETRATMEVKGSMFAYGNGTAGNmTVGNVSFTLTNAMKGQAIDLSPNptgndthVTIISYTDKNQHV-------------------------------------------------------------------------------------------------------------------------------------------------------------------------------------
>MGYP000277023217	123	0.268	1.646E-26	15	290	302	3	198	211
---------------RRKGVVGIESAIVLIAFVIVAAALAFVVLNMGFFTTQRSKQVISSGLGEASSALEIDGSIVAHVDT-SAKNITYIVIPVKLASGQHEVDLTPGKTTIAYWSPNKGIALTDIYNATLETGT-----------------YTDPSQVASEMSPD-----ENNTVLA-----------------------------NIAWVTNINNDKVL-----------------DP---------GEKVFVVIKFYQSVQPK--NYDTIKVEIRPPIGAPLTIERTV-----------
>GraSoiStandDraft_16_1057320.scaffolds.fasta_scaffold10839190_1	123	0.288	2.236E-26	14	130	302	0	117	193
--------------RDQRGITDLETAIVLIAFVVVSSVFAFAALSTGLFSSDKAKETILVGLAETQGSMELKGSVILTsSTTGTSGVVSDIAFQVASAAGGGSIDLTPGKTLIKYTDSTQSKIFESTAGFTV---------------------------------------------------------------------------------------------------------------------------------------------------------------------------
>MGYP001037356738	123	0.275	2.236E-26	15	121	302	23	131	210
---------------DQRGITGLETAIVLIAFVVVSSVFAFAALSAGLFSSDKANETHTAGLAEARGTLELKGSVVAKvsGTTGATGVVTSIEFLISNAAAGEAIDMTPGNSIIKYSDKTQTVN------------------------------------------------------------------------------------------------------------------------------------------------------------------------------------
>MGYP000529780810	123	0.234	3.038E-26	6	118	302	0	131	154
------MFRTVTRESSQRGITGLETAIILIAFVVVASVFAFTVLSTGIFASERSKETVYAGIQKTKSSLEPRGAVVAyKADRGGTNTIYKVSFIVSNAVAGEPIDLTPPytsdgsgtdpdissgaeyKTIVSYNDQNQ---------------------------------------------------------------------------------------------------------------------------------------------------------------------------------------
>SRR5574338_1186115	123	0.324	3.038E-26	3	115	302	36	149	229
---MRTLRRLLGRFREERGITGLETAIILIAFVVVAAVFAFVVLSTGLFSSERGKEAVYAGLAKTRGTMELSSGVIA---TSDGTQVTNLTFDVALAAGGDSVNLDPaattNRTVISYID------------------------------------------------------------------------------------------------------------------------------------------------------------------------------------------
>MGYP000447429929	122	0.252	4.127E-26	5	120	302	21	158	159
-----LMFKTSRGQDNgQRGITGLETAIILIAFVVVASVFAFTVLSTGIFASERSKETVFAGLDEVRSSLEPRGSVIaykGRYTSGNTDSIYKVVFTVSNAVQGESINLTPPynvggsgddpdlisgaqyRTIISYTDENQYI-------------------------------------------------------------------------------------------------------------------------------------------------------------------------------------
>MGYP001164130456	122	0.280	4.127E-26	4	134	302	6	136	161
----RLLRRTVTLLQNQQGITGFETAIVLIAFVVVASVFAFAVLNVGLLSSEKSKEATLGSLEETSATLSLRGQVIAVANTG-KTSVDTVKFTIAPAsTASETVDLSTTGTAITYLDENQGINCETPQSFDGDADT-----------------------------------------------------------------------------------------------------------------------------------------------------------------------
>GraSoiStandDraft_5_1057265.scaffolds.fasta_scaffold438832_1	122	0.279	4.127E-26	12	128	302	10	127	163
------------LWTDQRGITGLETAIVLIAFVVVSSVFAFSVLSTGLFSSDKAKETIAAGLEGKRSTLEMKGSIVLTASTTvASGVVSQIEFQVGMVAAGDHADLTPGHTIIRYSDNNQVRNFTNSTEF-----------------------------------------------------------------------------------------------------------------------------------------------------------------------------
>MGYP000586640836	122	0.244	4.127E-26	4	121	302	58	192	273
----KLLARPFKKaRRDQRGITGLETAIILIAFVVVAAVFSYTVISSGLFSTQKSKETVYSGLDEARGCLELKGGIIALANsTGTNGQVTMLSFTVANAMDGAPIDFtapldadndgvadsgSSNQVVISYLDKNNRKN------------------------------------------------------------------------------------------------------------------------------------------------------------------------------------
>UniRef100_A0A497BNE2	122	0.244	4.127E-26	4	121	302	58	192	273
----KLLARPFKKaRRDQRGITGLETAIILIAFVVVAAVFSYTVISSGLFSTQKSKETVYSGLDEARGCLELKGGIIALANsTGTNGQVTMLSFTVANAMDGAPIDFtapldadndgvadsgSSNQVVISYLDKNNRKN------------------------------------------------------------------------------------------------------------------------------------------------------------------------------------
>SRR5581483_6302715	122	0.262	4.127E-26	2	138	302	117	253	311
--PVKRMAEFIRRVREERGITGLETAIVLIAFVVVAAVFAFVVLSTGLFSSERGKETVYAGLAKTRGSMELTGGVIAQSN---NTQLTDLTFDVTLAAGGDAVNLNPsdttNRTVISYADSAYSKN-SLTYTTTVITGDSDNL-------------------------------------------------------------------------------------------------------------------------------------------------------------------
>SRR5581483_7492523	122	0.303	5.606E-26	3	120	302	130	248	325
---MKRLMGFVRRMRDERGVTGLETAIILIAFVVVAAVFAFVVLSTGLFSSERGKEAVYAGLSKTRGTMELSSGVVA---TSDGTQITALKFDVALAAGGDSVNLDPaattNRTVISYIDSTASV-------------------------------------------------------------------------------------------------------------------------------------------------------------------------------------
>SRR5579862_4087432	121	0.602	7.615E-26	13	173	302	14	164	165
-------------RRRQSAMAGLDTAIILIAFVITASVLAYVAVNMGLFVTQKAKAVINNGEAQASTALEVGGSVLYSTNYPLNTKSNWLYFPITPSAGISSVQLAPATTSIAFTASAENVTLSNVYNYTLLS-------SATGSHLIKEI---SGGENYYYYPSPYSALLDLN--------------------------------------------------------------------------------------------------------------------------------
>SRR5258708_9743811	121	0.303	7.615E-26	0	116	302	48	167	186
LVKLRNFMRRLN--KDERGITGLETAIILIAFVVVATVFAFIVLTTGIFSAERGKETVYAGLQKARGTMEVRGGIVVKSTgCPSSCAVDSISFQVSPAAGGDAIPLDPsattNRTVIAYRDP-----------------------------------------------------------------------------------------------------------------------------------------------------------------------------------------
>KNS12DCM_BmetaT_FD_contig_91_295674_length_846_multi_4_in_0_out_0_1	121	0.279	7.615E-26	13	123	302	37	144	231
-------------RNDQSGITGLETAIVLIAFIVVAAVFAFAVLTTGLFTTERAKETTLSALGEAQSTLAPKGAVIGEA---AGTSVDTVKFKLANATGAAAVDLATTRTLLTYSDDNQNVNAA----------------------------------------------------------------------------------------------------------------------------------------------------------------------------------
>MGYP001273804649	121	0.270	7.615E-26	9	121	302	3	135	232
---------KRNPSADQHGITGLETAIILIAFVVVASVFAFTVLSTGIFASERSKETVFAGIEEAQSSIEPRGSVVAYKATlpDSTSTVFKVTFVVSNAIAGEPVDLTPDYtsndsgtdpdasagaesvTIVSYSDKNQHIN------------------------------------------------------------------------------------------------------------------------------------------------------------------------------------
>MGYP001351026466	121	0.292	7.615E-26	1	118	302	48	170	269
-GHTILYFNPCLVLGLQAGITGLETAIVLIAFIVVAAVFAFTVLTTGLFTTEKAKQTAQAGVGETQSTLTLKGSVIATATTEDcpgdeEICVKTISFKLGQAAGSDPVDLEPSRTLITYSDANN---------------------------------------------------------------------------------------------------------------------------------------------------------------------------------------
>MGYP000341914833	121	0.252	1.034E-25	14	121	302	9	138	149
--------------TSEKGITGLETAIILIAFVVVASVFAFTVLSTGIFASERSKETVYAGLEEAKSSIEPRGSVIAfkgrIENSSTTDTIYKLSFVVANAIAGEPVDLTPPyvqgndgtdpdivsnaeyKTVISYTDKNQYLA------------------------------------------------------------------------------------------------------------------------------------------------------------------------------------
>MGYP001086249186	121	0.284	1.034E-25	13	121	302	33	138	182
-------------RNDQSGITGLETAIVLIAFIVVAAVFAFAVLTTGLFTTERAKETTLSALGEAQSTLAPKGAVIGEA---AGTSVDTVKFKLANATGAAAVDLATTRTLLTYSDDNQNVN------------------------------------------------------------------------------------------------------------------------------------------------------------------------------------
>DEB0MinimDraft_3_1074331.scaffolds.fasta_scaffold261839_1	121	0.313	1.034E-25	12	141	302	9	139	192
------------LLKDQRGITGLETAIILIAFVVVASVFAFVVLSTGLFSAERSKETVLAGLAKTRGTMELSGSVIG---TSDGTELTAISFDVTLAAGGSSVNWDPdatsNKTIVSYRDGALEIDSLTYTTTAVAGDTDDLLEPG----------------------------------------------------------------------------------------------------------------------------------------------------------------
>MGYP001322590837	121	0.284	1.034E-25	13	121	302	33	138	227
-------------RNDQSGITGLETAIVLIAFIVVAAVFAFAVLTTGLFTTERAKETTLSALGEAQSTLAPKGAVIGEA---AGTSVDTVKFKLANATGAAAVDLATTRTLLTYSDDNQNVN------------------------------------------------------------------------------------------------------------------------------------------------------------------------------------
>16226|scaffold383796_1|+2|10	121	0.269	1.034E-25	15	118	302	55	180	286
---------------QQRGITGLETAIILIAFVVVASVFSFTVLSTGVFASERSKETVYAGLEEAKSSLEPKGSVIAfkgrAGTTSADDSIYKISFVLGNAIAGEPVDLTPPytsddsgsdpdisigseyKTVISYLDKSQ---------------------------------------------------------------------------------------------------------------------------------------------------------------------------------------
>MGYP000261659751	121	0.257	1.405E-25	9	118	302	4	135	193
---------KYDAPKNEKGITGLETAIILIAFVVVASVFAFTVLSTGIFASERSKETVFSGLEEAKSSIEPRGSIIAykgrVDTTSATDAIYKVVFVVSNAVAGEPVDLTPPydidgsgtdpdivsgaeyKTVVSYTDSNQ---------------------------------------------------------------------------------------------------------------------------------------------------------------------------------------
>APCry1669192969_1035441.scaffolds.fasta_scaffold60691_1	121	0.282	1.405E-25	11	120	302	7	122	196
-----------SLRRDERGITGLETAIILIAFVVTASVFAYTVLSAGIFSSQKGQEAIFSALSEARATMEVKGSVFAYGNTTTG-NLTAVTVTLTNTLKGQAIDLTPNTdgnsthaTIISYTDKNQHV-------------------------------------------------------------------------------------------------------------------------------------------------------------------------------------
>MGYP000035271444	120	0.303	1.908E-25	14	143	302	30	153	156
--------------RDQRGITGLKTAIVLIAFVVVSSVFAFAALSTGLFSSDKAKETIQAGLAETRGSMELKGSVIleADGTSTATSVATSIAFQVANGAGGNSIGLTPGKTLIKYPVQTQSK--------MFLTDSSSNGFTASG--------------------------------------------------------------------------------------------------------------------------------------------------------------
>7457|Ga0209635_10408321_2|+525|01	120	0.245	1.908E-25	16	120	302	39	160	177
----------------ERGITGIETAIILIAFVVVAAVFAYTVLSAGLFATQKSQEAVYSGLKEARSTVELKGGVIATGNqTGNNGNIKSLSFVLSNSLGGEAIDFTPptanttytglaagnsnNKVIISYIDKDQAV-------------------------------------------------------------------------------------------------------------------------------------------------------------------------------------
>SRR5581483_1296778	120	0.330	1.908E-25	3	116	302	15	129	208
---MKRLIHFARDLREERGVTGLETAIILIAFVVVAAVFAFVVLSTGLFSSERGKEAVYAGLAKTRGTMELSSGVIA---TSSGTRITALKFDVALAAGGDSVNLDPaattNRTVVSYIDA-----------------------------------------------------------------------------------------------------------------------------------------------------------------------------------------
>2344|scaffold_6918_c1_1|+368|00	120	0.234	1.908E-25	6	118	302	0	131	273
------MFRTGKRETPQQGITGLETAIILIAFVVVASVFAFTVLSTGVFASERSKETIFAGIQETKSSLEPRGAVVAyKADRGGTDTIYKVSFIVSNAVDGEAVDLTPPytadgtatdpdissgaeyRTVIAYNDQNQ---------------------------------------------------------------------------------------------------------------------------------------------------------------------------------------
>MGYP001223598293	120	0.234	1.908E-25	6	118	302	0	131	273
------MFRTGKRETPQQGITGLETAIILIAFVVVASVFAFTVLSTGVFASERSKETIFAGIQETKSSLEPRGAVVAyKADRGGTDTIYKVSFIVSNAVDGEAVDLTPPytadgtatdpdissgaeyRTVIAYNDQNQ---------------------------------------------------------------------------------------------------------------------------------------------------------------------------------------
>MGYP001238115336	120	0.260	2.591E-25	11	124	302	10	123	146
-----------SLRADQKGITGLETAIVLIAFVVVASVFAFAVLSTGLLSSGESKETVLGGLEETSSTLSVRGDIIGDANAG-KTAIDTVKFTLTSAAqAAEAVDLSSTGVVITYLDEDQALNCTN---------------------------------------------------------------------------------------------------------------------------------------------------------------------------------
>DeetaT_10_FD_contig_41_583211_length_413_multi_1_in_0_out_0_1	120	0.285	2.591E-25	16	120	302	0	110	184
----------------ERGITGLETAIILIAFVVVASVFAYSVLSAGIFASQKGQEAIYAGLSEARATLELKGDVYALGNKTTG-NITAVTVTLTNTMGGQAIDLTQNTtgnethvTIISYTDRNQHV-------------------------------------------------------------------------------------------------------------------------------------------------------------------------------------
>MGYP000022804170	120	0.296	2.591E-25	14	121	302	9	136	241
--------------KSEKGITGLETAIILIAFVVVASVFAFTVLSTGIFASERSKETVFSGLEEAKSSIEPRGSVIAyKGNiSGSNDTIYKVSFVVSNAVAGEPVDLTPPytaggsgsdpdivasaeyKTVVSFIDGNQYLN------------------------------------------------------------------------------------------------------------------------------------------------------------------------------------
>MGYP000659743131	120	0.237	2.591E-25	6	121	302	32	166	267
------LFNRETNVGAQKGITGLETAIILIAFVVVASVFAFTVLSTGIFASERSKETVFTGLQEAKSSIEPRGSVIAfKANRGGTDTIFKVSWVVSNAVAGEPVDLTPPytegadgtdpdivtdaeyKTVISYTDINQHLN------------------------------------------------------------------------------------------------------------------------------------------------------------------------------------
>APDOM4702015248_1054824.scaffolds.fasta_scaffold2568645_1	120	0.237	2.591E-25	6	121	302	32	166	267
------LFNRETNVGAQKGITGLETAIILIAFVVVASVFAFTVLSTGIFASERSKETVFTGLQEAKSSIEPRGSVIAfKANRGGTDTIFKVSWVVSNAVAGEPVDLTPPytegadgtdpdivtdaeyKTVISYTDINQHLN------------------------------------------------------------------------------------------------------------------------------------------------------------------------------------
>MGYP000951458511	119	0.330	3.518E-25	11	109	302	8	110	153
-----------NEIRHQHGITGLETAIILIAFVVVASVFAFTVLSTGMFASERSKETVYSGLEEAKSSLEPRGSVIAfkgrAGTTVADDTIYKIKFVLSNAIAGEPIDLTPPYT------------------------------------------------------------------------------------------------------------------------------------------------------------------------------------------------
>MGYP001090539288	119	0.283	3.518E-25	2	123	302	6	132	162
--QMRKLHPAAGRIRhDQSGITGLETAIVLIAFIVVAAVFAFAVLTTGLFTTERAKDTTISAVGEAQSTLSPKGAVFAqslmQAVDPAPQFVDRIIFKLANASGAEAVDLGDLTTLLTYTDENQSVNAA----------------------------------------------------------------------------------------------------------------------------------------------------------------------------------
>MGYP001389414594	119	0.264	4.777E-25	11	120	302	6	121	195
-----------SLRRDERGITGLETAIILIAFVVVASVFSYSVLSAGIFSSQKGQEAIFSALSEARATMEVKGSVFAYGNTTT-RNLTAVTVTLTNTLKGQAIDLTPNTdgntthvTIISYTDKNQHV-------------------------------------------------------------------------------------------------------------------------------------------------------------------------------------
>SRR6187549_3343706	119	0.297	6.485E-25	11	116	302	9	119	125
-----------NRARNEKGITGLETAIILIAFVVVATVFAFIVLTTGIFSAERGKETVYAGLNKARGTMEVRGGIVVTSTgCPSTCAVDSISFQVSTAAGGDPIPLDPaatnNRTVIAYRDA-----------------------------------------------------------------------------------------------------------------------------------------------------------------------------------------
>UPI0004940978	119	0.268	6.485E-25	3	118	302	48	164	242
---MKMLSQFRRMLREEQGITALETAIILIAFVVVASVFAFTILSAGTFSTERGKEAIYSGLSEVRGSMEVRGSVVAKGVQGS--NLTQVEFTLANVAGGEPVDLTSGtgrKVSIDYRDSTQ---------------------------------------------------------------------------------------------------------------------------------------------------------------------------------------
>MGYP000049842742	118	0.329	8.805E-25	13	108	302	9	105	141
-------------HKSEKGITGLETAIILIAFVVVAAVFAYTALSAGLFSTQKSQEAVYSGLQEARSTLELKGAVIATANtTGSSGTIKQISFTVGNVLGGEPIDFTAPT-------------------------------------------------------------------------------------------------------------------------------------------------------------------------------------------------
>SRR5687768_754659	118	0.336	8.805E-25	11	116	302	44	150	159
-----------SLWRDERGITGLETAIILIAFVVVATVFAFVVLTTGIFSAERGKETVFAGLQKARGTMEVRGGVLIRATPPT---VDSIEFTVGTTAGGDPIPLDPAatslRTVIAYRDD-----------------------------------------------------------------------------------------------------------------------------------------------------------------------------------------
>ABMV01.1.fsa_nt_gi|175950141|gb|ABMV01099793.1|_1	118	0.265	8.805E-25	6	118	302	0	131	235
------MIRTIDGGTSERGITGLETAIILIAFVVVASVFAFTALSTGLFASERSKETVYAGLQEAKSSLEPRGaTVAYKADRGGTDTIYKLSFVVTNAVDGEPVDLTPPytadgsatdpdisigaeyKTIISYSDINQ---------------------------------------------------------------------------------------------------------------------------------------------------------------------------------------
>2420|Ga0374944_554776_4|-4150|00	118	0.281	8.805E-25	15	126	302	45	172	248
---------------DERGITGLETAIILIAFVVVAAVFAFSTLSAGLFSSQKSQQSIHSGIKEAKGCLELRGGVLALANtTGSDGYIGQLTFTVLNAMDGEPVDFTPPTddnndgvadrgssniVVISYVDKNNAVSDLYWY-------------------------------------------------------------------------------------------------------------------------------------------------------------------------------
>EndMetStandDraft_2_1072991.scaffolds.fasta_scaffold3345716_1	118	0.294	8.805E-25	15	126	302	109	218	288
---------------DNKGFTGLEAAIVLTAFVVVAAVFSYVVLGAGFFTTDTAKQVVHSGVEQATSSVVLNGDVVADGNTTAPAEINEIIFYMQLSAGRNPVDIKHNTTVISYEDSDQYI--ANIY-------------------------------------------------------------------------------------------------------------------------------------------------------------------------------
>MGYP001045620739	118	0.342	1.195E-24	15	118	302	19	123	124
---------------DQSGITGLETAIVLIAFIVVAAVFAFTVLTTGLFTSEKAKQTAQAGVGETQATLTLKGSVIATSSgCPSECELETISFKLAQAAGSDPVDLEPSRTLITFADASN---------------------------------------------------------------------------------------------------------------------------------------------------------------------------------------
>MGYP000371379321	118	0.344	1.195E-24	14	129	302	6	118	196
--------------RSRRGLTGLETAIILIAFVIVAAAFAFTVLNMGVQTSQKSKEVIGTGLAEASSVIELDGSVIA-YDTDNDDAPDRIQFYIKTSAGKHPVDLSQNTVAIAYTDPY--IHVDNIYDGT----------------------------------------------------------------------------------------------------------------------------------------------------------------------------
>MGYP001126066860	117	0.290	1.623E-24	8	107	302	3	102	113
--------RLYGVWKDERGITALETAIILIAFVVVASVFAFTVLSAGTFLTERSEEAAYAGLEEVRGSVERKGDVVAYESTVSSDAVGKVTFKVALVAGGEPVDLTPP--------------------------------------------------------------------------------------------------------------------------------------------------------------------------------------------------
>MGYP000442196934	117	0.336	1.623E-24	15	121	302	16	121	135
---------------DQRGITGLETAIVLIAFIVVAAVFAFAVLTTGLFTTERAKETTLSALGEAQSTLAPKGAVIGEA-TANQTYVDTIKFKLANTTGAVGVDLASDTTLLTYTDDSQSVT------------------------------------------------------------------------------------------------------------------------------------------------------------------------------------
>MGYP001421147045	117	0.305	1.623E-24	13	120	302	16	121	206
-------------RNGQSGITGLETAIVLIAFIVVAAVFAFAVLTTGLFTTERAKETTLRGVGEAQSTLAPKGGVIGT--SSDDTNVDTVRFKLANATGATGVDLASDTTLLTYTDDSQSV-------------------------------------------------------------------------------------------------------------------------------------------------------------------------------------
>MGYP000636773878	117	0.262	1.623E-24	3	116	302	24	138	218
---MERILNLVRRVREERGITGLETAIVLIAFVVVAAVFSFVVLSTGLFSSERGKETVYAGLAKTRGSMEITGAVIA---TSDGTQVTDLTFGVTLAAGGDAVNLdngdTNNTTVISYIDA-----------------------------------------------------------------------------------------------------------------------------------------------------------------------------------------
>MGYP001053780774	117	0.288	2.203E-24	12	121	302	8	122	198
------------LRRDERGITGLETAIILIAFVVVASVFAYTVLSAGIFSSQKGQEAVYAGLEEARASMTVKGSMFA---YGSGGNVTSVSFCLVNTMKGQAIDLTPsggngttdNVTIISFTDSAQHVA------------------------------------------------------------------------------------------------------------------------------------------------------------------------------------
>ETNmetMinimDraft_13_1059891.scaffolds.fasta_scaffold452657_2	117	0.333	2.203E-24	15	118	302	17	121	207
---------------DQSGITGLETAIVLIAFIVVAAVFAFTVLTTGLFTTEKAKQTAQAGVGETQATLTLKGAVMATSDgCPTECEVKTITFKLAQAAGSDAVDLEPSRTLITFADANN---------------------------------------------------------------------------------------------------------------------------------------------------------------------------------------
>3276|scaffold83807_1|+2|10	117	0.260	2.203E-24	4	141	302	27	167	219
----RGARSAWKRFQEEHGITGLETAIILIAFVVVAAVFAFVVLSTGLFSSERGKEAVYAGLAKTRSTMTLSSGLVANADAG-LTQIDTIEFDLTLAAGGDTVNLDPtavsNSTVITYFDSDNLVPDVNFTAAALRGDADTLLEPG----------------------------------------------------------------------------------------------------------------------------------------------------------------
>SoimicmetaTmtLMB_FD_contig_51_1898110_length_569_multi_1_in_0_out_0_1	117	0.282	2.203E-24	9	125	302	73	189	279
---------FSRFCKDRSGITGLETAIVLIAFVVVAAVFAFTVLTTGLFTSEKAKETALAGVATTSSSMTIKGNIIARATAGANPTVEVVRVKVATATGVEPVLFDPEQILVTYQDDNNVEQLAYP--------------------------------------------------------------------------------------------------------------------------------------------------------------------------------
>MGYP001425957354	117	0.266	2.990E-24	13	118	302	8	116	120
-------------LKDESGITALETAIILIAFVVVAAIFAFTVLSTGTFLTEKSKEAAYAGLQEVRGSMELKGGMVAHATTSSSNIVDYVSFTLSTVAGGSPVDFSTGSTaklRISYRDNEN---------------------------------------------------------------------------------------------------------------------------------------------------------------------------------------
>MGYP000019666417	117	0.322	2.990E-24	14	108	302	9	104	123
--------------KSEKGITGLETAIILIAFVVVASVFAFTVLSTGIFASERSKETVFAGLEEAKSSIEPRGSVIAyKGYEDTTDTIYKVSFVVSNAVAGEPVDLTPPY-------------------------------------------------------------------------------------------------------------------------------------------------------------------------------------------------
>SRR6476661_8922604	117	0.295	2.990E-24	3	113	302	27	138	139
---MKRLLGFVRKIGNERGITGLETAIVLIAFVVVAAVFAFVVLSTGLFSSERGKETVYAGLAKTRGSMELTGGVIAASDT---TKLTSLTFDLTLAAGGDAVNLNPadttNRTVISY--------------------------------------------------------------------------------------------------------------------------------------------------------------------------------------------
>SRR6266566_8263726	117	0.261	2.990E-24	0	123	302	0	125	157
MPGTRKILHLMRRFQHEEdGITGLETAIVLIAFVVVSSVFAYTILNTGMFSADRSKESITAGMMQTRSNMELKGSVTALADDPTaPTAVASVKFYVGTTAAAEPIDFDPATLVVSYTDDKVAEVLA----------------------------------------------------------------------------------------------------------------------------------------------------------------------------------
>MGYP001223688677	117	0.346	2.990E-24	11	134	302	6	127	171
-----------NFRRDQRGITGLETAIVLIAFVVVASVFAFAVITTGLFSSEQASETASSGLKEASTTLTPKGAVIAQSNAGQ-DSIATVSFKLTN-GGSSAIGLAPSTTLLTYTDTNNLVTLARSADSTGSAET-----------------------------------------------------------------------------------------------------------------------------------------------------------------------
>MGYP000734142183	117	0.302	2.990E-24	13	121	302	33	138	202
-------------RNDQSGITGLETAIVLIAFIVVAAVFAFAVLTTGLFTTERAKETTLSALGEAQSTLAPKGAIVAEA---SATTVDTIKFKLANATGSLGVDLASGTTLLTYRDDNQSVN------------------------------------------------------------------------------------------------------------------------------------------------------------------------------------
>MGYP000252812251	117	0.265	2.990E-24	15	120	302	12	139	244
---------------QQRGITGLETAIILIAFVVVASVFSFTVLSTGVFASERSKETVYAVLEEAKSSLNPSGSIIAfkgrAGTSTDEDSIYKIQFVLSNAIAGEPVDMTPPytvdatntdpdissgseyKTVISYQDKNQYI-------------------------------------------------------------------------------------------------------------------------------------------------------------------------------------
>MGYP001337990006	116	0.300	4.057E-24	6	107	302	0	102	111
------MFRTINRESSQRGITGLETAIILIAFVVVASVFAFTVLSTGIFASERSKETVFAGIEETKSSLEPRGAVVAyKADRGGTDTIYKVSFIVANAVSGMPVVLTPP--------------------------------------------------------------------------------------------------------------------------------------------------------------------------------------------------
>SRR5208283_2276519	116	0.256	4.057E-24	3	121	302	1	123	241
---IKLMKAMFNLFKNQKGMTGLETAIILIAFVTVAAVFGYAVLSAGLFSAEQGKSTIYAGLNEAKSNLELSGSVIAKSDDS--VNVRSVLFTVKNAIAGNPIDMTPndgsghNKCVISLQTNNDYIN------------------------------------------------------------------------------------------------------------------------------------------------------------------------------------
>4325|Ga0315339_1015265_2|+1135|00	116	0.282	4.057E-24	9	125	302	73	189	279
---------FSRFCKDRSGITGLETAIVLIAFVVVAAVFAFTVLTTGLFTSEKAKETALAGVATTSSSMTIKGNIIARATTGANPTVEVVRVKVATATGVERVLFDPEQILVTYQDENNVEQLAYP--------------------------------------------------------------------------------------------------------------------------------------------------------------------------------
>MGYP001238243921	116	0.311	5.506E-24	13	121	302	11	118	119
-------------RHDQAGITGLETAIVLIAFIVVAAVFAFAVLTTGLFTTERAKDTTISAVGEAQSTLSPKGAVIAEADDG-LAFVELIRFKLANASGAEGVDLAGATTLLTYSDANQNAN------------------------------------------------------------------------------------------------------------------------------------------------------------------------------------
>MGYP001099673982	116	0.316	5.506E-24	4	119	302	6	119	120
----RTVFSAVNRMQnDQSGITGLETAIVLIAFIVVAAVFAFAVLTTGLFTTERARETTMSGVGEAQSTLATKGTVIGAA---AATTVDTIKFKLANATGASGVDLASGTTLLTYRDDNQS--------------------------------------------------------------------------------------------------------------------------------------------------------------------------------------
>APSaa5957512576_1039674.scaffolds.fasta_scaffold140447_1	116	0.333	5.506E-24	13	129	302	10	121	192
-------------RTQRRGLTGLETAIILIAFVIVASAFAFTVLNIGFQSTQKSQEVIAAGIEEASSVMEIDGAVIAKSD---GTTLHNVSFVIKLSAGKSPVDLSQDKLVITWTSKNKHE--DNIYDGT----------------------------------------------------------------------------------------------------------------------------------------------------------------------------
>MGYP001288230530	116	0.301	5.506E-24	9	124	302	9	123	198
---------WSRFLADRSGITGLETAIVLIAFVVVAAGFAFTVLTTGLFTSEKAKETALAGVATTSSSLVIKGSIIA-GDPDDNDDVDYLRLKLATATGVEQVLLDPDQLVVTYTDDNNVVLLQN---------------------------------------------------------------------------------------------------------------------------------------------------------------------------------
>MGYP000459833676	116	0.300	5.506E-24	6	138	302	0	129	234
------MKRLKGLLRNRKGLTGLETAIIVIAFVIVAAAFAFAVLNMGFQTSQRSTEVMQSGLQEASSAIELDGAVIAYSNRTKNG-VDRIEFCIKLSAGKHPVDLSNETLAIAYTDPY--IHVYDIYNGTVLPSTSLDM-------------------------------------------------------------------------------------------------------------------------------------------------------------------
>MGYP000542425765	116	0.299	5.506E-24	15	121	302	46	149	238
---------------DQSGITGLETAIVLIAFIVVAAVFAFTVLTTGLFTTEKARETTMSALGEAQSTLAPKGAIVGEART---TVVDTIKFKLANATGALGVDLASGTTLLTYRDDNQSVN------------------------------------------------------------------------------------------------------------------------------------------------------------------------------------
>3300027685.a:Ga0209554_1001302_6	116	0.293	5.506E-24	6	109	302	0	108	266
------MFKLLNGREGtQRGITGLETAIILIAFVVVASVFAFTVLSTGIFSSERSKETVFAGLDEIRSSLEPRGSVIAykgrYSTTSASDTIYKVTFVVSNAVQGEAINLTPPYT------------------------------------------------------------------------------------------------------------------------------------------------------------------------------------------------
>MGYP001331215161	116	0.293	5.506E-24	6	109	302	13	121	278
------MFKLLNGREGtQRGITGLETAIILIAFVVVASVFAFTVLSTGIFSSERSKETVFAGLDEIRSSLEPRGSVIAykgrYSTTSASDTIYKVTFVVSNAVQGEAINLTPPYT------------------------------------------------------------------------------------------------------------------------------------------------------------------------------------------------
>MGYP001030645497	115	0.288	7.472E-24	20	122	302	0	103	179
--------------------TGLETAIVLTAFVVVSSVFAFAALSTGLFSSDKAKETISAGLAETRGTLEQKGSIILQAsTTGTSGVISQIEFQVSNAAVGEPIDLTPGNTIIRYSDKNQVKNF-----------------------------------------------------------------------------------------------------------------------------------------------------------------------------------
>MGYP000918997992	115	0.316	7.472E-24	13	121	302	11	127	190
-------------HSDERGITGLETAIILIAFVIVASVFAFVVLSTGLFSAERGKQTVLAGLEKASGNVELRGDVIvtdvGSDGLIDDTDPDTITFNLSLAAAGRPVNLDPaatnNTVVINYVDATQRVA------------------------------------------------------------------------------------------------------------------------------------------------------------------------------------
>MGYP001421996749	115	0.241	7.472E-24	14	121	302	12	123	196
--------------RDESGITALETAIILIAFIVVASVFAFTILSAGTFSTERGKEAVYSGLGEVQSSMEVKGSLIATASVsgTTGAEMDTLVFTVGNVVGGEPLDLntTTPVMVVNYVDAAQFVN------------------------------------------------------------------------------------------------------------------------------------------------------------------------------------
>MGYP000669201521	115	0.336	7.472E-24	14	132	302	4	119	197
--------------RGRRGITGLETAIILIAFVIVASVFAFTVLNMGFLTTQTTQSTIQAGTQQAASSMQLAGSVIA-YDTNGDDKVDKIEIYVKLSPGRQAVDLSEGKLIISYTNSKGH--WVNVYNSTAYT-------------------------------------------------------------------------------------------------------------------------------------------------------------------------
>E0SRS0	115	0.356	7.472E-24	9	138	302	2	132	399
---------KTNRKTLKRGIVGIEAAIVMIAFVIVAAALAFVVLNMGFFTTQQSRQVMQRGLGESSSALMVDGSVVATVDT-SISRISYIYVPIKLSTGQYMVDLTPGKSIVGYWSPQRGIAIANTYLMAVLTpvDTPDTL-------------------------------------------------------------------------------------------------------------------------------------------------------------------
>UniRef100_E0SRS0	115	0.356	7.472E-24	9	138	302	2	132	399
---------KTNRKTLKRGIVGIEAAIVMIAFVIVAAALAFVVLNMGFFTTQQSRQVMQRGLGESSSALMVDGSVVATVDT-SISRISYIYVPIKLSTGQYMVDLTPGKSIVGYWSPQRGIAIANTYLMAVLTpvDTPDTL-------------------------------------------------------------------------------------------------------------------------------------------------------------------
>SRR4051812_24230385	115	0.238	1.014E-23	0	123	302	13	138	139
MPSTRKLLKLIRRFQHEEdGITGLETAIVLIAFVVVSSVFAYTILNTGMFSADRSKESITAGMTQTRSNMELKGSVTASADDaTTPTKVESVKFHVGTAAGAEPMDFKVENLVMSYTDSKVAEVLD----------------------------------------------------------------------------------------------------------------------------------------------------------------------------------
>MGYP000114833191	115	0.322	1.014E-23	12	132	302	7	124	233
------------LLRNRKGLTGLETAIIVIAFVIVAAAFAFAVLNMGFQTSQRSTEVMQSGLQEASSAIELDGAVIAYSNT-AKTNVTSIEFCIKLSAGKHPVDLSNETLAIAYTDPY--IHVYDIYNGTVLT-------------------------------------------------------------------------------------------------------------------------------------------------------------------------
>16200|Ga0265296_1006332_10|+6948|00	115	0.276	1.014E-23	4	108	302	27	129	236
----KRLFKRT--HASQKGITGLETAIILIAFVVVAAVFAYTVLSAGLFSSQKSSEAVYAGLQETQSTLEIKGSVIGFQDPAETTDLGWVKFTLANAIGGAPINFTQPT-------------------------------------------------------------------------------------------------------------------------------------------------------------------------------------------------
>MGYP000710537169	115	0.284	1.014E-23	16	118	302	11	133	247
----------------QRGITGLETAIILIAFVVVASVFAFTVLSTGVFSSERSKETVFAGLDEVRSSLQPRGSVIDYkgALDGSTNTIYKVVFVVSNAVKGESVNLTPPYtaggtgddpdidsgaaseTIISYSDSNQ---------------------------------------------------------------------------------------------------------------------------------------------------------------------------------------
>MGYP001154025210	115	0.360	1.014E-23	11	109	302	41	140	264
-----------NMNTKQRGITGLETAIILIAFVVVASVFAFTVLSTGIFSSERAKETIFAGLAQTKNTLRPSGSVIAfKGYIGSTEAIFKISFIVESVDGSDPIDLTPPYT------------------------------------------------------------------------------------------------------------------------------------------------------------------------------------------------
>MGYP001377019684	115	0.283	1.376E-23	8	124	302	3	121	123
--------RLYGVWKDERGITALETAIILIAFVVVAAVFAFTILSAGTFLTERSEEAAYAGLEEVRGSLQRKGDVVAYTGNTTN-EVAKVTFKLALVAGGAPVDLTPGTNAVvhmSYRDAEAEIDLNN---------------------------------------------------------------------------------------------------------------------------------------------------------------------------------
>MGYP000742959575	115	0.288	1.376E-23	13	123	302	33	140	156
-------------RNDQSGITGLETAIVLIAFIVVAAVFAFAVLTTGLFTTERAKETTLSALGEAQSTLAPKGAIIG---EGSGTTVDTIKFKLANATGAVGVALASDMTLLTYTDDSQAVNAA----------------------------------------------------------------------------------------------------------------------------------------------------------------------------------
>X0UU82	115	0.287	1.376E-23	13	116	302	11	118	173
-------------HRDERGITGLETAIILIAFVIVATVFAFVVLTTGVFSSERGKETVFAGLQKARGTMELRGGVVVSATGSPADTVDDIVLTFGNAAAGDPIPLDPdateNTTIIAYRDD-----------------------------------------------------------------------------------------------------------------------------------------------------------------------------------------
>LakMenE18May11ns_1017448.scaffolds.fasta_scaffold9810469_3	115	0.328	1.376E-23	0	121	302	0	125	196
MNKVIRLV--SSLYKREDGITGLETAIILIAFVIVASVFAFVVLSTGLFSAERGKETVFAGLEKARGNLEMRGalTVVDADSSGTITSADEIVFNLANAAGGFPVLVDPGATtnsvIVNYIDAQARVA------------------------------------------------------------------------------------------------------------------------------------------------------------------------------------
>A0A2E2DQX1	115	0.291	1.376E-23	5	123	302	48	166	437
-----LLFPASNLKTDQRGITGLETAIVLVAFILVATVFAFAVLSTGLVASEKSKEAALGSLKEASGTLMVRGRVVGTSNN-ALTALDQVKFTLSSAtQANEGVEFTTAASVISYLDENQAVNLA----------------------------------------------------------------------------------------------------------------------------------------------------------------------------------
>MGYP001469548191	114	0.301	1.867E-23	9	124	302	13	127	154
---------RSWTLRDQKGITGLETTIVLIAVVVVSSVFVFSALTKGLFSADKPRETIKADLSEARGTLEIRSSVIAQTN-GTGDVVDELIFQVSNATGEEAVDLPPGETIIVYQDASQTETLVN---------------------------------------------------------------------------------------------------------------------------------------------------------------------------------
>MGYP000149604399	114	0.276	1.867E-23	14	118	302	2	124	187
--------------TKQRGITGLETAIILIAFVVVASVFAFTVLSTGVFSSERAKETIFAGLEQTKSSLRPSGSVIAfKGFVGSTEAIFKFSMVVEGVDGAEPIDMTPpytadgngtdpdssvttNRTSIVYIDDNQ---------------------------------------------------------------------------------------------------------------------------------------------------------------------------------------
>MGYP001137407804	114	0.275	1.867E-23	6	121	302	0	112	193
------MMKQRELRTDKKGFTGLEAAIVLTAFVVVAAVFSYVVLNAGFFTTQKTEEVVHTGVGQATSSVELVGDVIAHGD---GTNITNVTITLGLTAGRSRVDLKINRTILSYADKYQYIA------------------------------------------------------------------------------------------------------------------------------------------------------------------------------------
>MGYP000486373982	114	0.350	1.867E-23	14	130	302	4	117	195
--------------KGRRGITGLETAIILIAFVIVASVFAFTVLNMGFLTTQTAQSTIQAGTQQAASSIQLAGSVIA-YDTNDDNKVDKIEIYVKLSPGKQAVDLSEGKLIVSYTNAKGH--WVNVYNSTL---------------------------------------------------------------------------------------------------------------------------------------------------------------------------
>GraSoiStandDraft_9_1057307.scaffolds.fasta_scaffold5271648_1	114	0.283	1.867E-23	0	120	302	0	124	196
MKSTKQLFRR--LHKNEEGITGLETAIILIAFVIVASVFAFVVLSTGLFSSERGKEVVFAGLEKARGNLEVRGAVTVVDAnlDGAIDTNDEMVFNLANAAGGFPVLVDPaattNSVVINYIDDEARV-------------------------------------------------------------------------------------------------------------------------------------------------------------------------------------
>MGYP000079451444	114	0.354	1.867E-23	7	130	302	0	122	233
-------MRRGRRALKRRGVVGIESAIVLIAFVIVAAALAFVVLNMGFFTTQKSKETIRSGLGEASSALELDGSIVAHVDV-TNKKVTYWYAPLKLAAGEHPVDLTVGKATIAYWSPQRGISYTDIYALAL---------------------------------------------------------------------------------------------------------------------------------------------------------------------------
>MGYP001104897209	114	0.292	2.532E-23	13	134	302	9	126	192
-------------WRNQrRGLTGLETAIILIAFVIVAAAFAFTVLNVGYQSIQKSQEVIAAGLEEASSVMEIDGAVIAKSD---GNTLQNVSFIIKLSAGKSPIDLSEGKLAITWTSKN--MHLDNIYNGTIANVT-----------------------------------------------------------------------------------------------------------------------------------------------------------------------
>MGYP001328529805	114	0.289	2.532E-23	15	121	302	13	125	199
---------------REEGLTGLETAIILIAFVTVAAVFGYAVLSAGIFSADKAKGTIYQGMEEAKSSMEVKGNLIAVGD-PATDAVTDVQFVVANAIGEYPIDLTPegdasgnNVTVISYWDENQHVA------------------------------------------------------------------------------------------------------------------------------------------------------------------------------------
>SRR3990172_2436004	114	0.275	2.532E-23	2	117	302	81	197	275
--KILGLFSRTA--RDEQGITGLETAIILIAFVVVATIFAFIVLTTGVFSAERGKETVFAGLEKARGSMEVRGGVVVTA-TGTTLAVDDVQFAVATTAGGEPLPLNPsgtnNRTVIAYRDDN----------------------------------------------------------------------------------------------------------------------------------------------------------------------------------------
>MGYP001341308110	113	0.283	3.435E-23	12	124	302	10	120	124
------------RLQDQRGITGLETAIVLISLVVVSLVFAFAALSTGLFSSDKAKKTASARLAETRGALETKGSIILT--TGTSGVISLIEFHVSNAAGGEPIDLAPGNTIVRYSDKTRSTTCPQ---------------------------------------------------------------------------------------------------------------------------------------------------------------------------------
>16185|scaffold489097_2|+825|01	113	0.278	3.435E-23	14	118	302	33	144	146
--------------RNQKGITGIETAIILIAFVIVASVFAYVVLSAGLFSTQKAKEAIHAGLDEAKSTIEVKGNIYGRMTSG---YMTEVFFTLATTTGGDMIDFTdttpdgtgnvSNKVIISYSDQYQ---------------------------------------------------------------------------------------------------------------------------------------------------------------------------------------
>SRR5574337_1233860	113	0.314	3.435E-23	5	121	302	7	126	160
-----LMFNLRKLHKNESGLSALETAIILIAFIVVASVFAFTILSAGSASTDKSKKAINAGLEQVQSSMTIKGDVIAKGNAG-NTAVDNAVFTLSLVSGGDPVDLTSAaadrKVIISYRDGTQSVN------------------------------------------------------------------------------------------------------------------------------------------------------------------------------------
>MGYP000297662933	113	0.322	3.435E-23	6	129	302	0	118	189
------MGKTKGFLRNKKGLTGLETAIILIAFVIVASAFAFTVLNMGILSSQRSKEVIGTGMAEASSVLELDGSVIA---NSTNNQVDSIIFYIKTSAGKHPVDLSTTTATISYTSP--HTHEDNVYDNT----------------------------------------------------------------------------------------------------------------------------------------------------------------------------
>MGYP001244424862	113	0.345	3.435E-23	13	122	302	3	110	192
-------------LKNDNAFTGLEAAIVLIAFIVVAAVFSYVVLGAGFFTTQKSQEVVHTGVTQASSSLELIGDVYGLADKPSSTHIGTLEFTVGLTAGGSVVDLS--KTVLTYSDKDSYYNL-----------------------------------------------------------------------------------------------------------------------------------------------------------------------------------
>MGYP001034617307	113	0.261	3.435E-23	16	119	302	11	136	198
----------------QRGITGLETAIILIAFVVVASVFAFTVLSTGIFSSERAKETVHAGLDEVRSSLEPRGSVTAfRGRYGSGsgtETIYKVSIVVAQAVAGEPLDLTPpysadgastdpdivsgaqNKTIVTYSDSDEH--------------------------------------------------------------------------------------------------------------------------------------------------------------------------------------
>SRR4030042_553475	113	0.296	3.435E-23	13	116	302	93	199	206
-------------HRDERGITGLETAIILIAFVVVATVFAFVVLTAGIFSSERGKETVYAGLAKARGTMEVRGGVVATA-TGSPLTVDDIFFAVASTASGESIPLntaaTNHRTVIAYRDA-----------------------------------------------------------------------------------------------------------------------------------------------------------------------------------------
>13272|Ga0209610_1029136_2|+348|00	113	0.380	3.435E-23	16	107	302	46	137	239
----------------QRGMTGLETAIILIAFVTVASVFAYAVLSAGLFSAERGKETVYAGLEQAKANLEVSGSVIVTSDNATRTAATEIRFTVRNAIAGSPIDMTPN--------------------------------------------------------------------------------------------------------------------------------------------------------------------------------------------------
>MGYP001307155041	113	0.263	3.435E-23	12	121	302	31	136	332
------------FHKDQRGITGLETAIVLIAFVVVASVFAFTVLTTGLFATEKTKESVQSGLGLSGETLAKKGATFLRA----GTAVDTITFKLSNALGTEIIDLSSDKLLVTYSDDNQNTN------------------------------------------------------------------------------------------------------------------------------------------------------------------------------------
>SRR4030042_4416590	113	0.294	4.660E-23	4	104	302	12	113	117
----RNMFRqALKRTRDERGITGLETAIILIAFVVVASVFAYTVLTAGMFSSQKSQEAIYTGLEETKCTLKLMGAVYAKDTGDTADKVDQITFTLSTALNGLPIDF-----------------------------------------------------------------------------------------------------------------------------------------------------------------------------------------------------
>MGYP001490465092	113	0.244	4.660E-23	14	125	302	1	131	135
--------------RAERGITGLETAIILIAFVVVASVFAFTVLSVGIFASERSKETTLAGVEEARSTLAPAGAVIAFRDTIAGiDGITRLRFNVTLSNAGAPIDLTPSWtaaasgvspvasggisgpTVISYTDKNQHVSDANW--------------------------------------------------------------------------------------------------------------------------------------------------------------------------------
>PorBlaBluebeHill_2_1084457.scaffolds.fasta_scaffold789669_1	113	0.312	4.660E-23	0	121	302	0	125	196
MHKLKKLL--SQLHKREDGITGLETAIILIAFVIVASVFAFVVLSTGLFSAERGKDTVFAGLEKARGNLEVRGalTIIDTNASGTITTADDIVFNLATAAGGFPVLVDPSATtnsvVVNYIDAQDRVA------------------------------------------------------------------------------------------------------------------------------------------------------------------------------------
>MDTG01.3.fsa_nt_gb|MDTG01222045.1|_4	113	0.316	4.660E-23	14	110	302	9	106	226
--------------RGERGITGLETAIILIAFVVVASVFAYTVLSAGIFSSQKGKEAIYSGLEEARASIEPKGSMLAYGATvGTTDTAVKVSFTVTNALNGQAIDLTPSYVI-----------------------------------------------------------------------------------------------------------------------------------------------------------------------------------------------
>MGYP000495345504	113	0.316	4.660E-23	14	110	302	9	106	226
--------------RGERGITGLETAIILIAFVVVASVFAYTVLSAGIFSSQKGKEAIYSGLEEARASIEPKGSMLAYGATvGTTDTAVKVSFTVTNALNGQAIDLTPSYVI-----------------------------------------------------------------------------------------------------------------------------------------------------------------------------------------------
>HubBroStandDraft_2_1064218.scaffolds.fasta_scaffold2189194_1	113	0.275	4.660E-23	11	127	302	43	169	229
-----------NMHREQRGMTGLETAIILIAFVTVAAVFGYAVLSAGLFSAERGKETIYAGLQQAKANMEISGSVIVLGDNATpPTKVDTIKMTVRNAIAGSPIDMTmplsggtynHNKCVISLTTAEHYFNNINWTK------------------------------------------------------------------------------------------------------------------------------------------------------------------------------
>SRR5215211_327666	113	0.236	6.321E-23	15	124	302	7	120	143
---------------EEDGITALETAIILIAFVVVASVFAFTMLSAGTFSTERGKEAIYAGLTEVQSSMEIKGGVIAIADtTGASGTVDSLVFTIANVLDGEAVNLATGDqavVVFEYRDATQRVALGN---------------------------------------------------------------------------------------------------------------------------------------------------------------------------------
>MGYP000492274255	113	0.391	6.321E-23	9	128	302	4	121	163
---------RRKLLRNKRAIVGIEAAIVLIAFVVVASALAYIAINMGFFASQKSKDTISRGISEATSALELDGSVIAKTD--SDGKIKYIAFPVKLSVGRSEVDLGANATVVSVYAPDDSFTLLDIYNG-----------------------------------------------------------------------------------------------------------------------------------------------------------------------------
>3300006311.a:Ga0068478_1118694_3	113	0.291	6.321E-23	5	123	302	48	166	438
-----LLFPASNLKTDWRGITGLETAIVLVAFILVATVFAFAVLSTGLVASEKSKEAALGSLKEASGTLMVRGRVVGTSNN-ALTALDQVKFTLSSAtQANEGVEFTTAASVISYLDENQAVNLA----------------------------------------------------------------------------------------------------------------------------------------------------------------------------------
>MGYP001167339259	112	0.336	8.573E-23	13	109	302	1	98	112
-------------HTNQRGITGLETAIILIAFVVVASVFAFTVLSTGVFASERAKETIFAGLAETKSSLRPSGSVIAfKGFVGSTEAIFKFSMIVESVTGSAPIDLTPPYT------------------------------------------------------------------------------------------------------------------------------------------------------------------------------------------------
>MGYP000742967693	112	0.321	8.573E-23	13	121	302	11	118	147
-------------RHDQSGITGLETAIVLIAFIVVAAVFAFAVLTTGLFTTERARDTTVNAVGEAQSTLSPKGAVIAEAN-GILTAVNMIKFKLANGSGAEGVDLAGATTLLTYTDVNQSVN------------------------------------------------------------------------------------------------------------------------------------------------------------------------------------
>MGYP000433401236	112	0.333	8.573E-23	14	109	302	72	170	179
--------------RSEKGITGLETAIILIAFVVVASVFAFTVLSTGVFSAERSKDTIYAGLQEARSSLEPRGALIAYAGGAGATpteSVYKVSFIVSPAVAGESIDLTPPYT------------------------------------------------------------------------------------------------------------------------------------------------------------------------------------------------
>MGYP000041113992	112	0.336	8.573E-23	14	129	302	4	116	199
--------------KGRRGITGLETAIILIAFVIVASVFAFTMLNMGFLTTQTAQSTIQAGTQQATSAMQLAGSVIAYDNN-DDDRVDMVEIYIKLSPGRQAVDLSEGKLIVSYTSSRGH--WVNVYNST----------------------------------------------------------------------------------------------------------------------------------------------------------------------------
>MGYP000433416781	112	0.297	8.573E-23	0	120	302	0	128	202
MANLRRVWRK--LARGQRGITGLETAIILIAFVIVASVFAFVTLSTGLFSAERSKETIFAGLAKAQSNLELHGSVVLTGAQDTETPPDgqvdqgNLTFQLALAAGGSPISLDPsannSRVVMNYTDSDGRV-------------------------------------------------------------------------------------------------------------------------------------------------------------------------------------
>MGYP000956518565	112	0.255	8.573E-23	14	169	302	5	169	205
--------------RNEDAFTGLEAAIVLIAFVVVAAVFSYVVLGAGFFTTQKSQEVVHSGVTQASSNIVVKGEVYGIYNaTNSTDGISWIRFNIGLAAGGTPVDVTMMGMTFS---TATGTPYTVTYKEPIGTGkDSDIPAAKSGEWKIFEIQTSDPaqatdgtlhyGETFTIYFAPKLPI------------------------------------------------------------------------------------------------------------------------------------
>MGYP001235904904	112	0.246	8.573E-23	15	125	302	13	142	276
---------------DERGVTGLETAIILIAFVVVASVFAFTVLSTGVFSAERGKETVYAGLKEAQASLSNAGSMGAvRGDVEGTNAIVKLKFVVTSAISGEEIDLTPPNTtdesapdpdanvgaqsviIISYSDENQAIGDANW--------------------------------------------------------------------------------------------------------------------------------------------------------------------------------
>RhiMetStandDraft_4_1073278.scaffolds.fasta_scaffold6514791_1	112	0.272	1.163E-22	12	116	302	11	120	198
------------LHRSQKGITGLETAIILIAFVTVASVLAYSVLSAGIFSAERGKETVYSGLDQAQSSMQVRGSVYATDNGTQDFAINQIQFSLASVLGDEAVDLTskaqgNNNVVINYSDA-----------------------------------------------------------------------------------------------------------------------------------------------------------------------------------------
>MGYP000374354075	112	0.293	1.163E-22	15	123	302	11	118	200
---------------EQRGITGLETALVLIAFVVVSSVFAFAALSSGLISSDSAKGSLLAGLSGARATLSPRGSVIA-EDTDTDGRVDRLYFQVANTAGGESIDLTPGKTIIKYNDDTQSKIFD----------------------------------------------------------------------------------------------------------------------------------------------------------------------------------
>850.fasta_scaffold546684_1	112	0.252	1.163E-22	4	120	302	2	131	208
----KKLMKFLN--KDERGITGLETAIILIAFVVVAAVFGYTVLSAGLFSTQKSQEAVYSGLETAQSTVEIKGAIIAQSNEA--NKVSQLTFTVSNALGGEAINFTaptqdgatgvatsgssaTNYVTISYIDQNQKV-------------------------------------------------------------------------------------------------------------------------------------------------------------------------------------
>MGYP001156090925	112	0.250	1.163E-22	0	120	302	0	139	244
MKMFRSNFAPTTGARKQKGITGLETAIVLIAFVVVASVFAFTILSAGVFSSEANKQTIHAGLSETRTGLRQHGSAFAfAGFQGSTQAVFKIVFIVSNSLAGEPVDLTPPYsandsatdpdivpgansaTIIAYADENQRF-------------------------------------------------------------------------------------------------------------------------------------------------------------------------------------
>3300009503.a:Ga0123519_10003027_21	112	0.250	1.163E-22	16	116	302	12	135	257
----------------QKGITGLETAIILIAFVVVAAVFAYTVLSAGLFSTQKSQEVVYSGLEQTQSTLELKGGVIAYGSSGTGTGVDTidrsdgstdlssynnygpkfvtrISFTVAGVLGGEPIDLSAPYTVDDTVDP-----------------------------------------------------------------------------------------------------------------------------------------------------------------------------------------
>AntAceMinimDraft_8_1070364.scaffolds.fasta_scaffold349022_1	112	0.252	1.163E-22	5	118	302	84	206	280
-----NMFDRLKRlLRDEGGITALETAIILIAFVVVAAVFAFXVLSAGTTTTEKGKEAIYSGLQEVQSSLELRGSVMAISNTvgiSGTGKIGHLVFTVGNVAGGSAIDLTdtsagQNKVVIDYRDSKQ---------------------------------------------------------------------------------------------------------------------------------------------------------------------------------------
>MGYP001092084916	112	0.315	1.163E-22	10	122	302	58	170	450
----------FEPNKDQRGITGLETAIVLIAFVVVASVFAFAVLSSGLISSEKTKETTIGSLSEVSATLMVRGSVVGTSNN-SLTALDTVRFTLSSAtQAHEAVEINTASTVITYLDVDQAVNL-----------------------------------------------------------------------------------------------------------------------------------------------------------------------------------
>GraSoiStandDraft_55_1057291.scaffolds.fasta_scaffold3385852_1	112	0.315	1.163E-22	10	122	302	58	170	450
----------FEPNKDQRGITGLETAIVLIAFVVVASVFAFAVLSSGLISSEKTKETTIGSLSEVSATLMVRGSVVGTSNN-SLTALDTVRFTLSSAtQAHEAVEINTASTVITYLDVDQAVNL-----------------------------------------------------------------------------------------------------------------------------------------------------------------------------------
>MGYP001378938751	111	0.305	1.577E-22	6	122	302	0	117	134
------MARMRQAWKDERGITGLETAIVLIAFVIVASVFAFTMMSKELLTTEKTRETVLGGLEETSASLTLRGSLIVTANTTPPTpYVETTTFQVTVAFSNGSVDLSTSTAIVTYIDEDQVVNL-----------------------------------------------------------------------------------------------------------------------------------------------------------------------------------
>MGYP001460721096	111	0.301	1.577E-22	16	130	302	17	132	157
----------------EKGIIGLETAILLIAFVVVSSVFDFSALSTGMFSSDKARETVTAGLAQTRASMQLKGSIIGTANAASaTGTLTTISFHVSQTSGGADVDLTSGTTMITYTDEFQSKLFSSTTGMTV---------------------------------------------------------------------------------------------------------------------------------------------------------------------------
>SRR5690554_5970284	111	0.263	1.577E-22	15	124	302	55	168	198
---------------EEAGITALETAIILIAFVVVASVFAFTMLSAGTFSTERGKEAIYAGLTEVQSSLEVKGGVIALADSaGASETVDSLVFTVANVLDGEAVNLANGgaaEVVFEYRDATQRVALGN---------------------------------------------------------------------------------------------------------------------------------------------------------------------------------
>GraSoiStandDraft_55_1057291.scaffolds.fasta_scaffold3181460_1	111	0.281	1.577E-22	12	115	302	11	120	199
------------FHKDQQGITGLETAIILIAFVTVASVLAYSVLSAGIFSAERGKETVYSGLDQAQSSMQVRGSVYATDNETTpDGVVNQIQFTLASVLGDEAVDLTDtssaaNNVVINYSD------------------------------------------------------------------------------------------------------------------------------------------------------------------------------------------
>MGYP000324280194	111	0.303	2.138E-22	0	105	302	0	108	136
MRGIQWLRRTSA---EQRGITGLETAIILIAFVVVASVFAYTVLSAGIFSSEKGKEAIHSGLEQARGTMELVGGVVLKdtgaptSSTSSDDKVDQVIFTVSNALDGEAIDLT----------------------------------------------------------------------------------------------------------------------------------------------------------------------------------------------------
>MGYP001071843744	111	0.369	2.138E-22	9	138	302	6	131	145
---------PRKLLKSKKGIVGIEAAIVLIAFVIIAAALAYVVINMGFFATQKTKETIGSGIEEATSALQLDGSVIGKTN--AGAKISYVVFPVKLSVGRSAVDLSNGSVVISVYLPN--ATLLNIYNGTYQGSSPTEL-------------------------------------------------------------------------------------------------------------------------------------------------------------------
>SRR5262249_43316965	111	0.274	2.138E-22	15	124	302	20	130	147
---------------EEAGITALETAIILIAFVVVASVFAFTMLSAGTFSTERGKEAIYAGLTEVQSSLEVKGGVIAMASTTS--SVDSLIFTVANVLDGEPVNLATGDdavVVFEYRDATQRVALGN---------------------------------------------------------------------------------------------------------------------------------------------------------------------------------
>MGYP000753901755	111	0.264	2.138E-22	16	120	302	46	170	191
----------------QKGITGLETAIILIAFVVVASVFAFTVLSTGIFASERSKETVFAGIEEAQSSIEPRGSVVAYKATlpSSVATGFKVTYVVSNAIAGEPVDLTPDYtsddsgtdpdvssgaesvTVVSYLDKNQHI-------------------------------------------------------------------------------------------------------------------------------------------------------------------------------------
>SRR5208283_5152010	111	0.287	2.138E-22	12	137	302	11	141	194
------------LHRGEKGITGLETAIILIAFVTVASVLGYSVLSAGIFSSEKGKETVYQGLAQAQASMEVKGSVYATVDQTT-SKVTDITFTLASVLNDQAVDMTPpgtgnkNTTVISYTDSTGTYNDVTWTETPLGVDTGDT--------------------------------------------------------------------------------------------------------------------------------------------------------------------
>APLak6261665767_1056052.scaffolds.fasta_scaffold77316_1	111	0.313	2.138E-22	13	120	302	11	128	202
-------------LRGERGITGLETAIILIAFVIVASVFAFVTLSTGLFSAERSKETIFAGLAKAQSNLELHGSVVLTGAQDTETPPDgqvdqgNLTFQLALAAGGSPISLDPsannSRVVMNYTDSDGRV-------------------------------------------------------------------------------------------------------------------------------------------------------------------------------------
>MGYP000993948294	111	0.273	2.138E-22	3	137	302	0	143	202
---MKGIWQRFS--RDEQGITALETAIILIAFVVVASVFAFTILSSGTSSTQQAKDAIAGGLAQVSGSLEVRGSVIATGDlAADPKVVKELVFTLSTVTGGDPVDLTEPtdedskhTLVIDYRDGENHcpdIKWTQDFLGSADTDDMLE--------------------------------------------------------------------------------------------------------------------------------------------------------------------
>MGYP000350737142	111	0.304	2.138E-22	17	120	302	22	126	208
-----------------RGLTGLETAIILIAFVIVAAAFAFAVLNLGFSSTQKSGEVLKAGLEEATSSVELAGSVIAMGaNTTNGVKVENFTIYIKTAVGKRPVDMSEQTLVISYLDPYKAV-------------------------------------------------------------------------------------------------------------------------------------------------------------------------------------
>MGYP001324925681	111	0.349	2.138E-22	15	119	302	15	120	218
---------------DQRGITGLETAIILIAFIVVAAVFAFTIMTTGLFSTEKAKTTAQAGIQQVSSTFTHKGSVTAEGDPaATPSFVSKIIFQIATASGAETGSIDPNDIAVVYIDENQR--------------------------------------------------------------------------------------------------------------------------------------------------------------------------------------
>18715|scaffold92890_2|+411|00	111	0.342	2.138E-22	7	109	302	35	139	254
-------FNWKKKLRGQRGITGLETAIILIAFVVVAAVFAYTALSAGLFSTQKSQEAIYAGLERTQSTLQQTGSVIAyKGDINIANSVGKVEITVQNALkGGESVDLTPPYI------------------------------------------------------------------------------------------------------------------------------------------------------------------------------------------------
>AntAceMinimDraft_4_1070372.scaffolds.fasta_scaffold397520_1	111	0.329	2.138E-22	11	107	302	92	185	272
-----------NIFRGQRGMTGLETAIILIAFVTVAAVFGYAVLSAGLFSAERGKETIYAGLQQAKANMELSGSVIV---VATNTSVSEIRFTVRNAVAGTPIDMTPN--------------------------------------------------------------------------------------------------------------------------------------------------------------------------------------------------
>SRR4051812_45202323	111	0.329	2.899E-22	14	109	302	33	129	134
--------------RDERGITGLETAIILIAFVVVATVFAFIVLTAGIFSAERGKETVYAGLQKARGTMEVRGGMVVEASgCPSSCAVTSVQFQVATSAGGEPIPLDPAAT------------------------------------------------------------------------------------------------------------------------------------------------------------------------------------------------
>MGYP001358999211	111	0.275	2.899E-22	16	128	302	24	139	197
----------------QRGiITGLETAIVLIAFVVVSSVYAFAAQSTGLFSSDKAKETHAAGGPEARGTLELKGSVVvkASGTTGAKGVVTSMEFQISNAAAGEPSDLTPGNTVIKYSDNAQTVAMNSSTEF-----------------------------------------------------------------------------------------------------------------------------------------------------------------------------
>SoiMethySBSTD1v2_1073268.scaffolds.fasta_scaffold112585_4	111	0.286	2.899E-22	13	121	302	12	126	199
-------------HRNQKGITGLETAIILIAFVTVASVLAYSVLSAGIFSAERGKETVYSGLNQAQSSMQVRGSVYATDNETTpDGKVNQIQFTLASVLGDEAVDMtdtsaDKNNVVINYNDAGGLVT------------------------------------------------------------------------------------------------------------------------------------------------------------------------------------
>MGYP000212262556	111	0.277	2.899E-22	0	147	302	0	158	205
MRKLKKVMKRV--LRGERGITGLETAIILIAFVIVASVFAFVTLSTGLFSAERSKETVFAGLQKAQSNLELHGSVVITDtvltdhdtdpTTPDAATDGTITFQLALAAGGAPISLDPastnNRVVMNFIDADGRVQDLN-YTATAVVGDGDTMLEAGELFTI----------------------------------------------------------------------------------------------------------------------------------------------------------
>SRR5581483_274887	111	0.267	2.899E-22	12	138	302	77	203	211
------------RRSNEAGITGLETAIVLIAFVVVAAVFAFVVLSTGLFSSERGKDTVYAGLAKTRGSMALTGGIIAESNT---TKVTAIKLTLTLAAGGDSVNLNPsdtnNRTVISYADTGHSNN-NLTYTTSVITGDSDKL-------------------------------------------------------------------------------------------------------------------------------------------------------------------
>MGYP000548418213	111	0.246	2.899E-22	11	119	302	7	131	223
-----------SLSRGEQGITGIETAIILIAFVVVASVFAYTVLSAGIFSSEKGKEAVHSGLDTARSSMSLVGGVVA-SDTNSDGNLDEIIFTVSNALDGEAVDLTVTtdsdgdgdlsdeaspshTTIITYLDKTQR--------------------------------------------------------------------------------------------------------------------------------------------------------------------------------------
>MGYP000259322780	111	0.280	2.899E-22	1	133	302	7	143	240
-NTSRLTKRLKELKRDRAALTGIETAIILIAFVIVAAAFAFVVLNMGFYTSQRSKTVIQSGLGEASSAIELDGSVVAYGEPGDGnvpssrQNITGLVIYIKLSSGRYPVELNEGKLVISY--ANARISFDNLYNSSLVDG------------------------------------------------------------------------------------------------------------------------------------------------------------------------
>2352|scaffold_102739_c1_2|-323|00	111	0.321	2.899E-22	13	121	302	48	153	244
-------------RNDQSGITGLETAIVLIAFIIVAAVFAFAVLTTGLFTTERAKETSMAGVGEAQATLAQKGAVLGEAATST---VQRVKFKIANASGAQAVNLASNTTLLTYADPSNNVN------------------------------------------------------------------------------------------------------------------------------------------------------------------------------------
>MGYP000642669993	111	0.245	2.899E-22	15	124	302	109	222	288
---------------EEAGITALETAIILIAFVVVASVFAFTMLSAGTFSTERGKEAIYAGLTEVQSSMEIKGGVIAIAASaGASATVDSLVFTVANVLDGEAVNLSTGdaaQVVFEYRDETQRVALGN---------------------------------------------------------------------------------------------------------------------------------------------------------------------------------
>MGYP001336392513	110	0.287	3.930E-22	13	120	302	8	112	182
-------------RNDKRAFTGLEAAIVLTAFVVVAAVFSYVVLNAGFFTTQKAKEVVHTGIEQATSSVEIAGDVMALC---AGNEVTGLNVTLQLTAGQNPIDLTGGQTVISYQDKNEYV-------------------------------------------------------------------------------------------------------------------------------------------------------------------------------------
>ETNmetMinimDraft_19_1059907.scaffolds.fasta_scaffold349801_1	110	0.280	3.930E-22	11	109	302	7	106	192
-----------NMHREQRGMTGLETAIILIAFVTVAAVFGYAVLSAGLFSAERGKETVYAGLAQAKANMEIAGSVIVTAdNTSTPKAANEIRFVVRNAIAGTPIDMTEPGT------------------------------------------------------------------------------------------------------------------------------------------------------------------------------------------------
>Dee2metaT_6_FD_contig_21_18280168_length_202_multi_2_in_0_out_0_1	110	0.292	3.930E-22	14	125	302	6	118	199
--------------KDIRGFTGLEAAIVLIAFVTVAAVFSYVLLGAGFFATQKGQETVHTGVKQATSSMELVGEVIGYGNTASNaNNLTKLVFTVKLASGGTPIDLGKTAIMVAVPSEGKLVELKYS--------------------------------------------------------------------------------------------------------------------------------------------------------------------------------
>A0A2E8RB08	110	0.280	3.930E-22	3	119	302	0	120	215
---MKNMFDRMNgLWKDQRGITGLETAIILIAFIVVAAVFAFTVMTTGLFSTEKAKTTAQAGIAEASSTFAPKGGLIaecAQNAQGACTRVEALTFQITTASGSTGTSIARDKIALIYSDDNQR--------------------------------------------------------------------------------------------------------------------------------------------------------------------------------------
>22837|scaffold22303_1|+1|10	110	0.290	3.930E-22	3	120	302	29	150	222
---IKQLFRR--LHKSEDGITGLETAIILIAFVIVASVFAFVVLSTGLFSSERGKEVVFAGLDKARGNLEVRGavTVIDANADAAIDSNDEIVFNLANAAGGFPVLVDPaattNSLVVNYIDKQARV-------------------------------------------------------------------------------------------------------------------------------------------------------------------------------------
>Dee2metaT_20_FD_contig_41_4789877_length_205_multi_1_in_0_out_0_1	110	0.292	5.328E-22	12	108	302	6	104	156
------------LFRGQEGMTGLETAIILIAFVTVAAVFGYAVLSAGLFSAERGKETIYAGLQQARANMEVVGSVIAYGDnaTNSPTKVSRVLFTCRDAIAGTPIDMTPNR-------------------------------------------------------------------------------------------------------------------------------------------------------------------------------------------------
>GraSoiStandDraft_60_1057301.scaffolds.fasta_scaffold254673_1	110	0.250	5.328E-22	9	133	302	7	153	165
---------PTAGARKQKGITGLETAIVLIAFVVVASVFAFTILSAGVFSSEANKQTIHAGLSETRTGLRQHGSAFAySGKQGSTQAVYKIVFIVSNSLAGEPVDLTPPYaaddsgtdpdvvpgaataTIMSYADENQRFsdlAWSQSFIGTNNSD------------------------------------------------------------------------------------------------------------------------------------------------------------------------
>TergutCu122P1_1016479.scaffolds.fasta_scaffold6240127_1	110	0.257	5.328E-22	6	121	302	0	131	202
------MRTFLKLIKREDGITGLETAIILIAFVIVASVFAFVVLSTGLFSAERGKETVFAGLEKARGNLEVRGGISAIDGDSDGDidsqdgadantnSDDYVVFNLANAAGGFPVLVDPNATsnsvVINYVDAQARVA------------------------------------------------------------------------------------------------------------------------------------------------------------------------------------
>26189|Ga0315274_10127298_2|+239|00	110	0.292	5.328E-22	12	158	302	57	201	272
------------LLKQNRGMVGIEAAIVLISFVIVAAAFSFMVVNMGLFATQRSKETIQNGVTQSSTPLVISGDIWVRANATAPFYVDAIVIPLQ-TIGVRYVPMDVNATQVTLTVAN-RTAFADVYAGVAPDNAIDNPYNNTFTSLVSQVTTLGGGGT-----------------------------------------------------------------------------------------------------------------------------------------------
>GraSoiStandDraft_56_1057294.scaffolds.fasta_scaffold37082_3	109	0.258	7.222E-22	13	105	302	12	101	203
-------------RRDERGITGLETAIILIAFVVVASVFAYTVLSAGIFSSQKGQEAVYTGLQHARSTLELKGDVVA---ETDGSSVQSLVICVASALNGEAIDMT----------------------------------------------------------------------------------------------------------------------------------------------------------------------------------------------------
>MGYP000565993776	109	0.391	7.222E-22	9	128	302	4	120	212
---------RRSLLRSKRAIVGIEAAIILIAFVVIASALAYVAINMGFFASQKSKDTISRGISEATSALELDGVVIAK---TSGGKVKYIAFPVKLSVGRSEVDLGQNATVVSVYAPDDSFALLDIYQG-----------------------------------------------------------------------------------------------------------------------------------------------------------------------------
>MGYP001080113614	109	0.261	7.222E-22	4	110	302	8	118	220
----RNMFHKmAGLHRNQKGITGLETAIILIAFVVVAAVFAYTVLSAGLFATEKSQESVYAGLEEVRSTMEVRGSMVAyKGDANISSSVGKVEITVANATghGQDAIDLTPPYAV-----------------------------------------------------------------------------------------------------------------------------------------------------------------------------------------------
>SRR3972149_4803825	109	0.284	7.222E-22	3	120	302	106	223	227
---MKNLIRK--LRERQEGITGLETAIILIAFVIVASVFAYVVLSAGLFSSQKAKEAVNAGLDSTMSTVEIRGNIVAKMVSG---EVTEISFPVGIPSAGTPVDFSPSSanvtpVVISYMDADSYV-------------------------------------------------------------------------------------------------------------------------------------------------------------------------------------
>MGYP001300068284	109	0.326	9.790E-22	16	108	302	10	104	115
----------------QKGITGLETAIILIAFVVVASVFAFTVLSTGIFASERSKETVFSGIEEAPNSIEPRGRVIAYKGlvDGSMSIIYKVTFVVSNAIAGEPVDLTPDY-------------------------------------------------------------------------------------------------------------------------------------------------------------------------------------------------
>MGYP001219622649	109	0.326	9.790E-22	16	105	302	10	101	121
----------------QKGITGLETAIILIAFVVVASVFAFTVLSTGIFASERSKETVFAGIEEAQSSIEPRGSVVAYKGVlaDSTSTVFKVTFVVSNAIAGEPVDLT----------------------------------------------------------------------------------------------------------------------------------------------------------------------------------------------------
>1574|NODE_2673999_length_453_cov_0.334356_1|-2|11	109	0.274	9.790E-22	7	121	302	15	145	150
-------MKSMKLFKQESGITGLETAIIFIAFIILAAVFAYSVLSAGLFTTQRSQEAINSGLKNAESTAVLKSTVFGKAeNTGAQGYLSQITFTVSTTAGGEPIDFTPplssgtdgkapagstNKIVVSYKDAYQVIN------------------------------------------------------------------------------------------------------------------------------------------------------------------------------------
>MGYP000097141741	109	0.339	9.790E-22	18	126	302	9	114	192
------------------GLTGIQTAIILIAFVIVASVFAFAVLNMGLLTTQRAGETVSAGMQQAASALQLAGSVIAYDTDGDDKA-DKIEIYVAVAPGKEPIDFTEGRLVISYTNA--RVHEANIY-------------------------------------------------------------------------------------------------------------------------------------------------------------------------------
>MGYP000867936346	109	0.305	9.790E-22	12	132	302	4	118	198
------------FLKNENGFTGLEAAIVLIAFVVVAAVFSYVMLGAGFFTTQKSQEVVHTGVMQASSSIALSGDVI--VTSAKEGNASNITFYVTNTAGGTSVDLD--KTVITYTDNDDFVTKD--YGGKGPD-------------------------------------------------------------------------------------------------------------------------------------------------------------------------
>MGYP001038798447	109	0.315	9.790E-22	0	164	302	0	157	209
MNPLRKLLKA------KKGIVGIEAAIVLIAFVVIAAALSYVVINMGFFATQKTKETIGSGMEEATSALQLDGSVIGK--TGASTNILYIVFPVKLSVGRSAVDLSNESVVLSVYLPN--ATLLNIYNGTYQGSAPtelDLTALGMGEDTAIVILYNNDGDTVLEFKE-----------------------------------------------------------------------------------------------------------------------------------------
>MGYP000486400294	109	0.343	9.790E-22	15	116	302	18	117	211
---------------DQRGITGLETAIVLIAFVVVAAVFAFTVLTTGLFTSEKAKETALAGVAASSSTLAVKGSIIAT--SADNTNVDMIRVKVSTAAGIDRVPFNPADVLVTYQDD-----------------------------------------------------------------------------------------------------------------------------------------------------------------------------------------
>MGYP001182646195	109	0.318	9.790E-22	12	120	302	6	115	211
------------FYRDDSGITGLETAIILIAFVVVAAVFAFTIMTTGLFSTEKAKTTAQAALTEASSSFITKGAVTATCDTpGTCVYVDSITFTVALASGAEAQTLTPAELSFMYTDVNNTF-------------------------------------------------------------------------------------------------------------------------------------------------------------------------------------
>SRR3972149_208096	109	0.290	9.790E-22	4	116	302	34	150	229
----RLLSTLQRGNRDEQGITGLETAIILIAFVVVAPVFAFVVLTTGVFSSERGKESVFAGLQKARGTLELRGGvVISSSGCPSACVVSGIQFAVANSAGGDPVSLansGDNRTILAYRDD-----------------------------------------------------------------------------------------------------------------------------------------------------------------------------------------
>16226|scaffold364052_1|-124|00	109	0.289	9.790E-22	16	118	302	60	180	278
----------------QRGITGLETAIILIAFVVVASVFAFTILSTGVFAAERAKETIFAGLQQTKSTLRPSGSVIAfKGFVGSTAAIFKFSLMVESIDGADPIDLTPpytadgsgtdpdssvttNTTTIVYIDDNQ---------------------------------------------------------------------------------------------------------------------------------------------------------------------------------------
>MGYP001298094522	109	0.250	9.790E-22	13	118	302	84	207	305
-------------KTQQRGITGLETAIIMIAFVVVASVFAFTVLSTGVFSSERAKDTIFSGLQQTKSSLKPSGSVIAfKGFVGSTEAIFKFSLIIESVDGADPIDLtlpytaddsgtdpdssvTTNKTSIVYIDNNQ---------------------------------------------------------------------------------------------------------------------------------------------------------------------------------------
>MGYP001437706600	109	0.357	1.327E-21	11	122	302	7	116	157
-----------NALKDQKGITGLETAIVLIAFVVVAAVFAFTVITTGLFSSEKAAETATAGLGEVSTSLTPKGSALASGNHG-NDSVSIVWFKLANS-GAQAVGLPAARTLVTYSDTSNLVTL-----------------------------------------------------------------------------------------------------------------------------------------------------------------------------------
>MGYP000681053574	109	0.333	1.327E-21	15	103	302	17	106	171
---------------DQRGITGLETAIVLIAFVVVSSVFAFAALSTGLFSSDKAKETIQAGLAETRGSMELKGSVVLTSpSSGTAAIISQIAFQVANAAGGNAID------------------------------------------------------------------------------------------------------------------------------------------------------------------------------------------------------
>GraSoiStandDraft_46_1057282.scaffolds.fasta_scaffold667735_1	109	0.280	1.327E-21	3	119	302	0	120	204
---MKNMMNRINgLWKDQKGITGLETAIILIAFIVVAAVFAFTVMTTGLFSTEKAKTTAQAGIAEASSTFAPKGGLIaecAQNAQNACTHVDALTFQITTASGSTGTSIAPDKIALIYSDDNQR--------------------------------------------------------------------------------------------------------------------------------------------------------------------------------------
>MGYP001212161967	109	0.290	1.327E-21	16	132	302	24	138	224
----------------EYGFTGLEAAIVLIAFVVVAAVFSYVVLGAGFFTTQTAQATVHTGVQQASSSIEIVGNTYGIADPGDLTHLKYINITVALTAGGTAVDL--QQMVLSYNDNNGGHNANLTYGGVAPD-------------------------------------------------------------------------------------------------------------------------------------------------------------------------
>GraSoiStandDraft_41_1057321.scaffolds.fasta_scaffold7055612_1	109	0.256	1.327E-21	14	119	302	1	125	231
--------------RSQKGITGLETAIVLIAFVVVASVFAFTILSAGVFSSEANKQTIHAGLKETRTGLRQAGSAFAfSGYVGSTRAVHKIVFVVQNSLAGEPVDLTPPYtwddsgtdpdivngntaaTIVSYADENQR--------------------------------------------------------------------------------------------------------------------------------------------------------------------------------------
>SRR5690554_5930041	109	0.271	1.327E-21	6	121	302	60	174	247
------MFNIKFLHNDESGQTALETAIILIAFVVVASVFAFVILSAGSSLTEKSEAAIYSGLENVQSSMAVKGAVIAQGAS---DAVTEVSFTVALAGGGEPVDLDPthEKVVIAYRDADEAVN------------------------------------------------------------------------------------------------------------------------------------------------------------------------------------
>1319|scaffold_24724_c1_2|+1279|00	109	0.366	1.327E-21	7	126	302	0	118	356
-------MSKTNRRNKRKGIVGIESAIVMIAFVIVAAALAFVVLNMGFFTTQQTRGAIQRGLGEASSALELDGTVVAHVNITA-SKIDYWFATLKLSSGQHKVDLTPVKAVISYWSPQRGISLANTY-------------------------------------------------------------------------------------------------------------------------------------------------------------------------------
>MGYP001203858595	108	0.311	1.798E-21	11	138	302	8	140	195
-----------SLHRNEKGITGLETAIILIAFVIVASVFAFVVLSTGLFSAEKGKAAVFAGLEKASGNLEVRGAVTAASAIP--PAVDAITFNVGLAAAGSPTLVDDtaigdvNNLAINYIDAEDRVANTNWsVNWILAEGTPDTL-------------------------------------------------------------------------------------------------------------------------------------------------------------------
>MGYP000029320302	108	0.322	1.798E-21	3	126	302	0	118	202
---MNGYFKKV--LQRRRGLTGLETAIILIAFIIVAAAFAFAVLNMGFQTVQRSSEVMQSGLQEASSALELDGAVIAYADSG-KTYMDYTVFYIKLSAGKQPVVLSTGSLSVAYTDPY--IHVDNVY-------------------------------------------------------------------------------------------------------------------------------------------------------------------------------
>MGYP001030537113	108	0.370	1.798E-21	12	138	302	6	128	209
------------LLKSKKGIVGIEAAIVLIAFVIIAAALAYVVINMGFFATQKTKETIGQGIEEATSALQLDGSVIGK--TGASANISYIIFPVKLSVGRSGVDLSNGSVVISVYLPN--ATLLNIYNGTYQGSSPTEL-------------------------------------------------------------------------------------------------------------------------------------------------------------------
>MGYP001192115609	108	0.262	1.798E-21	10	122	302	43	160	216
----------SRFHKENSGITGLETAIVLIAFVVVAAVFAFTVLTTGLFTSEKAKETALAGVATTSSSLTIKGSIIAHgtglpGTAANPASIDYLRVKLAAATGVEQILFDPEDIIVTYVDRNNVVQL-----------------------------------------------------------------------------------------------------------------------------------------------------------------------------------
>MGYP000421495673	108	0.380	1.798E-21	11	130	302	5	121	240
-----------NLLKNKRGIVGIEAAIVLIAFVVIASALAYVVVNMGFYSSQKAKSTISRGIEEATSALQLDGSVIAYTNeTGGSKYVQYLLIPVKLSIGRSSLDLANTTTVISVWGSN----LLNIYRGVV---------------------------------------------------------------------------------------------------------------------------------------------------------------------------
>917|scaffold73746_2|-1067|00	108	0.309	1.798E-21	13	158	302	40	188	258
-------------RHSHRGVIGVESAIVMIAFVIVAAALAFVVLNMGFSTTQKTKNAIVSSADEASSALEIAGKVIGSGDVTAG-KLNATAVPLKIVSGGSAINLNPSNAAIRYLSNN--VEHGNIYAGAISSGTHDTLASAmqasvtAGYISANPVNDTSPSDT-----------------------------------------------------------------------------------------------------------------------------------------------
>MGYP001031056855	108	0.329	2.437E-21	13	108	302	26	122	131
-------------RRGARGITGLETAIILIAFVVVAAVFAYTVLSAGIFSTQKSQETIYSGLQEASGTMQVKGGVIAYDTDGTPDnNVDQVKFVVSTGSAGGAIDLTAPT-------------------------------------------------------------------------------------------------------------------------------------------------------------------------------------------------
>SRR3989304_4801899	108	0.293	2.437E-21	13	117	302	40	147	149
-------------LGNQRGITGLETAIILIAFVTVASVLAYSVLSAGIFSAERGKETVYRGLDQAQSSMQVRGSVYATDNN-SDQIVNQVQFVLASVLGDEAVDLTdttgNNNVVINYSDQD----------------------------------------------------------------------------------------------------------------------------------------------------------------------------------------
>MGYP000052909774	108	0.292	2.437E-21	8	126	302	5	123	210
--------RKFAKHR--KAMTGLETAIVLIAFVVVAAAFAFVVLNMGFYTSQKSRTVISAGLGEASSSIELDGSVIATVDVnqtnPQLTNVTGVIMYIKLSVGRQPVELNTDKMVISYV--NPRVSVDNVY-------------------------------------------------------------------------------------------------------------------------------------------------------------------------------
>MGYP001443089684	108	0.272	2.437E-21	14	149	302	1	154	215
--------------RSERGITGLETAIILIAFVVVASVFAFTILSSGIFASERAKETAYAGVEETQTTLHPTGGVVAlSGAVSATTAVNRLKFTVSLTTDGDAVELTPAYTagssgtapissgvssplVVSYTDSTQHIADSRWTLAWLGNNDGDSLLEGDETAEITV--------------------------------------------------------------------------------------------------------------------------------------------------------
>MGYP000224059729	108	0.246	2.437E-21	6	138	302	0	148	216
------MKRLRRLLSGQEGITGLETAIILIAFVIVASVFAFVVLSTGLFSAERGKETVFAGLNKAQANLELHGSVVVTdlnewndpgtgcvEQAGSDGEPDRVVFSLALAAGGAPVNVDPaatiNTVAINYVDQDVRVA-DVSYTVTVVQGDSDNL-------------------------------------------------------------------------------------------------------------------------------------------------------------------
>MGYP001010076348	108	0.284	2.437E-21	12	119	302	12	120	218
------------FHKEQSGITGLETAIVLIAFVVVASVFAFTVLTTGLFTSEKAKETALAGVATTSTSLTIKGAIFAGQSPGNqADRVDYVRVNISSATGLEQVSFNPTDVLVTYTDDNNA--------------------------------------------------------------------------------------------------------------------------------------------------------------------------------------
>SRR5512143_672227	108	0.301	3.302E-21	10	115	302	17	120	122
----------HRMMRDERGITALETAIILIAFVVVAAIFAFTVLSTGTFLTEKSKEAAYGGLQEVRGSLELKGSMVLESSDPMTTTGNIVVFNLSNVSGGSSVDL--AKVTFIYRD------------------------------------------------------------------------------------------------------------------------------------------------------------------------------------------
>8907|scaffold_681602_c1_1|-2|11	108	0.228	3.302E-21	14	133	302	24	162	165
--------------RKEHGVTGLETAIILIAFVVVASVFAYTVLSAGIFSAQKGQEAIHTGLEQARSSMSITGGLTAK-NTDADDKLDEFWFVVKNSLDGEAIDLTNTTdadsdgvlsdeatknhvAVMTYVDSSQRiedIAWSSTTLGRGDTD------------------------------------------------------------------------------------------------------------------------------------------------------------------------
>Dee2metaT_5_FD_contig_31_2402458_length_252_multi_1_in_0_out_0_1	108	0.280	3.302E-21	3	119	302	0	120	215
---MKNMLNRMNgLWKDQRGITGLETAIILIAFIVVAAVFAFTVMTTGLFSTEKAKTTAQAGIAEASSTFAPKGGLIAECAVnaqNACTRVEALTFQITTASGSTGTSIARDKIALIYSDDNQR--------------------------------------------------------------------------------------------------------------------------------------------------------------------------------------
>MGYP000710556559	107	0.322	4.474E-21	16	107	302	6	98	103
----------------EKGITGLETAIVLIAFVVVSSVFAFAALSTGLFSSDKAKETIQAGLAETRGTMELKGSIIVEAqTTGTTASATTIAFQVSNAAGGEPTAPWPP--------------------------------------------------------------------------------------------------------------------------------------------------------------------------------------------------
>HubBroStandDraft_1064217.scaffolds.fasta_scaffold1823213_2	107	0.286	4.474E-21	16	125	302	42	153	154
----------------QEGITGLETAIILIAFVIVASVFAYVVLSAGLFSSQKVKEAVNAGLESTMATVEVKGDIIAKMDTGI---VSEIYICVGIPQAGTPVDFSPTSanispLVISYMDANNMLPTMNW--------------------------------------------------------------------------------------------------------------------------------------------------------------------------------
>GraSoi2013_115cm_1033766.scaffolds.fasta_scaffold720834_2	107	0.294	4.474E-21	11	112	302	2	101	190
-----------SFEHNDEGFTGLEAAIVLIAFVVVAAVFSYVVLGAGFFTTQKAQETVHTGVSQATSAVELSGPVMAKA--GGGQNVTNISFYLQLAAGGNAVDVSKIGYTVS---------------------------------------------------------------------------------------------------------------------------------------------------------------------------------------------
>MGYP000577791773	107	0.341	4.474E-21	12	137	302	1	123	199
------------RRHGRKGLTGIQTAIILIAFVIVASVFAFAVLNMGLLTTQRAGETVSAGMQQATSALQLAGSVIA-YSSAEGYVADKIIIYIKISPGREPVDLSQAAFTIAFT--NDRVHASNVYDGTKAAITFIT--------------------------------------------------------------------------------------------------------------------------------------------------------------------
>Dee2metaT_30_FD_contig_51_438265_length_258_multi_1_in_0_out_0_1	107	0.260	4.474E-21	8	115	302	3	116	199
--------RMHRILRDEEGVTALETAIILIAFVVVASVFAFTILSAGMNSTEQSKVAINSGLSEVQGSLEVKGNVIATGDTTNG-YVEDVIITLSTVAGGQPVDITPksnadseNVVVVSYRD------------------------------------------------------------------------------------------------------------------------------------------------------------------------------------------
>SRR4030042_2103530	107	0.364	6.062E-21	12	107	302	2	94	105
------------LLGNQRGITGIETALILIAFVIVASVFAYVVLSAGLFSTQKAKEAINAGLDEAKSTIEIKGNVYGRMED---SVLTEVYFTVATTTGGDMIDFTDN--------------------------------------------------------------------------------------------------------------------------------------------------------------------------------------------------
>MGYP001434964419	107	0.329	6.062E-21	15	107	302	17	110	111
---------------DQRGITGLETAIVLIAFVVVSSEFAFAALSTGLFSSDKAMETIQAGLAETRGSMELKGSVVLTASiTGTSGIVSEIAFQVGSAAGGESKDLTPG--------------------------------------------------------------------------------------------------------------------------------------------------------------------------------------------------
>MGYP001114459407	107	0.268	6.062E-21	12	121	302	7	129	154
------------LRRDERGVTALETAIILIAFVVVASVFAFTVLTSGVTSTEKAKEAVVSGLEDVQGTMELKGSVIATAASSTATEVETVILNFASVAGGNSVDLHPreatdgvgdtsddNVVVINYRDTENRET------------------------------------------------------------------------------------------------------------------------------------------------------------------------------------
>MDTG01.1.fsa_nt_gb|MDTG01023368.1|_2	107	0.329	6.062E-21	15	111	302	6	101	191
---------------REEGFTGLEAAIVLIAFVVVAAVFSYVVLGAGFFTTQKAQEVVYTSVDMSSSSMEIIGDVYGIGNTTSN-QIDTIRFTVGLSAGGSAVDFSTTQMVF----------------------------------------------------------------------------------------------------------------------------------------------------------------------------------------------
>A0A0E3WP69	107	0.284	6.062E-21	14	115	302	6	106	198
--------------KDEKGFTGLEAAIVLVAFVVVAAVFSYVMLGAGFYTTQKSQEVVHTGVQQASSSVELSGDVVAKSDDG-NTEIDTVTLFLQLTSGGSPVDMAKTLIVVSAPD------------------------------------------------------------------------------------------------------------------------------------------------------------------------------------------
>UPI00030E8D52	107	0.300	6.062E-21	12	116	302	7	119	199
------------RMQDESGITALETAIILIAFVVVAAVFAFTILSAGTVSTEKGKAAIFSGLEEVSSSLELRGSVLATDNVTgtlGTGKIKTIAFTVGNVAGGSALDLTDttnnaNKVVIDYRDP-----------------------------------------------------------------------------------------------------------------------------------------------------------------------------------------
>MGYP001376756159	107	0.320	6.062E-21	14	120	302	1	125	215
--------------RSERGITGLETAIILIAFVVVASVFAFTILSSGLFASERAKETTYAGVEETQTTLHPTGGVVAISDpVSTTTAVTRIKFTLSLATDGDAVEVAPAYTatgsgatpvsngqtgplVVSYTDTSQHI-------------------------------------------------------------------------------------------------------------------------------------------------------------------------------------
>MGYP000362635843	106	0.329	8.213E-21	15	110	302	8	104	186
---------------RERGITGLETSIVLIAFVVVASVFAFTVLSAGVFSSEAAKQTIFAGLKETRSRLRQNGSVFAfSAQAGTTQSVYKIVFIVSNSLAGEPLDLTAPYTV-----------------------------------------------------------------------------------------------------------------------------------------------------------------------------------------------
>SoimicmetaTmtHPB_FD_contig_41_3973200_length_515_multi_1_in_0_out_0_2	106	0.356	8.213E-21	17	142	302	7	134	261
-----------------RGIVGIESAIVLIAFVIVAAALAFVVLNMGFFTSQQSKLVMQRGLGEASSALELDGTFVAAVDTTAQNIVYAWA-PVKLSSGQHKVDLTPTKTVVSYWSPDKGLTITNAYLiaiLTPITDTSKIPEIVN---------------------------------------------------------------------------------------------------------------------------------------------------------------
>SaaInlStandDraft_3_1057020.scaffolds.fasta_scaffold422817_1	106	0.316	1.112E-20	15	112	302	6	103	195
---------------NDKGFTGLEAAIVLIAFVVVAAVFSYVVLGAGFFTTQKAQETVHTGVSQATSAVELSGPVMVKAHDSDANTVSNISFYLQLGAGGSAVDVTKIGYTVS---------------------------------------------------------------------------------------------------------------------------------------------------------------------------------------------
>SoimicMinimDraft_2_1059730.scaffolds.fasta_scaffold35293_1	106	0.312	1.112E-20	9	138	302	5	134	197
---------RYRKFRKKQGLTGIETAIILIAFVIVAAAFAFAILNVGFQTTQKSQSVISEGMLQASSSVELVGAVIAKGDTTTN-NVTYLEFTIQLSPGMTQVDLSPGKLIVSWFGDVYSMNiYSDDINTTAVTITALTP-------------------------------------------------------------------------------------------------------------------------------------------------------------------
>MGYP000844248110	106	0.291	1.112E-20	14	116	302	15	117	198
--------------RREDAFTGLEAAIVLIAFVVVASVFSYVVLGAGFFTTQKSQKVIHSGMTQASSNLVLIGDVIGTRDDTGQNEIEYLQFIVGLGSSGSPIDMTRISMTFSTQDD-----------------------------------------------------------------------------------------------------------------------------------------------------------------------------------------
>3300000866.a:JzSedJan11_1001140_6	106	0.275	1.112E-20	7	120	302	17	132	220
-------MRWEKPNFGKRGLTGLETAIILIAFVIVAAAFAFAVLNLGFASTQKSGEVLRAGMEEATSSIELSGSVIagGTKDAEGKYRVKNVTIYVKTAVGKMPVDMSNDTLTISYLDPYKHV-------------------------------------------------------------------------------------------------------------------------------------------------------------------------------------
>3300005300.a:Ga0072500_142278_49	106	0.300	1.112E-20	13	118	302	9	121	224
-------------RRDEKGFTGLEAAIVLIAFVVVAAVFSYVMLGAGFYTTQKSKQVVDTGVKQASSSLTLDGQYIylncssgADGQTGSNGNVGRIYFYVTQTAGGSPVDLNKTSIAITTAKGYQ---------------------------------------------------------------------------------------------------------------------------------------------------------------------------------------
>GraSoiStandDraft_41_1057321.scaffolds.fasta_scaffold2331950_2	106	0.281	1.507E-20	20	121	302	0	101	174
--------------------TGLETAIVLIAFVVVASVFAFAVLTTGLLSSEKSKETIIGGLEETASTVHLRGSVVALA-TTSLAHISNLRFQVSTvSQAGSGIDFSDNAIVITYIDENNAVN------------------------------------------------------------------------------------------------------------------------------------------------------------------------------------
>MGYP000141374669	106	0.365	1.507E-20	9	130	302	2	120	240
---------RPRLFRDKRGIVGVEAAIVLIAFVVIASALAYVVVNMGFFSAQKAKMTISRGIEESTSALQLDGSVIAYTNeTGGSKYIQYLLIPVKLSIGRSSLDLSNKTTAISVWGSN----LLNIYKGVV---------------------------------------------------------------------------------------------------------------------------------------------------------------------------
>16200|Ga0265296_1002980_17|-14611|00	106	0.324	1.507E-20	14	121	302	10	116	383
--------------KDERGITGLETAIILIAFIVVASVFAYTVLSAGLFSSQKAEETIHSGIGTAQSTMEMKGGnvIAYKGTANGDECITKLSFTISNAlESGTSIDLTPAY----YIDSNGALA------------------------------------------------------------------------------------------------------------------------------------------------------------------------------------
>3300028032.a:Ga0265296_1002980_18	106	0.324	1.507E-20	14	121	302	10	116	384
--------------KDERGITGLETAIILIAFIVVASVFAYTVLSAGLFSSQKAEETIHSGIGTAQSTMEMKGGnvIAYKGTANGDECITKLSFTISNAlESGTSIDLTPAY----YIDSNGALA------------------------------------------------------------------------------------------------------------------------------------------------------------------------------------
>MGYP001045789795	105	0.284	2.041E-20	13	121	302	4	110	180
-------------LKDESGITALETAIILIAFVVVAAVFAFTILQAGTFSTERDREAIYGGIEQVSSSMEVVGSVKATDINTPDDYVDDVIFELRTVSGGSGVDMD--AVSYSYSDPSTYVA------------------------------------------------------------------------------------------------------------------------------------------------------------------------------------
>MGYP000277161033	105	0.288	2.041E-20	13	123	302	9	126	213
-------------RRDEKGFTGLEAAIVLIAFVVVAAVFSYVMLGAGFYTTQKSKKVVDTGVKQASSSLTLDGQYIYLdcttakgGSTGSNGQVGEVYFYVTQTAGGSPVDLNKTSIAITTDDGFKQLFYD----------------------------------------------------------------------------------------------------------------------------------------------------------------------------------
>MGYP001128730914	105	0.264	2.041E-20	16	129	302	16	151	216
----------------QKGITGLETAIVLIAFVVVASVFAFTILSAGVFSSEANKQTIHAGLKETRTRLSQQGSAFAfAGYEGSTQSVYKIVFIVSNSLAGEPVDLiapytaddantdpdvvsgANTATIISYADENQRmsdVAWSQTFIGT----------------------------------------------------------------------------------------------------------------------------------------------------------------------------
>A0A2E7G478	105	0.314	2.041E-20	12	118	302	6	113	217
------------FYRDNSGITGLETAIILIAFVVVAAVFAFTVMTTGLFSTEKAKTTAQAALTEASSSFITKGAVTATCDDPaACAYVNSITFTVALASGADAQTLSAGELSFLYTDPNN---------------------------------------------------------------------------------------------------------------------------------------------------------------------------------------
>SRR3972149_10555203	105	0.301	2.041E-20	0	104	302	52	155	233
MKKVFRLLGRTN--RDEQGITGLETAIILIAFVVVATIFAFVVLTTGVFSAERGKESVFAGLNKARGTLELRGGVVGsRSGCPDTCVVSGIQFAVANSAGGDPVSL-----------------------------------------------------------------------------------------------------------------------------------------------------------------------------------------------------
>A0A1M4MK51	105	0.272	2.764E-20	14	123	302	1	107	200
--------------RKEDAFTGLEAAVVLIAFIVVAAVFSYVVLGAGFFATQKSQEVVHTGVAQTSSSVEVVGDVIGMANVAD-KRLESILFTVKLSPGSGAIDFD--NVVILYSDANNVKTLA----------------------------------------------------------------------------------------------------------------------------------------------------------------------------------
>MGYP000427396078	105	0.336	2.764E-20	6	115	302	0	108	208
------METKLNVKKARKGIVGIEAAIVLIAFVIVAAALAFVVLNMGFTTTQKSKETMSSGLSEASSALEIDGTVLAKADTGT-QKVTVVAIPLKLASGKAPIDMSRAAVSIVYYD------------------------------------------------------------------------------------------------------------------------------------------------------------------------------------------
>GraSoiStandDraft_50_1057286.scaffolds.fasta_scaffold7459078_1	105	0.288	2.764E-20	15	118	302	15	115	210
---------------DQSGITGLETAIVLIAFVVVAAVFAFTVLTTGLFTSEKAKETAMAGVATTSSSLNVKGGVIAHAD--AGGLVDYLRIKIA-AAGTKEVLFTPADVLITYADENN---------------------------------------------------------------------------------------------------------------------------------------------------------------------------------------
>MGYP001224497728	105	0.288	2.764E-20	15	118	302	15	115	210
---------------DQSGITGLETAIVLIAFVVVAAVFAFTVLTTGLFTSEKAKETAMAGVATTSSSLNVKGGVIAHAD--AGGLVDYLRIKIA-AAGTKEVLFTPADVLITYADENN---------------------------------------------------------------------------------------------------------------------------------------------------------------------------------------
>MGYP000278610470	105	0.356	2.764E-20	14	114	302	7	106	215
--------------RRLKAIVGIESAIVLIAFVVVAAALAFVVLNMGFFTTQRSKETIGSGLAQASSALEIDGTVLAKIDT-DNRGLQCMVIPLRLSAGQKPVDLTPNKTSISVW-------------------------------------------------------------------------------------------------------------------------------------------------------------------------------------------
>MGYP000512968384	105	0.300	2.764E-20	14	124	302	2	114	231
--------------TKQRGITGLETAIILIAFVVVASVFAFTVLSTGVFASERAKESIFAGLQQTKSTLRPSGSVIAfKGFVGSTAAIFKFSLIVEAIDDADPIDLTPPYTAdGSGTDPDFSVTTNN---------------------------------------------------------------------------------------------------------------------------------------------------------------------------------
>Q9YAN6	105	0.355	2.764E-20	14	128	302	1	119	246
--------------RRRRGIVGIEAAIVLIAFVIVAAALAFVALNMGLFTTQKSKEVMQRGLEEATSALEVDGSVIARAIDADTTTgsynivVDALAVPLKISPGREGIDLDPSKLTVRLLLPNG--FYENVYCG-----------------------------------------------------------------------------------------------------------------------------------------------------------------------------
>SRR5712692_1505949	104	0.256	3.743E-20	5	122	302	9	121	124
-----NMFGKFNKLmKNESGVTALETAIILIAFVVVASIFAFTMLSTGTFLTERSKEATYAGLQEVRGSMELKGSVI------LESTGDFVSFNLSTVAGGQSVDLS--KIKMAYLDAstNQDIAY-----------------------------------------------------------------------------------------------------------------------------------------------------------------------------------
>ERR1035437_6840255	104	0.300	3.743E-20	11	125	302	6	122	124
-----------SLHRGQRGITGLETAIILIAFVMVASVLSYVVLSAGLYSSQKAKEAVNAGLQQSNSTLEVKGNVVA---DTDGTNIDTIYLTLGMASTNGSIDFTdtaagKNVVVISYSDRDRKSTRLNS--------------------------------------------------------------------------------------------------------------------------------------------------------------------------------
>SRR5512147_1735858	104	0.250	3.743E-20	12	115	302	23	121	147
------------LHRNEHGITALETAIILIAFVVVAAIFAFTVLSTGTFLTEKSKEASYAGLQEVRGSMELKGGVVLSTTTALG---DTIIFNLAPVAGGSSQDLSQVK--ITYRD------------------------------------------------------------------------------------------------------------------------------------------------------------------------------------------
>MGYP001031145999	104	0.303	3.743E-20	13	111	302	39	136	170
-------------KHNDEGFTGLEAAIVLIAFVVVAAVFSYVVLGAGFFTTQKAQETVYKGLEQSTSNIQLIGNVYGLSNDTTKG-ISEIRFSIGLAPGAPSIDLTGLKIAV----------------------------------------------------------------------------------------------------------------------------------------------------------------------------------------------
>GraSoiStandDraft_41_1057321.scaffolds.fasta_scaffold4793508_1	104	0.320	3.743E-20	11	115	302	6	109	190
-----------NLHRGQRGMTGLETAIILIAFVTVASVLAYSVLSAGIFSAERGKETVYKGLEQAQSTMEIAGSVLGISDNGTpPTTLETVQFNVQLTIPNA--KLDTNAVVCNYWD------------------------------------------------------------------------------------------------------------------------------------------------------------------------------------------
>GraSoiStandDraft_40_1057318.scaffolds.fasta_scaffold3347310_1	104	0.311	3.743E-20	15	120	302	6	108	194
---------------DNKGFTGLEAAIVLTAFVVVAAVFSYVVLGAGFFTTDTAKQVVHTGMEQATSSASVVGDVMAAGN---GTNVTNITVTLQLTAGNNPVDMAKNRTIISYTAIDRHV-------------------------------------------------------------------------------------------------------------------------------------------------------------------------------------
>APGre2960657505_1045072.scaffolds.fasta_scaffold45234_2	104	0.316	3.743E-20	11	121	302	9	123	194
-----------SLHKNEKGITGLETAIILIAFVIVASVFAFVVLSTGLFSAEKGKAAVFAGLEKASGNLEVRGSVTAASAVP--PAVDSITFNLGLAAAGSPTLVDDtaigdvNNLAINYIDEQARVA------------------------------------------------------------------------------------------------------------------------------------------------------------------------------------
>SRR3990172_8306886	104	0.317	3.743E-20	0	121	302	18	138	197
MRKLNGLF--GSLHKNEKGITGLETAIILIAFVIVASVFAFVVLSTGLFSAEKGKEAVFAGMEKASGNLEVRGAVTAQ---STLGVVDSVTFNVALAAAGSPtlIDetATTNTLALNYIDAEARVA------------------------------------------------------------------------------------------------------------------------------------------------------------------------------------
>CryGeyStandDraft_6_1057127.scaffolds.fasta_scaffold401198_1	104	0.268	3.743E-20	12	129	302	8	124	199
------------KRAQNKGLTGLETAIILIAFVVVAAAFAFAVLNLGFTTTQKSSEVIRAGLSEATSAIELSGGVVARSEEVDGKrYVSNVTIYVKTGPGKEPIDMSDKTLTVSYMDPY--IHVARLINGT----------------------------------------------------------------------------------------------------------------------------------------------------------------------------
>MGYP000324195740	104	0.301	3.743E-20	7	192	302	0	162	202
-------MRYMSKFERRKGLTGLETAIILIAFIITAAAFAFAILNVGFQTTQQAQSVISEGMKEASAAIELSGAVVA-QDTDDDGYVDIIRFTIKLSPGMKPVDLTPGKLIIAWHS-------SDMYEVNIYSDTNQTKVSSEGGAVIIPV----PGAT----DNDYLLELGEKYEVV-------IYVSGTNF-------------------------------------------------------------------------------------------------------------
>A0A257AQM2	104	0.282	3.743E-20	3	120	302	0	130	212
---MRRNTRIGSKRGARRGLTGLETAIILIAFVIVAAAFAFAVLNLGFSSTQKSGEVLKAGLEEATSSIELAGSVEATssielagsviamgENASGTMKVANITLYVKTAVGKRPVDMSTNTLVISYLDPYKAV-------------------------------------------------------------------------------------------------------------------------------------------------------------------------------------
>1313|scaffold_9997_c1_2|-703|00	104	0.285	3.743E-20	3	86	302	5	88	364
---MKAMHRLYGASKDQRGMTGLETAIILIAFVTVAAVFGYAVLSAGIFSAEKGKETVYAGLEQAKSSMELKGSVIAYGAPGGGGTI-----------------------------------------------------------------------------------------------------------------------------------------------------------------------------------------------------------------------
>MGYP001331627533	104	0.351	5.068E-20	2	92	302	4	93	117
--KNRLLGRPVTFLQNQRGITGIETAIVLIAFVVVASVFAFAVLNTGLLSSEKSKEATLGGLEETSATLSLRGQVIAVANTGT-TSVDTVKFT-----------------------------------------------------------------------------------------------------------------------------------------------------------------------------------------------------------------
>MGYP001068696516	104	0.351	5.068E-20	11	118	302	7	112	144
-----------NALKDQKGIIGLETAIVLIAFVVVAAVFAFTVITTGLFSSEKAAETATAGLGEVSTSLTPKGSALASGNHG-NDSASIVRFKLANS-GAQAVGLPAARTLVTYSDTSN---------------------------------------------------------------------------------------------------------------------------------------------------------------------------------------
>SRR4030067_3190572	104	0.295	5.068E-20	16	125	302	43	154	166
----------------EEGITGLETAIILIAFVIVASVFAYVVLSAGLYSSQKAKEAVNAGLEATMSTVEIRGNIIAKMES---SVVTEIYFCVGIPRAGSPVDFNPSSanispLLISYSDADNFLPTGNW--------------------------------------------------------------------------------------------------------------------------------------------------------------------------------
>SRR3990170_8497636	104	0.333	5.068E-20	14	109	302	78	170	187
--------------REEQGITGLETAIILIAFVVVATVFAFVVLTAGIFSSERGKETVFAGLQKARGTVEVRGGIVV---TATGGVIDDIQFAVATTAGGDPIPLDPAPT------------------------------------------------------------------------------------------------------------------------------------------------------------------------------------------------
>SRR3972149_553472	104	0.292	5.068E-20	17	129	302	3	115	187
-----------------KGMTGLETAIIPIAFIIVASAFAFTVLNLGFQSSQKAGQVIQRGTEEASSAFELDGAVVAYQNGTSSAYIKNVTFVIKLSAGRQAIDLSASKLTVAYWSVNKYVANAYTSNST----------------------------------------------------------------------------------------------------------------------------------------------------------------------------
>MGYP001466762125	104	0.333	5.068E-20	14	115	302	3	104	190
--------------KRDDAFTGLEAAIVLIAFVVVAAVFSYVVLGAGFFTTQKSQETVYKGVEQATSNIQMLGQVYGINESAAAEHIDKIQFTIGLAPGAPSVDLDAMTIIYSAPD------------------------------------------------------------------------------------------------------------------------------------------------------------------------------------------
>MGYP000356637693	104	0.314	5.068E-20	16	137	302	4	128	197
----------------KKGVTGIQTAIIMIAFIVVASVLAFAVLNMGLSATQRAQEVGTRGLRQAASALQLHGSVIGYDKDydneePGNRTIDLIEICVKLAPGNEPIDVGLGKLTISYT--NTRLHVANIYDGTNATIKWVT--------------------------------------------------------------------------------------------------------------------------------------------------------------------
>KBSMisStaDraftv2_1062788.scaffolds.fasta_scaffold12962981_1	104	0.323	5.068E-20	9	111	302	1	105	201
---------RLKMFKDERAFTGLEAAIVLIAFVVVAAVFSYIMLGAGFFTTQKSKQVVHTGVGQASTSLELDGQYIYIVpkTTGSSGNVSKIYFFVTLTAGGNPVDLNQTLVSI----------------------------------------------------------------------------------------------------------------------------------------------------------------------------------------------
>MGYP001276084901	104	0.275	5.068E-20	10	118	302	13	132	231
----------SKFVHDERGITGLETAIVLIAFVVVAAVFAFTVLTTGLFTSEKAKETALAGVAAASSTLSIKGSVTaaggpivappgGQACPPACTLVDHIRVKITSATDVNDVPFAPTSILVTYMDDAN---------------------------------------------------------------------------------------------------------------------------------------------------------------------------------------
>16461|Ga0209484_10054709_1|-94|01	104	0.350	5.068E-20	13	112	302	75	173	259
-------------KRNDEGFTGLEAAIVLIAFVVVAAVFSYAVISAGFFTTQKAQETMYKGLEQSTSNIQLIGNVYGLSNDTTKG-ISEIRFSVGLGPGASSVDLSKFTVIFS---------------------------------------------------------------------------------------------------------------------------------------------------------------------------------------------
>MGYP001382025415	104	0.309	5.068E-20	14	109	302	39	135	268
--------------RSQHGITGLETAIVLIAFVVVASVFAFTILSAGVFSSEANKQTIHAGLKETRTRLRQHGSAFAfSGYVGSTQAVHKLVFIVSNSLAGEPVDLTAPYT------------------------------------------------------------------------------------------------------------------------------------------------------------------------------------------------
>MGYP001102822042	104	0.271	5.068E-20	12	151	302	62	208	281
------------LLKNKKGMTGIETAIILIAFVIAASVFAFAVLNMGLIATQRAQEAVGAGLEQASSSLLLDTLV--QKASGNPPAVDNITILVKIAPGQSPCDFNQTRMTISF--KNNYTFIGNIYTMadgdfmplydeAYDFGTPNLPITAPALCTIMVLQ------------------------------------------------------------------------------------------------------------------------------------------------------
>SRR5271157_2889774	104	0.324	5.068E-20	12	158	302	64	212	284
------------LLKQNRGMVGIEAAIVLIAFVIVAAAFAFMVVNMGLFATQSSKQTIQTGLSEASSPLVVDGDIMIRANTTAPYYVDAIMIPLQ-VIGVRYVPMDANSTQITLTVSNQ-TAIANCYYGVnATTGNTIDPYNATLDHLVTYTNATtlaSGGTT-----------------------------------------------------------------------------------------------------------------------------------------------
>1307|scaffold_30384_c1_2|-472|00	104	0.373	5.068E-20	0	78	302	0	82	365
MGAWRKLGRKirllLRKLREERGITGLETAIILIAFVVVASVFAYTVLSAGIFSSERGKETIHAGLKEARGSLELKGGVIAFG-------------------------------------------------------------------------------------------------------------------------------------------------------------------------------------------------------------------------------
>SRR4030042_4186502	104	0.329	6.862E-20	4	95	302	4	98	99
----KNMFKKFmkamaNLHKDNRGMTGLETAIILIAFVTVAAVFGYAVLSAGLFSAERGKETIHAGLQQAKSNLELSGSVIAT--SSDNTTVETILITVRN--------------------------------------------------------------------------------------------------------------------------------------------------------------------------------------------------------------
>MGYP000421618553	104	0.352	6.862E-20	0	102	302	0	102	105
MHKLKKLL--SQLHKREDGITGLETAIILIAFVIVASVFAFVVLSTGLFSAERGKDTVFAGLEKARGNLEVRGalTIIDADTSGTITTADDIVFNLATAAGGFPV-------------------------------------------------------------------------------------------------------------------------------------------------------------------------------------------------------
>MGYP000710549935	104	0.372	6.862E-20	15	100	302	17	99	151
---------------EQRGITGLETAIVLIAFVVVSSVFAFAALSTGLFSADKSKETIRAGLSEARGTLEMRGSVIAKKGS---TNVDEIILRVSNAAGGE---------------------------------------------------------------------------------------------------------------------------------------------------------------------------------------------------------
>MGYP001492765672	104	0.295	6.862E-20	6	109	302	0	104	174
------MYKKVSGESSQRGIIRLEAAIILITFVVAASVFAFTVLSTGIFTSERAKETIFAGVEETKGAIETRGAVVAyKADRGGTNTICKVSLIVSNAVSGEPIDLTPLYT------------------------------------------------------------------------------------------------------------------------------------------------------------------------------------------------
>APCry1669190924_1035324.scaffolds.fasta_scaffold03514_2	104	0.340	6.862E-20	14	110	302	5	100	188
--------------KRDEGFTGLEAAIVLIAFVVVAAVFSYVVLGAGFFSSQKAQESVYTGVEMASSSMDVIGDVYGLKN-GTSSTVDTIRFTVGLAAGGTSVDFNTVEMV-----------------------------------------------------------------------------------------------------------------------------------------------------------------------------------------------
>MGYP001099219015	104	0.277	6.862E-20	10	117	302	9	112	189
----------SRLHKDQKGITGLETAIILIAFVTVAAVLAYTVLTAGIFSSERGKEAVYAGLESTQSTLTLKGSVLAEDLDSTSTA--KLYLTLGMAVSGASVDL--NRLVYNYWDSN----------------------------------------------------------------------------------------------------------------------------------------------------------------------------------------
>MGYP000899690077	104	0.294	6.862E-20	10	111	302	1	100	199
----------SKFVRNEDAFTGLEAAIVLIAFIVVAAVFSYVILGAGFFTTQKSQEVVHTGVAQTSSTLELSGPVVAQA--SSTTALGTVSFYLQVAAGGSPVDMKKVTYTI----------------------------------------------------------------------------------------------------------------------------------------------------------------------------------------------
>APPan5920702963_1055757.scaffolds.fasta_scaffold928555_1	104	0.284	6.862E-20	11	112	302	14	113	202
-----------SLHHDEDGFTGLEAAIVLIAFVVVAAVFSYVVLGAGFFTTQKAQETVHTAVGQATSAVELSGPVMVEG--GSSNDVTNATFYLQLAAGGNPVDVTKIGYTVS---------------------------------------------------------------------------------------------------------------------------------------------------------------------------------------------
>MGYP001041329032	104	0.223	6.862E-20	14	117	302	17	155	217
--------------RDQSGITGLETAIVLIAFVVVAAVFAFTVLTTGLFTSEKAKETAMAGVSSAGGSLELVGSVIAGGNnigqacrtvTGAGGgappihpappyenatscdidwmvsspHVQTLRFRLGLALGVEDLNFDPNRILITYQDEN----------------------------------------------------------------------------------------------------------------------------------------------------------------------------------------
>1610|scaffold_281_c1_24|+20926|00	104	0.290	6.862E-20	13	112	302	37	135	219
-------------KRNDEGFTGLEAAIVLIAFVVVAAVFSYVVLGAGFFTTQKAQETVYKGVEQSTANIQMIGIVYGLSSDTASG-VDEIRFSIGLAPGAPAIDLTKMKIVFS---------------------------------------------------------------------------------------------------------------------------------------------------------------------------------------------
>MGYP000150343247	104	0.299	6.862E-20	0	126	302	0	124	226
MGTKDAGRKTHRLPKKVKAVVGIESAIVLIAFVVVAAALAFVVLNMGFFTTQRSKETIGSGLAQASSSLELDGTVVARVDI-SKSIVDCVIIPIRLSAGQKPVDLTPTKTNIAIWV-LGRYGYANIY-------------------------------------------------------------------------------------------------------------------------------------------------------------------------------
>MGYP001444443695	103	0.316	9.290E-20	13	108	302	10	110	127
-------------RTEERGLTGLETAIILIAFVVVAAVFSYTVLSAGVFSAEKSKQGIYSGLSSVQCSLPLNGSVLAIDsdsdiDSDSDNDVDQIAFTLVTALGGEPVDLTETT-------------------------------------------------------------------------------------------------------------------------------------------------------------------------------------------------
>SRR4030043_228115	103	0.303	9.290E-20	11	112	302	31	130	152
-----------SMKRNDEGFTGLEAAIVLIAFVVVAAVFSYVVLGAGFFTTQKAQETVYKGVEQSTANIQMIGNVYGL--STDNATITNLTFVVGLAPGASAIDLTKMKIVFS---------------------------------------------------------------------------------------------------------------------------------------------------------------------------------------------
>OrbCnscriptome_FD_contig_121_349352_length_332_multi_4_in_0_out_0_1	103	0.340	9.290E-20	15	109	302	10	106	168
---------------RQQGITGLETAIILIAFVVVASVFAFTVLSTGIFSAERSKDTVYAGLSEARSSLATRGSFVGfAGKVSPTQTPYKFSFVVSSAVGsSDPIDLTPPYT------------------------------------------------------------------------------------------------------------------------------------------------------------------------------------------------
>GraSoiStandDraft_48_1057284.scaffolds.fasta_scaffold1054352_1	103	0.282	9.290E-20	16	146	302	1	120	190
----------------QRGMTGLETAIILIAFVTVASVLAYSVLSAGIFSAEKGKETVYSGLQSAQASLEVHGSVIGDAES-DNASLDYIEFLVGLTIPDEKVDMT--AIVVNYYDSSNQTNIER--------DTWASWTGTSGKWT-----------------------------------------------------------------------------------------------------------------------------------------------------------
>MGYP001466520898	103	0.303	9.290E-20	14	114	302	5	104	194
--------------KNEDGFTGLEAAIVLIAFIVVAAVFSYVILGAGFFTTQKSQEVVHTGVSQTSSSVEVVGNVYGLASSiSDKFVINKIQFDLGLTAGGSPVDM--EKTVLTYS-------------------------------------------------------------------------------------------------------------------------------------------------------------------------------------------
>7461|Ga0209636_10123637_3|-1330|00	103	0.309	9.290E-20	3	115	302	17	125	206
---VRMFRALRNIHRGQRGMTGLETAIILIAFVTVASVLAYSVLSAGIFSAERGKETVYGGLKQAESTMEVAGSVLGL--SPNETKLEQVQFNIGLTIPNASVD--TGAVVVNYWD------------------------------------------------------------------------------------------------------------------------------------------------------------------------------------------
>UPI0006B4B8FC	103	0.297	9.290E-20	17	173	302	6	157	214
-----------------RGVIGVESAIVMIAFVIVAAALAFVVLNMGFSTTQKTKQAIVSSADEASSALEIAGKVIGSGHVTAG-KLNATAIPLKIVSGGASINLNPANAAIRYLSNN--VEHGNIYAGAIPTGVHDTLASAMQEAVTqTYITSNPVNST---LPSETKAVFYFN--------------------------------------------------------------------------------------------------------------------------------
>MGYP001292269127	103	0.290	9.290E-20	12	118	302	12	128	215
------------FYRDESGITGLETAIILIAFIVVAAVFAFTIMTTGLFSTEKAKTTAQAGISEASSTFAMKGSVTATSNDTGGpgqppapntqGHITSVKFQVTLAAGAEDVDITLGNLAFILTHPDH---------------------------------------------------------------------------------------------------------------------------------------------------------------------------------------
>SRR3990172_9099762	103	0.306	9.290E-20	11	110	302	27	127	218
-----------SGMHEQRGITGLETAIILIAFVIVASVFAFTILSVGVFSAQQSQQTAYAGLEETRGTLNPNGILVGmTGDIAGTTGAVQLVFTMQLAVDGNPVDLTPPYTV-----------------------------------------------------------------------------------------------------------------------------------------------------------------------------------------------
>MGYP001471681920	103	0.298	9.290E-20	14	112	302	6	109	222
--------------KDEKGFTGLEAAIVLVAFVVVAAVFSYVMLGAGFYTTQKSQEVVHTGVTQASSSVELSGDVIAKGDddanpDTAPTKIDIITLFLQPTAGGSAVDLSQTLITIS---------------------------------------------------------------------------------------------------------------------------------------------------------------------------------------------
>MGYP001126153175	103	0.326	1.258E-19	12	108	302	8	105	142
------------LRTDQRGTTGLETAIVLIAFVVVSSASEFADLSTGLFSSDKAKETIQAGLAETRGSMELKSPVVIIPDGSSTTSSAiSIAFQVANAAGGNAIDLTPEK-------------------------------------------------------------------------------------------------------------------------------------------------------------------------------------------------
>SRR4030042_6792690	103	0.256	1.258E-19	5	115	302	0	118	197
-----KMFRKFvkalgKIYRGQRGITGLETAIILIAFVTVASVLGYSVLSAGIFSAERGKETVYKGLEQAQASMQVRGSVLGL--STDDIAITSIQFVLASVLNDEPVDMTDtaadlNVVVINYAD------------------------------------------------------------------------------------------------------------------------------------------------------------------------------------------
>A0A1B8X2B7	103	0.284	1.258E-19	14	122	302	6	111	199
--------------KNDKAFTGLEAAIVLIAFVVVAAVFSYVMLGAGFYTTQKSQEVVHTGVQQASSSLISSGETI-VASDSDGDNASEVYFYLANTAGGSSVDL--NKTLITYTDSDDFVTH-----------------------------------------------------------------------------------------------------------------------------------------------------------------------------------
>3300006303.a:Ga0068490_1098295_7	103	0.256	1.258E-19	15	122	302	26	133	211
---------------DQRGMSAIETSIVLIAFVVVASVFGFAMLNTGLLSSQKEQEVVQAGIDETSANLALRGGVLAIGNAG-KTGIDTIKFYLTPAvESGGSTDLSSTGVVVTYVDSANSLNC-----------------------------------------------------------------------------------------------------------------------------------------------------------------------------------
>SRR5665647_471717	103	0.340	1.258E-19	13	112	302	70	168	254
-------------KRNDEGFTGLEAAIVLIAFVVVAAVFSYAVISAGFFTTQKAQETMYKGLEQSTSNIQLIGNMYGLSNDTTKG-ISEIRFSVGLGPGASSVDLSKFTVIFS---------------------------------------------------------------------------------------------------------------------------------------------------------------------------------------------
>15313|scaffold_90797_c1_1|+2|10	103	0.281	1.258E-19	2	155	302	30	187	267
--KMTNLLKSLKRFaRNKKAISGLETAIVLIAFVIVASAFAYAVLNMGFLATQKSQQVVLGGLSAASSALVVDGPVYGYSTAPGPTgNITSLIFWLKTASAASSVDLNVNKTTIGY--QNSRGVWPNIYNSGGnalsYTVGGTTYTVGTGGATTIVWESGSG--------------------------------------------------------------------------------------------------------------------------------------------------
>MGYP001215135230	102	0.310	1.702E-19	11	109	302	39	138	159
-----------NMNTKQRGITGLETMIIMLAFVVVASVFALKVLSTGVFSSESAKETIFAGLEQTKSSLRPSGSAIAfKGFVGSTEAIFKISMVVESVDGSDPIDLTPPYT------------------------------------------------------------------------------------------------------------------------------------------------------------------------------------------------
>MGYP000704645927	102	0.309	1.702E-19	14	109	302	20	116	178
--------------RNERGVTGLETAIILIAFVVVASVFAFTVLSTGVLASERAKESIFAGLQQTKSTLRPSGSVIAfKGFVGSTAAIFKFSLIVEAIDDADPIDLTPPYT------------------------------------------------------------------------------------------------------------------------------------------------------------------------------------------------
>GraSoiStandDraft_16_1057320.scaffolds.fasta_scaffold8542962_1	102	0.236	1.702E-19	8	121	302	4	133	186
--------RWNLFRSDQKGITGLETAIILIAFVVVASVFAYTILSAGIYSSEKGKEAIHSGLSTARASMQLSGPVLAR-DTDSNNTVDQMLFVIANLLKSAPMNLVPTvdsdsdgllsdespklhSLVITYIDQAQMVT------------------------------------------------------------------------------------------------------------------------------------------------------------------------------------
>GraSoiStandDraft_40_1057318.scaffolds.fasta_scaffold3940483_1	102	0.284	1.702E-19	10	124	302	2	117	199
----------SRLIRNEEGFTGLEAAIVLIAFVVVAAVFSYVMLGAGFFATGEAQRTVHTGVGQATSNLEVSGPVVVQAeNKDDPEHLANISFFLQLAAGGAPVDMEKVTFTVSTANKMEIYMYEN---------------------------------------------------------------------------------------------------------------------------------------------------------------------------------
>MGYP000524705188	102	0.359	1.702E-19	15	128	302	13	123	216
---------------NRRGMVGIEAAIVLIAFVIVAAAFSFMVVNMGLFATQRGRDTVQQGLQEASTPLTLDGSILIRGNS-DGDGIDVIIIPLK-TMGVEYVPMGTNTTVVTLRIENK-TAYANIYQG-----------------------------------------------------------------------------------------------------------------------------------------------------------------------------
>2018|Ga0208693_1019834_3|+1509|00	102	0.284	1.702E-19	10	124	302	22	137	217
----------SRLIRNEEGFTGLEAAIVLIAFVVVAAVFSYVMLGAGFFATGEAQRTVHTGVGQATSNLEVSGPVVVQAeNKDDPEHLANISFFLQLAAGGAPVDMEKVTFTVSTANKMEIYMYEN---------------------------------------------------------------------------------------------------------------------------------------------------------------------------------
>RhiMetStandDraft_4_1073278.scaffolds.fasta_scaffold2103969_1	102	0.284	1.702E-19	10	124	302	27	142	222
----------SRLIRNEEGFTGLEAAIVLIAFVVVAAVFSYVMLGAGFFATGEAQRTVHTGVGQATSNLEVSGPVVVQAeNKDDPEHLANISFFLQLAAGGAPVDMEKVTFTVSTANKMEIYMYEN---------------------------------------------------------------------------------------------------------------------------------------------------------------------------------
>KBSMisStandDraft_5_1062788.scaffolds.fasta_scaffold7452570_1	102	0.217	1.702E-19	13	120	302	9	132	228
-------------LRHLSGITGLETAIIMIAFVVVAAVFAYTILSAGLFSTQKSQEAVYSGLEKSQSVPVIKGNVMAKAEhTGDQGYLSQLTFTLANNNGGGPMDFtpplasgtnglappsSPNSVVISYSDGYQKV-------------------------------------------------------------------------------------------------------------------------------------------------------------------------------------
>MGYP001083207292	102	0.327	1.702E-19	12	128	302	1	120	228
------------LLKDKKGMTGIETAIILIAFVIAASVFAFAVLNMGLIATQRAQEAVGAGLQQASSSLLLDTLVLKAGTGGNPTtplpfKVDNITILVKIAPGQSPCDFNQSRMTISY--KNNFTFIGNIYTM-----------------------------------------------------------------------------------------------------------------------------------------------------------------------------
>UPI0003B7F353	102	0.268	1.702E-19	0	135	302	0	135	236
MNKV--FGPLQNLYSDRSGITGLETAIILIAFIVVAAVFAFTVMTTGLFSTEKAKTTAQAGITEASSTFAPKGAIVAQATAlgTDNARVQTLFVQLQPATGSAGASINRADLAFIYVDKNQRYATDGIITDTYDAGPP----------------------------------------------------------------------------------------------------------------------------------------------------------------------
>1384|scaffold07416_4|-1380|00	102	0.268	1.702E-19	0	135	302	0	135	236
MNKV--FGPLQNLYSDRSGITGLETAIILIAFIVVAAVFAFTVMTTGLFSTEKAKTTAQAGITEASSTFAPKGAIVAQATAlgTDNARVQTLFVQLQPATGSAGASINRADLAFIYVDKNQRYATDGIITDTYNAGPP----------------------------------------------------------------------------------------------------------------------------------------------------------------------
>SRR5574337_202349	102	0.344	1.702E-19	3	127	302	59	180	293
---ISNLMNSSSRRKTRRGVIGIESAIVMIAFVIVAAALDFVVLNMGFSTTQKAKSAISSSITEASSSLEIAGKVTGIGYV-SVGKLNATIIPIKVAGGGDSVNLDPATTTIKYY--SNSVRYDNIYN------------------------------------------------------------------------------------------------------------------------------------------------------------------------------
>MGYP000651394722	102	0.340	2.304E-19	12	102	302	8	95	96
------------LKRDQSGITGLETAIILIAFVMVASVLAYVVLTAGLFSSQKAKEAVYAGMDETRSTMEIKGDVIAKME---NSVVTELYFTVGTRPGAEPI-------------------------------------------------------------------------------------------------------------------------------------------------------------------------------------------------------
>MGYP001387566825	102	0.368	2.304E-19	3	78	302	0	75	115
---MRHLREPFGLLKGQQGVTGLETAIILIAFVVVASVFAFTVLSTGIFSAERGKETIHAGLRGARSSLELKGSVVAEG-------------------------------------------------------------------------------------------------------------------------------------------------------------------------------------------------------------------------------
>SRR3990170_8745623	102	0.247	2.304E-19	11	115	302	39	135	136
-----------NLMKEESGITALETAIILIAFVVVAAIFAFTVLSTGTFLTERSKEAAYAGLQEVRGSMELKGSVV------LEDTGDMVVFNLATVAGGSSVDLS--KVKVMYRD------------------------------------------------------------------------------------------------------------------------------------------------------------------------------------------
>SRR3972149_4426537	102	0.284	2.304E-19	11	120	302	28	141	158
-----------SLHKNEKGITGLETAIILIAFVIVASVFAFVVLSTGLFSAEKGKAAVFAGLEKASGNLEVRGAVTA--ASTAPPVVNTITFNLGLAAAGVPTLVDDtaigavNNLAINYIDEQNRF-------------------------------------------------------------------------------------------------------------------------------------------------------------------------------------
>MGYP001065753723	102	0.245	2.304E-19	14	122	302	16	124	201
--------------RDQRGMSAIETSIVLIAFVVVASVFGFAMLNTGLMSSEKEQKAVQAGIDETSSNLILRGGVLAIGN-GGRTGIDTIKFYLTPiVESGGSTDLSSTGVVVTYFDSANSLNC-----------------------------------------------------------------------------------------------------------------------------------------------------------------------------------
>MGYP001086408201	102	0.257	2.304E-19	15	118	302	17	121	219
---------------NERGITGLDAALITTAFVVVASVFAFTALSTGLFATDRATDTVTAGLSEARGTMVLKGDIVASAAVTGGsGTIDPRKFLASHAAGGEPIDMTVGNILIRYTDRFQ---------------------------------------------------------------------------------------------------------------------------------------------------------------------------------------
>MGYP000256421927	102	0.309	3.118E-19	14	109	302	2	98	107
--------------TNQRCITGLETAIILIAFVVVASVFAFTVLSTGVFSAERGKETVFAGLSEAQASLANAGSLAAsRGNVEGTNAPVKIKFVVMSAVSGEEIDLTPPNT------------------------------------------------------------------------------------------------------------------------------------------------------------------------------------------------
>MGYP001258911510	102	0.333	3.118E-19	8	82	302	6	80	122
--------RRTDMARDERGITGLETAIILIAFVVVASVFAFTVLSTGIFSSERGKETVFAGLSEARGAIEPKGSVIANGLTED---------------------------------------------------------------------------------------------------------------------------------------------------------------------------------------------------------------------------
>SRR3972149_4045722	102	0.272	3.118E-19	13	117	302	29	135	166
-------------HQRQDGITGLETAIILIAFVIVASVFSYVVLSAGLFSSQKVKEAVNAGIQSTMATVEIRGNIIARMESGT---VREVYLTVGIPMAGTPVDFSPSTanispVVIAYSDAN----------------------------------------------------------------------------------------------------------------------------------------------------------------------------------------
>MGYP000751843271	102	0.296	3.118E-19	1	108	302	6	113	171
-GYERPDVSTQSLIRNQRGVTGLETAIILIAFVVVASVFAFTVLSTGIFSAERGKETIYAGLREARSTIQLKGSVIANGITDKSLSLGDTVWTASSTAEETSIDATDKK-------------------------------------------------------------------------------------------------------------------------------------------------------------------------------------------------
>UPI0001DD8E6F	102	0.330	3.118E-19	10	112	302	1	101	206
----------SKFVRNEDAFTGLEAAIVLIAFVVVAAVFSYVVLGAGFFTTQKSQEVVHTGVSQASSSLEVSGPV--TVAASSNAYLGSIYLYLQLAAGGTSVDMTKVTYTVS---------------------------------------------------------------------------------------------------------------------------------------------------------------------------------------------
>SRR3990172_6772383	102	0.316	3.118E-19	11	121	302	45	159	210
-----------SLHKNEKGITGLETAIILIAFVIVASVFAFVVLSTGLFSAEKGKAAVFAGLEKASGNLEVRGSVTAASAVP--PAVDSITFNLGLAAAGSPTLVgdtaigDVKNLDINYIDEQARVA------------------------------------------------------------------------------------------------------------------------------------------------------------------------------------
>L0HFG7	102	0.290	3.118E-19	6	115	302	0	107	211
------MVKTMKNLYSEDAFTGLEAAIVLIAFVVVAAVFSYVVLGAGFFTTQTAQATVHTGVAQASSSLEIVGNVMGIAVDPASNRLTFINTSVALTAGGTAMDLT--QMVISYSD------------------------------------------------------------------------------------------------------------------------------------------------------------------------------------------
>MGYP001117738175	102	0.252	3.118E-19	14	118	302	2	124	218
--------------TNQRGIRGLETAIILIAFVVVASVFAFTVLSTGVLASERAKESIFAGLQQTKSTLRPSGSVIAfKGFVGSTAAIFKFSLIVEAIDDADPIDLTPpytadgsgtdpdssvttNKTTIVYIDDNQ---------------------------------------------------------------------------------------------------------------------------------------------------------------------------------------
>MGYP000294760271	102	0.303	3.118E-19	12	122	302	26	136	241
------------LKKYELGITGLETAIVLMAFVVVASVFAFAVLSTGLISAEKSKETALGSLSEASATLMVRDSVVGTSNS-SLTALDTVKFTLSSATQAdEAAEVSSASTVITYLDDDQALNL-----------------------------------------------------------------------------------------------------------------------------------------------------------------------------------
>23240|Ga0272442_10205078_1|+3|10	102	0.321	3.118E-19	4	137	302	37	173	247
----RGRSRHEMKIVKRRGMTGLETAIILVAFVITAAAFAFVVLNMGFLTAEKAQSVISSGMSEASSALLTDSGVIGQFTSTGGDQADvdlaKLTFYLKLSQGHEPVDLDDSKLVATYT---NARTHANLYasNGTIMTITGVN--------------------------------------------------------------------------------------------------------------------------------------------------------------------
>SRR3989304_5589675	102	0.325	3.118E-19	5	165	302	46	211	284
-----NLIQKGHRHT-HRGIIGVESAIVLIAFVIVAAALAFVVLNMGFSTTQKAKTTIVSTLAEAGSSLEIEGKVIASSYQPGGGitsSINVTSIPIKIAGSGDSVNLDPALTAIKYL--SNTITYDDIYSGTLNSvGIFSTLESATNQADTSNIFLGDspylGGNDADKDDWP----------------------------------------------------------------------------------------------------------------------------------------
>SidTnscriptome_2_FD_contig_101_857835_length_1102_multi_4_in_0_out_0_1	102	0.303	3.118E-19	12	122	302	26	136	410
------------LKKYELGITGLETAIVLMAFVVVASVFAFAVLSTGLISAEKSKETALGSLSEASATLMVRDSVVGTSNS-SLTALDTVKFTLSSATQAdEAAEVSSASTVITYLDDDQALNL-----------------------------------------------------------------------------------------------------------------------------------------------------------------------------------
>3300026108.a:Ga0208391_1001286_8	102	0.303	3.118E-19	12	122	302	26	136	415
------------LKKYELGITGLETAIVLMAFVVVASVFAFAVLSTGLISAEKSKETALGSLSEASATLMVRDSVVGTSNS-SLTALDTVKFTLSSATQAdEAAEVSSASTVITYLDDDQALNL-----------------------------------------------------------------------------------------------------------------------------------------------------------------------------------
>MGYP001398400673	101	0.373	4.219E-19	12	78	302	17	83	95
------------FRRDQRGVTGLETAIILIAFVVVASVFAFTVLSTGIFSAERGKETIHAGLSEARSSVELKGSVTANG-------------------------------------------------------------------------------------------------------------------------------------------------------------------------------------------------------------------------------
>MGYP001336764742	101	0.264	4.219E-19	16	121	302	6	109	144
----------------EDAFTGLEAAIVLIAFVVVAAVFSYVVLGAGFFTTQTAQATVHTSVAQASSSMEIVGNVYGIDTTTTHANLTYANITVALTAGGTAVDIS--QMVVSYSDNNGGYN------------------------------------------------------------------------------------------------------------------------------------------------------------------------------------
>JI6StandDraft_1071083.scaffolds.fasta_scaffold2665766_2	101	0.269	4.219E-19	16	119	302	9	109	161
----------------EEGVTGLETAIILIAFVVVASVFGYVVLTTGVFATEKGKEATMAGLSQVRTTLQQRGGVIASKSSTAST-VDTVIVRVSTMAGGAPID--ASDLTVSYLDADQS--------------------------------------------------------------------------------------------------------------------------------------------------------------------------------------
>MGYP000108934325	101	0.352	4.219E-19	11	115	302	2	105	204
-----------SKHKRMKGIVGIEAAIVLIAFVIVAAALAFVVLNMGFTTTQKSKETMQSGLKEASSALEVDGTVLGKVDTTS-RKVTIVAMPLKLATGKNPIDINKTSVTIVYYD------------------------------------------------------------------------------------------------------------------------------------------------------------------------------------------
>4714|scaffold64986_2|+488|00	101	0.264	4.219E-19	16	121	302	15	118	209
----------------EDAFTGLEAAIVLIAFVVVAAVFSYVVLGAGFFTSQTAQATVHTGVQQASSSMELVGNVYGIAANSGAANLKSLNVTVALTAGGTGMDLS--QMVVSYRDNNGGYN------------------------------------------------------------------------------------------------------------------------------------------------------------------------------------
>A0A060HIR5	101	0.315	4.219E-19	15	128	302	2	112	218
---------------QRRGITGVESAIVLIAFVIVAAAIAYVVLNSGFQTTEKAKSTITTGLSEASSGIEVAGAATGKGNVTS-AAVAAYTIPVKLAAGGSSIDIAQDKMIIRYS--SKSVTYDNIYAG-----------------------------------------------------------------------------------------------------------------------------------------------------------------------------
>MGYP000214272605	101	0.362	4.219E-19	2	78	302	4	83	266
--QERTLRHPRNLRsaiRGQRGVTGLETAIILIAFVVVASVFAFTVLSTGIFSAERGKETIHAGLRGARSSLELKGSVIAEG-------------------------------------------------------------------------------------------------------------------------------------------------------------------------------------------------------------------------------
>SRR5574338_43098	101	0.348	4.219E-19	15	165	302	47	193	272
---------------RHSGIAGLETAIIAIVVVIVAAALAFVVLNMGFSTTQKAKTTVVSSLGEASSTLEVSGKVFGSGDT-TNNKLKVLAIPIKTAAGGESINLDVSTAAVKYL--SNSKTYDNIYAGTLEAD-ADGSQDTSGEWASLSAAITD-ATTKTWFdSNP----------------------------------------------------------------------------------------------------------------------------------------
>MGYP001157857055	101	0.368	4.219E-19	3	78	302	0	75	350
---MNKLIQAIKPLRQEKGVTGLETAIILIAFVVVASVFAFTVLSTGIFSAERGKETIHAGLKGARSSLEIKGSVIANG-------------------------------------------------------------------------------------------------------------------------------------------------------------------------------------------------------------------------------
>SRR5919108_3408481	101	0.223	5.709E-19	23	115	302	0	93	100
-----------------------ETAIVLIAFVVVSAVFAYTILNTGMFSADRSKESINSSLTQTRSNMELKGAVIATADDaTTPTKVAKVKFYIGTAAGAESIDFKVDNLVISYQD------------------------------------------------------------------------------------------------------------------------------------------------------------------------------------------
>11177|Ga0265309_13116774_1|+1|11	101	0.303	5.709E-19	23	109	302	14	102	113
-----------------------ETAIILIAFVVVASVFAFTVLSTGVFSAERSKDTIYAGLQEARSSLEPKGALIAYsgGDSSATATIFKVGFIVAPAVAGESIDLTPPYT------------------------------------------------------------------------------------------------------------------------------------------------------------------------------------------------
>LakMenE18May11ns_1017448.scaffolds.fasta_scaffold8323301_1	101	0.301	5.709E-19	12	112	302	3	108	235
------------LFKNEDAFTGLEAAIVLIAFVVVAAVFSYVMLNAGFFAAQEAQRTVHTGSQQASSSLEVIGDVYGRTNNTTmspekPGCLEWIEFTVGNTAGGTPIDITQMLVTFT---------------------------------------------------------------------------------------------------------------------------------------------------------------------------------------------
>3300021469.a:Ga0190361_1006144_4	101	0.362	5.709E-19	9	130	302	2	121	242
---------KRARLRNRLGIVGIEAAIVLIAFVVIAAALAYVVVNMGFYSSQEAKSTISRGISEATSALQLDGSVIAYTNrsSTRGTCVQYLLIPVKLSIGRSSLDLANTTTVVSVWGSN----LLNIYKGVV---------------------------------------------------------------------------------------------------------------------------------------------------------------------------
>15120|scaffold30716_2|-549|00	101	0.362	5.709E-19	9	130	302	2	121	246
---------KRARLRNRLGIVGIEAAIVLIAFVVIAAALAYVVVNMGFYSSQEAKSTISRGISEATSALQLDGSVIAYTNrsDTRGTCVQYLLIPVKLSIGRSSLDLANTTTIISVWGSN----LLNIYKGVV---------------------------------------------------------------------------------------------------------------------------------------------------------------------------
>MGYP001207441069	100	0.352	7.724E-19	8	78	302	11	81	149
--------KRSRDRLDQRGVTGLETAIILIAFVVVASVFAFTVLSTGIFSAERGKETIHAGLKEARSSIELKGSVAANG-------------------------------------------------------------------------------------------------------------------------------------------------------------------------------------------------------------------------------
>MGYP001121488754	100	0.316	7.724E-19	12	112	302	3	102	162
------------LKSDDNGFTGLEAAIVLIAFVVVAAVFSYVVLGAGFFTTQKSQETVYKGVEQASTNIQMIGNVYGLA-SPVASGINTIEFSIGLAPGAPTIDLTKMRIVFS---------------------------------------------------------------------------------------------------------------------------------------------------------------------------------------------
>MGYP001489266656	100	0.307	7.724E-19	1	109	302	6	132	180
-GRENLMFKPSramrRLHRNEEGITGLETAIILIAFVIVASVFAFVVLSTGLFSADRGKQTVLAGLEKASGNIEVRGSVslqdVGTVAAPTtpdgaigeagGPSVDVFIFNLGTAAGGRPVLIDPAVT------------------------------------------------------------------------------------------------------------------------------------------------------------------------------------------------
>GraSoi2013_100cm_1033763.scaffolds.fasta_scaffold408165_1	100	0.300	7.724E-19	15	112	302	5	104	190
---------------DDDGFTGLEAAIVLIAFVVVAAVFSYVVLGAGFFTTQKAQETVYQGVAQSTTNILLKGSVYGFTDPTAgpGTAITKVNFTLGLAPGAPTIDLQTLKIIYS---------------------------------------------------------------------------------------------------------------------------------------------------------------------------------------------
>MGYP001430203798	100	0.310	7.724E-19	11	112	302	7	109	196
-----------SFKNSSDGFTGLEAAIVLIAFVVVAAVFSYVVLGAGFFTTQKSQQTIYKGVEQATSNIQMMGQVYGTNSgGGDDTTIKQIEFSIGLAPGAPSIDLSKMVIVVS---------------------------------------------------------------------------------------------------------------------------------------------------------------------------------------------
>MGYP000863700968	100	0.293	7.724E-19	6	112	302	0	108	205
------MWKKWNIsLKDDKAFTGLEAAIVLVAFVVVAAVFSYVMLGAGFYTTQKSQEVVHTGVQQASSSVELSGDLIGKGNAATpPTQVSTINLFLQLTSGGSSVDMGKTLIVFS---------------------------------------------------------------------------------------------------------------------------------------------------------------------------------------------
>SRR5271157_524756	100	0.342	7.724E-19	15	128	302	24	134	227
---------------NRRGIVGIEAAIVLIAFVVIAAALAYVVINMGFYASQTAKSTIDKGIQEATSALELDGFVTGKTNSTD-SAVTYLAIPLKLAVGQEEVDLASSTVVVAVESGN--FSLANIYSG-----------------------------------------------------------------------------------------------------------------------------------------------------------------------------
>MGYP000592542971	100	0.310	7.724E-19	15	88	302	0	73	245
---------------DEKGITGLETAIILIAFVVVASVFAYTVLSAGIFSSERGKETVYAGLREARGTLEPKGSVIATAKVVTGESLGT---------------------------------------------------------------------------------------------------------------------------------------------------------------------------------------------------------------------
>MGYP001086408452	100	0.224	7.724E-19	14	116	302	17	154	249
--------------RDQSGITGLETAIVLIAFVVVAAVFAFTVLTTGLFTSEKAKETAMAGVSSAGGSLELVGSVIAGGNnigqacrsvSGAGGatppiypappyenatscdidwnvgspHVQTLRFRLGLALGVEDLNFDPNDILVTYQDA-----------------------------------------------------------------------------------------------------------------------------------------------------------------------------------------
>SRR5581483_1991300	100	0.328	7.724E-19	2	141	302	38	174	270
--KMENIPLRKANRNHRRGVIGIESAIVLIAFVIVAAALSFVVLNMGFSTSQKAKTTIGQGLDTSSSALEVGGTVSGHLN-GTAQTLDIVTIPLKVASGSTSVDLQKSLTAVKYF--TTKVNYDNIYNGTITSNTYTNVKDA----------------------------------------------------------------------------------------------------------------------------------------------------------------
>MGYP000695805929	100	0.390	1.045E-18	15	78	302	18	81	91
---------------DQRGITGLETAIVLIAFVVVASVFAFTVLSTGIFSAERGKETIHAGLRGARSSLELKGSVVAEG-------------------------------------------------------------------------------------------------------------------------------------------------------------------------------------------------------------------------------
>MGYP001055087197	100	0.274	1.045E-18	10	105	302	9	121	149
----------HRLHKGERGLTGLETAIILIAFVTVAAVFGYAVLSAGIFSTEKAKETIYEGMAEAKSTMVVKGATIASKDvsaayytstgvtttdytYTSGNYVGEIRVTLANIMGGEPLDLT----------------------------------------------------------------------------------------------------------------------------------------------------------------------------------------------------
>MGYP001103856536	100	0.344	1.045E-18	13	128	302	6	118	209
-------------LKNKRGMIGVEAAIVMIAFVIVAAAFSFMVVNMGLFATQRGRDTIQQGIHESSTPLMLDGSVLIRGN-GTGDGVDAVVIPLK-TLGVKYVPMANETTVVTLRIET-TIAYANIYNG-----------------------------------------------------------------------------------------------------------------------------------------------------------------------------
>MGYP001031051336	100	0.311	1.045E-18	11	132	302	6	122	211
-----------SFRKNKRGIVGIEAAIVMIAFVVIAAAFAYVVINMGFYSAQQAKSTIDKGIDEATSSLELDGFLVGRTN---GTSIQWLAVPIKLAVGQSEVDLGSETVVVAIL--GDSFALSDIYSGAIAT-------------------------------------------------------------------------------------------------------------------------------------------------------------------------
>MGYP001466105397	100	0.258	1.045E-18	17	121	302	0	123	212
-----------------RGVTGLETAIILIAFVVVASVFAFTVLSTGVFSAERGKETVLAGLKEAQASLTNAASMSGiRGDVAGTNAMVKVHFVVMTAVSGREIDLTPPNTtddsspdpdvnagaqsvmIVSYTDENQFIN------------------------------------------------------------------------------------------------------------------------------------------------------------------------------------
>MGYP001449129766	100	0.319	1.045E-18	14	133	302	10	129	216
--------------TDEHGFTGLEAAIVLIAFVVVAAVFSFVVLGAGSFTTQTAQATVHTGVAQASSSLEVVGNVMGISRSPTaaNARLTFINASVALTAGGTSMDL--AQMVISYADNNGGRNAAVPNNTVGITD------------------------------------------------------------------------------------------------------------------------------------------------------------------------
>UPI000774B1BC	100	0.307	1.045E-18	14	114	302	10	113	226
--------------RRMKAIVGIESAIVLIAFVVVAAALAFVVLNMGFFTTQRSKETIGSGLAQASSSIEIDGTVLAnvtISGSGNSGNVTCLLIPIRLSAGQKPVDLTPGKSIISVW-------------------------------------------------------------------------------------------------------------------------------------------------------------------------------------------
>APCry1669191961_1035387.scaffolds.fasta_scaffold68700_1	100	0.285	1.045E-18	11	121	302	8	133	229
-----------NFSRDNSGVTGLETAIILIAFVVVAAVFAFTVMTTGLFSTEKAKTTAQAALTEASSSFIIKGPVLAKCSPGvvpidcevdanpigkAEEFISRISFTIALSSGADQQTLDESELAFIYSDENNIFT------------------------------------------------------------------------------------------------------------------------------------------------------------------------------------
>15120|scaffold93046_1|-65|00	100	0.315	1.045E-18	7	116	302	39	152	246
-------MRNHKLLGNRRGMTGLETAIILVAFVITAAAFAFVVLNMGFLTAEKAQSVISSGMSEASSALLVDSGVIGQFGSTGGDqadiDLTKLTFYIKLSQGHEPIDLDDSKLVATYTNP-----------------------------------------------------------------------------------------------------------------------------------------------------------------------------------------
>SRR4030042_7204583	100	0.333	1.413E-18	14	112	302	46	143	150
--------------RNSDAFTGLEAAIVLIAFVVVAAVFAYVILGAGFFTTQKAQETVYKSVEQSTTNLQLIGNVYGLASVPA-TGIDEIKFSIGLAPGAPAIDLTKLRIVLS---------------------------------------------------------------------------------------------------------------------------------------------------------------------------------------------
>GraSoiStandDraft_49_1057285.scaffolds.fasta_scaffold2970201_1	100	0.303	1.413E-18	14	112	302	24	121	193
--------------RTEDAFTGLEAAIVLIAFVVVAAVFSYVVLGAGFFTTQKSQETIYAGVGQSTSNVEIVGPVTVKANT-AGDAAKEIYFKMKLAAGGSNLDLNKMTFTIS---------------------------------------------------------------------------------------------------------------------------------------------------------------------------------------------
>MGYP001155988769	100	0.323	1.413E-18	8	146	302	3	136	196
--------PKRNIRKNKRGIVGIEAAIVLIAFVVIAAALAYVVINMGFYSSQQAKSTIDKGLKEATSALTLDGFAVGLA---SNGTLTGLAIPLKLAVGQQAVDMNANTTVVAVY--CTGWALSNIYEGVQEPTNETDLETLIGTST-----------------------------------------------------------------------------------------------------------------------------------------------------------
>MGYP000126685283	100	0.252	1.413E-18	14	118	302	2	124	222
--------------TNQRGIRGLETAIILIAFVVVASVFAFTVLSIGVLASERAKESIFAGLQQTKSTLRPSGSVIAfKGFVGSTAAIFKFSLIVEAIDDADPIDLTPpytadgsgtdpdssvttNKTTIVYIDDNQ---------------------------------------------------------------------------------------------------------------------------------------------------------------------------------------
>MGYP001418212893	100	0.257	1.413E-18	7	120	302	16	141	259
-------FRKF--FTDRRGITGLETAIVLIAFVVVAAVFAFTVLTTGLFTSEKAKETTMAGVASSSSTLALKGTITAIGGSGAqgapvvdcappavpCTFVQYIRVKITSASSAQDVAFDPRNVLVTYRDDQDVI-------------------------------------------------------------------------------------------------------------------------------------------------------------------------------------
>926|scaffold_35764_c1_2|-254|01	100	0.335	1.413E-18	5	132	302	35	162	270
-----NLIQKGHRHT-HRGIIGVESAIVLIAFVIVAAALAFVVLNMGFTTAQKAKTTIVSTLAEAGSSLEIEGKAIGSSYQPGGGlpsSLNATSFPIKIAGSGDSVNLNPSITAIKYL--SNLITYDNIYGGTLNP-------------------------------------------------------------------------------------------------------------------------------------------------------------------------
>SRR5574337_934406	100	0.330	1.413E-18	3	126	302	40	160	274
---ISNLMNSSSRRKTRRGVIGIESAIVMIAFVIVAAALAFVVLNMGFSTTQKAKSAISSSITEASSSLEIAGKVTGIGYV-SVGKLNATIVPLKIAGGGDAVNLDPAVVSIKYYSD--TVRYDNIY-------------------------------------------------------------------------------------------------------------------------------------------------------------------------------
>MGYP000580743519	100	0.301	1.413E-18	14	86	302	13	85	355
--------------RDQRGMTGLETAIILIAFVTVAAVFGYAVLSAGIFSAEKGKETVYAGLEQSKSSMELKGSVIAYGAPGDEGTI-----------------------------------------------------------------------------------------------------------------------------------------------------------------------------------------------------------------------
>MGYP001039429430	99	0.386	1.912E-18	4	78	302	12	86	169
----RHLRYSRSVLRGQRGVTGLETAIILIAFVVVASVFAFTVLSTGIFSAERGKETIHAGLRGARSSLELKGSVVAEG-------------------------------------------------------------------------------------------------------------------------------------------------------------------------------------------------------------------------------
>MGYP000382363382	99	0.252	1.912E-18	18	129	302	0	133	203
------------------GITGLETAIVLIAFVVVASVFAFTILSAGVFLSEANKQTIHAGLKETCTRLSQQGSAFAfAGKVSTTQAVYKLVFIVSNSLAGEPVDLTAPYtadgantdpdvvpgastaTIISYADENQRksdVAWSQTFIGT----------------------------------------------------------------------------------------------------------------------------------------------------------------------------
>MGYP001062142370	99	0.333	1.912E-18	1	78	302	18	92	204
-NPIRRM---QALVKDQRGVTGLETAITLIAFVVVASVFAFIVLSTGIFSAERGKETIHAGLKEARSSAELKGSVIALG-------------------------------------------------------------------------------------------------------------------------------------------------------------------------------------------------------------------------------
>MGYP000424444294	99	0.357	1.912E-18	6	128	302	0	117	217
------MRREISLHRDKRGIVGIEAAIVLIAFVVIAAALAGVVINMGFYSTQKVKGTISRGISEASSALQLNGHVIGKTN--GTGHLVVMAFPVKVSVGKSEVDLNVNTTVVSI---EGRVCLLDIYRG-----------------------------------------------------------------------------------------------------------------------------------------------------------------------------
>EndMetStandDraft_3_1072993.scaffolds.fasta_scaffold2578051_1	99	0.359	1.912E-18	17	130	302	3	113	221
-----------------RGVIGVESAIVMIAFVIVAAALAFVVLNMGFTTSQKAKTSIISSLEEASSSMQIAGKVIGSGDAAVG-KLNVTAFPVKISSGGDNVDLAASTAAVKYV--SNSIDYDNIYVGTL---------------------------------------------------------------------------------------------------------------------------------------------------------------------------
>18246|scaffold00025_2|-375|00	99	0.320	1.912E-18	13	140	302	35	166	284
-------------RKHRRGILGIESAIVMIAFVVVAAALAFVVLNAGFGTTQKSKTTINEGLKSATGAVEVAGLVTGKkvtftlDDNSSVTALEYYSIPIKLASGANSVNLQPELTAVKYF--SKSVSYDNIYKGVVFAASGNGSFS-----------------------------------------------------------------------------------------------------------------------------------------------------------------
>GraSoi013_1_40cm_4_1032424.scaffolds.fasta_scaffold52817_1	99	0.369	1.912E-18	14	78	302	19	83	363
--------------RDERGVTGLETAIILIAFVVVASVFAFTVLSTGIFSAERGKETIHAGLQQSRSSVELKGSVVANG-------------------------------------------------------------------------------------------------------------------------------------------------------------------------------------------------------------------------------
>SRR3972149_11696806	99	0.298	2.586E-18	21	130	302	0	110	135
---------------------GLETAIILIAFVVVATIFAFVVLTTGVFSSERGKESVFAGLNKARGTLELRGGVVASSSgCPSACAVSGIQFAVANSAGGDPVSLansGDNRTILAYRDAG---SLDNDVNYTV---------------------------------------------------------------------------------------------------------------------------------------------------------------------------
>SRR5512147_231890	99	0.240	2.586E-18	12	115	302	23	118	137
------------LHRNEHGITALETAIILIAFVVVAAIFAFTVLSTGTFLTERSKEAAYSGLQEVRGSMELKGSVVLEG------TGTMAVFNIATVAGGSSVDLS--KVKMTYRD------------------------------------------------------------------------------------------------------------------------------------------------------------------------------------------
>SRR5574337_1944632	99	0.365	2.586E-18	13	127	302	32	143	202
-------------RKTRRGVIGIESAIVMIAFVIVAAALAFVVLNMGFSTTQKAKSAISSSITEASSSLEIAGKVTGIGYV-SVGKLNATIIPIKVAGGGDSVNLDPATTTIKYY--SNSVRYDNIYN------------------------------------------------------------------------------------------------------------------------------------------------------------------------------
>MGYP001258941260	99	0.229	2.586E-18	8	121	302	4	133	206
--------RWNLFRSDQKEITGLETAIILIAFVVVASVFAYTILSAGIYSSEKGKEAIHSGLSTARASMQLSGPVLAR-DTDSNNTVDQMLFVIANLLKSAPMNLVPTvdsdsdgllsdespklhSLVITYIDQAQMVT------------------------------------------------------------------------------------------------------------------------------------------------------------------------------------
>UPI000864836D	99	0.248	2.586E-18	11	156	302	19	168	219
-----------SFWKDERGITGLETAIILIAFVVVAAVFAFAILNAGLGATSNAEDAISTAQTETQSTLAPRGDTILVSRAPvppatAFDNVQTIRFKLAPSPGAKQISLDNLSTLIQYSD---NTTAAETVPLNAPTDPATNPCinTTAAVWLTGDGNVVDKG-------------------------------------------------------------------------------------------------------------------------------------------------
>APIni6443716594_1056825.scaffolds.fasta_scaffold8950698_1	99	0.263	2.586E-18	2	118	302	18	150	248
--KMQFLKSLKNFSRDNSGVTGLETAIILIAFVVVAAVFAFTVMTAGLFSTEKAKTTSQAALTEASSSFILKGSVTATCAAGAGplgckkdlapvgvadEYVDSITFTIALAIGAEQQRIDDESvFAIHYFDENN---------------------------------------------------------------------------------------------------------------------------------------------------------------------------------------
>MGYP001157185889	99	0.254	2.586E-18	15	123	302	27	140	277
---------------DESGITGLETAIILIAFIVVAAVFAFTIMTTGLFSSERAKTVARSGLSEVASSLILKGPVYAEASDtiipPTGMVPSKLIFQVALAGSvGDEVSLKLDGLAFRYVDENSVYSFD----------------------------------------------------------------------------------------------------------------------------------------------------------------------------------
>SRR3972149_5653697	98	0.366	3.497E-18	12	82	302	7	77	120
------------LHRRQRGITGLETAIILIAFVVVASVFAYTVLSAGIFASEKGKEAIHAGLEEARSSMELVGSVKATAVTSD---------------------------------------------------------------------------------------------------------------------------------------------------------------------------------------------------------------------------
>SRR5664279_6306394	98	0.304	3.497E-18	5	119	302	46	170	171
-----KMVVWNKLNKNQSGQAALEAAIILIVFVVVASVFAFAILSAGSASTQKGEQAIYSGLANVQSSMQVKGAVIANGSlTPSPGNVTTIVFTVAPVSGGNPVKLigvtagtppASPTTIISYRDATQS--------------------------------------------------------------------------------------------------------------------------------------------------------------------------------------
>MGYP000285867409	98	0.236	3.497E-18	13	126	302	8	132	192
-------------LKSKKAITGIETAIILIAFVIVAAAFAFIILSMGFFAGERAKGVISGGLKEAASAIELDGSVIAYGgrvtgsqgnfttsTTGTLNNVTSIVIYIKLSTGQQPMDLRVGRLTILY--ANTKTSIDNIY-------------------------------------------------------------------------------------------------------------------------------------------------------------------------------
>GraSoiStandDraft_15_1057317.scaffolds.fasta_scaffold4446832_1	98	0.330	3.497E-18	15	115	302	11	113	192
---------------NQSGITGLETAIILIAFVMVASVLAYVVISAGLFSSQKAKEAIHAGLDETRNSVDVKGNLLGKMEDG---VLTELSFTIGCVSGGSGIDFtdsseDSNVVVISYSD------------------------------------------------------------------------------------------------------------------------------------------------------------------------------------------
>MGYP000583715547	98	0.278	3.497E-18	16	119	302	19	119	192
----------------EEGVTGLETAIILIAFVVVASVFGYVVLTTGVFATEKGKEATMAGLSQIRTTLQQRGGVIA-VKSSTGSTVDTVIVRVSTIAGGAPI--GASDLTVSYLDTDQS--------------------------------------------------------------------------------------------------------------------------------------------------------------------------------------
>MGYP000066221746	98	0.221	3.497E-18	12	115	302	2	105	203
------------FMKHEEAFTGLEAAIVLIAFVVVAAVFSYVMLGAGFFTSQKSQEVVHSSVDQASSSVEIRGDVFGRDAGSTASEIEIVEFAVALTAGGTALDMNSSVLTFQKSD------------------------------------------------------------------------------------------------------------------------------------------------------------------------------------------
>APLow6443716910_1056828.scaffolds.fasta_scaffold1345392_1	98	0.317	3.497E-18	3	128	302	0	120	213
---MRSLFKKT--VKRSRGIVGIEAAIVLIAFVVIAAAMAYVCINMGFFAAQKAKSTIDQGIQEATSGLEIDGFVTGETNS-TNVAVTYLAIPLKLSVGQDQVDLANNSVVVAVQCGN--FSLANVYSG-----------------------------------------------------------------------------------------------------------------------------------------------------------------------------
>MGYP000474584675	98	0.316	3.497E-18	17	156	302	8	146	218
-----------------RGIVGIEAAIVLIAFVIIAAALAYVVVNTGFFASQKSKDTIMRGISEAASALQLDGSVIAYVN--GSGNVTALVIPVKISVGREGVDVSNKSLVVTVWItgTDRSIYMPDIYNGTTE-EANITFITSNLTATIDEINKTAGG-------------------------------------------------------------------------------------------------------------------------------------------------
>A0A2E7G5H3	98	0.266	3.497E-18	11	118	302	8	131	229
-----------NFSRDNSGVTGLETAIILIAFVVVAAVFAFTVMTTGLFSTEKAKTTSQAALTEASSSFILKGSVTATCAAGAGplgckkdlapvgvadEYVESITFTIALAIGAEQQRIDDESvFAIHYFDENN---------------------------------------------------------------------------------------------------------------------------------------------------------------------------------------
>MGYP001374785552	98	0.252	3.497E-18	0	121	302	0	134	232
MPKMNFLKQFS---RDNSGITGLETAIILIAFVVVAAVFAFTVMTTGLFSTEKAKTTAQAALTEASSSFILKGAITAKcelnlagdacdndaavAGGTATPYINQIAFQIALASGADQQTMIPGEMAFIYSDSNNNFT------------------------------------------------------------------------------------------------------------------------------------------------------------------------------------
>7512|contig_128538_2|-469|01	98	0.333	3.497E-18	12	128	302	31	143	252
------------LLKNKKGIVGIEAAIVLIAFVVIAAALSYVVINMGFFTTQKTKEAMQSGLDESLSALQLDGLVTGKTN--NQTRIEWLVLPVKLSAGKASIDLKNGTVVVSVYLPD--ATLLNLYQG-----------------------------------------------------------------------------------------------------------------------------------------------------------------------------
>SRR5271157_1476710	98	0.324	3.497E-18	12	128	302	51	165	271
------------LLKQNRGMVGIEAAIVLIAFVIVAAAFAFMVVNMGLFATQSSKQTIQTGLSEASSPLVVDGDIMVRANSTAPYFVDAVMIPLQ-VIGVRYVPMDANSTQITVTVSGQS-AIANCYFG-----------------------------------------------------------------------------------------------------------------------------------------------------------------------------
>7570|JGI24020J35080_1000047_117|-128882|00	98	0.338	3.497E-18	14	78	302	18	82	373
--------------RDEMGITGLETAIILIAFVVVASVFAYTVLSAGIFSSERGKEAVYAGLKEARGTLEPKGSVIATG-------------------------------------------------------------------------------------------------------------------------------------------------------------------------------------------------------------------------------
>MGYP000424508738	98	0.345	4.728E-18	15	93	302	20	100	101
---------------DQRGITGLETAIVLIAFVVVSSVFAFAALSTGLFSSDKAKETHTAGLAESRGTLELKGSVVAKvsGTTGATGVVTSIEFQI----------------------------------------------------------------------------------------------------------------------------------------------------------------------------------------------------------------
>SRR3990172_7074959	98	0.312	4.728E-18	11	116	302	45	154	156
-----------SLHKNEKGITSLVTAIILIAFVIVASVFAFVVLSTGLFSAEKGKAAVFAGLEKARGNLEVRGSVTAASAVP--PAVDSITFNLGLAAAGSPTLVDEltigdaNNIAINYIDE-----------------------------------------------------------------------------------------------------------------------------------------------------------------------------------------
>MGYP001205739397	98	0.432	4.728E-18	1	74	302	17	89	190
-GAMRGLM-KYLAWRDERGITGLETAIVLIAFVVVSSVFAFAALSTGLFSSDKSKETIRAGLAEAQGTLELRGDV-----------------------------------------------------------------------------------------------------------------------------------------------------------------------------------------------------------------------------------
>MGYP001342377381	98	0.254	4.728E-18	15	123	302	31	144	198
---------------DESGITGLETAIILIAFIVVAAVFAFTVMTTGLFSSERAKTVARSGLSEAASSLILKGPVYAESSDfilpTIGMVPSKLIFQVALAGSiGDEVSLELDGLAFRYVDENSVYSFD----------------------------------------------------------------------------------------------------------------------------------------------------------------------------------
>GraSoiStandDraft_9_1057307.scaffolds.fasta_scaffold08771_3	98	0.243	4.728E-18	19	133	302	1	121	204
-------------------FTGLEAAIVLTAFVVVAAVFSYVVLGAGFFTSDTAKQTIHTGVDQATSSVELIGDVIAYGCDSDGnttgtrDRIKCIVVTVALTAGQNALDIGNGSdaTIISYTDEN--VYYNDLYNNTLYSG------------------------------------------------------------------------------------------------------------------------------------------------------------------------
>MGYP001030538424	98	0.295	4.728E-18	14	127	302	12	124	219
--------------RNKKAVSGLETAIVLIAFVIVASAFAYAVLNMGFLATQKSQEVAVGGLQAASAAIVLDGPVYGySTQSGANANLTTIIFWMKTASGADSIDLNVNKTTIGFQNPRG--VWPNVYN------------------------------------------------------------------------------------------------------------------------------------------------------------------------------
>OM-RGC.v1.014028127	98	0.325	4.728E-18	12	137	302	4	125	221
------------LKGNKRAIVGVEAAIVLIAFIIIAAALAYVVINMGFYTTQKTKEVMQSGLEESISALQLDGSISAKTN--DDGNIEWLIIPVKLSAGKGEIDLKNGTLAVSIYLPN--ATLLNIYNGPVLDAKADC--------------------------------------------------------------------------------------------------------------------------------------------------------------------
>A0A151BBE1	98	0.341	4.728E-18	12	128	302	1	115	230
------------RRSGRKGIVGIEAAIVMIAFVIVASAFAFMIVNMGLTSTQRSKEAIQQGLKEASCPLTLDGSLLLKSDETYPNNVSAIIIPLK-TLGVKYVPMWTNETVVSIKIGTK-VALANIYAG-----------------------------------------------------------------------------------------------------------------------------------------------------------------------------
>KBSMisStandDraft_5_1062788.scaffolds.fasta_scaffold9309742_1	98	0.267	4.728E-18	16	118	302	15	126	246
----------------KDGITGLETAIVLIAFVVVAAVFAFTVLTTGLFTSEKAKETALAGVAATSSTIAVKGSVTawglagpdgGAASAGDPLEIDRIAIKLTTAGDTDPVSFDPTGVMVTYQDEAN---------------------------------------------------------------------------------------------------------------------------------------------------------------------------------------
>MGYP000987477917	98	0.256	4.728E-18	16	118	302	16	128	247
----------------KDGITGLETAIVLIAFVVVAAVFAFTVLTTGLFTSEKAKETALAGVAATSSTIAVKGSVTAWGEPgidggaaagaGDPLEIDRIAIKLTTAGDTDPVSFDPTGVMVTYQDEAN---------------------------------------------------------------------------------------------------------------------------------------------------------------------------------------
>MGYP001315443296	98	0.254	4.728E-18	15	123	302	27	140	277
---------------DESGITGLETAIILIAFIVVAAVFAFTVMTTGLFSSERAKTVARSGLSEAASSLILKGPVYAESSDfilpTIGMVPSKLIFQVALAGSiGDEVSLELDGLAFRYVDENSVYSFD----------------------------------------------------------------------------------------------------------------------------------------------------------------------------------
>MGYP000480529004	98	0.409	6.393E-18	13	78	302	10	75	106
-------------LRGQRGVTGLETAIILIAFVVVASVFAFTVLSTGIFSAERGKETIHAGLRGARSSLQLKGSVVAEG-------------------------------------------------------------------------------------------------------------------------------------------------------------------------------------------------------------------------------
>SRR3972149_5859224	98	0.265	6.393E-18	8	99	302	13	106	109
--------RLLNIHREQTGITGLETAIILIAFVVVASVFAYTVLSAGIFSSERSKEAVYSGLQEARNAIELRGNVTGYKAsiSGQEDSLGRLDFVVSNSMTG----------------------------------------------------------------------------------------------------------------------------------------------------------------------------------------------------------
>MGYP000651538434	98	0.319	6.393E-18	0	91	302	14	110	111
MTMNTGMFDFWTRLKawlpDQRGITGLETAIVLIAFVVVSSVFAFAALSTGLFSSDKAKETITAGLAETRGTLEQKGSIILTsSTTGTSGVVSQIQF------------------------------------------------------------------------------------------------------------------------------------------------------------------------------------------------------------------
>MGYP000002845925	98	0.258	6.393E-18	26	118	302	18	129	138
--------------------------IILIAFVVVASVFAFTVLSMGIFASERSKETVFAGLQEAKSTLEPRGaTVGYKADRGGTDTIYKVSFIVTNAVDGEPVDLTPPytadgsatdpdissgaeyKTIISYSDINQ---------------------------------------------------------------------------------------------------------------------------------------------------------------------------------------
>8975|scaffold355213_2|-63|01	98	0.276	6.393E-18	16	122	302	14	122	143
----------------EEGITGLETAIILIAFVIVASVFAYVVLSAGLYSSQKVKQAVNSGIDSTMSTIELKGDILAKV---SATLVQEIYLFIGIPAAGTPIDFTNSsnttqKVIISYSDARHLTPL-----------------------------------------------------------------------------------------------------------------------------------------------------------------------------------
>SRR4030066_365513	98	0.305	6.393E-18	22	106	302	70	150	151
----------------------IETAIILIAFVVVASVFAYTVLSAGIFSSQKGQEAIHAGLEEARASMEIKGSVFAEGN----GTATTVIFTLTNALKGQKIDLTP---------------------------------------------------------------------------------------------------------------------------------------------------------------------------------------------------
>SRR5574338_702353	98	0.361	6.393E-18	12	152	302	13	153	158
------------RKGTRRGVIGIEAAIVLIAFVIVAAALSFVVLNMGFSTTQKAKTTIGSGLETSSSVLSTSGTVTGHVNSTA-SKLDVIAYPLKVASGSKSVDLQEASVAVKYF--SKSISYDDIYVGTLHTaeyGSLDEALAAAATASLIDENP-----------------------------------------------------------------------------------------------------------------------------------------------------
>MGYP001150316497	98	0.393	6.393E-18	13	78	302	9	74	175
-------------RGNERGITGLETAIILIAFVVVASVFAYTALSAGLFSTQKSQEAVYSGLEETRSTLELKGGVIANG-------------------------------------------------------------------------------------------------------------------------------------------------------------------------------------------------------------------------------
>SRR5688572_20223097	98	0.254	6.393E-18	15	124	302	50	163	187
---------------EEAGITVLETALILIAFVVVASIFAFTMLSRGTFSTGPGKEVIDAGLTEAQSLMEIKGSVIAIAtTTGSSGTVDSLVFTIANALTGEAVNLATGelaEIAFEYLDNKQNIALGN---------------------------------------------------------------------------------------------------------------------------------------------------------------------------------
>A0A1V5A7Y7	98	0.298	6.393E-18	16	112	302	7	102	194
----------------EDAFTGLEAAIVLIAFVVVAAVFSYVVLGAGFFTTQKSQETIYAGVGQSTSNIEIVGPV-SVNATTAGTGVSAIMFKIKPAAGASDIDLQKMTFTIT---------------------------------------------------------------------------------------------------------------------------------------------------------------------------------------------
>MGYP000162014007	98	0.320	6.393E-18	15	139	302	5	126	206
---------------NKRGMVGIEAAIVLIAFVIVAAAFSFMVVNMGLFATQRGRDAVQQGLQEASTPLTMDGSIIIRGNS-TGDGVDVIIIPLK-TVGVKYVPMGADTTVVTLKIEN-RTAYANIYHGINTTDPTDKTY------------------------------------------------------------------------------------------------------------------------------------------------------------------
>MGYP001074940849	98	0.324	6.393E-18	13	129	302	8	119	211
-------------RRNKRGIVGIEAAIVLIAFVVIAAALAYVVINMGFYSGQKAKSTIDSGVKEASSALILDGFLTGLASSG---NLTGLAIPIKLAVGQEAVDMNQNSTVVAVF--GTGWALSNVYGGT----------------------------------------------------------------------------------------------------------------------------------------------------------------------------
>SRR3972149_5871401	98	0.279	6.393E-18	12	117	302	27	134	211
------------LRKRQEGSPGLETAIILIAFVIVASVFAYVVLSAGLYSSQKAKEAVTAGLQSTMATVEIRGNIIARMQ---GGEVQEVFVTVGIPMAGTPVDFSPSTanispVVISYSDTN----------------------------------------------------------------------------------------------------------------------------------------------------------------------------------------
>MGYP001182630552	98	0.314	6.393E-18	0	117	302	0	121	214
MKTIYTYVRK--LYRDESGITGLETAIILIAFIVVAAVFAFTIMTTGLFSTEKAKTTALAGISEASIGLAVKGQITGRCCRGaavvgsGANHLSGFTFKVALAGGNEPMEITPSRLAFRFTHPD----------------------------------------------------------------------------------------------------------------------------------------------------------------------------------------
>22277|Ga0268276_1055548_2|-696|00	98	0.260	6.393E-18	12	107	302	37	129	233
------------LRRGQAGMTGLQTAILLIAFSTVAAVFGYAVLNAGLYSAERGKETVYAGLQQARANMEIAGSVIVESDNTDAV---AILFTVRNAIAGAPIDMTPN--------------------------------------------------------------------------------------------------------------------------------------------------------------------------------------------------
>SRR4030042_3001764	98	0.315	6.393E-18	14	165	302	34	176	237
--------------KNKRAIVGIEAAIVLIAFVVIAAAMAYVVINMGFYSAQQAKSTIDKGIGEATSALTLDGFLVGRTN---GTSIQWIAIPVKLAVGQSEVDMASDTVVIAVVGSD--FALSNIYSGA----TNTTTANVETLMTAVGSGNTTAGNATCYIFND----------------------------------------------------------------------------------------------------------------------------------------
>I7L0E4	98	0.301	6.393E-18	12	122	302	5	120	238
------------LLKNEDAFTGLEAAIVLIAFIVVAAVFSYVMLGAGFFATQEAQRTVHTGSQQASSSLEIIGNVYGrttntTVNATQQGYLEWIEFTVGNTAGGTPIDINQMLVTFVCGEEAQVIPF-----------------------------------------------------------------------------------------------------------------------------------------------------------------------------------
>MGYP000081036335	98	0.322	6.393E-18	15	133	302	15	133	246
---------------NRRGILGIESAIVMIAFVVVAAALAFVVLNAGFGTTQKSKTTISEGLQSATGAVEVAGLVTGqnRGTPETPEKLEFYSIPIKLASGANAVNLQKELTAVRYF--SNSVSYDNIYVGTARND------------------------------------------------------------------------------------------------------------------------------------------------------------------------
>7457|Ga0209635_10001271_16|+12727|00	98	0.280	6.393E-18	3	134	302	43	168	279
---MKNLLKK--LLRQKRGIVGLEAAIVLIAFVIIAAAFSFMVVNQGLFATERGKAVVQEGLQQASTPLSLDGTIFVRTDS-DGTSVNCMAIPLR-AFGVDYVAMWRNETVVTLKVANN--AWGNVYGGVLYDNT-----------------------------------------------------------------------------------------------------------------------------------------------------------------------
>3300017391.a:Ga0185304_1002872_6	98	0.346	6.393E-18	17	140	302	6	125	290
-----------------RGIVGIEAAIVLIAFVIVAAAFAFMVVNMGLTSTQRSKEAIQQGLKEASCPLTLDGSILLKSATP--NNVSTIIIPLK-TLGVKYVPMWTNETVVSIKIGT-RVTLANIYSGINHTIDPSGMTF-----------------------------------------------------------------------------------------------------------------------------------------------------------------
>MGYP001131831155	97	0.350	8.643E-18	0	78	302	0	79	118
MRGMREMnLQLRRLVGDQRGGTGLETAIILIAFVVVASVFAFTVLSTGIFSAERGKETIHAGLKEARSSAELKGSVTANG-------------------------------------------------------------------------------------------------------------------------------------------------------------------------------------------------------------------------------
>MGYP001086406473	97	0.383	8.643E-18	6	78	302	11	83	120
------LAQAGKMLKQERGVTGLETAIILIAFVVVASVFAFTVLSTGIFSAERGKETIHAGLKGARSSLALKGSIVASG-------------------------------------------------------------------------------------------------------------------------------------------------------------------------------------------------------------------------------
>SRR6478672_10125370	97	0.295	8.643E-18	0	87	302	34	118	121
MKRIKEFLRRS---RNEHGITGLETAIVLIAFVVVAAVFAFVVLSTGLFSSERSKETVYAGLSKTRGSMELTGGVIAASNLSNVTTVE----------------------------------------------------------------------------------------------------------------------------------------------------------------------------------------------------------------------
>MGYP001295067699	97	0.299	8.643E-18	12	118	302	15	118	137
------------LRSNQRGVTGLETAIILIAFVVVASVFGYVVLTTGIFATEKGKEATMAGLQQIRTTLQQRSGVT-TVKSLTENTIDRIKLRVSSMPGGAAVD--PVELSVHYQDSTQ---------------------------------------------------------------------------------------------------------------------------------------------------------------------------------------
>SRR5512137_2934406	97	0.281	8.643E-18	14	116	302	38	135	138
--------------RGEKGITGLETAIILIAFVTVAAVLAYSVLSAGIFSSERGKEAVYQGLSTAQATMKVTSSVYAQGN---GSTVDNVSFQLSSVLQNQNVDL--GKCVVNYQDP-----------------------------------------------------------------------------------------------------------------------------------------------------------------------------------------
>MGYP001488289990	97	0.383	8.643E-18	6	78	302	11	83	140
------LAQAGKMLKQERGVTGLETAIILIAFVVVASVFAFTVLSTGIFSAERGKETIHAGLKGARSSLALKGSIVASG-------------------------------------------------------------------------------------------------------------------------------------------------------------------------------------------------------------------------------
>SRR5574340_817932	97	0.339	8.643E-18	13	127	302	35	146	150
-------------RKTRRGVIGIESAIVMIAFVIVAAALAFVVLNMGFSTTQKTKSAISSSIVESGSSLEVSGKVTGIGYVSAG-KLNATIVPLKIAGGGDAVNLDPATTAIKYY--SNSVRYDNIYN------------------------------------------------------------------------------------------------------------------------------------------------------------------------------
>MGYP001103454094	97	0.250	8.643E-18	3	119	302	8	143	164
---VRGIKMILRGTRRQNGITGLKTAIVLIAFVVVASVFAFTILSAGAFSSEANKQTIHAGLKETRTRLRQHGSAFAfSGYVGNTQAVHKLVFIVSNSLAGESVDLTahyttddpstdpdivvgaNTMTTISYADENQR--------------------------------------------------------------------------------------------------------------------------------------------------------------------------------------
>SRR5664279_127107	97	0.360	8.643E-18	5	104	302	72	170	182
-----KMVVWNKLNKNQSGQAALEAAIILIAFVVVASVFAFAILSAGQSSTQKGEQAIYSGLANVQSSMEVKGAVIAKGNSGS-TAVQYVVFTVAPVSGGNPVKL-----------------------------------------------------------------------------------------------------------------------------------------------------------------------------------------------------
>16479|scaffold90776_1|-190|00	97	0.300	8.643E-18	6	116	302	0	122	200
------MVVWNKLNKNQSGQAALEAAIILIAFVVVASVFAFAILSAGSASTQKGEQAIYSGLQNVQSSMEVKGAVIAngtAGASGADGTVQTIVFTVAPVSGGNPIKLvdvvsgtppTSPTTVISYRDA-----------------------------------------------------------------------------------------------------------------------------------------------------------------------------------------
>MGYP000573481112	97	0.338	8.643E-18	13	132	302	8	126	235
-------------RKQRRGILGIESAIVMIAFVVVAAALAFVVLNAGFGTTQKSKTTINEGLQAATGAVEVAGLVTGqDRAATTPEKLEFYSIPIKLASGANAVNLQKELTAVRYF--SNSIKYDNIYKGPVRT-------------------------------------------------------------------------------------------------------------------------------------------------------------------------
>MGYP000028600091	97	0.317	8.643E-18	0	141	302	0	140	239
MNLIRKGHRQS-----HRGVIGVESAIVMIAFVIVAAALAFVVLNMGFSTTQKAKTTIISGLGEASSSLEVAGKVKGIGCTTSaggcstNAYLNATIIPLKIVSGGDSVNLQASTTTVKYI--SNSKSFDDIYAGPITATLPGNATDA----------------------------------------------------------------------------------------------------------------------------------------------------------------
>3300020145.a:Ga0197144_100875_9	97	0.301	8.643E-18	9	140	302	10	153	265
---------KTGRRKSRRGILGIESAIVMIAFVVVAAALAFVVLNAGFGTTQKSKTTISEGLQSATGAIEVAGLVTGQkvtftldvnndddnSNDTSVTALEFYSIPIKLASGANAVNLQKELTAVRYF--SNTIKYDNIYKGVVFNSTGNGSFS-----------------------------------------------------------------------------------------------------------------------------------------------------------------
>SRR5574337_858980	97	0.330	8.643E-18	6	126	302	38	155	270
------IMNSVSRRRTRRGVMGIEAAIVMIAFVIVAAALAFVVLNMGFSTTQKAKTAVISSQTEASSALEIAGKVTGIGYV-SGGVLNATIIPIKVASGGDSVSLNPNQTSIKYYSD--TVRYDDIY-------------------------------------------------------------------------------------------------------------------------------------------------------------------------------
>MGYP001096062949	97	0.369	8.643E-18	14	78	302	7	71	293
--------------KDQRGVTGLETAITLIAFVVVASVFAFTVLSTGIFSAERGKETIHAGLKDARSSAELKGSVIALG-------------------------------------------------------------------------------------------------------------------------------------------------------------------------------------------------------------------------------
>MGYP001151429352	97	0.372	1.168E-17	13	98	302	4	88	101
-------------RSDDNGFTGLEAAIVLIAFVVVAAVFSYVVLGAGFFTTQKSQETVYKGVEQASTNIQMIGNVYGLAATPANG-IDEIRFSVGLAPG-----------------------------------------------------------------------------------------------------------------------------------------------------------------------------------------------------------
>MGYP001188478005	97	0.311	1.168E-17	16	108	302	31	122	146
----------------EHGVTGLETAIILIAFVVVASVFAYAVPSAGIFSAQKGQEAFYQGLLQTRSSMTMIGGLTLK-DTDSDDKVDELWFTVSNALNGEAVDLTNTT-------------------------------------------------------------------------------------------------------------------------------------------------------------------------------------------------
>UPI00073AFA91	97	0.412	1.168E-17	16	78	302	39	101	175
----------------QRGVTGLETAIILIAFVVVASVFAFTVLSTGIFSAERGKETIHAGLRGARSSLELKGSVVAEG-------------------------------------------------------------------------------------------------------------------------------------------------------------------------------------------------------------------------------
>AntAceMinimDraft_9_1070365.scaffolds.fasta_scaffold01597_3	97	0.378	1.168E-17	18	112	302	11	104	188
------------------GFTGLEAAIVLIAFVVVASVFAYVILGAGFFTTQRAQETVYKSVEQASTNVQIVGNVYGIQSEGS-TGINEIRFSLKLTTGSPGVDLSRMQIIFS---------------------------------------------------------------------------------------------------------------------------------------------------------------------------------------------
>L0HDX9	97	0.264	1.168E-17	16	121	302	6	109	206
----------------DDAFTGLEAAIVLIAFVVVAAVFSYVLLGAGFYTTQTAQETVHNGVVQASSSLEIVGDIMAIAEGADPARLSYINTSVALTAGGTPMDLT--QMVISCSDSNGGRN------------------------------------------------------------------------------------------------------------------------------------------------------------------------------------
>GWRWMinimDraft_8_1066016.scaffolds.fasta_scaffold00285_4	97	0.353	1.168E-17	15	130	302	10	121	212
---------------NRRGIVGIEAAIVLIAFVVIAAALAYVVINMGFYASQTAKSTINKGVQEATSALELDGFV--TGETSSSGNVTYLAIPMKLSVGQSEVDLANNTAVVAVQSGN--FSLANIYSGAV---------------------------------------------------------------------------------------------------------------------------------------------------------------------------
>MGYP000044062672	97	0.344	1.168E-17	12	130	302	3	117	221
------------LFRNRRGIVGIEAAIVLIAFIIIAAALSYVVINMGFYTTQKTKETMQTGLEESLSALQLDGSVIGKTN--GAGHIEWVIVPVKLSAGKGTLDLNNGSLIVSVYLP--TATLLDIYVGVV---------------------------------------------------------------------------------------------------------------------------------------------------------------------------
>MGYP001045275363	97	0.258	1.168E-17	12	107	302	10	121	244
------------LHKGEKGLTGLETAIILIAFVTVAAVFGYAILSAGIFSTEKAKESVYQGMQEAKSTMVITGDVIASQNITSGaynttscpagynytatSSVGEIMVTLSNNIGGEPIDLTVP--------------------------------------------------------------------------------------------------------------------------------------------------------------------------------------------------
>MGYP000226941954	97	0.342	1.168E-17	11	86	302	28	103	253
-----------SRVNEERGITGLETAIVLIAFVVVSSVFAFAALSTGLFSSDQAKETIRAGLSEARGTLELRGAVIAEDTDTDGDGV-----------------------------------------------------------------------------------------------------------------------------------------------------------------------------------------------------------------------
>MGYP000250477224	97	0.386	1.168E-17	4	78	302	2	74	371
----RNLWQK--IHKSERGITGLETAIILIAFVVVAAVFAYTALSAGLFSTQKSQEAVYSGLEETRSTLELKGGVVAQG-------------------------------------------------------------------------------------------------------------------------------------------------------------------------------------------------------------------------------
>MGYP000991849505	96	0.390	1.579E-17	13	76	302	9	72	73
-------------KQNQKGITGLETAIILIAFVVVASVFAYTVLSAGIFSSQKGKEAVYAGLDQARSSLTLKGSVVG---------------------------------------------------------------------------------------------------------------------------------------------------------------------------------------------------------------------------------
>MGYP001478949033	96	0.275	1.579E-17	15	112	302	6	102	107
---------------NDKGFTGLEAAIVLIAFVVVAAVFSYVVLGAGFFTTQKAQESVHTAVGQATSAVELSGPVMVKAGT-APNTVGNASFYLQLAAGGAAVDVTKIGYTVS---------------------------------------------------------------------------------------------------------------------------------------------------------------------------------------------
>MGYP001181864598	96	0.260	1.579E-17	6	115	302	0	110	111
------MFKKYlqavkSLHAGQRGMTGLETAIILIAFVTVASVLAYSVLSAGIFSAERGKETVYSGLESAQSSLEVKGAVIGH--SADNIVLTTLTMKLGMAIQDERVD--ADSIHVTYLD------------------------------------------------------------------------------------------------------------------------------------------------------------------------------------------
>MGYP001204728694	96	0.402	1.579E-17	12	78	302	17	83	162
------------KLKQERGVTGLETAIILIAFVVVASVFAFTVLSTGIFSAERGKETIHAGLKGARSSMAIKGSVVANG-------------------------------------------------------------------------------------------------------------------------------------------------------------------------------------------------------------------------------
>A0A0E3P0H8	96	0.242	1.579E-17	14	116	302	11	116	198
--------------KDEKAFTGLESAIVLTAFIVVAAVFSYVVLGAGFSTSDTAKATVDEGIKQATSSIELAGDVIGVEGSTDNT-LDNLLVTIQLTAGQAPVDIGENSTddmlVVSYWDA-----------------------------------------------------------------------------------------------------------------------------------------------------------------------------------------
>AOAMet1_18_M0_10_1038524.scaffolds.fasta_scaffold220514_1	96	0.326	1.579E-17	17	116	302	6	109	204
-----------------RGMTGLETAIILVAFVITAAAFAFVVLNMGFLTAEKAQSVISSGMTEASSALLVDSGVIGQFGTTGGDqdliDLTKLIFYIKLSQGHEPIDLDDSKLVATYTNA-----------------------------------------------------------------------------------------------------------------------------------------------------------------------------------------
>SRR5271157_740191	96	0.316	1.579E-17	12	128	302	8	119	218
------------RRRNKQGIVGIEAAIVLIAFVVIAAALAYVVINMGFFAAQEAKSTINKGINEATSALELDGYITGFTN---NDNVTALVIPLKLAVAQQQVDMSGKTVVVAVEGAN--FSLANIYNG-----------------------------------------------------------------------------------------------------------------------------------------------------------------------------
>SRR4030042_7095346	96	0.385	2.134E-17	11	80	302	30	99	104
-----------NLHRDDRGMTGLETAIILIAFVTVAAVFGYAVLSAGLFSAERGKETIYSGLQQAKSNLEVSGSVIAQSSD-----------------------------------------------------------------------------------------------------------------------------------------------------------------------------------------------------------------------------
>MGYP000452576365	96	0.330	2.134E-17	3	126	302	0	116	207
---MKNMVGKRN--RKNAGLTGIETAIILIAFVIVAAVFSFAVLNTGFQSTQKAQDVMKAGMEQAASAMELDGGIII---SSEGGKLKTMNFTVRISPGKNPVSFDPAFLSISVTTP--GYSRPNIY-------------------------------------------------------------------------------------------------------------------------------------------------------------------------------
>MGYP000111885915	96	0.303	2.134E-17	7	128	302	0	117	212
-------MRRVERRRGSRGIVGLEAAIVLIAFVIIAAAFSFMVVNQGLFATERGKTVIQEGLKQASTPLTVDGSIFVKTDS-TGDKITDFVIPLR-AFGVKYVAMWKNETVVTLKIG--SKAYADIYQG-----------------------------------------------------------------------------------------------------------------------------------------------------------------------------
>SRR5918911_3508394	96	0.352	2.134E-17	8	132	302	12	133	219
--------PFAAGRRTRRGVIGIEAAIVLIAFVIVAAALSFVVLNAGFTTTQQAKTTVSQGLQTSSSVLAVSGTVVGHVN-GTSSSIDVITLPLRVASGSNNVDLQKSLVAVKYFSKTKS--YDNIYAGTLET-------------------------------------------------------------------------------------------------------------------------------------------------------------------------
>MGYP001074017083	96	0.302	2.134E-17	16	109	302	32	127	227
----------------QQGITGLETAIILIAFVVVMSAFAFTGLSTGIFSPERSKDTAYAGLSEARSSLVTRGSFGGfAGKVSTTETPYEFSFVVASAVGsSDPIDLTPSYT------------------------------------------------------------------------------------------------------------------------------------------------------------------------------------------------
>ADurb_Met_01_Slu_FD_contig_21_1887355_length_277_multi_3_in_0_out_0_1	96	0.333	2.134E-17	13	128	302	1	115	230
-------------RKHRRGILGIESAIVMIAFVVVAAALAFVVLNAGFGTTQKSKTTINEGLKSATGAVEVAGLVQGRGNTAANPPVlQFYSIPIKLASGAGEVNLQKDLTAVRYS--SKSVSYDNIYAG-----------------------------------------------------------------------------------------------------------------------------------------------------------------------------
>UPI000457EB0E	96	0.233	2.134E-17	15	116	302	18	154	251
---------------DQSGITGLETAIVLIAFVVVAAVFAFTVLTTGLFTSEKAKETALKGVSSAGGSLELIGGVVAGGTNIGTTCdtaegptnpplapiitppyqnqtecdidwneasphIQTLRFRLGLALGVSAIPFDPNNILVTYQDE-----------------------------------------------------------------------------------------------------------------------------------------------------------------------------------------
>DewCreStandDraft_4_1066084.scaffolds.fasta_scaffold284112_1	96	0.341	2.134E-17	12	128	302	3	115	364
------------RRSNKRGIVGIEAAIVLIAFVIVAAAFAFMVVNMGLTSTEKSKEAIQQGLKEASCPLTLDGSMLLK--SESANNVATIIIPLK-TLGVKYVPMWTNETVVSIKIGT-RVAVANIYTG-----------------------------------------------------------------------------------------------------------------------------------------------------------------------------
>MGYP000244463475	96	0.337	2.884E-17	16	104	302	15	100	112
----------------EEGITGLETAIILIAFVMVASVFSYVVLSAGLYSSQKAKQAVYAGLDSTMSTIEIKGDVIAK---MSNNSVEEIYLFVGIPSAGSPVDF-----------------------------------------------------------------------------------------------------------------------------------------------------------------------------------------------------
>MGYP001122948090	96	0.350	2.884E-17	12	128	302	5	118	179
------------LLKSKKGIVGVEAAIVLIAFIIIAAALSYVVINMGFYTTQKTKETMSAGVEESTSALLLDGVVTGKTNASSG-EIEYLIIPVKLSVGKTPLDLKNGTVVVSVYLSN--ATLMNIYRG-----------------------------------------------------------------------------------------------------------------------------------------------------------------------------
>MGYP001276640866	96	0.307	2.884E-17	16	117	302	19	122	205
----------------DDAFTGLEAAIVLIAFVVVAAVFSYVVLGAGFFTTQKSQETVYKGVEQATSNIQMLGQVYGinSGATSASNAVNMIQFTIGLAPGAPSMDLDAMTIIYSAPDVN----------------------------------------------------------------------------------------------------------------------------------------------------------------------------------------
>MGYP001118376190	96	0.344	2.884E-17	12	133	302	5	122	209
------------LFKNKRGIVGIEAAIVLIAFIIIAAALSYVVINMGFYTTQKTKEAMAAGLEESMTALQLDGIITAKTN--SSGYIEYMAVPVKLSAGRASIDLGESAVVVSVYLPNS--TLMNIHKGGIATD------------------------------------------------------------------------------------------------------------------------------------------------------------------------
>SRR5271157_320325	96	0.307	2.884E-17	12	128	302	8	120	218
------------RRRNKQGIVGIEAAIVLIAFVVIAAALAYVVINMGFYAAQQSKSTINKGINEATSALELDGYITGL--TSSTGNVTALAIPLKLAVAQAQVDLTNGTAVVAVQAGN--FSLANIYSG-----------------------------------------------------------------------------------------------------------------------------------------------------------------------------
>MGYP001088365913	96	0.326	2.884E-17	12	152	302	9	142	220
------------LLKQTRGMVGIEAAIVLIAFVIVAAAFSFMVVNMGLFSTQRGRETIQQGVSEASSPLTLDGSVHIWCN-ASATNVSGIVIPLK-TLGVRYVPMDTPESEIGFRIET-TVAYADIYNG----IDTNDPTNATFTSLIAYVAP-----------------------------------------------------------------------------------------------------------------------------------------------------
>MGYP001334776775	96	0.369	2.884E-17	6	78	302	75	145	240
------LFRKAML--NERGVTGLETAIILIAFVVVASVFAFTVLSIGIFSSERGKETVFAGLEEAQGTLEPKGRVIANG-------------------------------------------------------------------------------------------------------------------------------------------------------------------------------------------------------------------------------
>26239|scaffold_7753_c1_5|-4316|00	96	0.350	2.884E-17	17	130	302	45	154	245
-----------------RGIVGIEAAIVLIAFVVIAAALAYVVINMGFYASQTAKSTIDKGIQEATSALELDGFVTGETN--SNGNVTYLAIPLKLAVGQADVDLAVHTVVVA--VEGGNFSLANIYSGAV---------------------------------------------------------------------------------------------------------------------------------------------------------------------------
>DeetaT_5_FD_contig_31_521321_length_203_multi_6_in_0_out_0_1	96	0.354	2.884E-17	0	78	302	1	76	351
MKMVRELGAAA---RQERGVTGLETAIIMIAFVVVASVFAFTVLSSGIFAAERGKETIHAGLKGARSSLEIKGSVVANG-------------------------------------------------------------------------------------------------------------------------------------------------------------------------------------------------------------------------------
>MGYP000058870590	95	0.329	3.897E-17	5	86	302	6	85	88
-----NLLRRF--RSDQRGITGLETAIVLIAFVVVSSVFAFAALSTGLFSSDKAKETIRAGLAETRCSMELKGSVILTISVTGTSAI-----------------------------------------------------------------------------------------------------------------------------------------------------------------------------------------------------------------------
>23244|Ga0272441_12079613_1|-3|10	95	0.341	3.897E-17	15	96	302	12	92	93
---------------RERGITGIETAIILIAFVVVSSVLAYVVLSAGVFATQKSKEAVYAGLEEARGTVKLLGEVVAKDTDGDG-CVELVTFTIANA-------------------------------------------------------------------------------------------------------------------------------------------------------------------------------------------------------------
>MGYP000950093447	95	0.382	3.897E-17	14	94	302	24	103	104
--------------RDEQGVTALETAIILIAFVVVASVFAFTILSSGTSSTQQAKEAIASGLEQVSGALEVRGSVIATGNVTDG-EVSTVVFTLA---------------------------------------------------------------------------------------------------------------------------------------------------------------------------------------------------------------
>MGYP000560166007	95	0.360	3.897E-17	6	80	302	26	100	104
------LLHPSNLKKDQRGITGLETAIVLVAFVLVASVFAFAVLSTGLVASEKSKETSLESLKEASSTLMVRGRVVGTANS-----------------------------------------------------------------------------------------------------------------------------------------------------------------------------------------------------------------------------
>MGYP001473531865	95	0.326	3.897E-17	19	112	302	9	103	190
-------------------FTGLEAAIVLIAFVVVAAVFSYVVLGAGFFTTQKSQETIYKGVEMATSNVQMIGQVYATNSgGGTDTTIKGIQFNLGLAPGAPSIDLSRMIIVVS---------------------------------------------------------------------------------------------------------------------------------------------------------------------------------------------
>KBSSwiStaDraftv2_1062776.scaffolds.fasta_scaffold767082_2	95	0.333	3.897E-17	12	137	302	2	124	211
------------LFKNRKGIVGVEAAIVLIAFLIIAAALSYVVINMGFYTTQKTKETMQTGLDESLTALQLDGVVTARTNATS-SHILYVLVPVKLSAGRGAVDLSNSSVVVSVYLPN--ATLMNIYQGANPSTTSVT--------------------------------------------------------------------------------------------------------------------------------------------------------------------
>MGYP000105992593	95	0.311	3.897E-17	6	95	302	125	211	212
------MRRFHQHLHDERGITGLETAIVLIAFIVVAAVFAFVVLSTGLFSADRGKETVFAGLQKTRGSVTLAGGITA---VSDGTELTDVKFTLSL--------------------------------------------------------------------------------------------------------------------------------------------------------------------------------------------------------------
>GraSoiStandDraft_48_1057284.scaffolds.fasta_scaffold3436882_1	95	0.316	3.897E-17	12	131	302	3	118	221
------------LHKDRRGIVGIEAAIVLIAFLIVAAALSYVVINMGFYITQKTKETMQSSLDESLGALQLDGLVAGKTNNDS--QIEWLVIPMKLSVGKEGLDLRKEAIVVSVYLPN--ATLINIYNGVYM--------------------------------------------------------------------------------------------------------------------------------------------------------------------------
>1353|scaffold_102326_c1_2|+472|00	95	0.220	3.897E-17	8	115	302	3	127	243
--------QKKSLRKDERGFTGLEAGIVLTAFVIIAAVFSYVVLNAGFFSSQKAEEVVHTGIEQVTSSFEPAGDVIAHGWTynasgktyydatggtwgyeTDSTNLTVVQLYLTLTAGQTAMDMD--KLTIAYSD------------------------------------------------------------------------------------------------------------------------------------------------------------------------------------------
>A0A2E8EZ14	95	0.278	3.897E-17	14	118	302	17	130	253
--------------REQSGITGLETAIVLIAFVVVAAVFAFTVLTTGLFTSEKAKETTLAGVASVSSTLSVKGSVTAIGGPVTGTNntcvpaacqfVDHIRVNLA-TTGGEEATFQAANIMLTYQDSSN---------------------------------------------------------------------------------------------------------------------------------------------------------------------------------------
>1245|scaffold_28697_c1_2|+307|00	95	0.298	3.897E-17	13	126	302	12	143	264
-------------KKFRRGLTGIETAIILIAFVIVAAAFAFAILNVGFQTTEKSQSVITEGMLQASSSIDLVGAVIaedcynvtwtgpnanGQYNVTSianqpDGVVDIIRFTIKLSPGMTPVDLNPGKLVLSWTDKDQY--LVNIY-------------------------------------------------------------------------------------------------------------------------------------------------------------------------------
>LauGreDrversion4_1035100.scaffolds.fasta_scaffold116381_3	95	0.212	3.897E-17	15	116	302	18	158	271
---------------DQSGITGLETAIVLIAFVVVAAVFAFTVLTTGLFTSEKAKETAMAGVSSAGGSLELVGAVIAGGDniglacrttmaaqgppapihpdspyeNASGCDVDWnlvpptiyphvqtLRFRLGLALDAEDVSFDPNQILVTYQDD-----------------------------------------------------------------------------------------------------------------------------------------------------------------------------------------
>15094|scaffold_721_c1_2|-686|00	95	0.343	3.897E-17	14	80	302	9	75	276
--------------RDQRGITGLETAIILIAFVVVAAVFAYTALSAGIFSAQKGQETIYSGLKQAAGSMEIKGGMIAYNKV-----------------------------------------------------------------------------------------------------------------------------------------------------------------------------------------------------------------------------
>MGYP001123021469	95	0.376	5.266E-17	3	95	302	0	87	90
---MRKLIR--TLFTREQGITGIETAIILIAFVIVASVFAYVALSAGLFSTQKAKEAIYSGLDEAKSTVEIKGNVYGRMESA---VLREVYFTLAP--------------------------------------------------------------------------------------------------------------------------------------------------------------------------------------------------------------
>MGYP001190567746	95	0.353	5.266E-17	15	96	302	16	96	112
---------------DQRGITGLETAIVLIAFVVVASVFAFAVLNVGLLSSQKSEQAALGGLEATSASLSIRGDVIASANAG-KTAIDTVRFNLAPA-------------------------------------------------------------------------------------------------------------------------------------------------------------------------------------------------------------
>SRR4030043_1733064	95	0.352	5.266E-17	11	98	302	31	117	118
-----------SMKRKDEGVTGLEAAIVLIAFVVVAAVFSYVVLGAGFFTTQKAQETIYKGLEQSPSNTQLIGNVYGLSNDTSKG-ISEIRFSVGLGPG-----------------------------------------------------------------------------------------------------------------------------------------------------------------------------------------------------------
>SRR5512134_3151821	95	0.304	5.266E-17	0	91	302	43	130	131
MNRVKQMFR---RLSEQRGITGLETAIILIAFVVVAAVFAFVVLSTGLVSAEKGKQTVLAGLDKAQGNLELRGAVIATA-SGTTLATDDVIF------------------------------------------------------------------------------------------------------------------------------------------------------------------------------------------------------------------
>SRR3990172_5712673	95	0.373	5.266E-17	14	80	302	69	135	137
--------------KGQRGITGLETAIILIAFVVVASVFAYTVLSAGIFSAEKGKEAIHSGLETARSSMEIVGAVVAKDTD-----------------------------------------------------------------------------------------------------------------------------------------------------------------------------------------------------------------------------
>MGYP000931472280	95	0.258	5.266E-17	14	129	302	5	115	184
--------------KNDEAFTGLEAAIVLIAFVVVAAVFSYMMLGAGFFTSQKSQEVVHTATSQTSSSVDLAGSVIVEGD--AGDKLSNATFYLQLTSGGTPVDLNRTAYAIT---TNNGFKLLNSTSVT----------------------------------------------------------------------------------------------------------------------------------------------------------------------------
>MGYP001036804116	95	0.324	5.266E-17	12	128	302	5	118	213
------------LRRNKRGIVGIEAAIVLVAFIIIAAALSYVVINMGFYTSQKTKETMQTGLDESLTALQLDGIVTAKTN-ASSSEILNVLVPVKLSAGKAAIDLGEDAVVVSIYLNNQ--TLLNIYNG-----------------------------------------------------------------------------------------------------------------------------------------------------------------------------
>SRR5574340_988990	95	0.358	5.266E-17	13	129	302	61	174	286
-------------RKTRRGVIGIESAIVMIAFVIVAAALAFVVLNMGFSTTQKAKTAISSSVSESSSALEIAGKVTGVGDV-VNNKLNATVIPLKVAGGGDAVSLDPALADIKYY--SNTVRYDNIYKST----------------------------------------------------------------------------------------------------------------------------------------------------------------------------
>MGYP000170743692	94	0.266	7.114E-17	12	86	302	10	84	111
------------LHRGEKGMTGLETAIILIAFVTVAAVFGYAVLSAGIFSAEQGKETLYAGLEQAKSSMEIKGSIIAYGAPGEDGDI-----------------------------------------------------------------------------------------------------------------------------------------------------------------------------------------------------------------------
>MGYP000377271689	94	0.357	7.114E-17	7	132	302	0	120	134
-------MRGIGLLGDKRGIVGIEAAIVLIAFVVIAAALAGVVINMGFYSTQKVKGTIGRGISEASSALQLNGHVIGKTN--GTGHLVIMTFPVKVSVGKSEVDLNVNTTVVSI---EGRVCLLDIYRGVIDD-------------------------------------------------------------------------------------------------------------------------------------------------------------------------
>OM-RGC.v1.005523731	94	0.293	7.114E-17	14	128	302	9	122	221
--------------RKKRGIVGIEAAIVLIAFVVIAAALAYVVINMGFYSAQTAKSTISKGINEATSALELDGYITAwTSSDGSTCNVTALAIPLKLAVAQQQVDMAGNTVVVAVEGAN--FSLANVYNG-----------------------------------------------------------------------------------------------------------------------------------------------------------------------------
>4983|Ga0209986_10272142_1|+92|00	94	0.267	7.114E-17	8	115	302	34	143	226
--------KRKSLLKDEKAFTGLEAAIVLTAFIVVAAVFSYMVLGAGFFSTEKAKEVVHTGVEQATSAMQFSGDIIAK--EGTTGTIGYIIATTTLTAGETSIDIgtgsDDSNLTISYAD------------------------------------------------------------------------------------------------------------------------------------------------------------------------------------------
>MGYP001344014346	94	0.226	7.114E-17	15	116	302	18	154	275
---------------DQNGITGLETAIVLIAFVVVAAVFAFTVLTTGLFTSEKAKETALDGVSSAGGNLELMGAVVAGGTnigtqcdpargpttpplapiitppyqnqtgcdidwTEASPHVQTLRFRLGLALGVSAVPFDPNDILVTYQDE-----------------------------------------------------------------------------------------------------------------------------------------------------------------------------------------
>MGYP000344900655	94	0.305	9.609E-17	3	86	302	0	84	86
---MRPMSSFFTRLKsEQEGITRLETAIVLIAFVVVSSVFAFAALSTGLFSSDKAKETIQAGLAETRGSMELKGSVILTATATTTGVV-----------------------------------------------------------------------------------------------------------------------------------------------------------------------------------------------------------------------
>MGYP001457556856	94	0.391	9.609E-17	5	72	302	6	74	87
-----NLFKGSRRFgRDERGITGLETAIVLIAFVVVSSVFAFAALSTGLFSSDKAKETISAGLAEARGTLELKG-------------------------------------------------------------------------------------------------------------------------------------------------------------------------------------------------------------------------------------
>MGYP000627806010	94	0.337	9.609E-17	13	94	302	10	92	95
-------------LRNERGLSALETAITLIAFVVVAAVFAFTMLSAGMFSTEKSKEAIYAGLDEVRSSVELRGSVIAIaATTGSAGSVESLAFTVR---------------------------------------------------------------------------------------------------------------------------------------------------------------------------------------------------------------
>SRR3972149_820849	94	0.317	9.609E-17	12	113	302	6	109	111
------------RRERQEGIPGLETAIILIAFVIVASVFAYVVLSAGLFSSQKAKEAVNAGLDSSMATGVIKGDIIAKME---ESVLTEIIFGVAIPSAGSPVDFAPPsennsSVIISY--------------------------------------------------------------------------------------------------------------------------------------------------------------------------------------------
>MGYP001254444294	94	0.342	9.609E-17	5	111	302	19	129	131
-----GIFPKlKNIYFDDRGITGLETAIILIAFIVVAAVFAFTVMTTGLFSTEKAKTTAQAGIAEASSTFAPKGAIVAESNgmwAGPPRFVQWIYIQVTLATGATDASIDREDLAF----------------------------------------------------------------------------------------------------------------------------------------------------------------------------------------------
>MGYP001392285501	94	0.273	9.609E-17	16	121	302	9	112	150
----------------DNAFTGLEAAIVLIAFVVVAAVFSYVLLGAGFYTTQTAQEAVHSGVAQASSSLEIVGDMLAIAEGTNPTRLTYVNTSVALTAGGTSMDLT--QMVISCADNNGGRN------------------------------------------------------------------------------------------------------------------------------------------------------------------------------------
>SRR5581483_8765821	94	0.346	9.609E-17	2	76	302	93	167	170
--PVRTLRKLLGRVHDERGITGLETAIILIAFVVVAAVFAFVVLSTGLFSSERGKEAVYAGLAKTRGTMELSSGVVA---------------------------------------------------------------------------------------------------------------------------------------------------------------------------------------------------------------------------------
>ETNmetMinimDraft_25_1059894.scaffolds.fasta_scaffold1520231_1	94	0.329	9.609E-17	11	104	302	10	102	188
-----------SFHRGQKGITGLETAIILIAFVTVAAVLAYSVLSAGIFSSERGKEAVYQGLETAQATMKVTSSVYATGNTISHT-LENVSFQLSSVLQDQDVDM-----------------------------------------------------------------------------------------------------------------------------------------------------------------------------------------------------
>ETN02SMinimDraft_4_1059925.scaffolds.fasta_scaffold356663_1	94	0.299	9.609E-17	6	112	302	7	110	191
------LMPEQNFSSD--AFTGLEAAIVLIAFVVVAAVFSYVVLGAGFYTTQKSQETVYKSVEQATSNIQMVGNVYGIASTGS-SAIDSIVFTIGLTPGAPTADLTKMTVVYS---------------------------------------------------------------------------------------------------------------------------------------------------------------------------------------------
>MGYP001285498718	94	0.353	9.609E-17	14	78	302	17	81	198
--------------RQQRGVTGLETAIILIAFVVVASVFAFTVLSTGIFSSERGKETVFAGLEEAQGTIEPRGRITANG-------------------------------------------------------------------------------------------------------------------------------------------------------------------------------------------------------------------------------
>SRR5574340_326665	94	0.307	9.609E-17	13	142	302	57	183	207
-------------RKTRRGVIGIESAIVMIAFVIVAAALAFVVLNMGFSTTQKAKTAISSSVTESSSALEISGKVTGFGDV-AKSQLNATMIPLKVAGGGDAVSLDPTLTDIKYY--SNSVRYDNIFGVGCALGSSGNVINAS---------------------------------------------------------------------------------------------------------------------------------------------------------------
>MGYP000748001155	94	0.396	9.609E-17	16	78	302	21	83	259
----------------QRGVTGLETAISLIAFVVVASVFAFTVLSTGIFSAERGKETIHAGLRGARSSLELKGSVVAEG-------------------------------------------------------------------------------------------------------------------------------------------------------------------------------------------------------------------------------
>1106|Ga0265326_10000201_11|+8442|00	94	0.312	9.609E-17	13	143	302	54	181	280
-------------RKTRRGVIGIESAIVMIAFVIVAAALAFVVLNMGFSTTQKAKTAISSSVTESSSALEIAGKVTGFGDI-ANAQLNATVIPLKVAGGGDAVSLDPTLTDIKYY--SNTVRYDNIFGTGCALGSSGNIINASG--------------------------------------------------------------------------------------------------------------------------------------------------------------
>SRR3989304_5920980	94	0.362	1.298E-16	15	83	302	42	110	120
---------------NQKGITGLETAIILIAFVVVASVFAFTVLSTGIFSAEKGKEAVNSGLQTARSSMELVGSVVAKDTDADD--------------------------------------------------------------------------------------------------------------------------------------------------------------------------------------------------------------------------
>MGYP001296326619	94	0.310	1.298E-16	16	118	302	19	118	133
----------------QEGVTGLETAIILIAFVVVASVFGYVVLTTGIFATEKGKDATMAGLEQVRTTLQQRSGVT-TVKSLTENTIDRIKLRVSSMPGGAAVD--PVELSVHYQDSTQ---------------------------------------------------------------------------------------------------------------------------------------------------------------------------------------
>JFJP01.1.fsa_nt_gi|907672259|gb|JFJP01027573.1|_13	94	0.275	1.298E-16	11	126	302	2	110	199
-----------SRLSSEDAFTGLEAAIVLIAFVVVAAVFSYVVLGTGFFTTQKSQETIYTGTKQASNNLATTGPVIMQA-TSTDDVVNNLSLTIKLASGANSIDMS----KITYHVTTNAT--DKIY-------------------------------------------------------------------------------------------------------------------------------------------------------------------------------
>MGYP000296226918	94	0.305	1.298E-16	13	116	302	3	110	205
-------------LRNRRGMTGLETAIILVAFVITAAAFAFVVLNMGFLTAEKAQSVISAGMTEASSSILMDSGMVGqfqnVTGPQSGIDLVKLTFYIKLSQGHEPVDLSSDKLVATYTNA-----------------------------------------------------------------------------------------------------------------------------------------------------------------------------------------
>GraSoiStandDraft_23_1057293.scaffolds.fasta_scaffold3927178_1	94	0.271	1.298E-16	13	134	302	1	126	209
-------------WNRRRGMTGLETAIILVAFVITAAAFAFVVLNMGFLTAEKAQSVIATGISEASSSMLIDSGLVGYFSNTTlvpvtqaDVCLTKVVFYIKLSQGHEPIDVDDARLVATYT---NSRCHAVIYSSSVTNGT-----------------------------------------------------------------------------------------------------------------------------------------------------------------------
>MGYP001209327044	94	0.357	1.298E-16	9	78	302	14	83	363
---------PLALRRTELGVTGLETAIILIAFVVVASVFAFTVLSTGIFVSERGKETVYAGLQQASGSIEIKGSVIASG-------------------------------------------------------------------------------------------------------------------------------------------------------------------------------------------------------------------------------
>MGYP000896134470	93	0.252	1.753E-16	12	106	302	7	101	112
------------FRKDEKAFTGLESAIVLTAFVVVAAVFSYVVLGAGITASDTAKKTIDEGVKKTTSSLELAGDVIAKGTPGDAPRVDNIIVTLQLTAGQSPAPATP---------------------------------------------------------------------------------------------------------------------------------------------------------------------------------------------------
>UPI0006591AB7	93	0.328	1.753E-16	9	78	302	14	83	154
---------PLALRRTELGVTGLETAIILIAFVVVASVFAFTVLSTGIFASERGKETVYAGLQQTSGSIEIKGSVIASG-------------------------------------------------------------------------------------------------------------------------------------------------------------------------------------------------------------------------------
>1319|scaffold_45045_c1_3|+759|00	93	0.263	1.753E-16	8	126	302	11	156	263
--------RRKDLLKSKAAMTGIETAIILIAFVIVAASFAFVVLNMGFFTAQRSKTVIGSGLAEASSAIEIDGSVIAYGIPGPYASVqelpsemsseggtiqslednneeyrygfaYRIVIYVKLSSGRQPVEYTRGKMVITFT--NPRVSIDNIY-------------------------------------------------------------------------------------------------------------------------------------------------------------------------------
>MGYP000925793839	93	0.300	2.367E-16	13	112	302	5	103	191
-------------LRNTDAFTGLEAAIVLIAFVVVAAVFSYVILGAGYYATQKSQETVYKSVEQATSNIQVTGQVYGIA-SASSNAIDTIQFTISLAPGAPPMDMTHLSVLFS---------------------------------------------------------------------------------------------------------------------------------------------------------------------------------------------
>MGYP001476591984	93	0.368	2.367E-16	3	78	302	0	75	198
---MRHLRNSRGALRRQRRVTELETAIILIAFLVVASVFAFTVLSTGIFSAERGKETIHAGLMGARSSLELKGSVVAEG-------------------------------------------------------------------------------------------------------------------------------------------------------------------------------------------------------------------------------
>GraSoiStandDraft_32_1057276.scaffolds.fasta_scaffold2819403_2	93	0.349	2.367E-16	12	134	302	5	124	213
------------LFKNRKGIVGVEAAIVLIAFLIIAAALSYVVINMGFYTTQKTKETMQTGLDESLTALQLDGVVTARTNQSS-AHILYILVPVKLSAGKGAVDLGTSSVVVSVYLPN--ATLMNIYQGATSTST-----------------------------------------------------------------------------------------------------------------------------------------------------------------------
>GraSoiStandDraft_16_1057320.scaffolds.fasta_scaffold7850074_1	93	0.354	2.367E-16	5	131	302	1	123	241
-----NLIQKGHRHT-HRGIIGIESAIVLIAFVIVAAALAFVVLNMGFSTTQKAKTAIIAAVEEAGSSLEVAGKITGVGDINTN-VLNATSIPVKLVSGGASSNMDGNFTSIKVITSN--IEYDNVYKFGPL--------------------------------------------------------------------------------------------------------------------------------------------------------------------------
>MGYP000138549009	93	0.356	2.367E-16	8	80	302	3	75	244
--------RAKALLRDESGITALETAIILIAFVVVAAVFAFTILSAGTVSTEKGKEAIYSGLQEVSSSLELRGSVLAISNT-----------------------------------------------------------------------------------------------------------------------------------------------------------------------------------------------------------------------------
>SRR3989304_878686	93	0.313	2.367E-16	5	166	302	32	198	270
-----NLIQKWHKNNTHRALIGLESAIILIAFVLVAVALAFVVLNMGFSTAQKAKTTIISTMTTTDSSLEIEGGVIAssYRPPGGPPSLNVTSIPIKVTAGGESVNLAPSDTAVKYL--SNQITYDDIYNGTLnYAGLFTSLESATNQADVGDIFLGQspylGGNDADSNDWPT---------------------------------------------------------------------------------------------------------------------------------------
>23250|scaffold16289_7|-5155|00	93	0.393	2.367E-16	13	78	302	9	74	375
-------------HSRQKGITGLETAIILIAFVVVAAVFAYTVLSAGLFATQKSSEAVYSGLEEARSSLELKGSVITDG-------------------------------------------------------------------------------------------------------------------------------------------------------------------------------------------------------------------------------
>SRR5574338_343985	93	0.330	3.196E-16	13	130	302	0	121	132
-------------RQSHRGVIGVESAIVMIVFVIIAAALAFVVLNLGFSTTQKAKTTIVSSLGEASSSLEVSGKVTGTGCTTaaggcsTTPRLNVTAIPIKIASGGESVNLALATASIKYL--SNSIQYDNIYTGPL---------------------------------------------------------------------------------------------------------------------------------------------------------------------------
>MGYP001140504003	93	0.178	3.196E-16	4	117	302	13	169	171
----RKIRRERELRMDTKGFTGLEAGIVLTAFVVIAAVFSYVVLNAGFFSIQKTEEVIHTGIKQATSSAELAGDVIGHGwrygyvnnsasgydgtwdsgatsnpgyNYPgyyawnypdeaskyqaDTTNLTVVEFYLQLSTSGEPLSLSPTKLTIGYSDKN----------------------------------------------------------------------------------------------------------------------------------------------------------------------------------------
>MGYP000347907531	93	0.234	3.196E-16	13	106	302	9	119	173
-------------HNDNKGITGLETAIILIAFVVVASVFAYTVLSAGIFSSEKGKEAVYEGLDEASSGLVLLGmpslytpddlylygevPAAGTKATNTGAAVARVDFVVGLAAsNGTPMDLSP---------------------------------------------------------------------------------------------------------------------------------------------------------------------------------------------------
>UPI0007F4B8AB	93	0.310	3.196E-16	28	158	302	0	130	199
----------------------------MIAFVVVAAALAFVVLNMGMFTTQRARETINSGLAHASSALEVDGSITALVNS-NGNGVELISIPLRLAPGKDSVDLNPEKlTVALFVTGTQNLAYENIYSKVFTAKEWNTTGYGLSSISTNINASNGPNAT-----------------------------------------------------------------------------------------------------------------------------------------------
>14_taG_2_1085336.scaffolds.fasta_scaffold25988_2	93	0.234	3.196E-16	13	106	302	9	119	234
-------------HNDNKGITGLETAIILIAFVVVASVFAYTVLSAGIFSSEKGKEAVYEGLDEASSGLVLLGmpslytpddlylygevPAAGTKATNTGAAVARVDFVVGLAAsNGTPMDLSP---------------------------------------------------------------------------------------------------------------------------------------------------------------------------------------------------
>SRR3989338_138696	93	0.331	3.196E-16	5	155	302	28	179	264
-----NLIQKGHKNNSHRALIGLESAIIIIAFVIVVAGLAFVVINMGLSTSQTAKTAIRSTMTSASSSLEPEGKVIASSYRPpvGEPSLNVTSIPIRIAAGGESVNLDPTVTAVKYL--SNQITYDNIYSGTLMaSGIFSSLKTATAQALVLGYIDRDP--------------------------------------------------------------------------------------------------------------------------------------------------
>3300013127.a:Ga0172365_10004458_3	93	0.390	3.196E-16	12	75	302	7	70	274
------------LHEGERGITGLETAIILIAFVVVAAVFAYTVLSAGIFATQKSQETIYSGLEQTASAMEIKGGVV----------------------------------------------------------------------------------------------------------------------------------------------------------------------------------------------------------------------------------
>MGYP000439197957	93	0.275	3.196E-16	16	122	302	4	112	315
----------------DGAFTGLEASIVLIAFVVVGAVFGYTILGSGFFTAQKSKSIVVNGVKQASASLVLDGQYIYLACDPTGssGCVNTIYFYVTQSAGGASVDLEKASIAVITKDGYEQKPY-----------------------------------------------------------------------------------------------------------------------------------------------------------------------------------
>3300014911.a:Ga0180301_10000259_41	93	0.275	3.196E-16	16	122	302	4	112	316
----------------DGAFTGLEASIVLIAFVVVGAVFGYTILGSGFFTAQKSKSIVVNGVKQASASLVLDGQYIYLACDPTGssGCVNTIYFYVTQSAGGASVDLEKASIAVITKDGYEQKPY-----------------------------------------------------------------------------------------------------------------------------------------------------------------------------------
>MGYP001168071155	93	0.342	3.196E-16	3	78	302	29	104	379
---MNLLREYRALARQERGVTVLETAIIMIAFVVVASVFAFTVLSSGIFAAERGKETIHAGLKGARSSLEVKGSVVATG-------------------------------------------------------------------------------------------------------------------------------------------------------------------------------------------------------------------------------
>MGYP001042364410	92	0.365	4.315E-16	14	76	302	9	71	90
--------------RTQQGITGLETAIILIAFVVVASVFAFTVLSTGIFASERSKETVFAGIEEAQSTIEPRGSIVA---------------------------------------------------------------------------------------------------------------------------------------------------------------------------------------------------------------------------------
>MGYP001317057933	92	0.348	4.315E-16	10	75	302	7	72	100
----------FRLVGQERGVTGLETAVILIAFVVVASVFAFTVLSTGIFSAERGKETIHAGLTGARSSMELKGSIV----------------------------------------------------------------------------------------------------------------------------------------------------------------------------------------------------------------------------------
>MGYP001371337609	92	0.347	4.315E-16	6	99	302	0	94	107
------MYKKVPGGSPQRGIAGLEAAIILITFVVAASVFAFTVLSTGIFTSERAKETIFAGVEETKGAIETRGAVVAYKADPGGTNtIYKVSLIVSNAVSG----------------------------------------------------------------------------------------------------------------------------------------------------------------------------------------------------------
>MGYP001380146662	92	0.300	4.315E-16	14	116	302	5	104	158
--------------RNEPAFTGLEAAIVLIAFVVVAAVFSYVALGAGFFTTQKAQATIHTGVDQASAGLA-AGTVMGIAIADPPARLTYVNVSVTITAGGTPLDLS--RMVVSYADD-----------------------------------------------------------------------------------------------------------------------------------------------------------------------------------------
>MGYP000333099052	92	0.406	4.315E-16	15	78	302	12	75	181
---------------DQRGITGLETAIVLIAFVVVSSVFAFAALSTGLFSSDKAKETITAGLAETRGTLEQKGSIILTG-------------------------------------------------------------------------------------------------------------------------------------------------------------------------------------------------------------------------------
>1353|scaffold_7075_c1_1|+14|00	92	0.375	4.315E-16	12	75	302	7	70	273
------------LHEGERGITGLETAIILIAFVVVAAVFAYTVLSAGIFATQKSQETIYSGLEQTAGTMEIKGGVV----------------------------------------------------------------------------------------------------------------------------------------------------------------------------------------------------------------------------------
>MGYP001497708753	92	0.337	4.315E-16	0	82	302	0	80	309
MKMIRSLMRKAS--RDERGITGLETAIILIAFVVVATVFAFIVLTTGIFSAERGKETVFAGLQKARGTREVRVGIVVDRDTGS---------------------------------------------------------------------------------------------------------------------------------------------------------------------------------------------------------------------------
>YelNatsi3bottle8_1022550.scaffolds.fasta_scaffold02894_1	92	0.292	5.825E-16	13	124	302	1	113	195
-------------KKNENAFTGLEAAIVLIAFVVVAAVFSYVMLGAGFFTAQEAQTVVHTGMGQASSSIEVLGEVYGfNGTSTENSSIVNITYTIGLTSGNTPMDMARMRVTLATPDYREILTLQN---------------------------------------------------------------------------------------------------------------------------------------------------------------------------------
>MGYP000580741880	92	0.376	5.825E-16	14	130	302	7	118	221
--------------KDKRGIVGIEASIVLIAFVVIAAALACVVINMGFYSSQKVKDTINRGVNEASSSLQLDGQVIGKTN--STRHLIIIVLPVKVSVGRSEVDLNANTTVVSI---EGRTCLLDVYKGVL---------------------------------------------------------------------------------------------------------------------------------------------------------------------------
>3300009503.a:Ga0123519_10004952_3	92	0.330	5.825E-16	11	128	302	3	117	223
-----------NMRMNRKGLTGIETAIIVIAFVIAASVFAFAVLNMGLLTTAKAQDAIVSGVGQAQSSLKITSVYAYSDEEGSDAKCKGVAILVQPS-GTANVDFTPTKVAISYKNAN--VAYPDVYEG-----------------------------------------------------------------------------------------------------------------------------------------------------------------------------
>SRR3990172_4114762	92	0.362	5.825E-16	5	131	302	1	123	238
-----NLIQKGHRHT-HRGIIGIESAIVLIAFVIVAAALAFVVLNMGFSTTQKAKVAIIAAVEEAGSSLEVAGKITAVGDIDSN-VLNATSIPVKIVSGGSSSNMDGNFTSIKLITSN--IEYDNVYKFGPL--------------------------------------------------------------------------------------------------------------------------------------------------------------------------
>MGYP001302244638	92	0.190	5.825E-16	0	130	302	0	192	257
MNKV----SRQGFVRDERGMTGLETAIVLIAFVVVSSVFAFAALSTGLFSSDKSKEAIQAGLNEAQGTLEVRGvkgtatltattsQSIGTGDGSTTTfsmgntpvipgsqtvkvagttqtygtgysvnfdtgvvtfvaapasssaitadytyyTLGNVKVTLANAAGGNPVDLTGGKTIVGYLDPD--TVATNITNYTL---------------------------------------------------------------------------------------------------------------------------------------------------------------------------
>SRR3990172_7153106	92	0.322	5.825E-16	5	131	302	43	165	272
-----NLIQKGHRHT-HRGIIGIESAIVLIAFVIVAAALAFVVLNMGFSTTQKAKTAIIAAVEEAGSSLEVAGKITAVGDV-DNNVLNATTIPLKIVSGGANSNMDGNFTSIKVITSN--VEYDNVYTFGPL--------------------------------------------------------------------------------------------------------------------------------------------------------------------------
>MGYP000020515039	92	0.304	5.825E-16	19	122	302	0	103	300
-------------------ITGLETVIVLMAFVLVASVFAFAVLSTGLISAEKSKETALGSLSEASATLMVWDSVVGTSNS-SLTALDTVKFTLSSATQAdEAAEVSSASTVITYLDDDQALNL-----------------------------------------------------------------------------------------------------------------------------------------------------------------------------------
>MGYP001191937735	92	0.348	5.825E-16	10	75	302	7	72	306
----------FRLVGQERGVTGLETAVILIAFVVVASVFAFTVLSTGIFSAERGKETIHAGLTGARSSMELKGSMV----------------------------------------------------------------------------------------------------------------------------------------------------------------------------------------------------------------------------------
>1502|scaffold304671_2|+655|00	92	0.375	5.825E-16	11	74	302	13	76	378
-----------NIYHAQKGITGLETAIILIAFVVVAAVFAYTVLSAGLFSTQKSQEAVYSGLQQTQSTLELKGSV-----------------------------------------------------------------------------------------------------------------------------------------------------------------------------------------------------------------------------------
>MGYP001331225049	91	0.280	7.862E-16	4	117	302	14	124	138
----RWLEAARRLHYYEKGITGLETAIILIAFVTVAAVLAYSVLSAGVFSAEKGQEAVYRGLKESEASMQVVSSVYVTTNV-SGAIATNVSFQISTVLVGESVDLD--FCVVNYMDND----------------------------------------------------------------------------------------------------------------------------------------------------------------------------------------
>ETNvirenome_6_85_1030632.scaffolds.fasta_scaffold275094_1	91	0.373	7.862E-16	14	128	302	4	115	174
--------------RKKRGMVGIDTAIILISFVLVAAAVAFVVLDMGMTSATKAKQTMVNGLQEASTALEVNGEILGVVN-GTGTGIEEIAIPLGVTPGTGYVSFDTDTFVVSFTD--QYGTYPNIYSG-----------------------------------------------------------------------------------------------------------------------------------------------------------------------------
>MGYP000282920283	91	0.317	7.862E-16	12	162	302	3	142	207
------------LLKAKKGMLGVESAIILIAFVIVAAAFSFMVVNMGLFATQRGRSVIQQGIQEASTPLMLDGSIMIRG--SSNNKADAIVIPLK-TLGVKYVPMANETTVVLLRVEN-HTAYANIYNGINTTDP-------RGEDFTTLINGLGSGTTAKLF-------------------------------------------------------------------------------------------------------------------------------------------
>MGYP000518716441	91	0.330	7.862E-16	5	131	302	1	123	230
-----NLIQKGHRHT-HRGIIGIESAIVLIAFVIVAAALAFVVLNMGFSTTQKAKTAIIAAVEEAGSSLEVAGKITAAGWVTQ-DSLNATNIPLKIVSGGATSNLDGNFTSIKYISDN--VEYDNVYAQGPL--------------------------------------------------------------------------------------------------------------------------------------------------------------------------
>1319|scaffold_28579_c1_3|+1393|00	91	0.325	7.862E-16	9	128	302	54	169	262
---------RGEMFRNKKGMLGVESAIILIAFVIVAAAFSFMVVNMGLYATQKGRDVISQGVQEASTPLTLDGTIMIRG--TSSGKVDAIIIPLK-TLGVKYVPMANQTTMVSLRVEN-HTAYANIYNG-----------------------------------------------------------------------------------------------------------------------------------------------------------------------------
>MGYP001161237712	91	0.300	1.061E-15	2	104	302	4	103	133
--KIKKFIQPF--WKDERGITGLETAIILIAFVVVAAVFAFAILNAGLGATSNAEDAITTAQSETQSTLAPRGDVILVAKD-DLSTVNVIKFKLAPSPGAKAISL-----------------------------------------------------------------------------------------------------------------------------------------------------------------------------------------------------
>2350|scaffold_91394_c1_3|-1245|00	91	0.346	1.061E-15	5	78	302	1	75	157
-----NLLREYRvLARQERGVTGLETAIIMTAFVVVASVFAFTALSSGIFAAERGKETIHASLKGARSSLEIKGSVVATG-------------------------------------------------------------------------------------------------------------------------------------------------------------------------------------------------------------------------------
>MGYP000744509360	91	0.310	1.061E-15	28	158	302	0	130	199
----------------------------MIAFVVVAAALAFVVLNMGMFTTQRARETINSGLAHASSALEVDGSITALVNS-NGNGVELISIPIRLAPGKDSVDLNPEKlTVALFVTGTQNIAYENIYSKVFTAEEWSSIGYGLSDINTSIDAANGPNAT-----------------------------------------------------------------------------------------------------------------------------------------------
>SoimicmetaTmtLPB_FD_contig_31_26041074_length_291_multi_3_in_0_out_0_2	91	0.276	1.061E-15	17	114	302	6	110	207
-----------------RGMTGLETAIILVAFVITAAAFAFVILNMGFLTAEKAQSVISSGMSEASSSMLIDSGLVGYFSNTTvapvsqaDVCLTKVVFYIKLSQGHEPIDVDSNRLVATYT-------------------------------------------------------------------------------------------------------------------------------------------------------------------------------------------
>D5U2X5	91	0.364	1.061E-15	16	111	302	2	94	207
----------------KKGIVGIEAAIVLIAFVIVAAALAFVVINMGMYTTQKSKEVMQQGLNEATTALEVDGTVLGYGDT---NGITRIYIPLKVSPGQLAVDFSNDKIDI----------------------------------------------------------------------------------------------------------------------------------------------------------------------------------------------
>OM-RGC.v1.027928056	91	0.365	1.061E-15	17	131	302	0	111	229
-----------------RGIIGIESAIVLIAFVIVAAALAFVVLNMGFSTTQKAKTAIIAAVEEAGSSLEVAGKITAVGDI-DNNVINATSIPVKIVSGGSSSNMDGNFTSIKVITSD--IEYDNVYTFGPL--------------------------------------------------------------------------------------------------------------------------------------------------------------------------
>SRR3989304_9040433	91	0.369	1.061E-15	5	134	302	38	163	269
-----NLIQKGHRHT-HRGIIGVESAIVLIAFVIVAAALAFVVLNMGFATTQKAKTTIISSLSEASSGIAVSGKVTAIANVAA-DNVNATSIPLKITSGGDSINLDNSTVSLKYL--SNTVEYDNILVATLTDRT-----------------------------------------------------------------------------------------------------------------------------------------------------------------------
>SRR5689334_4790946	91	0.257	1.432E-15	24	121	302	0	99	102
------------------------TAIILIAFIVVASVFAFTILSAGTASTQRGSEAINAGLSSVQSSMEIKGSIVAMDGAGSG-NVESIVFTLGQVSGGDPIDMTADAnkvVVIGYRDGTQFVN------------------------------------------------------------------------------------------------------------------------------------------------------------------------------------
>MGYP000262157565	91	0.349	1.432E-15	13	75	302	9	71	178
-------------HKGEKGITGLETAIILIAFVVVSAVFAYTVLSAGIFTTQKSQETIYSGLTQAASSMEMKGGVV----------------------------------------------------------------------------------------------------------------------------------------------------------------------------------------------------------------------------------
>A0A1F5D0M8	91	0.299	1.432E-15	17	116	302	7	113	208
-----------------RGMTGLETAIILVAFVITAAAFAFVILNMGSLTAEKAQSVIATGMAEASSSMLIDNGVVGYfGNTTtapvlqSNVYLYKVVFYIKLSQGHEPIDVSDNRLVATYTNA-----------------------------------------------------------------------------------------------------------------------------------------------------------------------------------------
>MGYP000153167276	91	0.296	1.432E-15	14	104	302	8	98	217
--------------RKRRGFTGLEAAIVLTAFVVVAAVFSYVVLNAGFFTTQKSKEVVHTGVEQATSSVELAGDVIGYGWKKSPGSGDSGNITLGFIDDGTFYDM-----------------------------------------------------------------------------------------------------------------------------------------------------------------------------------------------------
>MGYP001206084996	91	0.375	1.432E-15	15	78	302	3	66	239
---------------DQRGITGLETAIILIAFVVVAAVFAYTVLSAGTFSAEKGKEAIHSGLETARSSMKVVGNISAKG-------------------------------------------------------------------------------------------------------------------------------------------------------------------------------------------------------------------------------
>3300014914.a:Ga0164311_10000108_16	91	0.357	1.432E-15	9	78	302	1	70	244
---------RKNIFNNKRGFTGLEAAIVLTAFVVVAAVFSYVVLNAGFFTTQKSKEVVHTGVEQATSSIELAGTVIGHG-------------------------------------------------------------------------------------------------------------------------------------------------------------------------------------------------------------------------------
>26237|scaffold_3120_c1_4|+1616|00	91	0.201	1.432E-15	15	120	302	30	178	265
---------------DRKGFTGLEAGIVLIAFLVIAAVFSYVVLNAGFFSVQRTEEVIHTGIEQATSSAELSGDVIGHGwhygyvnnsapgydgtwdsgaasNPGSNypsyyawnypdeaskyqadsTNLTVVEFYLQLSTRGEPLSLSPTKLTIGYSDKSMHV-------------------------------------------------------------------------------------------------------------------------------------------------------------------------------------
>MGYP001102827261	91	0.347	1.432E-15	14	131	302	48	161	274
--------------RHKRAIIGLEAAIVLIAFVIIAAAFSFMVINQGLFATERGKTVIQEGLKQASTPLTVDGT-TFTRTDPSGETVNVIIIPVR-AFGVKYVAMGRNETVVTLKIGRQ--TWANAYCGVLY--------------------------------------------------------------------------------------------------------------------------------------------------------------------------
>SRR3970282_1031669	91	0.365	1.432E-15	5	130	302	44	165	275
-----NLIQKGHRHT-HRGIIGVESAIVLIAFVIVAAALAFVVLNMGFATTQKAKTTIISSLSEASSGIAVSGKVTAIANVAA-DNVNATSIPLKITSGGDSINLDNSTVSIKYL--SNPVEYDNILVATL---------------------------------------------------------------------------------------------------------------------------------------------------------------------------
>1235|Ga0190286_1016389_2|-498|00	91	0.367	1.432E-15	0	78	302	18	95	357
MGGDR-MRGKGEMSRKRRGFTGLEAAIVLTAFVVVAAVFSYVVLNAGFFTTQKSKEVVHTGVEQATSSVELAGDVIGYG-------------------------------------------------------------------------------------------------------------------------------------------------------------------------------------------------------------------------------
>25886|scaffold127666_2|-203|00	91	0.316	1.432E-15	11	89	302	13	91	363
-----------NIYKEQKGITGLETAIILIAFVVVAAVFAYTVLSAGLFSTQKSQEAVYSGLQETQNTLVVKGGVLSVAEPKFTDTADAV--------------------------------------------------------------------------------------------------------------------------------------------------------------------------------------------------------------------
>MGYP000588148712	90	0.328	1.932E-15	6	78	302	0	72	88
------MRNKKSMIKDKRAFTGLEAAIVLTAFVVVAAVFSYVVLNAGFFTTQKSKEVVHTGVEQATSSAELAGDVIGHG-------------------------------------------------------------------------------------------------------------------------------------------------------------------------------------------------------------------------------
>3282|scaffold1023450_1|-1|10	90	0.310	1.932E-15	15	88	302	33	106	112
---------------DQRGVTGLETAIILIAFVVVASVFAFTVLSSGIFSAERGKETVFASLREARGSAAIKGSVVANGLTRDTLSLGN---------------------------------------------------------------------------------------------------------------------------------------------------------------------------------------------------------------------
>SRR3970040_1729645	90	0.323	1.932E-15	13	80	302	57	124	136
-------------RRGERGITGLETAIILIAFVVVATVFAFIVLTTGIFSAERGKETVFAGLAKARGTMEVRGGIVVTDDD-----------------------------------------------------------------------------------------------------------------------------------------------------------------------------------------------------------------------------
>ERR1035437_738079	90	0.322	1.932E-15	11	103	302	16	106	149
-----------NLLSGQKGMTGLETAIILIAFVTVASVLAYSVLSAGIFSAEKGKATVYAGLQQAQASLDVKGTVIGQSD--DNLKLSTLTINLGLVNPAEQVD------------------------------------------------------------------------------------------------------------------------------------------------------------------------------------------------------
>EndMetStandDraft_9_1072997.scaffolds.fasta_scaffold5205736_1	90	0.307	1.932E-15	28	118	302	0	90	196
----------------------------LIAFVVVAAVFAFTVLTTGLFTSEKAKETALAGVATTSSSLTVKGNVIAQTDGAAPDVVERIRIKLATATGVERVEFIPSDIIITYLDDQN---------------------------------------------------------------------------------------------------------------------------------------------------------------------------------------
>MGYP001120906300	90	0.307	1.932E-15	15	135	302	1	124	200
---------------NRRGLTGLETAIILVAFVITASAFAFVVLNMGMLSADQAQSVISSSVEETSAALMMDTDIIGTFSNTTGAqstiCLTKATFYVRLSQGDSPIDMDDSKVVITFTKPR---CHTDIYdsNGTITTITP----------------------------------------------------------------------------------------------------------------------------------------------------------------------
>APLow6443716910_1056828.scaffolds.fasta_scaffold972670_1	90	0.255	1.932E-15	14	111	302	1	95	201
--------------KRDNAFTGLEAAIVLIAFVVVAAIFSYVLLGAGFFATQKAQEVTYAGIKQATSNAVIDGSLYA---NTKDDRLDGLMFNVRIPLGGEAIDMSTTTFIF----------------------------------------------------------------------------------------------------------------------------------------------------------------------------------------------
>LauGreDrversion4_2_1035121.scaffolds.fasta_scaffold924131_1	90	0.323	1.932E-15	11	78	302	7	74	238
-----------SLSRGEQGITGIETAIILIAFVVVASVFAYTVLSAGIFSSEKGKEAVHSGLETSRSSMELVGSVKALA-------------------------------------------------------------------------------------------------------------------------------------------------------------------------------------------------------------------------------
>6671|scaffold60744_2|-1127|00	90	0.354	1.932E-15	6	84	302	10	86	286
------LLRRFAL--SERGITGLETAIVLIAFVVVAAVFAFVVITTGLFSGQRAQETAQAGLKEARTSLAPKGSIVAIQATVAGD-------------------------------------------------------------------------------------------------------------------------------------------------------------------------------------------------------------------------
>MGYP001119341282	90	0.393	2.607E-15	12	77	302	8	73	76
------------LRTDQSGITGLETAIILIAFVMVASVLAYVVLTAGLYSSQKAKEAVHAGLEEVSATVEIKGDVIAK--------------------------------------------------------------------------------------------------------------------------------------------------------------------------------------------------------------------------------
>MGYP000226889424	90	0.342	2.607E-15	13	126	302	3	113	121
-------------KRLKRGMVGIEAAIVLIAFVIVAAALAFVVLNMGFLTTQRSGIVIRSGLGEASTALEVDGSVLAFSQKGD--VVNYTMIPIKVSPGRHLVDLHPDRASILYW-STEAGSYADIY-------------------------------------------------------------------------------------------------------------------------------------------------------------------------------
>D5U1N2	90	0.366	2.607E-15	16	111	302	2	102	214
----------------KKGIVGIEAAIVLIAFVIVAAALAFVVINMGMYTTQKSKEVMQQGLNEATTALEVDGSVLGYVIDTDAGApvvpgIQYIYIPLKVSPGQLAVDFSSSKIDI----------------------------------------------------------------------------------------------------------------------------------------------------------------------------------------------
>SRR5271157_518457	90	0.276	2.607E-15	9	161	302	13	166	220
---------RVRFMKRNRGMVGIEAAIVLISFVIIAAAFAFMVVNMGLFATQSAKNTIQQGISEASSPLLTDGSIYVRA---SSQRVDALIIPLK-TIGTAYVSMAQNSTIVTLTVQN-RTAVANVYEGinstDPYSASFDTLTAALGNNTgaQLFIGNSDGSSTLDY--------------------------------------------------------------------------------------------------------------------------------------------
>MGYP001432798790	90	0.327	2.607E-15	15	121	302	6	111	226
---------------NKKGMTGIETAIIVIAFVIAASVFAFAILNMGLLTTSKAQEAIVSGVSQAQSSMKITSVYAYSDSTGADARANGIVMIVQPS-GTASVDFGHSRTAISYKNENVSIA------------------------------------------------------------------------------------------------------------------------------------------------------------------------------------
>MGYP000645615147	90	0.378	2.607E-15	13	78	302	8	73	300
-------------RRDRRGFTGLEAAIVLTAFVVVAAVFSYVVLNAGFFTTQTSKEVIHTGVEQATSSAELAGNVYGHG-------------------------------------------------------------------------------------------------------------------------------------------------------------------------------------------------------------------------------
>MGYP001453245363	89	0.385	3.517E-15	14	83	302	8	77	131
--------------KDQKGMTGLETAIILIAFVTVASVLGYAVLSAGVFSAEQGKETIYAGLKEASTNLTLPGSVVGKSADRTG--------------------------------------------------------------------------------------------------------------------------------------------------------------------------------------------------------------------------
>MGYP000353686587	89	0.352	3.517E-15	13	129	302	6	122	229
-------------RRGRRGTFSVEAAIILIAFVVIASALAFAVMNMGYYAAQKTKETMEKGVQEVSSALELDGSITAYVNHTNDNepRVQYLIIPVKTCVARSPVDLSNGSFIVTVTLSE--LTLPNIYNGT----------------------------------------------------------------------------------------------------------------------------------------------------------------------------
>A0A0D5C143	89	0.281	3.517E-15	6	134	302	1	133	239
------IFQEKGTRHSHRGVIGVESAIVMIAFIIVAAALAFVVLNMGFTTSQMVKTTTIAGLEESSSSMKISGTITAVGCIDSESscfsipRINATNIPLKISKDGNSVNFSPDVISIRYIGE--SIQYDNIYTGAITADT-----------------------------------------------------------------------------------------------------------------------------------------------------------------------
>MGYP000986064364	89	0.346	4.743E-15	2	76	302	10	82	107
--KIQDVFKR--LIKDQAGITGLETAIVLIAFVVVAAVFAFTVLTTGLFTSEKAKETTMAGVTSANSSLELVGGVIA---------------------------------------------------------------------------------------------------------------------------------------------------------------------------------------------------------------------------------
>SRR4030043_1321966	89	0.325	4.743E-15	11	96	302	31	114	115
-----------SMKRKDEGVTGLEAAIVLIAFVVVAAVFSYVVLGAGFFTTQKAQETVYKSVEQSTTNLLLIGNVYGL--SPDNANITEVRFSIGLA-------------------------------------------------------------------------------------------------------------------------------------------------------------------------------------------------------------
>SRR4030042_78445	89	0.288	4.743E-15	16	114	302	10	113	127
----------------ERGITGIETAIILVAFVITASAFSFVILNVGFLTSDKAQTTVITSMKETSSALLADVGVTGYFSNTTEGnqdevCLEEIIFYIRLAQGHEPVDCSDAKMVMTYT-------------------------------------------------------------------------------------------------------------------------------------------------------------------------------------------
>ABLV01.1.fsa_nt_gi|185923476|gb|ABLV01196309.1|_1	89	0.353	4.743E-15	14	142	302	3	131	164
--------------RNRKGMVGIDTAIILIAFVLVAAAVAFVVLDMGMTSAQKAKQTMENGLQQASTALQVNGEVMAYVNT--NGYVQDIFIPLGVTPGTGYVSFAKNLLSVSLIAGN--MSYANIYNGvnetTLNSGTSNLAAIAH---------------------------------------------------------------------------------------------------------------------------------------------------------------
>MGYP000928647295	89	0.275	4.743E-15	14	111	302	5	100	185
--------------RDDRAFTGLEAAIIFIAFVVVASVFAYVVLGVGMTTSQKSQEVMHAALEEAGSALRPGYTVIAKLDT--LGVLDFVKFDLETTADLAAVDMGSMTYTI----------------------------------------------------------------------------------------------------------------------------------------------------------------------------------------------
>APLak6261671648_1056085.scaffolds.fasta_scaffold156331_1	89	0.327	4.743E-15	11	126	302	2	114	220
-----------SLLKNRKGLTGIETAIIVIAFVIAASVFAFAVLNMGLLTTSKAQEAIVSGVGQAQSSMKITSVYAYADGTGASAKVKGLAMLVQIS-GTQSVDFTASKIAISY--KNDRISIADVY-------------------------------------------------------------------------------------------------------------------------------------------------------------------------------
>SRR4030042_1241084	89	0.384	6.397E-15	13	77	302	32	96	100
-------------RKNERGITGLETAIILIAFVIVASVFAYVVLSAGLFSSQQAKEAVNAGLDATMATVEIRGDIIAK--------------------------------------------------------------------------------------------------------------------------------------------------------------------------------------------------------------------------------
>MGYP001480870284	89	0.306	6.397E-15	14	101	302	34	116	135
--------------RDQSGITGLETAIVLIAFVVVAAVFAFTVLTTGLFTSEKAKETAMAGVTSAGGNLELVGSVTA-----GGSNIGQTCRQVEAGVGGTP--------------------------------------------------------------------------------------------------------------------------------------------------------------------------------------------------------
>MGYP000182655638	89	0.393	6.397E-15	13	78	302	8	73	282
-------------RKDRRGFTGLEAAIVLTAFIVVAAVFSYVVLNAGFFTTQTSKEVIHTGVEQATSSAELAGNVYGHG-------------------------------------------------------------------------------------------------------------------------------------------------------------------------------------------------------------------------------
>MGYP001140090859	88	0.343	8.627E-15	6	69	302	39	102	103
------MFRNVTQESSERGITGLETAIILIAFVVVASVFAFTVLSTGIFASERSKETVFAGIQETKSSLE----------------------------------------------------------------------------------------------------------------------------------------------------------------------------------------------------------------------------------------
>MGYP001006684085	88	0.463	8.627E-15	11	79	302	9	77	117
-----------NLYSDRKGITGLETAIILIAFIVVAAVFAFTVMTTGLFSTEKAKTTAQAGIAEASSTFAPKGGVIAASN------------------------------------------------------------------------------------------------------------------------------------------------------------------------------------------------------------------------------
>SRR5512145_2275605	88	0.308	8.627E-15	19	112	302	10	102	190
-------------------FTGLEAAIVLIAFVVVAAVFSYVILGAGFYTTQKSQETVYKSVEQATSNIMVAGTVYGIASEPASG-IDTIDFAITLTPGAPDADLSKMSVMFS---------------------------------------------------------------------------------------------------------------------------------------------------------------------------------------------
>V4JQ72	88	0.367	8.627E-15	12	128	302	4	116	214
------------PWRNRRAMVGVDTAIILIAFVLVAAAVAFVVLDMGMTSAQKAKQSMENGLQQASTALQVNGEVMAYVNT--NGYVQDIYIPLGVTPGTGYVSFAKNLLSVSLIAGN--MSYANIYNG-----------------------------------------------------------------------------------------------------------------------------------------------------------------------------
>SRR3989304_1087126	88	0.365	8.627E-15	13	75	302	138	200	216
-------------RRGEDGITGLETAIILIAFVVVATVFAFVVLTTGIFSAERGKETVFAGLQKARGTMEVRGGVV----------------------------------------------------------------------------------------------------------------------------------------------------------------------------------------------------------------------------------
>MGYP001244859326	88	0.222	8.627E-15	16	115	302	19	161	263
----------------QSGITGLETAIVLIAFVVVAAVFAFTVLTTGLFTSEKAKETVMSGV-SSQSSLELVGSVIAGGTNLGNTCrtaagpvgpanrppvagagvtpfedletcdmdwngwdanppqihVQTIRFTLKPALGAGKIPFNPNDLLITYSD------------------------------------------------------------------------------------------------------------------------------------------------------------------------------------------
>21928|Ga0310342_100112688_2|+1255|00	88	0.222	8.627E-15	16	115	302	19	161	294
----------------QSGITGLETAIVLIAFVVVAAVFAFTVLTTGLFTSEKAKETVMSGV-SSQSSLELVGSVIAGGTNLGNTCrtaagpvgpanrppvagagvtpfedletcdmdwngwdanppqihVQTIRFTLKPALGAGKIPFNPNDLLITYSD------------------------------------------------------------------------------------------------------------------------------------------------------------------------------------------
>MGYP001077450831	88	0.308	1.163E-14	14	81	302	6	73	92
--------------KDEKGFTGLEAAIVLVAFVVVAAVFSYVMLGAGFYTTQKSQEVVHTGVQQASSSVELSGDVVAKSDDG----------------------------------------------------------------------------------------------------------------------------------------------------------------------------------------------------------------------------
>MGYP000022816111	88	0.329	1.163E-14	15	96	302	16	96	112
---------------DQRGITGLETAIVLIDFVVVASVFVFAVLNVGLLSSQKSEQAALGGREATSASLSIRGDVIASANAG-KTAIDTVRFNLAPA-------------------------------------------------------------------------------------------------------------------------------------------------------------------------------------------------------------
>18781|Ga0209431_12133367_1|-3|11	88	0.377	1.163E-14	15	75	302	51	111	113
---------------EEEGITGLETAIILIAFVVVATVFAFVVLTTGIFSSERGKETVFAGLQKARGTMEVRGGVV----------------------------------------------------------------------------------------------------------------------------------------------------------------------------------------------------------------------------------
>MGYP001502650864	88	0.333	1.163E-14	15	100	302	27	116	140
---------------DESGITGLETAIILIAFIVVAAVFAFTVMTTGLFSSERAKTVALSGLSEAASSLTLKGPVSAEAHNigqPYGQVPVKLVFQVGLSMcGGE---------------------------------------------------------------------------------------------------------------------------------------------------------------------------------------------------------
>MGYP001318083083	88	0.403	1.163E-14	15	76	302	44	105	169
---------------DQNGITGLETAIVLIAFVVVAAVFAFTVLTTGLFTSEKAKETALEGVSSAGGSLELIGSVVA---------------------------------------------------------------------------------------------------------------------------------------------------------------------------------------------------------------------------------
>MGYP000645642674	88	0.287	1.163E-14	28	119	302	1	91	172
----------------------------LIGFVVVCSVFAFAALSTGLFSSDKAKETIQAGLAETRGSMELKGSVviIADGNSTTSSAV-SIAFQVANAAGG-AIDLTP-ETLVKYSDQLQS--------------------------------------------------------------------------------------------------------------------------------------------------------------------------------------
>MGYP000853179049	88	0.233	1.163E-14	14	126	302	5	122	185
--------------KNEQAFTGLEAAIIFIAFVVVASVFSYVVLGMGMTTSQKSQEVVHAALDEARSAFRPGDAVIVKLDTAGG--LSFIEFDLETAAGPTAIDmrsmtctLATSKALLTYPPGDPAVTLTWRY-------------------------------------------------------------------------------------------------------------------------------------------------------------------------------
>MGYP001416312123	88	0.254	1.163E-14	15	116	302	40	140	220
---------------DDRAFTGLEAAIVFIAFIVVAAVFAYVVLGLGVVTSQKSQEAMHTALGEAGSALRPGQSVIAKVDNTQG-LVKFVEFDLETATNLAAIDLGRMTYTIMTKDA-----------------------------------------------------------------------------------------------------------------------------------------------------------------------------------------
>24402|Ga0307375_10082664_2|-609|00	88	0.357	1.163E-14	12	81	302	7	76	296
------------LHRGQRGMTGLETAIILIAFVTVASVLAYSVLSAGIFSAERGKATVYSGLESVQATMELQGSVLGLSTDG----------------------------------------------------------------------------------------------------------------------------------------------------------------------------------------------------------------------------
>MGYP000185602282	88	0.338	1.163E-14	13	133	302	37	157	351
-------------RKLRRGIVGVEAAIVLIAFVIISAAFAFMVINMGLFATQRSKDTISQGLREASSPLQVDGSIF--VRTTSDLDVNASIIPLR-SMGVKYVPVGKDETVVSLSivyREGSSKSFANIYYGVVDSD------------------------------------------------------------------------------------------------------------------------------------------------------------------------
>4295|scaffold36741_4|+1988|00	88	0.323	1.163E-14	15	82	302	30	97	377
---------------DQQGVTGLETAIILIAFVVVASVFAFTVLSSGIFSAERGKETVFSSLREARGSAAIKGSVVANGLTRD---------------------------------------------------------------------------------------------------------------------------------------------------------------------------------------------------------------------------
>MGYP001150776202	87	0.375	1.568E-14	15	86	302	18	89	101
---------------DQRGITGLETAIVLIAFVVVAAVFAFTVLTTGLFTSEKAKETALAGVAASSATLAVKGSVTAISFGGGTGLV-----------------------------------------------------------------------------------------------------------------------------------------------------------------------------------------------------------------------
>MGYP001068750151	87	0.322	1.568E-14	14	102	302	12	101	102
--------------RNKKAISGLETAIVLIAFVIVASAFAYAVLNMGFLATQKTQEVAIGGLQAASAAIVLDGPVYGySSQSGTNANMTTVIFWLKTASGADSV-------------------------------------------------------------------------------------------------------------------------------------------------------------------------------------------------------
>MGYP000710516241	87	0.292	1.568E-14	15	96	302	17	98	103
---------------NERGITGLDAALITTAFVVVASVFAFTVLSTGIFSSERGKETVLAGVREARGTMEPKGRVVANGLTAETLSLGEAAWTVTNA-------------------------------------------------------------------------------------------------------------------------------------------------------------------------------------------------------------
>23244|Ga0272441_11270632_1|+217|01	87	0.378	1.568E-14	12	77	302	34	99	110
------------RHDGQRGITGLETAIVLIAFVMVASVFAYVVLSAGLFSSQKAKEAVYQGMSQTSGSVSLKGNVYAR--------------------------------------------------------------------------------------------------------------------------------------------------------------------------------------------------------------------------------
>MGYP001108509172	87	0.258	1.568E-14	17	126	302	11	126	213
-----------------RGITGIETAIILVAFVITASAFSFVILNVGFLTSDKAQTTVITSMRETTSALLVDAGITGyfsntTVANQDEVCLEEVVFYIRLAQGHEPVDCSDTKLVMTYTNmRGHAVVYSNTF-------------------------------------------------------------------------------------------------------------------------------------------------------------------------------
>MGYP001161387284	87	0.245	1.568E-14	15	109	302	22	131	223
---------------RQRGITGIETAIIMISFVVVASVFAFATLSTGFFAAEEGKKTILGGLNKAESSIIVRGGVTAtrggvdvdadntlliTSTSTDEYAIATVKFLLTTAMSNGDIDLTPPYT------------------------------------------------------------------------------------------------------------------------------------------------------------------------------------------------
>MGYP000530607421	87	0.369	1.568E-14	14	78	302	8	72	334
--------------RKRKGFTGLEAAIVLTAFVVVAAVFSYVVLNAGFFTTQKSKEVVHTGVEQATSSVELAGDVIGYG-------------------------------------------------------------------------------------------------------------------------------------------------------------------------------------------------------------------------------
>MGYP001294591110	87	0.348	2.114E-14	11	76	302	10	75	86
-----------NVHRGQKGITGLETAIILIAFVTVAAVLAYTVLSAGIFSSERGKEGVYSGLNSAQSTMDVKGSVIG---------------------------------------------------------------------------------------------------------------------------------------------------------------------------------------------------------------------------------
>MGYP001028936183	87	0.314	2.114E-14	9	78	302	14	83	96
---------PLALRRTELGVTELETAIILIAVVVVASVFAFTVLSTGIFASERGKETVYAGLQQASGSIEIKGSVIASG-------------------------------------------------------------------------------------------------------------------------------------------------------------------------------------------------------------------------------
>3300026108.a:Ga0208391_1000117_41	87	0.308	2.114E-14	15	95	302	46	125	131
---------------DQRGMSAIETSIVLIAFVVVASVFGFAMLNTGLMSSEKEQKAVQAGIDETSSNLILRGGVLAIGN-GGKTGIDTIKFYLTP--------------------------------------------------------------------------------------------------------------------------------------------------------------------------------------------------------------
>SRR4030042_2055980	87	0.294	2.114E-14	19	116	302	0	101	189
-------------------MTGLETAIMLVAFIITASAFSFVVLNMGYLTSQSAESVIQSGMSEASSTLLLDSALIGTfaNNTGrqSDVCLTRAVFYVRLGEGGEPIDMGDSRLVITYSNE-----------------------------------------------------------------------------------------------------------------------------------------------------------------------------------------
>MGYP000863936134	87	0.289	2.114E-14	22	125	302	0	104	202
----------------------LEAAIVLIAFVVVAAVFSYVmMLGAGFFATGEAQKVVHTGTGQASSSLEIIGNVYGYNVGGSTTELDYLVFTVGNTAGGTPIDIT--QMLVTYVCGNvsEVITYDTI--------------------------------------------------------------------------------------------------------------------------------------------------------------------------------
>GraSoiStandDraft_59_1057299.scaffolds.fasta_scaffold1490281_1	87	0.349	2.114E-14	12	134	302	1	119	206
------------PWRNRRAMVGVDTAIILIAFVLVAAAVAFVVLDMGMTAAQKAKQSMEGGLEQSSTALQVDGDVMAYVNTS--GAVQVIYIPLGVTPGTGYVSFAKNLLSVSVIAGN--MSYANIYNGVEGVIT-----------------------------------------------------------------------------------------------------------------------------------------------------------------------
>SRR5512147_2594208	87	0.328	2.850E-14	12	75	302	34	97	110
------------LHRNEHGITALETAIILIAFVVVAAIFAFTVLSTGTFLTEKSKEASYAGLQEVRGSLALKGSVV----------------------------------------------------------------------------------------------------------------------------------------------------------------------------------------------------------------------------------
>ERR1043165_7844630	87	0.344	2.850E-14	13	99	302	30	113	115
-------------HKNESGQAALETAIILIAFVVVASVFAFTILSAGSSSTEKGKQAIQAGLEGVQSSMNVKGSIIA---EGSGTSVNDAIFTLSLVAGG----------------------------------------------------------------------------------------------------------------------------------------------------------------------------------------------------------
>MGYP001072875394	87	0.320	2.850E-14	12	111	302	9	106	147
------------FLQQNHGIVGIEAAIVLISFVVIAASLAYVVINMGFYSSQKAKSTIDRGVQEATSALALDGFITGHTD--ANSQLQYFAVPLKLAVGQDEVDMSGNTTLV----------------------------------------------------------------------------------------------------------------------------------------------------------------------------------------------
>MGYP000200342364	87	0.369	2.850E-14	14	78	302	8	72	236
--------------RKRKGFTGLEAAIVLTAFVVVAAVFSYVVLNAGFFTTQKSKEVVHTGVEQATSSVELAGDVVGYG-------------------------------------------------------------------------------------------------------------------------------------------------------------------------------------------------------------------------------
>MGYP000132522220	87	0.369	2.850E-14	14	78	302	31	95	357
--------------RKRKGFTGLEAAIVLTAFVVVAAVFSYVVLNAGFFTTQKSKEVVHTGVEQATSSVELAGDVVGYG-------------------------------------------------------------------------------------------------------------------------------------------------------------------------------------------------------------------------------
>MGYP001187119364	86	0.402	3.840E-14	0	66	302	0	63	64
MGQIRRLAR---LHKNQQGITGLETAIVLIAFVVVASVFAFAVLSTGLLSSEKSKETVLGGLEETSS-------------------------------------------------------------------------------------------------------------------------------------------------------------------------------------------------------------------------------------------
>MGYP001145943538	86	0.317	3.840E-14	17	116	302	8	111	185
-----------------RGMTGLEVSIILVAFVITASVFAYMVLNVGFLTAEKAQSVISSGISEASSALFLDIDVIGSfaNNTGaqSDICLTKAVFYVRLGQGDSPISLSDSKLVVTYTNA-----------------------------------------------------------------------------------------------------------------------------------------------------------------------------------------
>GraSoiStandDraft_24_1057298.scaffolds.fasta_scaffold08943_6	86	0.221	3.840E-14	18	115	302	19	157	221
------------------GITGLETAIVLIAFVVVAAVFAFTVLTTGLFTSEKAKETVMSGV-SSQSSLELVGSVIAGGTNLGDGCrnaagpvgnpppvagagtspfedletcdmdwngwdanppqihVQTIRFTLKPALGAAKIPLNPSDLLVTYSD------------------------------------------------------------------------------------------------------------------------------------------------------------------------------------------
>MGYP001121682816	86	0.305	3.840E-14	11	105	302	4	97	226
-----------NMRKDERAFSGIEAAIVLIAFVVVAAVFSYVLIGAGMNVTNRAGSAVNSSLVQATSAIEVSGRTLGLDNT-NNSRIDNVVVWIENTAGGTPVDMT----------------------------------------------------------------------------------------------------------------------------------------------------------------------------------------------------
>MGYP000580807743	86	0.406	5.175E-14	9	67	302	8	66	74
---------PGNLGTDQRGITGLETAIVLIAFVVVASVFAFAVLSTGLLSSEKSKETVLGGLEETSST------------------------------------------------------------------------------------------------------------------------------------------------------------------------------------------------------------------------------------------
>SRR5690606_13957256	86	0.244	5.175E-14	11	96	302	20	102	103
-----------SLVKEEEGVSALETAIILIAFVVVAAIFAFTILSAGTSSTEQSKEAIYAGRSEVRSSMELRGAVVA---ETDGTEVTDLIFSVANA-------------------------------------------------------------------------------------------------------------------------------------------------------------------------------------------------------------
>MGYP000181828523	86	0.326	5.175E-14	9	105	302	31	127	128
---------PAKILADQRGITGLEPAIVRISLGVVASVLAFAVLNTGLLSSEKRKEAAFGGLEETSATLSIRGNVIAAANSG-KTAIDNLKFNFTPtSTSSESVDLS----------------------------------------------------------------------------------------------------------------------------------------------------------------------------------------------------
>A0A2A4S9N1	86	0.308	5.175E-14	15	95	302	46	125	130
---------------DQRGMSAIETSIVLIAFVVVASVFGFAMLNXGLMSSEKEQKAVQAGIDETSSNLILRGGVLAIGN-GGKTGIDTIKFYLTP--------------------------------------------------------------------------------------------------------------------------------------------------------------------------------------------------------------
>NorSeaMetagenome_1021524.scaffolds.fasta_scaffold649042_1	86	0.306	5.175E-14	17	114	302	4	104	201
-----------------RGMTGLETAIILVAFVITAAAFNFMLLNMGFLTSQKNQTVISSSLEESTTTLQVVDAVVGsfaLSDSQVFTNMTNVEFFLRLPSGGEVIDLSSDNLTVTYT-------------------------------------------------------------------------------------------------------------------------------------------------------------------------------------------
>GraSoiStandDraft_53_1057289.scaffolds.fasta_scaffold4320626_1	86	0.350	5.175E-14	12	128	302	6	118	216
------------PWRNRRAMVGVDTAIILIAFVLVAAAVAFVVLDMGMTSAQKAKQSMENGLQQASTALQVNGEVMAYVD--SSGYVQDIFIPLGVTPGTGYVSFAKNLLSVSLIAGN--MSYANIYNG-----------------------------------------------------------------------------------------------------------------------------------------------------------------------------
>3300027742.a:Ga0209121_10017251_3	86	0.305	5.175E-14	11	105	302	4	97	227
-----------NMRKDERAFSGIEAAIVLIAFVVVAAVFSYVLIGAGMNVTNRAGSAVNSSLVQATSAIEVSGRTLGLDNT-KDSKIDNVVVWIENTAGGTPVDMT----------------------------------------------------------------------------------------------------------------------------------------------------------------------------------------------------
>MGYP000861079980	85	0.409	6.973E-14	12	77	302	12	77	97
------------LYKDQAGITGLETAIILIAFIVVAAVFAFTIMTTGLFSTEKAKTTAQAGITEASSTFVPKGAIVAK--------------------------------------------------------------------------------------------------------------------------------------------------------------------------------------------------------------------------------
>SRR3972149_3435301	85	0.388	6.973E-14	2	72	302	22	91	105
--QMRKLARlFSSLHKNEEGITGLETAIILIAFVIVASVFAFVVLSTGLFSAERGKETVFAGLEKANT--EPRG-------------------------------------------------------------------------------------------------------------------------------------------------------------------------------------------------------------------------------------
>MGYP000495222639	85	0.321	6.973E-14	32	143	302	0	108	186
--------------------------------VIVAAALAFVVLNMGFFTTQRTKQAISSGLSEATTAIEVEGTVIGH-RVENGSSLDWIAIPIKLSSGQQSIDLDDSRVAISYISDQ--MVYSNIYAGPTTDRTYQEPSTVAG--------------------------------------------------------------------------------------------------------------------------------------------------------------
>H1YXI9	85	0.309	6.973E-14	17	113	302	8	99	186
-----------------EAFTGLEAAIVLTAFVVVAAVFAFVVLGAGFFVTDKSEDVINSGLKETSNSLNLAGTVVGRVKL-SGSELRYIMFYLEHCGGGTGIDIS----KISY--------------------------------------------------------------------------------------------------------------------------------------------------------------------------------------------
>MGYP001303257633	85	0.341	6.973E-14	18	96	302	116	193	206
------------------GIIGLETAIVFIAFVVVASVFAFAVLNVGLLSSQKSEQAALGGLEATSASLSIRGDVIASANAG-KTAIDTVRFNLAPA-------------------------------------------------------------------------------------------------------------------------------------------------------------------------------------------------------------
>tagenome__1003787_1003787.scaffolds.fasta_scaffold14663618_1	85	0.330	6.973E-14	14	128	302	11	121	211
--------------KQKRAIVGLEAAIILIAFVIIAAVFSFMVVNQGLFATEQGKTVIQQGLQQASTPLSVDGTTFVK-TTADGANVTGILVPLK-TFGAKYVSMNQDTTVVTLKIGSN--AWSNVYAG-----------------------------------------------------------------------------------------------------------------------------------------------------------------------------
>MGYP000333166572	85	0.330	6.973E-14	14	128	302	11	121	211
--------------KQKRAIVGLEAAIILIAFVIIAAVFSFMVVNQGLFATEQGKTVIQQGLQQASTPLSVDGTTFVK-TTADGANVTGILVPLK-TFGAKYVSMNQDTTVVTLKIGSN--AWSNVYAG-----------------------------------------------------------------------------------------------------------------------------------------------------------------------------
>MGYP000335380751	85	0.328	9.394E-14	7	76	302	5	74	83
-------FAPTTGAHNEKGITGLETAIVLIAFVVVASVFAFTILSAGVFSSEANKQTIHAGLKETRTGLRQHGSAFA---------------------------------------------------------------------------------------------------------------------------------------------------------------------------------------------------------------------------------
>MGYP000138491599	85	0.268	9.394E-14	15	96	302	17	97	122
---------------DQSGMSAIETSIVLIAFVVVASVFGFAMLNTGILSSEKEQKVVQAGIDETSSNLILRGGVLAIGN-GGKTGIDTIKFYLTQS-------------------------------------------------------------------------------------------------------------------------------------------------------------------------------------------------------------
>A0A0N7JD54	85	0.302	9.394E-14	17	181	302	4	169	210
-----------------RGIVGIEAAIVLIAFVLVASALAFVAINMGMFASQKSKEVMAKAYESSTRALDIAGDAIAKVDTATST-VTMVYVPIKLTAGTSPIDLS--KTVVSLLIQRPdaaDKAIANAIPTPPTALTTLTDLGATGTinsyeakWFI------SLGDTNTLLEPGELAILAINVTDTTAGG------------------------------------------------------------------------------------------------------------------------
>MGYP001387224858	85	0.387	1.265E-13	13	74	302	15	76	93
-------------LRDQRGIGGLETAIVLIAFVVVSSVFAFAALSTGLLSSDRAKQTFRRGLSEARGSLELRGGI-----------------------------------------------------------------------------------------------------------------------------------------------------------------------------------------------------------------------------------
>9040|Ga0208132_1246112_1|+1|11	85	0.354	1.265E-13	15	76	302	7	68	121
---------------RHRGITGLETAIIVIAFVVVASAFAFTVLSTGVFSAERSKDTVYAGLSEVRSSLATRGSFVA---------------------------------------------------------------------------------------------------------------------------------------------------------------------------------------------------------------------------------
>A0A2E9TE18	85	0.354	1.265E-13	15	76	302	10	71	196
---------------RHRGITGLETAIIVIAFVVVASAFAFTVLSTGVFSAERSKDTVYAGLSEVRSSLATRGSFVA---------------------------------------------------------------------------------------------------------------------------------------------------------------------------------------------------------------------------------
>3300026518.a:Ga0256829_1000682_18	85	0.322	1.265E-13	14	170	302	4	160	210
--------------RKKRGMVGIDTAIILIAFVLVAVAVAFVTLDMGMTSATKAKQTMVNGLQEASTALQVNGEVLGVTN--SSGDVEEVAIPLGVTPGSGYVSFDNTTFSVSVVD--QYGSYPNVYVGVVGTIGSTTNLSAlyNGQNLTTPEAKVyfITGNITPTVLGPYGQAL-----------------------------------------------------------------------------------------------------------------------------------
>MGYP000179703445	85	0.283	1.265E-13	9	128	302	53	168	291
---------RGEMFRDKKGMLGVESAIILIAFVIVAAAFSFMVVNMGLYATQKGRDVISQGIHESGCPLTIDGNILIKASNRSG-YAKAIIVPLK-TMGTKWVSMGTNGTVISLRIRDK--AWANIYRG-----------------------------------------------------------------------------------------------------------------------------------------------------------------------------
>MGYP001381736178	84	0.297	1.704E-13	15	97	302	22	105	119
---------------NQEGITDLETAIVLIAFVVVSSVFAFTALSTDLFATDKAKQTIHSFLAETGGTMELKRSVSGTNDvTGSAGYVSDLSFGLPTPP------------------------------------------------------------------------------------------------------------------------------------------------------------------------------------------------------------
>EndMetStandDraft_8_1072994.scaffolds.fasta_scaffold1168207_1	84	0.325	1.704E-13	0	128	302	0	120	210
MNRKKALXK---LXKQKRGMVGLEAAIILIAFVIIAGAFSFMVINQGLFATERGKTVVQDSLRQSSTPLIVDGSIYVHAD--SSTSIDAIVIPLR-AYGVKYVALGEDETSVSLQVA--GSAWPNVYEG-----------------------------------------------------------------------------------------------------------------------------------------------------------------------------
>GraSoiStandDraft_24_1057298.scaffolds.fasta_scaffold4323231_1	84	0.353	1.704E-13	11	75	302	26	90	373
-----------NQARQERDVTGLETAIILIAFVVVASVFAFTVRSTGIFSAERGKETIHARRAGARSSMELKGSIV----------------------------------------------------------------------------------------------------------------------------------------------------------------------------------------------------------------------------------
>MGYP001087965790	84	0.380	2.295E-13	13	75	302	59	121	139
-------------WRDQRGITGLETAIVLIAMVVVSSVFAFVALTTGLYSNYKAGETIPSGLAQTRGSTELKGSVV----------------------------------------------------------------------------------------------------------------------------------------------------------------------------------------------------------------------------------
>ETNmetMinimDraft_16_1059900.scaffolds.fasta_scaffold799526_1	84	0.275	2.295E-13	14	111	302	5	100	180
--------------TDDQAFTGLEAAIIFIAFIVVASVFAYVVLGVGMTTSQKSQEVMHAALEEAGSALRPGYTVIAKLD--SLGVLHFVEFDLETATDLAAVDMGSMTYTI----------------------------------------------------------------------------------------------------------------------------------------------------------------------------------------------
>ABNT01.1.fsa_nt_gi|180638788|gb|ABNT01041783.1|_1	84	0.288	2.295E-13	19	116	302	0	103	198
-------------------MTGLETAIILVAFVITAAAFAFVILNMGFLTAEKAQSVISTGMSEATSALLIDNSVVATFDNATGGfeqseiCMIKVMFYLKLSQGHSPIDVSDSRLVATFTNE-----------------------------------------------------------------------------------------------------------------------------------------------------------------------------------------
>SRR3989344_9322951	83	0.367	3.090E-13	12	98	302	13	98	99
------------RRKSHRGVIGVESAIVMIAFVIVAAALAFVVLNMGFSTTQKAKTTIVSSLSEASSSLEVAGKVIAVGDT-TLSNLRVVSIPIKVASG-----------------------------------------------------------------------------------------------------------------------------------------------------------------------------------------------------------
>MGYP001083309487	83	0.389	3.090E-13	5	63	302	22	80	113
-----LMFKTVTRGTSQRGITGLETAIILIAFTVVASVFAFTVLSTGLFTSERSKETVFAGIEE----------------------------------------------------------------------------------------------------------------------------------------------------------------------------------------------------------------------------------------------
>MGYP000701711463	83	0.409	4.161E-13	7	66	302	2	62	68
-------FRLFELLRnDQRGITGLETAIVLIAFVVVSSVFAFAALSTGLFSSDKAKETIQAGLAETGG-------------------------------------------------------------------------------------------------------------------------------------------------------------------------------------------------------------------------------------------
>APLak6261660806_1056025.scaffolds.fasta_scaffold455267_1	83	0.295	4.161E-13	15	112	302	6	102	188
---------------DDRAFTGLEAAMVFIAFIVVASVFAYVALGAGFFTTQKTEQTIYSAVEQVGSVVQITEPIM-VQASADGQHVRYIVVTVKVPPGNNDVDVERIVVTVS---------------------------------------------------------------------------------------------------------------------------------------------------------------------------------------------
>D9PZ77	83	0.350	4.161E-13	12	128	302	1	113	219
------------PRRSRRGMVGIDTAIILIAFVLVAAAVAFVVLDMGMTSAQKAKQTMESGLQESSTALQVDGNVMAYVN--GSGYVQDIFIPLGVTPGTGYVSFAPSLMEVSIITSKGS--YPDIYIG-----------------------------------------------------------------------------------------------------------------------------------------------------------------------------
>MGYP001347778607	83	0.239	4.161E-13	15	120	302	13	149	249
---------------EQRGITGLETAIVLIAFVVVASVFAFTVLTTGIFTSQEAQKASESAVRTTESTLRKLGPFVAGGsCVPGGTCnqqsytIDWsgcpgrdannfpvdqggtchahaqlFRFKLAPA-GNRPVDFDPTKTIITWFDTGGRI-------------------------------------------------------------------------------------------------------------------------------------------------------------------------------------
>MGYP000218041030	83	0.342	5.601E-13	15	119	302	9	111	119
---------------NKKAIVGIEAAIVLIAFVIIAAAFAFMAINMGLFATQRSKDTIAQGLRESSSPLQLDGNIFLRVN-ETNMRAEAIIIPLR-AMGVKYVPMGTDQTVVSISISGQR--------------------------------------------------------------------------------------------------------------------------------------------------------------------------------------
>MGYP001072875955	82	0.464	7.539E-13	14	84	302	1	71	87
--------------KSKKGIVGIEAAIVLIAFVVIAAALAYVVINMGFFATQKTKETIGSGMEEATSALQLDGSVIGKTGSSTNT-------------------------------------------------------------------------------------------------------------------------------------------------------------------------------------------------------------------------
>SRR5512143_1870803	82	0.303	7.539E-13	12	113	302	2	98	99
------------LHKNEQGQAALETAIILIAFVVVAAVFAFTILSAGNASTDKGKAAINAGMQSVESSLAVKGAVIAAGTS---NKVTDVTFTVGVSGGSSPI--KTDQITITY--------------------------------------------------------------------------------------------------------------------------------------------------------------------------------------------
>MGYP001171723242	82	0.275	7.539E-13	1	97	302	3	99	101
-NPISLLGRRTAGIVlDLSGIIGLETSIVLLAFVVVATVFAFAILNTGMFSSERSARAALGSLEETSAAMNIRGKVIADAND-AKTAIDAIKFTVTLGP------------------------------------------------------------------------------------------------------------------------------------------------------------------------------------------------------------
>MGYP000297662293	82	0.305	7.539E-13	14	131	302	53	166	377
--------------TNKRAIIGLEAAIVLIAFVIIAAAFAFMVINQGLFATERGKTVIEQGLKQSSTPLIVDGTIFVRA-TPEGRAVNVIIIPLK-AYGVKYVSVGKGYVSVTIKVGQK--AWADIYGGVLY--------------------------------------------------------------------------------------------------------------------------------------------------------------------------
>MGYP001091927868	82	0.313	1.015E-12	15	112	302	13	110	113
---------------DQRGTSGIETAIILIFVVIVGTVFAVTTLNTGLISSEKAEKTVTAGMDETSGTMVIKGVVFADANVG-KTDIDTIKFTLTSASDSSSgIDLSNTSTVVS---------------------------------------------------------------------------------------------------------------------------------------------------------------------------------------------
>3280|scaffold61392_1|-1|10	82	0.344	1.015E-12	12	104	302	18	109	114
------------LLKSHRGVTGVEAALLTIVIVIVAAALAFIVLNAGFSTTQKAKTTIISGLSESSSALEVSGNVVGIGDT-TLSNLRVVSIPIKVAAGGDSINL-----------------------------------------------------------------------------------------------------------------------------------------------------------------------------------------------------
>A0A101IV97	82	0.266	1.015E-12	15	104	302	1	90	190
---------------DEDGFTGLESAIILIAFVVVGAVFSHVIISAGMGISDDAGSKVHEGLSRAGSSLVVAGSIYAVDLNDDPKIAEGILVPIRLLPGSDPVDL-----------------------------------------------------------------------------------------------------------------------------------------------------------------------------------------------------
>HubBroStandDraft_4_1064222.scaffolds.fasta_scaffold1840876_1	82	0.266	1.015E-12	15	104	302	1	90	190
---------------DEDGFTGLESAIILIAFVVVGAVFSHVIISAGMGISDDAGSKVHEGLSRAGSSLVVAGSIYAVDLNDDPKIAEGILVPIRLLPGSDPVDL-----------------------------------------------------------------------------------------------------------------------------------------------------------------------------------------------------
>DeeseametaMP0200_FD_k123_3439_1	82	0.280	1.015E-12	14	116	302	1	107	201
--------------KNRRGLTGIETAIILVAFVITSSAFAFVVLNMGTQSAEQTQTVISSSMDESSSAIQMDSDIIGTFDnntlSQDETCLIKAVLYVRLGQGHTAIDMDDSKIMISYTNP-----------------------------------------------------------------------------------------------------------------------------------------------------------------------------------------
>MGYP000486443468	81	0.294	1.365E-12	34	109	302	1	78	129
----------------------------------VASVFAFTVLSTGIFSSERSKETVFAGLDEVRSSLQPRGSVIAYkgALDGSTNTIYKVVFVVSNAVKGESVNLTPPYT------------------------------------------------------------------------------------------------------------------------------------------------------------------------------------------------
>MGYP000229839267	81	0.327	1.837E-12	1	58	302	61	118	119
-PPMKRIMEFASRIRNERGITGLETAIVLIAFVVVAAVFSFVVLSTGLFSSERGKETVY---------------------------------------------------------------------------------------------------------------------------------------------------------------------------------------------------------------------------------------------------
>MGYP001386736181	81	0.263	1.837E-12	14	104	302	1	87	135
--------------RKDAAFSGLEAAIVLIAFVVVAAVFSYVMLGAGFFATQKSQEVTYSGMKQTTSNMVVDGMLYGSYS----ESLQALYFEVRVPEGGETQDL-----------------------------------------------------------------------------------------------------------------------------------------------------------------------------------------------------
>HubBroStandDraft_1064217.scaffolds.fasta_scaffold1666237_1	81	0.257	1.837E-12	15	111	302	6	101	186
---------------DDRAFTGLEAAIVFIAFIVVAAVFGYVVLGVGMTTSQKSQETMYAALGEAGSALRPGQTIIAKLEPPQG-LVKFIEFDLETATDIAVIDLGKMTYTI----------------------------------------------------------------------------------------------------------------------------------------------------------------------------------------------
>RhiMetStandDraft_4_1073278.scaffolds.fasta_scaffold5235680_1	81	0.330	1.837E-12	15	114	302	6	100	186
---------------NDCAFTGLEAAIVLIAFIVVAAVFSFAVLGTGFFAAQKSGEVIQKGVETTSTSLALGGTVRVQSDT-SDVKLKYIFLYLQVTPGRGGIDMD----RVSYT-------------------------------------------------------------------------------------------------------------------------------------------------------------------------------------------
>MGYP000165033566	81	0.380	2.471E-12	5	67	302	1	63	75
-----NIVSRQRFVKDERGITGLETAIVLIAFVVVSSVFAFAALSTRLFSSDKAKEAIQAGLAEAKGP------------------------------------------------------------------------------------------------------------------------------------------------------------------------------------------------------------------------------------------
>SRR4030043_256847	81	0.281	2.471E-12	17	114	302	11	113	118
-----------------RGITGIETAIILVAFVITASAFSFVILNVGFLTADKAQTTVITSMKETSSALLADTGVTGyfsntTEANQDEVCLEELIFYIRLAQGHQPVDCKDAKMARTYT-------------------------------------------------------------------------------------------------------------------------------------------------------------------------------------------
>MGYP000354155969	81	0.255	2.471E-12	15	112	302	6	102	188
---------------DDKAFTGLEAAMVFIAFIVVASVFAYVALGAGFFTTQKTEQTVYSAVKQVGSVVQIVEPIM-VQASADGQHVRYIVVTVKVPPGSNDIDVERIVVTVS---------------------------------------------------------------------------------------------------------------------------------------------------------------------------------------------
>MGYP001113215374	81	0.307	2.471E-12	15	131	302	1	113	237
---------------QKRAIIGLESAIVLIAFVIIAAAFSFMVVNQGLFATERGKTIIQQGLKQSSTPLTVDGTSFIRIN-PDETRVDVLLIPVK-AFGVKYVSMGTNQTAVTLTIGDKS--WPTVYYGVLY--------------------------------------------------------------------------------------------------------------------------------------------------------------------------
>SRR3989304_1196342	81	0.359	2.471E-12	28	141	302	33	143	248
----------------------------LIAFVIVAAALAFVVLNMGFATTQKAKTTIISSLAEASSSLEISGKVTAIANVPR-ALVNATGIPLKITSGGSSINLDNSTISIKYL--SNVVEYDNILAGTMIGRTYSNMSQA----------------------------------------------------------------------------------------------------------------------------------------------------------------
>MGYP001443118398	81	0.236	2.471E-12	15	115	302	13	142	252
---------------DQRGITGLETAIVLIAFVVVAAVFAFTVLTTGLFTSKEAEKASRAALTSAEATLVHMGTTIAGGafNVGGSQAVDWggcantpgtiadppyddnsanclahaqlVRFKLTPA-GKESVPFDPASTKIWWHD------------------------------------------------------------------------------------------------------------------------------------------------------------------------------------------
>MGYP001426017740	80	0.470	3.323E-12	12	62	302	17	67	82
------------KLEQEKGVTGLETAIILIAFVVVASVFAFTVLSTGIFSAERGKETIHAGLE-----------------------------------------------------------------------------------------------------------------------------------------------------------------------------------------------------------------------------------------------
>SRR4030042_1957552	80	0.364	3.323E-12	13	86	302	29	102	107
-------------RSREEGVTGLETAIILIAFGIVASVFAYVVLSAGLFSSQKAKEAVNAGLDASMATIQIKGDIVAKMENSLLTEV-----------------------------------------------------------------------------------------------------------------------------------------------------------------------------------------------------------------------
>SRR5664279_6029107	80	0.311	3.323E-12	5	81	302	48	124	134
-----KMYGWNKLNKNQSGQAALEAAIILIAFVVVASVFAFAILSAGQSSTQKGEQAIYSGLQNVQSSMEVKGAVIANGTAG----------------------------------------------------------------------------------------------------------------------------------------------------------------------------------------------------------------------------
>MGYP001044947287	80	0.375	4.470E-12	6	60	302	0	55	70
------MFDPGRGIGQtQRGITGLETAIILIAFVVVASVFAFTVLSTGIFSSERSKETVHAG-------------------------------------------------------------------------------------------------------------------------------------------------------------------------------------------------------------------------------------------------
>MGYP000032316972	80	0.343	4.470E-12	9	72	302	8	71	76
---------PGDLRADQRGITGLETAIVLIAFVVVASVFAFAVLSTGLLSSEKSKETVLGGLRGNFVDTEHSG-------------------------------------------------------------------------------------------------------------------------------------------------------------------------------------------------------------------------------------
>MGYP000882404461	80	0.355	4.470E-12	0	75	302	0	73	113
MGIVRYISARY--LTDQRGITGLETAIVLIAFVVVASVFAFTVLTTGLFTSEEAKKASISAANSADSTLQRIGAFV----------------------------------------------------------------------------------------------------------------------------------------------------------------------------------------------------------------------------------
>MGYP000675572310	80	0.267	4.470E-12	15	115	302	8	104	123
---------------DDRAFTGLEAAMVFIAFIVVASVFAYVALGAGFFTTQKTEQTVYSAVQQVGSVVQIVEPIM-VQASASGDSIRYIVIMVRVPQG---TDIDVDQIVVTVID------------------------------------------------------------------------------------------------------------------------------------------------------------------------------------------
>KBSMisStandDraft_5_1062788.scaffolds.fasta_scaffold7380760_1	80	0.222	4.470E-12	14	115	302	12	145	261
--------------TDQRGITGLETAIVLIAFVVVASVFAFTVLTTGIFTSQEARDASEAAITSGESTLKRVGPFLGGGtclnnpCSGTNGPIDWsgcprsnanppitfddgspacgahaqlIRFRLTPSED-ERISFDPAETTITWFD------------------------------------------------------------------------------------------------------------------------------------------------------------------------------------------
>SRR5579871_459318	79	0.295	6.010E-12	11	97	302	25	112	113
-----------SMHKNESGQAALETAIILIAFVVVASVFAFAILSAGSASTDKGKQAINSGLEGVQSSMTVKGSLTADGSgTGATANVKDVVVDLALAA------------------------------------------------------------------------------------------------------------------------------------------------------------------------------------------------------------
>MGYP000865097820	79	0.255	6.010E-12	10	103	302	3	95	188
----------YRGERDDRAFTGLEAAIVLIAIVVVASVFAYVVLGAGMATSQKSQQTMYAALGEAASGLRTGDSVIVKLDNDRG-YVRFVEFDLETVTDIAAID------------------------------------------------------------------------------------------------------------------------------------------------------------------------------------------------------
>MGYP000268225735	79	0.431	8.081E-12	15	65	302	13	63	64
---------------DQRGITGLETAIVLIAFVVVASVFAFAVLNTGLLSSEKSKEAALGGLQETS--------------------------------------------------------------------------------------------------------------------------------------------------------------------------------------------------------------------------------------------
>MGYP000008723910	79	0.489	8.081E-12	13	61	302	14	62	65
-------------LGDQRGVTGLETAIILIAFVVVASVFAFIVLSTGVFASERAKETIFAGL------------------------------------------------------------------------------------------------------------------------------------------------------------------------------------------------------------------------------------------------
>MGYP001029094361	79	0.300	8.081E-12	9	78	302	20	89	90
---------PGDYLSDQRGVTGLETAIVMIAFVVVASVFAFSVLSIGLLSAEEVEQTVVGSMAETSATLMLRGAVIAEG-------------------------------------------------------------------------------------------------------------------------------------------------------------------------------------------------------------------------------
>MGYP000159113161	79	0.308	8.081E-12	9	89	302	51	130	132
---------RADLRADQLGITGLETAIVLIAFVVVASVFAFAVLTAGLKSSEESTNTVRAGMKAAQRTIMVRGPVLAHKNDLTPT-IDKI--------------------------------------------------------------------------------------------------------------------------------------------------------------------------------------------------------------------
>SRR4030067_1141673	79	0.338	8.081E-12	1	71	302	15	83	145
-NRVKQLFRR--LHGNEEGITGLETAIILIAFVIVASVFAFVVLSTGLFSAERGKETVFARLVKGRRHLQRR--------------------------------------------------------------------------------------------------------------------------------------------------------------------------------------------------------------------------------------
>MGYP001173155620	79	0.370	8.081E-12	15	76	302	13	74	148
---------------DQRGITGLETAIVLIAFVVVASVFAFTVLTTGLFTSEEAKKASRAAITSAEATLVQVGSIVA---------------------------------------------------------------------------------------------------------------------------------------------------------------------------------------------------------------------------------
>MDTC01.2.fsa_nt_gb|MDTC01168334.1|_4	79	0.267	8.081E-12	15	115	302	6	105	185
---------------DDSGLTGLESAIVLIAFVVVAAVFGYMVIHSGILVTQKSGQVIQAGLQQSEGTVELGGTIVAQVD-PLGTQIGAIDLYLENRYAAEGVNVDRISYTLATSD------------------------------------------------------------------------------------------------------------------------------------------------------------------------------------------
>3300027419.a:Ga0209340_1000912_17	79	0.267	8.081E-12	15	115	302	6	105	186
---------------DDSGLTGLESAIVLIAFVVVAAVFGYMVIHSGILVTQKSGQVIQAGLQQSEGTVELGGTIVAQVD-PLGTQIGAIDLYLENRYAAEGVNVDRISYTLATSD------------------------------------------------------------------------------------------------------------------------------------------------------------------------------------------
>25865|Ga0069004_10233850_1|-36|00	79	0.280	1.086E-11	18	99	302	17	95	97
------------------GFTGLEAAVVLIAFVVVAAVFSYVVLGAGFMVTQKTQNVIISSVAQVGSTVVPVGGLYG---TGSGTCITSVNFSVALGAGG----------------------------------------------------------------------------------------------------------------------------------------------------------------------------------------------------------
>SRR3990172_5696389	79	0.327	1.086E-11	16	109	302	0	106	109
----------------QIGVTGLETAIIMISFVVVASVFAFTMMNTGLFVAGHAGQTSLAGVERARGSVVPRGSVFvtrGDVDVDANNVIDlngvdlravvKATFTLSVSSDGSDIDLTPPYT------------------------------------------------------------------------------------------------------------------------------------------------------------------------------------------------
>MGYP001222143425	79	0.257	1.086E-11	15	105	302	46	149	150
---------------DQRGMSAIETSIvliafvvvasvfgVLIAFVVVASVFGFAMLNTGLMSSEKEQKAVQAGIDETSSNLILRGGVLAIGN-GGRTGIDTIKFYLTPiVESGGSTDLS----------------------------------------------------------------------------------------------------------------------------------------------------------------------------------------------------
>MGYP001271260334	79	0.278	1.086E-11	22	118	302	0	91	177
----------------------LEAAIVLIAFVVVAAVFSYVMLGAGFFATQKAQEVTYSGIQQATSNMVIDGNIYG---TMGATGLKQIYFWVNVPIGGQAQKLS--DVVFSWSSKQN---------------------------------------------------------------------------------------------------------------------------------------------------------------------------------------
>MGYP000353686163	79	0.325	1.086E-11	30	115	302	0	84	188
------------------------------AFVIVAAALAFVVLNMGFTTTQKSKETMSSGLSEASSALEIDGTILAKVNT-SEQKVKVVAIPLKIAPGKEPIDMRKTAVSIAFYD------------------------------------------------------------------------------------------------------------------------------------------------------------------------------------------
>A0A0F9CDY0	79	0.346	1.086E-11	23	126	302	1	101	212
-----------------------EAALILIAFVIVAAALAFVVLNMGFATSQKAKTSITSALGGASNTILISGKVIG-AAPAAGGVLNATMIPLKLTSNGESVDLSDTLATISYLGE--TIEYDNIY-------------------------------------------------------------------------------------------------------------------------------------------------------------------------------
>RhiMetStandDraft_4_1073278.scaffolds.fasta_scaffold2359062_1	79	0.233	1.086E-11	0	115	302	0	146	257
MRFVRNISVKY--LTDQRGITGLETAIVLIAFVVVASVFAFTVLTTGLFTSEETKKASMAAARSTESTLQRMGAFIsgGPCQPGGGSRecgdisymVDWsacganiavgfpsddgscrahpqlFRFKLAPA-GNRSVEFDPTKTLITWFD------------------------------------------------------------------------------------------------------------------------------------------------------------------------------------------
>SRR5208337_5509384	78	0.363	1.460E-11	11	109	302	21	117	118
-----------NFAKQKRAIVALEAAIILIAFVIIAGVFSFMVINQGLFATQQGQSVIQQGVQQASSPLTVDGSIFVKA-STDGTSVTGLLIPLE-VFGTSYVSMNQNTT------------------------------------------------------------------------------------------------------------------------------------------------------------------------------------------------
>A0A1V4Z5G1	78	0.281	1.460E-11	13	112	302	2	104	178
-------------LGDDRALTGLESAIVLIAFVVVASVFAYVVIGSGLFAAQKSREVVSGAVDQTTSILMTAGSgskTIQPGVSEQGNHLLTISISLKLPSYSSPIDLNRTKVRLT---------------------------------------------------------------------------------------------------------------------------------------------------------------------------------------------
>MGYP001437177850	78	0.341	1.962E-11	14	94	302	1	82	90
--------------RSERGITGLEIAIILIAFVVVTSVFAFTILPSGIIASERAKETAYAGVEETQTMLHPtDGVVAISGPVSTTTAVTRLTFTFS---------------------------------------------------------------------------------------------------------------------------------------------------------------------------------------------------------------
>MGYP000645666961	78	0.442	1.962E-11	15	66	302	25	76	101
---------------DQRGITGLETAIVLIAFVVVSSVFAFAALSTGLLSSDKAKETISAGLAETTG-------------------------------------------------------------------------------------------------------------------------------------------------------------------------------------------------------------------------------------------
>SRR5665647_3049806	78	0.421	1.962E-11	13	69	302	65	121	124
-------------KRNDEGFTGLEAAIVLIAFVVVAAVFSYVVLGAGFFTTQKAQETVYKGVEQSTTNIQ----------------------------------------------------------------------------------------------------------------------------------------------------------------------------------------------------------------------------------------
>MGYP001219152776	78	0.359	1.962E-11	15	78	302	34	97	136
---------------DQSGVTGLETAIILIVFVVMASVFVFTILSTGLFSVGLGKETVYAGLNEASPILGRSGGIVGYG-------------------------------------------------------------------------------------------------------------------------------------------------------------------------------------------------------------------------------
>MGYP000892993990	78	0.371	1.962E-11	3	72	302	31	99	169
---IDRIGRKRSF-GNERGITGLETAIVLIAFVVLASVFAFASLSTGIFASEKAEESIKTGLHSAIGAIEVRG-------------------------------------------------------------------------------------------------------------------------------------------------------------------------------------------------------------------------------------
>tagenome__1003787_1003787.scaffolds.fasta_scaffold12204443_1	78	0.310	1.962E-11	15	114	302	0	96	180
---------------REYAFTGLEAAIILIAFVIVAAVFAYTILGAGFFVTDKASTTTTGSLKEASSTVYLEGTVHGRLSSG-NQRLHEVDFTLAIPDTGRDQDL--GGMTISYT-------------------------------------------------------------------------------------------------------------------------------------------------------------------------------------------
>MGYP001315813142	78	0.250	1.962E-11	16	108	302	3	110	233
----------------QRGITGIKTAIIMISFVVVASVFAFATLNTGFFTAEEGKKTILGGLNKAETSIIVRGGITAIrggvdvdandtllinSTSTDKYVITTVKFLVPTALTDGDIDLPPPY-------------------------------------------------------------------------------------------------------------------------------------------------------------------------------------------------
>SRR3989337_3750674	78	0.339	2.637E-11	26	131	302	14	116	223
--------------------------ILLIAFVIVAAALAFVVLNMGFSTTQKAKVAIIAAVEEAGSSLEVAGKITAVGDV-DNNVLNATTIPLKIVSGGTSSNMDGNFTSIKVITSN--IEYDNVYKFGPL--------------------------------------------------------------------------------------------------------------------------------------------------------------------------
>MGYP001402490043	78	0.354	2.637E-11	15	76	302	13	74	258
---------------DQRGITGLETAIVLIAFVVVASVFAFTVLSTGLFTSKEAEKASRAAITSAEATMVRVGSVVA---------------------------------------------------------------------------------------------------------------------------------------------------------------------------------------------------------------------------------
>MGYP001424132178	78	0.300	2.637E-11	14	97	302	14	103	261
--------------REERGVTGLETAIVLIAFVVASSVLAFASLSTGVFSSDKTKETAKAGVHGAISALEIRGvkgtaTVTATTSQPIGaGDGSTTTFWMANAP------------------------------------------------------------------------------------------------------------------------------------------------------------------------------------------------------------
>MGYP001430361068	77	0.348	4.759E-11	11	76	302	1	66	248
-----------NITNDQRGITGLETAIVLIAFVVVAAVFAFTVLTTGLFTSQETEKASRAAIATTESSLVKLGSVVA---------------------------------------------------------------------------------------------------------------------------------------------------------------------------------------------------------------------------------
>UPI00047C53DD	77	0.348	4.759E-11	11	76	302	4	69	251
-----------NITNDQRGITGLETAIVLIAFVVVAAVFAFTVLTTGLFTSQETEKASRAAIATTESSLVKLGSVVA---------------------------------------------------------------------------------------------------------------------------------------------------------------------------------------------------------------------------------
>3300025661.a:Ga0208905_1000902_6	76	0.383	6.392E-11	15	74	302	30	89	91
---------------DDAGFTGLEGAIILIAFVFVASVFSFTILNSGFFTTGTAQKVIYTGVDQSASSLMLVGDV-----------------------------------------------------------------------------------------------------------------------------------------------------------------------------------------------------------------------------------
>988|Ga0256839_1032961_3|+1387|00	76	0.360	6.392E-11	17	112	302	3	100	221
-----------------RGIVGIEAAIVLIAFVLVASALAFVAINMGMFASQKSKEIMARAYESSTKSLDVAGNALGKvvnvGGTVGDEAVSIVYIPVKLTGGARPIDLS--KTVVS---------------------------------------------------------------------------------------------------------------------------------------------------------------------------------------------
>SRR3972149_10100548	76	0.235	8.584E-11	31	115	302	0	85	108
-------------------------------FVVVATVFAFVVLTAGVFSSEGGKEAVFAGLSKARGTMEVRGGIVA---TSTGGAVDDIFFAVASTASGESIPLDPvatnNRTVIAYRD------------------------------------------------------------------------------------------------------------------------------------------------------------------------------------------
>MGYP001003468897	76	0.337	8.584E-11	15	94	302	6	84	185
---------------DDRAFTGLEAAMVFIAFIVVASVFAYVALGTGFFTTQKTEQTVYSAVQQVGSVVQVVEPVMVQANAP-GDGIRYISIMVR---------------------------------------------------------------------------------------------------------------------------------------------------------------------------------------------------------------
>MGYP001421079730	76	0.440	1.153E-10	15	64	302	18	67	69
---------------DQSGITGLETAIVLIAFVVVAAVFAFTVLTTGLFTSEKAKETALEGVSSA---------------------------------------------------------------------------------------------------------------------------------------------------------------------------------------------------------------------------------------------
>MGYP000689025537	76	0.350	1.153E-10	6	62	302	8	64	70
------LIKSARLHSDQRGITGLETAIVLIVFVVVASVFAFAVLSTGLLSSEKSKEAALGGWK-----------------------------------------------------------------------------------------------------------------------------------------------------------------------------------------------------------------------------------------------
>MGYP001452442190	76	0.226	1.153E-10	15	115	302	13	148	258
---------------DQRGITGLETAIVLIAFVVVASVFAFTVLTTGLFTSKEAEKSSRAAITSAEATMVRVGSIVAGGaclqlppgncvNDGSG-AVDWIncgatgtdpdrrpvdngvcaghaqLLRFKLTPGGDvPVEFDPESVDIYYYD------------------------------------------------------------------------------------------------------------------------------------------------------------------------------------------
>MGYP000938533543	75	0.319	1.547E-10	10	81	302	1	72	87
----------SKLVKNEDAFTGLEAAIVLIAFIVVAAVFSYVMLGAGFFATGEAQRVVDTGVAQASSAVELSGPVIVNATDG----------------------------------------------------------------------------------------------------------------------------------------------------------------------------------------------------------------------------
>3300013126.a:Ga0172367_10048722_5	75	0.342	1.547E-10	13	82	302	16	85	88
-------------HRGDHAFTGLEAALILIAFVVVAAVFSYTLLNTGFMVTQQSRNTIFTAVEQTTSTLDLSSEVYGVGEAGS---------------------------------------------------------------------------------------------------------------------------------------------------------------------------------------------------------------------------
>MGYP001087442563	75	0.488	1.547E-10	16	58	302	62	104	105
----------------QRGVTGLETAIILIAFVVVASVFAFTVLSTGIFSAERGKETIH---------------------------------------------------------------------------------------------------------------------------------------------------------------------------------------------------------------------------------------------------
>SoimicmetaTmtLMA_FD_contig_31_1138789_length_455_multi_4_in_0_out_0_1	75	0.277	1.547E-10	35	120	302	0	86	165
-----------------------------------ASVFAFVVLSTGLFSAERGKETVFAGLEKARGNLEVRGAVTAAATPP---NVDSFTFNLANAAGGTPTLIDPtadfNSLAMNYIDEDERV-------------------------------------------------------------------------------------------------------------------------------------------------------------------------------------
>5346|scaffold_804472_c1_2|+189|00	75	0.344	2.077E-10	12	69	302	13	70	71
------------LRKDESGRTGLEAAIILIAFVTVAAVFAYSILSAGLFAAERDKDIVYAGLEQSRSTIE----------------------------------------------------------------------------------------------------------------------------------------------------------------------------------------------------------------------------------------
>MGYP001083830262	74	0.348	2.788E-10	1	66	302	3	68	93
-GRVKFRTRLTAWHSDKRGITGLETAIVLIAFVVVSSVFAFAALSTGLLSCDKAKETISADLAETKG-------------------------------------------------------------------------------------------------------------------------------------------------------------------------------------------------------------------------------------------
>MGYP001346325452	74	0.440	2.788E-10	5	54	302	72	121	125
-----GFISPKNLREDQRGITGLETAIVLIAFVVVASVFAFAVLSTGLLSSEKAK-------------------------------------------------------------------------------------------------------------------------------------------------------------------------------------------------------------------------------------------------------
>MGYP001369020673	74	0.254	2.788E-10	15	116	302	6	103	185
---------------DDGAFTGLEVAMVFIAFIVVASIFAYAALSAGFFTTQKTEQAVYSAVQQVGTVIQIVEPVMVQAGS-SGDSVRYITITVK---GSSNVDIDVERIVVTVSTA-----------------------------------------------------------------------------------------------------------------------------------------------------------------------------------------
>A0A1F5A1D7	74	0.258	2.788E-10	15	120	302	13	124	196
---------------REEGMAGPAAAIILSSFVIVGSSLAFVVVNTGTFSAGEVAETVMGSLDGVLGTLELGGPvtVIDVNDDGAIDESDHIVLDLRNVPGGSPVLVDPsassGSLIINYVDAQDRV-------------------------------------------------------------------------------------------------------------------------------------------------------------------------------------
>MGYP000344227414	74	0.320	2.788E-10	35	108	302	0	74	202
-----------------------------------ASVFAFTVLSTGIFTSERAKETIFAGVEETKGALEPSGSLIAyTADRGGVDTVYKVSFIVSNVVNGAAVDLTPPY-------------------------------------------------------------------------------------------------------------------------------------------------------------------------------------------------
>MGYP001061626043	74	0.328	5.020E-10	0	68	302	1	70	71
MNKLPRFVRTYReVLTSEEGITGLETAIVLIAFVAVSSAFTFATLSTGMFSSDKARETMNAGLAQTRATM-----------------------------------------------------------------------------------------------------------------------------------------------------------------------------------------------------------------------------------------
>MGYP000365541736	74	0.349	5.020E-10	14	72	302	20	82	104
--------------RNQRGITGLETAIVLIAFVIVTSVFAFTILSAGVFSSEANKQTIHADLpdraAPARFSLRIRG-------------------------------------------------------------------------------------------------------------------------------------------------------------------------------------------------------------------------------------
>MGYP001458916479	74	0.500	5.020E-10	11	54	302	18	61	114
-----------NFWQDERGITGLETAIVLIAFVVVAAVFAFTVLTTGLFATEKAK-------------------------------------------------------------------------------------------------------------------------------------------------------------------------------------------------------------------------------------------------------
>MGYP001474228752	74	0.408	5.020E-10	14	62	302	77	125	126
--------------RSQHGITGLETAIVLIAFVVVASVFAFTILSAGVFSSEANKQTIRAGLK-----------------------------------------------------------------------------------------------------------------------------------------------------------------------------------------------------------------------------------------------
>APEBP8051073302_1049394.scaffolds.fasta_scaffold49907_2	74	0.330	5.020E-10	33	132	302	0	96	189
---------------------------------IIAAALSYVVINMGFYTTQKTKETMQTGLDESLTALQLDGVVTGKTNDTS-SHILYILIPVKLSAGRGSVDLGSSSVVVSVYLP--SVTLMNIYQGPVIT-------------------------------------------------------------------------------------------------------------------------------------------------------------------------
>MGYP000683848283	73	0.395	6.735E-10	8	55	302	3	50	51
--------RFMKMHRSEKGITGLETAIILIAFVVVASVFAYTVLSAGIFSSQKGKE------------------------------------------------------------------------------------------------------------------------------------------------------------------------------------------------------------------------------------------------------
>MGYP001278749549	73	0.396	6.735E-10	16	68	302	17	69	70
----------------EKGITGLETAIVLIAFVVISSVFAFATLSTGMFASDKARETINVGLAQTRASM-----------------------------------------------------------------------------------------------------------------------------------------------------------------------------------------------------------------------------------------
>MGYP000079508306	73	0.400	6.735E-10	6	55	302	8	57	77
------LIKSARLHSDQRGITGLETAIVLIAFVVVASVFAFAVLSSGLLSSEKSKE------------------------------------------------------------------------------------------------------------------------------------------------------------------------------------------------------------------------------------------------------
>MGYP000442211942	73	0.404	6.735E-10	9	55	302	8	54	85
---------PGDLRADQRGITGLETAIVLIAFVVVASVFAFAVLSTGLLSSEKSKE------------------------------------------------------------------------------------------------------------------------------------------------------------------------------------------------------------------------------------------------------
>MGYP000701644806	73	0.204	6.735E-10	22	117	302	19	143	217
----------------------LKQLIVLTVFVVVAAVFSYVVLNAGFFTTQKSKKVVHTGVEQATSSIELSGDVIGhgwkyskinhsKGDWESGTnnhsyyawnnntnkyildsnNLAVVEFYLTLTAGRHPISMD--DLVISYTDKD----------------------------------------------------------------------------------------------------------------------------------------------------------------------------------------
>MGYP001177333139	73	0.423	9.033E-10	15	66	302	27	78	79
---------------DESGITGLETAIILIAFIVVAAVFAFTIMTTGLFSSERAKTVARSGLSEVAS-------------------------------------------------------------------------------------------------------------------------------------------------------------------------------------------------------------------------------------------
>SRR5690554_4890581	73	0.381	9.033E-10	14	68	302	44	98	100
--------------RDERAFTGLEAAIVFIALIVVASVFAYVVLGAGIATSQKSQEVMHAALEEAGSAL-----------------------------------------------------------------------------------------------------------------------------------------------------------------------------------------------------------------------------------------
>MGYP001316668785	73	0.450	9.033E-10	15	74	302	17	76	206
---------------DQRGVTGLDAAIVLITFVVVSSVFGFSALYAGLVSTDKAKSTIDSSLSEARGSLELRSGV-----------------------------------------------------------------------------------------------------------------------------------------------------------------------------------------------------------------------------------
>MGYP000846373461	72	0.345	1.212E-09	14	68	302	4	58	59
--------------KSDNAFTGLEAAIVLIAFVVVAAVFSYVVLGAGFFTTQKSQEVVHTSVGQTSSSL-----------------------------------------------------------------------------------------------------------------------------------------------------------------------------------------------------------------------------------------
>SRR5665811_964534	72	0.379	1.212E-09	1	57	302	30	87	99
-GHLRGIAAFLSRiQRDQRGITGLETAIILIAFVVVASVFAYTVLTAGVFSSQKSSEAV----------------------------------------------------------------------------------------------------------------------------------------------------------------------------------------------------------------------------------------------------
>MGYP001318494526	72	0.405	1.212E-09	15	83	302	17	85	120
---------------DQNGLTGLDAAIVLITFVVVSSVFSFTALSAGLVSTDKAKSTIDGSLSSARGSLELRSGVKAETTLTTN--------------------------------------------------------------------------------------------------------------------------------------------------------------------------------------------------------------------------
>A0A1G9AFR4	72	0.268	1.212E-09	15	111	302	6	101	185
---------------NREASSGLEAAIVFIAIIVIASIFAYVVLGAGIFASQKSQEVMHAGLMDAGSALRL-GDVVIVKMDSSRDLVERIVFDLETMTDLAAFDMGSMTYTI----------------------------------------------------------------------------------------------------------------------------------------------------------------------------------------------
>MGYP000969151860	72	0.268	1.212E-09	15	111	302	6	101	185
---------------NREASSGLEAAIVFIAIIVIASIFAYVVLGAGIFASQKSQEVMHAGLMDAGSALRL-GDVVIVKMDSSRDLVERIVFDLETMTDLAAFDMGSMTYTI----------------------------------------------------------------------------------------------------------------------------------------------------------------------------------------------
>MGYP000033855096	72	0.271	1.212E-09	33	142	302	0	115	225
---------------------------------VVAAALAFVVLNAGFGTTQKSKTTISEGLQSATGAIEVAGLVTGqkatftldDGDDTSVTALEFYSIPIKLASGANAVNLQKELTAVRYF--SNTIKYDNIYKGVVFNNSSDSGSFSS---------------------------------------------------------------------------------------------------------------------------------------------------------------
>MGYP001359981722	72	0.420	1.625E-09	6	55	302	11	60	61
------LTEAGRMLKQERGVTGLETAIILIAFVVVASVFAFTVLSTGIFSAERGKE------------------------------------------------------------------------------------------------------------------------------------------------------------------------------------------------------------------------------------------------------
>MGYP000996756398	72	0.303	1.625E-09	33	109	302	0	78	212
---------------------------------VVAAVFAYTALSAGLFSTQKSQEAIYYGLERTQSTLQQTGSVIAyKGDGAISHSVGKIEITVQNALkGGESVDLTPPYI------------------------------------------------------------------------------------------------------------------------------------------------------------------------------------------------
>SRR5579875_651999	72	0.739	2.178E-09	12	84	302	45	117	118
------------RKKRKKGLAGLDTAIILIAFIITASVLAYVAVSMGIFVTQKAKTTINKGEETASTALSITGNILYASNYPTDT-------------------------------------------------------------------------------------------------------------------------------------------------------------------------------------------------------------------------
>HubBroStandDraft_1064217.scaffolds.fasta_scaffold371556_2	72	0.269	2.178E-09	16	104	302	1	89	189
----------------DDAITGLEAAIVLIAFVVVGAVFSHVIISAGMTLSDGTRTEVHKGMSRAGSGLVTAGSIYAVDLNDDLRDAEGILVPIRLLSGSDPVDL-----------------------------------------------------------------------------------------------------------------------------------------------------------------------------------------------------
>MGYP000561685231	72	0.387	2.178E-09	14	103	302	8	100	223
--------------RKRKGIVGIEAAVVLIAFVLVAASLAFVALNMGMFATQRTKEVIGKAYESSSRALEVPGSALANMNGSSDSSANpalEILVPIRLTAGSKAID------------------------------------------------------------------------------------------------------------------------------------------------------------------------------------------------------
>3300020214.a:Ga0194132_10006137_2	72	0.306	2.178E-09	7	81	302	14	88	363
-------WRTPSHRKGQEGLAGLSTAIVLIAFVVVGSVLAYTMLSSGVNAVDKSKQAIYEGLRRSQSSLAISGRVMGTTVVG----------------------------------------------------------------------------------------------------------------------------------------------------------------------------------------------------------------------------
>MGYP001420067341	71	0.522	3.913E-09	14	57	302	12	55	58
--------------RGERGITGLETAIVLIAFVVVSSVFSFAALPTGLFSTDKAKETI----------------------------------------------------------------------------------------------------------------------------------------------------------------------------------------------------------------------------------------------------
>MGYP001497135824	71	0.322	3.913E-09	14	72	302	6	64	79
--------------RSQHGITGLKTAIVLIACVVVVSVFAFTILSAGVLSSGANKQTIHAGLKETRTRLRQAG-------------------------------------------------------------------------------------------------------------------------------------------------------------------------------------------------------------------------------------
>3300020373.a:Ga0211660_10017605_4	71	0.322	3.913E-09	14	72	302	6	64	80
--------------RSQHGITGLKTAIVLIACVVVVSVFAFTILSAGVLSSGANKQTIHAGLKETRTRLRQAG-------------------------------------------------------------------------------------------------------------------------------------------------------------------------------------------------------------------------------------
>MGYP001227345085	71	0.279	3.913E-09	10	77	302	5	72	86
----------SRMRKDSSGITGIETAIILLAFIMVSSVFAYTVLFAGILASAQGKAAIFSGLKASGRAMEIEGSVSAK--------------------------------------------------------------------------------------------------------------------------------------------------------------------------------------------------------------------------------
>MGYP000949104906	71	0.377	3.913E-09	15	75	302	6	66	88
---------------DDRAFTGLEAAMVFIAFIVVASVFAYVALGTGFFTTQKTEQTVYSAVQQVGSVVQVVEPVM----------------------------------------------------------------------------------------------------------------------------------------------------------------------------------------------------------------------------------
>5503|Ga0310121_10776245_1|+214|01	71	0.279	3.913E-09	10	77	302	5	72	96
----------SRMRKDSSGITGIETAIILLAFIMVSSVFAYTVLFAGILASAQGKAAIFSGLKASGRAMEIEGSVSAK--------------------------------------------------------------------------------------------------------------------------------------------------------------------------------------------------------------------------------
>3300025439.a:Ga0208323_1001225_10	71	0.377	3.913E-09	14	66	302	13	65	101
--------------KEEAGTNGLDTAIILIAFVTVAAVFGYAVLSAGLFSAERGKETVYAGLAEAKS-------------------------------------------------------------------------------------------------------------------------------------------------------------------------------------------------------------------------------------------
>8905|scaffold_867506_c1_1|-2|10	70	0.392	5.244E-09	15	65	302	34	84	86
---------------DQLGVTGLETTIILVVFVVVASVFTFTILSTGLFSTGLGKETVYAGLNEAS--------------------------------------------------------------------------------------------------------------------------------------------------------------------------------------------------------------------------------------------
>MGYP001206824999	70	0.370	7.027E-09	15	68	302	22	75	96
---------------NQEGITDVETAIVLIAFVVVSSVFAFTALSTDLFATDKAKQTIYAFLAETGGTI-----------------------------------------------------------------------------------------------------------------------------------------------------------------------------------------------------------------------------------------
>MGYP000657459962	70	0.418	9.414E-09	11	53	302	4	46	47
-----------SLIRDQRGITGLETAIVLIAFVVVASVFAFAVLSTGLLSSEKS--------------------------------------------------------------------------------------------------------------------------------------------------------------------------------------------------------------------------------------------------------
>MGYP001339760968	70	0.304	9.414E-09	15	96	302	16	87	103
---------------DQRGIAGLETAIVLIAF---------AVLNVGLLSSQKSEQAALGGLEATSASLSIRGDVIASANAG-KTAIDTVRFNLAPA-------------------------------------------------------------------------------------------------------------------------------------------------------------------------------------------------------------
>MGYP001125480592	70	0.358	9.414E-09	7	73	302	57	123	237
-------FALSSALTEQRGATALETAIILIAFMVAASALAWALLSAGLFTTQKSGETLAAGIDQVTNGIEISGD------------------------------------------------------------------------------------------------------------------------------------------------------------------------------------------------------------------------------------
>SRR4030042_4796405	69	0.305	1.689E-08	14	106	302	33	127	131
--------------RREEGVAGPAAAIILSSFIVVGSSLAFVVVNTGTFSAGEVAETVMGSLDGVLGTLELGGPvtVIDVNDDGAIDESDHIVLDLRNVPGGSAVLVDP---------------------------------------------------------------------------------------------------------------------------------------------------------------------------------------------------
>MGYP000327146238	68	0.423	3.028E-08	6	64	302	2	60	61
------ILPLFFNKRKMRGIVGIEAAIVLIAFVIVAAALAFVVLNMGFTTTQKSKEAMVSGLKEA---------------------------------------------------------------------------------------------------------------------------------------------------------------------------------------------------------------------------------------------
>MGYP000249863111	68	0.250	3.028E-08	28	110	302	0	95	101
----------------------------MIAFIVVASVFAMTTLKTGLFSAEQGQQVAYSGLDQATGSLQLRGSVRAirgdvdvDGDDTillsgvDDQAVAKVIFTVTGVIGSSMTDLTPPNTV-----------------------------------------------------------------------------------------------------------------------------------------------------------------------------------------------
>PorBlaBluebeHill_2_1084457.scaffolds.fasta_scaffold1137532_1	68	0.316	3.028E-08	39	130	302	2	97	226
---------------------------------------AFVVLNAGFGTTQKSKTTISEGLKSATGAVEVSGLVTGKkatftmDDDSSVTALEYYSIPIKLASGANSVNLQPELTAVKYF--SKSVSYDNIYKGVV---------------------------------------------------------------------------------------------------------------------------------------------------------------------------
>SRR5208337_3178834	68	0.566	4.053E-08	17	69	302	51	103	104
-----------------RGIVGIEAAIVLIAFVVIAAALAYVVINMGFYASQTAKSTINKGIEEATSALE----------------------------------------------------------------------------------------------------------------------------------------------------------------------------------------------------------------------------------------
>MGYP001468965515	67	0.454	5.425E-08	14	57	302	1	44	56
--------------RGEEGITGLETAIILIAFVIVASSFAFMVLSTGLFAAERGKQTV----------------------------------------------------------------------------------------------------------------------------------------------------------------------------------------------------------------------------------------------------
>MGYP001152321500	67	0.388	5.425E-08	28	93	302	1	67	68
----------------------------LIAFVVVSSVFAFGALSTGLFATDKAKQTIHAGLDETSGTMEPNSSVSATNDvTGSAGYISDLSFSV----------------------------------------------------------------------------------------------------------------------------------------------------------------------------------------------------------------
>SRR4030067_24241	67	0.244	5.425E-08	30	116	302	1	94	114
------------------------------AFVIAAAAFAFVILNMGSLTAEKAQSVIATGMAEASSSMLIDNGVVGYfGNTTtapvlqSNVYLYKVVFYIKLSQGHEPIDVSGNRLVATYTNA-----------------------------------------------------------------------------------------------------------------------------------------------------------------------------------------
>A0A2E2DSA2	67	0.320	7.259E-08	15	64	302	17	66	67
---------------DQRGMSAIETSIVLIAFVVVASVFGFAMLNTGLLSSQNEQEVVQAGIDET---------------------------------------------------------------------------------------------------------------------------------------------------------------------------------------------------------------------------------------------
>MGYP000047080462	67	0.447	7.259E-08	14	51	302	11	48	85
--------------RDQRGITGLETAIVLIAFVVVASVFAFAVLSTGLLSSE----------------------------------------------------------------------------------------------------------------------------------------------------------------------------------------------------------------------------------------------------------
>MGYP001086306349	67	0.258	7.259E-08	28	116	302	1	93	140
----------------------------LVAFIVTASAFSFMILNMGYLTSQKAESVISAGMSEATSTLYMDSDLIGTfsnnTSAQSDICLTKAVFYVRLGDGDSPIDMSDSRLVITYSND-----------------------------------------------------------------------------------------------------------------------------------------------------------------------------------------
>MGYP001066789458	66	0.392	1.299E-07	4	54	302	19	69	70
----RKVTMPQVRLNEQRGITGLETAVVLIAFVVVASVFAFAVLTTGLISSEKSK-------------------------------------------------------------------------------------------------------------------------------------------------------------------------------------------------------------------------------------------------------
>MGYP001032575600	66	0.260	1.299E-07	13	81	302	10	78	80
-------------RKRENAFSGLEAAIVMIVFVVAAAVFGYSMISTGMFATQKVQEVTYAGIKQNASVAITDGLIRGHYNEG----------------------------------------------------------------------------------------------------------------------------------------------------------------------------------------------------------------------------
>MGYP000035264497	66	0.408	1.299E-07	6	54	302	0	48	87
------MFWTVDRSTSERGITGLETAIILIAFVVVASVFAFTVLSMGIFASRDQK-------------------------------------------------------------------------------------------------------------------------------------------------------------------------------------------------------------------------------------------------------
>MGYP000406754945	66	0.311	1.299E-07	49	138	302	0	86	171
-------------------------------------------------TTQRTKQAISSGLTEATTALEVEGTVIGHQN-GTSQVLDWVAIPLKLSSGQQSIDLDEDRVAISYISEDNVI--SNIYSGPLTSQTYSNP-------------------------------------------------------------------------------------------------------------------------------------------------------------------
>16105|scaffold03205_1|+3|10	66	0.311	1.299E-07	15	91	302	15	89	192
---------------DDDGFSGLEAAIVLIAFVVVAAVFSFVILGAGFSSSSKVEEVVRDG-GRSPPAVMVMGSVVGQVDN-SGSCLKRVLF------------------------------------------------------------------------------------------------------------------------------------------------------------------------------------------------------------------
>4295|scaffold1574515_1|-251|01	66	0.314	1.738E-07	11	64	302	5	58	59
-----------NGSRSQKGIRGLETGIALIAFVVVASVFVSTILSAGGFSSEANQQTIYAGLKET---------------------------------------------------------------------------------------------------------------------------------------------------------------------------------------------------------------------------------------------
>MGYP001397043733	66	0.385	1.738E-07	11	67	302	43	99	100
-----------WAHRVQRGITGIETAIIMIAFIVVASVAAFTTLNTGFFAASEGKSAILSGITKAKGS------------------------------------------------------------------------------------------------------------------------------------------------------------------------------------------------------------------------------------------
>MGYP000471624707	66	0.276	1.738E-07	20	112	302	7	100	106
--------------------TGMEAAIVLIAFIIVASVFSCVTLHAGTLATRDGERAVHDGIRTAACGMQVHGSVFGLNLmHQDPERLECFLVPVQLAPGASAVDMSSVSVRIT---------------------------------------------------------------------------------------------------------------------------------------------------------------------------------------------
>A0A0W8FEA4	65	0.321	2.324E-07	28	114	302	1	82	168
----------------------------LIAFIVVAAVFSFAVLGTGFFAAQKSGEVIQKGVETTSTSLALGGTVRVQSDT-SDVKLKYIFLYLQVTPGRGGIDMD----RVSYT-------------------------------------------------------------------------------------------------------------------------------------------------------------------------------------------
>A0A124FUX8	65	0.324	2.324E-07	15	91	302	2	76	180
---------------DNDGFSGLEAAIVLIAFVVVAAVFSFVILGAGFSSSSKVEEVVRDG-GRSPTAVMVMGSVVGQVDN-SGSCLKRVLF------------------------------------------------------------------------------------------------------------------------------------------------------------------------------------------------------------------
>MGYP001193802387	65	0.357	2.324E-07	23	78	302	0	55	180
-----------------------ETAIILIVFVVMASVFVFTILSTGLFSVGLGKETVYAGLNEASPILGRSGGIVGYG-------------------------------------------------------------------------------------------------------------------------------------------------------------------------------------------------------------------------------
>tagenome__1003787_1003787.scaffolds.fasta_scaffold7247520_1	65	0.324	2.324E-07	15	91	302	11	85	189
---------------DNDGFSGLEAAIVLIAFVVVAAVFSFVILGAGFSSSSKVEEVVRDG-GRSPTAVMVMGSVVGQVDN-SGSCLKRVLF------------------------------------------------------------------------------------------------------------------------------------------------------------------------------------------------------------------
>SRR3990172_3762275	65	0.458	3.108E-07	5	76	302	25	96	120
-----NLIQKWPKNNTHRALIGLESAIIIIAFVIVVAALAFVVINMGFSTAQKAKTAISSTMTSASSSLEPEGKVIA---------------------------------------------------------------------------------------------------------------------------------------------------------------------------------------------------------------------------------
>MGYP001300419015	65	0.300	3.108E-07	29	78	302	3	52	140
-----------------------------IAFVVVASLFAFTGLSAGIFSVERGKETIHAGLVGARSSMELKGSIIFNG-------------------------------------------------------------------------------------------------------------------------------------------------------------------------------------------------------------------------------
>MGYP001326314333	64	0.313	4.155E-07	5	71	302	4	61	74
-----GFISPKNLREDQRGITGLETAIVLIAF---------AVLRTGLLSSEKSKETVLGGLEDTSSTLNIR--------------------------------------------------------------------------------------------------------------------------------------------------------------------------------------------------------------------------------------
>MGYP001322222676	64	0.387	4.155E-07	22	70	302	29	77	103
----------------------LETAIVLIAFVVVASVFAFAVLTTGLLSSGKSKEAVIGALEGAGSTLRL---------------------------------------------------------------------------------------------------------------------------------------------------------------------------------------------------------------------------------------
>MGYP000932304056	64	0.363	7.424E-07	10	64	302	1	55	67
----------SKLTKNEDAFTGLEAAIVLIAFVVVAAVFSYVMLGAGFFATQEAPRTAHTGVGPA---------------------------------------------------------------------------------------------------------------------------------------------------------------------------------------------------------------------------------------------
>16258|Ga0233407_10233932_1|+3|10	63	0.323	9.921E-07	17	87	302	2	72	93
-----------------REMTGLETAIILVAFVITAAAFAFVVLHKGFLKAKKAQSVISSSMSKASSAMLIDGGIISTFNQTGGDHAD----------------------------------------------------------------------------------------------------------------------------------------------------------------------------------------------------------------------
>EBPBio282013_DNA_FD.fasta_scaffold102670_1	63	0.355	9.921E-07	16	91	302	19	92	196
----------------EDGFSGLEAAIVLIAFIVVAGIFSFVILGAGFSSSAKAKEVAFDG-GRSGTAVMVMGSVVGQVDN-SGSCLKRVLF------------------------------------------------------------------------------------------------------------------------------------------------------------------------------------------------------------------
>UPI000614468D	63	0.242	9.921E-07	28	109	302	0	94	217
----------------------------MIAFVVVASVFAMTTLQTGIFSAEQGKEVALSGLDLATGSLQLRGflrAVRGDVDVDgndvillsgvDDQAVAKVIFTVVGALGSSMTDLTPPHT------------------------------------------------------------------------------------------------------------------------------------------------------------------------------------------------
>3300000563.a:SL_3KL_010_SEDDRAFT_10005348_7	63	0.327	1.326E-06	15	75	302	18	77	193
---------------DEEAFTGLEAGIILIAFVVVAAVFSYVVLGSGFYATEKARQVTSDA-GTTPSSLVVNGAVI----------------------------------------------------------------------------------------------------------------------------------------------------------------------------------------------------------------------------------
>MGYP001261720269	63	0.487	1.771E-06	21	59	302	0	38	86
---------------------GLETAIVLIAFVVVAAVFAFTVLTTGLFTSEKAKETALA--------------------------------------------------------------------------------------------------------------------------------------------------------------------------------------------------------------------------------------------------
>MGYP000244578737	62	0.278	3.159E-06	40	116	302	0	78	191
----------------------------------------FVVLNMGFTTTQKSKEAMVSGLKEASSALEIDGTVVGvTGNDTQGqKAVFLIAIPLKLASGKHPIDMSKTTVSLMFVNA-----------------------------------------------------------------------------------------------------------------------------------------------------------------------------------------
>MGYP001067198379	61	0.448	4.218E-06	0	57	302	0	51	67
MNPLRRLLKA------KKGIVGIEAAIVLIAFVVIAAALSYVVINMGFFATQKTKETI----------------------------------------------------------------------------------------------------------------------------------------------------------------------------------------------------------------------------------------------------
>MGYP000365510014	61	0.370	4.218E-06	4	55	302	17	70	86
----RPLGRAAELQANQKGITGLETAIELIAFVVVASVFAFAVLSTGLqyGTAQLGKE------------------------------------------------------------------------------------------------------------------------------------------------------------------------------------------------------------------------------------------------------
>SRR5450759_5161782	61	0.313	4.218E-06	44	109	302	0	66	142
--------------------------------------------SAGLFSTQKSQEAVYSGLQEAQSTMQVMGDVVGYRSTlNTNIDLGKVEFTVSLSSGGAPLDLTPAYT------------------------------------------------------------------------------------------------------------------------------------------------------------------------------------------------
>MGYP001116704618	61	0.301	5.631E-06	10	62	302	5	57	92
----------SRMRKDSSGITGMETAIILLAFIMVSSVFAYTVLFAGILASAQGKAAIFSGLK-----------------------------------------------------------------------------------------------------------------------------------------------------------------------------------------------------------------------------------------------
>MGYP000574897078	61	0.392	7.517E-06	1	51	302	11	61	62
-GIKELYGRSRQILEERSGITGLETAIVLIAFVVVSSVFAFAALSTGLFSSD----------------------------------------------------------------------------------------------------------------------------------------------------------------------------------------------------------------------------------------------------------
>MGYP000857295107	61	0.316	7.517E-06	13	72	302	1	60	62
-------------KQYDEAFTGLEAAIVVIAFVVVAVVFGMAVLGTGFFATQEAEKTTTSGYKLASSTIYIEG-------------------------------------------------------------------------------------------------------------------------------------------------------------------------------------------------------------------------------------
>MGYP000394961868	61	0.268	7.517E-06	44	133	302	0	89	178
--------------------------------------------NMGMFTTQRSKEVIGRGLSEASSAIEVDGIVTGNV---TNNKVGALLIPLKVAPGREAVDLDPSKLAVKLvinSGAQGGVAYEDVYIDAVPPD------------------------------------------------------------------------------------------------------------------------------------------------------------------------
>MGYP001139991096	60	0.382	1.339E-05	11	44	302	7	40	41
-----------SFWRDEKGITGLETAIILIAFVVVAAVFAYTVLS-----------------------------------------------------------------------------------------------------------------------------------------------------------------------------------------------------------------------------------------------------------------
>MGYP001044966406	60	0.259	1.339E-05	39	115	302	0	74	162
---------------------------------------SYVVLGAGFFTTQKSQETVYSATKQASANLAESGPVVLETDESS--EVKNISFNLKPAAGASPIDLSRITYHITTTD------------------------------------------------------------------------------------------------------------------------------------------------------------------------------------------
>MGYP000327113889	60	0.404	1.339E-05	6	52	302	179	225	226
------MYSQLNLHKDESGQNALETAIILIAFIVVASVFAFTVLSAGSASTEK---------------------------------------------------------------------------------------------------------------------------------------------------------------------------------------------------------------------------------------------------------
>SRR4030042_33168	59	0.236	1.786E-05	31	116	302	1	93	188
-------------------------------CVLTAAAFAFVIINMGCLPAEKAQSVIATGMAEASSSMLIaNGGVWYFGNTTtapvlqSNVYLYKVVFYIKLSQSHEPIDVSDNRLVATYTNA-----------------------------------------------------------------------------------------------------------------------------------------------------------------------------------------
>MGYP001432787937	59	0.500	2.383E-05	15	48	302	7	40	41
---------------RQKGITGLETAIVLIAFVVVASVFAFTILSAGVF-------------------------------------------------------------------------------------------------------------------------------------------------------------------------------------------------------------------------------------------------------------
>MGYP000482610706	59	0.291	2.383E-05	28	75	302	0	47	51
----------------------------MISFVVVASVFAYTVLSAGVFSVEKGKQAIHAGMEQVQGSVHLVGGVM----------------------------------------------------------------------------------------------------------------------------------------------------------------------------------------------------------------------------------
>MGYP001302812715	59	0.370	2.383E-05	3	56	302	0	51	52
---MSKLFKRLN--RNEKGQAALESAIILIAFVVVASVFAFTILSAGSATTEKGEEA-----------------------------------------------------------------------------------------------------------------------------------------------------------------------------------------------------------------------------------------------------
>17731|Ga0153916_15284559_1|-3|10	58	0.457	4.239E-05	12	46	302	18	52	53
------------LRRNQEGVTGLETAIILIAFVIVASVFSYVVLSAG---------------------------------------------------------------------------------------------------------------------------------------------------------------------------------------------------------------------------------------------------------------
>GraSoiStandDraft_16_1057320.scaffolds.fasta_scaffold940295_3	58	0.329	4.239E-05	39	126	302	1	85	197
---------------------------------------AFVVLNMGFSTTQKAKTAIIAAVEEAGSSLEVXGKITAXGQXSSN-VLNATVIPLKIVSGGASSNLDGNFTSIKIITDN--IEYDNIF-------------------------------------------------------------------------------------------------------------------------------------------------------------------------------
>MGYP001037765425	58	0.300	5.653E-05	45	134	302	0	84	174
---------------------------------------------MGFYSAQQAKSTIDKGIQEATSALTLDGFLVGKTN---GTAIQWLAVPVKLAVGQSEVDMASDTVVVAVVGDD--FALANIYSGANYTST-----------------------------------------------------------------------------------------------------------------------------------------------------------------------
>MGYP001366742436	57	0.425	7.537E-05	9	48	302	53	92	150
---------RQSIFGEERGITGLETALVLIAFVVVSSVFAFVSLSTGLF-------------------------------------------------------------------------------------------------------------------------------------------------------------------------------------------------------------------------------------------------------------
>GraSoiStandDraft_41_1057321.scaffolds.fasta_scaffold9800632_1	57	0.252	7.537E-05	32	112	302	8	105	189
--------------------------------IIISAVLSSVVLGAGYFSSQkaqetvntgaipqytavpRAQETVYIGLEQAASNIEMIGNVYGLASSPSAG-IDEIRFTIGPAPGAPSVDLSKLKIVFS---------------------------------------------------------------------------------------------------------------------------------------------------------------------------------------------
>MGYP000435934719	57	0.269	1.005E-04	22	73	302	73	123	124
----------------------LNVPIGIIGF-VVAAIFAFTVLSTGTFLTERSKEAAYSGLQEVRGSLELKGS------------------------------------------------------------------------------------------------------------------------------------------------------------------------------------------------------------------------------------
>MGYP000362578824	57	0.411	1.005E-04	24	74	302	47	97	159
------------------------AAIVLITFVVVSSVFGFTALSAGLVSTDKAKSTIGESLSEARGSLVLRSGM-----------------------------------------------------------------------------------------------------------------------------------------------------------------------------------------------------------------------------------
>MGYP001478706232	57	0.304	1.005E-04	44	112	302	0	66	171
--------------------------------------------GAGFFTTQKSQEVVHTGVDQASSSLEVSGPV--TVAASSNAYLGSIYLYLQLAAGGTAVDMTKVTYTVS---------------------------------------------------------------------------------------------------------------------------------------------------------------------------------------------
>MGYP001128731120	57	0.363	1.339E-04	6	49	302	31	74	75
------MRTHTSSRAGQRGVTGLETAIIMIAFVVVASVFAMTTLQTGIFS------------------------------------------------------------------------------------------------------------------------------------------------------------------------------------------------------------------------------------------------------------
>MGYP001316339746	56	0.472	1.785E-04	16	51	302	15	50	51
----------------EAGITGLETAIILIAFVTVASVLAYSVLSAGIFSSE----------------------------------------------------------------------------------------------------------------------------------------------------------------------------------------------------------------------------------------------------------
>MGYP000300610176	56	0.500	1.785E-04	7	52	302	0	45	71
-------MKKPRLLRDKRGIVGIEATIVLIAFVVIASALAGVVINMGFYSTQK---------------------------------------------------------------------------------------------------------------------------------------------------------------------------------------------------------------------------------------------------------
>SRR4030042_1454842	56	0.303	1.785E-04	14	90	302	36	114	116
--------------RREEGLAGPAAAIILSSFMLAGSSFAFVVVNTGTFSAQEVADTLMASLDSVLGTLEPQGPvaVIAANDDGVIDESDHVV-------------------------------------------------------------------------------------------------------------------------------------------------------------------------------------------------------------------
>MGYP001136894303	56	0.333	2.378E-04	28	81	302	25	78	79
----------------------------LIAFVIIAGAFSFMVVNMGLFSTQRGRETIQQGISESGSPLIIDGNMFMRARFG----------------------------------------------------------------------------------------------------------------------------------------------------------------------------------------------------------------------------
>MGYP001456284744	56	0.321	2.378E-04	32	87	302	0	54	183
--------------------------------VVVAAVFAFTVMTTGLFSSEKAKTTAQAALTEATSSFILKGSVTAT-CTPSDTTLD----------------------------------------------------------------------------------------------------------------------------------------------------------------------------------------------------------------------
>MGYP001295054360	55	0.425	3.168E-04	9	48	302	42	81	139
---------RQSIFGEERGIIGLETALVLIAFVVVSSVFAFVSLSTGLF-------------------------------------------------------------------------------------------------------------------------------------------------------------------------------------------------------------------------------------------------------------
>MGYP001485050068	55	0.425	4.220E-04	15	54	302	16	55	57
---------------NEQGATGLEAAIVSIAFVVVASVTAFRILATGIFSSQQSR-------------------------------------------------------------------------------------------------------------------------------------------------------------------------------------------------------------------------------------------------------
>MGYP000185599696	55	0.439	4.220E-04	14	54	302	27	67	80
--------------RKRKGFTGLKAAIVLTAFVVVAAVFSYVVLNAGFFTTRNQK-------------------------------------------------------------------------------------------------------------------------------------------------------------------------------------------------------------------------------------------------------
>MGYP000462855465	54	0.571	7.486E-04	14	41	302	159	186	187
--------------KDQRGVTGLETAIILIAFVVVASVFAFT--------------------------------------------------------------------------------------------------------------------------------------------------------------------------------------------------------------------------------------------------------------------
>MGYP001240796471	53	0.368	1.327E-03	5	41	302	6	43	54
-----NLFKGSRRFgRDERGITGLETAIVLISFVVVSSVFAFA--------------------------------------------------------------------------------------------------------------------------------------------------------------------------------------------------------------------------------------------------------------------
>MGYP001071434590	52	0.533	3.129E-03	13	42	302	18	47	48
-------------LKQEKGVTGLETAIILIAFVVVASVFAFTV-------------------------------------------------------------------------------------------------------------------------------------------------------------------------------------------------------------------------------------------------------------------
>MGYP000103073640	52	0.307	3.129E-03	6	57	302	8	50	52
------LIKSARLHSDQRGITGLETAIVLIAF---------AVLSTGLLSSEKSKDTV----------------------------------------------------------------------------------------------------------------------------------------------------------------------------------------------------------------------------------------------------
>MGYP001069347621	51	0.428	7.371E-03	12	46	302	4	38	162
------------LHREDAGITALETAIILIAFVRVASVFAFTMLSAG---------------------------------------------------------------------------------------------------------------------------------------------------------------------------------------------------------------------------------------------------------------
>MGYP001256861419	51	0.375	9.804E-03	12	43	302	3	34	35
------------FYQDEHGFTGLEAAIVLIAFVVVAAVFSYMVL------------------------------------------------------------------------------------------------------------------------------------------------------------------------------------------------------------------------------------------------------------------
>MGYP001459247316	51	0.340	9.804E-03	12	55	302	12	46	47
------------PWRDQRGITGLETAIVLIAF---------AALSTGLFSSDKVRE------------------------------------------------------------------------------------------------------------------------------------------------------------------------------------------------------------------------------------------------------
>RhiMethySRZTD1v2_1073278.scaffolds.fasta_scaffold73053_4	51	0.293	9.804E-03	46	103	302	0	57	158
----------------------------------------------GFFTTQKSQETVYGAVGTATANMEVSGPVVLMTDATTANKVNNISFTVVLAAGGAPMD------------------------------------------------------------------------------------------------------------------------------------------------------------------------------------------------------
>MGYP001006309879	50	0.378	1.304E-02	10	46	302	1	37	79
----------SKLVKNEDAFTGLEAAIVLIAFIVVAAVFSYVMLGAG---------------------------------------------------------------------------------------------------------------------------------------------------------------------------------------------------------------------------------------------------------------
>MGYP001187978342	50	0.355	1.734E-02	0	40	302	0	44	55
MNVKNFCQKTYRRFRriavDQAGITGLETAIVLIAFIVVAAVFAF---------------------------------------------------------------------------------------------------------------------------------------------------------------------------------------------------------------------------------------------------------------------
>MGYP001296973908	50	0.311	1.734E-02	15	58	302	12	56	72
---------------DEEAFTGLEAAMVFIAFLVVASIFAYVALGAGFSrLSERSRPCIQ---------------------------------------------------------------------------------------------------------------------------------------------------------------------------------------------------------------------------------------------------
>3300026026.a:Ga0210129_1001730_4	49	0.437	2.306E-02	16	47	302	15	46	48
----------------DNAFTGLEAAIVLIAFVVVAAVFAYVILGAGF--------------------------------------------------------------------------------------------------------------------------------------------------------------------------------------------------------------------------------------------------------------
>736|scaffold_25156_c1_2|-577|01	49	0.338	2.306E-02	15	76	302	31	92	274
---------------NESGIAGLPLAVILIASMAMPAVFVHTALSAGLLPTQKSPEAVCSAPQEAPNSLKLSGSVVA---------------------------------------------------------------------------------------------------------------------------------------------------------------------------------------------------------------------------------
>MGYP001327153985	49	0.468	4.075E-02	8	38	302	56	87	88
--------REFNReLRSEQGITGLETAIILIAFVVVASVF-----------------------------------------------------------------------------------------------------------------------------------------------------------------------------------------------------------------------------------------------------------------------
>MGYP001247568692	48	0.437	5.417E-02	15	46	302	16	47	64
---------------DQRSITGLETAIVLIAFVVVASGFAFPEERTG---------------------------------------------------------------------------------------------------------------------------------------------------------------------------------------------------------------------------------------------------------------
>MGYP000319813256	48	0.444	7.199E-02	6	41	302	1	36	37
------LHRLNRIVQDERGLSALETAIVLIAFVVVASVFAFT--------------------------------------------------------------------------------------------------------------------------------------------------------------------------------------------------------------------------------------------------------------------
>MGYP000728223153	48	0.520	7.199E-02	15	39	302	42	66	106
---------------NERGITGLETAIVLIAFVVVSSVFA----------------------------------------------------------------------------------------------------------------------------------------------------------------------------------------------------------------------------------------------------------------------
>MGYP001312463529	48	0.406	9.567E-02	12	43	302	8	39	40
------------LRTGQRGITGLETAIVLIAFVVVSSASAFADL------------------------------------------------------------------------------------------------------------------------------------------------------------------------------------------------------------------------------------------------------------------
>MGYP001500415546	47	0.410	1.271E-01	0	38	302	14	49	171
MKRIQQLIRRV---QEERGITGLETAIVLIAFIVVAAVF-----------------------------------------------------------------------------------------------------------------------------------------------------------------------------------------------------------------------------------------------------------------------
>MGYP000918755594	47	0.382	1.689E-01	10	43	302	1	34	97
----------SKLMRNEDAFTGLEAAIVLIAFIVVAAVFSYVLM------------------------------------------------------------------------------------------------------------------------------------------------------------------------------------------------------------------------------------------------------------------
>MGYP001490043046	46	0.380	2.244E-01	33	82	302	13	62	72
---------------------------------VASSVLTYIALSTGLFATCKAKQTIHAGLDETSRTMEVERSVSASDDVMS---------------------------------------------------------------------------------------------------------------------------------------------------------------------------------------------------------------------------
>MGYP001237028476	44	0.450	1.231E+00	1	40	302	15	54	55
-PKNRTLSITSKDLRRPTWHTGLETAIVLIAFVVVASVFAF---------------------------------------------------------------------------------------------------------------------------------------------------------------------------------------------------------------------------------------------------------------------
>MGYP001197956616	43	0.523	2.879E+00	14	34	302	12	32	33
--------------RDERGVTGLETAIILIAFVVV---------------------------------------------------------------------------------------------------------------------------------------------------------------------------------------------------------------------------------------------------------------------------
>MGYP000598483237	42	0.258	3.821E+00	89	119	302	2	32	120
-----------------------------------------------------------------------------------------IAFQVANAAGGESIDLTPGKTLIKYTDATQS--------------------------------------------------------------------------------------------------------------------------------------------------------------------------------------
>MGYP001448505644	42	0.314	6.729E+00	4	34	302	2	36	37
----RTMGRGFSRVKllcgGQRGITGLETAIVLIAFVVV---------------------------------------------------------------------------------------------------------------------------------------------------------------------------------------------------------------------------------------------------------------------------
>MGYP001157880364	42	0.325	6.729E+00	3	45	302	0	42	53
---MRNGRRRQRACDGEEAFSGIEAAILLIAGVVVASVLSFAVLSM----------------------------------------------------------------------------------------------------------------------------------------------------------------------------------------------------------------------------------------------------------------
