# Supplementary material for: Towards a molecular picture of the archaeal cell surface
Source: Nat Commun. 2024 Nov 29;15:10401. doi: 10.1038/s41467-024-53986-9 (PMC11607397; doi:10.1038/s41467-024-53986-9)
Supplement: Supplementary file 5 — Supplementary Dataset 1 [file 41467_2024_53986_MOESM5_ESM.zip › Archaellum_Homologues_2024/DFR88_11670_Metallosphaera_prunae/DFR88_11670_Metallosphaera_prunae_bda9b_env/pdb70.m8]

101	8cwm_F	0.694	285	82	2	22	301	3	287	4.899E-116	374	118M3D42M2D120M
101	7txi_A	0.314	143	89	3	22	158	2	141	3.543E-20	94	62M3I35M2D22M4D15M
101	5tfy_I	0.240	154	97	5	20	159	1	148	9.622E-19	90	63M1I23M4I20M1I8M7D3M7D17M
101	7ofq_B	0.315	92	59	2	22	113	3	90	8.636E-06	50	50M3I7M1I31M
101	7ofq_A	0.279	93	64	1	22	114	3	92	4.765E-05	48	53M3I37M
101	5o4u_O	0.239	92	68	2	22	113	3	92	2.619E-04	45	51M1I8M1I31M
101	5z1l_A	0.244	94	67	1	21	114	2	91	2.526E-03	42	53M4I37M
