# Supplementary material for: Towards a molecular picture of the archaeal cell surface
Source: Nat Commun. 2024 Nov 29;15:10401. doi: 10.1038/s41467-024-53986-9 (PMC11607397; doi:10.1038/s41467-024-53986-9)
Supplement: Supplementary file 5 — Supplementary Dataset 1 [file 41467_2024_53986_MOESM5_ESM.zip › Archaellum_Homologues_2024/DFR88_11670_Metallosphaera_prunae/DFR88_11670_Metallosphaera_prunae_bda9b_env/uniref.a3m]

>101
MGKIRGLVQKYNKLVRRRGLAGLDAAIILIAFIITASVLAFVAINMGLFVTQKAKTTINKGEETASTALTVSSSVLYAVNYPSNTKSYWIYFTVSPTSGVSSVELDPATTGLSFIATEEGITLSNIYKYTLLTDTHLTPVSASGYSLTLESNLTSGGNTYYYFSSPYLALLALNQSLSKVSGHSPIYINYTSFSSTNPEPSWLKNDNNFTFTLTIAGQKVLYYVFINQTFAFSYPVAGDPLVGSAIAPAGSTVGFMILFGPNLGQHVFEYQTINIQITPNIGSPLTLSEYIYQPEGTVTAIG
>UniRef100_A0A088E662	472	0.996	1.246E-146	0	301	302	0	301	302
MGKIRGLVQKYNKLVRRRGLAGLDTAIILIAFIITASVLAFVAINMGLFVTQKAKTTINKGEETASTALTVSSSVLYAVNYPSNTKSYWIYFTVSPTSGVSSVELDPATTGLSFIATEEGITLSNIYKYTLLTDTHLTPVSASGYSLTLESNLTSGGNTYYYFSSPYLALLALNQSLSKVSGHSPIYINYTSFSSTNPEPSWLKNDNNFTFTLTIAGQKVLYYVFINQTFAFSYPVAGDPLVGSAIAPAGSTVGFMILFGPNLGQHVFEYQTINIQITPNIGSPLTLSEYIYQPEGTVTAIG
>UniRef100_H2C431	401	0.799	5.152E-122	0	301	302	0	303	304
MGKLKKVVQSYNRLVRRKGLAGLDTAIILIAFIITASVLAFVAINMGLFVTQKAKTTINKGEETASTALTVSSSVLYAVNYPTNSKSYWIYFTVSPTSGVSSVELDPATTGLSFVATQEGLTLSNIYKYTLLTVpNPGTLYsTVSGSYLTLQNNVSSGGNTYVYYPNPYYALLALNETLGKNMKNSPIYINYTAYTVQSPEPVWLKHDNNFTFTLTINGNTVKYYVFVNQTFAFSFPVAGDPLVGSAIAPAGSTIGFMILFGPNVGSHIFEYQTINIQITPNIGSPLTLSEYIYQPEGSVTSIG
>UniRef100_A0A9E4ZSE7	394	0.698	7.929E-120	2	301	302	5	308	309
--KLGGLLKKYNKIMKRRGLAGLDTAIILIAFIITASVLAYVAINMGLFVTQKAKSTINKGEETASTALTLSGSVLYAVNYPTNTKSYWIYFTVSPSSGVSSVELSPSTTAISFTASALGITYSNIYKFTLLTVSPTQVngnVYANGQYLALADQETSGGQTYAYYPNPYYALLALNYTLGKILGvkQSPLYIT-NTPISSSSLPSWLQHDNVFSFTLNISGTPVTYYAFVNQTFAFTYPVSGDPLIGSAIAPAGSVIGVMILFGPNVGSHVFQYETISIQITPNIGSPLTLSEYVYQPEGNVTVIG
>UniRef100_A0A0E3GSS4	391	0.696	1.347E-118	6	301	302	5	306	307
------MLKEYNKKVKRKGLAGLDTAIILIAFIITASVLAYVAINMGLFVTQKAKSTINKGEETASTALTLSGSVLYAVNYPLNTRSYWIYFTVSPSSGVSSVELSPTTTAISFTASAEGVTYSNIYKYTLLTVSPSelaNVVYANGQYLDLVNQQTSAGQTYVYYPNPYYALLALNYTLynyyLSTKTPSPIFIN-SSILSLSSLPSWLKNDNSFTFTLNISGKLVTYYVFVNQTFAFTYPVAGDPLIGSAIAPAGSVIGVILLFGPDLGSHVFQYQTITIQITPNIGSPLTISEYIYQPEGSVSVIG
>UniRef100_A0A8F5BMX8	389	0.698	6.500E-118	7	301	302	6	304	305
-------VKKYNKKMKRKGLAGLDTAIILIAFIITASVLAYVAINMGLFVTQKAKSTINKGEETASTALTLSGSVLYAVNYPSNTRSYWIYFTVSPSSGVSSVELSPTTTAISFTASTEGVAYSNIYKYTLLTVDPSSLghaVYANGQYLNLINQQTSAGQTYVYYPNPYYALLALNYTLynyyLSTKTPSPIFINSSTLSSI---PQWLKNDNSFTFTLNISGQLVTYDVFVNQTFAFTYPVAGDPLIGSAIAPAGSVIGVMILFGPDLGSHVFQYQTVTIQITPNVGSPLTISEYIYQPEGSVSVIG
>UniRef100_UPI00048D96BB	385	0.687	1.104E-116	6	301	302	5	304	305
------MLKEYNKKVKRKGLAGLDTAIILIAFIITASVLAYVAINMGLFVTQKAKSTINKGEETASTALTLSGSVLYAVNYPSNTRSYWIYFTVSPSSGVSSVELSPSTTAISFTASAEGISYSNIYEYTLLTVSPSELtnqVYANGQYLDLVNQQTNAGQTYVYYPNPYYALLALNYTLSKIDkvSPSPLYIT-TTPSSATQTYPFLAHDNMFTFTLNISGTLVTYYAFVNQTFAFTYPVAGDPLIGSAIAPAGSVIGVMILFGPDLGSHVFQYQTITIQITPNIGSPLTISEYVYQPEGSVSVIG
>UniRef100_Q96XJ6	383	0.702	9.996E-116	7	301	302	6	305	306
-------IKKYNKIVKRKGLAGLDTAIILIAFIITASVLAYVAINMGLFVTQKAKSTINKGEETASTALTLSGSVLYAVNYPTNTKSYWIFFTVSPSSGVSSVELSPATTAISFTASTEGIAYSNIYKYTLLTVSPSTlsdVVYSNSQYLSLVDTESSGGQTYVYYPNPYYALLALNYTLSqkvndKIIKYSPLFINYT---PIPTKPSWLQSDNVFSFTLNISGKPVTYCAFVNQTFAFTYPVAGDPLVGSAIAPAGSVIGVMILFGPSLGSHVFQYQTISIQISPNIGSPLTLSEYIYQPEGTVTVIG
>UniRef100_A0A5Q0TRE0	381	0.683	4.821E-115	6	301	302	5	302	303
------MLKEYNKKVKRKGLAGLDTAIILIAFIITASVLAYVAINMGLFVTQKAKSTINKGEETASTALTLSGSVLYAVNYPSNTRSYWIYFTVSPSSGVSSVELSPTTTAISFIASAEGVAYSNIYNYTLLTVSPSELanaVYANGQYLDLVNQQTSAGQTYVYYPNPYYALLALNYTLyHSIKTPSPIFI--TTSESAPTNYPWLKNDNSFTFTLNISGQLITYYVFVNQTFAFTYPVAGDPLIGSAIAPAGSVIGVMLLFGPDLGSYVFQYQTITIQITPNIGSSLTISEYVYQPEGSISVIG
>UniRef100_A0A1C8ZU76	371	0.669	1.258E-111	7	301	302	6	305	306
-------IKEYNKKMKRKGLAGLDTAIILIAFIITASVLAYVAINMGLFVTQKAKSTIDKGEETASTALTLSGSVLYAVNYPSNSRSYWIYFTVSPSSGVSSVELSPATTAISFTASALGVAYSNIYKYTLLTVSPSEvngVVYAAPQYLSLADQESSGGQTYVYYPNPYYALLALNYSlyqmvLSKQIKYSPLYITTTKSTSTQ---TWLTSDNVFQFTLNISGTLEIFYAYVNQTFAFTYPVAGDPLIGSAIAPAGSVIGVMILFGPDLGSHVFQYQTITIQISPNIGSPLTLSEYVYQPEGNVTVIG
>UniRef100_A0A0U2WRA8	310	0.605	9.884E-91	10	301	302	2	303	304
----------YMKRRKTRGLAGLDTAIILIAFIITAAVLAYVAVNMGLFVTQKAKTTINKGEETASTALSLSGNVLYAVNYPTNTKSYWMYFTVSPSSGVSSVDLSPSTTAISFTAASRGVSLSNIYQFSLLSVLPSQVnnkvqvkLGTSIINLTLAFSSNSAGQTYVYYSDPNYALLALNYTLgQEVKGGqltsSPLYIISNT-SIVASKP-WLKNDNVFTFNISVNGTEVEYYAYVNKTFAFTYPVSGFPLAGSDIAPAGSVIGVMILFGPGEATNVFQYETVTIQITPNIGSPLTISQYIYQPDGKVTVIG
>UniRef100_UPI001E4EF099	289	0.588	1.682E-83	4	301	302	3	285	286
----KSAIRAYNRKMRRRGLAGLDTAIILIAFIITASVLAYVAVNMGLFVTQKAKSTITKGEETASTALTLSGSVLYAVNYPTDTNSYWLYFPVSPSSGVSSVELSPATTAISFTASSSGIELSNIYVFSLMS-------YVSNYYVTqTVSNQSQGGQTYYYFTSPYAALVALSEiiSNKQNTTPVPVNISTTKPTTTT-------DVNTFSFEY----QRTTYYVTVYRTFAFTFPIAGFSLAGSDVAPAGSTIGVMVLFGPHAGSQVFQYQTVTVQITPNIGSPLTVSEYIYQPEGNVTIIG
>UniRef100_A0A2R6C587	276	0.574	9.951E-79	13	301	302	6	277	278
-------------KRRKKGLAGLDTAIILIAFIITASVLAYVAVSMGIFVTQKAKTTINKGEETASTALSITGNILYASNYPTDSYSYWIYFPVSPSSGVASVQLSPSTTAISFEASTEGIVLTNIYNYTLLTVTSDSPYLLS---------QKSGGITYYYYPSVYAALLALSNAPAQSKPPSGVF-QVLSGSCPSTPPTGYN-----TFTFNYTGKQ--YCAEVGVTFAFTFPVAGDSLVGSAIAPAGSSVGVVILFGPNTGHHVFQYQTLTITITPNIGSPLTVSQYVYQPDGNISVIG
>UniRef100_A0A2R6C5H8	273	0.584	8.954E-78	13	301	302	6	271	272
-------------KRRKKGLAGLDTAIILIAFIITASVLAYVAVSMGIFVTQKAKTTINKGEETASTALSITGNILYASNYPTDTYSYWIYFPVSPSSGVSSVQLSPSTTAISFEASSEGIVLTNIYNYTLLTVT-------SNQYL---QQQTSGGQTYYYYPSVYAAFLALQNVVPKN-------IFSVQSSPTTCASSSTVNEFEFTY------QGTTYCASVYYDFAFTFPVAGDALVGSAIAPAGSTVGVVVLFGPSTGHNVFQYQTLTITITPNIGSPLTVSQYVYQPEGTVSVIG
>UniRef100_A0A2R6CE99	260	0.559	2.808E-73	12	301	302	11	286	287
------------KSKKKKGLAGLDTAIILIAFIITASVLAYVAVSMGIFVTQKAKTTINKGQETASTALSLAGNILYATNYPTDTESFWLYLPIAPSAGVSSVQLAPATTSISLTASTENIVLSNIYNYTLLTITNSPYLQS----------LTAGSQTYYYYSSPYTALLALGYtttSYKAVANKDVFQVQSGACSSTTP---GLSGANYFTFNV----SKTQYCAEVYRTFAFTFPVAGDSLVGSSIAPAGSVVGVMILFGPAEGHIVFQYQTITIQVQPNIGSPLTVAQYVYQPDGTVTVLG
>UniRef100_UPI001F461F2A	249	0.567	1.825E-69	4	301	302	1	271	272
----KNIIRRYNKLVKRKGLAGLDTAIILIAFIITASVLAFVAINMGLFVTQKAKTTINKGDETASTALQLSSSILYATNFPKDSVSYWIYFTVSPSAGVSSVYLSPATTSISFLASASGISCSNIYAYTLLNCTSDHLYLCS---------QKAGSQTYYYYSSPYAALLALHY----NTGCKYICIETTKPT------------NGQYFTFNYSGTQYYAYVKSSKPVAITFPVAGDPLVGSDVAPAGSTVGVIILF-PQ-STPVFQYQTITIQVIPNIGAPLTLCQYVYQPEANVSVIG
>UniRef100_A0A2R6B1X2	237	0.560	3.018E-65	45	301	302	0	233	234
---------------------------------------------MGIFVTQKAKTTINKGEETASTALSITGNILYASNYPTDNYSYWIYFPVSPSSGVSSVQLSPSTTAISFEASSEGIVLTNIYNYTLLTVT-------SNQYL---QQQTSGGQTYYYYPSVYAAFLALQKVVPKNI--FSVQSNPTTCASSSTV-------NKFEFTY----QGTTYCASVYYDFAFTFPVAGDALVGSAIAPAGSTVGVVVLFGPSTGHNVFQYQTLTITITPNIGSPLTVSEYVYQPEGTISVIG
>UniRef100_E0SRS0	139	0.358	7.725E-32	9	137	302	2	131	399
---------KTNRKTLKRGIVGIEAAIVMIAFVIVAAALAFVVLNMGFFTTQQSRQVMQRGLGESSSALMVDGSVVATVD-TSISRISYIYVPIKLSTGQYMVDLTPGKSIVGYWSPQRGIAIANTYLMAVLTpvDTPDT--------------------------------------------------------------------------------------------------------------------------------------------------------------------
>UniRef100_A0A2E2VG19	134	0.314	4.243E-30	2	124	302	4	126	311
--KNRLLGRPVTFLQNQRGITGLETAIVLIAFVVVASIFAFAVLNTGLLSSEKSKEATLGGLEETSATLSLRGQVIAVANTGT-TSVDTVKFTIAPaSTASETVDLSNTGTVITYLDEXQGINXGN---------------------------------------------------------------------------------------------------------------------------------------------------------------------------------
>UniRef100_A0A2E2DVV3	131	0.293	4.974E-29	4	135	302	6	137	208
----RPLGKVTGLHANQRGITGLETAIVLIAFVVVASVFAFAVLSTGLLSSEKSKETVLGGLEETSSTISVRGSVIGDSNSG-KTAIDTVKFTLSSAAqASDAVDLSTTGVVVTYLDNNQAINCENPQSFDGDADTP----------------------------------------------------------------------------------------------------------------------------------------------------------------------
>UniRef100_A0A2A4SBZ8	130	0.324	9.198E-29	9	124	302	10	125	182
---------PAKILADQRGITGLETAIVLIAFVVVASVFAFAVLNTGLLSSEKSKEAALGGLEETSATLSIRGNVIAAANSG-KTAIDTLKFNLTPaSTSSESVDLSTTGTVVTYLDENQGINCQN---------------------------------------------------------------------------------------------------------------------------------------------------------------------------------
>UniRef100_A0A2E8EZK1	129	0.311	2.313E-28	15	135	302	16	136	193
---------------DQRGITGLETAIVLIAFVVVASVFAFAVLNTGLLSSQKSEQAALGGLEETSATLSIRGDVIASANAG-KTSIDTVRFNLAPaSTSSESVDLSTTGTVVTYLDENQGINCENPQSFDGDADTP----------------------------------------------------------------------------------------------------------------------------------------------------------------------
>UniRef100_A0A7C7I753	128	0.306	4.275E-28	2	124	302	4	126	208
--KNRLLRETVTFFQNQRGITGLETAIVLIAFVVVASVFAFAVLNTGLLSSEKSKEAALGGLEETSSTLSLRGQVIADANS-DKTAIDLVKFVVAPaSTASESVDLSTTGSVITYLDENQGLNCEN---------------------------------------------------------------------------------------------------------------------------------------------------------------------------------
>UniRef100_A0A2N0MAL8	128	0.278	5.812E-28	11	156	302	10	152	204
-----------NLVVDQRGITGLETAIVLIAFVVVAAVFAFAVLSTGLLSSEKSKETVLGGLEETSSTMTVRGDVIGTSNS-AKDEVDEIKFTLTSAAqASDAVDLSTTGVVVTYLDEDQATNCDNPAVADVLT---TSECSWATTWLIGTSDLLDPG-------------------------------------------------------------------------------------------------------------------------------------------------
>UniRef100_A0A7C7IAW1	128	0.302	5.812E-28	9	146	302	10	145	207
---------PANIRVDQRGITGLETAIVLIAFVVVASVFAFAVLNTGLLSSEKSKEAALGGLEETSATLSIRGKVIADANAG-KTAIDTLKFNLTPaSTSSEPVELSTTGAVVTYLDENQGINCQN--PQAFDSDPHTAECSWSAAWL-----------------------------------------------------------------------------------------------------------------------------------------------------------
>UniRef100_A0A2A4SD31	127	0.306	7.901E-28	2	124	302	4	126	208
--KNRPIIRTDNFLHNQRGITGLETAIVLIAFVVVASVFAFAVLNTGFLSSEKSKEAALGGLQETSSTLSLRGEVIADSNA-AKTAVDLIKFNLAPaSTASESVDLSTTGSVITYLDDFQGINCQN---------------------------------------------------------------------------------------------------------------------------------------------------------------------------------
>UniRef100_A0A2D8PKM5	126	0.306	1.984E-27	2	124	302	4	126	208
--KNRLLGRPGTFLQNQRGITGLETAIVLIAFVVVASIFALTVLNTGLLSSEKSKEATLGGLEETSATLSLRGQVIAVANAGT-TSVDTVKFTIAPaSTASETVXLSNXGTXITYLDEXQGINRGN---------------------------------------------------------------------------------------------------------------------------------------------------------------------------------
>UniRef100_A0A9E4UXT1	126	0.321	2.697E-27	15	122	302	6	113	197
---------------DQRGITGLETAIVLIAFVVVASVFAFAVLNTGLLSSEKSKETVLGGLGETSATMSLRGDVIADAN-PAKASVDTITFTLTPaSTSSEAVDLSASGTVVTYLDADQGINC-----------------------------------------------------------------------------------------------------------------------------------------------------------------------------------
>UniRef100_A0A2N0LY30	124	0.294	6.769E-27	14	124	302	11	121	157
--------------RDQRGITGLETAIVLIAFVVVASVFAFAVLSTGLLSSEKSKETVLGGLEETSSTLSVRGDVIGDANSG-KTALDTVKFTLPSAAqAADAVDLSSTGVVITYLDQDQALNCTN---------------------------------------------------------------------------------------------------------------------------------------------------------------------------------
>UniRef100_A0A2A4SE49	123	0.279	1.698E-26	15	124	302	14	123	201
---------------DQRGITGLETAIVLIAFVVVASVFAFAVLSTGLLSSEKSKETVLGGLEETSSTLSIRGDIVGDANAG-KTAXDTVKFTLTSAAqAADAVDLSSTGVVITYLDSDQALNCTN---------------------------------------------------------------------------------------------------------------------------------------------------------------------------------
>UniRef100_A0A9E4PQ39	123	0.285	1.698E-26	14	124	302	20	130	212
--------------RDQRGITGLETAIVLIAFVVVASVFAFAVLSTGLLSSEKAKETVLGGLAETSSTISIRGDIIADANTG-KTFIDTVKFTLSSAAqAADAVDLSTTGVVVTYLDNDQAINCEN---------------------------------------------------------------------------------------------------------------------------------------------------------------------------------
>UniRef100_A0A497IY76	123	0.318	3.134E-26	12	121	302	5	113	185
------------KFKNKKGFTGLEAAIVLTAFVVVAAVFSYVVLNAGFFTTQKSQEVVHTGVTQATSSVELLGDVIAYGNTTSG-KVVNITFTLALTAGRHPVDLTPGKTVISYYDADRYVN------------------------------------------------------------------------------------------------------------------------------------------------------------------------------------
>UniRef100_A0A521X561	122	0.289	4.258E-26	0	133	302	49	179	244
MNQIKSLAR---RAFEERGITGLETAIVLIAFVVVAAVFAFVVLSTGLFSSERAKETVFAGLSKTRGSMALTGNVYGTTD---LTKITDLTFDVTLAAGGDQVNLDPaaasNRTVISYQDSQNAVS-DVTYTATAITG------------------------------------------------------------------------------------------------------------------------------------------------------------------------
>UniRef100_A0A662UE29	121	0.346	1.067E-25	9	132	302	1	123	276
---------PSRKLRRKKGIVGIESAIVMIAFVIVAAALAFVVLNMGFFTTQQSRAAIQRGLGEASSALELDGTVVAHVD-TNNQNIDYWFATLKLSSGQHQVDLTPVKAVLSYWSPQKGVAIANTYLIAVTT-------------------------------------------------------------------------------------------------------------------------------------------------------------------------
>UniRef100_A0A521X4Z5	120	0.291	1.968E-25	11	133	302	8	130	195
-----------NKVRGEHGITGLETAIVLIAFVVVAAVFAFVVLSTGLFSSERGKETVYAGLAKTRGSMELTGGVIASSNT---TKLTAITFDLTLAAGGDQVNLNPtdttNRTVISYQDNDNKVN-DVVYTTTVITG------------------------------------------------------------------------------------------------------------------------------------------------------------------------
>UniRef100_A0A9E4PNA5	118	0.270	9.084E-25	13	122	302	12	121	206
-------------MRDQRGITGLETAIVLIAFVVVASVFAFAVLSTGLLSAEKSKETVLGGLAETSSTISIRGDIIAESN-TDKTFIDSVRFTLSSAAqSADAVDLSKTGVVVTYLDSTQAINC-----------------------------------------------------------------------------------------------------------------------------------------------------------------------------------
>UniRef100_A0A9E4URY8	118	0.281	1.233E-24	14	122	302	16	124	127
--------------RDQRGITGIETAIILIAMVIVGTVFSVTLLNTGLLSAKKSEETVIEGLKEISSTLFLRGSVFAQAN-PGKTAIDTITFYlIVEAQSVESVDLSSTGTVVTYQDSDNALNC-----------------------------------------------------------------------------------------------------------------------------------------------------------------------------------
>UniRef100_A0A9E4YYA6	118	0.266	1.233E-24	3	121	302	2	120	150
---ITSFLSGKSFMRDQRGITGLETAIVLIAFVVVASVFAFAVLSTGLLSSEKSKETVLGGLAETSSTISIRGDIIATAN-TNKTAIDSITFTLSSAAqASDPVDLSTDGVVVIWTTTRPSTA------------------------------------------------------------------------------------------------------------------------------------------------------------------------------------
>UniRef100_A0A497MLW9	118	0.338	1.233E-24	9	129	302	1	118	196
---------KTKTPRSRRGLTGLETAIILIAFVIVAAAFAFTVLNMGVQTSQKSKEVIGTGLAEASSVIELDGSVIA-YDTDNDDAPDRIQFYIKTSAGKHPVDLSQNTVAIAYTDPY--IHVDNIYDGT----------------------------------------------------------------------------------------------------------------------------------------------------------------------------
>UniRef100_A0A9E4QBN5	118	0.324	1.233E-24	6	109	302	1	108	243
------LFKKSAKAESQKGITGLETAIILIAFVVVASVFAFTVLSTGIFASERSKETVYAGLEEAKSSIEPRGSVIAfkgrVGTSTATDTIYKLSFVVSNAIAGEPVDLTPPYT------------------------------------------------------------------------------------------------------------------------------------------------------------------------------------------------
>UniRef100_A0A2N0MA09	117	0.301	1.674E-24	15	129	302	13	128	199
---------------DQRGITGLETAIVLIAFVVVSSVFAFAALSTGLFSSDKAKETISAGLAETRGTLEQKGSVILTASTTGTSGvISQIEFQVTNAAAGEPIDLTPGNTIIRYSDKNQVKNLTTSSLFT----------------------------------------------------------------------------------------------------------------------------------------------------------------------------
>UniRef100_A0A2E8EZH7	117	0.315	1.674E-24	13	121	302	15	125	204
-------------RQDQRGITGLETAIVLIAFVVVSSVFAFAALSTGLFSSDKAKETISAGLAEARGTLELKGSVIAKvsGTTGASGVVTTMEFQVSNAAAGESIDLTPGNTVIKYSDSSQTVN------------------------------------------------------------------------------------------------------------------------------------------------------------------------------------
>UniRef100_A0A9E4V1J7	117	0.324	2.272E-24	6	109	302	30	137	202
------LFKKSAKAESQKGITGLETAIILIAFVVVASVFAFTVLSTGIFASERSKETVYAGLEEAKSSIEPRGSVIAykgrVDTSTATDTIYKLSFVVSNAIAGEPVDLTPPYT------------------------------------------------------------------------------------------------------------------------------------------------------------------------------------------------
>UniRef100_A0A9E5D1N0	117	0.282	2.272E-24	2	121	302	6	127	206
--KLKGGLRPF--MPDQRGITGLETAIVLIAFVVVSSVFAFAALSTGLFSSDVAKQTIQAGLAETRGTLELKGSVIAKvsgaTGSGTGVAVTTILFHVSNAAAGEAIDLTPGNTIIKYSDKNQTVN------------------------------------------------------------------------------------------------------------------------------------------------------------------------------------
>UniRef100_A0A1F8PCD0	117	0.292	2.272E-24	11	126	302	3	130	210
-----------KFLRKEKGITGLETAIILIAFVVVAAVFAYTALSAGLFSTQKAQEAVYSGLKEAQSTLEIRGSVIATGNViGDAGNIGQITFTVSNVLGGEPIDFTIPsggalgiatgtahKVVISYIDNNQEVN--NLY-------------------------------------------------------------------------------------------------------------------------------------------------------------------------------
>UniRef100_A0A832AAL4	117	0.330	2.272E-24	11	135	302	1	126	273
-----------KKPLNRKGIVGIEAAIVMIAFVIVAAALAFVVLNMGFFTTQQTRQVIQRGLGQSASALEVDGTLVANVDV-SQSRIQFVYVPIKLSTGQYVVDLTPGKSIVAYWSPQRGISIANTYLAAILTpiDTP----------------------------------------------------------------------------------------------------------------------------------------------------------------------
>UniRef100_A0A933TJ22	117	0.312	3.084E-24	12	133	302	2	122	187
------------RARDERGITGLETAIVLIAFVVVAAVFAFVVLSTGLFSSERGKETVYAGLSKTRGSMTITGSVVGTTN---LTNLTALTFNVTLAAGGDSVNLNPsgtNSTNISYQDQDNAIG-DVTYTTTVITG------------------------------------------------------------------------------------------------------------------------------------------------------------------------
>UniRef100_A0A2N0L4K9	117	0.321	3.084E-24	15	122	302	13	121	199
---------------DQRGITGLETAIVLIAFVVVSSVFAFAALSTGLFSSDKAKETISAGLAETRGTLEQKGSVILTSSTTGTSGvISQIEFQVSNAAAGEPIDLTPGNTIIRYSDKNQVKNL-----------------------------------------------------------------------------------------------------------------------------------------------------------------------------------
>UniRef100_A0A2N0LLN5	116	0.306	4.186E-24	16	151	302	17	147	209
----------------EKGITGLETAIVLIAFVVVSSVFAFAALSTGMFASDKARETISAGLAQTRASMQLKGSIIGTANSaTATGTMTTISFHVAQTAGGADVDLTPGTTTVRYTDENQHKLFSSTTGLTV------TPVGSSDSDNLLENN------------------------------------------------------------------------------------------------------------------------------------------------------
>UniRef100_A0A521X4Z4	116	0.278	4.186E-24	0	117	302	17	132	210
MDRIKEMCR---RLREERGITGLETAIVLIAFVVVAAVFAFVVLSTGLFSSERSKETVYAGLAKTRGSMELAGSIIADSD---GTKLTDVTFDLTLAAGGDQVNLNPtdpsNRTVISYVDSN----------------------------------------------------------------------------------------------------------------------------------------------------------------------------------------
>UniRef100_A0A2E8F397	116	0.300	4.186E-24	11	121	302	19	131	210
-----------NSWSDQRGITGLETAIVLIAFVVVSSVFAFAALSTGLFSSDKAKETHAAGLTEARGTLELKGSVVAKvsGTTGASGVVTSIEFQISNAAAGEPIDLTPGNTVIKYSDNTQSVN------------------------------------------------------------------------------------------------------------------------------------------------------------------------------------
>UniRef100_A0A7J3A714	116	0.303	5.681E-24	13	134	302	10	126	192
-------------RTQRRGLTGLETAIILIAFVIVAAAFAFTVLNVGYQSIQKSQEVIAAGLEEASSVMEIDGAVIAKSD---GNTLQNVSFIIKLSAGKSPIDLSEGKLAITWTSKN--MHLDNIYNGTIANVT-----------------------------------------------------------------------------------------------------------------------------------------------------------------------
>UniRef100_A0A2N0LY43	116	0.306	5.681E-24	15	124	302	3	112	194
---------------NQKGITGLETAIELIAFVVVASVFAFAVLSTGLLSSEKSKETVLGGLEETSSTISVRGSVIGDSNS-AKTFIDTVKFTLSSAAqASDVVDLSTTGVVSTYLDDNQAINCEN---------------------------------------------------------------------------------------------------------------------------------------------------------------------------------
>UniRef100_A0A2E2DQX1	116	0.300	5.681E-24	5	123	302	48	166	437
-----LLFPASNLKTDQRGITGLETAIVLVAFILVATVFAFAVLSTGLVASEKSKEAALGSLKEASGTLMVRGRVVGTSNN-ALTALDQVKFTLSSaTQANEGVEFTTAASVISYLDENQAVNLA----------------------------------------------------------------------------------------------------------------------------------------------------------------------------------
>UniRef100_A0A2N0KH51	115	0.320	7.710E-24	14	118	302	13	118	205
--------------RDQRGITGLETAIVLIAFVVVSSVFAFAALSTGLFTTDKAKQTIHAGLAETQGTMELKGSVTATADiTGSSGTVSDLVFWVANAAGGENTDLTPGNTIIKYTDPVQ---------------------------------------------------------------------------------------------------------------------------------------------------------------------------------------
>UniRef100_A0A9E4TQ70	115	0.327	7.710E-24	0	119	302	0	121	209
MTSIRGnfLQRLRSLLPSQRGITGLETAIVLIAFVVVSSVFAFAALSTGLFSADKAKDTIQAGLAETRGSMELKGSVVLKSTVGTSGVVSNIAFQVSNAAGGEAIDLTPGKTIIKYNDETQS--------------------------------------------------------------------------------------------------------------------------------------------------------------------------------------
>UniRef100_A0A2N0KJ16	115	0.317	1.046E-23	16	118	302	15	118	148
----------------QQGITGLETAIVLIAFVVVASVFSFAALSTRLFTTDKAKQTISSGLSETQSTMQLKGSVVATAsATGSGGTVSAITFYVGSTASAEALDLTPGVTSVRYTDNNQ---------------------------------------------------------------------------------------------------------------------------------------------------------------------------------------
>UniRef100_A0A9E6CU97	115	0.299	1.419E-23	15	120	302	16	122	209
---------------NQRGITGLETAIVLIAFVVVSSVFAFAALSTGMFSSDKARETVTAGLAQTRATMELKGSVIGTATvTGSAGSMTTVNFHVTQSAGGADVDLTPGTTVIKYTDKVQSV-------------------------------------------------------------------------------------------------------------------------------------------------------------------------------------
>UniRef100_A0A938HQ75	115	0.269	1.419E-23	15	121	302	9	134	237
---------------RQKGITGLETAIILIAFVVVASVFAFTVLSTGLFSSERSKETVYAGLTEARSSLEPRGSLIaYKGLVGSTGTVFKVSFVVSNAAAGDPIDLTPPYtaddsgtdpdvvsgaqyaTVISYTDQNQYLN------------------------------------------------------------------------------------------------------------------------------------------------------------------------------------
>UniRef100_A0A1F8MP53	114	0.259	1.926E-23	14	126	302	6	130	211
--------------RKEKGITGLETAIILIAFVVVAAVFAYTALSAGLFSTQKAQEAVYSGLKEAQSTLEIKGAIIATGNvTGDAGRIGQITFTVSNVLGGEPIDFtepsggalgiatgSTNKVVINYLDSSQEV--DNLY-------------------------------------------------------------------------------------------------------------------------------------------------------------------------------
>UniRef100_A0A520JXA0	114	0.280	2.613E-23	15	121	302	10	113	187
---------------DQKGFTGLEAAIVLTAFVVVAAVFSYVVLNAGFFTAQKSEEVIHTGVEQATSSVELVGDVIAHGD---GTNVTNVTLTLGLTAGKSPIDLKVGRTVISYTDKNQYVA------------------------------------------------------------------------------------------------------------------------------------------------------------------------------------
>UniRef100_A0A7J3A872	114	0.330	2.613E-23	9	129	302	6	121	192
---------KQSLRTQRRGLTGLETAIILIAFVIVASAFAFTVLNVGFQSTQKSQEVIAAGMEEASSVMEIDGAVIAKSD---GNALKNVTFVVKLSAGKSPVDLSVGKLAITWTSKN--MHEDNIYDGT----------------------------------------------------------------------------------------------------------------------------------------------------------------------------
>UniRef100_A0A2N0LR52	114	0.320	2.613E-23	15	119	302	17	122	209
---------------DQRGITGLETAIVLIAFVVVSSVFAFAALSTGLFSSDKAKETIQAGLAETRGSMELKGSVVLTSSvSGTAGTVSDIAFQVSNAAGGEAIDLTPGQTLIKYTDELQS--------------------------------------------------------------------------------------------------------------------------------------------------------------------------------------
>UniRef100_A0A9E4VVP2	114	0.286	2.613E-23	9	118	302	4	132	240
---------KFGAPGHEKGITGLETAIILIAFVVVASVFAFTVLSTGIFASERSKETVYAGLEEAKSSIEPRGSVIaYKGHDGTNQTIYKLSFVVSNAIAGEPVDLTPPydtddsntdpdivanaeyRTVISYIDKNQ---------------------------------------------------------------------------------------------------------------------------------------------------------------------------------------
>UniRef100_UPI000C1F7747	114	0.369	2.613E-23	13	168	302	8	161	240
-------------RQSHRGVIGVESAIVMIAFVIVAAALAFVVLNMGFSTTQKAKTTISAGLGEASSTLEVAGKVIGSGHV-SAAKLNYTAVPIKIASGGDSVNLDDATAAVKYLS--NSISYDNIYAGTLTTTTQdNDDGTADGQWLSLEEASESAKDEGYISDDPFEA-------------------------------------------------------------------------------------------------------------------------------------
>UniRef100_A0A8J7RGZ1	113	0.310	3.544E-23	11	155	302	1	133	197
-----------KFMRNEEGFTGLEAAIVLIAFVVVAAVFSYVMLGAGFFTSQKSQEVVHTSVDTASASLEVRGDVIGRDN-TTNQKIDVIEFAVAQTAGGTPVDL--NSTVLTYATDEGVWILDQVYK---------TDDLAPGKWMLKESLNGDG--------------------------------------------------------------------------------------------------------------------------------------------------
>UniRef100_A0A1F8PLZ3	113	0.265	3.544E-23	6	121	302	0	129	213
------MLRKFIN--REKGITGLETAIILIAFVVVAAVFAYTALSAGLFATQKSQEAVYSGLKEASSTLELRGSVIATANtTGASGTIKQITFTVANVLGGESIDFtaptagtatgvaassSTNKVVINYLDQDQKVN------------------------------------------------------------------------------------------------------------------------------------------------------------------------------------
>UniRef100_A0A945A4Q7	113	0.314	3.544E-23	6	109	302	12	116	247
------MFRTDPRETSQRGITGLETAIILIAFVVVASVFAFTVLSTGIFASERSKETIFAGIQETKSSLEPRGAVVaYKADRGGTDTIYKVSFIVSNAVGGEPVDLTAPYT------------------------------------------------------------------------------------------------------------------------------------------------------------------------------------------------
>UniRef100_A0A497BNE2	113	0.250	3.544E-23	4	126	302	58	195	273
----KLLARPFKKaRRDQRGITGLETAIILIAFVVVAAVFSYTVISSGLFSTQKSKETVYSGLDEARGCLELKGGIIALANsTGTNGQVTMLSFTVANAMDGAPIDFtapldadndgvadsgSSNQVVISYLDKNNRKN--NLY-------------------------------------------------------------------------------------------------------------------------------------------------------------------------------
>UniRef100_A0A075MUQ6	113	0.361	4.808E-23	12	141	302	11	137	230
------------NRHNRRGVVGIESAIVLIAFVIVAAALSFVVLNMGFSTTQKAKSTITSGLGEASSAIEIAGQVTGKGNTTA-SKVDAYTIPIKLASGGSSVDITASKTAVKYFS--KSVTYDNIFKGTLTSGTYTDINSA----------------------------------------------------------------------------------------------------------------------------------------------------------------
>UniRef100_N0BK23	113	0.317	4.808E-23	15	118	302	13	114	286
---------------DEKGFTGLEAAIVLIAFVVVAAVFSYVMLGAGFFTTQKSQEVVHTGVQQASSSIELAGDVVVKGDDTIANAVDTITFYVTVTAGSTPVDLD--KTIISYKDDDE---------------------------------------------------------------------------------------------------------------------------------------------------------------------------------------
>UniRef100_A0A2N0LYP3	113	0.290	6.521E-23	15	122	302	20	129	207
---------------DQRGITGLETAIVLIAFVVVSSVFAFAALSTGLFSSDKAKETHTAGLAESRGTLELKGSVVAKvsGTTGATGVVTSIEFQISNAAAGEAIDMTPGNTIIKYSDKTQTVNL-----------------------------------------------------------------------------------------------------------------------------------------------------------------------------------
>UniRef100_A0A9E4PEU0	113	0.350	6.521E-23	11	109	302	1	100	231
-----------NRDASERGITGLETAIILIAFVVVASVFAFTVLSTGIFASERSKETVFAGLQEAKSSLEPRGAtVAYKANRGGTDTVYKVSFIVSNAIDGEPVDLTPPYT------------------------------------------------------------------------------------------------------------------------------------------------------------------------------------------------
>UniRef100_A0A3C0EBB1	112	0.309	8.845E-23	15	122	302	23	132	164
---------------DQRGITGLETAIVLIAFVVVSSVFAFAALSTGLFSSDKAKETHAAGLSEARGTLELKGSVVAKvsGTTGASGVVTSIEFQLSNAAAGEAIDMTPGNTVIKYGDKNQTLTL-----------------------------------------------------------------------------------------------------------------------------------------------------------------------------------
>UniRef100_A0A662JGG2	112	0.327	8.845E-23	5	126	302	2	118	202
-----GYFKKV--LQRRRGLTGLETAIILIAFIIVAAAFAFAVLNMGFQTVQRSSEVMQSGLQEASSALELDGAVIAYADSG-KTYMDYTVFYIKLSAGKQPVVLSTGSLSVAYTDPY--IHVDNVY-------------------------------------------------------------------------------------------------------------------------------------------------------------------------------
>UniRef100_A0A1F8QAL3	112	0.240	8.845E-23	11	121	302	3	131	215
-----------KFLRHEKGITGLETAIILIAFVVVAAVFAYTTLSAGLFSTQKSQEAVYSGLKEAQSTLELKGNVIATANtTGAAGKIQQISFTVTNVLGGEAIDFtapsantssnngrsatsSTNKVIINYVDQDQAVN------------------------------------------------------------------------------------------------------------------------------------------------------------------------------------
>UniRef100_A0A9E5Z7J7	112	0.346	8.845E-23	0	123	302	4	123	285
MNGINRFFK--VGLNDQRGITGLETAIVLIAFVVVAAVFAFAVITTGLFSSEKAAQSASAGLGEASTTLTPKGGVVARAN-PALSSLSTVQFKMTNS-GSDAVGLDPNSTLLTYSDTGNLVTLA----------------------------------------------------------------------------------------------------------------------------------------------------------------------------------
>UniRef100_A0A5N9GUX9	112	0.357	1.200E-22	11	122	302	7	116	157
-----------NALKDQKGITGLETAIVLIAFVVVAAVFAFTVITTGLFSSEKAAETATAGLGEVSTSLTPKGSALASGNHG-NDSVSIVWFKLANS-GAQAVGLPAARTLVTYSDTSNLVTL-----------------------------------------------------------------------------------------------------------------------------------------------------------------------------------
>UniRef100_A0A2H5YAH7	112	0.262	1.200E-22	14	127	302	12	129	196
--------------RSQRGITGLETAIILIAFVVVASVFAYTVLSAGIFSSEKGKEAVHSGLKQARGSMELVGGVVAIGNSTsSPSSVAKVRLTVSNALGGEPIDFTakpNNVVVVDYIDRDQHQANLNWTK------------------------------------------------------------------------------------------------------------------------------------------------------------------------------
>UniRef100_A0A497JTD2	112	0.395	1.200E-22	8	134	302	1	125	240
--------KKPRLLRDKRGIVGIEAAIVLIAFVVIASALAYVVVNMGFFSAQKAKMTITRGIEESTSALQLDGSVIAYTNETGGSKyIQYLLIPVKLSIGRSSLDLSNKTTAISVW----GSNLLNIYKGVVnETGT-----------------------------------------------------------------------------------------------------------------------------------------------------------------------
>UniRef100_A0A2N0KKB2	112	0.342	1.200E-22	13	155	302	15	153	283
-------------LYNQRGITGLETAIVLIAFVVVAAVFAFAVITTGLFSSEKAAESASAGLGEASTTLTPKGAVVARAN-PALSSLSTVQFKMTNS-GSAPVGLDPLSTLLTYTDTGNLVTLTRSASPTGIGET--SPWWYSEWKLGTGNSLDSG--------------------------------------------------------------------------------------------------------------------------------------------------
>UniRef100_A0A8T5AQR9	111	0.321	1.627E-22	14	175	302	7	170	214
--------------RNKKGIVGVEAAIVLIAFLIIAAALSYVVINMGFYTTQKTKETMQTGLEESLTALQLDGVVTARTNDSSN-HILYILVPVKLSAGRGAVDLSSSSVVVSVYLPN--ATLMNIYQGANPGTTDVTWDKLNGT-LKLENNQakfaiyNDDGDTLLESNEKAFLLIRLNAT------------------------------------------------------------------------------------------------------------------------------
>UniRef100_A0A7C3BV94	111	0.360	1.627E-22	13	108	302	9	105	218
-------------RRGEAGITGLETAIILIAFVVVASVFAYTVLSAGLFSTQKSQETIYSGLEEAQSTLEIQGSVIAKAtTTGSTGTIGQITFTVAPVLGGEAMDFTEPG-------------------------------------------------------------------------------------------------------------------------------------------------------------------------------------------------
>UniRef100_A0A662S7A5	111	0.279	2.206E-22	14	181	302	4	159	199
--------------RRRKGLTGLETAIILIAFIIVAAAFAFTVLNMGFFTTQRSKEVIKAGMEEAASSVELAGNVVAMANgsgTPSnGVFVQNITIYVKSAVGKQPISMANGSLVISYTDPYKHV--ENIYDG------------SNSTCLVLEVEGD--GDKLLEYGEVWKIVVKLNGTLIYNST------------------------------------------------------------------------------------------------------------------------
>UniRef100_A0A7J3GW01	111	0.309	2.991E-22	14	126	302	12	119	198
--------------RRKKGLTGLETAIVLIAFVVVAAAFAFAVLNMGFFTTQKSSEVMQAGLEETLSSIEIAGSVIARS---SGGQISNITIYVKSAVGKNPVDMRDGVLVISYRDPYNFI--PNIY-------------------------------------------------------------------------------------------------------------------------------------------------------------------------------
>UniRef100_Q8TLH4	111	0.322	2.991E-22	14	140	302	6	123	215
--------------KNERGFTGLEAAIVLIAFVVVAAVFSYVMLGAGFYTTQKSQEVVHTGVTQASSSIAPSGDVIVRGDA-YGGNASQITFYVTNTAGGTSVDLD--KTIVSYTDDDDFVT----QEYAV--DTTATPVT-----------------------------------------------------------------------------------------------------------------------------------------------------------------
>UniRef100_A0A850SCL2	111	0.331	2.991E-22	9	151	302	1	142	223
---------KSKQRQTRRGVIGIESAIVLIAFVMVAAALSFVILNMGFSTTQKAKTTITSGLSEASSAMEITGGVVGSGNVTQNR-LNYYAIPIKVAPGGESVNLEVENTAIRYYSKN--IALESIYKGILPTGTYsnSTAAIAAAKTANMINQ------------------------------------------------------------------------------------------------------------------------------------------------------
>UniRef100_A0A523IAL1	111	0.336	2.991E-22	16	109	302	11	108	241
----------------QRGITGLETAIILIAFVVVASIFAFTVLSTGVFASERSKETVYAGLEETRSSLEPQGSVIAftgrAGTSATEDSIYKISFVLSNAIAGEPVDLTPPYT------------------------------------------------------------------------------------------------------------------------------------------------------------------------------------------------
>UniRef100_A0A497NKB9	110	0.340	4.055E-22	13	153	302	0	146	204
-------------MRSKRAIVGIEAAIILIAFVVIASALAYVAINMGFFASQKSKDTISRGISEATSALELDGVVIAK---TSGGKVKYIAFPVKLSVGRSEVDLGQNATVVSVYAPDDSFALLDIYQGvnqslsdptDLDTVINSLPSTASAIFVIYNDDND----------------------------------------------------------------------------------------------------------------------------------------------------
>UniRef100_A0A521XHN1	110	0.302	4.055E-22	13	117	302	21	126	207
-------------REDDRGITGLETAIILIAFVVVAAVFAFVVLSTGLFSSERGKEAVYAGLAKTRGTMELTGSVTAVSNA---TNITSVTFSLTLAAGGDSVNLnnadTTNRTVISYIDQN----------------------------------------------------------------------------------------------------------------------------------------------------------------------------------------
>UniRef100_A0A7V2RHB2	110	0.265	4.055E-22	11	121	302	3	130	214
-----------KFLNREKGITGLETAIILIAFVVVAAVFAYTTLSAGLFSTQKSQEAVYSGLKEAQSTLELKGNVIATANgTGANGVVKQISFTVSNVLGGEAIDFtaptadaastgiadssSTNKVVINYIDQSQTVN------------------------------------------------------------------------------------------------------------------------------------------------------------------------------------
>UniRef100_A0A9E4VUD1	110	0.314	4.055E-22	6	109	302	1	108	240
------LAHKFGAPSHEKGITGLETAIILIAFVVVASVFAFTVLSTGIFASERSKETVYAGLEEAKSSIEPRGSVIAykgrIDTTSATDTIYKLSFVVSNAIAGEPVDLTPPYT------------------------------------------------------------------------------------------------------------------------------------------------------------------------------------------------
>UniRef100_A0A419KID4	110	0.396	4.055E-22	11	134	302	5	126	241
-----------NLLKSRRGIVGIESAIVLIAFVVIASALAYVVVNMGFYSSQKAKSTISRGIDEATSALQLDGSVIAYTNETGGSKyVQYLLIPVKLSIGRSSLDLADTTTVISIW----GSNLLNIYKGVVnETGT-----------------------------------------------------------------------------------------------------------------------------------------------------------------------
>UniRef100_A0A9E4Y635	110	0.346	4.055E-22	16	109	302	11	108	241
----------------QRGITGLETAIILIAFVVVASIFAFTVLSTGVFASERSKETVYAGLEEAKSSLEPHGSVIAftgrAGTSAAEDSIYKISFVLSNAIAGEPVDLTPPYT------------------------------------------------------------------------------------------------------------------------------------------------------------------------------------------------
>UniRef100_A0A1F8PLY2	110	0.278	5.497E-22	5	166	302	2	165	198
-----GLLRRF--KRGQEGITGLETAIILIAFVIVASVFAYTVLSAGLFSAQKAKEAVHSGLQEARSTVELKGNVLGKI---ENRVLTELYFTVGVPPGGDSVDFTPPTanttsfVIISYSDAYQVFPTLSWTMAKLNTTTPDNLLDGNElFQITVDLSSVSANTTDEKKPGPY---------------------------------------------------------------------------------------------------------------------------------------
>UniRef100_A0A0E3PFW7	110	0.290	5.497E-22	14	159	302	6	139	215
--------------KNEKGFTGLEAAIVLIAFVVVAAVFSYVMLGAGFYTTQKSQEVVHTGVTQASSSIAPSGDVIVRGDA-DGDNASQITFYITNTAGGTAVDLD--KTIVSYTDDDDFVT----QEYAV--DTTATPVTKGPAAI-----PDDGawGNTY----------------------------------------------------------------------------------------------------------------------------------------------
>UniRef100_A0A1E7GE59	110	0.326	5.497E-22	13	116	302	5	104	223
-------------LKDEKGFTGLEAAIVLIAFVVVAAVFSYVMLGAGFFTTQKSQEVVHTGVQQASSSIALSGDVIVRGFNTS--AANQITFYITNTAGGTAVDLD--KTILTYTDS-----------------------------------------------------------------------------------------------------------------------------------------------------------------------------------------
>UniRef100_H1Z4D7	109	0.305	7.452E-22	12	145	302	2	126	198
------------KIRNDEAFTGLEAAIVLIAFVVVAAVFSYVVLGAGFFTTQKSQEVVYTSVDQASSSIEILGDVYGEAATPANG-IDTIRFTVGLTAGGSSVDF--AQTTITFSDEEAVIRLDG------PDTTIANAHYAAGQW------------------------------------------------------------------------------------------------------------------------------------------------------------
>UniRef100_A0A497K6L3	109	0.308	7.452E-22	8	126	302	5	123	210
--------RKFTK--HRKAMTGLETAIVLIAFVVVAAAFAFVVLNMGFYTSQKSKTVISAGLGEASSSIELDGSVIATVDvnqtNPQLTNVTGVIMYIKLSVGRQPVELNTDKMVISYVNPR--VSVDNVY-------------------------------------------------------------------------------------------------------------------------------------------------------------------------------
>UniRef100_A0A1F8PN69	109	0.257	7.452E-22	11	121	302	3	130	214
-----------KFLKHEKGITGLETAIILIAFVVVAAVFAYTALSAGLFATQKSQEAVYSGLKEAQSTLELRGSVVATANsTGSSGTVKQITFTVANVLGGDAIDFTVPtassdntgvaasgsinKVVINYLDQDQTVN------------------------------------------------------------------------------------------------------------------------------------------------------------------------------------
>UniRef100_A0A944W631	109	0.237	7.452E-22	6	121	302	0	138	235
------MFKTSRGLENgQRGITGLETAIILIAFVVVASVFAFTVLSTGIFASERSKETVFAGLDEVRSSLEPRGSIIAykgrVGATAAFDTIYKVVFTVSNAVQGEAINLTPPytsndsaddpdvssgakyRTVISYADEDQFVN------------------------------------------------------------------------------------------------------------------------------------------------------------------------------------
>UniRef100_A0A7V2KNN7	109	0.296	7.452E-22	14	109	302	13	120	240
--------------RDERGITGLETAIILIAFVVVASVFAYTVLSAGIFSAERGKEAVYAGLQEARSSMEPRGSTLAYDNVDvydsggttvvasAGTAVTKISFVVSNAVAGEPVDLTPPYT------------------------------------------------------------------------------------------------------------------------------------------------------------------------------------------------
>UniRef100_A0A2H5UXV4	109	0.288	1.010E-21	9	143	302	5	134	193
---------KAAKQRSKKALTGLETAIILIAFVIVASAFSFAVLNLGLFTTQKTGEVMQAGLEETLSSIETAGAVIAESD---GTDITKITIYIKSSVGKGEVDVRPGKMVISYRD--KAVFRENIYATNSTTGTLVTEITGDG--------------------------------------------------------------------------------------------------------------------------------------------------------------
>UniRef100_A0A933WY23	109	0.314	1.010E-21	12	115	302	9	113	193
------------KLREERGITGLETAIVLIAFVVVAAVFAFVVLSTGLFSAERSKETVYAGLAKTRGSMELAGGVIASSNT---TQVLNVQFDLTLAAGGDQVNLNPadtsNRTVISYID------------------------------------------------------------------------------------------------------------------------------------------------------------------------------------------
>UniRef100_A0A832S598	109	0.314	1.010E-21	14	121	302	6	109	194
--------------KNQNGFTGLEAAIVLIAFVVVAAVFSYVMLGAGFYTTQKSQEVVHTGVTQASSSLAPSGDVIVEGASSN--RVENITFYVTNTAGGSAVDLD--KTIITYTDSNDLTT------------------------------------------------------------------------------------------------------------------------------------------------------------------------------------
>UniRef100_A0A662VWV4	109	0.336	1.010E-21	9	117	302	1	114	212
---------KWKIRKDEKGFTGLEAAIVLIAFVVVAAVFSYVMLGAGFFTTQKSKKVVDTGVKQASSSLTLDGQYIYLncssdanGETGSNGKVGKIYFYVTQTAGGTPVDL--NKTSISITTEN----------------------------------------------------------------------------------------------------------------------------------------------------------------------------------------
>UniRef100_A0A1F8M7F6	109	0.281	1.010E-21	10	126	302	1	133	214
----------YNKyLKHEKGITGLETAIILIAFVVVAAVFAYTALSAGLFSTQKAQEAVYAGLKEAQSTLELRGGIVATAGTPgASGTIKQITFVVSNALGGDPIDFtepsmatdnsgisalgSSNKVVINYIDSNQVV--SNLY-------------------------------------------------------------------------------------------------------------------------------------------------------------------------------
>UniRef100_A0A9E4SE71	109	0.333	1.010E-21	9	109	302	4	105	238
---------KFGAPGHEKGITGLETAIILIAFVVVASVFAFTVLSTGIFASERSKETVFAGLEEAKSSIEPRGSVIaYKGKVGSTETLYKVSFFVSNAIAGEPVDLTAPYT------------------------------------------------------------------------------------------------------------------------------------------------------------------------------------------------
>UniRef100_UPI00064E6EB7	109	0.303	1.369E-21	12	123	302	1	110	194
------------KLNKEEAFTGLEAAIVLIAFVVVAAVFSYVVLGAGFFTTQKAQEVVYTSVDQASSSIEILGDVYGLGDSVGPTYIDKVRFTVGLTAGGSPVDFS--QTTLTYSDSTNVSRLD----------------------------------------------------------------------------------------------------------------------------------------------------------------------------------
>UniRef100_A0A662PS21	109	0.318	1.369E-21	12	120	302	9	118	200
------------KRGARRGLTGLETAIILIAFVIVAAAFAFAVLNLGFSSTQKSGEVLKAGLEEATSSVELAGSVIAMGaNTTNGIKVENITLYIKTAVGKRPVDMSEQTLVISYLDPYKAV-------------------------------------------------------------------------------------------------------------------------------------------------------------------------------------
>UniRef100_A0A7C0XJ01	109	0.291	1.369E-21	11	126	302	6	123	210
-----------KFAKHRKAMTGLETAIVLIAFVVVAAAFAFVVLNMGFYTSQKSRTVISAGLGEASSSIELDGSVIATVDvnqtNPQLTNVTGVIMYIKLSVGRQPVELNTDKMVISYVNPR--VSVDNVY-------------------------------------------------------------------------------------------------------------------------------------------------------------------------------
>UniRef100_A0A0E3L8Z4	109	0.278	1.369E-21	14	159	302	6	139	215
--------------KNEKGFTGLEAAIVLIAFVVVAAVFSYVMLGAGFYTTQKSQEVVHTGVTQASSSIAPSGDVIVRGDD-DGGNASQITFYMTNTAGGTAVDLD--KTIISYTDDDDFVT----QEYAVdKTATPVTKGPAAipddGAW----------GNTY----------------------------------------------------------------------------------------------------------------------------------------------
>UniRef100_A0A7C4D3R3	109	0.349	1.369E-21	13	155	302	7	145	217
-------------LKSRQGIVGIEAAIVLIAFVVIASALAYVVINMGFYSAQKAKETIDRGVGEATSSLQLDGTVVGKTND--NSKIQYLVIPVKLAVGQSEVDLSSKTVTVSVFYTN--FTLANIYKGTLEENNGTDVADVAYLLNATLLQNNDG--------------------------------------------------------------------------------------------------------------------------------------------------
>UniRef100_A0A944W2D1	109	0.275	1.369E-21	16	121	302	11	137	241
----------------QRGITGLETAIILIAFVVVASVFAFTVLSTGIFASERSKETVFAGLDEVRSSLEPRGSVIaykGRYTSGNTDSIYKVVFTVSNAVQGESINLTPPynvggsgddpdlisgaqyRTIISYTDENQYIA------------------------------------------------------------------------------------------------------------------------------------------------------------------------------------
>UniRef100_A0A9E4UYW5	109	0.336	1.369E-21	16	109	302	11	108	241
----------------QRGITGLETAIILIAFVVVASIFAFTVLSTGVFASERSKETVYAGLEEAKSSLEPHGSVIAftgrAGTSAAEDSIFKISFVLSNAIAGEPVDLTPPYT------------------------------------------------------------------------------------------------------------------------------------------------------------------------------------------------
>UniRef100_A0A7J2I4T4	108	0.363	1.855E-21	16	114	302	8	105	108
----------------RRGITGLETAIILIAFVIVASVFAFTVLNMGFLTTQTAQSTIQSGTQQAASSIQLAGAVIA-YDTNDDDKVDKIEIYVKLSPGKQAVDLSEGKLIVSYT-------------------------------------------------------------------------------------------------------------------------------------------------------------------------------------------
>UniRef100_UPI000AA6A52D	108	0.311	1.855E-21	14	119	302	6	108	144
--------------KNEKGFTGLEAAIVLIAFVVVAAVFSYVMLGAGFYTTQKSQEVVHTGVAQASSSLAPSGDVIVKA-TNAGDTAESITFYVTNTAGGTDVDLD--KTIITYTDKDEA--------------------------------------------------------------------------------------------------------------------------------------------------------------------------------------
>UniRef100_A0A7J4NWV1	108	0.296	1.855E-21	16	143	302	0	123	193
----------------RRGMTGLETAIILVAFVITAAAFSFVVLNMGFLTAQKSQTVISAGMEEASSSMLCDGEVVGRFDTTNDRLIE-MTFYVKLSAGKEAIDLNDDKLLITYANPRQSGIL---YSKTVTNGTSVTITQVQG--------------------------------------------------------------------------------------------------------------------------------------------------------------
>UniRef100_A0A0E3WUA4	108	0.311	1.855E-21	14	119	302	6	108	196
--------------KNEKGFTGLEAAIVLIAFVVVAAVFSYVMLGAGFYTTQKSQEVVHTGVAQASSSLAPSGDVIVKA-TNAGDTAESITFYVTNTAGGTDVDLD--KTIITYTDKDEA--------------------------------------------------------------------------------------------------------------------------------------------------------------------------------------
>UniRef100_A0A8T4GAE8	108	0.349	1.855E-21	13	112	302	9	111	207
-------------RRDEKGFTGLEAAIVLIAFVVVAAVFSYVMLGAGFYTTQKSKKVVDTGVKQASSSLTLDGQYIYlncTGHTGSNGKANQIYFYVTQTAGGSPVDLNMTSIAIT---------------------------------------------------------------------------------------------------------------------------------------------------------------------------------------------
>UniRef100_A0A1F8R5N6	108	0.268	1.855E-21	6	126	302	0	133	214
------MLRKF--FKREKGITGLETAIILIAFVVVAAVFAYTALSAGLFSTQKAQEAVYSGLQEARSTLELRGGVVAKAAvTGSSGTIKQISFVVSNVLGGEALDFNPPtlssantgladssstnVVVINYQDEDQ--TADNLY-------------------------------------------------------------------------------------------------------------------------------------------------------------------------------
>UniRef100_A0A7C4NHR6	108	0.384	1.855E-21	14	130	302	12	125	218
--------------KNRKGIVGVEAAIVLIAFIIIAAALSYVVINMGFYTTQKTKETMEAGLEESTTALQLDGVVTAKTNDTSP-HILYILVPVKLSSGKGAVDLGENSVVVSVYLPR--ATLMNIYKGAV---------------------------------------------------------------------------------------------------------------------------------------------------------------------------
>UniRef100_A0A850S8M6	108	0.377	1.855E-21	9	134	302	6	129	229
---------PDNKHRRtRRGVVGIESAIVLIAFVIVAAALSFVVLNMGFSTTQKAKSTITSGLGEASSALEIAGQVTAKGNTTA-SKVDAYTIPVKIASGGSSIDVTASKTAVKYFS--KSVTYDNIFKGVLESTT-----------------------------------------------------------------------------------------------------------------------------------------------------------------------
>UniRef100_A0A351JXZ0	108	0.309	2.514E-21	14	110	302	10	106	161
--------------REQKGITGLETAIILIAFVVVASVFAYTVLSAGLFAAERGKEAVHAGLEGARSTVELRGGVIALAGNVTTASVNRLTFTMSSTLGGEPVNFTPPTNV-----------------------------------------------------------------------------------------------------------------------------------------------------------------------------------------------
>UniRef100_A0A7C7TJH5	108	0.283	2.514E-21	5	109	302	19	124	168
-----LMLKRVARESSQYGITGLETAIILIAFVVVASVFAFTVLSTGIFASERSKETVFAGIKETKSSIEPRGAiVAYTADRDGTDTIYKVSFIVSNAVSGEPVDLTPPYT------------------------------------------------------------------------------------------------------------------------------------------------------------------------------------------------
>UniRef100_A0A9D8B9D9	108	0.238	2.514E-21	14	118	302	5	116	198
--------------KDQSGITGLETAIILIAFVVVAAVFAYTVLSAGLFSTQRSQEAVYSSLEKTQSTLELAGTVI-TQDQDNNDYVDQIDIPVKLALQGEPVDFTPNsgatagthKVVISYQDENQ---------------------------------------------------------------------------------------------------------------------------------------------------------------------------------------
>UniRef100_A0A7C4CLY9	108	0.324	2.514E-21	12	120	302	8	118	200
------------RKMSRRGLTGLETAIILIAFVIVAAAFAFAVLNLGFASTQKSGEVLKAGLEEATSSIELAGSVIATGekASDNNMKVSNITLYVKTAVGKRPVDLSNNTLIISYMDPYKVV-------------------------------------------------------------------------------------------------------------------------------------------------------------------------------------
>UniRef100_A0A1F8QA93	108	0.318	3.407E-21	10	118	302	4	116	198
----------FKATKKQQGITGIETAIILIAFVIVASVFAYVVLSAGLFSTQKAKEAIHAGLEEAKATVEVKGNMYGTMVNG---VLNTIYFTVATTTGGDQIDFTPPSssnnsnlVVISYTDAYQ---------------------------------------------------------------------------------------------------------------------------------------------------------------------------------------
>UniRef100_A0A7C7IAM1	108	0.275	3.407E-21	15	121	302	23	131	210
---------------DQRGITGLETAIVLIAFVVVSSVFAFAALSAGLFSSDKANETHTAGLAEARGTLELKGSVVAKvsGTTGATGVVTSIEFLISNAAAGEAIDMTPGNSIIKYSDKTQTVN------------------------------------------------------------------------------------------------------------------------------------------------------------------------------------
>UniRef100_A0A7V2W300	108	0.322	3.407E-21	11	105	302	3	98	210
-----------KFLNREKGITGLETAIILIAFVVVAAVFAYTALSAGLFSTQKSQEAVYSGLKEAQSTLELRGGVIAVaGTTGSSGTVAQLKFTIANVLGGEPVDFT----------------------------------------------------------------------------------------------------------------------------------------------------------------------------------------------------
>UniRef100_A0A932FSI2	108	0.240	3.407E-21	6	120	302	0	132	217
------MFKKlaYSMHREEKGITGLETAIILIAFVVVASVFAYTALSAGLFSTQKSQEAIYSGLEETRSTLEMKGAIVAKAeTTGADGYLSQLTFTLANALGGEAIDFtvptsdvttglaasgSNNVVVVSYIDKDQRV-------------------------------------------------------------------------------------------------------------------------------------------------------------------------------------
>UniRef100_A0A7V2P615	108	0.267	3.407E-21	6	120	302	1	131	224
------LKRFFKMHRSEKGITGLETAIILIAFVVVASVFAYTVLSAGIFSSQKGKEAIYSGLDEARASLEPRGSMYaYEGTVGTTDTAVKLSFTLTTALSGQAIDLTPPYTasatdltasgldhvcLVSFIDENQLI-------------------------------------------------------------------------------------------------------------------------------------------------------------------------------------
>UniRef100_A0A2V2XNN1	108	0.381	3.407E-21	17	126	302	17	124	226
-----------------KAVVGIESAIVLIAFVVVAAALAFVVLNMGFFTTQRSKETIGSGLAQASSALELDGSVIARVNTTNNS-VDCIVIPLRLSAGQKPVDLTPSKTNIAFWVLGE-YGYANIY-------------------------------------------------------------------------------------------------------------------------------------------------------------------------------
>UniRef100_A0A944W600	108	0.255	3.407E-21	6	121	302	0	136	239
------MFKTSRGLDDgQRGITGLETAIILIAFVVVASVFAFTVLSTGIFASERSKETVFAGLDEVRSSLEPRGSVIAYkgALDGSTDTIFKVVFTVSNAVQGESINLTPPytaggtgddpdlssgaqyKTIISYTDDNQFLN------------------------------------------------------------------------------------------------------------------------------------------------------------------------------------
>UniRef100_A0A9E6D2I0	107	0.295	4.616E-21	16	119	302	15	119	205
----------------QRGITGLETAIVLIAFVVVSSVFAFATLSVGMFASDKSREVHMVGLENTRTSLELKGSIIGKANAfGVTGVLTELKFNVSQAAGGFEVDLTPGTLIIKYTDKRQS--------------------------------------------------------------------------------------------------------------------------------------------------------------------------------------
>UniRef100_A0A8T4ZXT7	107	0.362	4.616E-21	14	137	302	7	127	214
--------------KNKKGIVGVEAAIVLIAFLIIAAALSYVVINMGFYTTQKTKETMQTGLEESLTALQLDGVVTARTNDSSN-HILYILVPVKLSAGRGAVDLSSSSVVVSVYLPN--ATLMNIYKGANPKTTNVT--------------------------------------------------------------------------------------------------------------------------------------------------------------------
>UniRef100_A0A1F8PCC6	107	0.264	4.616E-21	14	121	302	6	130	214
--------------KHEKGITGLETAIILIAFVVVAAVFAYTALSAGLFSTQKAQEAVYSGLKEAQSTLELRGGIIATaGATGATGTVKQISFVVSNALGGESIDFtepnaatdnagraalgSPNKVVINYIDANQTVT------------------------------------------------------------------------------------------------------------------------------------------------------------------------------------
>UniRef100_A0A948VXS3	107	0.299	4.616E-21	16	121	302	11	114	218
----------------QKGITGLETAIILIAFVVVAAVFAYTILSAGLFATQKSQEAVYAGLKEAQSSLELRSGVIATANtTGASGTVQQISFIVSNALGGEPMDFTAPT---ANTSSNNGVA------------------------------------------------------------------------------------------------------------------------------------------------------------------------------------
>UniRef100_A0A7C3RE96	107	0.327	4.616E-21	13	112	302	9	115	223
-------------RRDEKGFTGLEAAIVLIAFVVVAAVFSYVMLGAGFYTTQKSKQVVDTGVKQASSSLTLDGQYIYlncsegaDGETGSDGKVGRIYFYVTQTAGGSPVDLNKTSIAIT---------------------------------------------------------------------------------------------------------------------------------------------------------------------------------------------
>UniRef100_K0IDX2	107	0.353	4.616E-21	9	141	302	3	132	228
---------KGKFRRSRRGVIGIESAIVLIAFVIVAAALSFVVLNMGFSTTQKAKQTIGQGLDTSSSVLEVGGSVSGHLNSTAG-ALDIVTIPLKVASGSKSVDLQESLTAVRYF--TRTLNYDNIYNGTLSSTTYGSVSDA----------------------------------------------------------------------------------------------------------------------------------------------------------------
>UniRef100_A0A2K2V7V8	107	0.439	4.616E-21	8	130	302	2	119	233
--------RKRSNERKKRGIVGIEAAIVLIAFVIVAAALAFVALNMGLFTTQKSKEVIGKGLGEASTALEVDGSVLGISNS---THIVEVSVPIKTSAGVSAVDLAPSRVTIGVI--VGGTSFENIYKGIL---------------------------------------------------------------------------------------------------------------------------------------------------------------------------
>UniRef100_A0A7C3UB55	107	0.278	4.616E-21	14	115	302	8	111	236
--------------KDKKGFTGLEAAIVLIAFVTVAAVFSYVMLGAGFFTAQKGKQSVDTGVKQASSSLELDGQYIYLEANKTGSDGDvkKIFFYVTLSAGGTPIDLDKTVLAIRYQD------------------------------------------------------------------------------------------------------------------------------------------------------------------------------------------
>UniRef100_A0A8T3ZMU9	107	0.348	4.616E-21	13	161	302	8	153	238
-------------RQSHRGVIGVESAIVMIAFVIVAAALAFVVLNTGFSTTQKAKTTIVSSLGEASSSLEISGKVTGLGNV-SQAKLEVVAVPIKIASGGESVNLDPSTAAVKYIS--NTVEYDNIYAGTLTAAADGDDDNGSGEWLSLELATDDAADADLY--------------------------------------------------------------------------------------------------------------------------------------------
>UniRef100_A0A944W796	107	0.250	4.616E-21	14	118	302	9	135	241
--------------RNQRGITGLETAIILIAFVVVASVFSFTVLSTGIFSSERSKETVHAGLEEVTSSIEPRGSVTAfRGRYGSGSGTETIFkvsMVVSQSLGGEPLDLTPPysaddasedpdivsgaqnKTIITYTDLNQ---------------------------------------------------------------------------------------------------------------------------------------------------------------------------------------
>UniRef100_UPI001E452C09	107	0.279	6.254E-21	11	121	302	3	110	185
-----------NFSKDDKAFTGLEAAIVLIAFVVVAAVFSYVMLGAGFYTTQKSQEVVHTGVQQASSSVAVAGDVVIKGHTSAGSATDVI-FYVTNTAGGSPVDLS--KSMLTYTDPNDFVA------------------------------------------------------------------------------------------------------------------------------------------------------------------------------------
>UniRef100_UPI001FD8AF47	107	0.298	6.254E-21	15	118	302	9	109	187
---------------DTRAFTGLEAAIVLIAFVVVAAVFSYVMLGAGFYTTQKSQEVVHTGVEQASSSIELTGDVIATGNTTSDTVANLTLF-LQLTAGGHAVDL--NKTLVTYTDQSN---------------------------------------------------------------------------------------------------------------------------------------------------------------------------------------
>UniRef100_A0A0F8SJH2	107	0.294	6.254E-21	14	115	302	6	103	198
--------------KDEKGFTGLEAAIVLVAFVVVAAVFSYVMLGAGFYTTQKSQEVVHTGVAQASSSLAPSGDVIVKG--GASSKIGEITFYITNTAGGTAVDL--NKTIITYTD------------------------------------------------------------------------------------------------------------------------------------------------------------------------------------------
>UniRef100_A0A2V3JB67	107	0.289	6.254E-21	6	126	302	0	117	199
------MAKRSSLRKDERAFTGLEAAIVLTAFVVVAAVFSYVVLNAGFFTTQTAKSTVHTGVTQATSSVELAGDVIGYGN-TAESKLDNVTFYLRLTAGKNPVNI--NKTIVTFTTSEKHIVLTKNY-------------------------------------------------------------------------------------------------------------------------------------------------------------------------------
>UniRef100_A0A7C3RE84	107	0.243	6.254E-21	13	131	302	5	120	202
-------------LRNEKGFTGLEAAIVLIAFVTVAAVFSYILLGAGFFATQKSQEVVHTGVKQATSSMEIVGSIVATGN-TTGQNIKNVTFTLQLAAGGQPIDLS--KTLITVLVPADGTFKELKYNKSVP--------------------------------------------------------------------------------------------------------------------------------------------------------------------------
>UniRef100_A0A497BSE8	107	0.329	6.254E-21	14	107	302	10	106	218
--------------RDERGITGLETAIILIAFVVVAAVFAYTALSAGLFSTQQSQDAVYSGLEEAQSTLELKGGVIGLANatgSGTTGKLEQILITVGLCSGGEPINFTDP--------------------------------------------------------------------------------------------------------------------------------------------------------------------------------------------------
>UniRef100_A0A2R4ZNB6	107	0.360	6.254E-21	6	126	302	0	119	234
------MGRKTHRLSRRvKAVVGVESAIVLIAFVVVAAALAFVVLNMGFFTTQRSKETIGSGLAQASSALELDGSVIARVNTTNNS-VDCIVIPLRLSAGQKPVDLTPNQTNIALWVMGR-YGYLNIY-------------------------------------------------------------------------------------------------------------------------------------------------------------------------------
>UniRef100_A0A800K1L4	107	0.326	6.254E-21	10	109	302	7	110	237
----------SGRADSQRGITGLETAIILIAFVVVASVFAFTVLSTGIFSSERSKETVFTGLDEVRSSLEPRGSVIAykgrVGTSSSFDTIYKVVFSVSNAVQGESVILTPPYT------------------------------------------------------------------------------------------------------------------------------------------------------------------------------------------------
>UniRef100_A0A1V4UGJ3	106	0.281	8.473E-21	8	165	302	1	158	198
--------KKFNK---EDAFTGLEAAIVLIAFVVVAAVFSYVVLGAGFFTTQKSQEVVHSGVTQASSNIVVKGEVYGIYNETaSADGISYIRFNVGLAAGGTPVDM--NMTSMTFSTTNEAPYTAAIDDAAF---NQSTTMPASGQWSINEIQ-TDGaydgtlqyGETFTIYFTP----------------------------------------------------------------------------------------------------------------------------------------
>UniRef100_A0A8T4GAZ5	106	0.284	8.473E-21	14	135	302	6	126	198
--------------KNEKGFTGLEAAIVLIAFVTVAAVFSYVLLGAGFFATQKGQETVHTGVKQATSSMELVGSVVAMGDTSSdPNKITNVTFTLQLAAGGQPIDL--NKTVITVLVPADGDYVEYVYSNETLDETH----------------------------------------------------------------------------------------------------------------------------------------------------------------------
>UniRef100_A0A8T5A2J7	106	0.411	8.473E-21	11	129	302	4	118	210
-----------NFLKSKRGIVGIEAAIVLIAFVVIASALAYVVINMGFYSAQKAKETIDRGVGEATSSLQLDGTVVGKTN--SQSKIQYLVIPVKLAVGQSEVDLSNKTVTVSVFYTN--FTLANIYKGT----------------------------------------------------------------------------------------------------------------------------------------------------------------------------
>UniRef100_A0A972TQR8	106	0.263	8.473E-21	13	107	302	9	101	211
-------------KENQKGITGLETAIILIAFVVVAAVFAYTVLSAGLFSSQKSSEAVYSGLEEASSTMELDGAVIGFG--TAGDDLEWVKFSLANALEGEPINFTEP--------------------------------------------------------------------------------------------------------------------------------------------------------------------------------------------------
>UniRef100_A0A7C3MBA4	106	0.327	8.473E-21	13	112	302	4	110	219
-------------RRNEKGFTGLEAAIVLIAFVVVAAVFSYVMLGAGFYTTQKSKQVVDTGVKQASSSLTLDGQYIYLncsaeanGQTGSNGNVGRIYFYVTQTAGGSPVDLNKTSIAIT---------------------------------------------------------------------------------------------------------------------------------------------------------------------------------------------
>UniRef100_A0A842MTZ2	106	0.344	8.473E-21	14	135	302	5	122	220
--------------RSRKAIVGVEAAIVLIAFIIVAAALSYVVINMGFYTTQKTKEAMQSGLEESLCALQLDGSISAKTNNDS--YIEWIILPVKLSAGRGEIDLKNGTLVVSVYLPN--ATLLDIYNGVYLNATP----------------------------------------------------------------------------------------------------------------------------------------------------------------------
>UniRef100_A0A3R7AQ00	106	0.395	8.473E-21	0	128	302	7	124	225
MNKCRGIFK------DKRGIVGIEAAIVLIAFVVIAAALACVVINMGFYSTQKVKDTINRGVNEASSSLQLDGQVIGKTNDT--RHLTIIVFPVKVSVGRSEVDLNANTTVVS---VEGRICLLDIYKG-----------------------------------------------------------------------------------------------------------------------------------------------------------------------------
>UniRef100_A0A2E8F396	106	0.291	8.473E-21	6	129	302	33	159	230
------LFKGSRRFGRvERGITGLETAIVLIASVVVSFVFPFAALSTGLFSSDKAKETISAGLAEARGPLELKGSVVAKvsGSTGSSGVVTTIEFQVSNAAAGESIDMTPGNTVIKYSDNTQTVTMNTSSELT----------------------------------------------------------------------------------------------------------------------------------------------------------------------------
>UniRef100_UPI000C1EE00B	106	0.352	8.473E-21	14	168	302	4	156	235
--------------RHRRGISGIEASILAITIVIVAAALAFVVLNMGFSTTQKAKTTISAGLGEASSTIQVDGTIFGSGHV-SAAKLNYTAVPIKIASGGDSVNLDDATAAVKYLS--NSISYDNIYAGTLTTTTQdNDDGTADGQWLSLEEASESAKDEGYISDDPFEA-------------------------------------------------------------------------------------------------------------------------------------
>UniRef100_A0A938HP57	106	0.309	8.473E-21	14	109	302	13	109	236
--------------RGQAGITGLETAIILIAFVVVASVFAFTVLSTGIFASERSKETVYSGLEATRSSLEPRGSLVAhTGRVGSTPTVFKVTFVVSNAAAGDPIDLTPPYT------------------------------------------------------------------------------------------------------------------------------------------------------------------------------------------------
>UniRef100_A0A9E4XAI7	106	0.293	8.473E-21	16	123	302	14	121	368
----------------EEGITGLETAIVLIAFVVVASVFAFAVLSTGLLSAEKSKATALGGLAEAGSTMFVKGAVVGKGNAG-RTRIDTLTFQVTVgSQANAGVDLSTSNLSLRYTSAVESVNLD----------------------------------------------------------------------------------------------------------------------------------------------------------------------------------
>UniRef100_A0A3B9VP49	106	0.326	1.148E-20	19	109	302	0	91	127
-------------------MTGLETAIILIAFVVVASVFAFTVLSMGIFASERSKETVFAGLQEAKSTLEPRGAtVAYKADRGGTDTIYKVSFIITNAVDGEPVDLTPPYT------------------------------------------------------------------------------------------------------------------------------------------------------------------------------------------------
>UniRef100_A0A099SYK0	106	0.270	1.148E-20	11	121	302	3	110	186
-----------NFSKDDKAFTGLEAAIVLIAFVVVAAVFSYVMLGAGFYTTQKSQEVVHTGVQQASSSVAVAGDVVIRGHTTAGSA-TNVTFYVTNTAGGSPVDLS--KSMLTYTDSNDFVA------------------------------------------------------------------------------------------------------------------------------------------------------------------------------------
>UniRef100_A0A7J2K9C2	106	0.311	1.148E-20	16	120	302	2	107	189
----------------RRGLTGLETAIILIAFVIVAAAFAFAVLNLGFSSTQKSGEVLKAGLEEATSSVELAGSVIAMGaNTTNGVKVENFTIYIKTAVGERPVDMSEQTLVISYLDPYKAV-------------------------------------------------------------------------------------------------------------------------------------------------------------------------------------
>UniRef100_Q12YY5	106	0.279	1.148E-20	14	124	302	8	115	190
--------------KDDKAFTGLEAAIVLVAFVVVAAVFSYVMLGAGFYTTQKSQEVVHTGVAQASSSVAVAGDVVAKG-HTSDGSVANITFYISTTAGGSPVDLS--KSILTYTDSDNFVANCN---------------------------------------------------------------------------------------------------------------------------------------------------------------------------------
>UniRef100_A0A7C3LYT5	106	0.258	1.148E-20	13	123	302	8	123	192
-------------LRDEKGITALETAIILIAFVVVASVFAFTMLSAGMFSTERSKDSIYAGLAQVRGSLELKGGIIGTATiTGTSGTIDSLTFNLSLVAGGAPIDFTepPANTVlIEYRDaTTRTTNLD----------------------------------------------------------------------------------------------------------------------------------------------------------------------------------
>UniRef100_A0A832ZVE1	106	0.314	1.148E-20	12	132	302	9	126	197
------------RRRGKKGLTGLETAIILIAFVIVASAFAFAVLNLGMFTTQKSAEAMQAGLQESLSSIEVAGAVIARVDTTTN-KVANITIQIKSAVGKQPIDMSIGKLVIAYRDTE--VFLENIYTQDLQT-------------------------------------------------------------------------------------------------------------------------------------------------------------------------
>UniRef100_A0A101E1E9	106	0.269	1.148E-20	13	127	302	3	114	200
-------------LKNEKGFTGLEAAIVLIAFVTVAAVFSYVLLGAGFFATQKGQETVHTGVKQATSSMELVGSIVAKG-STTNNNITEVTFTLQLAAGGQPIDL--NKTVITVLVPKDGDFVELSYN------------------------------------------------------------------------------------------------------------------------------------------------------------------------------
>UniRef100_O29208	106	0.280	1.148E-20	13	119	302	5	108	203
-------------LKNEKGFTGLEAAIVLIAFVTVAAVFSYVLLGAGFFATQKGQETVHTGVKQATSSMELVGSIVAKG-STTNDNITEVTFTLQLAAGGQPIDL--NKTVITVLVPKDG--------------------------------------------------------------------------------------------------------------------------------------------------------------------------------------
>UniRef100_A0A948VV36	106	0.241	1.148E-20	14	120	302	9	132	217
--------------KNEKGITGLETAIILIAFVVVAAVFAYTVLSAGLFATQKSQEAVYAGLKEAQSSLELRSGVIATaGTTGANGTIKQLSFIVSNALGGEPMDFTQPtaasantgvanttsshKVVINYIDQNQSV-------------------------------------------------------------------------------------------------------------------------------------------------------------------------------------
>UniRef100_A0A7C5KC81	106	0.352	1.148E-20	13	131	302	5	119	221
-------------KGNKRAIVGVEAAIVLIAFIIIAAALAYVVINMGFYTTQKTKEVMQSGLEESISALQLDGSISAKTND--NGQIEWLIIPVKLSAGKGEIDLKNGTLAVSIYLPN--ATLLNIYNGPVL--------------------------------------------------------------------------------------------------------------------------------------------------------------------------
>UniRef100_A0A7J3SK81	106	0.417	1.148E-20	12	144	302	6	134	232
------------KGKKKRGIVGIEAAIVLIAFVIVAAALAFVALNMGLFTTQKSKEVIGKGLGEASTALEVDGSALGISNS---THIVEVSVPIKTSAGVSAVDLSPSRTSIGVI--VGGTSFENIYNNILyYNGTDQYLYYANGT-------------------------------------------------------------------------------------------------------------------------------------------------------------
>UniRef100_A0A6I1ZX58	106	0.314	1.555E-20	16	135	302	11	134	174
----------------QRGITGIETAIILIAFVIVASVFSYVALSAGLFSTQKAKEVIYAGLDEARSTIEVKGNIYGKMEAGVLT---EVYFTIATTSGGDMIDFTdtsstngSNMVIISYTDAYQMFPTVNWTMTKLNTETP----------------------------------------------------------------------------------------------------------------------------------------------------------------------
>UniRef100_A0A1F8R5V3	106	0.315	1.555E-20	14	120	302	9	119	199
--------------KRQKGITGIETAIILIAFVIVASVFAYVVLSAGLFSTQKAKEAIHAGLEEARSTIEVKGNMYGKMES---SILTEVYFTLATTTGGDMIDFtdtssanSSNLVVISYSDAYQMI-------------------------------------------------------------------------------------------------------------------------------------------------------------------------------------
>UniRef100_A0A7C0XWJ7	106	0.337	1.555E-20	13	154	302	7	143	207
-------------KRARRGIVGIEAAIVLIAFVIVAAALAFVVLNMGFFTTQKSKEAIGSGLQEASSALEVDGSVIG---NTSDGKLVAVAIPLKTSTGKNPIDLT--KTIVKVRTSDKVVVLNNV---QILTDPSSnDPFTALGTNAAafLEYQGDD---------------------------------------------------------------------------------------------------------------------------------------------------
>UniRef100_A0A933TKE6	106	0.278	1.555E-20	16	133	302	25	142	208
----------------EQGITGLETAIILIAFVVVAAVFAFVVLSTGLFSSERGKEAVYAGLAKTRGTMTLTGGVIASSD---GTRITQVTFSLTLAAGGDSVNLnaadPTNRTVISYID-KDVIDPDIEYSVQPITG------------------------------------------------------------------------------------------------------------------------------------------------------------------------
>UniRef100_A0A7J2UAB7	106	0.389	1.555E-20	13	130	302	3	117	210
-------------MKNRRGIVGVEAAIVLIAFIIIAAALSYVVINMGFYTTQKTKETMEAGLEESTTALQLDGVVTAKTNTTSP-QILYILIPVKLSSGKGAVDLGQKSVVVSVYLPN--ATLMNIYKDAV---------------------------------------------------------------------------------------------------------------------------------------------------------------------------
>UniRef100_A0A0F8GP69	106	0.299	1.555E-20	14	115	302	6	110	215
--------------KNDKGFTGLEAAIVLIAFVVVAAVFSYVMLGAGFYTTQKSQEVVHTGVAQASSSLAPSGDIIVLGgtdvvAEPDVPAIDSITFYITNTAGGSAVDLD--KTIITYTD------------------------------------------------------------------------------------------------------------------------------------------------------------------------------------------
>UniRef100_A0A832U323	105	0.311	2.106E-20	13	121	302	5	109	191
-------------LKNDKGFTGLEAAIVLVAFVVVAAVFSYVMLGAGFYTTQKSQEVVHTGVAQASSSLSPSGDVIVRG--TKDADIDNITFYITNTAGGSSVDL--NKTIITYIDDDDFVT------------------------------------------------------------------------------------------------------------------------------------------------------------------------------------
>UniRef100_A0A1F8P753	105	0.295	2.106E-20	6	120	302	0	118	193
------MWKKFVKRlqNRQEGITGLETAIILIAFVIVASVFSYVVLSAGLFSSQKTKEAVNGGLQSTMSTLEIKGNVVAKMEAG---VVTHIYFSVGIPAAGSPVDFNPTAentslMVISYTDADNLV-------------------------------------------------------------------------------------------------------------------------------------------------------------------------------------
>UniRef100_UPI001E64660B	105	0.301	2.106E-20	14	119	302	7	109	197
--------------KDMKGFTGLEAAIVLIAFVTVAAVFSYVLLGAGFFATQKGQETVHTGVKQATSSMELVGSVVATGNTTQN-KLTSVTFTLQLAAGGQPIDL--NKTVITVLVPADG--------------------------------------------------------------------------------------------------------------------------------------------------------------------------------------
>UniRef100_A0A7C2NEL1	105	0.264	2.106E-20	14	119	302	6	108	200
--------------RNEKGFTGLEAAIVLIAFVTVAAVFSYILLGAGFFATQKSQEVVHTGVKQATSSMEIVGSIVATGN-TNGQKIQNVTFTLQLAAGGQPIDL--NKTLITVLVPADG--------------------------------------------------------------------------------------------------------------------------------------------------------------------------------------
>UniRef100_A0A832Z140	105	0.308	2.106E-20	11	131	302	4	126	201
-----------NIFKDKKGFTGLEAAIVLIAFVTVAAIFSYVMLGAGFFTAQKGKQSVDTGVKQASSALELDGQYIYlvAGQTGSNGNVKEIYFYVTLTAGGTPVDLNNTVLTIRWKDDYVQIKYGEKYNDTYP--------------------------------------------------------------------------------------------------------------------------------------------------------------------------
>UniRef100_A0A1F8N8R2	105	0.324	2.106E-20	13	118	302	8	118	201
-------------LEKQGGITGIETAIILIAFVIVASVFAYVVLSAGLFSTQKAKEAIHAGLEEAKSTIEVKGNIYGRM---ENSTLQEVYFTLATTTGGDTIDFTPPSgtanytnlVVISYTDQYQ---------------------------------------------------------------------------------------------------------------------------------------------------------------------------------------
>UniRef100_A0A972TQQ2	105	0.267	2.106E-20	11	118	302	7	121	203
-----------NVRKDQRGITGLETAIILIAFVVVAAVFAYTIISAGLFATQKSQEAVFEGLEETQSTLEISGYFIA-QDAGDNDAVDQMKFTLKLALMGHPIDLTPktvssstgNVVVICYMDKNQ---------------------------------------------------------------------------------------------------------------------------------------------------------------------------------------
>UniRef100_A0A662VV53	105	0.301	2.106E-20	14	119	302	6	108	203
--------------KDEKGFTGLEAAIVLIAFVTVAAVFSYVLLGAGFFATQKGQETVHTGVKQATSSMELVGSIVATGNISAN-KIENVTFTIQLAAGGQSIDL--NKTVITVLVPSDG--------------------------------------------------------------------------------------------------------------------------------------------------------------------------------------
>UniRef100_A0A7C3MBL7	105	0.254	2.106E-20	14	131	302	6	120	203
--------------RNEKGFTGLEAAIVLIAFVTVAAVFSYILLGAGFFATQKSQEVVHTGVKQATSSMEIVGSIVAIGNTTNN-NVTNVTFTLQLAAGGQPIDLS--KTLITVLVPADGTFKELKYNKSLP--------------------------------------------------------------------------------------------------------------------------------------------------------------------------
>UniRef100_A0A540VDN8	105	0.254	2.106E-20	14	118	302	23	132	211
--------------RDERGITALETAIILIAFVVVASVFAFTILSAGTFSTERGKEAVYAGLSEVRSSIEIKGSVVIIGeTTGATGTVDSVIFTVASAAGGEPIDLnndpDDRVVVIDYRDATQ---------------------------------------------------------------------------------------------------------------------------------------------------------------------------------------
>UniRef100_A0A151BCF4	105	0.362	2.106E-20	14	137	302	7	127	211
--------------RSRRGTIGVETAIVMIAFVVVASAVAYVIINMGFYAAQKSKETIGRGVDSASSSLELDGSVVGKVDS-TGSYIEYLIIPVRLSVGKSQVDLDGNATMVSVYS--DGFTLPDIYQGVDLTFDEST--------------------------------------------------------------------------------------------------------------------------------------------------------------------
>UniRef100_A0A1F8N8Q6	105	0.283	2.106E-20	6	108	302	0	103	213
------MYRKY--FKNEKGITGLETAIILIAFVVVAAVFAYTALSAGLFSTQKSQEAVYSGLKEAQSTLEIRGGVIAVaasGQTGSSGNISQLKFVVGNVLGGEAIDFTEPY-------------------------------------------------------------------------------------------------------------------------------------------------------------------------------------------------
>UniRef100_I0A1Q5	105	0.414	2.106E-20	13	147	302	0	129	224
-------------MGKKRGIVGIEAAIVLIAFVIVAAALAFVALNMGLFTTQKAKETISQGLGEASTALEVDGYVVGISN---GTTVNTVSIPIRTSAGVSSVDLAPSRTSIDAIVGNQS--FENIYKAIFYVYPNGTLAYANNGTLT----------------------------------------------------------------------------------------------------------------------------------------------------------
>UniRef100_A0A497GJ41	105	0.330	2.106E-20	13	127	302	14	132	235
-------------KRDRAALTGIETAIILIAFVIVAAAFAFVVLNMGFYTSQRSKTVIQSGLGEASSAIELDGSVVaygepGDGNVPSSRqNITGLVIYIKLSSGRYPVELNEGKLVISY--ANARISFDNLYN------------------------------------------------------------------------------------------------------------------------------------------------------------------------------
>UniRef100_A0A9D2X5T4	105	0.333	2.106E-20	16	166	302	11	159	239
----------------HRGVIGVESAIVMIAFVIVAAALAFVVLNMGFSTTQKAKTTIISSLGEASSSLEVAGKVIGSG-HITDAKLNVTAVPLKIASGGESVNLAPGTASVKYLS--NSITYDDIYQdtLTVNTDGDGDP-NDNGEWYQLREAVDDAATAGYCTNDPY---------------------------------------------------------------------------------------------------------------------------------------
>UniRef100_A0A1F8MR97	105	0.289	2.852E-20	14	134	302	9	133	176
--------------KNQQGITGIETAIILIAFVIVASVFAYVVLSAGLFSSQKAKEAIHSGLDEAQSTIEIKGNVYGRM---EGGILTTLYFTIATTTSGDMIDFtdtsstnSTNIVVISYSDAYQIIPTVNWTVEKLNTDT-----------------------------------------------------------------------------------------------------------------------------------------------------------------------
>UniRef100_Q9YAN8	105	0.324	2.852E-20	13	157	302	0	147	203
-------------MRRRRGIVGIEAAIVLIAFVIVAAALAFVALNMGLFTTQKSKEVMQRGLEEATSALEVDGSVIANVTSGS---VDAIAIPIKVSPGREGVDMSVDKTTVRVMLPSKFYenAYCGVFDGSSLSDSKLSTITSSiactTGWAYLVIFNGDGDN------------------------------------------------------------------------------------------------------------------------------------------------
>UniRef100_A0A256ZM54	105	0.350	2.852E-20	8	144	302	3	132	208
--------KTFRTRKARKGIVGIEAAIVLIAFVIVAAALAFVTLNMGFFTTQKSKEAMGSSLKEASSALEVDGSVLGQTSSNQLTK---VAIPLKLSSGKNPIDLS--KTIVTIRTPTKAVTLTNIVINT--TTTESDPFTALGT-------------------------------------------------------------------------------------------------------------------------------------------------------------
>UniRef100_A0A7C1IZ61	105	0.293	2.852E-20	10	118	302	23	138	212
----------YKALRDESGITALETAIILIAFVVVAAVFAFTVLSAGTVTTEKGKQAIFSGLEEVSSSLELRGSVLAISNtvgTAGTGAVGHLVFTVGNVAGGSGIDLTdtsgENKIVIDYRDGSQ---------------------------------------------------------------------------------------------------------------------------------------------------------------------------------------
>UniRef100_A0A520KFF2	105	0.338	2.852E-20	8	128	302	1	118	212
--------KSHNTSKSRKGTIGVETAIIMIAFVVVASVVAYVIINMGFFSAQKTKETIWRGVESASTSLELDGSIIGRADS-NGNYIEFLIVPIRLSVGRTAVDLSNNSVVVSVIGSN--FTITNLYKG-----------------------------------------------------------------------------------------------------------------------------------------------------------------------------
>UniRef100_A0A920PWB5	105	0.289	2.852E-20	14	141	302	14	139	214
--------------RDRSGITGLETAIVLIAFVVVAAVFAFTVLTTGLFTSEKAKETALAGVATTSSSMTIKGNIIAQASTGATPVVEVIRVKLATATGVEQVLFDPEQILVTYLDENNVEQLA--YPGTTGVITNAASVTA----------------------------------------------------------------------------------------------------------------------------------------------------------------
>UniRef100_A0A7J3V4U4	105	0.352	2.852E-20	14	132	302	7	122	215
--------------KNRKGIVGVEAAIVLIAFLIIAAALSYVVINMGFYTTQKTKETMQTGLDESLTALQLDGVVTAKTNTTS-SHILYILIPVKLSAGRGAVDLGSSSVVVSVYLP--STTLMNIYQGAIVT-------------------------------------------------------------------------------------------------------------------------------------------------------------------------
>UniRef100_A0A948W2E8	105	0.254	2.852E-20	16	121	302	11	132	216
----------------QKGITGLETAIILIAFVVVAAVFAYTVLSAGLFATQKSSEAVYAGLKEAQGSLELRSGVIATANtTGSSGYIKQISFVVSNALGGEPIDFieptadtntglaasgSSNKVVINYVDQDQTLN------------------------------------------------------------------------------------------------------------------------------------------------------------------------------------
>UniRef100_A0A948VXA1	105	0.243	2.852E-20	16	120	302	10	132	217
----------------QKGITGLETAIILIAFVVVAAVFAYTVLSAGLFATQKSQEAVYAGLKEAQGSLELRSGIVATAnNTGASGNVQQISFIVSNALGGEPMDFtastantssnngiansgSSNKVIISYVDQNQSV-------------------------------------------------------------------------------------------------------------------------------------------------------------------------------------
>UniRef100_A0A3G1B224	105	0.335	2.852E-20	13	161	302	8	152	237
-------------RQSHRGVIGVESAIVMIAFVIVAAALAFVVLNMGFSTTQKAKTTIASSLGEASSALEIAGKVTASGNTTS-AILEVVGVPLKIATGGESVNLAPGTAAVKYLS--NTVTYDNIYAGT-LTENSDGDDDVSGEWASLELATDDAADSDLY--------------------------------------------------------------------------------------------------------------------------------------------
>UniRef100_A0A944ZAM7	105	0.315	2.852E-20	9	144	302	4	148	239
---------PTQKSDRQKGITGLETAIILIAFVVVASVFAFTVLSTGIFSAERSKDTVYAGLSEARSSLATRGSfVAFSGNVSSTETPYKFSFVVSSAVGsSDPIDLTPPYTADG-TGTDPDIDSSSTYKLTLnysdennfLSDIPWTVTWVGAT-------------------------------------------------------------------------------------------------------------------------------------------------------------
>UniRef100_A0A7V3SCU0	105	0.262	2.852E-20	16	110	302	12	129	256
----------------QKGITGLETAIILIAFVVVAAVFAYTVLSAGLFSTQKSQEVVYSGLEQTQSTLELKGGVIAYGSSGTGTGVDTidrsdgstdlssynnygpkfvtrISFTVAGVLGGEPIDLSAPYTV-----------------------------------------------------------------------------------------------------------------------------------------------------------------------------------------------
>UniRef100_A0A933TM72	104	0.329	3.862E-20	12	102	302	9	96	97
------------KLREERGITGLETAIVLIAFVVVAAVFAFVVLSTGLFSSERGKETVYAGLAKTRGSMELTGGVIASSNTTELTA---ITFDLTLAAGGDQV-------------------------------------------------------------------------------------------------------------------------------------------------------------------------------------------------------
>UniRef100_UPI000A032A63	104	0.283	3.862E-20	12	117	302	2	105	195
------------KNFNENAFTGLEAAIVLIAFIVVAAVFSYVILGAGFFTTQKSQEVVHTGVSQASSSIEIVGNVYGVNNTTTDGGLGYIKFAVANTAGGTPIDVT--QMVVVYIDEN----------------------------------------------------------------------------------------------------------------------------------------------------------------------------------------
>UniRef100_A0A7V2W3D2	104	0.327	3.862E-20	15	118	302	10	116	198
---------------NQKGITGIETAIILIAFVIVASVFAYVVLSAGLFSTQKAKEAIHAGLEEAQCTIEVKGNIYGRM---TGGILQEVYFTVGTTTGGDSIDFTdtsgnnTNLVVISYSDAHQ---------------------------------------------------------------------------------------------------------------------------------------------------------------------------------------
>UniRef100_A0A938HMD8	104	0.363	3.862E-20	12	109	302	11	109	206
------------RRTCQRGITGLETAIILIAFVVVASVFAFTVLSTGLFSSERGKETVLTALEETQSTLVARSSVVAfRGKVGSTQTVYKISFVVSNAAGGRAIDLTPPYT------------------------------------------------------------------------------------------------------------------------------------------------------------------------------------------------
>UniRef100_A0A7C0Z223	104	0.382	3.862E-20	13	135	302	3	121	206
-------------LKSRRGMVGIEAAIILIAFIVTAAALSYVVINMGFFATQKTKEAINKGLGESTSALQLDGVVTAKTNAS--GAIEYIIFPVKLSVGGSEVDLNNDSIVVSIYLPD--AELLDIYAGPSSLDDP----------------------------------------------------------------------------------------------------------------------------------------------------------------------
>UniRef100_A0A8T4XHX4	104	0.393	3.862E-20	10	129	302	3	118	210
----------YIFLKSKRGIVGIEAAIVLIAFVVIASALAYVVINMGFYSAQKAKETIDRGVGEATSSLQLDGTVIGKTNNQS--KIQYLVIPVKLAVGQSEVDLSNKTVTVSvfYKD----FTLANIYKGT----------------------------------------------------------------------------------------------------------------------------------------------------------------------------
>UniRef100_A0A101E0X5	104	0.317	3.862E-20	13	112	302	8	114	212
-------------RRDEKGFTGLEAAIVLIAFVVVAAVFSYVMLGAGFYTTQKSKKVVDTGVKQASSSLTLDGQYIYLDCtsgkggsTGSNGNAGEVYFYVTQTAGGSPVDLNKTSIAIT---------------------------------------------------------------------------------------------------------------------------------------------------------------------------------------------
>UniRef100_A0A944ZAN5	104	0.261	3.862E-20	16	121	302	11	136	227
----------------QRGITGLETAIILIAFVVVASVFAFTVLSTGIFASERSKETVFAGLDEVRSSLEPRGSIIAYKGrfVGDVDSIFKIVFTVSNAVQGESINLTPPytaggtgddpdlssgaqyRTIISYTDENQFFN------------------------------------------------------------------------------------------------------------------------------------------------------------------------------------
>UniRef100_Q9YAN6	104	0.307	3.862E-20	13	168	302	0	152	246
-------------MRRRRGIVGIEAAIVLIAFVIVAAALAFVALNMGLFTTQKSKEVMQRGLEEATSALEVDGSVIAraiDADTTTGSYnivVDALAVPLKISPGREGIDLDPSKLTVRLLLPNG--FYENVYCG-----------YASGsageDFEAVLSNAPTGCEPYTTSPGPFVA-------------------------------------------------------------------------------------------------------------------------------------
>UniRef100_A0A9E4U8U5	104	0.348	5.229E-20	16	104	302	12	99	159
----------------QKGITGLETAIILIAFVVVASVFAYTVLSAGIFSSEKGKEAIYEGLESARSSLVIVGSVVAK-DTDSDKDVDQIIFTVANALAGEPIDL-----------------------------------------------------------------------------------------------------------------------------------------------------------------------------------------------------
>UniRef100_A0A7C4NFX3	104	0.366	5.229E-20	14	133	302	7	122	172
--------------KNKRAIVGVEAAIVLIAFIIIAAALSYVVINMGFYTTQKTKETMQTGLEESTTALQLDGVVIGKTD--SNGEIQFLIIPVKLSTGKSAIDLNTSAVVVSVYLPSN--TLLNIYKGANKTD------------------------------------------------------------------------------------------------------------------------------------------------------------------------
>UniRef100_Q12YY4	104	0.274	5.229E-20	6	118	302	0	107	186
------MFKKFFN--DDKAFTGLEAAIVLVAFVVVAAVFSYVMLGAGFYTTQKSQEVVHTGVAQASSSLEVSGDVIASGNITANT-IENVTVFVQLTAGGSPIDM--NRTIITYTDLNN---------------------------------------------------------------------------------------------------------------------------------------------------------------------------------------
>UniRef100_A0A9D7B2B3	104	0.256	5.229E-20	14	118	302	11	119	195
--------------RDESGITALETAIILIAFIVVASVFAFTILSAGTFSTERGKEAVYSGLGEVQSSMEVKGSLIATAAVSGTTAaeMDTLVFTVGNVVGGEPLDLntTTPVMVVNYVDSAQ---------------------------------------------------------------------------------------------------------------------------------------------------------------------------------------
>UniRef100_A0A0Q1AMG9	104	0.279	5.229E-20	13	123	302	4	111	198
-------------MNSEDAFTGLEAAIVLIAFVVVAAVFSYVVLGAGFFTTQKSQEVVYTGVAQASSSMEILGDVYGLKNATSG-DIDRIRFSVGLTAGGSAIDFS--RVTLTWSDADNVYILA----------------------------------------------------------------------------------------------------------------------------------------------------------------------------------
>UniRef100_A0A7V2P717	104	0.254	5.229E-20	14	120	302	6	126	200
--------------RNERGITGLETAIILIAFVVVASVFAYTVLSAGIFSSQKAKEAIYSGLEEVRASVSLKGSVVA-EDTDADDDIDQLVFVVALALEGEAIDFtaptdadtdgiadddSPNVVVISYSDQTQRI-------------------------------------------------------------------------------------------------------------------------------------------------------------------------------------
>UniRef100_UPI0005B2D9E7	104	0.299	5.229E-20	13	119	302	4	107	205
-------------LKDNRGFTGLEAAIVLIAFVTVAAVFSYVLLSAGFFTTQKSQEVVHTGVKQATSSIELVGSIVATGNTTSDNIANT-TFTIQLAAGGNPINL--NDTVITVLAPQDG--------------------------------------------------------------------------------------------------------------------------------------------------------------------------------------
>UniRef100_O29207	104	0.300	5.229E-20	13	135	302	8	135	207
-------------RRDEKGFTGLEAAIVLIAFVVVAAVFSYVMLGAGFYTTQKSKKVVDTGVKQASSSLTLDGQYIYLnctsaanGQTGSSGKVGQVYFYVTQTAGGSPVDL--NMTSIAITTDTGFKQLFFNDSCTPGTDCP----------------------------------------------------------------------------------------------------------------------------------------------------------------------
>UniRef100_A0A7C3P2H6	104	0.314	5.229E-20	4	115	302	11	129	208
----RNLIRKAN--RDERGVTGLETAIILIAFVVVATVFAFIVLTTGIFSAERGKETVFAGLQKARGTMEVRGGVVVNATTitagpPEVATAGTIQFSVATTAGGEPVPLDPtstsNRTVIAYRD------------------------------------------------------------------------------------------------------------------------------------------------------------------------------------------
>UniRef100_UPI001E2B000E	104	0.305	5.229E-20	14	121	302	6	109	219
--------------KDEKGFTGLEAAIVLVAFVVVAAVFSYVMLGAGFYTTQKSQEVVHTGVTQASSSIAPSGDIIVKGAAAS--KASQITFYVTNTAGGTAVDLD--KTILTYTDDDDFVT------------------------------------------------------------------------------------------------------------------------------------------------------------------------------------
>UniRef100_A0A944VZY1	104	0.252	5.229E-20	16	118	302	10	132	239
----------------QRGITGLETAIVLIAFVVVSSVFAFTVLTTGIFSSERSKQTVFAGLDEVRSSLHPKGSVIAYkgALDGSTDTIYKVSFVVSSAVDGDQIDLTPPydvgsdgddpdivsgartKTVISYSDSDQ---------------------------------------------------------------------------------------------------------------------------------------------------------------------------------------
>UniRef100_A0A7C5MKJ2	104	0.271	5.229E-20	13	118	302	93	206	280
-------------LRDEGGITALETAIILIAFVVVAAVFAFTVLSAGTTTTEKGKEAIYSGLQEVQSSLELRGSVMAISNTvgiSGTGKIGHLVFTVGNVAGGSAIDLTDtsagqNKVVIDYRDSKQ---------------------------------------------------------------------------------------------------------------------------------------------------------------------------------------
>UniRef100_UPI0020B1587F	104	0.308	7.080E-20	13	106	302	0	92	188
-------------MNKEEGFTGLEAAIVLIAFVVVAAVFSYVVLGAGFFTTQKSQEVVYTSVDMASSSMEIIGDVYGL-NDTAGTSLDTIRFTLGLAAGGSPVDFST---------------------------------------------------------------------------------------------------------------------------------------------------------------------------------------------------
>UniRef100_A0A934GXG7	104	0.278	7.080E-20	11	121	302	4	115	188
-----------NSRQNERGQSALETAIILIAFVVVASVFAFAILSSGSKSTEKGQSAINAGLEGVQSSMTVKGTVIA---EGTGTNVDDVVFTMALVAGGDPVDLTstagSNVVVIGYRDEAQLVN------------------------------------------------------------------------------------------------------------------------------------------------------------------------------------
>UniRef100_A0A2E0ZNK2	104	0.252	7.080E-20	15	121	302	7	117	191
---------------NESGITALETAIILIAFIVVASVFAFTILSAGTFSTERGKEAVYAGLGEVQSSMEVKGSIIATAAVTGTTtaTMDTLVFTVGNVVGGEPLDLNTTNPVMTmnYVDETQFVN------------------------------------------------------------------------------------------------------------------------------------------------------------------------------------
>UniRef100_UPI002100EA70	104	0.320	7.080E-20	13	115	302	5	103	196
-------------LKDEKGFTGLEAAIVLVAFVVVAAVFSYVMLGAGFYTTQKSQEVVHTGVAQASSSLAPSGDVIVKG--GDSTNVTNVTFYVTNTAGGTAVDLD--KTIITYID------------------------------------------------------------------------------------------------------------------------------------------------------------------------------------------
>UniRef100_A0A3R9EPZ6	104	0.317	7.080E-20	14	117	302	6	106	199
--------------KNDKAFTGLEAAIVLIAFVVVAAVFSYVMLGAGFYTTQKSQEVVHTGVQQASSSLVSSGDVI-VRASTSDGNASEIYFYLANTAGGSDVDL--NKTLITYTDTD----------------------------------------------------------------------------------------------------------------------------------------------------------------------------------------
>UniRef100_A0A2H5YIZ5	104	0.396	7.080E-20	13	109	302	7	107	201
-------------LKGQRGITGLETAIILIAFVIVASVFAFVTLSTGLFSAERSKETIFAGLQKAQSNLELHGSVVLTGATDSDTDGDvdqgTLTFQLALAAGGSPISLDPAAT------------------------------------------------------------------------------------------------------------------------------------------------------------------------------------------------
>UniRef100_A0A7C5LRG3	104	0.301	7.080E-20	0	116	302	0	125	205
MGKESYMLDWLKKrMQDESGITALETAIILIAFVVVAAVFAFTILSAGTVSTEKGKAAIFSGLEEVSSSLELRGSVLATDNVTgtvGTGKVKTIAFTVGNVAGGSALDLTdtsagNNKVVIDYRDP-----------------------------------------------------------------------------------------------------------------------------------------------------------------------------------------
>UniRef100_UPI000B354B33	104	0.317	7.080E-20	13	112	302	8	114	207
-------------RRDEKGFTGLEAAIVLIAFVVVAAVFSYVMLGAGFYTTQKSKKVVDTGVKQASSSLTLDGQYIYldctsaaKGQTGSSGKVGQVYFYVTQTAGGSPVDLNMTSIAIT---------------------------------------------------------------------------------------------------------------------------------------------------------------------------------------------
>UniRef100_A0A8T4YA56	104	0.338	7.080E-20	14	131	302	7	121	214
--------------KNRKGIVGVEAAIVLIAFLIIAAALSYVVINMGFYTTQKTKETMQTGLDESLTALQLDGVVTARTNDTSP-HILYILVPAKLSAGRGAVDLSTSSVVVSVYLPN--ATLMNIYEGSNP--------------------------------------------------------------------------------------------------------------------------------------------------------------------------
>UniRef100_A0A842SSJ4	104	0.295	7.080E-20	14	118	302	26	129	220
--------------KDRRGMTGLETAIILVAFVITAAAFAFVVLNMGFLTAQKSQTVISAGMQEASSSLQADGDIIGIMDTTNK-NMTSCEFYIRLSQGKEPVDINESKLIVTYANPYQ---------------------------------------------------------------------------------------------------------------------------------------------------------------------------------------
>UniRef100_A0A7C2Z2B5	104	0.407	7.080E-20	13	147	302	0	129	224
-------------MGKKRGIVGIEAAIVLIAFVIVAAALAFVALNMGLFTTQKAKETISQGLGEASTALEVDGYVVGISD---GTTVNTVSIPIRTSAGVSSVDLAPSRTSIDAIVGNQS--FENIYKVIFYVYPNGTLAYANNGTLT----------------------------------------------------------------------------------------------------------------------------------------------------------
>UniRef100_A0A7C2N8H8	103	0.343	9.584E-20	13	104	302	9	107	109
-------------RRDEKGFTGLEAAIVLIAFVVVAAVFSYVMLGAGFYTTQKSKQVVDTGVKQASSSLTLDGQYIYLdaaeehgGKTGSNGEVSVISFYVTQTAGGSPVDL-----------------------------------------------------------------------------------------------------------------------------------------------------------------------------------------------------
>UniRef100_A0A7C7TPU5	103	0.260	9.584E-20	0	118	302	0	137	148
MKMFRSNLAPTAGAHNQKGITGLETAIVLIAFMVVASVFAFTILSAGVFSSEANKQTIHAGLKETRTRLSQQGSAFAfAGKTGSTQAVYKIVFIVSNSLSGEPVDLTAPYsiddsgtdpdvvngastaTIISYADENQ---------------------------------------------------------------------------------------------------------------------------------------------------------------------------------------
>UniRef100_Q8TLH5	103	0.296	9.584E-20	14	117	302	6	111	190
--------------KDEKGFTGLEAAIVLVAFVVVAAVFSYVMLGAGFYTTQKSQEVVHTGVQQASSSVELSGDVIARGNttaaNPADYSIDSITLCLQLTSGGSSVDMD--KTLIVYSDPD----------------------------------------------------------------------------------------------------------------------------------------------------------------------------------------
>UniRef100_A0A1F8PEN9	103	0.290	9.584E-20	13	117	302	8	114	192
-------------RQNQEGITGLETAIILIAFVIVASVFAYVVLSAGLFSSQKVKEAVNAGLSSTMSTIELKGDIVARMQAG---EVTQIYFNVGIPAAGYPVDFTPAtgnntHVVISYHDAD----------------------------------------------------------------------------------------------------------------------------------------------------------------------------------------
>UniRef100_UPI0005B2A08B	103	0.342	9.584E-20	14	111	302	7	111	209
--------------KDERGFTGLEAAIVLVAFVVVAAVFSYVMLGAGFFTTQKSKQVVDTGVKQASSSLTLDGQYIYlnctsdaKGTTGSNGKVGEIYFYITQTAGGVSVDLNKTSLAI----------------------------------------------------------------------------------------------------------------------------------------------------------------------------------------------
>UniRef100_A0A7V3W8T8	103	0.297	9.584E-20	14	107	302	11	102	215
--------------TKQKGITGLETAIILIAFVVVAAVFAYTVLSAGLFSSQKSQEAVYSGMKEAQSTLELVGSVIAF--EGNTDKVSYIKLTVANALQGEPINFTPP--------------------------------------------------------------------------------------------------------------------------------------------------------------------------------------------------
>UniRef100_A0A497J065	103	0.274	9.584E-20	13	115	302	4	114	215
-------------RRRRKGFTGLEAAIVLTAFVVVAAVFSYVVLNAGFFTTQKSKEVVHTGVEQATSSIELTGDVVGygwtynstaeRYENTLGTNLTVVKFYLELTAGQNPMDMD--GLVVSYTD------------------------------------------------------------------------------------------------------------------------------------------------------------------------------------------
>UniRef100_A0A661W327	103	0.300	9.584E-20	13	121	302	8	120	229
-------------RRDERGITGLETAIILIAFVVVAAVFAYTALSAGLFSTQKSQESVYSGLQETQSTLELRGGVVAYKHAVTGESTDpvvKVDITLAIVSGGEPVDLTTRYTATGDWESNdEGIT------------------------------------------------------------------------------------------------------------------------------------------------------------------------------------
>UniRef100_A0A945A400	103	0.326	9.584E-20	16	109	302	9	103	237
----------------QKGITGLETAIVLIAFVVVASVFAFTILSAGVFSSEANKQTIHAGLKETRTGLRQAGSAFAfSGYVGSTRAVHKIVFVVQNSLAGEPVDLTPPYT------------------------------------------------------------------------------------------------------------------------------------------------------------------------------------------------
>UniRef100_A0A9E5DD04	103	0.283	1.297E-19	12	117	302	2	105	193
------------KNFNENAFTGLEAAIVLIAFIVVAAVFSYVILGAGFFTTQKSQEVVHTGVSQASSSIEIVGNVYGVNNTTTDGGLGFIKFAVANTAGGTPIDVT--QMVVVYIDEN----------------------------------------------------------------------------------------------------------------------------------------------------------------------------------------
>UniRef100_A0A1F8MJK5	103	0.309	1.297E-19	13	120	302	9	118	193
-------------KDRQEGITGLETAIILIAFVIVASVFAYVVLSAGLFSSQKTKEAMNAGLQSTMSVLEIKGNVIAKMEAGL---VTHIYFCVGIPAAGSPVDFNPTSentsiLIISYSDYDNLV-------------------------------------------------------------------------------------------------------------------------------------------------------------------------------------
>UniRef100_A0A957AWE7	103	0.247	1.297E-19	14	118	302	11	119	195
--------------RDESGITALETAIILIAFIVVASVFAFTILSAGTFSTERGKEAVYSGLGEVQSSMEVKGSLIATAGVTGTTTaeMDTLVFTLGNVVGGEPLDLntTEPVMVVNYVDASQ---------------------------------------------------------------------------------------------------------------------------------------------------------------------------------------
>UniRef100_A0A0A7GCE4	103	0.278	1.297E-19	13	114	302	6	109	201
-------------RKNEKGFTGLEAAIVLIAFVTVAAVFSYVMLGAGFYTTQKGKQSVDTGVKQASSSMELDGQYIYLVANTTGSSGDvkEIYYYVTLSAGATAIDLNNTVVALRYQ-------------------------------------------------------------------------------------------------------------------------------------------------------------------------------------------
>UniRef100_J1AQE5	103	0.286	1.297E-19	14	147	302	5	139	204
--------------KSDEAFTGLEAAIVLIAFVVVAAVFSYVMLGAGFFTSQKSQEVVHTSVDQASSSLEVRGDVYgmdngnmtkAKDNVEANQKIDTLQFNVALTSGGSPVDI--NKTVLTYMTADEVVVL----NRTLADKTHATL--GIGNWTV----------------------------------------------------------------------------------------------------------------------------------------------------------
>UniRef100_A0A850SLG5	103	0.333	1.297E-19	13	126	302	0	110	218
-------------MKTRRGVVGIESAIVLIAFVVVAAAIAFVVLNSGFQTTEKAKTAITAGLSEASSGLEVAGAATAKGNLTS-ASIAAYTIPVKLAAGGSSIDISKASTVIRYTSKN--VAYDNIY-------------------------------------------------------------------------------------------------------------------------------------------------------------------------------
>UniRef100_A0A7C4JFX5	103	0.344	1.297E-19	13	134	302	5	122	224
-------------LRSKRAVVGIEAAIVLIAFIIVAAALSYVVVNMGLFITQKTKETMQGGVDESQSALQLDGVVVGKTNN--QRQVEWIILPVKLSVGKAALDLKKEAIVVSVYLPN--ATLLNIYNGVYMNGT-----------------------------------------------------------------------------------------------------------------------------------------------------------------------
>UniRef100_A0A812EV08	103	0.329	1.297E-19	13	166	302	5	156	235
-------------MRNRRGVAGLEAAIVIVVLVIVAAALAFVVLNMGFSTTQKAKTTIVASLGEASSSLEVSGMVVGSGDV-STGELEVVGIPIKIATGGESVNLSPTTAAVKYLS--NTVTYDNIYAGTLTDDGDGNSDSGtAGEWLSLAAATDDAFDAGFIDADPF---------------------------------------------------------------------------------------------------------------------------------------
>UniRef100_A0A8T7F8U8	102	0.275	1.756E-19	10	121	302	1	113	185
----------SKNMKNERGQSALETAIILIAFVVVASVFAFAILSSGSKSTEKGQSAINAGLEGVQSSMTVKGTVIAEGTAG---NVDDVVFTLALVSGGDPVDLTatagNNTVVIGYRDEAQLVN------------------------------------------------------------------------------------------------------------------------------------------------------------------------------------
>UniRef100_A0A7J3I951	102	0.359	1.756E-19	13	126	302	9	118	188
-------------KKARRGIVGIEAAIVLIAFVVVAAALAFVALNMGFYTTQRSKEVMAAGLAQASSSLEVDGSVLAEVSSN---KLTCIAIPIRLSAGQKPVDLTPNKTQIALWVINKD-AFTNLY-------------------------------------------------------------------------------------------------------------------------------------------------------------------------------
>UniRef100_A0A9E4PTB6	102	0.294	1.756E-19	6	123	302	0	117	188
------MGRYTSLGEDQRGITGLETAIVLIAFVVVASVFAFAVLSTGLISSEKSKETVLGAVGEASATLNVRGAVVANVNA-ALTGVDTIKFNLSNASQSyKAVEVSDKAMILTYVDEDQALNIA----------------------------------------------------------------------------------------------------------------------------------------------------------------------------------
>UniRef100_A0A0E3P6F9	102	0.296	1.756E-19	14	117	302	6	111	190
--------------KDEKGFTGLEAAIVLVAFVVVAAVFSYVMLGAGFYTTQKSQEVVHTGVQQASSSVELSGDVIARGNttaaSPANYSIDSVTLCLQLTSGGSSVDMD--KTLIVYSDPD----------------------------------------------------------------------------------------------------------------------------------------------------------------------------------------
>UniRef100_UPI00227B8760	102	0.321	1.756E-19	13	121	302	4	111	192
-------------MNRDEGFTGLEAAIVLIAFVVVAAVFSYVVLGAGFFTTQKSQEVVYTSVEMASSNLEVIGDVYGLAADTA-TGVDTIRFTVGLSAGGSPVDFSTVQMVFATEDTVEILN------------------------------------------------------------------------------------------------------------------------------------------------------------------------------------
>UniRef100_A0A1F8MBB9	102	0.303	1.756E-19	6	120	302	0	118	193
------MWKKFVKrlKDRQEGITGLETAIILIAFVIVASVFAYVVLSAGLFSSQKTKEAMNAGLQSTMSVVEIKGNVIAKM---EGGIVTHIYFCVGIPAAGSPVDFNPTSentsiLIISYSDYENLV-------------------------------------------------------------------------------------------------------------------------------------------------------------------------------------
>UniRef100_A0A957F0Y3	102	0.258	1.756E-19	14	121	302	9	120	194
--------------KNEDGITALETAIILIAFIVVASVFAFTILSAGTFSTERGKEAVFAGLAEVQSSMEVKGSVIATAAVTGTTTaeLDSLIFTVGNVVGGEPLDLntTDPVMVVNYRDDSQFVN------------------------------------------------------------------------------------------------------------------------------------------------------------------------------------
>UniRef100_A0A842XG92	102	0.316	2.377E-19	14	114	302	10	105	192
--------------RDRKGFTGLEAAIVLTAFVVVAAVFSYMVLGAGFFSTEKAKAVVHTGVESATSSAELVGDVIGIGD---GTEITTINFTIQLTAGQNPVDL--NKSVISFT-------------------------------------------------------------------------------------------------------------------------------------------------------------------------------------------
>UniRef100_A0A7C4I2F5	102	0.294	2.377E-19	9	126	302	3	116	192
---------KTKRMKKQnKGLTGLETAIILIAFVIVASAFSFAVLNLGLFTTQKTGEVMQAGLEETLSSIETAGAVVAKS---SNGSITEIVIYIKSSVGKGEVDVRSGKLVITYRD--KAIFRENIY-------------------------------------------------------------------------------------------------------------------------------------------------------------------------------
>UniRef100_A0A1M4MK08	102	0.278	2.377E-19	14	117	302	5	105	211
--------------KDDNAFTGLEAAIVLIAFIVVAAVFSYVILGAGFFTTQKSQEVVHTGVQQASSSMEVIGNVYGISTTG-GENLQYIKFTIGNTAGGTALDVS--KMVVTYTDPE----------------------------------------------------------------------------------------------------------------------------------------------------------------------------------------
>UniRef100_UPI0019257B6D	102	0.323	2.377E-19	15	112	302	10	114	212
---------------DEKGFTGLEAAIVLIAFVVVAAVFSYVMLGAGFYTTQKSKKVVDTGVKQASSSLTLDGQYIYLDCtsakggsTGSNGQVGEVYFYVTQTAGGSPVDLNKTSIAIT---------------------------------------------------------------------------------------------------------------------------------------------------------------------------------------------
>UniRef100_A0A7V2P7I7	102	0.319	2.377E-19	14	109	302	9	105	224
--------------RNERGITGLETAIILIAFVVVASVFAYTVLSAGIFSSQKAKEAIYSGLDESTSSMEPRGGVtAYSGTVGATETVVKVSFTVTTALPGYAADLTPPYT------------------------------------------------------------------------------------------------------------------------------------------------------------------------------------------------
>UniRef100_A0A2R4ZP39	102	0.363	2.377E-19	17	126	302	17	124	226
-----------------KAVVGIESAIVLIAFVVVAAALAFVVLNMGFFTTQRSKETIGSGLAQASSSLELDGTVISRVNISSK-KVDCLIIPIRLSAGQKPVDLTPSKTNIAFWVLGE-YGYANIY-------------------------------------------------------------------------------------------------------------------------------------------------------------------------------
>UniRef100_A0A351JYN9	102	0.293	2.377E-19	16	110	302	12	127	245
----------------ERGITGLETAIILIAFVVVASVFAYTVLSAGIFAAERGKEAVHAGLEEARSTLHPRGGVVIFADQRHPTlpvpvnvdtdasgnltatdslAVTKISFTVASTLGGEPVDLTPPYTV-----------------------------------------------------------------------------------------------------------------------------------------------------------------------------------------------
>UniRef100_UPI0006CFEAF8	102	0.313	3.217E-19	10	124	302	1	113	192
----------SKLMRNEDAFTGLEAAIVLIAFIVVAAVFSYVVLGAGFFTTQKSQEVVHTGVAQASSNMEVSGPVVIAGNDTN--KVANITFYLQLAAGGSPIDMNKTTYVVSTKTNQQTYTSSN---------------------------------------------------------------------------------------------------------------------------------------------------------------------------------
>UniRef100_A0A1B8X2B7	102	0.296	3.217E-19	14	121	302	6	110	199
--------------KNDKAFTGLEAAIVLIAFVVVAAVFSYVMLGAGFYTTQKSQEVVHTGVQQASSSLISSGETIVASDS-DGDNASEVYFYLANTAGGSSVDL--NKTLITYTDSDDFVT------------------------------------------------------------------------------------------------------------------------------------------------------------------------------------
>UniRef100_A0A117MET0	102	0.269	3.217E-19	13	116	302	3	104	211
-------------MRNDNAFTGLEAAIVLIAFVVVAAVFSYVVLGAGFFTTQKSQEVVHTGTDQASSSMEVMGNVYGIATTAGAANLAYVKFTVGNTAGGTALDVT--KMVVSYADE-----------------------------------------------------------------------------------------------------------------------------------------------------------------------------------------
>UniRef100_A0A497ME16	102	0.346	3.217E-19	14	137	302	7	127	211
--------------RSCRGTIGVETAIVMIAFVVVASAVAYVIINMGFYAAQKSKETIGRGVDSASSSLELDGSVVGKVDS-TGSYIEYLIIPVRLSVGKSQVDLDENATMVSVYSGD--FTLPDIYQGVDLTFDEST--------------------------------------------------------------------------------------------------------------------------------------------------------------------
>UniRef100_A0A7C5K718	102	0.363	3.217E-19	14	134	302	12	128	217
--------------RNRRGIVGVEAAIVLIAFIIIAAALSYVVINMGFYTTQKTKETMQTGLEESTAALQLDGVVTGKTD--GNKKIQYVIIPVKLSTGKTSIDLNKSAVVVSVYLPDD--TLLNIYNGVNSTET-----------------------------------------------------------------------------------------------------------------------------------------------------------------------
>UniRef100_UPI002209B7E0	102	0.350	3.217E-19	16	130	302	11	128	237
----------------HRGVIGVESAIVMIAFVIVAAALAFVVLNMGFTTSQKAKTTIISGLGESSSSMQVAGKVIGVGctsssNGCSTPYLNATAYPIKITSGGDAVDLSAATTAVKYVS--NSIEYDDIYSGTV---------------------------------------------------------------------------------------------------------------------------------------------------------------------------
>UniRef100_A0A9E4XM66	102	0.329	3.217E-19	14	109	302	18	114	248
--------------RKQKGITGLETAIVLIAFVVVASVFAFTIVSAGVFSSEANKQTIHAGLSETRTGLRQHGSAFAfAGYEGTTQAVFKIVFIVSNSLAGEPVDLTPPYT------------------------------------------------------------------------------------------------------------------------------------------------------------------------------------------------
>UniRef100_A0A9E4WPL5	101	0.312	4.353E-19	14	109	302	12	106	112
--------------RSEQGITGLETAIILIAFVVVATIFAFVVLTTGVFSAERGKETVYAGLEKARGSMEIRGGIV-VTATGTTLTVEDIQFAVATTAGGEPVPLNPNGT------------------------------------------------------------------------------------------------------------------------------------------------------------------------------------------------
>UniRef100_UPI001082D8AA	101	0.288	4.353E-19	14	117	302	6	106	186
--------------KDDKAFTGLEAAIVLIAFVVVAAVFSYVMLGAGFYTTQKSQEVVHTGVAQASSSVAVAGDVIIKGHTSDGSATELI-FYVTNTAGGSAVDLS--KSMLTYTDSD----------------------------------------------------------------------------------------------------------------------------------------------------------------------------------------
>UniRef100_A0A0F8F6J3	101	0.305	4.353E-19	14	121	302	6	109	194
--------------KDEKGFTGLEAAIVLVAFVVVAAVFSYVMLGAGFYTTQKSQEVVHTGVAQASSSLSPSGDVIVEG--VADGEVGNITFYIANTAGGSSVDL--NKTILTYVDIDDFVT------------------------------------------------------------------------------------------------------------------------------------------------------------------------------------
>UniRef100_A0A2H5YIZ7	101	0.346	4.353E-19	0	117	302	0	121	197
MANLRRVWRK--LARGQRGITGLETAIILIAFVIVASVFAFVTLSTGLFSAERSKETIFSGLAKAQSNLELHGSVVltGVVLTGSDATDGSLTFQLALAAGGSPISLDPAATnsrvVMNFTDAN----------------------------------------------------------------------------------------------------------------------------------------------------------------------------------------
>UniRef100_A0A1M4MK51	101	0.269	4.353E-19	13	127	302	0	111	200
-------------MRKEDAFTGLEAAVVLIAFIVVAAVFSYVVLGAGFFATQKSQEVVHTGVAQTSSSVEVVGDVIGMANVADKR-LESILFTVKLSPGSGAIDFD--NVVILYSDANNVKTLARTTK------------------------------------------------------------------------------------------------------------------------------------------------------------------------------
>UniRef100_D2RE96	101	0.304	4.353E-19	13	115	302	6	110	210
-------------RKDRKGFTGLEAAIVLIAFVTVAAIFSYVMLGAGFYTAQKGKQSVDTGVKQASSALEMDGQYIYLVAeeTGSDGNVSEIFFYVTLTAGGTPVDLNKTVLAIRWKD------------------------------------------------------------------------------------------------------------------------------------------------------------------------------------------
>UniRef100_A0A7C5XLK2	101	0.348	4.353E-19	0	131	302	0	122	235
MNSNRRIF------RDRRGTIGIEAAIVLIAFVVVASAVAYVIINMGFYAAQKSKETIGRGVDSASSSLELDGSVIGRVNK-TGVCVEYLIIPVRLSVGKSQVDLSNQTVMISVF--ANNFTLADIYIGELE--------------------------------------------------------------------------------------------------------------------------------------------------------------------------
>UniRef100_A0A7D5R6E6	101	0.321	4.353E-19	16	147	302	11	148	239
----------------HRGVIGVESAIVMIAFVIVAAALAFVVLNMGFTTTQKAKTTIISGLDEASSSMQIAGKVTGVGCTssssetacATTSKLNATSFPIKVTSGGDSVDLSLATTAVKYLS--NSVEYDDIYSGPITAAEHRSLTIAFEQAVT----------------------------------------------------------------------------------------------------------------------------------------------------------
>UniRef100_A0A370M013	101	0.337	4.353E-19	16	159	302	11	157	244
----------------HRGVIGVESAIVMIAFVIVAAALAFVVLNMGFSTTQKAKTTIISSLGEASSSLEVAGKVIGSG-HITDAKLNVTAVPLKIASGGESVNLAPGTASVKYLS--NSITYDDIYQGTLtaAADGDGDP-NDNGEWYQLRQAVDDataagGGQNY----------------------------------------------------------------------------------------------------------------------------------------------
>UniRef100_X0UU82	101	0.292	5.890E-19	14	115	302	12	117	173
--------------RDERGITGLETAIILIAFVIVATVFAFVVLTTGVFSSERGKETVFAGLQKARGTMELRGGVVVSATGSPADTVDDIVLTFGNAAAGDPIPLDPdateNTTIIAYRD------------------------------------------------------------------------------------------------------------------------------------------------------------------------------------------
>UniRef100_UPI00227B4582	101	0.292	5.890E-19	16	145	302	7	125	190
----------------EEGFTGLEAAIVLIAFVVVAAAFSYVVLGAGFYTTQKSQEVVYTSVEMASSNLEVIGDVYGLAATPA-SGVDTIRFTVGLSAGGSPVDFSTVQIVFATSDTVK--ILDN--------ETDLTAAVATGNW------------------------------------------------------------------------------------------------------------------------------------------------------------
>UniRef100_A0A0F8CZG7	101	0.299	5.890E-19	14	130	302	6	116	196
--------------KNEKGFTGLEAAIVLVAFVVVAAVFSYVMLGAGFYTTQKSQEVVHTSVQQASSSLAPSGDII--VLAEAGNVVENITFYVTNTAGGSTVDL--NKTLISFSDKNDFVTKD--YNKTV---------------------------------------------------------------------------------------------------------------------------------------------------------------------------
>UniRef100_A0A0F8MKI8	101	0.292	5.890E-19	14	112	302	6	103	198
--------------KDEKGFTGLEAAIVLVAFVVVAAVFSYVMLGAGFYTTQKSQEVVHTGVQQASSSVELSGDVVAKSDDG-NTEIDTVTLFLQLTSGGSPVDMAKTLIVVS---------------------------------------------------------------------------------------------------------------------------------------------------------------------------------------------
>UniRef100_A0A832Z5K9	101	0.340	5.890E-19	17	154	302	5	141	202
-----------------KGMVGIEAAIVLIAFVIVAAALAFVALNMGFFTTQKSKEVIARGLEEASSALEIDGAVIGKNNVTAK-KLIGVAIPLRLASGRSPVDIK--RTSIEIVTANNVVVLS-ANDITPVTNpSSSDPFSAAGsaKAALIEYQGDD---------------------------------------------------------------------------------------------------------------------------------------------------
>UniRef100_A0A3N5XU11	101	0.333	5.890E-19	13	105	302	12	102	204
-------------LRNEKGMTGLETAIILIAFVTVASVFSYAVLSAGLFSAEQGKETIYAGLQEASSNLKVNGSIIAK--STDDTNVSTVIFTLSTTPSGQPIDMT----------------------------------------------------------------------------------------------------------------------------------------------------------------------------------------------------
>UniRef100_A0A7C5NZZ1	101	0.347	5.890E-19	14	134	302	9	125	227
--------------KNRKGVVGIEAAIVLIAFIIVAAALSYVVVNMGLFITQKTKDTMQEGVDESQSALQLDGVIVGKTN--GQRQVEWIILPVKLSVGKAALDLKKEALVVSVYLPN--ATLLNIYNGVYLNAT-----------------------------------------------------------------------------------------------------------------------------------------------------------------------
>UniRef100_A0A9D2X6H6	101	0.338	5.890E-19	16	133	302	11	131	233
----------------HRGVIGVESAIVMIAFVIVAAALAFVVLNMGFTTSQKAKTTIIAGLEESSSSMQVAGKVIGVGCTTAAGGcasspvLNATAFPIKITSGGDEVDLGASTTAVKYIS--NSIQYDDIYSG-PITG------------------------------------------------------------------------------------------------------------------------------------------------------------------------
>UniRef100_A0A0D5C2F3	101	0.313	5.890E-19	16	141	302	11	142	240
----------------HRGVIGVESAIVMIAFVIVAAALAFVVLNMGFTTSQKAKTTIMAGLGESSSSMQIAGKVTAVGCTSSSSdttcattpKINATAFPLRLTPGGDSIDLGTATTAVKYLS--NSVEYDDIYSGPITSEEHRTLRGA----------------------------------------------------------------------------------------------------------------------------------------------------------------
>UniRef100_A0A0S8EH59	100	0.330	7.969E-19	6	117	302	7	122	197
------LFRSLHKK--EEGITGLETAIILIAFVIVASVFAFVVLSTGLFSSERGKEAVFAGLEKARGNLEVRGAltVTDTDTNGTIDSSDQIDFNVALAAGGFPISLDPtaytNTVVVNYIDQQ----------------------------------------------------------------------------------------------------------------------------------------------------------------------------------------
>UniRef100_X0WK08	100	0.324	7.969E-19	14	121	302	13	126	197
--------------KREEGITGLETAIILIAFVIVASVFAFVVLSTGLFSAERGKETVFAGLEKARGNLEVRGAltVSDSNTDGTIDSADAIQFNVALAAGGFPISLNPaayvNTVVVNWIDAQDRVA------------------------------------------------------------------------------------------------------------------------------------------------------------------------------------
>UniRef100_A0A7L4PU21	100	0.273	7.969E-19	13	118	302	4	106	198
-------------MNKDEAFTGLEAAIVLIAFVVVAAVFSYVVLGAGFFTTQKSQEVVYTGVSQASSSMEILGDVYGI-DEDNDDAIEDIQFTVGLSAGGSSIDFT--KVVITWSTATE---------------------------------------------------------------------------------------------------------------------------------------------------------------------------------------
>UniRef100_A0A7C4SLA4	100	0.299	7.969E-19	11	116	302	7	113	199
-----------KNRMRNRGLTGLETAIILIAFVVVAAAFAFAVLNLGFTTTQKTSEVIRAGLSEATSAIELSGGVIARsQESGGSRYVSNITIYIKTGPGKEPIDMSDATLTVSYMDP-----------------------------------------------------------------------------------------------------------------------------------------------------------------------------------------
>UniRef100_A0A7C5RR52	100	0.336	7.969E-19	4	109	302	2	107	199
----KSIGRIFKRLiREEKGVTGLETAIILIAFVIVASVFAFVVLSTGLFSAERGKETVFAGLQKAQANLELHGSVV-VTASGNPLAPDNMVFSLGLAAGGRPVNLDPAAT------------------------------------------------------------------------------------------------------------------------------------------------------------------------------------------------
>UniRef100_A0A842QTC3	100	0.345	7.969E-19	12	117	302	1	110	203
------------KLSKRNGMTGLETAIILVAFVITAAAFAFVVLNMGFLTAEKAQSVISSGMSEASSALLVDSGVIGQfGNTGgdqADVDLSKLTFYIKLSQGHEPVDLDDSKLVATYTNPR----------------------------------------------------------------------------------------------------------------------------------------------------------------------------------------
>UniRef100_U3TFB9	100	0.390	7.969E-19	13	112	302	0	96	207
-------------MRRRKGIVGIEAAIVLIAFVIVAAALAFVALNMGLFTTQKSKEVMQRGLEEATSALEVDGSVIAHVATGS---VDAVAVPLKVSPGREGVDMSVDKATVR---------------------------------------------------------------------------------------------------------------------------------------------------------------------------------------------
>UniRef100_A0A7C2CQ41	100	0.371	7.969E-19	17	129	302	10	119	213
-----------------RGIVGIEAAIVLIAFIIIAAALSYVVINMGFYTTQKTKETMQTGLEESLTALQLDGVVTAKTNATS-SEILYLLIPVKLSAGKASVDLKNESIIVSVYLPNS--TYLNIYQGA----------------------------------------------------------------------------------------------------------------------------------------------------------------------------
>UniRef100_A0A7D5R720	100	0.348	7.969E-19	16	147	302	11	139	226
----------------HRGVIGVESAIVMIAFVIVAAALAFVVLNMGFSTTQKTKNAIVSSADEASSALEIAGKVIGSGHVAAG-KLNATAIPIKIVSGGASINLNPANAAIRYIS--NSVEHGNIYAGALSTGTHDTLASAMQQAVT----------------------------------------------------------------------------------------------------------------------------------------------------------
>UniRef100_A0A7J3ZLR7	100	0.345	7.969E-19	14	148	302	6	137	234
--------------RRKRGMIGIEAAIVMIAFVIVGAALAFVALNMGLFATQKTKEVITRGLGEASSALEIDGSVTAYTSDGSSVTI--VSFPIKVAPGRQAVDLNVDKTIIRAVLARN--AYENLYEAVLyLNESDRKLYWPNGTSATL---------------------------------------------------------------------------------------------------------------------------------------------------------
>UniRef100_A0A662Q2Y1	100	0.299	1.078E-18	12	116	302	2	108	199
------------RKNSRKGLTGLETAIILIAFVIVAAAFAFAVLNLGFASTQKSGEVLRAGMEEATSSIELSGSVIASGaqDSSGEYRIANITIYVKTAVGKMPVDMSNETLTIAYLDP-----------------------------------------------------------------------------------------------------------------------------------------------------------------------------------------
>UniRef100_UPI001E658503	100	0.300	1.078E-18	14	112	302	6	105	199
--------------KDEKGFTGLEAAIVLVAFVVVAAVFSYVMLGAGFYTTQKSQEVVHTGVQQASSSVELSGDLIAKADDPdTPTKIDTLTLCLQLTSGGSSVDMAKTLIVVS---------------------------------------------------------------------------------------------------------------------------------------------------------------------------------------------
>UniRef100_A0A0W8F1G7	100	0.273	1.078E-18	13	118	302	4	106	201
-------------KKNEEAFTGLEAAIVLIAFVVVAAVFSFVVLGAGFFTTQKSHEVVYAGVGSAASNMVVKGDVYGIS-TTTPTEIIYIQFDVGLAAGGYPID--AAKLTMIYSDTTN---------------------------------------------------------------------------------------------------------------------------------------------------------------------------------------
>UniRef100_A0A7C5D0Z1	100	0.303	1.078E-18	14	150	302	12	146	206
--------------RGERGMTGLETAIILIAFVTVAAVFGYAVLSAGLFSAERGKEVIFAGVEQAKTNLEVSGSVIGYANN-STQELTNILVTVKNAVAGNPIDMTPnwgdtlgqNKTVISFKTATE---------YLPNIAWNVTPVGAADDDYLLEV-------------------------------------------------------------------------------------------------------------------------------------------------------
>UniRef100_A0A257AQM2	100	0.303	1.078E-18	12	120	302	9	130	212
------------KRGARRGLTGLETAIILIAFVIVAAAFAFAVLNLGFSSTQKSGEVLKAGLEeatssielagsvEATSSIELAGSVIAMGENASGTmKVANITLYVKTAVGKRPVDMSTNTLVISYLDPYKAV-------------------------------------------------------------------------------------------------------------------------------------------------------------------------------------
>UniRef100_A0A7C6DTX1	100	0.368	1.078E-18	16	129	302	9	119	215
----------------RKGIVGVEAAIVLIAFLIIAAALSYVVINMGFYTTQKTKETMQTGLDESLTALQLDGVVTAKTNKSS-SHILYILVPVKLSAGRGSVDLGSSSVVVSVYLPN--ATLMNIYRGA----------------------------------------------------------------------------------------------------------------------------------------------------------------------------
>UniRef100_A0A8T5AQG1	100	0.319	1.078E-18	13	134	302	4	121	223
-------------RKDRKGVVGIEAAIVLIAFIIVAAALSYVVVNMGLFITQKTKDTMQEGVDESQSALQLDGIIVGKTNN--ERQVEWLILPVKLSVGKAALDFKKEAIVISVYLPN--ATLLNIYNGVYMNGT-----------------------------------------------------------------------------------------------------------------------------------------------------------------------
>UniRef100_A0A7J2TGU5	100	0.362	1.078E-18	13	128	302	4	115	224
-------------LRSTRGIVGIEAAIVLIAFIIIAAALSYVVINMGFYTTQKTRDAMASGLEESLNALQLDGAVTAKTD--ENGHIEWVVFPVKLSAGRAAMDLKNATLTLTVYLPN--ATLLNIYRG-----------------------------------------------------------------------------------------------------------------------------------------------------------------------------
>UniRef100_A0A8K1DBU7	100	0.379	1.078E-18	12	134	302	5	125	231
------------KRRTRRGVMGIEAAIVMIAFVIVAAALAFVVLNMGFSTTQKAKTAIISSYTEASSALEIAGTVTGIGNVGAGV-LNATIIPLQVASGGDSVSLNPNQTSISYYS--NTVRYDNIYaNKCVLTST-----------------------------------------------------------------------------------------------------------------------------------------------------------------------
>UniRef100_A0A9E5DDU1	100	0.285	1.458E-18	10	114	302	1	100	190
----------SKLMRNEDAFTGLEAAIVLIAFIVVAAVFSYVVLGAGFFTTQKSQEVVHTGVAQASSNMEVSGPVILETNDTAG-KVYNVSFYLQLAAGGAPVDMKK----VTYT-------------------------------------------------------------------------------------------------------------------------------------------------------------------------------------------
>UniRef100_A0A0W8FE69	100	0.323	1.458E-18	12	112	302	3	100	191
------------NKRNDDGFTGLEAAIVLIAFVVVAAVFSYVVLGAGFFTTQKSQEVVHTGVAQASSNIEVSGPVIvGAGN----GTVENITFYLQLAAGGAAVDMDKVTYAVS---------------------------------------------------------------------------------------------------------------------------------------------------------------------------------------------
>UniRef100_A0A9E4WP13	100	0.311	1.458E-18	14	115	302	12	116	197
--------------RNEQGITGLETAIILIAFVVVATIFAFVVLTTGVFSSERAKETVFAGLEKARGSMEIRGGIV-VTATGATLAVNEIQFAVATTAGGESVPLNPtaasNRTVLAYRD------------------------------------------------------------------------------------------------------------------------------------------------------------------------------------------
>UniRef100_A0A0S8EEP7	100	0.319	1.458E-18	6	121	302	7	126	197
------LFRSLHKK--EEGITGLETAIILIAFVIVASVFAFVVLSTGLFSAERGKETVFAGLEKARGNLEVRGALTVTDTDTDGdvDSSDQIDFNVALAAGGFPISLDPtaytNTVVINYIDQQARVA------------------------------------------------------------------------------------------------------------------------------------------------------------------------------------
>UniRef100_A0A497KL71	100	0.273	1.458E-18	14	155	302	4	133	204
--------------KKRAGMTGLETAIILVAFVITAAAFAFVVLNMGFLTAEKTQSVISSGMSEASSALLVDSGVIGQFGSTGGDqadiDLSKLTFYIKLSQGHEPVDLDDSKLVATYTNAR----------------THAEIYNANGTIMTIQGVNSDG--------------------------------------------------------------------------------------------------------------------------------------------------
>UniRef100_A0A8T4Y8W0	100	0.322	1.458E-18	14	131	302	5	118	207
--------------RNKRGIVGIEAAIVLIAFIIIAAALSYVVINMGFYTTQKTKETMQGGLDESLTALQLDGIVTAKTD--SSGHIEYLAIPVKLSAGRAAIDLGENAVVVSVYL--QNATLMNVYQGATP--------------------------------------------------------------------------------------------------------------------------------------------------------------------------
>UniRef100_A0A7Z9IRE8	100	0.342	1.458E-18	11	118	302	9	115	210
-----------NLYSDRKGITGLETAIILIAFIVVAAVFAFTVMTTGLFSSEKAKTTAQAGIAEASSTFAPKGAVIAAAN-GAGNAVETITFQITTASGSTGTSIAKAKIALIYSDDNQ---------------------------------------------------------------------------------------------------------------------------------------------------------------------------------------
>UniRef100_A0A932FSF9	100	0.310	1.458E-18	11	108	302	2	101	217
-----------NIHRNEKGITGLETAIILIAFVVVASVFAYTALSAGLFATQKSQEAVYAGIQETQSTMEVRGDVIaYKGDANISSTIGKVEFTVTNAMkNGQAINLTPPY-------------------------------------------------------------------------------------------------------------------------------------------------------------------------------------------------
>UniRef100_UPI00228153A6	100	0.346	1.458E-18	23	168	302	1	144	221
-----------------------ESAIVMIAFVIVAAALAFVVLNMGFSTTQKAKTTIGSSLGEASSSLEIAGKVTALGNV-TQAKLEVIGIPIKIASGGESVNLNAATAAVKYIS--NSVEYDNIYAGTLTEATDGDDDNGSGEWLSMELATDDAADAdLYITEDPYDA-------------------------------------------------------------------------------------------------------------------------------------
>UniRef100_A0A7C2SFN1	100	0.313	1.458E-18	14	114	302	10	111	224
--------------RRMKAIVGIESAIVLIAFVVVAAALAFVVLNMGFFTTQRSKETIGSGLAQASSSIEIDGTVLAnVTISGNSGNVTCLLIPIRLSAGQKPVDLTPGKSIISVW-------------------------------------------------------------------------------------------------------------------------------------------------------------------------------------------
>UniRef100_A0A9D8B7X6	100	0.245	1.458E-18	16	109	302	12	129	256
----------------QKGITGLETAIILIAFVVVAAVFAYTVLSAGLFSTQKSQEAVYSGLKQTQSTLELRGGVIAYGSSGTGASvldsvdrsdgstpltsysstapnfVTRVSFTVAGVLGGEPIDLSPPWT------------------------------------------------------------------------------------------------------------------------------------------------------------------------------------------------
>UniRef100_A0A314ZSS3	99	0.232	1.973E-18	6	117	302	0	106	186
------MLNKFNN--NDKAFTGLEAAIVLIAFVVVAAVFSYVMLGAGFYTTQKSQEVVHTGVQQASSSVELTGDIIAEGDTTAK-ELSNVTLFLQLTAGGSPVDI--NKTLIVYSDAN----------------------------------------------------------------------------------------------------------------------------------------------------------------------------------------
>UniRef100_A0A0F8SJ26	99	0.276	1.973E-18	14	127	302	6	125	187
--------------KDEKGFTGLEAAIVLVAFVVVAAVFSYVMLGAGFYTTQKSQEVVHTGVQQASSSVELSGDLIAKGNTTS-HEINNITMFLQLTSGGSSVDI--NKTLIVFSSPsvaptdlklNNGFTINNKFN------------------------------------------------------------------------------------------------------------------------------------------------------------------------------
>UniRef100_J1L391	99	0.245	1.973E-18	11	119	302	1	117	192
-----------KFMKHEEAFTGLEAAIVLIAFVVVAAVFSYVMLGAGFFTSQKSQEVVHTSVDQASSSLEIHGDVYGL-DSDDGDNVDLIDFTITLTAGGSPVDVpkvaitfqnSTYAGVVTYDKTQNG--------------------------------------------------------------------------------------------------------------------------------------------------------------------------------------
>UniRef100_A0A1F8QBM5	99	0.300	1.973E-18	13	120	302	8	117	192
-------------RRDQEGITGLETAIILIAFVIVASVFAYVVLSAGLFSSQKAKEAVNAGVQSTMATIEIRGNIVAKMESG---VVREIYFCVGIPHAGSGVDFTPTSanvspVVISYVDANNLI-------------------------------------------------------------------------------------------------------------------------------------------------------------------------------------
>UniRef100_A0A7C2LHC0	99	0.299	1.973E-18	11	116	302	7	113	199
-----------KKRARNRGLTGLETAIILIAFVVVAAAFAFAVLNLGFTTTQKSSEVIRAGLSEATSAIELSGGVIARSeEVNGKRYVSNITIYIKTGPGKEPIDMSDKTLTVSYMDP-----------------------------------------------------------------------------------------------------------------------------------------------------------------------------------------
>UniRef100_UPI0005B2E506	99	0.336	1.973E-18	11	105	302	1	98	202
-----------KRMNTEEGFTGLEAAIVLIAFVVVAAVFSYVVLGAGFFTTQKAQEVVYTSVDQASSSVEILGQVYGYGNetgAPPYTKVDRIQFKVGLTAGGSPVDFS----------------------------------------------------------------------------------------------------------------------------------------------------------------------------------------------------
>UniRef100_A0A0E3LVS3	99	0.266	1.973E-18	14	142	302	6	138	204
--------------KDEKGFTGLEAAIVLVAFVVVAAVFSYVMLGAGFYTTQKSQEVVHTGVQQASSSVELSGDLIATGDLTAGSEcLDTVTLCLQPTAGGSSIDL--ATTLITVSAPTCAPTdlkmpTGNTYSDIPFTGDGTTFGIAA---------------------------------------------------------------------------------------------------------------------------------------------------------------
>UniRef100_A0A7V2KT01	99	0.243	1.973E-18	14	120	302	9	130	204
--------------RGEKGITGLETAIILIAFVVVASVFAYTVLSAGIFSSQKGKEAIYSGLEEARASVTLKGSVVA-EDTDSDDDIDQLVFVVATALEGEAIDFtiptdttpadgiaddgSSNVCVISYSDQTQRV-------------------------------------------------------------------------------------------------------------------------------------------------------------------------------------
>UniRef100_A0A7C0ZKZ6	99	0.308	1.973E-18	15	117	302	3	109	204
---------------NRKGMTGLETAIILVAFVITAAAFAFVVLNMGFLTAEKAQSVISSGMAEASSAILLDSGVIGQFGSTGGDQADidlvKLTFYIKLSQGHEPVDLDDSKLVATYTNPR----------------------------------------------------------------------------------------------------------------------------------------------------------------------------------------
>UniRef100_A0A842QRU7	99	0.327	1.973E-18	9	114	302	2	111	209
---------KNKLMRKRTGMTGLETAIILVAFVITAAAFAFVVLNMGFLTAEKAQSVISSGMSEASSALLVDSGVIGEFNQTGGDqadiDLTKLAFYIKLSQGHEPIDLDDSKLVATYT-------------------------------------------------------------------------------------------------------------------------------------------------------------------------------------------
>UniRef100_A0A7J2V0I7	99	0.314	1.973E-18	7	126	302	6	124	226
-------GRKTHRLPKKvKAVVGIESAIVLIAFVVVAAALAFVVLNMGFFTTQRSKETIGSGLAQASSSLELDGTVVARVDI-SKSIVDCVIIPIRLSAGQKPVDLTPTKTNIAIWVLGR-YGYANIY-------------------------------------------------------------------------------------------------------------------------------------------------------------------------------
>UniRef100_A0A9D3B6F3	99	0.289	1.973E-18	16	199	302	11	204	240
----------------HRGVIGVESAIVMIAFVIVAAALAFVVLNMGFSTTQKAKTTIISGLSEASSSLEVAGKVMGIACTEtaqgcSTPYLNATGIPLRIASGGDAVNLEESYTQVKYLS--NSIEYDDIYIGAITTATASSLeggfdagITALSE-LVAGQNPVDGGLTTGTYAFTYWSVSRGTQNAILDEGeHAVLAIGWDSDESTEERP------------------------------------------------------------------------------------------------------
>UniRef100_A0A3N5NAT4	99	0.330	2.668E-18	13	112	302	4	102	187
-------------KSDDNGFTGLEAAIVLIAFVVVAAVFSYVVLGAGFFTTQKSQETVYKGVEQASTNIQMIGNVYGLSSTPT-SGINEIRFSIGLAPGAPSIDLTKLKIVFS---------------------------------------------------------------------------------------------------------------------------------------------------------------------------------------------
>UniRef100_A0A7J3VTM9	99	0.297	2.668E-18	16	126	302	10	115	191
----------------KKGLTGLETAIILIAFVIVASAFSFAVLNLGLFTTQKTGEVMQAGLEETLASIETAGAVVAKSSSGS---ITEIVVYIKSSVGKGEVDVRAGKLVITYRD--KGTFKENIY-------------------------------------------------------------------------------------------------------------------------------------------------------------------------------
>UniRef100_A0A662PVR1	99	0.320	2.668E-18	16	116	302	9	111	202
----------------RRGLTGLETAIILIAFVIVAAAFAFAVLNLGFASTQKSGEVLRAGMEEATSSIELSGSVIanGAQDSGGEYRISNITIYVKTAVGKRPIDMRNETLTVAYFDP-----------------------------------------------------------------------------------------------------------------------------------------------------------------------------------------
>UniRef100_A0A662PPA2	99	0.301	2.668E-18	12	116	302	6	111	202
------------RKTRRLGLTGLETAIILIAFVIVAAAFAFAVLNLGFASTQKSGEVLKAGLEEATSSIEPAGSVIaGGGLSGDTYYVKNVSIYVKTAVGKRPVDMSNDTLTISYLDP-----------------------------------------------------------------------------------------------------------------------------------------------------------------------------------------
>UniRef100_A0A7J2HFX1	99	0.320	2.668E-18	16	116	302	9	111	202
----------------RRGLTGLETAIILIAFVIVAAAFAFAVLNLGFASTQKSGEVLRAGMEEATSSIELSGSVIanGAQDSGGEYRISNITIYVKTAVGKRPIDMRNETLTVAYFDP-----------------------------------------------------------------------------------------------------------------------------------------------------------------------------------------
>UniRef100_A0A256YWQ7	99	0.346	2.668E-18	12	112	302	2	100	214
------------RRRFKRGITGIEAAIVMIAFVIVAAALAFVTLNMGMFTTQRTREVIHRGLGEASSALEVDGSITALTDSDSE--VYVVSIPIKLAPGREVVDLRNEKVTIS---------------------------------------------------------------------------------------------------------------------------------------------------------------------------------------------
>UniRef100_I3XQZ4	99	0.400	2.668E-18	12	111	302	3	100	215
------------RRKGKKAIVGIEAAIVLIAFVIVAAALAFVVLNMGMFTTQKSKEVMNQALNEASSALEVDGSVMAYVNN--NGKVAAIYIPLKISPGQQAVDLSPDKVDV----------------------------------------------------------------------------------------------------------------------------------------------------------------------------------------------
>UniRef100_A0A8K1DCA0	99	0.370	2.668E-18	12	134	302	5	125	231
------------KRRTRRGVMGIEAAIVMIAFVIVAAALAFVVLNMGFSTTQKAKTAIISSYTEASSALEIAGKVTGIGNVGAGV-LNATIIPLQVASGGDSVSLNPNQTSIKYYS--NTVRYDNIYaNKCVLTST-----------------------------------------------------------------------------------------------------------------------------------------------------------------------
>UniRef100_F3KJ36	99	0.385	2.668E-18	16	132	302	11	130	235
----------------HRGVIGVESAIVMIAFVIVAAALAFVVLNMGFSTSQKAKTTILSGLAESSSSLEVSGKVTGVGCTTSGTcsttpALNATAYPIKITSGGDSVELSAATTTVSYVS--NSVQYTDIYAGPLTT-------------------------------------------------------------------------------------------------------------------------------------------------------------------------
>UniRef100_UPI0021FC1BC7	99	0.328	2.668E-18	16	134	302	11	132	239
----------------HRGVIGVESAIVMIAFVIVAAALAFVVLNMGFTTSQKAKTTIISGLGESSSSMQVAGKVIGVGCTTSAGgcsstpYLNATAYPIKVTSGGDAVDLSAATTAVRYLS--NAIEYDDVYAG-PITAT-----------------------------------------------------------------------------------------------------------------------------------------------------------------------
>UniRef100_A0A9E4UF35	99	0.295	2.668E-18	14	110	302	19	116	249
--------------RSQNGITGLETAIVLIAFVVVASVFAFTILSAGVFASEANKQTIHAGLKETRTGLRQHGSAFAfSGFVGTTQAVHKIVFIVSNSLAGEPVDLTAPYSV-----------------------------------------------------------------------------------------------------------------------------------------------------------------------------------------------
>UniRef100_A0A2V3JM81	98	0.263	3.608E-18	10	115	302	3	110	187
----------FNNKllKDERAFTGLEAAIVLTAFVVVAAVFSYVVLGAGFFTSEKSKEVIHTGVDQATSSAEVVGDIVGINDTTLDGvcDIDYINFTIELTAGNNPLDLSQAT--IAYTS------------------------------------------------------------------------------------------------------------------------------------------------------------------------------------------
>UniRef100_A0A8T6PJ36	98	0.270	3.608E-18	15	121	302	7	116	187
---------------DESGQTALETAIILIAFVVVASVFAFTILSAGSESTEKGEEAIYSGLEGVQSSMAVKGSTIAQDTEPDG-NVNSVVFTVALVSGGDPVDVTdtsgNNKVVIGYRDDTQFIN------------------------------------------------------------------------------------------------------------------------------------------------------------------------------------
>UniRef100_A3CU46	98	0.293	3.608E-18	10	125	302	1	113	189
----------SKMMRNEDAFTGLEAAIVLIAFIVVAAVFSYVVLGAGFFTTQKSQEVVHTGVAQASSNMEVSGPVVIQA---SSSEVDTITFYLQLAAGGSPIDMQKVTYVVSTKDDLETFTYADI--------------------------------------------------------------------------------------------------------------------------------------------------------------------------------
>UniRef100_A0A1V4Z168	98	0.269	3.608E-18	13	116	302	8	106	189
-------------KKNDAAFTGLEAAIVLIAFVVVAAVFSYVMLGAGFFTSQKSKEVVHTGVDQATSSVQLNGDVVGV---GSGNNLTAVKFMLSLTAGNNPVDI--NKTIISYKTS-----------------------------------------------------------------------------------------------------------------------------------------------------------------------------------------
>UniRef100_A0A916CRX4	98	0.260	3.608E-18	9	148	302	3	127	191
---------KFNRmLKDESGITALETAIILIAFVVVAAIFAFTVLSTGTFLTERSKEAAYAGLQEVRGSMELKGSVV------LETSGSQVVFNLATVAGGSSVDLS--KVKMTYRDST-----AN----TDLTYDPATSSGAgSGKWVVT---------------------------------------------------------------------------------------------------------------------------------------------------------
>UniRef100_A0A7C5LCS5	98	0.307	3.608E-18	12	126	302	6	117	193
------------KIRRHRikALTGLETAIILIAFVIVASAFSFAVLNLGLFTTQKTGEVMQAGLEETLASIETAGSVVAKSNS---THIREIVIYIKSSVGKGEVDVRAGKLVITYRD--KSTFNENIY-------------------------------------------------------------------------------------------------------------------------------------------------------------------------------
>UniRef100_UPI001AE43930	98	0.340	3.608E-18	16	105	302	6	96	199
----------------EEGFTGLEAAIVLIAFVVVAAVFSYVVLGAGFFTTQKAQQVVYSSVDQASSSVEVLGNVYGIGDDGdSSVNIDQIRFSVGLTAGGSPVDFS----------------------------------------------------------------------------------------------------------------------------------------------------------------------------------------------------
>UniRef100_A0A7C3BQ05	98	0.303	3.608E-18	15	118	302	7	118	201
---------------RQRGITGLETAIVLIAFVMVASVFAYVVLSAGLYSSQKAKEAIHQGLEETRGSVELRGSVLARMELDLLSDtyfATEVILCVATVSGGEAVDLTdtsggDNKVTISYHDEYQ---------------------------------------------------------------------------------------------------------------------------------------------------------------------------------------
>UniRef100_A0A2D9ZSR4	98	0.333	3.608E-18	11	118	302	9	115	210
-----------NLYSDRKGITGLETAIILIAFIVVAAVFAFTVMTTGLFSSEKAKTTAQAGIAEASSTFAPKGAVIASAN-GAGNAVETITFQITTASGSTGTSIARAKIALIYSDDNQ---------------------------------------------------------------------------------------------------------------------------------------------------------------------------------------
>UniRef100_A0A101IT93	98	0.256	3.608E-18	13	116	302	3	109	211
-------------MRNDNAFTGLEAAIVLIAFVVVAAVFSYVVLGAGFFTTQKSQEVVHTGVQQASSSMEVIGQVYGHADSTTTestaaANLAYIRFTIGNTAGGTGLDVT--QMVVSYADE-----------------------------------------------------------------------------------------------------------------------------------------------------------------------------------------
>UniRef100_A0A9D8BAS8	98	0.265	3.608E-18	14	107	302	10	101	214
--------------TKQKGITGLETAIILIAFVVVAAVFAYTVLSAGLFSSQKSQEAVYSGMKEAQSTLQLVGSVIAF--EGNTDKVSYVKLTLANALEGEPINFTTP--------------------------------------------------------------------------------------------------------------------------------------------------------------------------------------------------
>UniRef100_A0A060HIR5	98	0.324	3.608E-18	13	126	302	0	110	218
-------------MVQRRGITGVESAIVLIAFVIVAAAIAYVVLNSGFQTTEKAKSTITTGLSEASSGIEVAGAATGKGNVTS-AAVAAYTIPVKLAAGGSSIDIAQDKMIIRY--SSKSVTYDNIY-------------------------------------------------------------------------------------------------------------------------------------------------------------------------------
>UniRef100_A0A060HIQ3	98	0.338	3.608E-18	16	136	302	9	126	224
----------------RRGVIGIESAIVLIAFVMVAAALSFVILNMGFSTTQKAKTTISSGLDEASSAMEITGGVTGHGNVTQNR-LTYYAVPIKVSPGGQSVNIETENTAIRYYSKN--LVLESTYKGILSNGTYS---------------------------------------------------------------------------------------------------------------------------------------------------------------------
>UniRef100_A0A9D2X973	98	0.327	3.608E-18	16	128	302	11	127	233
----------------HRGVIGVESAIVMIAFVIVAAALAFVVLNMGFTTSQKAKTTIIAGLEESGSSMQVAGKVTAVGCTTSAGGcattpvLNATAFPIKITSGGEAVDLGASTTAVKYLS--NTVEYDDIYSG-----------------------------------------------------------------------------------------------------------------------------------------------------------------------------
>UniRef100_A0A099T1G4	98	0.247	4.878E-18	6	118	302	0	107	186
------MFKRFFN--NDKAFTGLEAAIVLVAFVVVAAVFSYVMLGAGFYTTQKSQEVVHTGVAQASSSIEISGDVIAAG-YTGNDTLANMTIFLQLTAGGSAVDI--NKTIVTYTDSTN---------------------------------------------------------------------------------------------------------------------------------------------------------------------------------------
>UniRef100_A0A9D6X5P9	98	0.290	4.878E-18	13	122	302	8	109	189
-------------LKDESGITALETAIILIAFVVVAAIFAFTVLSTGTFLTERSKEAAYAGLQEVRGSLELKGSVV------LENTGTDVVFNVSPVAGGSSVDLS--KLKIMYRDTTNNTDL-----------------------------------------------------------------------------------------------------------------------------------------------------------------------------------
>UniRef100_A0A832WRR4	98	0.302	4.878E-18	8	116	302	1	103	195
--------KKFNK---EDAFTGLEAAIVLIAFVVVAAVFSYVVLGAGFFTTQKSQEVVHSGVTQAASNLVVKGEVYGIKNTTADT-VEYIRFDVGLAAGGLPIDM--NRTAMVYSTT-----------------------------------------------------------------------------------------------------------------------------------------------------------------------------------------
>UniRef100_A0A497BTR9	98	0.317	4.878E-18	16	115	302	14	114	197
----------------QSGITGLETAIILIAFIMVASVFSYVILSAGLFSSQKAKEAVHTGLQKTRSSVDLKGNVLGWVQHG---NITTVYFTVVSIPGADAVDFTNTtgsrSLVISYSD------------------------------------------------------------------------------------------------------------------------------------------------------------------------------------------
>UniRef100_A0A7C0XZ53	98	0.414	4.878E-18	16	126	302	7	114	198
----------------KRGMVGIEAAIVLIAFVIVAAALAFVVLNMGFLTTQKSGIVIRSGLGEASTALEVDGSVLAYSAKGAKVNFTVIPIKVSP--GRHLVDLHPDRASVVYWSTETG-SYADIY-------------------------------------------------------------------------------------------------------------------------------------------------------------------------------
>UniRef100_A0A1V4U1B4	98	0.303	4.878E-18	19	117	302	10	105	202
-------------------FTGLEAAIVLIAFVVVAAVFSYVVLGAGFFTTQKSQEVVHSGVTQAASNIVIKGEVYGIANSGS-TGIEYIQFDVGLAAGGVPVDI--NRTTMTFSTVN----------------------------------------------------------------------------------------------------------------------------------------------------------------------------------------
>UniRef100_A0A972TQQ4	98	0.263	4.878E-18	16	118	302	13	121	203
----------------QKGITGLETAIILIAFVVVAAVFAYTVLSAGLFATGKSSETVYSGLEATQSTMQLSGPVYA-YDTDDNDYVDKIEFVVKVVQGGEAMDFtagtpatSANKVVIAYSGSQE---------------------------------------------------------------------------------------------------------------------------------------------------------------------------------------
>UniRef100_A0A9E7TLL4	98	0.275	4.878E-18	14	155	302	5	148	213
--------------KSDEGFTGLEAAIVLIAFVVVAAVFSYVVLGAGFFTTQKSQEVVYSSVDMASSSMEVLGDVYGISADTSTTnkRINAVQFILGLTAGGTPVDL--AKTTLVF---QNDRTIKDLTRLGQITSTSTNVVSDKSsitalKWGIIEINNADG--------------------------------------------------------------------------------------------------------------------------------------------------
>UniRef100_A0A2E7G478	98	0.320	4.878E-18	14	118	302	8	113	217
--------------RDNSGITGLETAIILIAFVVVAAVFAFTVMTTGLFSTEKAKTTAQAALTEASSSFITKGAVTATCDDPaACAYVNSITFTVALASGADAQTLSAGELSFLYTDPNN---------------------------------------------------------------------------------------------------------------------------------------------------------------------------------------
>UniRef100_A0A8T4XI98	98	0.358	4.878E-18	14	128	302	6	121	217
--------------RSKRGMVGIEAAIVLIAFVIVAAAFSFMVINMGLFSTQRGKETIQDSLQETSCPLTVDGTILIKGKSGTDGGVSAIVIPLK-TLGVKYVPMQENRTVVTFTITggQNSISYPNIYKG-----------------------------------------------------------------------------------------------------------------------------------------------------------------------------
>UniRef100_A0A9E5CGK1	98	0.329	4.878E-18	14	109	302	2	98	222
--------------TRQRGITGLETAIILIAFVVVASVFAFTILSTGVFSSERARETILAGLQQTKSTLRPSGSMIAfRGYVGSTEAIFKFSLVVESIDGADPIDLTPPYT------------------------------------------------------------------------------------------------------------------------------------------------------------------------------------------------
>UniRef100_A0A6A8AGT3	98	0.229	4.878E-18	15	124	302	0	132	234
---------------DKRGFTGLEAAIVLTAFVVVAAVFSYVVLNAGFFTSQKSEEVVHTGIEQVTSSFEPAGDIIGHGwkynttaknqdgnngtyyndsdNHLDGTYLTAITIYLTLTAGQMPMDLD--KLAISYTDRDvhvGGLNLTN---------------------------------------------------------------------------------------------------------------------------------------------------------------------------------
>UniRef100_A0A370LSL9	98	0.333	4.878E-18	16	136	302	11	134	240
----------------HRGVIGVESAIVMIAFVIVAAALAFVVLNMGFSTTQKAKTTIISGLSEASSSLEVAGKVMGIACTTaakgcSTPYLNATGIPLRIASGGDAVNLEESYTQVKYLS--NSIEYDDIYIGAVTTATAS---------------------------------------------------------------------------------------------------------------------------------------------------------------------
>UniRef100_A0A662VUX2	98	0.305	4.878E-18	19	111	302	7	101	315
-------------------FTGLEASIVLIAFVVVGAVFGYTILGSGFFTAQKSKSIVVNGVKQASASLVLDGQYIYLACDPTGSSGCvnTIYFYVTQSAGGASVDLEKASIAV----------------------------------------------------------------------------------------------------------------------------------------------------------------------------------------------
>UniRef100_A0A3N5YZF8	98	0.292	4.878E-18	8	105	302	1	97	342
--------KTFNNLiKDQRGMTGLETAIILIAFVTVAAVFSYAVLSAGLFSAERGKETIYAGLQEAKSNLEICGSVMAT--STDSTNVAKVIFTIKNAIAGTPIDMT----------------------------------------------------------------------------------------------------------------------------------------------------------------------------------------------------
>UniRef100_A0A139CZ89	98	0.291	6.596E-18	6	124	302	0	116	188
------MWNKFNN--NDKAFTGLEAAIVLIAFVVVAAVFSYVMLGAGFYTTQKSQEVVHTGVQQASSSVELTGDIIAAG-HTNNDTLKSSTFFLQLTAGGSAVDLNKTLIVLSAPDTAPdELTLDN---------------------------------------------------------------------------------------------------------------------------------------------------------------------------------
>UniRef100_A0A2H5YLQ6	98	0.339	6.596E-18	16	117	302	10	114	192
----------------QEGITGLETAIILIAFVIVASVFAFVVLSTGLFSAERGKETVFAGLNKAQANLELHGSVV-VTASGSPLVPDEITFSLALAAGGTAVNIDPSATtnsvVMNYIDQN----------------------------------------------------------------------------------------------------------------------------------------------------------------------------------------
>UniRef100_N0BF01	98	0.245	6.596E-18	8	121	302	2	123	204
--------RHFNKKffKDKKGFTGLEAAIVLIAFVVVAAVFSYVMLGAGFFTTQKSQEVVHTGVQQASSSIELTGDVIATKDssdadtDGTSDEINEVKLFIQLASGGTPVDVDKMVIALTTADAHKVLT------------------------------------------------------------------------------------------------------------------------------------------------------------------------------------
>UniRef100_A0A842QXW8	98	0.327	6.596E-18	12	114	302	1	107	205
------------KLSKRTGMTGLETAIILVAFVITAAAFAFVVLNMGFLTAEKAQSVISSGMSEASSALLIDSGVIGQFGSTGGDqadiDLEKLTFYIKLSQGHEPIDLDDSKLVATYT-------------------------------------------------------------------------------------------------------------------------------------------------------------------------------------------
>UniRef100_A0A3N5XTF4	98	0.319	6.596E-18	10	103	302	9	100	205
----------SKLHREEKGMTGLETAIILIAFVTVAAVFSYAVLSAGLFSAERGKETIYAGLQEAKSNLEVSGSVLGK--STDKINVDTILFTVKNAIAGTPID------------------------------------------------------------------------------------------------------------------------------------------------------------------------------------------------------
>UniRef100_A0A352YZW3	98	0.329	6.596E-18	16	106	302	15	104	206
----------------EMGMTGLETAIILIAFVTVAAVFGYAVLSAGLFSAERGKETVYAGLAEAKSNLELSGSVIGMSDNAT-QYVERILFTVKNAIAGSPIDLGP---------------------------------------------------------------------------------------------------------------------------------------------------------------------------------------------------
>UniRef100_A0A7J3V405	98	0.338	6.596E-18	14	134	302	6	122	224
--------------KNRKAVVGIEAAIVLIAFIIVAAALSYVVVNMGLFITQKTKDTMQEGVDESQSALQLDGIIVGKTN--GQRQVEWIILPVKLSVGKAALDLKKEALVVSMYLPN--ATLLNIYNGVYLNAT-----------------------------------------------------------------------------------------------------------------------------------------------------------------------
>UniRef100_A0A075MT50	98	0.298	6.596E-18	16	157	302	10	150	225
----------------RRGVIGIESAIVLIAFVMVAAALSFVILNMGFSTTQKAKTTIASGLDEASSAMEITGGVTGHGNVTQNR-LTYYAVPIKVSPGGQSVNVETGNTAIRYYSKN--LVFESTYRGILTNGTYsnSTAAIVAAKNAGMINQLPWAGN------------------------------------------------------------------------------------------------------------------------------------------------
>UniRef100_A0A256ZKH2	98	0.377	6.596E-18	13	126	302	2	112	238
-------------KKTRKGIVGIEAAIVLIAFVIVAAALAFVVLNMGFTTTQKSGAVIQSGLGEASTALEVDGSVLAY--SSAGSTIDYIVTPIKVSPGKHYVDMDPERASILYWSTEAG-SFADIY-------------------------------------------------------------------------------------------------------------------------------------------------------------------------------
>UniRef100_A0A524N5F2	98	0.295	6.596E-18	11	137	302	47	177	252
-----------NNLRNRRGMTGLETAIILVAFVITAAAFAFVILNMGFITAEKAQSVISTGMSEATSSLLIDNGVVANFVNTTGGEqsdicMTKLTFYIKLSQGHSPIDVDDSRLVATFTNERHHGELYDV-NGTIMTMTCIT--------------------------------------------------------------------------------------------------------------------------------------------------------------------
>UniRef100_A0A7C4HL49	97	0.395	8.917E-18	16	111	302	3	96	102
----------------KKGIVGIEAAIVLIAFVIVAAALAFVVLNMGMFTTQKSKEVMNQALNEASSALEVDGSVMAYVNDTGFVR--AIYIPLKISPGQQAVDLSNDKVDV----------------------------------------------------------------------------------------------------------------------------------------------------------------------------------------------
>UniRef100_A0A1V4Z145	97	0.254	8.917E-18	11	116	302	6	106	189
-----------KFRKNDAAFTGLEAAIVLIAFVVVAAVFSYVMLGAGFFTSQKSKEVVHTGVDQATSSVELNGDVIGV---GSGNNLTAVKLTLGLTAGNNPVDI--NKTIISYKTS-----------------------------------------------------------------------------------------------------------------------------------------------------------------------------------------
>UniRef100_A0A0F8N500	97	0.250	8.917E-18	13	116	302	5	110	191
-------------KKDENAFTGLEAAIVLTAFVVVAAVFSYVVLGAGFFTSDTAKETIHTGVKQATSSVELCGDVVAKG--TSGANVTQILVTLQLTAGGTPVDIglnsSANKMVISYQDS-----------------------------------------------------------------------------------------------------------------------------------------------------------------------------------------
>UniRef100_A0A8T4DDP2	97	0.333	8.917E-18	13	114	302	9	107	194
-------------RKDKRAFTGLEAAIVLTAFVVVAAVFSYVVLNAGFFTTQEAKSTVHTGITQATSSVELAGDVVGRGNVG-NTKLDSVEYAVRLTAGQNPVNL--NDTIISYT-------------------------------------------------------------------------------------------------------------------------------------------------------------------------------------------
>UniRef100_A0A7C2Y8L8	97	0.355	8.917E-18	13	109	302	4	110	198
-------------LRGERGITGLETAIILIAFVIVASVFAFVTLSTGLFSAERSKETVFAGLQKAQSNLELHGSVVITDtvltdhdtdpTTPDAATDGTITFQLALAAGGAPISLDPAST------------------------------------------------------------------------------------------------------------------------------------------------------------------------------------------------
>UniRef100_A0A1M4MJY4	97	0.266	8.917E-18	10	114	302	1	99	200
----------SKMMRNEDAFTGLEAAIVLIAFIVVAAVFSYVILGAGFFATQKSQEVVHTGVAQTSSTLELSGPVIAQASSTA--YLGEVSFYLQLAAGGSPVDM----TKVTYT-------------------------------------------------------------------------------------------------------------------------------------------------------------------------------------------
>UniRef100_A0A2E3BQN7	97	0.342	8.917E-18	11	118	302	9	115	210
-----------NLYSDRKGITGLETAIILIAFIVVAAVFAFTVMTTGLFSTEKAKTTAQAGIAEASSTFAPKGAVIAAAN-GAKNAVESITFQITTASGSTGTSIAKSKIALIYSDDNQ---------------------------------------------------------------------------------------------------------------------------------------------------------------------------------------
>UniRef100_A0A0H1R320	97	0.309	8.917E-18	19	115	302	10	103	212
-------------------FTGLEAAIVLIAFIVVAAVFSYVVLGAGFFTTQKSQEVVHTGVQQASSSMEVIGNVYGVATTASE-NLAYVQFTVGNTAGGTALDVS--KMVVSYLD------------------------------------------------------------------------------------------------------------------------------------------------------------------------------------------
>UniRef100_A0A842LS72	97	0.338	8.917E-18	14	134	302	7	124	220
--------------RSRKGTIGVETAIIMIAFVVVASAVAYVVINMGFYAAQKSKETIGRGVDSASSSLELDGSVIGKVDS-SGSCVEYLIIPVKLSVGKSQVDLANDTMMVTVLSS--SFTIADIYEGVLDEVT-----------------------------------------------------------------------------------------------------------------------------------------------------------------------
>UniRef100_A0A2A3T677	97	0.328	8.917E-18	17	153	302	0	133	226
-----------------RGVIGVESAIVMIAFVIVAAALAFVVLNMGFTTSQKAKTSIISSLGEASSSMQVAGKVIGAGDITNG-NLNVTAFPIKIASGGNNVDLNAKTMAVKYVS--NSISYDNIYVGTLSTTEYKSLSSAVNKAVDTEADGT----------------------------------------------------------------------------------------------------------------------------------------------------
>UniRef100_A0A2K5ASC1	97	0.344	8.917E-18	8	129	302	10	128	246
--------RRSRNNSRRRGILGIESAIVMIAFVVVAAALAFVVLNAGFGTTQKSKTTISEGLKSATGAVEVAGLVTGGGNS-STGKLLYYSIPIKLASGAGEVNLQQALTAVKYFS--KSVNYDNIYVGT----------------------------------------------------------------------------------------------------------------------------------------------------------------------------
>UniRef100_A0A972TQS0	97	0.260	8.917E-18	14	109	302	10	128	259
--------------RYQEGITGLETAIILIAFVVVAAVFAYTVLSAGLFATQKSSESVYSGLESAQSTMELKGGVIAYSsgslaqtgqttdlinrntdgeslLAATGTVVTRIQFTVANVLGGEPIDLSAPYT------------------------------------------------------------------------------------------------------------------------------------------------------------------------------------------------
>UniRef100_A0A842MPH3	97	0.318	1.205E-17	14	129	302	7	118	161
--------------KNKKGIVGVEAAIVLIAFIIIAAALSYVVVNMGFYTTQKTKETMQSGLDESLSALQLDGVVIAKTDANSE--IQYVVTPVKLSAGKADVDLGNESVVVSVYLSD--ATLLNIYEGA----------------------------------------------------------------------------------------------------------------------------------------------------------------------------
>UniRef100_A0A063ZE50	97	0.273	1.205E-17	11	116	302	1	103	183
-----------KRQFNDNAFTGLEAAIVLIAFIVVAAVFSYVVLGAGFFTTQKSQEVVHTGVQQASSSMEIVGYVYGTGNAG-KTALSNITFVVGNTAGGTALDVE--QMIVTYVDE-----------------------------------------------------------------------------------------------------------------------------------------------------------------------------------------
>UniRef100_UPI00203455A5	97	0.281	1.205E-17	11	120	302	1	107	190
-----------KKQFNDNAFTGLEAAIVLIAFIVVAAVFSYVVLGAGFFTTQKSQEVVHTGVQQASSSMEIVGNVYGEGNTTSNV-LTSVRFIVANTAGGTSLDVH--QMVVTYVDETHHV-------------------------------------------------------------------------------------------------------------------------------------------------------------------------------------
>UniRef100_A0A101ITV7	97	0.255	1.205E-17	14	142	302	0	132	191
--------------RNEDAFTGLEAAIVLIAFVVVAAVFSYVVLGAGFFTTQKSQEVVHTGVGQASSALEVSGPVIVQAKDT--TALKTVSFYLQLAAGGTSVDMskvtytvSTSADVITWVDANSQDIITN--KVTREyVGTPSKPATDN---------------------------------------------------------------------------------------------------------------------------------------------------------------
>UniRef100_UPI000E5A25AA	97	0.302	1.205E-17	15	121	302	9	114	191
---------------DESGQTALETAIILIAFVVVASVFAFTILSAGSSSTEKGEAAIYSGLENVQSSMAVKGAVIANSAS---DKVTKVVFTVALASGGDAIDLGDGtsSVVISYRDDDESIT------------------------------------------------------------------------------------------------------------------------------------------------------------------------------------
>UniRef100_L0HET7	97	0.340	1.205E-17	15	110	302	6	101	192
---------------NDEGFTGLEAAIVLIAFVVVAAVFSYVVLGAGFFTTQKAQETVHTGVAQATSAVELSGPVMVQANTDSNSVKN-ITFYLQLAAGGNAVDITKiGYTV-----------------------------------------------------------------------------------------------------------------------------------------------------------------------------------------------
>UniRef100_A0A1F8N7L3	97	0.285	1.205E-17	10	118	302	5	120	197
----------SNARKTEKGITGLETAIILIAFVIVASVFAYVVLSAGLFSSQKAKEAVNSGLQSTMATVEIRGNIVAHM---VGAEVQDISFCVGVPAAGSPVDFTPASanatdnrtqlVVVSYSDAQN---------------------------------------------------------------------------------------------------------------------------------------------------------------------------------------
>UniRef100_A0A1V5A7Y5	97	0.252	1.205E-17	13	123	302	4	112	200
-------------KINDRAFTGLEAAIVLIAFVVVAAVFSYVVLGAGFFTTQKAQETVYAGSQQATSSFEIVGMVYGIAADSTADYLDYCRFVVGNTAGGTSMDIT--QMAVTYVDEVNRQNMD----------------------------------------------------------------------------------------------------------------------------------------------------------------------------------
>UniRef100_A0A832JYS6	97	0.272	1.205E-17	18	126	302	13	120	203
------------------GLTGLETAIILISFVIVAAAFSFAVLNLGLFTTQKSGEVVQAGLDEATSAIETVGSVIARSDlDGGTRKVSNVTVFFKVAVGKRPIDLRVGSLVVTYHDSR--TSIQNVY-------------------------------------------------------------------------------------------------------------------------------------------------------------------------------
>UniRef100_UPI00064F8CF8	97	0.300	1.205E-17	14	156	302	4	147	206
--------------KSEEGFTGLEAAIVLIAFVVVAAVFSYVVLGAGFFTTQKAQETVYSSVDMASSSIEVLGDIYGWGDNES-TAIDGVQFVVGLTAGGSSVDF--AQTTLVFTNTSEIVDLE---RDAAITSSSSSVVntSAKGdlvadTWYITDIQNNESG-------------------------------------------------------------------------------------------------------------------------------------------------
>UniRef100_A0A933HJV8	97	0.265	1.205E-17	14	107	302	9	100	216
--------------KDERGVTALETAIILIAFVVVAAVFAFTILSTGTFMTERSKEAAFSGLAQVRGSVELKGSVIAFSSAGAE--VDGVSFTLANVAGGQPIDFTPP--------------------------------------------------------------------------------------------------------------------------------------------------------------------------------------------------
>UniRef100_A0A370M055	97	0.325	1.205E-17	16	141	302	11	133	227
----------------HRGVIGVESAIVMIAFVIVAAALAFVVLNMGFSTTQRAKTAIIASLEEASSSLEIAGKVTGSGDVTA-SLMNVTAVPLKIASGGDSVNMNLQLTAVKYLS--NSIEYDNIYNGTLQTGSYVNLTNA----------------------------------------------------------------------------------------------------------------------------------------------------------------
>UniRef100_S2E554	97	0.391	1.205E-17	16	130	302	11	128	236
----------------HRGVIGVESAIVMIAFVIVAAALAFVVLNMGFSTTQKAKTTILSGLAESSSSLEVSGKITGVGCTTSGTCattpvLNATAIPIKITSGGDSVELSAATTTVSYVS--NSIQYTDIYAGPL---------------------------------------------------------------------------------------------------------------------------------------------------------------------------
>UniRef100_A0A7J3Z8R4	97	0.330	1.205E-17	17	119	302	1	102	239
-----------------KGIVGIEAAIVLIAFVVVAAALAFVVLNMGFYTTQRSKEVMGQGLAQASSALEIDGTVLAKVDKDNGNLVCAI-IPIRLSAGQKDVDLTPGKSDIAVWVINKG--------------------------------------------------------------------------------------------------------------------------------------------------------------------------------------
>UniRef100_A0A351JYP1	97	0.324	1.205E-17	6	108	302	0	110	246
------MFKKMINMahRNERGITGLETAIILIAFVVVASVFAYTVLSAGLFSAQQADETIRSGIRTTQTTMKLRGGIlAYKGNVTEGGNVSesvvKISFTVSNVLGeGQAIDLTPSH-------------------------------------------------------------------------------------------------------------------------------------------------------------------------------------------------
>UniRef100_A0A3N5NJ53	96	0.406	1.629E-17	10	105	302	2	96	187
----------YTRHRSSDGFTGLEAAIVLIAFIVVASVFAYVILGAGFFTTQKAQETVYKSVEQASTNVQLVGNVYGIQSDGS-TGINEIRFSIQLTAGSPSVDLS----------------------------------------------------------------------------------------------------------------------------------------------------------------------------------------------------
>UniRef100_UPI0007806A61	96	0.296	1.629E-17	16	106	302	7	96	192
----------------EEGFTGLEAAIVLIAFVVVAAVFSYVVLSAGFFATQESQEAVYTSVKMASSSLEVIGDVYGL-DSDDDNDIEAIRFTLGLSAGGTPVDFST---------------------------------------------------------------------------------------------------------------------------------------------------------------------------------------------------
>UniRef100_A0A7J2LU74	96	0.373	1.629E-17	14	128	302	14	123	223
--------------RDKRGIVGIEAAIVLIAFVVIAAALAGVVINMGFYSTQKVKSTISRGISEASSALQLNGHVIGKTN--GTRYLIIMAFPVKVSVGKSEVDLNANTTVVSI---GGKVCLLDIYRG-----------------------------------------------------------------------------------------------------------------------------------------------------------------------------
>UniRef100_A0A6B2C9E9	96	0.276	1.629E-17	12	141	302	1	129	228
------------RRKTYKAIVGIEAAIVLIVFVVVAAALAFVVLNMGFYTTQRSKEVMGQGLAQASSALEIDGTVLAEVDTATTHNLSCVVIPVRLSAGQKDVDLTPGKADIAVWVINKG-GITNAYNVSPDKGSTTNPSQA----------------------------------------------------------------------------------------------------------------------------------------------------------------
>UniRef100_A0A7C4JCC9	96	0.336	1.629E-17	14	114	302	27	124	240
--------------RRKKGIVGIEAAIVLIAFVVVAAALAFVTLNMGFYTTQRSKEVMASGLAQASSALEIEGSVLAKVQEG---NITHVIIPIRVSAGQKEVDLTPGKADIAVW-------------------------------------------------------------------------------------------------------------------------------------------------------------------------------------------
>UniRef100_A0A833DU43	96	0.280	2.202E-17	13	119	302	3	106	108
-------------LINRKGFTGLEAAITLIAFITVAAVFSYILLGAGFFATQKGQEVVHTGVRQVSSSFEIIGTIVGYGN-TTGNNLNATTFTIQLAAGGQPIDLS--KTIITVTAPKYG--------------------------------------------------------------------------------------------------------------------------------------------------------------------------------------
>UniRef100_Q0W837	96	0.248	2.202E-17	9	134	302	1	117	191
---------KSNRRKFQKndaAFTGLEAAIVLIAFVVVAAVFSYVMLGAGFFTSQKSKEVVHTGVDQATSSIEMAGDVVGIGASGNLTG---LMMTLQITAGNNPVDI--NKTIISYRT-------ANVYNESVFDGT-----------------------------------------------------------------------------------------------------------------------------------------------------------------------
>UniRef100_A0A957HIF8	96	0.221	2.202E-17	10	118	302	7	116	192
----------FNNMyKDEQGVSALETAIILIAFVVVAAIFAFTILSAGTTATEQSKEAIYAGLSEVRSSLELRGAVVAQTD---GSEVTDVIFSVANAAGGESIDLTAPVSntlIIDYRDSAQ---------------------------------------------------------------------------------------------------------------------------------------------------------------------------------------
>UniRef100_A0A1V4ZMW4	96	0.329	2.202E-17	14	105	302	3	96	195
--------------KNDSAFTGLEAAIVLIAFVVVAAVFSYVVLGAGFFTTQKSQETVYKGVEQATSNIQMMGQVYGLssATNESLGGIEKIKFTIGLAPGAPSVDLT----------------------------------------------------------------------------------------------------------------------------------------------------------------------------------------------------
>UniRef100_A0A7J3WEI4	96	0.258	2.202E-17	12	126	302	7	120	203
------------NTRRRTALTGLETAIILISFVIVAAAFSFAVLNLGLFTTQKSGEVVQAGIDEATSAIETVGSVIARSDlNGNSRAVSNVTIFFKVAVGKRPIDLRVGSLVVTYHDSR--TSIENVY-------------------------------------------------------------------------------------------------------------------------------------------------------------------------------
>UniRef100_H1Z4D6	96	0.316	2.202E-17	10	110	302	1	100	204
----------SKLIKSDEAFTGLEAAIVLIAFVVVAAVFSYVVLGAGFFTTQKSQEVVYSSVDMASSSMEVLGDVYGH-NPDSKESISAIEFVVGLTAGGSPVDLSKTTMV-----------------------------------------------------------------------------------------------------------------------------------------------------------------------------------------------
>UniRef100_F3KJ38	96	0.317	2.202E-17	16	141	302	11	133	226
----------------HRGVIGVESAIVMIAFVIVAAALAFVVLNMGFSTTQKTKQAIVSSTDEASSALEIAGKVIGSGHITAG-KLNATAIPIKIVSGGASINLNPQNAAIRYLS--NNVEHGNIYAGALPTGVYDTLSDA----------------------------------------------------------------------------------------------------------------------------------------------------------------
>UniRef100_A0A9D3B545	96	0.352	2.202E-17	16	134	302	11	126	231
----------------HRGVIGVESAIVMIAFVIVAAALAFVVLNMGFATTQKAKTSIISGLNEASSSLEIAGKVTGIGNVVTG-QLEVISVPLKIASGGDSVNLQNTTASVKYLS--NTVEYDNILVGTASTST-----------------------------------------------------------------------------------------------------------------------------------------------------------------------
>UniRef100_A0A370LNP8	96	0.344	2.202E-17	16	134	302	11	126	231
----------------HRGVIGVESAIVMIAFVIVAAALAFVVLNMGFATTQKAKTSIISGLGEASSSLEISGKVTGIGNVG-DARLDVVSIPLKIASGGNAVNLQNTTASVKYLS--NTVEYDNILVGTASTST-----------------------------------------------------------------------------------------------------------------------------------------------------------------------
>UniRef100_A0A7J3MVS0	96	0.276	2.976E-17	9	120	302	2	110	198
---------KTYKNNSKKGLTGLETAIILISFVIVAAAFSFAVLNLGLFTTQKSGEVLQAGLEEATSAIETVGGVIAQS---SGDTVSNVTVYFKVSVGKRPIDMRVGQLVISYHDSRASI-------------------------------------------------------------------------------------------------------------------------------------------------------------------------------------
>UniRef100_A0A842XET8	96	0.242	2.976E-17	13	115	302	8	108	219
-------------RKDTRGFTGLEAAIVLTAFVVVAAVFSYMVLGAGFFSTEKAKAVVHTGVEQTTSSVELAGNVIGHADSEECNGLRNVTLYLQLTAGRTPVDM--NKLGIAYTD------------------------------------------------------------------------------------------------------------------------------------------------------------------------------------------
>UniRef100_A0A812FA53	96	0.335	2.976E-17	14	141	302	8	132	225
--------------RSHRGVIGVESAIVMIAFVIVAAALAFVVLNMGFSTTQRAKTAIVSSLEESSSALEIAGKVTGSGHV-TGGKLNVTAVPVKLASGGSSVNLNSGTLAIKYYS--NTVQYDNIYAGILTNGIYTNLTSA----------------------------------------------------------------------------------------------------------------------------------------------------------------
>UniRef100_A0A2E6WS32	96	0.280	2.976E-17	14	134	302	11	126	232
--------------RDNSGITGLETAIILIAFVVVAAVFAFTVMTTGLFSTEKAKTTAQAALTEASSSFIIKGAVTARANIVDG-AMSSISFNIALASGADQQTMDPGELSFLWTDDNNSFA----TNGDVPSGT-----------------------------------------------------------------------------------------------------------------------------------------------------------------------
>UniRef100_S2EPE1	96	0.340	2.976E-17	16	141	302	9	138	237
----------------HRGVIGVESAIVMIAFVIVAAALAFVVLNMGFSTTQKVKTITTSSLEEASSAMEISGTVYGIGCTSSASgcdatqKINATIIPIKIAAGGNLVNFAPDITAISFFTKD--VEYTNIYAGTITTDEYKQPVLA----------------------------------------------------------------------------------------------------------------------------------------------------------------
>UniRef100_A0A972TQR9	96	0.354	2.976E-17	15	108	302	9	104	376
---------------DERGITGLETAIIIIAFIVVASVFAYTVLSAGLFSAQKADETVHSGVSQAQATSELRGSVlAYKGTANSDDCITKISFTVGNAlLDGKAIDLTPPY-------------------------------------------------------------------------------------------------------------------------------------------------------------------------------------------------
>UniRef100_A0A2E8HNG6	95	0.318	4.021E-17	2	92	302	4	93	117
--KNRLLGRPVTFLQNQRGITGLETAIVLFAFVVVASVFSFAVLNTRLLSSEKSIEATLGGLEETSAMLSLRGQVIVVANTGT-TSVDSVKFT-----------------------------------------------------------------------------------------------------------------------------------------------------------------------------------------------------------------
>UniRef100_A0A8G1A3A8	95	0.313	4.021E-17	15	116	302	6	105	187
---------------NDEAFTGLEAAIVLIAFVVVAAVFSYVMLGAGFFTSQKSQEVVHTSVAQTSSSMDIAGSVIG--NATVNDKIGNVTFYVQLTSGGSPVDIDEVAYVLSTKDE-----------------------------------------------------------------------------------------------------------------------------------------------------------------------------------------
>UniRef100_A0A8J7W8M3	95	0.281	4.021E-17	13	115	302	1	101	188
-------------KKNENAFTGLEAAIVLIAFVVVAAVFSYVMLGAGFFTAQKAQDVVHSGIGQAASSIEVIGDVYGFENTTSGNGLGTVQFTIALTSGMSPMNIS--AMRVTYAD------------------------------------------------------------------------------------------------------------------------------------------------------------------------------------------
>UniRef100_A0A1V4ZN60	95	0.306	4.021E-17	14	105	302	3	100	197
--------------KNDSAFTGLEAAIVLIAFVVVAAVFSYVVLGAGFFTTQKSQETVYKGVEQATSNIQMMGQVYgmggsnAVDNNGTAAGIEKVKFTIGLAPGAPSVDLS----------------------------------------------------------------------------------------------------------------------------------------------------------------------------------------------------
>UniRef100_A0A498H0B1	95	0.250	4.021E-17	12	115	302	3	103	202
------------RMKNDEGFTGLEAAIVLIAFVVVAAVFSYVVLGAGFFTTQKSQEVVHTGVDQASSSMEIIGNTYGI-RSAAVQYLQYVKFTIGNTAGGTGLDIS--KMTVSYSD------------------------------------------------------------------------------------------------------------------------------------------------------------------------------------------
>UniRef100_A0A9D2X9Z1	95	0.325	4.021E-17	16	141	302	11	133	226
----------------HRGVIGVESAIVMIAFVIVAAALAFVVLNMGFSTTQKTKNAIVSSADEASSALEIAGKIIGSGHITAG-KLNATAIPLKIVSGGSSINLNPANAAIRYLS--NSVEHGNIYAGAISTGTYDTLAEA----------------------------------------------------------------------------------------------------------------------------------------------------------------
>UniRef100_S2EVP6	95	0.309	4.021E-17	16	141	302	11	133	226
----------------HRGVIGVESAIVMIAFVIVAAALAFVVLNMGFSTTQKTKQAIVSSTDEASSALEIAGKIIGSGHITAG-KLNATAVPIKIVSGGASINLNPQNAAIRYLS--NNVEHGNIYVGALPTGVYDTLSDA----------------------------------------------------------------------------------------------------------------------------------------------------------------
>UniRef100_A0A7C5ZA14	95	0.242	4.021E-17	14	116	302	90	184	272
--------------RNEQGITALETAIILIAFVVVAAIFAFTVLSTGTFLTERSKEASYAGLQEVRGSMELKGSVV------LESTGDLIVLNLSNVAGGSSQDLS--KVKITYRDS-----------------------------------------------------------------------------------------------------------------------------------------------------------------------------------------
>UniRef100_A0A7J3M3P2	95	0.286	5.433E-17	21	135	302	0	111	184
---------------------GLEAAIVLIAFVTVAAVFSYILLGAGFFATQKSQEVVHTGVKQATSSMELVGSVVAKGDK-SNNKITNVTFTLQLAAGGQPIDL--NKTLITVVVPAKGQMGQFFYSKTAYDSTH----------------------------------------------------------------------------------------------------------------------------------------------------------------------
>UniRef100_UPI0008363616	95	0.285	5.433E-17	10	114	302	1	100	190
----------SKMMRNEDAFTGLEAAIVLIAFIVVAAVFSYVVLGAGFFTTQKSQEVVHTGVAQASANMEVSGPVVLETNSTA-HSVYNVSFYLQLAAGGSPVDMKK----VTYT-------------------------------------------------------------------------------------------------------------------------------------------------------------------------------------------
>UniRef100_A0A1F8R6H5	95	0.277	5.433E-17	16	118	302	11	115	192
----------------QEGITGLETAIILIAFVIVASVFSYVVLSAGLFSSQKVKEAVNAGLESTMATVEIRGNIIARMQSG---IVSEILICVGIPQAGSPVDFSPSSanispLVISYHDADN---------------------------------------------------------------------------------------------------------------------------------------------------------------------------------------
>UniRef100_A0A1V4U745	95	0.314	5.433E-17	8	112	302	1	100	193
--------KKFNK---EDAFTGLEAAIVLIAFVVVAAVFSYVVLGAGFFTTQKSQEVVHSGVTQAASNIVVKGEVYGVTNAT--DKVNFLRFDVGLAAGGVPVDMSRSTLILS---------------------------------------------------------------------------------------------------------------------------------------------------------------------------------------------
>UniRef100_UPI001AEA48E5	95	0.359	5.433E-17	14	127	302	5	113	202
--------------KSEEGFTGLEAAIVLIAFVVVAAVFSYVVLGAGFFTTQKAQQVVYSSVDMASSSLEVLGDVYG---NGTNSYIDGVRFVVGLTSGGSSVDF--ANTNLVFTNTTAIVDLINSSK------------------------------------------------------------------------------------------------------------------------------------------------------------------------------
>UniRef100_A0A7C5VTH3	95	0.250	5.433E-17	12	126	302	8	121	204
------------NTRRKAALTGLETAIILISFVIVAAAFSFAVLNLGLFTTQKSGEVVQAGIDEATSAIETVGSVIARSDLNGGsRAVANVTVFFKVAVGKRPIDLRVGSLVVTYHDSR--TSIENVY-------------------------------------------------------------------------------------------------------------------------------------------------------------------------------
>UniRef100_A0A8T4XCX8	95	0.359	5.433E-17	14	126	302	6	118	214
--------------RNRRGMVGIEAAIVLIAFVIVAAAFSFMVINMGLFSTQRGKEAIQDSLQEAVSPLTVDGLILIKGKTGQGGGVSVIVIPLK-TLGVKYVPMDADRTVVSFTISgSQDASYPNIY-------------------------------------------------------------------------------------------------------------------------------------------------------------------------------
>UniRef100_A0A075MS76	95	0.292	5.433E-17	16	128	302	3	112	218
----------------RRGVTGVESAIVLIAFVIVAAAIAYVVLNSGFQTTEKAKSAITSGLSEASSGIEVAGAATGKGNVTNAVVAAY-TIPAKLAAGGSSIDIAPDKMIIRY--SSKAVSYDNIYSG-----------------------------------------------------------------------------------------------------------------------------------------------------------------------------
>UniRef100_A0A0D5C1T0	95	0.309	5.433E-17	16	141	302	11	133	226
----------------HRGVIGVESAIVMIAFVIVAAALAFVVLNMGFSTTQKTKNAIVSSADEASSALEIAGKIIGSGHITAG-KLNATAVPLKIVSGGQSINLNPSNAAIRYLS--NSVEHGNIYAGAISSGVHDTLASA----------------------------------------------------------------------------------------------------------------------------------------------------------------
>UniRef100_A0A7D5M5G0	95	0.356	5.433E-17	16	130	302	11	122	234
----------------HRGVIGVESAIVMIAFVIVAAALAFVVLNMGFTTTQKAKTSIISSLDEASSSMQIAGKVIGSGDTTVG-KLNMTAFPIKIASGGANVNLDAKTAAVKYVS--NSIDYDNIYVGTL---------------------------------------------------------------------------------------------------------------------------------------------------------------------------
>UniRef100_A0A3C0JQK2	94	0.361	7.339E-17	15	97	302	16	97	112
---------------DQRGITGLETAIVLIAFVVVASVFAFAVLNVGLLSSQKSEQAALGGLEATSASLSIRGDVIASANAG-KTAIDTVRFNLAPAS------------------------------------------------------------------------------------------------------------------------------------------------------------------------------------------------------------
>UniRef100_UPI0020A12621	94	0.269	7.339E-17	12	115	302	2	102	203
------------KRRNDNAFTGLEAAIVLIAFVVVAAVFSYVMLGAGFFTAQKSQEVVHTGIGQASSSIEVVGDVYGIAQTGA-TYLDTVRFSIGLTSGMSPMNIS--AMRVHYTD------------------------------------------------------------------------------------------------------------------------------------------------------------------------------------------
>UniRef100_A0A7C3XKX8	94	0.346	7.339E-17	13	113	302	4	102	212
-------------LKNKKGMTGIETAIILIAFVIAASVFAFAVLNMGLISTQRAQEAVGAGLAQASSSLQLESLV--CEASGNPMKVDNITILVKLAPGQAPVDFNQSRLTISY--------------------------------------------------------------------------------------------------------------------------------------------------------------------------------------------
>UniRef100_A0A381YIE8	94	0.323	7.339E-17	15	118	302	15	119	219
---------------DDRGITGLETAIILIAFIVVAAVFAFTVMTTGLFSTEKAKTTAQAGIAEASSTFAPKGAIVAKGDSaGTPTYVEKVYMQVTLATGATDASVDPKDLAFIYTDDNQ---------------------------------------------------------------------------------------------------------------------------------------------------------------------------------------
>UniRef100_A0A7J2U6Q2	94	0.314	7.339E-17	17	159	302	10	143	223
-----------------KGIVGIEAAIVLIAFVVVAAALAFVVLNMGFYTTQRSKEVMSQGLAQASSALEIDGTVLAKVDNET-QELTCAVIPIRLSAGQKDVDLTPGKADIAIWVIDKG-GLTATYNETQQAITNLT-----GY--TIDNLCQAGGKTW----------------------------------------------------------------------------------------------------------------------------------------------
>UniRef100_UPI0005B2E52A	94	0.317	7.339E-17	13	141	302	8	134	228
-------------RQSHRGVIGVESAIVMIAFVIVAAALAFVVLNMGFSTTQRAKTAIVSSLEESSSALEIAGKITASGDVSPTGKLNVTAVPVKLASGGSSVNLGNTTMAVKYFS--NTVEYDNIMSGVLSSGTYSNLTTA----------------------------------------------------------------------------------------------------------------------------------------------------------------
>UniRef100_A0A5J4DUV7	94	0.348	7.339E-17	16	143	302	11	140	234
----------------HRGIIGIESAIVLIAFVIVAAALAFVVLNMGFSTTQKAKTTIVSTLSQAGSSLEVEGKVIgssYIPGTGIPSGLNATSIPIKIAGGGDSINLDPNLTAIKYLS--NQITYDDIFAGTLISqGTFNSLESATG--------------------------------------------------------------------------------------------------------------------------------------------------------------
>UniRef100_A0A7V3SCZ3	94	0.268	7.339E-17	6	121	302	0	114	378
------MFKKLTRFQQgEKGITGLETAIIIIAFVVVAAVFAYTILSSGLFSSQKAEETVHSGVSQSQATSELRGSVlAYKGTANGDDCITKIQFTVGNAlVDGREIDLTPPY----YIDPNGSLT------------------------------------------------------------------------------------------------------------------------------------------------------------------------------------
>UniRef100_UPI0021017B07	94	0.272	9.914E-17	10	119	302	2	106	190
----------TKFLKDEKGFTGLEAAIVLVAFVVVAAVFSYVMLGAGFYTTQKSQEVVHTGVQQASSSVELSGDVVATGSANELKN---VTLFLQLTSGGSSVDM--NKTLIVFSSPTRA--------------------------------------------------------------------------------------------------------------------------------------------------------------------------------------
>UniRef100_UPI0021012970	94	0.256	9.914E-17	12	118	302	2	108	191
------------KKQNENGFTGLEAAIVLIAFVVVAAVFSYVMLGAGFFTSQKAQEVVHTGMGQAASSIEVHGIVYGYGNGTGDnqAGIDTVTATIALTSGMQAMNIS--AMQVTYTDPTN---------------------------------------------------------------------------------------------------------------------------------------------------------------------------------------
>UniRef100_A0A2I0PWA3	94	0.294	9.914E-17	13	114	302	4	100	192
-------------KHNDEGFTGLEAAIVLIAFVVVAAVFSYVVLGAGFFTTQKAQESVHTGVQQATSALEPSGPVTVRAATGGLTA-DNVSFYLQLAAGGAPVDMGT----ISYT-------------------------------------------------------------------------------------------------------------------------------------------------------------------------------------------
>UniRef100_A0A956UV73	94	0.339	9.914E-17	6	109	302	0	111	198
------MFKPSRAMrrlhRNEEGITGLETAIILIAFVIVASVFAFVVLSTGLFSADRGKQTVLAGLEKASGNLEVRGSVSLQDVDTDGviddTAPDVFIFNLGTAAGGRPVLVDPAVT------------------------------------------------------------------------------------------------------------------------------------------------------------------------------------------------
>UniRef100_A0A847EJP1	94	0.290	9.914E-17	16	125	302	15	120	203
----------------EKGMTGLETAIILIAFVTVASVLAYSVLSAGIFSAEKGKETVYSGLQSAQASTEVHGSVIGSSAD--NSTLNYIEFLIGLTIPDEKVDIS--SLVVNFYDSTNSTNVQNS--------------------------------------------------------------------------------------------------------------------------------------------------------------------------------
>UniRef100_A0A1F5D0M8	94	0.311	9.914E-17	13	114	302	3	111	208
-------------MIKRRGMTGLETAIILVAFVITAAAFAFVILNMGSLTAEKAQSVIATGMAEASSSMLIDnGVVGYFGNTTtapvlqSNVYLYKVVFYIKLSQGHEPIDVSDNRLVATYT-------------------------------------------------------------------------------------------------------------------------------------------------------------------------------------------
>UniRef100_A0A7V3W9B9	94	0.223	9.914E-17	15	118	302	19	129	211
---------------NQQGITGLETAIILIAFVVVAAVFAYTVISSGLFATEKSKESVYEALEETKSTIETNGSMI-LYDADNNDAVDRIDIALKLALNGEPMDFTPNSgttagqnlIIICYQDSRQ---------------------------------------------------------------------------------------------------------------------------------------------------------------------------------------
>UniRef100_A0A662TDX4	94	0.244	9.914E-17	13	126	302	9	133	213
-------------LKSKKAITGIETAIILIAFVIVAAAFAFIILSMGFFAGERAKGVISGGLKEAASAIELDGSVIAyggrvtgsqgnftTSTTGTLNCVTSIVIYIKLSTGQQPMDLRVGRLTILYANTK--TSIDNIY-------------------------------------------------------------------------------------------------------------------------------------------------------------------------------
>UniRef100_A0A800JR14	94	0.330	9.914E-17	16	118	302	16	115	219
----------------KSGITGLETAIVLIAFVVVAAVFAFTVLTTGLFTSEKAKETALAGVATTSSSLTVKGNVIAQS---ENDVVNVIRLKLATATGVERVEFIPDNMIITYLDDVN---------------------------------------------------------------------------------------------------------------------------------------------------------------------------------------
>UniRef100_A0A7J3BGX9	94	0.350	9.914E-17	16	128	302	4	114	223
----------------RRGIVGIEAAIVLIAFVLVASALAFVVLNMGMFTTQKSKEIIARAYEESTRAIDIAGNVKAK---TSNGVIDLVAIPIKLTAGSRAVDLNKTAVAITIIDPNgNAIHRDNAYIY-----------------------------------------------------------------------------------------------------------------------------------------------------------------------------
>UniRef100_A0A2H1FDJ2	94	0.305	9.914E-17	16	204	302	10	199	230
----------------RRGVIGIESAIVMIAFVIVAAALAFVVLNMGFSTTQKAKTAISSSVTEASSALEIAGKVTGIG-YVSGGVLNATVIPLKVAGGGDAVSLDPTLADIKYYS--NTIRYDNIYKSAcVLSSTSYTTVSAAVAAAVTAgctNQNAVNGTT---ASAPattqaivYWDVNKNNNAILDQGEHANLVIQY----KSADRPSQLDN-------------------------------------------------------------------------------------------------
>UniRef100_S2EVR4	94	0.333	9.914E-17	16	129	302	11	121	230
----------------HRGVIGVESAIVMIAFVIVAAALAFVVLNMGFSTTQKAKTSIISSLEEASSSMQVAGKVIAGGDVG-NAWIHTVGIPIKIASGGDIVNLSNSTMAVKYVS--NDINYDDIYVGA----------------------------------------------------------------------------------------------------------------------------------------------------------------------------
>UniRef100_A0A128A323	94	0.330	9.914E-17	9	126	302	1	115	231
---------KYRLRRNRRGVIGIESAIVMIAFVIVAAALAFVVLNMGFSTTQKAKTAISSSVTESSSALEIAGKVTGFGDV-AKSQLNATMIPLKVAGGGDAVSLDPTLTDIKYYS--NSVRYDNIF-------------------------------------------------------------------------------------------------------------------------------------------------------------------------------
>UniRef100_A0A0D5C1S6	94	0.326	9.914E-17	16	159	302	11	147	234
----------------HRGVIGVESAIVMIAFVIVAAALAFVVLNMGFTTSQKAKTSIISSLGEASSSMQVAGKVIGEGDS-STGYLNMTAFPIKVSSGGNDINLEAKTTSVRYVS--NSIDYSDIYVGT-LTGEFKSLSSATAQ---AVSDGSSGDETF----------------------------------------------------------------------------------------------------------------------------------------------
>UniRef100_A0A3G1B751	94	0.328	9.914E-17	16	161	302	9	150	235
----------------RRGVSGLEATVIVIVLVIVAAALAFVVLNMGFSTTQKAKTIIGTSLGQTSSALEISGTIFAHGNTTS-AILEVVGVPLKIATGGESVNLAPGTAAVKYLS--NTVTYDNIYAGT-LTENSDGDDDVSGEWASLELATDDAADSDLY--------------------------------------------------------------------------------------------------------------------------------------------
>UniRef100_A0A2S2KR37	94	0.358	9.914E-17	16	132	302	11	124	237
----------------HRGVIGVESAIVMIAFVIVAAALAFVVLNMGFTTSQKAKTSIISSLGESSSSMQVAGKVIGQG-YVNGGSLNATAFPFKVSSGGSDVNLDAETMAVKYVS--NGENYDNIYVGTLST-------------------------------------------------------------------------------------------------------------------------------------------------------------------------
>UniRef100_A0A835S606	94	0.390	9.914E-17	16	125	302	11	117	238
----------------HRGVIGMEAAIVLIAFVIVAAALAFVVLNMGFATTQKAKTSIISSLGQASSSLAISGKVTAVANVTDGV-INATIIPIRITAGGDSINLDNATVSLKYIS--NSVEYDNI--------------------------------------------------------------------------------------------------------------------------------------------------------------------------------
>UniRef100_A0A7D5R4W3	94	0.353	9.914E-17	6	130	302	2	128	238
------LIRKGHRK-SHRGVIGVESAIVMIAFVIVAAALAFVVLNMGFSTTQKAKTTIVSGLGEASSSLQISGKVKGIGCTSSTKgcstpYLNATIIPLKIASGGDSVNLQNSTASVKYIS--NSKSFDNIYKGPL---------------------------------------------------------------------------------------------------------------------------------------------------------------------------
>UniRef100_UPI001E65BFAE	94	0.272	1.339E-16	0	116	302	0	113	184
MSNIRS--KKFAK--NDAAFTGLEAAIVLIAFVVVAAVFSYVMLGAGFFTSQKSKEVVHTGVDQATSSIQLSGDLVAQGD---GTELTNIKITIGLTAGNNPVDVSKitvaGRTVDAYAST-----------------------------------------------------------------------------------------------------------------------------------------------------------------------------------------
>UniRef100_A0A2H5YLW6	94	0.324	1.339E-16	16	110	302	10	117	216
----------------QEGITGLETAIILIAFVIVASVFAFVVLSTGLFSAERGKETVFAGLNKAQANLELHGSVVVTDLNewndpgtgcveqaGSDGEPDRVVFSLALAAGGAPVNVDPAATI-----------------------------------------------------------------------------------------------------------------------------------------------------------------------------------------------
>UniRef100_F3KJ34	94	0.339	1.339E-16	16	130	302	11	122	227
----------------HRGVIGVESAIVMIAFVIVAAALAFVVLNMGFSTTQKAKTSIISSLGEASSTMQVAGKVIASGNVPA-AAINATAIPIKIASGGDVVNLGATTMAVKYVS--NSINYDDIYVGSL---------------------------------------------------------------------------------------------------------------------------------------------------------------------------
>UniRef100_A0A3G1B1B3	94	0.360	1.339E-16	13	142	302	8	139	237
-------------RQSHRGVIGVESAIVMIAFVIVAAALAFVVLNMGFSTTQKAKTTIGSGLTEASSSLTVAGKVTGTGCTTSAGgcsstpYLNVTSIPIKIASGGESVNLALATASVKYIS--NSIQYDNIYVG--PLGATATDVSAA---------------------------------------------------------------------------------------------------------------------------------------------------------------
>UniRef100_A0A7V3SDF0	94	0.351	1.339E-16	1	106	302	10	117	396
-GKKRMIGSASRIHRNERGITGLETAIILIAFIVVASVFAYTVLSAGLFSAQKTEEVTRTGINKTESTITVEGNVIaYKGTANGDECITKLSFTVSKAlPGGGSVDLTP---------------------------------------------------------------------------------------------------------------------------------------------------------------------------------------------------
>UniRef100_A0A7C3G192	93	0.342	1.808E-16	14	118	302	13	113	191
--------------RRQRGMTGLETAIVLIAFVTVASVLAYSVLSAGIFSAERGKATVYSGLESAQSTMEIVGSVLGL--SPNQTKLETVQFTASLAIKDTAVD--SSTIVINYFDEEE---------------------------------------------------------------------------------------------------------------------------------------------------------------------------------------
>UniRef100_UPI0007825FF7	93	0.333	1.808E-16	18	104	302	10	95	193
------------------GFTGLEAAIVLIAFVVTAAVFSYVVLGAGYFTTQKSQEVVYTSVDMASSSMQVIGDVYAWSTDG-GSTADAIRFTLGLAAGGSPVDF-----------------------------------------------------------------------------------------------------------------------------------------------------------------------------------------------------
>UniRef100_A0A0H1QWZ2	93	0.266	1.808E-16	10	114	302	1	99	197
----------SKLMRNEDAFTGLEAAIVLIAFIVVAAVFSYVILGAGFFTTQKSQEVVHTGVSQTSSTLEISGPVIAQASSTAN--LGNVQFYLQIAAGGTSVDMRK----VTYT-------------------------------------------------------------------------------------------------------------------------------------------------------------------------------------------
>UniRef100_A0A3G1B562	93	0.325	1.808E-16	16	141	302	11	134	228
----------------HRGVIGVESAIVMIAFVIVAAALAFVVLNMGFSTTQRAKTAIISSLEESSSALEIAGKVTGSGDVSPTGKMNVTAVPLKLASGGSSVNLGNTTMAVKYFS--NTVEYDNIMTGVLTSGTYSNLTTA----------------------------------------------------------------------------------------------------------------------------------------------------------------
>UniRef100_A0A7D5R929	93	0.335	1.808E-16	14	141	302	9	134	228
--------------RSHRGVIGVESAIVMIAFVIVAAALAFVVLNMGFSTTQRAKTAIVSSLEESSSALEIAGKVTASGDVSPTGKINVTSIPVKVASGGSSVNLGNTTMAVKYFS--GSVEYDNIMTGILSTGTYANLTVA----------------------------------------------------------------------------------------------------------------------------------------------------------------
>UniRef100_A0A9D3B760	93	0.318	1.808E-16	16	141	302	11	140	239
----------------HRGVIGVESAIVMIAFVIVAAALAFVVLNMGFTTSQKAKTTIIAGLEESSSSMKVSGSITAVGCIDSDSGCDNIKkinatnIPLKISESGNSVNFAQDVVSIRYI--GPSVQYDNIYLGPITADTFRQSVLA----------------------------------------------------------------------------------------------------------------------------------------------------------------
>UniRef100_Q2FUM4	93	0.231	2.442E-16	13	158	302	0	153	170
-------------MRKETAFSGLEAAIVLIAFVVVAAVFSYVMLGAGFFATQKSQEVTYSGMKQATSNLILDGMIYGSYSKG-GSGLAQLYFYVKVPEGGETQDLK----YVTYLWTKENKAVTTLTSIT-PTNQQLNPgarvkvtITAptgykpiAGQKFVLEIKPKTGAST-----------------------------------------------------------------------------------------------------------------------------------------------
>UniRef100_A0A063Z812	93	0.308	2.442E-16	10	103	302	1	91	186
----------SKMMRNEDAFTGLEAAIVLIAFIVVAAVFSYVVLGAGFFTTQKSQEVVHTGVAQASSNMEVSGPVVIAGKDN---GVQNITFYLQLAAGGSPID------------------------------------------------------------------------------------------------------------------------------------------------------------------------------------------------------
>UniRef100_A0A832SA93	93	0.305	2.442E-16	10	127	302	1	116	192
----------SKLIRNEEGFTGLEAAIVLIAFVVVAAVFSYVMLGAGFFATGEAQRTVHTGVGQATSNLEVSGPVIVKATNT--TNLGEIAFFLQLAAGGAPVDMDKVTFTVSTADKMEIFTYENVSK------------------------------------------------------------------------------------------------------------------------------------------------------------------------------
>UniRef100_A0A833E0I7	93	0.364	2.442E-16	17	123	302	5	106	192
-----------------KGMVGIEAAIVLIAFVIVAAALAFVALNMGFFTTQKSKEVIARGLEEASSALEVDGSIIGKNDNN---KMSGIAIPLKLATGRTPIDIK--KTSIKIVTADKVVILS----------------------------------------------------------------------------------------------------------------------------------------------------------------------------------
>UniRef100_A0A932FW49	93	0.336	2.442E-16	16	120	302	10	115	195
----------------QKGVTGLETAIILIAFVMVASVLAYVVLSAGLFSSQKVKDAVHSGLEEA-STIEVRGSVLA---SMSDNIVTELYFSVGTISGAAPVDFTdtsagANKVVISYSDAYQQV-------------------------------------------------------------------------------------------------------------------------------------------------------------------------------------
>UniRef100_A0A832TTF2	93	0.297	2.442E-16	11	121	302	1	107	205
-----------KNIYSEDAFTGLEAAIVLIAFVVVAAVFSYVVLGAGFFTTQTAQATVHTGVAQASSSLEVVGNVMGISN--AGTKLSYVNMSVALTAGGTAMDL--NQMVISYNDNNGGRN------------------------------------------------------------------------------------------------------------------------------------------------------------------------------------
>UniRef100_L0HFG7	93	0.289	2.442E-16	6	119	302	0	111	211
------MVKTMKNLYSEDAFTGLEAAIVLIAFVVVAAVFSYVVLGAGFFTTQTAQATVHTGVAQASSSLEIVGNVMGIAVDPASNRLTFINTSVALTAGGTAMDLT--QMVISYSDSKGG--------------------------------------------------------------------------------------------------------------------------------------------------------------------------------------
>UniRef100_A0A497N1E6	93	0.354	2.442E-16	15	138	302	11	128	213
---------------DRRGTIGVEAAIVMIAFVVVASAVAYVIINMGFYAAQKSKETIGRGVDSASSSLELEGTVVGKV-SDEGTCLQYIIIPVRLSVGKSQVELSGDATMVTVYS--NDFTLPDIYDG---VSTPSDP-------------------------------------------------------------------------------------------------------------------------------------------------------------------
>UniRef100_A0A7C5YHQ5	93	0.342	2.442E-16	16	128	302	4	114	224
----------------RRGIVGIEAAIVLIAFVLVASALAFVVLNMGMFTTQKSKEIIARAYEESTRAIDIAGNVKAK---TSNGVIDLVAIPIKLTAGSRAIDLNKTAVAITIIDPNgNAIHRDNAYIY-----------------------------------------------------------------------------------------------------------------------------------------------------------------------------
>UniRef100_A0A2A3T568	93	0.349	2.442E-16	16	141	302	11	133	226
----------------HRGVIGVESAIVMIAFVIVAAALAFVVLNMGFSTTQKTKQAIISSTAEASSSLEIAGKVTGSGHVSAG-KLNATAIPVKIVSGGASINLNPANAAIRYI--GDTIEHGNIYAGALANGVHDTLASA----------------------------------------------------------------------------------------------------------------------------------------------------------------
>UniRef100_A0A523BFJ1	93	0.313	2.442E-16	12	161	302	1	143	226
------------RKINKRGIVGIEAAIILIAFVIVATAFAFMVVNMGLTSTQRSKEAIEQGLKEATSPLTLDGTILLKSDQTNANNISNIIIPLK-TLGVKYVPMWENETVVSIKIGTR-VALANIYAGINHTIDPTTM-----TFDAIITNLTSGHLDYWW--------------------------------------------------------------------------------------------------------------------------------------------
>UniRef100_A0A7C5XNG5	93	0.371	2.442E-16	16	136	302	5	121	289
----------------RRGIVGIEAAIVLIAFVIVAAAFAFMVVNMGLTSTQRSKEAIQQGLKEASCPLTLDGSILLKSATPNN--VSTIIIPLK-TLGVKYVPMWTNETVVSIKIGTR-VTLANIYSGINHTIDPS---------------------------------------------------------------------------------------------------------------------------------------------------------------------
>UniRef100_UPI0006D17BAC	93	0.261	3.297E-16	11	117	302	1	104	193
-----------KRQFNDNAFTGLEAAIVLIAFIVVAAVFSYVVLGAGFFTTQKSQEVVHTGVSQASSSMEIVGYVYGIGDK-TNQQLTSIKFAVANTAGGTAIDIK--QMVITYVDED----------------------------------------------------------------------------------------------------------------------------------------------------------------------------------------
>UniRef100_A0A662JS97	93	0.325	3.297E-16	16	139	302	4	130	197
----------------KKGVTGIQTAIIMIAFIVVASVLAFAVLNMGLSATQRAQEVGTRGLRQAASALQLHGSVIgydkdYDNEEPGNRTIDLIEICVKLAPGNEPIDVGLGKLTISYTNTR--LHVANIYDGTNATIKWVTFI------------------------------------------------------------------------------------------------------------------------------------------------------------------
>UniRef100_A0A497GP54	93	0.325	3.297E-16	16	139	302	4	130	197
----------------KKGVTGIQTAIIMIAFIVVASVLAFAVLNMGLSATQRAQEVGTRGLRQAASALQLHGSVIgydkdYDNEEPGNRTIDLIEICVKLAPGNEPIDVGLGKLTISYTNTR--LHVANIYDGTNATIKWVTFI------------------------------------------------------------------------------------------------------------------------------------------------------------------
>UniRef100_A0A128A330	93	0.333	3.297E-16	16	158	302	10	153	230
----------------RRGVIGIESAIVMIAFVIVAAALAFVVLNMGFSTTQKAKTAISSSVTESSSALEIAGKVTGIG-YVSGSVLNATVIPLKVAGGGDAVSLDPALADIKYYS--NTVRYDNIYKSAcVLTSTTYTTVSSAVSAAVTagcVTQNPTNGTT-----------------------------------------------------------------------------------------------------------------------------------------------
>UniRef100_UPI000C1E1DEC	93	0.352	3.297E-16	13	126	302	8	127	241
-------------RQSHRGVIGVESAIVMIAFVIVAAALAFVVLNMGFSTTQKAKTTISAGLGEASSSLEVSGKVTGVGCTSSASdttcattpKLNVTSIPIKVASGGDSINLASATASIKYLS--NTVQYDNIY-------------------------------------------------------------------------------------------------------------------------------------------------------------------------------
>UniRef100_UPI002033508B	92	0.310	4.452E-16	10	112	302	1	100	185
----------SKLVKNENAFTGLEAAIVLIAFIVVAAVFSYVVLGAGFFTTQKSQEVVHTGVAQASSNLEVSGPVVIAGAANS---VANVTFYLQLAAGGSPIDMNKTTYAVS---------------------------------------------------------------------------------------------------------------------------------------------------------------------------------------------
>UniRef100_UPI001AE98939	92	0.270	4.452E-16	13	112	302	4	101	193
-------------RKNEDAFTGLEAAIVLIAFVVVAAVFSYVVLGAGFFTTQKSQEVVHSGVTQAASNIVVKGEVYGI--STTPGEVNKLRFDVGLAAGGLPVDIARSTLVMS---------------------------------------------------------------------------------------------------------------------------------------------------------------------------------------------
>UniRef100_A0A498GYR7	92	0.264	4.452E-16	14	119	302	5	104	201
--------------RNEDAFTGLEAAIVLIAFVVVAAVFSYVVLGAGFFTTQKSQEVVHTGVDQASSSLELSGPV--TVLASGTDTVEEVYFFLQVAAGGTALDMSK----VTYTVSTAG--------------------------------------------------------------------------------------------------------------------------------------------------------------------------------------
>UniRef100_A0A8J7QFG0	92	0.377	4.452E-16	16	113	302	0	95	202
----------------KRGMTGIETAIILIAFVIAASVFAFAVLNMGLISTQRAQEAVGAGLAQASSSLQLEALV--CEADISTLKVQNITILVKLAPGQSPVDFDEGRLTVSY--------------------------------------------------------------------------------------------------------------------------------------------------------------------------------------------
>UniRef100_A0A833E8E8	92	0.373	4.452E-16	17	123	302	5	106	204
-----------------KGMVGIEAAIVLIAFVIVAAALAFVALNMGFFTTQKSKEVIARGLEEASSALEVDGSIIGKND---NKKMAGIAIPLKLATGRTPIDIK--KTSIKIVTADKVVILS----------------------------------------------------------------------------------------------------------------------------------------------------------------------------------
>UniRef100_A0A2H1FDK9	92	0.375	4.452E-16	16	142	302	10	134	230
----------------RRGVIGIESAIVMIAFVIVAAALAFVVLNMGFSTTQKAKTAISSSVTEASSALEIAGKVTGIG-YVSGGVLNATVIPLKVAGGGDAVSLDPTLADIKYYS--NTIRYDNIYKSAcVLSSTSYTTVSAA---------------------------------------------------------------------------------------------------------------------------------------------------------------
>UniRef100_A0A0D5C143	92	0.290	4.452E-16	7	141	302	2	140	239
-------FQEKGTRHSHRGVIGVESAIVMIAFIIVAAALAFVVLNMGFTTSQMVKTTTIAGLEESSSSMKISGTITAVGCIDSESSCFSIPrinatnIPLKISKDGNSVNFSPDVISIRYI--GESIQYDNIYTGAITADTYRQSILA----------------------------------------------------------------------------------------------------------------------------------------------------------------
>UniRef100_A0A0D5C1B5	92	0.314	4.452E-16	16	128	302	11	129	240
----------------HRGVIGVESAIVMIAFVIVAAALAFVVLNMGFTTSQKAKTTIISGLGESSSSMQVAGKVTAVGCTstssdttcATTPKINATAYPIKVTTGGDAVNLELATTAVKYLS--NSVEYDDIYSG-----------------------------------------------------------------------------------------------------------------------------------------------------------------------------
>UniRef100_A0A7J2LVD4	92	0.380	6.010E-16	8	112	302	1	102	118
--------KKPRMLRDKRGIVGIEAAIVLIAFFVIAVALAGVVINMGFYSTQKVKSTISRGISEASSTLQLNGHIIGKTN---GTYLIITAFPIKVSVGKSGVDLNVNTTIVS---------------------------------------------------------------------------------------------------------------------------------------------------------------------------------------------
>UniRef100_A0A6H1Z796	92	0.320	6.010E-16	14	115	302	9	107	185
--------------RGQRGMTGLETAIILIAFVTVASVLAYSVLSAGIFSAERGKATVYAGLESAQSTMELQGSVLGL--SPDVLVLEHVQFSVGLTiQGGDEVDMD--AMVINYFD------------------------------------------------------------------------------------------------------------------------------------------------------------------------------------------
>UniRef100_A0A952U8Q4	92	0.268	6.010E-16	6	124	302	0	118	189
------MFARKTANQNENGQAALETAIILIAFIVVASIFAFTILSAGSSSTEKGKEAIAAGMQSVQSSMSVKGAVIAKANV-AKDAVDSVVFTLALVSGGAPIDLKSAvadrKVIIGYRD---GADLDN---------------------------------------------------------------------------------------------------------------------------------------------------------------------------------
>UniRef100_A0A9E4ZM39	92	0.348	6.010E-16	18	106	302	9	95	193
------------------GFTGLEAAIVLIAFVVVAAVFAYVVLGAGIFFSEASRSTVHRGIQEAGSSLTVTGSVYGVSNSPEM--ITSIIIPVSLTPGSDPIDITT---------------------------------------------------------------------------------------------------------------------------------------------------------------------------------------------------
>UniRef100_A0A128A329	92	0.367	6.010E-16	16	142	302	10	134	230
----------------RRGVIGIESAIVMIAFVIVAAALAFVVLNMGFSTTQKAKTAISSSVTESSSALEIAGKVTGIG-YVSGSVLNATVIPLKVAGGGDAVSLDPALADIKYYS--NTVRYDNIYKSAcVLTSTAYTTVSSA---------------------------------------------------------------------------------------------------------------------------------------------------------------
>UniRef100_I7L0E4	92	0.354	6.010E-16	13	103	302	6	101	238
-------------LKNEDAFTGLEAAIVLIAFIVVAAVFSYVMLGAGFFATQEAQRTVHTGSQQASSSLEIIGNVYGrttntTVNATQQGYLEWIEFTVGNTAGGTPID------------------------------------------------------------------------------------------------------------------------------------------------------------------------------------------------------
>UniRef100_A0A7V2KNN0	92	0.338	6.010E-16	14	78	302	18	82	373
--------------RDEMGITGLETAIILIAFVVVASVFAYTVLSAGIFSSERGKEAVYAGLKEARGTLEPKGSVIATG-------------------------------------------------------------------------------------------------------------------------------------------------------------------------------------------------------------------------------
>UniRef100_A0A972QXR6	92	0.273	6.010E-16	13	106	302	8	102	379
-------------KQDQTGITGLETAIILIAFIVVASVFAYTILSAGLFSSQKTEEVVHSGIEEAESTIKLVGNAIAYKGTASGDEcVTRLQLVLGKAAAGGAIDLTP---------------------------------------------------------------------------------------------------------------------------------------------------------------------------------------------------
>UniRef100_A0A2I0PXH8	91	0.261	8.112E-16	11	121	302	1	109	200
-----------KNLYSDDAFTGLEAAIVLIAFVVVAAVFSYVVLGAGFFTSQTAQATVHTGVQQASSSMELVGNVYGLAPASGAANLTSMNVTVALTAGGTGMDLS--QMVVSYRDNNGGYN------------------------------------------------------------------------------------------------------------------------------------------------------------------------------------
>UniRef100_A0A7J3ZND0	91	0.384	8.112E-16	16	106	302	9	97	202
----------------KKGLTGIETAIILVAFVIVAAAFAFAVLNVGFQSTQKAQDVMRAGMEQASSALELDGAVIAY--KGSGDFVKNITFAVRLSPGKSPVALSP---------------------------------------------------------------------------------------------------------------------------------------------------------------------------------------------------
>UniRef100_A0A7M1UTS4	91	0.395	8.112E-16	16	111	302	2	94	203
----------------KKGIVGIEAAIVLIAFVIVAAALAFVVINMGMYTTQKSKEVMQQGLNEATTALEVDGSVLG---YGDNNGITFIYIPLKVSPGQLAVDFSSDKIDV----------------------------------------------------------------------------------------------------------------------------------------------------------------------------------------------
>UniRef100_A0A7D5M778	91	0.344	8.112E-16	6	127	302	2	119	233
------LIRKGHRK-SHRGVIGVESAIVMIAFVIVAAALAFVVLNMGFSTTQKAKTTIVSSLSEASSALQVAGKVTAIGDI-TLSNIRVVSIPIKVASGGDSVNLQNTTASIKYMS--NSKEYDNIYS------------------------------------------------------------------------------------------------------------------------------------------------------------------------------
>UniRef100_A0A2A3T7R3	91	0.320	8.112E-16	16	143	302	11	134	237
----------------HRGVIGVESAIVMIAFVIVAAALAFVVLNMGFTTSQKAKTSIISSLNEASSSMQIAGKVIGSG-YPNGSVLNVTAFPIKVSSGGGNINLEALTTAVRYVS--NSLDYGDIYVGT-LTGEYKSLAAAVG--------------------------------------------------------------------------------------------------------------------------------------------------------------
>UniRef100_A0A9D8FZZ7	91	0.336	8.112E-16	14	106	302	9	103	382
--------------RDERGITGLETAIILIAFIVVASVFAYTVLSAGLFSAQKTEEVIRTGINETESTVQIDGNVVaYKGTANADECVAKFSFTVeKALPGGGSIDLTP---------------------------------------------------------------------------------------------------------------------------------------------------------------------------------------------------
>UniRef100_A0A5N9AWT9	91	0.314	1.095E-15	15	118	302	20	124	162
---------------DDRGITGLETAIILIAFIVVAAVFAFTVMTTGLFSTEKAKTTAQAGIAEASSTFAPKGAIVAKGDgAATPTYVEKVFMQVTLATGATDASVDPKDLAFIYTDDNQ---------------------------------------------------------------------------------------------------------------------------------------------------------------------------------------
>UniRef100_A0A952U9B8	91	0.283	1.095E-15	14	115	302	8	112	189
--------------RNENGQAALETAIILIAFIVVSSIFAFTILSAGSSSTEKGKEAIAAGMQSVQSSMSVKGAVIAKANA-TKDAVDTVVFTLALVSGGSPIDLKAAaadrKVIIGYRD------------------------------------------------------------------------------------------------------------------------------------------------------------------------------------------
>UniRef100_A0A7C0VDY9	91	0.317	1.095E-15	16	117	302	1	107	201
----------------RRGVTGIETAIILVAFVITAAAFAFVILNMGFITAEKAQSVISSGMSEATSAILVDNSVVGTFANVSLGNqsaicLTKLTFYIRLSQGHTPVDLSDDRLVATFTNER----------------------------------------------------------------------------------------------------------------------------------------------------------------------------------------
>UniRef100_E1RJJ6	91	0.280	1.095E-15	14	118	302	4	108	207
--------------RSYDAFTGLEAAIVLIAFVVVAALFSYVVLGAGFFTTQKAQETVYSGVGMASSSLEILGDVYGnsTGVGGTNAEIDGVMFVTGLTAGGSSIDFS--RTTITYSNKDN---------------------------------------------------------------------------------------------------------------------------------------------------------------------------------------
>UniRef100_A0A2I0PDT4	91	0.288	1.095E-15	11	121	302	1	107	207
-----------KNIYSEDAFTGLEAAIVLIAFVVVAAVFSYVVLGAGFFTTQTAQATVHTGVAQASSSLEVVGNVMGISN--EGDQLSYANISVALTAGGTAMDLD--QMVVSYTDNNGGRN------------------------------------------------------------------------------------------------------------------------------------------------------------------------------------
>UniRef100_A0A956UW65	91	0.311	1.095E-15	6	109	302	0	121	208
------MFKPSRAMrrlhRNEEGITGLETAIILIAFVIVASVFAFVVLSTGLFSADRGKQTVLAGLEKASGNVEVRGSVslqdVGTVAAPTtpdgaigeagGPSVDVFIFNLGTAAGGRPVLIDPAVT------------------------------------------------------------------------------------------------------------------------------------------------------------------------------------------------
>UniRef100_A0A520JX99	91	0.270	1.095E-15	14	115	302	2	110	213
--------------RDKRGFTGLEAAIVLTAFVVVAAVFSYVVLNAGFFTTQKSKEVVHTGSMLYTTSAELTGSVIGYSLTQSgdiltvasgGTRLNATRFYLQLTAGENPIDME--GLTISYLD------------------------------------------------------------------------------------------------------------------------------------------------------------------------------------------
>UniRef100_A0A2E5BXK9	91	0.305	1.095E-15	14	118	302	12	119	215
--------------KDQRGITGLETAIILIAFIVVAAVFAFTVMTTGLFSTEKAKTTAQAGIAEASSTFAPKGGLIaecAQNAQGACTRVEALTFQITTASGSTGTSIARDKIALIYSDDNQ---------------------------------------------------------------------------------------------------------------------------------------------------------------------------------------
>UniRef100_A0A497M8F2	91	0.341	1.095E-15	16	135	302	5	122	230
----------------RKGIVGIEAAIVMIAFVIVASAFAFMVVNMGLTSTQRSKEAIQQGLKEASCPLTLDGSLLLKSDETYPNNVSAIIIPLK-TLGVKYVPMWTNETVVSIKIGTK-VALANIYAGINHTVDP----------------------------------------------------------------------------------------------------------------------------------------------------------------------
>UniRef100_A0A3C0YYD5	91	0.380	1.095E-15	14	76	302	19	81	363
--------------RDERGVTGLETAIILIAFVVVASVFAFTVLSTGIFSAERGKETIHAGLQQSRSSVELKGSVVA---------------------------------------------------------------------------------------------------------------------------------------------------------------------------------------------------------------------------------
>UniRef100_A0A8F5VL91	91	0.252	1.477E-15	13	103	302	0	89	175
-------------MKKEAAFSGLEAAIVLIAFVVVAAVFSYVMLGAGFFATQKSQEVTYSGVKQSTSNLVLDGQLYGNYDSTDG-DVDTIEFYLSIPEGGQPQD------------------------------------------------------------------------------------------------------------------------------------------------------------------------------------------------------
>UniRef100_A0A0F7GF56	91	0.288	1.477E-15	14	117	302	13	107	194
--------------RGKKGITGLETAIILIAFVTVAAVLAYTVLSAGIFSSERGKEAVYSGLESAQSTMTVKGSVLIVDNAD-------LQFNLAMAVTGGSVDL--NKMVVNYFDSN----------------------------------------------------------------------------------------------------------------------------------------------------------------------------------------
>UniRef100_A0A1E7GE44	91	0.291	1.477E-15	14	112	302	6	108	202
--------------KNEKGFTGLEAAIVLIAFVVVAAVFSYVMLGAGFFTTQKSQEVVHTGVTQASSSVELSGNVISQGGiEGAGTvlnEIDTVDMFMQLTSGGSEVDIGKTLIVVS---------------------------------------------------------------------------------------------------------------------------------------------------------------------------------------------
>UniRef100_A0A7M1UQT8	91	0.387	1.477E-15	16	108	302	2	92	202
----------------KKGIVGIEAAIVLIAFVIVAAALAFVVINMGMYTTQKSKEVMQQGLNEATTALEVDGSVLGY--VETGPEVTYIYIPLKVSPGQLAVDFSSDK-------------------------------------------------------------------------------------------------------------------------------------------------------------------------------------------------
>UniRef100_A0A7C2FDL4	91	0.336	1.477E-15	16	125	302	2	109	207
----------------KKGIVGIEAAIVLIAFVIVAAALAFVVINMGMYTTQKSKEVMQQGLNEATTALEVDGSVLGY--VGAGPIVTYIYIPLKVSPGQLAVDFSXDKIDIVXNLPDGAXSKINS--------------------------------------------------------------------------------------------------------------------------------------------------------------------------------
>UniRef100_A0A2E8EXI6	91	0.272	1.477E-15	16	118	302	19	128	225
----------------EKGITGLETAIVLIAFVVVAAVFAFTVLTTGLFTSEKAKETAMAGVAATSSTLTVKGSLTAMGGTATGaggatccDRVDHIRVKLTGATDVNDVPFNPSQVLVTYQDDAN---------------------------------------------------------------------------------------------------------------------------------------------------------------------------------------
>UniRef100_UPI00220E8D73	91	0.308	1.477E-15	16	158	302	11	156	226
----------------HRGVIGVESAIVMIAFVIVAAALAFVVLNMGFSTTQKTKNAIVSSADEASSALEIAGKVVGSGHITAG-KLNATAVPLKIVSGGSAINLNPSNAAIRYIS--NDVEHGNIFAGALSVGTYDTLAEAmqasvtAGYISSNPVNDTSPAET-----------------------------------------------------------------------------------------------------------------------------------------------
>UniRef100_UPI000C1E06CD	91	0.315	1.477E-15	13	142	302	8	135	228
-------------RQSHRGVIGVESAIVMIAFVIVAAALAFVVLNMGFSTTQRAKTAIVASLDESSSAVEIAGKVTGAGDISPIGKLNVTAVPLKIASGGSSVNLGNTTMAVKYFS--QSVEYDNIMTGVLSSGTYENLTTAS---------------------------------------------------------------------------------------------------------------------------------------------------------------
>UniRef100_A0A2H1FDW2	91	0.301	1.477E-15	8	143	302	2	134	233
--------PRSRSRKTRRGVIGIESAIVMIAFVIVAAALAFVVLNMGFSTTQKAKTAISSSVTEASSALEIAGKVTGFGDI-AHSQLNATVVPLKVAGGGDAVSLDPTLTDIKYYS--NSVRYDNIFGVGCALGSSGNIINASG--------------------------------------------------------------------------------------------------------------------------------------------------------------
>UniRef100_UPI000B0AC0D7	90	0.217	1.993E-15	13	116	302	8	122	129
-------------RKDDKAFTGLESAIVLTAFVVVAAVFSYVVLGAGFTTSDTAKKTIEEGVKQTTSSVELAGDVIAKGtpivttdvngtTTTTGGTVDKILVTLQLTAGQSPVDIGPGMLVVSYADS-----------------------------------------------------------------------------------------------------------------------------------------------------------------------------------------
>UniRef100_UPI0021014795	90	0.354	1.993E-15	13	105	302	3	94	186
-------------KRKEDGFTGLEAAIVLIAFIVVAAVFSYVMLGAGFFTTQKSQETVYHAVGQSATNLEVSGPVVLLSNS-AGTAYDWANFTLIMAAGGSPVDMS----------------------------------------------------------------------------------------------------------------------------------------------------------------------------------------------------
>UniRef100_A0A8J7W8Z0	90	0.321	1.993E-15	12	125	302	5	113	188
------------KEQREEAFTGLEAAIVLIAFIVVAAVFSYVMLGAGFFTTQKSQETVYSAIGQAATNMEVSGPVILQTNDTGFVK--WANFTLILAAGGLPVD----VNRVTYTlSTQEAIRQLNS--------------------------------------------------------------------------------------------------------------------------------------------------------------------------------
>UniRef100_UPI00082CEB43	90	0.325	1.993E-15	18	106	302	9	95	193
------------------GFTGLEAAIVLIAFVVVAAVFAYVVLGAGLLFSEESRSTVHRGIQEAGSSLTVTGGVYGVSNTP--GMISSIIVPVGLTAGSEPIDITT---------------------------------------------------------------------------------------------------------------------------------------------------------------------------------------------------
>UniRef100_A0A1V5A7Y7	90	0.314	1.993E-15	16	104	302	7	94	194
----------------EDAFTGLEAAIVLIAFVVVAAVFSYVVLGAGFFTTQKSQETIYAGVGQSTSNIEIVGPV-SVNATTAGTGVSAIMFKIKPAAGASDIDL-----------------------------------------------------------------------------------------------------------------------------------------------------------------------------------------------------
>UniRef100_A0A1D2WFQ7	90	0.217	1.993E-15	13	116	302	5	119	205
-------------RKDDKAFTGLESAIVLTAFVVVAAVFSYVVLGAGFTTSDTAKKTIEEGVKQTTSSVELAGDVIAKGtpivttdvngtTTTTGGTVDKILVTLQLTAGQSPVDIGPGMLVVSYADS-----------------------------------------------------------------------------------------------------------------------------------------------------------------------------------------
>UniRef100_A0A8T5ABB6	90	0.362	1.993E-15	11	126	302	3	114	213
-----------NLFRSKRGMVGIEAAIVLIAFVIVAAAFSFMVINMGLFSTQRGKETIQDALQEASCPLTVDGALQVKGNSSSGVSAIVIPLK---TLGVKYVPMEANRTVVT-LSIVGKVTYPNIY-------------------------------------------------------------------------------------------------------------------------------------------------------------------------------
>UniRef100_UPI000836CD6E	90	0.309	1.993E-15	12	147	302	2	143	229
------------KLTKRRGVLGVESAIVMIAFVIVAASLAFVVLNTGFSTTQQAKETIMAGLEESGSSIQLSGSVTGiytVDDSNGNAKLNALTIPIKIATAGNPINLDEANSQVKVQTNAMSYAdiLKNTYPGsTMYTSTSALLTAAEGTHFT----------------------------------------------------------------------------------------------------------------------------------------------------------
>UniRef100_A0A662UN36	90	0.388	1.993E-15	21	128	302	1	103	248
---------------------GIEAAIVLIAFVIVAAALAFVVLNMGMFTTQRSKEVIGRGLGEASSALEVDGSVLALVD--SSRYVDTFSLPVKLSPGREAVDF--NVTALKLLLSTGG-SYENILKG-----------------------------------------------------------------------------------------------------------------------------------------------------------------------------
>UniRef100_UPI00209CC306	90	0.292	2.689E-15	13	118	302	3	102	184
-------------RRNEDAFTGLEAAIVLIAFIVVAAVFSYVMLGAGFFTTQKSQETVYSAIGQAGTNMEVSGPVILETNTDSQVK--SVAFTLILAAGGMPVDMK----RVTYTVSTQ---------------------------------------------------------------------------------------------------------------------------------------------------------------------------------------
>UniRef100_A0A3N5MIV9	90	0.333	2.689E-15	19	105	302	10	95	190
-------------------FTGLEAAIVLIAFVVVAAVFSYVVLGAGFFTSQKSQETVYKSVEQATSNIQMVGNVYGLATTPS-SGINTITFSISLTPGAPDADLT----------------------------------------------------------------------------------------------------------------------------------------------------------------------------------------------------
>UniRef100_A0A7K3Z041	90	0.336	2.689E-15	14	121	302	10	117	216
--------------TDEHGFTGLEAAIVLIAFVVVAAVFSFVVLGAGSFTTQTAQATVHTGVAQASSSLEVVGNVMGISRSPTaaNARLTFINASVALTAGGTSMDL--AQMVISYADNNGGRN------------------------------------------------------------------------------------------------------------------------------------------------------------------------------------
>UniRef100_A0A7C0VDM8	90	0.248	2.689E-15	12	137	302	10	142	224
------------KLLRRKGITGIETAIILTAFVITASAFSFIILNVGFLTSEKAQTTVISGMKETTANIIADSGITGyfsntTTGDQSEVCLEEVLFYIKLAQGHEPVDCSDDSLIITYTNERGHAIIysDRFRNGTITTITPVT--------------------------------------------------------------------------------------------------------------------------------------------------------------------
>UniRef100_A0A5N9G9V6	90	0.369	2.689E-15	11	75	302	8	72	350
-----------NRARDESGVTGLETAIILIAFVVVASVFAFTVLSTGIFSAERGKETIHAGLTGARSSMELKGSIV----------------------------------------------------------------------------------------------------------------------------------------------------------------------------------------------------------------------------------
>UniRef100_A0A2A4S9N1	89	0.308	3.628E-15	15	95	302	46	125	130
---------------DQRGMSAIETSIVLIAFVVVASVFGFAMLNXGLMSSEKEQKAVQAGIDETSSNLILRGGVLAIGN-GGKTGIDTIKFYLTP--------------------------------------------------------------------------------------------------------------------------------------------------------------------------------------------------------------
>UniRef100_A0A832U4D0	89	0.319	3.628E-15	15	110	302	6	100	190
---------------DEDGFTGLEAAIVLIAFVVVAAVFSYVVLGAGFFTTQKAQETVHTGVAQATSAVEPSGPVMIQA--GANEDITNASFYLQLAAGGNSVDMTKvGYTV-----------------------------------------------------------------------------------------------------------------------------------------------------------------------------------------------
>UniRef100_A0A7C3G0X3	89	0.313	3.628E-15	14	115	302	13	110	191
--------------RGQRGMTGLETAIILIAFVTVASVLAYSVLSAGIFSAERGKATVYQGLASAQATMSIQGSVLGL--SPNGTKLEQIQFSVALMLEDENVDM--NSVVINYFD------------------------------------------------------------------------------------------------------------------------------------------------------------------------------------------
>UniRef100_A0A0F8DDL5	89	0.290	3.628E-15	11	103	302	3	92	191
-----------KFLNNEKGFTGLEAAIVLVAFVVVAAVFSYVMLGAGFYTTQKSQEVVHTGVAQASSSVELSGDVISCGADGELKN---LTMFLQLTSGGSPVD------------------------------------------------------------------------------------------------------------------------------------------------------------------------------------------------------
>UniRef100_A0A2I0P6B4	89	0.286	3.628E-15	10	124	302	1	113	193
----------SKFVRNEDAFTGLEAAIVLIAFVVVAAVFSYVVLGAGFFTTGEAQRTVHTGVGQATSNLEVSGPVIVKASDT--TNLGAISFFLQLAAGGTPVDMKKVTFTVSTTEKLETFTYAN---------------------------------------------------------------------------------------------------------------------------------------------------------------------------------
>UniRef100_A0A7J4PKY3	89	0.240	3.628E-15	14	117	302	9	115	196
--------------KDERAFTGLESAIVLTAFVVVAAVFSYVVLGAGFTTSDTAKATIDEGVKQVSSSVELCGDVIAKEGSTDGT-VGYILATLQLTAGQAPVDIGENSgdgmIVVSYTDSN----------------------------------------------------------------------------------------------------------------------------------------------------------------------------------------
>UniRef100_A0A0E3P0H8	89	0.258	3.628E-15	9	115	302	1	115	198
---------KFNKLfgrfgKDEKAFTGLESAIVLTAFIVVAAVFSYVVLGAGFSTSDTAKATVDEGIKQATSSIELAGDVIGVEGSTDNT-LDNLLVTIQLTAGQAPVDIGENSTddmlVVSYWD------------------------------------------------------------------------------------------------------------------------------------------------------------------------------------------
>UniRef100_A0A9E3T7G3	89	0.279	3.628E-15	10	115	302	4	114	198
----------SKLHRNESGQAALENAIILIAFIVVASVFAFTILSAGSSSTEKGEQAIYEGLESVQSSMNVKGAVIATAADAGPDKtVVDVVFTLALAGGGEPVDLTTvegkQTVVIGYRD------------------------------------------------------------------------------------------------------------------------------------------------------------------------------------------
>UniRef100_A0A0E3Q4H9	89	0.231	3.628E-15	13	116	302	8	115	201
-------------RKDDKAFTGLESAIVLTAFVVVAAVFSYVVLGAGFTTSDTAKKTIDEGVKQTTSSVELAGDVVAKESTATPNTVDTILVTLQLTAGQSPVDIGTSSTdgmlVVSYADS-----------------------------------------------------------------------------------------------------------------------------------------------------------------------------------------
>UniRef100_D5U2X5	89	0.376	3.628E-15	16	108	302	2	91	207
----------------KKGIVGIEAAIVLIAFVIVAAALAFVVINMGMYTTQKSKEVMQQGLNEATTALEVDGTVLGYGDTN---GITRIYIPLKVSPGQLAVDFSNDK-------------------------------------------------------------------------------------------------------------------------------------------------------------------------------------------------
>UniRef100_A0A832ZKN7	89	0.367	3.628E-15	12	117	302	5	109	220
------------KSKRKKGIVGIEAAIVLIAFVLVASALAFVVLNMGMFTTQKSKEVIARAYEESTRALDISGNVVASVDI-NNRWLELVAIPIKLTSGARPIDLDKTAISITIIRPD----------------------------------------------------------------------------------------------------------------------------------------------------------------------------------------
>UniRef100_A0A7C4D3N8	89	0.362	3.628E-15	14	128	302	6	126	222
--------------RSKRGMVGIEAAIVLIAFVIVAAAFSFMVINMGLFSTQRGKETIQDSLQEASCPLTVDGtiliygkTVSGDDNSTGGVSAIVIPLK---TLGVKYVPMQENRTVVTFTITggETSISYPNIYKG-----------------------------------------------------------------------------------------------------------------------------------------------------------------------------
>UniRef100_A0A497MGV1	89	0.331	3.628E-15	16	163	302	5	144	236
----------------RKGIVGIEAAIVMIAFVIVASAFAFMVVNMGLTSTQRSKEAIQQGLKEASCPLTLDGSLLLKSQGENNVSAIIIPLK---TLGVKYVPMWTNETVVSIKIGTR-VALANIYAGINHTVDPTVMTFDA----ILENVTRSGGHLYGWWS------------------------------------------------------------------------------------------------------------------------------------------
>UniRef100_A0A843C831	89	0.338	3.628E-15	6	130	302	2	128	238
------LIRKGHRK-SHRGVIGVESAIVMIAFVIVAAALAFVVLNMGFSTTQKAKTTIVSSLGEASSSLQISGKVKGIGCTSSTKgcstpYLNATVVPLKIASGGDSVNLQLSTASVKYIS--NSKSFDNIYQGPL---------------------------------------------------------------------------------------------------------------------------------------------------------------------------
>UniRef100_A0A932CES5	89	0.428	3.628E-15	14	76	302	10	72	517
--------------REEKGITGLETAIILIAFVVVASVFAYTALSAGLFSTQKSQEAVYSGLEEARSTLVVKGEVVA---------------------------------------------------------------------------------------------------------------------------------------------------------------------------------------------------------------------------------
>UniRef100_A0A8E7EK63	89	0.260	4.894E-15	13	104	302	0	89	164
-------------MKKEAAFTGLEAAIVLIAFVVVAAVFSYVMLGAGFFATQKSQEVTYSGVKQATSNVVLDGQLYGTYSAGTG--LTELTFYIRVPEGGESVQL-----------------------------------------------------------------------------------------------------------------------------------------------------------------------------------------------------
>UniRef100_A0A832VT80	89	0.247	4.894E-15	13	117	302	8	114	165
-------------RKDEKAFTGLESAIVLTAFVVVAAVFSYVVLGAGFTTSDTAKKTIDEGVRQTTSSIELAGDVIAKG--TSGSTVNTIIVTLQLTAGQSPVDIgadsDAGMMVVSYSDSE----------------------------------------------------------------------------------------------------------------------------------------------------------------------------------------
>UniRef100_A0A2I0NLR1	89	0.311	4.894E-15	16	105	302	0	88	189
----------------EDAFTGLEAAIVLIAFVVVAAVFSYVMLGAGFFAAGEAQQVVHTGSEQASSSLEIIGNVYG-YSTTAGTELESIQFTVGNTAGGTPIDIT----------------------------------------------------------------------------------------------------------------------------------------------------------------------------------------------------
>UniRef100_A0A916CMN0	89	0.250	4.894E-15	13	116	302	8	103	189
-------------LKDESGITALETAINLIAFVVVAAIFAFTVLSTGTFLTERSKEAAYSGLQEVRGSMELKGSVV------LEGTGTMAVFNLATVAGGSSVDLS--KVKMTYRDT-----------------------------------------------------------------------------------------------------------------------------------------------------------------------------------------
>UniRef100_A0A948RBI8	89	0.270	4.894E-15	13	118	302	9	116	199
-------------KDDQSGVTGLETAIILIAFVMVASTLAYVVLTAGLYSSQKAKEAVHAGLSEVSATMQLKGNVFIKMESGFGT---EMYLTLGVTQGSGGIDFTdtsggNNKVIISYADEYN---------------------------------------------------------------------------------------------------------------------------------------------------------------------------------------
>UniRef100_A0A842QWB7	89	0.285	4.894E-15	16	135	302	2	124	200
----------------RRGLTGLETAIILVAFVITSSAFAFVVLNMGALSAEQAQSVISSSIDESSAALQMDSEVIGTFANTTGAqstiCLTKATFYLRLSQGGTPIDMDDNRVVITYANPR---CHGSIYdsNGTVTTITP----------------------------------------------------------------------------------------------------------------------------------------------------------------------
>UniRef100_L0HHV3	89	0.273	4.894E-15	16	121	302	7	110	204
----------------ETAFTGLEAAIVLIAFVVVAAVFSYVVLGAGFYTTQTAQATVHTGVAQASSSVEIAGSVMGVALGEDPTRLTYINASIILMAGGTPMDL--NQMVISYSDTHGGRN------------------------------------------------------------------------------------------------------------------------------------------------------------------------------------
>UniRef100_A0A497KIX6	89	0.268	4.894E-15	15	143	302	6	136	210
---------------NRKGITGIETAIILTAFVITASAFSFVILNVGFLTSDKAQTTVISSMKETSSSLIADAGVTGyfsntTVADQDEVCLEEILFYIKLAQGHEPVDCSDDSMVITYT-NQRGHTV--VYSDSILNGTVTTLQTITG--------------------------------------------------------------------------------------------------------------------------------------------------------------
>UniRef100_A0A661THA4	89	0.333	4.894E-15	16	135	302	5	122	299
----------------RKGIVGIEAAIVMIAFVIVASAFAFMVVNMGLTSTQRSKEAIQQGLKEASCPLTLDGSLLLKSDPTQPNNIETIIIPLK-TLGVKYVPMWTNETVVSIKIGTK-VSVANIYAGINHTINP----------------------------------------------------------------------------------------------------------------------------------------------------------------------
>UniRef100_A0A2D6GFA8	89	0.369	4.894E-15	11	75	302	8	72	355
-----------NRARDEGGVTGLETAIILIAFVVVASVFAFTVLSTGIFSAERGKETIHAGLTGARSSMELKGSIV----------------------------------------------------------------------------------------------------------------------------------------------------------------------------------------------------------------------------------
>UniRef100_A0A7K4AZK6	89	0.293	6.600E-15	13	104	302	0	89	171
-------------MKKESAFSGLEAAIVLIAFVVVAAVFSYVMLGAGFFATQKAQEVTYSGMKQATSNLIMDGMIYGSYDKTNGLK--ALYFYVKVPEGGETQDL-----------------------------------------------------------------------------------------------------------------------------------------------------------------------------------------------------
>UniRef100_A0A7C3FYT4	89	0.314	6.600E-15	11	115	302	5	105	186
-----------NLHRAQKGMTGLETAIILIAFVTVASVLAYSVLSAGIFSAERGKATVYQGLESAQATMEVQGSVLGL--SPNQSEMEQVVFSVGLTMQDERVDM--NTVVINYFD------------------------------------------------------------------------------------------------------------------------------------------------------------------------------------------
>UniRef100_A0A0E3SCF1	89	0.242	6.600E-15	13	115	302	8	113	197
-------------RKDEKAFTGLESAIVLTAFVVVAAVFSYVVLGAGFTTSDTAKKTIDEGVKQTTSSVELAGDVIAKG-TPATPSVDTIIVTLQLTAGQSPVDIGTDNTsglmIVSYTD------------------------------------------------------------------------------------------------------------------------------------------------------------------------------------------
>UniRef100_A0A842QSM3	89	0.278	6.600E-15	16	143	302	7	136	210
----------------RKGITGIETAIILTAFVITASAFSFVILNVGFLTSDKAQTTVISGMKETSCSLLADAGVTGyfsntTAGHQDEVCLEEILFYVKLAQGHEPVDCSDDSLVITYT-NQRGHTV--VYSDSVLNSTITTIETVTG--------------------------------------------------------------------------------------------------------------------------------------------------------------
>UniRef100_A0A7J3SZP9	89	0.333	6.600E-15	13	126	302	7	117	212
-------------LKQKRGIVGIEAAIVLIAFVVIAAAMAYVVVNMGFYSAQTAKSTIDKGIQEATSALTLDGFLTGKTNS-SNPAVTYLAIPLKLAVGQEQVDMAANTVVVAVQ--GNNYSLANIY-------------------------------------------------------------------------------------------------------------------------------------------------------------------------------
>UniRef100_A0A7J3QAL5	89	0.348	6.600E-15	9	117	302	1	106	213
---------KAQLKRARRGIVGIEAAIVLIAFVLVASALAFVVLNMGMFTTQKTKEVIARAYEESTRAIDIAGNVKAKVN---NSKLVLVAIPIKLTAGARPIDLNKTAVAITVILPD----------------------------------------------------------------------------------------------------------------------------------------------------------------------------------------
>UniRef100_A0A7C5X2X9	89	0.330	6.600E-15	13	112	302	10	108	221
-------------RRARRGIVGIEAAIVLIAFVLVASALAFVVLNMGMFTTQKSKEVIARAYEESTRAIDIAGNVVAKT-TADRSSLDLVAIPIKLTAGSRAVDLNKTAVAIT---------------------------------------------------------------------------------------------------------------------------------------------------------------------------------------------
>UniRef100_UPI001BD9BF1D	89	0.313	6.600E-15	13	105	302	4	102	227
-------------LKNEDAFTGLEAAIVLIAFIVVAAVFSYVMLGAGFFATQEAQRTVHTGSQQASSSLEIIGSVYGMNDNAGKVgeehlqHLQYIEFTIGNTAGGTPIDVT----------------------------------------------------------------------------------------------------------------------------------------------------------------------------------------------------
>UniRef100_UPI00210404C6	89	0.366	6.600E-15	16	127	302	6	114	228
----------------HRGVSGLEAAIITIVIVIVAAALAFVVLNMGFSTTQKAKTTIVSSLSEASSALQVAGNVIGIGD-TTLSNIRVVSIPIKVASGGDSVNLQNTTASIKYMS--NSKEYDNIYS------------------------------------------------------------------------------------------------------------------------------------------------------------------------------
>UniRef100_A0A7K3YG16	88	0.299	8.901E-15	18	134	302	9	122	193
------------------GFTGLEAAIVLIAFVIVAAVFAYVVLGAGILFSEGSRSAVHQGIQEAGSGLIVTGGVYGISNTP--GRIDSIIVPVSLTVGSDPIDITSVSIRLIGPKHREHI-LQNSPLFDLPPET-----------------------------------------------------------------------------------------------------------------------------------------------------------------------
>UniRef100_A0A5N9GV19	88	0.304	8.901E-15	15	106	302	11	101	198
---------------DQKEITGLETAIILIAFVVVASVFAYTILSAGIYSSEKGKEAIHSGLSTARASMQLSGPVLAR-DTDSNNTVDQMLFVIANLLKSAPMNLVP---------------------------------------------------------------------------------------------------------------------------------------------------------------------------------------------------
>UniRef100_A0A101GR10	88	0.316	8.901E-15	16	113	302	17	110	203
----------------ETGFTGLEAAIVLIAFVIVAAVFAYVVLTTGILFSGESQSTIHQGIREAGSSVTVTGMVYGVSNTP--GYIDSVIVPVGLTAGSEPIDF--ATVSVRF--------------------------------------------------------------------------------------------------------------------------------------------------------------------------------------------
>UniRef100_D5U1N2	88	0.367	8.901E-15	16	108	302	2	99	214
----------------KKGIVGIEAAIVLIAFVIVAAALAFVVINMGMYTTQKSKEVMQQGLNEATTALEVDGSVLGyviDTDAGAPVvpGIQYIYIPLKVSPGQLAVDFSSSK-------------------------------------------------------------------------------------------------------------------------------------------------------------------------------------------------
>UniRef100_A0A7C2ZNK9	88	0.324	8.901E-15	14	127	302	5	106	220
--------------RARRGIVGIEAAIVLIAFV---------ALNMGFYTTQRSKEVMSAGLSQASSSLEVDGSVLAVVDN--QKKLECMVIPIRLSAGQKEVDLTPSKTAIALWVIDKA-AFTNIYK------------------------------------------------------------------------------------------------------------------------------------------------------------------------------
>UniRef100_A0A2E6WS33	88	0.284	8.901E-15	11	118	302	8	130	229
-----------NFSRDNSGVTGLETAIILIAFVVVAAVFAFTVMTTGLFSTEKAKTTAQAALTEASSSFIIKGPVLAKCSPGvvpidcevdanpigkAEEFISRISFTIALSSGADQQTLDESELAFIYSDENN---------------------------------------------------------------------------------------------------------------------------------------------------------------------------------------
>UniRef100_A0A9E4SUY4	88	0.375	8.901E-15	13	76	302	18	81	363
-------------RRSERGVTGLETAIILIAFVVVASVFAFTVLSTGIFSAERGKETVYAALEQARGSIELKGSVIA---------------------------------------------------------------------------------------------------------------------------------------------------------------------------------------------------------------------------------
>UniRef100_A0A7C0XZS2	88	0.410	1.200E-14	12	89	302	2	79	80
------------RRRFKRGITGIEAAIVMIAFVIVAAALAFVTLNMGMFTTQRTREVIHRGLGEASSALEVDGSVTALTDSSSKVYVVSI--------------------------------------------------------------------------------------------------------------------------------------------------------------------------------------------------------------------
>UniRef100_A0A382FBV9	88	0.388	1.200E-14	15	99	302	15	96	98
---------------DDRGITGLETAIILIAFIVVAAVFAFTVMTTGLFSTEKAKTTAQAGIAEASSTFAPKGAIIATSN---LTSVQTFQFQVTLATGA----------------------------------------------------------------------------------------------------------------------------------------------------------------------------------------------------------
>UniRef100_A0A8J7W946	88	0.295	1.200E-14	14	118	302	4	101	186
--------------REEDAFTGLEAAIVLIAFIVVAAVFSYVMLGAGFFTTQKSQETVYSAIGQAATNLEVSGPVV---LKTSGGSVEQANFTLILAAGGVPVDLKK----VTYTLSTQ---------------------------------------------------------------------------------------------------------------------------------------------------------------------------------------
>UniRef100_A0A2I0PW59	88	0.329	1.200E-14	16	103	302	7	93	192
----------------EQAFTGLEAAIVLIAFIIVASVFAYVVLGAGFLTTEKAQESVHAGIQQTTSAVQPSGE-LSVQADGAGTGINTITFYLQLAAGGTGVD------------------------------------------------------------------------------------------------------------------------------------------------------------------------------------------------------
>UniRef100_A0A7J3YRB8	88	0.386	1.200E-14	28	127	302	0	99	199
----------------------------MIAFVVVAAALAFVVLNMGMFTTQRARETINSGLAHASSALEVDGSITALVNS-NGNGVELISIPIRLAPGKDSVDLNPEKlTVALFVTGTQNIAYENIYS------------------------------------------------------------------------------------------------------------------------------------------------------------------------------
>UniRef100_A0A831PGJ4	88	0.307	1.200E-14	15	105	302	16	104	204
---------------RQEGFTGLEAALVLVAFVVVAGIFSFTVLGSGFFTTQKAQKTIVTGVDQSTSTLHVVGDVYGISD--GNGHIDEFWFTLGTAAAGKGVDLS----------------------------------------------------------------------------------------------------------------------------------------------------------------------------------------------------
>UniRef100_A0A497JSF9	88	0.328	1.200E-14	14	162	302	2	140	205
--------------RNKKGILGVESAIILIAFVIVAAAFSFMVVNMGLYATQKGRDVISQGVQEASTPLTLDGTIMIRGN--SSGKVDAIIIPLK-TLGVKYVPMANQTTMVS-LRVENHTAYANIYNGINKTVDP------RGKSFTDLINSLGSGTTAMLF-------------------------------------------------------------------------------------------------------------------------------------------
>UniRef100_A0A497IY62	88	0.375	1.200E-14	15	78	302	7	70	243
---------------NKRGFTGLEAAIVLTAFVVVAAVFSYVVLNAGFFTTQKSKEVVHTGVEQATSSIELAGTVIGHG-------------------------------------------------------------------------------------------------------------------------------------------------------------------------------------------------------------------------------
>UniRef100_A0A2I0P6D8	87	0.262	1.618E-14	14	128	302	5	120	188
--------------KNEDAFTGLEAAIVLIAFVVVAAVFSYVVLGAGFFTTGEAQRVVHTGSQQASSSLEIIGNVYGHATASSSSmVLTSIEFTVGNTAGGTAIDIS--QMLVTYTCEgiSDVIEYENSTKG-----------------------------------------------------------------------------------------------------------------------------------------------------------------------------
>UniRef100_A0A832U7T6	87	0.278	1.618E-14	15	110	302	6	100	190
---------------DEDGFTGLEAAIVLIAFVVVAAVFSYVVLGAGFFTTQKAQESVHTAVGQATSAVELSGPVMVEG--GAGDTVTNASFYLQLGAGGNPVDVTKiGYTV-----------------------------------------------------------------------------------------------------------------------------------------------------------------------------------------------
>UniRef100_UPI0020337A8E	87	0.303	1.618E-14	18	106	302	9	95	193
------------------GFTGLEAAIVLIAFVVVASVFAYVVLTAGILFSEESRSTVHQGIREAGSGLTVTGAIYGFSNTP--GMIDSVIVPVGLTAGGEPIDITT---------------------------------------------------------------------------------------------------------------------------------------------------------------------------------------------------
>UniRef100_A0A117MEW9	87	0.311	1.618E-14	13	103	302	3	95	193
-------------KRKEDGFTGLEAAIVLIAFIVVAAVFSYVMLGAGFFTTQKSQETVYGAVGTATANMEVSGPVVIETDDTAapENNVENVTFTVVLAAGGAPMD------------------------------------------------------------------------------------------------------------------------------------------------------------------------------------------------------
>UniRef100_A0A8T7H5Q4	87	0.268	1.618E-14	10	127	302	1	119	194
----------SKLVKNENAFTGLEAAIVLIAFVVVAAVFSYVVLGAGFFTTGEAQRTVHTGVGQATSNLEVSGPVIVKaGSVDNPTNLSSISFFLQLAAGGTPVDMNKVTFTVSTADELETFMYANVTS------------------------------------------------------------------------------------------------------------------------------------------------------------------------------
>UniRef100_A0A0E3L6W7	87	0.240	1.618E-14	13	116	302	8	114	196
-------------RKDERAFTGLESAIVLTAFVVVAAVFSYVVLGAGFTTSDTAKKTIDEGVKQTTSSVELCGDVIAIEG-GTDGTVGYILTTIQLTAGQSPVDIgensDAGMMVVSYTDS-----------------------------------------------------------------------------------------------------------------------------------------------------------------------------------------
>UniRef100_A0A0X3BNH7	87	0.308	1.618E-14	10	103	302	1	94	198
----------SKLVKNEDAFTGLEAAIVLIAFIVVAAVFSYVMLGAGFFATGEAQRVVQTGVAQASSNLELSGPVIVTATSSSGGAVAKISFLLQLAAGGASVD------------------------------------------------------------------------------------------------------------------------------------------------------------------------------------------------------
>UniRef100_A0A3D1LYY7	87	0.305	1.618E-14	11	118	302	9	116	214
-----------NLYSDRKGITGLETAIILIAFIVVAAVFAFTVMTTGLFSTEKAKTTAQAGIAEASSTFAPKGAIVATRDPAAPARVQNIFVQLQPATGATGSSINAADLAFIYVDQNQ---------------------------------------------------------------------------------------------------------------------------------------------------------------------------------------
>UniRef100_A0A2E7G5H3	87	0.266	1.618E-14	11	118	302	8	131	229
-----------NFSRDNSGVTGLETAIILIAFVVVAAVFAFTVMTTGLFSTEKAKTTSQAALTEASSSFILKGSVTATCAAGAGplgckkdlapvgvadEYVESITFTIALAIGAEQQRIdDESVFAIHYFDENN---------------------------------------------------------------------------------------------------------------------------------------------------------------------------------------
>UniRef100_A0A842XNV4	87	0.291	1.618E-14	14	114	302	8	109	230
--------------KDEKGFTGLEAAIVLTAFIVVAAVFSYMVLGAGFFSTEKAKAVVHTGVEKATSSAEVAGDVIGHGwqYNNTGTNWTWYYYYNYSDSGGHTLD-STNLTVVEFQ-------------------------------------------------------------------------------------------------------------------------------------------------------------------------------------------
>UniRef100_A0A2N0KSW7	87	0.365	1.618E-14	14	76	302	19	81	363
--------------RSEKGVTGLETAIIMIAFVVVASVFAFTVLSTGIFSAERAKETVYAGLQQARGSIELKGSVIA---------------------------------------------------------------------------------------------------------------------------------------------------------------------------------------------------------------------------------
>UniRef100_A0A7K4BEA0	87	0.263	2.181E-14	13	103	302	0	88	177
-------------MKKEQAFSGLEAAIVLIAFVVVAAVFSYVMLGAGFFATQKAQEVTYSGIQQSTSNMVIDGNIYGTLNAGKELK--QVKFYVNVPIGGQAQD------------------------------------------------------------------------------------------------------------------------------------------------------------------------------------------------------
>UniRef100_A0A8J7W8R7	87	0.314	2.181E-14	15	120	302	8	108	189
---------------NERAFTGLEAAIVLIAFIVVAAVFSYVMLGAGFFTTQKSQETVYSAIGQAATNMEVSGPIIlMTDNSGTITNA---TFTLILAAGGSPVDMNK----VTYTvMTRQGI-------------------------------------------------------------------------------------------------------------------------------------------------------------------------------------
>UniRef100_A0A2I0PDC8	87	0.298	2.181E-14	15	110	302	6	100	190
---------------DEDGFTGLEAAIVLIAFVVVAAVFSYVVLGAGFFTTQKAQESVHTAVGQATSAVELSGPVM--VQAGAGNTVSNASFYLQLAAGGASVDVSKiGYTV-----------------------------------------------------------------------------------------------------------------------------------------------------------------------------------------------
>UniRef100_D9PZ88	87	0.361	2.181E-14	13	140	302	2	127	211
-------------RRSRRGMVGIDTAIILIAFVLVAAAVAFVVLDMGMTSAQKAKQTMESGLQESSTALQVDGNVMAYVN--SNGEVQDVFIPLGVTPGTGYVSFAPSLMEVSIITPSGS--YANIYRGvsNLLEMNPSTPLY-----------------------------------------------------------------------------------------------------------------------------------------------------------------
>UniRef100_A0A7J3VNJ1	87	0.321	2.181E-14	16	129	302	0	112	228
----------------RRGILGIESAIVMIPFVVVAAALAFVVLNAGFGTTQKSKTTISEGLASATGAVEVAGIVTGNNRvSDNPERIEFYSIPIKLASGANAVNLQKELTAIRYFS--NTIAYDNIYVGT----------------------------------------------------------------------------------------------------------------------------------------------------------------------------
>UniRef100_A0A7J2K9C7	87	0.390	2.940E-14	12	92	302	9	90	91
------------KRGARRGLTGLETAIILIAFVIVAAAFAFAVLNLGFSSTQKSGEVLKAGLEEATSSIELAGSVIAMGENASGTmKVANITLY-----------------------------------------------------------------------------------------------------------------------------------------------------------------------------------------------------------------
>UniRef100_A0A9E4PD45	87	0.375	2.940E-14	13	76	302	18	81	156
-------------RRSERGVTGLETAIILIAFVVVASVFAFTVLSTGIFAAERGKETVFAGLAQARGSIELKGSVIA---------------------------------------------------------------------------------------------------------------------------------------------------------------------------------------------------------------------------------
>UniRef100_A0A117MEX2	87	0.292	2.940E-14	13	124	302	1	113	195
-------------KKNENAFTGLEAAIVLIAFVVVAAVFSYVMLGAGFFTAQEAQTVVHTGMGQASSSIEVLGEVYGfNGTSTENSSIVNITYTIGLTSGNTPMDMARMRVTLATPDYREILTLQN---------------------------------------------------------------------------------------------------------------------------------------------------------------------------------
>UniRef100_A0A0F8F8K9	87	0.220	2.940E-14	13	116	302	8	116	200
-------------RKDEKAFTGLESAIVLTAFVVVAAVFSYVVLGAGFTTSDTAKKTIDEGVKQTTSSVELAGDVIAKGTpNATNPTINYLIVTLQLTAGQSPVDIgnnsSSGMMVISYSDS-----------------------------------------------------------------------------------------------------------------------------------------------------------------------------------------
>UniRef100_A0A0N7JD54	87	0.333	2.940E-14	15	175	302	2	163	210
---------------RMRGIVGIEAAIVLIAFVLVASALAFVAINMGMFASQKSKEVMAKAYESSTRALDIAGDAIAKVDTAT-STVTMVYVPIKLTAGTSPIDLS--KTVVSLLIQRPDAADKAIANAipTPPTAlTTLTDLGATGTINSYEAKwFISLGDTNTLLEPGELAILAINVT------------------------------------------------------------------------------------------------------------------------------
>UniRef100_A0A2E6WS73	87	0.247	2.940E-14	14	118	302	11	131	232
--------------RDNSGITGLETAIILIAFVVVAAVFAFTVMTTGLFSTEKAKTTAQAALTEASSSFILKGAItakcelnlagdacdndAAVAGGTATPYINQIAFQIALASGADQQTMIPGEMAFIYSDSNN---------------------------------------------------------------------------------------------------------------------------------------------------------------------------------------
>UniRef100_A0A520JX98	87	0.223	2.940E-14	8	115	302	3	141	233
--------PKRSIRKDTRAFTGLEAAIVLTAFVVVAAVFSYVMLNAGFFTTQKSKEVIHTGVEQATSSAQLTGNVIGHGwqygyvngsglwNTTgyrtyyawgysddsdkyqaDTTNLTVVEFYVQLSAGEQPLSLASNQLTIGYSD------------------------------------------------------------------------------------------------------------------------------------------------------------------------------------------
>UniRef100_A0A7D5R1U7	87	0.287	2.940E-14	16	141	302	11	140	239
----------------HRGVIGVESAIVMIAFVIVAAALAFVVLNMGFTTTQKAKTATLSSLEESSSTMKISGTITAVGCididagCTSIQRINATTIPLKISQSGNAVNFSPELVSISYL--GKSIQFNNIYAGPITVDTFRQSVLA----------------------------------------------------------------------------------------------------------------------------------------------------------------
>UniRef100_UPI0021FF104F	87	0.287	2.940E-14	16	141	302	11	140	239
----------------HRGVIGVESAIVMIAFVIVAAALAFVVLNMGFTTSQKAKTVTLAGLEESTSAMKIAGSITAIGcinvNSGCGVvqKINATTIPLKISESGNSINFASDVVSISYI--TKSIQYNNIYAGAITSEIFRQPVLA----------------------------------------------------------------------------------------------------------------------------------------------------------------
>UniRef100_A0A2V3JNY5	87	0.201	2.940E-14	10	115	302	3	139	243
----------FNNKllRDERAFTGLEAAIVLTAFVVVAAVFSYVVLGAGFFTSEKSKEVIHTGVDQATSSLEIGGYIAGHGwtygkvdsdgiwnasgdyysyyawgnstatkNKENTTGLNLVEIQVELAAGQNPVDMD--KIVVSYSD------------------------------------------------------------------------------------------------------------------------------------------------------------------------------------------
>UniRef100_A0A842P6E9	87	0.437	2.940E-14	13	76	302	7	70	293
-------------RKDKRGFTGLEAAIVLTAFVVVAAVFSYVVLNAGFFTTQKAKEVIHTGVESATSSLAVAGNVIG---------------------------------------------------------------------------------------------------------------------------------------------------------------------------------------------------------------------------------
>UniRef100_A0A9E4USU3	87	0.375	2.940E-14	13	76	302	18	81	363
-------------RRSERGVTGLETAIILIAFVVVASVFAFTVLSTGIFAAERGKETVFAGLAQARGSIELKGSVIA---------------------------------------------------------------------------------------------------------------------------------------------------------------------------------------------------------------------------------
>UniRef100_A0A7K4BE97	86	0.264	3.962E-14	13	118	302	0	100	186
-------------MKKEQAFSGLEAAIVLIAFVVVAAVFSYVMLGAGFFATQKAQEVTYSGIQQATSNMVIDGNIYGTMGA---TGLKQIYFWVNVPIGGQAQKLSD--VVFSWSSKQN---------------------------------------------------------------------------------------------------------------------------------------------------------------------------------------
>UniRef100_A0A847EJP9	86	0.287	3.962E-14	16	116	302	15	111	191
----------------QRGMTGLETAIILIAFVTVASVLAYSVLSAGIFSAERGKETVYSGLESAQSSLEVKGAVIGHSAD--NIVLTTLTMKLGMAIQDERVDADSIH--VTYLDE-----------------------------------------------------------------------------------------------------------------------------------------------------------------------------------------
>UniRef100_A0A382NRG9	86	0.278	3.962E-14	14	118	302	17	130	209
--------------REQSGITGLETAIVLIAFVVVAAVFAFTVLTTGLFTSEKAKETTLAGVASVSSTLSVRGSVTAIGGPVTGTNnscvpaacqfVDHIRVNLA-TTGDEEATFQAANIMLTYQDSSN---------------------------------------------------------------------------------------------------------------------------------------------------------------------------------------
>UniRef100_A0A8T4DEX0	86	0.318	3.962E-14	13	78	302	8	73	324
-------------RKDKKGFTGLEAAIVLTAFVVVAAVFSYVVLNAGFFTSEKSKEVVHTGVEQVTTSCELAGNVIGHG-------------------------------------------------------------------------------------------------------------------------------------------------------------------------------------------------------------------------------
>UniRef100_A0A7X7I2X5	86	0.215	5.339E-14	13	105	302	0	87	170
-------------MRKDSAFSGLEAAIVLIAFVVVAAVFSYVMLGAGFFATQKSQEVTYSGIKQSTSNMVLDGQIY-----GNGKSITQLTFYLTVPEGGQPQKMS----------------------------------------------------------------------------------------------------------------------------------------------------------------------------------------------------
>UniRef100_A0A497NHT6	86	0.330	5.339E-14	19	133	302	0	111	197
-------------------MVGIEAAIVLIAFVIVAAAFSFMVVNMGLFATQRGRDAVQQGLQEASTPLTMDGSIIIRGNS-TGDGVDVIIIPLK-TVGVKYVPMGADTTVVTLKIENR-TAYANIYHGINTTD------------------------------------------------------------------------------------------------------------------------------------------------------------------------
>UniRef100_A0A3R7EGD8	86	0.335	5.339E-14	16	155	302	9	150	209
----------------RKGILGVESAIILIAFVIVAAAFSFMVVNMGLFATQRGRDTISQGVQEASTPLMLDGSIMIRGSSSGNVSVIIIPLK---TLGVKYVPMANETTVVS-LRVENHTAYANIYTGINDTDprGHSFDELASGsgstTKAVLFIENSDG--------------------------------------------------------------------------------------------------------------------------------------------------
>UniRef100_UPI00082A078F	86	0.359	5.339E-14	12	111	302	2	104	231
------------KLTKRRGVLGVESAIVMIAFVIVAASLAFVVLNTGFSTTQQAKETIMSGLEESASNVQISGSVAGVYTVDAGGdsaKLDVISVPLKISSGSNPVNLADEVTQV----------------------------------------------------------------------------------------------------------------------------------------------------------------------------------------------
>UniRef100_A0A8E7B4Y0	85	0.255	7.194E-14	13	102	302	2	86	166
-------------MKKEAAFTGLEAAIVLIAFVVVAAVFSYVMLGAGFFATQKSQEVTYSGVKQATSNVVLDGQLYGDAA-----TLTKLTFYVRVPEGGEAV-------------------------------------------------------------------------------------------------------------------------------------------------------------------------------------------------------
>UniRef100_A0A2I0NYH1	85	0.263	7.194E-14	12	105	302	1	95	190
------------KKRNEDAFTGLEAAIVLIAFVVVAAVFSYVVLGAGFFTTQKAQETVYQSVEQSTSNIQMIGNVYGIGsGVGDSKSIVRLQFNLGLAPGAPSLDIS----------------------------------------------------------------------------------------------------------------------------------------------------------------------------------------------------
>UniRef100_UPI001BD9D5E3	85	0.276	7.194E-14	10	103	302	1	94	195
----------SKLVKNEDAFTGLEAAIVLIAFIVVAAVFSYVMLGAGFFATGEAQRVVDTGVAQASSAVELSGPVIVQASSTDGGSVGSVKFFLQLAAGGAPVD------------------------------------------------------------------------------------------------------------------------------------------------------------------------------------------------------
>UniRef100_A0A832L659	85	0.240	7.194E-14	13	116	302	8	113	196
-------------RKDDRAFTGLESAIVLTAFVVVAAVFSYVVLGAGFTTSDTAKKTIDEGVKQSTSSVELAGDVIAK--STDSKKVDKILVTLQLTAGQSPVDIgadsSAGMLVVSYADS-----------------------------------------------------------------------------------------------------------------------------------------------------------------------------------------
>UniRef100_A0A2I0NRG2	85	0.224	7.194E-14	6	103	302	0	95	196
------MGRTSTSSSSDAGFTGLEAAIVLIAFVIVAAIFAYVVLTAGILFSEESQSTVHQGVHEAGSSIALAGTVYGVSKTRE--SIDYILIPIELTAGGEPID------------------------------------------------------------------------------------------------------------------------------------------------------------------------------------------------------
>UniRef100_A0A2D6GE91	85	0.384	7.194E-14	14	78	302	11	75	350
--------------RQERGVTVLETAIIMIAFVVVASVFAFTVLSSGIFAAERGKETIHAGLKGARSSLEVKGSVVATG-------------------------------------------------------------------------------------------------------------------------------------------------------------------------------------------------------------------------------
>UniRef100_A0A7C3WM85	85	0.421	9.692E-14	13	76	302	10	73	74
-------------RTQRRGLTGLETAIILIAFVIVAAAFAFTVLNVGYQSIQKSQEVIASGLEEASSVMEIDGAVIA---------------------------------------------------------------------------------------------------------------------------------------------------------------------------------------------------------------------------------
>UniRef100_A0A843KUQ5	85	0.291	9.692E-14	18	113	302	9	100	193
------------------GFTGLEAAVVLLAFVIVAAVFGFVVLQAGFSSAQRGQSVIHDGIRQAGSSCMVAGIVYGISATPGF--VESILVPVGLTAGSEPIDI--ATVSVRF--------------------------------------------------------------------------------------------------------------------------------------------------------------------------------------------
>UniRef100_UPI00064F15DD	85	0.247	9.692E-14	13	118	302	8	120	199
-------------RKDDRAFTGLESAIVLTAFVVVAAVFSYVVLGAGFTTSDTAKKTIDEGVKQTTSSVELAGDVIAIeGNEDNETadAVEKILVTLQLTAGQSAVDIgntqDDGMLVVSYSDSSK---------------------------------------------------------------------------------------------------------------------------------------------------------------------------------------
>UniRef100_A0A550H9K7	85	0.292	9.692E-14	16	117	302	2	107	200
----------------RRGLTGLETAIILVAFVITSSAFAFVVLNMGQLSAEQAQSVISSSIDETSSALLMDTDIIGTfsNITGAQSTICltKATFYVRLSQGQTPVDMDDSKVVITYTNPR----------------------------------------------------------------------------------------------------------------------------------------------------------------------------------------
>UniRef100_L0HDX9	85	0.271	9.692E-14	19	121	302	9	109	206
-------------------FTGLEAAIVLIAFVVVAAVFSYVLLGAGFYTTQTAQETVHNGVVQASSSLEIVGDIMAIAEGADPARLSYINTSVALTAGGTPMDLT--QMVISCSDSNGGRN------------------------------------------------------------------------------------------------------------------------------------------------------------------------------------
>UniRef100_A0A7C3BWY7	85	0.438	9.692E-14	18	74	302	1	57	522
------------------GITGLETAIILIAFVVVAAVFAYTVLSAGLFSSQKSEQAVHSGLEEAQSTLEVKGSV-----------------------------------------------------------------------------------------------------------------------------------------------------------------------------------------------------------------------------------
>UniRef100_UPI000FFE69B4	85	0.357	1.306E-13	19	113	302	25	114	202
-------------------FTGLEAAIILIAFIVVASVFSFVVLGSGFFATQKSQEVIHAGIEQSGNALALGGTVVCQGD-PSGGKVGKVEINLETASKGTGVDM----TRVSY--------------------------------------------------------------------------------------------------------------------------------------------------------------------------------------------
>UniRef100_A0A946MQ96	85	0.238	1.306E-13	15	106	302	11	119	234
---------------DNKGITGLETAIILIAFVVVASVFAYTVLSAGIFSSEKGKEAVYEGLDEASSGLVLLGmpslytpddlylygevPAAGTKATNTGAAVARVDFVVGLAASnGTPMDLSP---------------------------------------------------------------------------------------------------------------------------------------------------------------------------------------------------
>UniRef100_UPI0020BF73C5	84	0.297	1.758E-13	10	103	302	1	92	192
----------SKFVRNEDAFTGLEAAIVLIAFIVVAAVFSYVMLGAGFFATGEAQRVVQTGVAQASSNLELSGPVIVTASSTTG--LGKISFFLQLAAGGASVD------------------------------------------------------------------------------------------------------------------------------------------------------------------------------------------------------
>UniRef100_A0A0E3LTT5	84	0.274	1.758E-13	13	103	302	8	96	196
-------------RKDDKAFTGLESAIVLTAFVVVAAVFSYVVLGAGFTTSDTAKKTIDEGVKQTTSSVELAGDVIA--NSADRSKVDTIVVTLQLTAGQSPVD------------------------------------------------------------------------------------------------------------------------------------------------------------------------------------------------------
>UniRef100_A0A833EAP0	84	0.384	1.758E-13	15	118	302	2	104	208
---------------RMRGIVGIEAAIVLIAFVLVASALAFVAINMGMFASQKSKEVMAKAYEASTRALDVAGSAIAKVDTASE-QVVMVYVPVKLAAGASPIDLNKTVVSVLIQKPNE---------------------------------------------------------------------------------------------------------------------------------------------------------------------------------------
>UniRef100_A0A3S3RBY1	84	0.330	1.758E-13	11	128	302	3	117	222
-----------NMRMNRKGLTGIETAIIVIAFVIAASVFAFAVLNMGLLTTAKAQDAIVSGVGQAQSSLKITSVYAYSDEEGSDAKCKGVAILVQPS-GTANVDFTPTKVAISYKNAN--VAYPDVYEG-----------------------------------------------------------------------------------------------------------------------------------------------------------------------------
>UniRef100_A0A497FRQ2	84	0.352	1.758E-13	14	130	302	9	125	227
--------------RNRKGTFSVEAAIILISFAVIASALAFVIINMGFFAAQKTKSTMETGIQEASSALELDGSILAyvEQNSSDVPKVKYIIIPVKTSVARASIDFSANNFIISVTLKDKV--LVNVYNGTL---------------------------------------------------------------------------------------------------------------------------------------------------------------------------
>UniRef100_A0A8T5A5G5	84	0.389	1.758E-13	13	126	302	5	119	233
-------------LRCRRGIIGIEAAIILIAFVIIAAAFAFMAINMGLFATQRSKDTISQGLREASSPLQVDGNVfIRVVNDDLKINATIIPLR---AMGVKYVPVGQNETVVSlsiVSSNGNSKAYANIY-------------------------------------------------------------------------------------------------------------------------------------------------------------------------------
>UniRef100_UPI001E350B8B	84	0.240	2.368E-13	13	116	302	8	112	196
-------------RKDEKAFTGLESAIVLTAFVVVAAVFSYVILGAGFTTSDTAKSTIDEGVKQTTSSVGLAGDVIAKSN---ENKVNEIILTLQLTAGQSPmdigVDSSEGMMVVSYSDS-----------------------------------------------------------------------------------------------------------------------------------------------------------------------------------------
>UniRef100_A0A2E9TE18	84	0.354	2.368E-13	15	76	302	10	71	196
---------------RHRGITGLETAIIVIAFVVVASAFAFTVLSTGVFSAERSKDTVYAGLSEVRSSLATRGSFVA---------------------------------------------------------------------------------------------------------------------------------------------------------------------------------------------------------------------------------
>UniRef100_A0A7J4PLT0	84	0.250	2.368E-13	9	115	302	1	115	198
---------KFNKLfgrfgKDEKAFTGLESAIVLTAFIVVAAVFSYVVLGAGFSTSDTAKATVDEGIKQATSSIELAGDVIAVEGSTENT-VSNLLVTIQLTAGQAPVDIgasdTEGMLVISYMD------------------------------------------------------------------------------------------------------------------------------------------------------------------------------------------
>UniRef100_A0A662CBG7	84	0.264	2.368E-13	16	117	302	2	107	200
----------------KRGLTGLETAIILVAFVITSSALAFIVLNMGFLSAERAQSVVAGSMSEASSALALDSGLIGSFTNLTGpqsaVCLTKLTLYVRLAGGGEPIDMGEGELVVTYTNPR----------------------------------------------------------------------------------------------------------------------------------------------------------------------------------------
>UniRef100_A0A7C7IB38	83	0.382	3.188E-13	0	67	302	0	66	67
MERNR-FASPGNLGTDQRGITGLETAIVLIAFVVVASVFAFAVLSTGLLSSEKSKETVLGGLEETSST------------------------------------------------------------------------------------------------------------------------------------------------------------------------------------------------------------------------------------------
>UniRef100_UPI00064EB3C7	83	0.297	3.188E-13	18	118	302	9	105	195
------------------GFTGLEAAIVLIAFVVVASVFAFSVIGAGYFATQQTQSTAYTALQQTGSTLEVLGYVHGI--KRADDEIGAIQFNVGLAPGGKYIDFS--KMVLTWTTRDE---------------------------------------------------------------------------------------------------------------------------------------------------------------------------------------
>UniRef100_A0A956URF8	83	0.323	3.188E-13	13	109	302	16	116	203
-------------MRGEEGITGLETAIILIAFVIVASSFAFMVLSTGLFAAERGKQTVLAGLDRVSGNIEVRGSLI-LQDVGSDGLIdstdpDVFIVTLSTAAGGRPVLIDPAAT------------------------------------------------------------------------------------------------------------------------------------------------------------------------------------------------
>UniRef100_UPI00227D1F2F	83	0.301	3.188E-13	13	117	302	12	114	204
-------------LNDDIGLTGLEGAIILIAFVIVASVFSFTILGSGFFATETAQDVVYTSVDQSASSLMIIGDVYGYRSSG-EDAVEMLRFTVSPSAgGGKAVNLS--GSTVTYVTSE----------------------------------------------------------------------------------------------------------------------------------------------------------------------------------------
>UniRef100_UPI001AE89775	83	0.294	3.188E-13	15	124	302	13	122	213
---------------DLEAFTGLEAAIVLIAFVVTASIFSYVILGAGFFATQKAQDVVYTSVGQTSSSIEVMGDVYGNSTTVGGVdaKMDGLRFVLGLTAGGSPVDF--ASTTMTFSTDEDVTKINN---------------------------------------------------------------------------------------------------------------------------------------------------------------------------------
>UniRef100_F3KJ35	83	0.316	3.188E-13	28	141	302	0	117	216
----------------------------MIAFVIVAAALAFVVLNMGFSTTQKAKTVTISSLEEASSAMEISGTIFGIGCISSSAGCDTIqkinatVIPIKIAPGGQLVNFSPEVTAIRFLSKN--VEYTNIYAGTITADDYKQPVTA----------------------------------------------------------------------------------------------------------------------------------------------------------------
>UniRef100_A0A8T6NCZ3	83	0.415	3.188E-13	16	104	302	5	92	224
----------------RRGVMGIEAALVLIAFVIVAAALSFVVLNMGFSSTQKAKETVTKGIEEASQAIQIAGKVMSAADVP-KSQVNATQFPIKVVAGGHGVNL-----------------------------------------------------------------------------------------------------------------------------------------------------------------------------------------------------
>UniRef100_A0A7C0U0P0	83	0.415	4.293E-13	12	76	302	7	71	92
------------RKTRRLGLTGLETAIILIAFVIVAAAFAFAVLNLGFASTQKSGEVLKAGLEEATSSIEPAGSVIA---------------------------------------------------------------------------------------------------------------------------------------------------------------------------------------------------------------------------------
>UniRef100_A0A842MCU7	83	0.321	4.293E-13	12	126	302	1	112	221
------------RRMNRKGMTGIETAIILIAFVIAASVFAFAVLNMGLLTTAKAQDAIISGVGQAQSSLKITSVYAYSDSAGSEANTKGVAMLVQPS-GTANVDFTASKIAISY--KNEHVAYPDVY-------------------------------------------------------------------------------------------------------------------------------------------------------------------------------
>UniRef100_A0A497EQQ4	83	0.454	5.779E-13	15	80	302	3	68	79
---------------RKKGVVGIESAIVLIAFVIVAAALAFVVLNMGFFTTQRSKQVISSGLGEASSALEIDGSIVAHVDT-----------------------------------------------------------------------------------------------------------------------------------------------------------------------------------------------------------------------------
>UniRef100_UPI000780FA0F	83	0.348	5.779E-13	11	99	302	4	91	103
-----------KNPIDDNGFTGLEGAIILIAFVIIASVFSFIVLGSGFFATGKAEDVIYTGVDQSVSSLMLIGDVYGYKASDRN-AVDMLRFTVSPSVGG----------------------------------------------------------------------------------------------------------------------------------------------------------------------------------------------------------
>UniRef100_A0A7K4BAY2	83	0.247	5.779E-13	13	105	302	0	90	173
-------------MKKDNAFSGLEAAIVMIAFVVVAAVFAYSMISMGFFATQKVQDVTYAGIKQSTSVAITDGLIRGGYNSDTG--LTSLTFSISVPETGEPIDLS----------------------------------------------------------------------------------------------------------------------------------------------------------------------------------------------------
>UniRef100_A0A0E3KTJ5	83	0.240	5.779E-13	13	116	302	8	112	196
-------------RKDEKAFTGLESAIVLTAFVVVAAVFSYVILGAGFTTSDTAKATIDEGVKQTTSSFGLAGDVIAKS---SENKVNEIILTLQLTAGQSPVDIgvdsSEGMLIISYSDS-----------------------------------------------------------------------------------------------------------------------------------------------------------------------------------------
>UniRef100_UPI001E3E7539	83	0.229	5.779E-13	13	116	302	8	116	202
-------------RKDDKAFTGLESAIVLTAFVVVAAVFSYVVLGAGFTTSDTAKKTIDEGVKQTTSSVELAGDVVATCTDPTASaTVNTIIVTLQLTAGQSPVDIgvdsGAGMLVVSYADS-----------------------------------------------------------------------------------------------------------------------------------------------------------------------------------------
>UniRef100_A0A497JVD6	83	0.292	5.779E-13	14	181	302	7	170	240
--------------RERSGMVGLEAAIVLIAFVIVAAAFSFMVVNMGLYATQKGRDVISQGIHESGCPLTIDGSILIKASNRSGYAK-AIIIPLK-TMGTKWVSMGTNGTVVSLRIRDK--AWANIYRGiGVYNGTePKTQIDPTGlQFDTIIANLTKGSQS---EPSTWWGQLYNNETGTYVTG------------------------------------------------------------------------------------------------------------------------
>UniRef100_A0A382UUX0	82	0.454	7.778E-13	11	76	302	9	74	76
-----------NLYSDRKGITGLETAIILIAFIVVAAVFAFTVMTTGLFSTEKAKTTAQAGIAEASSTFAPKGGVIA---------------------------------------------------------------------------------------------------------------------------------------------------------------------------------------------------------------------------------
>UniRef100_A0A101IV97	82	0.266	7.778E-13	15	104	302	1	90	190
---------------DEDGFTGLESAIILIAFVVVGAVFSHVIISAGMGISDDAGSKVHEGLSRAGSSLVVAGSIYAVDLNDDPKIAEGILVPIRLLPGSDPVDL-----------------------------------------------------------------------------------------------------------------------------------------------------------------------------------------------------
>UniRef100_A0A0F8RWS4	82	0.240	7.778E-13	13	116	302	8	112	196
-------------RKDEKAFTGLESAIVLTAFVVVAAVFSYVVLGAGFTTSDTAKKTIDEGVKQTTSSVELSGDVIALGASN---KVTNLIMTLQLTAGQSPVDIgddsDAGMMVISYSDS-----------------------------------------------------------------------------------------------------------------------------------------------------------------------------------------
>UniRef100_A0A7L4PVK2	82	0.272	7.778E-13	19	105	302	10	97	198
-------------------FTGLEAGIVLISFLVVAAVFSYAILGAGFFSIQKSEEVIQTGMTEASSGIEIIGDVYGIGrLFGSVYRVDMVRFTIGLTAGNTPVDCS----------------------------------------------------------------------------------------------------------------------------------------------------------------------------------------------------
>UniRef100_A0A832U1H5	82	0.323	1.047E-12	11	78	302	3	70	71
-----------NLFKNNKGFTGLEAAIVLVAFVVVAAVFSYVMLGAGFYTTQKSQEVVHTGVAQASSSVELSGDIIAAG-------------------------------------------------------------------------------------------------------------------------------------------------------------------------------------------------------------------------------
>UniRef100_A0A842XPE5	82	0.287	1.047E-12	16	88	302	2	81	104
----------------RKGFTGLETGIVLTAFVVIAAVFAYVVLNAGFFSVQRTEEVIHTGIKQVTSSAELSGDVIGHGwrygyvnNSASGYDGTW---------------------------------------------------------------------------------------------------------------------------------------------------------------------------------------------------------------------
>UniRef100_A0A6H1Z7Q0	81	0.397	1.408E-12	14	81	302	9	76	296
--------------RGQRGMTGLETAIILIAFVTVASVLAYSVLSAGIFSAERGKATVYSGLESAQATMEVEGSVLGLATDG----------------------------------------------------------------------------------------------------------------------------------------------------------------------------------------------------------------------------
>UniRef100_A0A9E4RDZ3	81	0.287	1.408E-12	7	88	302	15	101	363
-------GRAVRALRSTRGITGIETAIILIAFVVVASVFAYAVLSAGIFSAEKGKEAVYAGLDRAASSISLVGSmkadgVVATVLTTADSTANW---------------------------------------------------------------------------------------------------------------------------------------------------------------------------------------------------------------------
>UniRef100_A0A662U8N0	81	0.386	1.895E-12	6	77	302	0	74	76
------MARDAKRRRRsfgRRGIVGIESAIVMIAFVIVAAALAFVVLNMGFFTTQQSRAAIQRGLGEASSALELDGTVVAH--------------------------------------------------------------------------------------------------------------------------------------------------------------------------------------------------------------------------------
>UniRef100_A0A8F5VKN5	81	0.258	1.895E-12	13	101	302	0	85	173
-------------MKKEAAFSGLEAAIVLIAFVVVAAVFSYVMLGAGFFATQKSQEVTYSGVKQSTSNLVLDGQLYG---SLTGTTTNKINLYLSIPEGGQP--------------------------------------------------------------------------------------------------------------------------------------------------------------------------------------------------------
>UniRef100_I7KDG8	81	0.308	1.895E-12	10	103	302	1	92	192
----------SKLVKNEDAFTGLEAAIVLIAFIVVAAVFSYVMLGAGFFATGEAQRVVDTGVAQASSAVELSGPVI--VNGSADGNVTDIRFFLQLAAGGAPVD------------------------------------------------------------------------------------------------------------------------------------------------------------------------------------------------------
>UniRef100_A0A0X8I8Q8	81	0.362	1.895E-12	13	128	302	2	113	207
-------------RRNRKGMVGIDTAIILIAFVLVAAAVAFVTLDMGMTSAQKAKQTMESGLQESSTALQVDGDVMAYVNTSGNVQVIYIPLGVTPGTGY----VSFAKNLLSVSLIGGNMSYANIYNG-----------------------------------------------------------------------------------------------------------------------------------------------------------------------------
>UniRef100_A0A117LUA2	81	0.264	2.549E-12	24	123	302	0	95	174
------------------------AAIVLIAFVVVAAVFSYVVLGAGFFTTQKSQEVVHTGVAQASSNVEISGPVIAKASTT--DQLASVSFYLQLAAGGTAVDMDK----VTYTvsSTTEAISYD----------------------------------------------------------------------------------------------------------------------------------------------------------------------------------
>UniRef100_A0A843L4Q8	80	0.233	3.429E-12	14	126	302	5	121	184
--------------KNEQGFTGLEAAIIFIAFVVVASVFAYVVLGAGMTTSQKSQEVLHAALDEARSAFRPGDAVIARID---GGFIRYVEFDLETAAGPTAIDmksitctLATSKALLTYPPGDPAVTLTWRY-------------------------------------------------------------------------------------------------------------------------------------------------------------------------------
>UniRef100_UPI000C7137A9	80	0.361	3.429E-12	22	126	302	0	101	217
----------------------IESAIVMIAFVIVAAALAFVVLNMGFSTTQKAKTAISSSVTESSSALEIAGKVTGFG-YISQGVMNATVIPLKIAGGGDSVSLDPALTDVKYYS--NTVRYDNIY-------------------------------------------------------------------------------------------------------------------------------------------------------------------------------
>UniRef100_A0A9E7THU1	80	0.329	4.611E-12	19	103	302	10	93	186
-------------------FTGLEAAIVLISFVVVAAVFSFVVLGTGFFVTEKSEEVINSGLKETSNSLNLFGTVVAKVKV-SDPELRYIMFYLEQCGGGTGID------------------------------------------------------------------------------------------------------------------------------------------------------------------------------------------------------
>UniRef100_H1YXI9	80	0.333	4.611E-12	19	105	302	10	95	186
-------------------FTGLEAAIVLTAFVVVAAVFAFVVLGAGFFVTDKSEDVINSGLKETSNSLNLAGTVVGRVKL-SGSELRYIMFYLEHCGGGTGIDIS----------------------------------------------------------------------------------------------------------------------------------------------------------------------------------------------------
>UniRef100_V4JQ72	80	0.369	4.611E-12	14	132	302	6	120	214
--------------RNRRAMVGVDTAIILIAFVLVAAAVAFVVLDMGMTSAQKAKQSMENGLQQASTALQVNGEVMAYVN--TNGYVQDIYIPLGVTPGTGYVSFAKNLLSVSLIAGN--MSYANIYNGVNET-------------------------------------------------------------------------------------------------------------------------------------------------------------------------
>UniRef100_A0A0E3WNX3	80	0.198	4.611E-12	13	116	302	8	133	217
-------------RKDDKAFTGLESAIVLTAFVVVAAVFSYVVLGAGFTTSDTAKKTIDEGVKQTTSSVELAGDVIAEGTpavittaddpetpendpvYGTFPSVDTIKITLQLTAGQSPVDIGSGSgagmMVISYSDS-----------------------------------------------------------------------------------------------------------------------------------------------------------------------------------------
>UniRef100_A0A7C2H6V6	80	0.328	4.611E-12	11	135	302	46	166	292
-----------NFAYQKRGIIGLEAAIVLIAFVIIAAAFSFMVVNQGLYATERGKTIIQEGLKQASTPLTIDGTAFMRT-TPDGTKVDLIVIPVK-AFGVKYVPAGRNQTVVVLRVGER--AWANAYLGVLYVGYP----------------------------------------------------------------------------------------------------------------------------------------------------------------------
>UniRef100_A0A0T5ZDM0	79	0.484	8.337E-12	16	81	302	11	76	93
----------------HRGIIGIESAIVLIAFVIVAAALAFVVLNMGFATTQKAKTTIISSLGEASSSLEISGKITAVANVP----------------------------------------------------------------------------------------------------------------------------------------------------------------------------------------------------------------------------
>UniRef100_UPI001AE41BE1	79	0.303	1.121E-11	12	113	302	2	100	194
------------NKDENSGFTGLEAALILIAFVVVASVFSYVILNAGFFAVQKSQQVIYSAVEQSSSVVIAGDTVKGLKNSTTG-KIDRIIF--SLSAPYALLDVNLNSTSVSF--------------------------------------------------------------------------------------------------------------------------------------------------------------------------------------------
>UniRef100_A0A101IUG6	79	0.279	1.121E-11	19	104	302	9	94	194
-------------------ITGLEAAIVLIAFVVVGAVFSHVIISAGMTLSDGTRTEVHKGMSRAGSGLVTAGSIYAVDLNDDLRDAEGILVPIRLLSGSDPVDL-----------------------------------------------------------------------------------------------------------------------------------------------------------------------------------------------------
>UniRef100_A0A947JF66	79	0.408	1.121E-11	13	83	302	6	76	294
-------------LRNRKGIVGIEAAIVLIAFVVIAAALSYVVINMGFFATQKTKETIAEGIAESTAALQLDGTVTAKTSAGAP--------------------------------------------------------------------------------------------------------------------------------------------------------------------------------------------------------------------------
>UniRef100_A0A7C2TNY8	78	0.349	1.506E-11	23	143	302	1	120	213
-----------------------EAALILIAFVIVAAALAFVVLNMGFATSQKAKTSITSALGGASNTILISGKVIGAAPAAGGV-LNATMIPLKLTSNGESVDLSDTLATISYL--GETIEYDNIYSaGCTLTGqIYADPITAWG--------------------------------------------------------------------------------------------------------------------------------------------------------------
>UniRef100_A0A7C5K6K6	78	0.344	1.506E-11	14	132	302	11	125	218
--------------KSKRAMMGLEAAIILIAFVIIAGTFSFMVINQGLFATERGKTVVQEGLKQASTPLCVDGSIFLKTNS-SGTGIEAMVIPLR-TYGVKYVAMGEDETAISLKIGQ--YAWPNVYNGLNPT-------------------------------------------------------------------------------------------------------------------------------------------------------------------------
>UniRef100_A0A947JEU6	78	0.368	1.506E-11	18	112	302	0	92	366
------------------GIVGLEAAIVLIAFVIIAAAFSFMVVNQGLFATERGKTVIQEGLKQASTPLTMDGSTFVRTMEG-GDGVDVIVIPVR-AFGVKYVAMWKNETVVS---------------------------------------------------------------------------------------------------------------------------------------------------------------------------------------------
>UniRef100_A0A8T5A1U8	78	0.341	2.025E-11	13	129	302	10	121	209
-------------LKQKRAMVGLEAAIILIAFVIIAGAFSFMVINQGLFATERGKTVVQDSLRQASTPLIVDGSIM--LNATNATHINAVVIPLR-AYGVKYVALGKNETAVTLKVAGQ--AWPNIYDGT----------------------------------------------------------------------------------------------------------------------------------------------------------------------------
>UniRef100_A0A419KIF6	78	0.322	2.025E-11	11	128	302	32	145	268
-----------NPIRNKNGMVGLEAAIVLIAFVIVAAAFSFMVVNMGLYATQRGRDVIKQGIQEAGCPLTVDGSILIKAGNRSGYAKAFI-IPLK-TMGTKWVSMGRNGTVISLRIGMK--AWANIYHG-----------------------------------------------------------------------------------------------------------------------------------------------------------------------------
>UniRef100_D9PZ77	78	0.375	2.720E-11	13	116	302	2	103	219
-------------RRSRRGMVGIDTAIILIAFVLVAAAVAFVVLDMGMTSAQKAKQTMESGLQESSTALQVDGNVMAYVN--GSGYVQDIFIPLGVTPGTGYVSFAPSLMEVSIITS-----------------------------------------------------------------------------------------------------------------------------------------------------------------------------------------
>UniRef100_A0A7C3JYW8	77	0.368	3.655E-11	16	72	302	15	71	72
----------------EDGITGLETAIILIAFVVVATVFAFIVLTTGIFSAERGKETVFAGLQKARGTMEVRG-------------------------------------------------------------------------------------------------------------------------------------------------------------------------------------------------------------------------------------
>UniRef100_A0A8T4Y8N1	77	0.356	3.655E-11	14	128	302	11	120	210
--------------KQKRAMVGLEAAIILIAFVIIAGAFSFMVINQGLFATERGKTVVQDSLRQASTPLIVDGSIY--LNADSSTTINAIVIPLR-AYGVKYVALGEDATSVSLQ--VAGSAWPNVYEG-----------------------------------------------------------------------------------------------------------------------------------------------------------------------------
>UniRef100_A0A117LR75	77	0.250	4.910E-11	14	112	302	5	102	185
--------------RSDRAFTGLEAAIIFIAFVVVASVFAFVVLGTGMTTSQKSQEVMHAALGEAGSGLRPGYAVIAKLDATGL--LDFVEFDLETATDLAAVDMgSMTYTIVT---------------------------------------------------------------------------------------------------------------------------------------------------------------------------------------------
>UniRef100_A0A2I0P3W1	77	0.295	4.910E-11	18	105	302	5	89	187
------------------GFSGLEAAIVLIAFVVVAAVFSYTMLGAGFFATSKAQDVTHTGMKQASSGTYIDGSLYGGM---SNDQLDQIMFYIAIPETGLDQDLS----------------------------------------------------------------------------------------------------------------------------------------------------------------------------------------------------
>UniRef100_A0A2I0D0B5	77	0.277	4.910E-11	11	99	302	1	89	193
-----------NFKNNHEyAFTGLEAAIVLIAFIVVAAVFGYVVLGSGFLTSQKAQETVHTGISQAMSTVQQSGGISIQANA-DGTGVQKVEFYLQLAASG----------------------------------------------------------------------------------------------------------------------------------------------------------------------------------------------------------
>UniRef100_A0A7K3YB60	77	0.235	4.910E-11	18	106	302	11	97	196
------------------GFTGLEAAIVLIAFVVVASIFSYTILGAGFYFSGESRSVVCQGIRQAGSGITVAGHIYGI--SASQKYIDSIIIPICLTPGSEPIDITT---------------------------------------------------------------------------------------------------------------------------------------------------------------------------------------------------
>UniRef100_A0A524MTG8	77	0.273	4.910E-11	16	117	302	2	107	200
----------------RRGLTGLETAIILVAFVITSSAFAFVVLNMGQQSADQVQSVISSSMDDSSAALLMDTNIIGVFSNVTGVqstiCLTKATFYVRLSQGHTPIDMDDSKIVITYTNPR----------------------------------------------------------------------------------------------------------------------------------------------------------------------------------------
>UniRef100_A0A8T4ZVJ2	77	0.307	4.910E-11	4	133	302	42	165	293
----RRLLKAFVK--QKRAIIGLEAAIVLIAFVIIAAAFSFMVVNQGLYATERGKVVIQEGLKQASTPLTIDGT-TFVRTTPDGRAVNVIIIPVK-AFGVKFVAVGRNQTVVVLRVGER--AWANVYLGVLYTG------------------------------------------------------------------------------------------------------------------------------------------------------------------------
>UniRef100_A0A843KYI1	76	0.225	6.595E-11	14	126	302	5	122	185
--------------KNEQAFTGLEAAIIFIAFVVVASVFSYVVLGMGMTTSQKSQEVVHAALDEARSAFRPGDAVIVKLDTAGG--LSFIEFDLETAAGPTAIDmksmtctLATSKALLTYPPGDPAVKLTWRY-------------------------------------------------------------------------------------------------------------------------------------------------------------------------------
>UniRef100_UPI0021007A39	76	0.282	6.595E-11	20	104	302	5	89	189
--------------------TGLESAIVLIAFVVVAAVFSHTLLSAGLELSEGAGTEVHKGTSRAGSGVVVSGTIFAVDLNDDPRYADLILLPVRVLPGSDPVDL-----------------------------------------------------------------------------------------------------------------------------------------------------------------------------------------------------
>UniRef100_A0A7K3Z0Z4	76	0.269	6.595E-11	15	103	302	6	93	192
---------------DEEAFTGLEAAIVLVAFVVVAAVFAYVVLGAGFMTTEKAQETVHSGIRQATAAVQQSGQ-TSIQADATGTGVNQISFFLQLAASGTGAD------------------------------------------------------------------------------------------------------------------------------------------------------------------------------------------------------
>UniRef100_A0A0Q0ZSN3	76	0.261	6.595E-11	19	105	302	7	94	193
-------------------FTGLEAAIVLIAFVVIASVFSYTILGSGFLADEMTRETVQEGVVRASGALVLSGDIYGISATGhNPPSYDFLHVPLRVPSGGVPVDFS----------------------------------------------------------------------------------------------------------------------------------------------------------------------------------------------------
>UniRef100_A0A842YI95	76	0.273	6.595E-11	16	117	302	2	107	200
----------------RRGLTGLETAIILVAFVITSSAFAFVLLNMGQQSADQAQSVISSSMDDSSAALLMDPDIIGTfsNVTGAQSTICltKATFYIRLSQGHTPIDMDDSKIVITYTNPR----------------------------------------------------------------------------------------------------------------------------------------------------------------------------------------
>UniRef100_A0A370LGX1	76	0.283	6.595E-11	28	133	302	0	102	208
----------------------------MIAFVIVAAALAFVVLNMGFSTTQRAKTAIISSLSEASSSIEIAGKVTGIGDV-TGGFVNVTNVPIKVASGGDSVNMNPTLTAVKYLS--NSVSYDDIFVGALGTG------------------------------------------------------------------------------------------------------------------------------------------------------------------------
>UniRef100_A0A7C2CMV7	76	0.343	6.595E-11	11	112	302	7	106	211
-----------NFAKQKRAIVGLEAAIILIAFVIIAAVFSFMVINQGVFATERGKTVIQEGLKQASTPLAVDGTIFVKT-STDGANVTGLLIPLK-AYGVKYVAMWQNTTVVT---------------------------------------------------------------------------------------------------------------------------------------------------------------------------------------------
>UniRef100_A0A7C4JGH4	76	0.365	6.595E-11	14	128	302	15	124	228
--------------KQRRAMMGLEAAIILIAFVIIAGAFSFMVINQGLFATERGKTVVQDSLRQSSTPLAVDGSV--LLNASSPTAINAIVIPLK-AYGVRYVAMGTNQTAVTIKIGEE--AWPNIYEG-----------------------------------------------------------------------------------------------------------------------------------------------------------------------------
>UniRef100_A0A7J2YRU3	76	0.336	8.856E-11	14	129	302	11	122	210
--------------KQKRAIVGLEAAIILIAFVIIAAVFSFMVVNQGLFATEQGKTVIQQGIQQASTPLSIDGTTFVKT-SADGSYVAGILIPLK-TFGTKYVSMNENTTVVTMKIGTD--AWSNIYVGT----------------------------------------------------------------------------------------------------------------------------------------------------------------------------
>UniRef100_A0A7J3JE08	76	0.295	8.856E-11	16	130	302	49	159	284
----------------KRAIVGLETAIILIAFVIIAAAFSFMVVNQGLFATDRGKTVISQGLSQAGTPLIVDGT-IFVRTTPDGSTANYAVIPIK-AFGSNFVNMGKNQTSIILKVGDK--AWANAYLGTL---------------------------------------------------------------------------------------------------------------------------------------------------------------------------
>UniRef100_A0A2I0NRE8	76	0.252	1.189E-10	14	104	302	5	94	186
--------------RDEQAFTGLEAAIVFIAFVVVASVFTYVVLGVGMATSQKSQETMYSALGEAGSALRPGQTVIAKLDNDQG-NLEFIDFDLETATDLAAIDL-----------------------------------------------------------------------------------------------------------------------------------------------------------------------------------------------------
>UniRef100_A0A522Y0F7	76	0.333	1.189E-10	28	130	302	0	105	215
----------------------------MIAFVIVAAALAFVVLNMGFSTTQKAKTTILSGLSEASSSLEISGKVKGIGCTstakgCTTPYLNATLIPLKIASGGDAVNLQQSTLSVKYIS--NSKSFDNIYVGPL---------------------------------------------------------------------------------------------------------------------------------------------------------------------------
>UniRef100_A0A8T4YDX6	76	0.308	1.189E-10	16	135	302	52	167	293
----------------KRAIIGLEAAIVLIAFVIIAAAFSFMVVNQGLYATERGKVVIQEGLKQASTPLTIDGT-TFVRTTPDGKAVNVIIIPVK-AFGVKFVAVGRNQTVIVLRVGER--AWANAYLGVLYTGYP----------------------------------------------------------------------------------------------------------------------------------------------------------------------
>UniRef100_A0A7K3YFW8	75	0.274	1.597E-10	14	104	302	5	94	186
--------------RSDQAFTGLEAAIVFIAFIVVASVFAYVVLGAGMLTSQKSQETMHTALGEAGSALLPGQSVIAKLDNDRGL-VEFMEFDLETATDLAAIDL-----------------------------------------------------------------------------------------------------------------------------------------------------------------------------------------------------
>UniRef100_A0A1V4Z5G1	75	0.276	2.143E-10	13	121	302	2	110	178
-------------LGDDRALTGLESAIVLIAFVVVASVFAYVVIGSGLFAAQKSREVVSGAVDQTTSILMTAGSgskTIQPGVSEQGNHLLTISISLKLPSYSSPIDL--NRTKVR-LTTNRTIN------------------------------------------------------------------------------------------------------------------------------------------------------------------------------------
>UniRef100_A0A370LU79	75	0.295	2.143E-10	28	143	302	0	116	218
----------------------------MIAFVVVAAALAFVVLNSGFSVTQDAKTAIISGLNEASSSLEVAGKVTGIACTtsakgcGTTPYLNATGIPLRIASGGDVVNLDENYIQVRYLS--NSIEYDDIYIGAV---TASTPTSLEG--------------------------------------------------------------------------------------------------------------------------------------------------------------
>UniRef100_A0A9E7PR96	74	0.271	2.876E-10	15	105	302	10	101	199
---------------DEEAFTGLEAAIVLIAFVIVAAVFSYVVLDAGFNAAAQDVKSVHDGVGMSSTFLNLNGDMYAGVNrHFSPVRVDLILIPVSINPTGDPVDFT----------------------------------------------------------------------------------------------------------------------------------------------------------------------------------------------------
>UniRef100_A0A8T5AXZ4	74	0.329	2.876E-10	16	112	302	52	146	284
----------------RQAIIGLEAAIVLIAFVIIAAAFSFMVVNQGLYATERGKVVIQEGLKQASTPLTIDGT-TFVRTTPDGRTVNVIIVPVK-AFGVKFVAFGRNQTVIT---------------------------------------------------------------------------------------------------------------------------------------------------------------------------------------------
>UniRef100_A0A7C4JG56	74	0.313	2.876E-10	16	133	302	52	165	295
----------------KRAIIGLEAAIVLIAFVIIAAAFSFMVVNQGLYATERGKVVIQEGLKQASTPLTIDGT-TFVRTTPDGKAVDVIIIPVK-AFGVKFVAVGRNQTVIVLRVGER--AWANAYLGVLYTG------------------------------------------------------------------------------------------------------------------------------------------------------------------------
>UniRef100_A0A7J3JDZ5	74	0.336	3.860E-10	14	126	302	11	119	211
--------------KQKRAIVGLEAAIILIAFVIIAAVFSFMVVNQGLFATEQGKTVIQQGLQQASTPLSVDGTTFVKT-TADGANVTGILVPLK-TFGAKYVSMNQDTTVVTLKIGSN--AWSNVY-------------------------------------------------------------------------------------------------------------------------------------------------------------------------------
>UniRef100_A0A7J2YS58	74	0.322	3.860E-10	16	111	302	49	142	290
----------------KRAIVGLETAIILIAFVIIAAAFSFMVVNQGLFATDRGKTVISQGLQQAGTPLIVDGT-IFVRTTPDGTAVNYAVVPIK-AFGTNYVNMGKNQTSV----------------------------------------------------------------------------------------------------------------------------------------------------------------------------------------------
>UniRef100_A0A1V5SQ23	74	0.271	5.179E-10	12	81	302	2	71	73
------------NRKRENAFSGLEAAIVMIAFVVAAAVFGYSMISTGMFATQKVQEVTYAGIKQNASVAITDGLIRGHYNEG----------------------------------------------------------------------------------------------------------------------------------------------------------------------------------------------------------------------------
>UniRef100_A0A7J3JSQ5	74	0.432	5.179E-10	8	81	302	3	76	78
--------RKPLKTRTRKGIVGIEAAIVLIAFVLVASALAFVTLNMGMFATQKTKEIMARAYEESTRAIDIAGNVIAAVNTT----------------------------------------------------------------------------------------------------------------------------------------------------------------------------------------------------------------------------
>UniRef100_A0A5N9GVY9	74	0.250	5.179E-10	13	88	302	8	83	122
-------------RTESHGITGIETAIIMIAFIVVASVFAYTVLSAGILSSSQGKAAVFAGIKAAGGAMEIKGAVIAKSLSYTGESLGT---------------------------------------------------------------------------------------------------------------------------------------------------------------------------------------------------------------------
>UniRef100_A0A7K4AZR7	74	0.270	5.179E-10	18	117	302	5	101	179
------------------GFSGLEAAIVLIAFVVVATVFAYATLGSGFYVSDKAQQSVHQGTKTASTSVYQEGGIYGTMHADT-HQLDRLFFTIYVPDGAENQDLTE--MIISYTQSD----------------------------------------------------------------------------------------------------------------------------------------------------------------------------------------
>UniRef100_A0A8T5ANP9	74	0.330	5.179E-10	14	128	302	11	120	216
--------------KQKRAMIGLEAAIILIAFVIIAGAFSFMVINQGLFATERGKTVVQDSLRQSSTPLIVDGSICLRASSP--TTIDAIVIPLR-AYGVKYVALGKEETSVTLQ--VAGSAWPNVYEG-----------------------------------------------------------------------------------------------------------------------------------------------------------------------------
>UniRef100_A0A9E4X4Y5	74	0.369	5.179E-10	4	75	302	2	74	283
----KGIGQVQNFLRkDQKGITGLETAIVLIAFVVVASVFAFAVIQTGLFSSEEAASSAQAGVVAAKSTMTPKGSMV----------------------------------------------------------------------------------------------------------------------------------------------------------------------------------------------------------------------------------
>UniRef100_A0A497JT10	73	0.376	6.948E-10	28	128	302	0	95	195
----------------------------LIAFVVIAAALAGVVINMGFYSTQKVKGTIGRGISEASSALQLNGHVIGKTN--GTGHLVIMAFPVKISVGKSEVDLNVNTTVVSI---EGKVCLLDIYRG-----------------------------------------------------------------------------------------------------------------------------------------------------------------------------
>UniRef100_A0A842MTL0	73	0.353	6.948E-10	14	112	302	11	106	210
--------------KQKRAMIGLEAAIILIAFVVIAGAFSFMVINQGLFATERGKTVVQDSLRQSSTPLAVDGTVF--LNASSATTIDAIVIPLR-AYGVKYVALGDEETVVT---------------------------------------------------------------------------------------------------------------------------------------------------------------------------------------------
>UniRef100_A0A2I0P6Q7	73	0.266	9.320E-10	14	103	302	4	91	168
--------------RSDRAFTGLEAAIVFIAFIVVASVFAYVVLGVGMTTSQKSQEVMHAALGEAGSALRPGSVVIAKLDATGL--LDFVEFDLETATDLAAID------------------------------------------------------------------------------------------------------------------------------------------------------------------------------------------------------
>UniRef100_A0A843L722	72	0.255	1.250E-09	14	103	302	5	91	184
--------------RDEQAFTGLEAGIIFIAFVVVASVFAYVVLGAGMATSQKNQEVLHAALDEAGSALRPGNAVITKLDGGLLRFSE---FDLETAAGPTAID------------------------------------------------------------------------------------------------------------------------------------------------------------------------------------------------------
>UniRef100_UPI00082E4385	72	0.266	1.250E-09	15	104	302	6	94	186
---------------DDRAFTGLEAAIVFIAFIVVAAVFAYVVLGLGMTTSQKSQETMHAALGEAGSALRPGQSIIAKLDNGQGL-VEFMEFDLETATDLAVIDL-----------------------------------------------------------------------------------------------------------------------------------------------------------------------------------------------------
>UniRef100_A0A9D8BA28	71	0.437	3.012E-09	16	63	302	11	58	62
----------------ERGITGLETAIIVIAFVVVAAVFAYTILSSGLFSSQKAEETVHSGVAQ----------------------------------------------------------------------------------------------------------------------------------------------------------------------------------------------------------------------------------------------
>UniRef100_A0A6L4A3V7	71	0.387	3.012E-09	10	71	302	1	62	63
----------SKNMKNERGQSALETAIILIAFVVVASVFAFAILCSGSKSTEKGQSAINAGLEGVQSSMTVK--------------------------------------------------------------------------------------------------------------------------------------------------------------------------------------------------------------------------------------
>UniRef100_A0A2E7Z1P4	71	0.322	3.012E-09	14	72	302	6	64	79
--------------RSQHGITGLKTAIVLIACVVVVSVFAFTILSAGVLSSGANKQTIHAGLKETRTRLRQAG-------------------------------------------------------------------------------------------------------------------------------------------------------------------------------------------------------------------------------------
>UniRef100_A0A7C4MCX1	71	0.387	3.012E-09	14	103	302	8	100	223
--------------RKRKGIVGIEAAVVLIAFVLVAASLAFVALNMGMFATQRTKEVIGKAYESSSRALEVSGSALANMQGSSDSSQNpalEILVPIRLTAGSKAID------------------------------------------------------------------------------------------------------------------------------------------------------------------------------------------------------
>UniRef100_UPI00209DD9DE	71	0.235	4.038E-09	16	104	302	1	89	189
----------------EDGFTGLEAAVVLIAFVVIAAAFSMVILAAGFSISQNVGTEVTEGVHRGNSGFVLAGSIFAVDTNNDLRRAEHLEIPVQLTPGSRPVDL-----------------------------------------------------------------------------------------------------------------------------------------------------------------------------------------------------
>UniRef100_A0A522Y248	71	0.306	4.038E-09	12	130	302	7	128	238
------------RRNSHRGILGIESAIFLIAVMIVSAALAVVVVNMGLSTTQNVQTTSQSGLNGAASGLQIAGIVTGTGcisssNGCSIHYLNATVIPFKIASGGNSMNLQLATASVKYIS--NSKSFDNIYKGQL---------------------------------------------------------------------------------------------------------------------------------------------------------------------------
>UniRef100_A0A8T7H5M4	70	0.277	5.411E-09	14	103	302	5	93	186
--------------RDDRAFTGLEAAIVFIALIVVASVFAYVVVGAGIAASQKNQEVMHAALEEAGSALRPGQAVIAKLDNDEGL-LYSVEFDLETATNLAAVD------------------------------------------------------------------------------------------------------------------------------------------------------------------------------------------------------
>UniRef100_A0A1M4MM93	70	0.333	5.411E-09	15	83	302	6	74	186
---------------DDRAFTGLEAAIVFIAFIVVAAVFAYVVLGVGMTTSQKSQETMYAALGEAGSALRPGQSVIAKLDNDKG--------------------------------------------------------------------------------------------------------------------------------------------------------------------------------------------------------------------------
>UniRef100_A0A842MNN5	70	0.306	5.411E-09	14	111	302	50	145	295
--------------KDARAIIGLEAAIVLIAFVIIAAAFSFMVVNQGLYATERGKVVIQEGLKQASTPLTIDGT-TFVRTTADGKAVNVIIIPLK-AFGVKFVAVGRNQTVI----------------------------------------------------------------------------------------------------------------------------------------------------------------------------------------------
>UniRef100_A0A3R7XEK2	70	0.383	7.250E-09	13	72	302	3	62	64
-------------KRKEDAFTGLEAAIVLIAFIVVAAVFSYVMLGAGFFTTQKSQETVFGAVGTATANMEVSG-------------------------------------------------------------------------------------------------------------------------------------------------------------------------------------------------------------------------------------
>UniRef100_X1B8A7	70	0.473	9.713E-09	14	70	302	2	58	59
--------------KKRKAMTGLETAIILVAFVITAAAFAFVVLNMGFLTAEKAQSVISSGMSEASSALLV---------------------------------------------------------------------------------------------------------------------------------------------------------------------------------------------------------------------------------------
>UniRef100_I7JA21	69	0.266	1.301E-08	14	103	302	5	93	186
--------------RDDRAFTGLEAAIVFIALIVVASVFAYVVVGAGIAASQKNQEVMHAALEESGSALRPGQVVIAKLDNNEGL-LYSVEFDLETATNLAAVD------------------------------------------------------------------------------------------------------------------------------------------------------------------------------------------------------
>UniRef100_A0A7C6DUJ7	69	0.395	1.301E-08	14	94	302	9	87	208
--------------RCKRAMIGLEAAIILIAFVIIAGTFSFMVINQGLFATERGKTVVQDSLRQSSTPLTVDGTVF--LNASSSTAINAIVIPLR---------------------------------------------------------------------------------------------------------------------------------------------------------------------------------------------------------------
>UniRef100_A0A832TUE3	68	0.272	2.333E-08	13	78	302	8	73	75
-------------RKDEKAFTGLESAIVLTAFVVVAAVFSYVVLGAGITASDTAKKTIDEGVKKTTSSLELAGGVIAKG-------------------------------------------------------------------------------------------------------------------------------------------------------------------------------------------------------------------------------
>UniRef100_A0A9C8GL06	68	0.264	4.182E-08	14	81	302	5	71	73
--------------RDESSMTALEIAIIFIAFVVVAAVFAFTILQAGAFSDAQGREATYGNPENAYSSMALLES-IYVQNSG----------------------------------------------------------------------------------------------------------------------------------------------------------------------------------------------------------------------------
>UniRef100_A0A7J2T768	68	0.426	4.182E-08	4	71	302	19	84	92
----RNLIKAF--AQQKRAIVGLEAAIVLIAFVIIAAAFSFMVINQGLYATERGKVVIQEGLKQASTPLTVD--------------------------------------------------------------------------------------------------------------------------------------------------------------------------------------------------------------------------------------
>UniRef100_A0A7K3YAG9	68	0.247	4.182E-08	15	103	302	3	89	182
---------------DDHAFTGLEAAIVFIALIVVASVFAYVVVGAGIATSQKNQEVMHAALKESGSAIRPGQTVIAKLKNPGL--LDFIEFDLETATDLAAVD------------------------------------------------------------------------------------------------------------------------------------------------------------------------------------------------------
>UniRef100_A0A9E4ZL30	68	0.289	4.182E-08	15	83	302	6	74	186
---------------DDRAFTGLEAAIVFIAFIVVAAVFGYVVLGVGMTTSQKSQETMHAALGEAGSALRPGQTIIAKLDNDQG--------------------------------------------------------------------------------------------------------------------------------------------------------------------------------------------------------------------------
>UniRef100_A0A497JSY4	67	0.527	5.597E-08	14	68	302	8	62	63
--------------RDKRGIVGIEAAIVLIAFVVIAAALAGVVINMGFYSTQKVKGTIGRGISEASSAL-----------------------------------------------------------------------------------------------------------------------------------------------------------------------------------------------------------------------------------------
>UniRef100_A0A0W8FEA4	67	0.307	5.597E-08	28	118	302	1	86	168
----------------------------LIAFIVVAAVFSFAVLGTGFFAAQKSGEVIQKGVETTSTSLALGGTVR-VQSDTSDVKLKYIFLYLQVTPGRGGIDMD----RVSYTLSTR---------------------------------------------------------------------------------------------------------------------------------------------------------------------------------------
>UniRef100_UPI00203363FB	67	0.312	7.490E-08	14	77	302	5	68	185
--------------RDEEAFTGLEASIVFIAFIVVASVFAYVVLGVGMTTSQKSQETMHAALGEAGSALRPGYTIIAK--------------------------------------------------------------------------------------------------------------------------------------------------------------------------------------------------------------------------------
>UniRef100_A0A7C4KUX8	66	0.519	1.341E-07	16	67	302	4	55	59
----------------RRGIVGIEAAIVLIAFVLVASALAFVVLNMGMFTTQKSKEIIARAYEESTRS------------------------------------------------------------------------------------------------------------------------------------------------------------------------------------------------------------------------------------------
>UniRef100_A0A101IUT0	66	0.285	1.341E-07	15	98	302	6	88	185
---------------DDRAFTGLEAAMVFIAFIVVASVFAYVALGAGFFTTQKTEQTVFSAVQQVGSVVQIVEPIM-VQASASGDSIRYIVILLRVPQG-----------------------------------------------------------------------------------------------------------------------------------------------------------------------------------------------------------
>UniRef100_A0A2E2DSA2	66	0.326	1.793E-07	15	63	302	17	65	67
---------------DQRGMSAIETSIVLIAFVVVASVFGFAMLNTGLLSSQNEQEVVQAGIDE----------------------------------------------------------------------------------------------------------------------------------------------------------------------------------------------------------------------------------------------
>UniRef100_A0A2I0P823	66	0.285	1.793E-07	15	98	302	6	88	185
---------------DDRAFTGLEAAMVFIAFIVVASVFAYVALGAGFFTTQKTEHTVYSAVQQVGSIVQIVEPIM-VQASASGDSIRYIVIMLRVPQG-----------------------------------------------------------------------------------------------------------------------------------------------------------------------------------------------------------
>UniRef100_A0A2V2N366	66	0.247	1.793E-07	13	103	302	1	93	186
-------------KLYDEAFSGLEAAIVVIAFVVVAVVFGMAVLGTGFFATQEAEKTTTSGYKMASSTIYIEGGVYAylKDGFGSNSALDDVQFSAAIPETGQAQD------------------------------------------------------------------------------------------------------------------------------------------------------------------------------------------------------
>UniRef100_A0A7K4CEC0	65	0.282	2.398E-07	33	117	302	0	82	192
---------------------------------VVAAVFSYVVLGAGFFTTQTAQATVQTGAAQASSGLEVVGNVVGIAIAASPSRLTYVNVSVATTAGGSSMDLS--QMVVSYIDSN----------------------------------------------------------------------------------------------------------------------------------------------------------------------------------------
>UniRef100_A0A101ITZ4	65	0.262	3.207E-07	15	122	302	2	121	180
---------------DNDGFSGLEAAIVLIAFVVVAAVFSFVILGAGFSSSSKVEEVVRDG-GRSPTAVMVMGSVVGQVDN-SGSCLKRVLFSCevigeaipasgiryTLLTSEGIYDVPPSDVKLSWLTEMEGDTL-----------------------------------------------------------------------------------------------------------------------------------------------------------------------------------
>UniRef100_A0A524MTA3	64	0.479	4.287E-07	16	63	302	7	54	56
----------------RRGITGIETAIILTAFVITASAFSFVILNVGFLTSDKAQTTVITGMKE----------------------------------------------------------------------------------------------------------------------------------------------------------------------------------------------------------------------------------------------
>UniRef100_A0A8T6NAK9	64	0.540	4.287E-07	16	65	302	11	60	61
----------------RRGVMGIEAALVLIAFVIVAAALSFVVLNMGFSSTQQAKETVTKGIGEAS--------------------------------------------------------------------------------------------------------------------------------------------------------------------------------------------------------------------------------------------
>UniRef100_A0A1G9AFR4	64	0.280	4.287E-07	15	103	302	6	93	185
---------------NREASSGLEAAIVFIAIIVIASIFAYVVLGAGIFASQKSQEVMHAGLMDAGSALRL-GDVVIVKMDSSRDLVERIVFDLETMTDLAAFD------------------------------------------------------------------------------------------------------------------------------------------------------------------------------------------------------
>UniRef100_A0A1F5A1D7	64	0.258	5.731E-07	15	120	302	13	124	196
---------------REEGMAGPAAAIILSSFVIVGSSLAFVVVNTGTFSAGEVAETVMGSLDGVLGTLELGGpvTVIDVNDDGAIDESDHIVLDLRNVPGGSPVLVDPsassGSLIINYVDAQDRV-------------------------------------------------------------------------------------------------------------------------------------------------------------------------------------
>UniRef100_A0A9D8PDP2	64	0.370	5.731E-07	16	77	302	28	89	367
----------------QEGLAGLSTAIVLIAFVVVGSVLAYTMLSSGVNAVDKSKQAIYEGLRRSQSSLAISGRVMGT--------------------------------------------------------------------------------------------------------------------------------------------------------------------------------------------------------------------------------
>UniRef100_A0A7X7I1R1	64	0.265	7.660E-07	13	104	302	1	94	185
-------------KQYDEAFSGLEAAIVVIAFVVVAVVFGMAVLGTGFFATEEAKKTTTSGYKMASSTIYMEGGVYAylRDGFGSNSPLDDVQFSAAIPETGLSQDL-----------------------------------------------------------------------------------------------------------------------------------------------------------------------------------------------------
>UniRef100_A0A832UEB7	63	0.258	1.024E-06	15	103	302	6	93	188
---------------DDRAFTGLEAAMVFIAFIVVASVFAYVALGASFFTTQKTEQTVYLAVQQVGAVVQIAEPVM-VQASADGQHIRYIAIMVKVPQNSADID------------------------------------------------------------------------------------------------------------------------------------------------------------------------------------------------------
>UniRef100_A0A843L5R7	63	0.279	1.827E-06	15	100	302	6	90	185
---------------DDRAFTGLEAAMVFIAFIVVASIFAYMALGAGFFTTQKAEQTVYSAVQQVGTVVQIVEPIM-VQAGASGDSIRYIVIMVRGPQDAD---------------------------------------------------------------------------------------------------------------------------------------------------------------------------------------------------------
>UniRef100_A0A944W1Q7	63	0.260	1.827E-06	28	110	302	0	95	217
----------------------------MIAFIVVASVFAMTTLKTGLFSAEQGQQVAYSGLDQATGSLQLRGSVRAIRGDVDVDGDDTILlsgvddqavakviFTVTGVIGSSMTDLTPPNTV-----------------------------------------------------------------------------------------------------------------------------------------------------------------------------------------------
>UniRef100_A0A401HA07	62	0.577	2.440E-06	13	57	302	0	44	45
-------------MKGRKGIVGIEAAIVLIAFVIVAAALAFVALNMGLFTTQKSKEVM----------------------------------------------------------------------------------------------------------------------------------------------------------------------------------------------------------------------------------------------------
>UniRef100_UPI002100F95F	62	0.317	2.440E-06	15	95	302	2	80	180
---------------DEDGFSGLEAAIVLIAFVVVAAVFSFVILGSGFSSADKAKEiTMDAG--RSPTAVMVMGTVVGQAND-LGVCLRRVVFSCGL--------------------------------------------------------------------------------------------------------------------------------------------------------------------------------------------------------------
>UniRef100_A0A842YIM2	61	0.510	5.810E-06	12	56	302	1	45	46
------------KLSKRSGMTGLETAIILVAFVITAAAFAFVVLNMGFLTAEKAQSV-----------------------------------------------------------------------------------------------------------------------------------------------------------------------------------------------------------------------------------------------------
>UniRef100_UPI0020A20737	61	0.327	7.755E-06	15	75	302	6	65	180
---------------DEEAFTGLEAGIILIAFVVVAAVFSYVVLGSGFYATEKARQVTSD-AGTTPSSLVVNGAVI----------------------------------------------------------------------------------------------------------------------------------------------------------------------------------------------------------------------------------
>UniRef100_A0A7C4BCL3	60	0.500	1.035E-05	17	56	302	7	46	47
-----------------KGIVGIEAAIVLIAFVVVAAALAFVVLNMGFYTTQRSKEV-----------------------------------------------------------------------------------------------------------------------------------------------------------------------------------------------------------------------------------------------------
>UniRef100_A0A424YQX9	59	0.318	2.459E-05	15	83	302	5	72	180
---------------DEDGFSGLEAAIILIAFIVVATAFSYVVLGAGFSASEKTR-LVTGEAGKTTSALVVTGSVVGQADERGN--------------------------------------------------------------------------------------------------------------------------------------------------------------------------------------------------------------------------
>UniRef100_UPI001B8AF7AE	59	0.311	3.279E-05	15	75	302	9	68	183
---------------DEEAFTGLEAAVILIAFVVVAAVFSYALLGSGFYATEKARQVTSD-AGTTPSSVMVAGSVI----------------------------------------------------------------------------------------------------------------------------------------------------------------------------------------------------------------------------------
>UniRef100_UPI000C714BAB	57	0.309	1.037E-04	43	126	302	16	96	206
-------------------------------------------LNMGFSTTQKAKTAISSSVSESSSALEIAGKVTGFGDVSAGT-LNATVIPIKVAGGGDSVSLDPALTDVKYYS--NTVRYDNIY-------------------------------------------------------------------------------------------------------------------------------------------------------------------------------
>UniRef100_X0SGL2	57	0.306	1.382E-04	6	49	302	0	48	49
------MFDKFVRAlrkghRTEKGITGLETAIILIAFVTVAAVFGYAVLSAGIFS------------------------------------------------------------------------------------------------------------------------------------------------------------------------------------------------------------------------------------------------------------
>UniRef100_A0A838YN44	57	0.345	1.382E-04	12	66	302	4	58	61
------------KKGYHRGVIGVETAIILISAVLVAAALLAVVFNAGFATIQKTKSFIIAGVIESRS-------------------------------------------------------------------------------------------------------------------------------------------------------------------------------------------------------------------------------------------
>UniRef100_A0A662HRT8	56	0.536	2.453E-04	13	53	302	5	45	46
-------------LKKRKGIVGIEAAIVLIAFVIISAAFAFMVINMGLFATQRS--------------------------------------------------------------------------------------------------------------------------------------------------------------------------------------------------------------------------------------------------------
>UniRef100_UPI0007818185	53	0.343	2.426E-03	13	77	302	5	71	91
-------------RTDEDGMMGIEAAIILITAIVTASVLAgGVLLHMGYFSAEKTRSVAYEGVGQVgGTTVVTLGSIHGV--------------------------------------------------------------------------------------------------------------------------------------------------------------------------------------------------------------------------------
>UniRef100_A0A2A5NXH1	51	0.548	1.012E-02	13	43	302	7	37	140
-------------LRDRRGLTGLETAIIVIAFVIVAAAFAFAVL------------------------------------------------------------------------------------------------------------------------------------------------------------------------------------------------------------------------------------------------------------------
>UniRef100_P17603	49	0.468	3.163E-02	19	50	302	0	31	32
-------------------FSGLEAAIVLIAFVVVAAVFSYVMLGAGFFAT-----------------------------------------------------------------------------------------------------------------------------------------------------------------------------------------------------------------------------------------------------------
>UniRef100_A0A847PRF2	48	0.352	7.428E-02	13	46	302	8	41	42
-------------RKNDRAFTGLESAIVLTAFVVVAAVFSYVVLGAG---------------------------------------------------------------------------------------------------------------------------------------------------------------------------------------------------------------------------------------------------------------
>UniRef100_A0A524N4Z3	47	0.607	1.312E-01	16	43	302	4	31	32
----------------RRGMTGLETAIILVAFVITAAAFAFVVL------------------------------------------------------------------------------------------------------------------------------------------------------------------------------------------------------------------------------------------------------------------
