# Supplementary material for: Towards a molecular picture of the archaeal cell surface
Source: Nat Commun. 2024 Nov 29;15:10401. doi: 10.1038/s41467-024-53986-9 (PMC11607397; doi:10.1038/s41467-024-53986-9)
Supplement: Supplementary file 5 — Supplementary Dataset 1 [file 41467_2024_53986_MOESM5_ESM.zip › Archaellum_Homologues_2024/DFR88_11670_Metallosphaera_prunae/DFR88_11670_Metallosphaera_prunae_bda9b_unrelaxed_rank_001_alphafold2_ptm_model_2_seed_000.pdb]

MODEL     1                                                                     
ATOM      1  N   MET A   1     -66.875 -23.734  87.938  1.00 53.62           N  
ATOM      2  CA  MET A   1     -65.750 -24.188  87.125  1.00 53.62           C  
ATOM      3  C   MET A   1     -65.938 -23.703  85.688  1.00 53.62           C  
ATOM      4  CB  MET A   1     -65.688 -25.703  87.125  1.00 53.62           C  
ATOM      5  O   MET A   1     -65.000 -23.844  84.875  1.00 53.62           O  
ATOM      6  CG  MET A   1     -64.312 -26.219  87.625  1.00 53.62           C  
ATOM      7  SD  MET A   1     -64.438 -27.875  88.375  1.00 53.62           S  
ATOM      8  CE  MET A   1     -62.906 -28.641  87.688  1.00 53.62           C  
ATOM      9  N   GLY A   2     -66.938 -22.812  85.312  1.00 57.09           N  
ATOM     10  CA  GLY A   2     -67.438 -22.281  84.062  1.00 57.09           C  
ATOM     11  C   GLY A   2     -66.938 -20.875  83.812  1.00 57.09           C  
ATOM     12  O   GLY A   2     -66.750 -20.516  82.625  1.00 57.09           O  
ATOM     13  N   LYS A   3     -66.438 -20.172  84.812  1.00 55.91           N  
ATOM     14  CA  LYS A   3     -65.938 -18.797  84.750  1.00 55.91           C  
ATOM     15  C   LYS A   3     -64.438 -18.766  84.438  1.00 55.91           C  
ATOM     16  CB  LYS A   3     -66.188 -18.031  86.062  1.00 55.91           C  
ATOM     17  O   LYS A   3     -63.969 -17.891  83.688  1.00 55.91           O  
ATOM     18  CG  LYS A   3     -67.312 -17.016  85.938  1.00 55.91           C  
ATOM     19  CD  LYS A   3     -67.500 -16.250  87.250  1.00 55.91           C  
ATOM     20  CE  LYS A   3     -68.625 -15.219  87.125  1.00 55.91           C  
ATOM     21  NZ  LYS A   3     -68.938 -14.578  88.438  1.00 55.91           N  
ATOM     22  N   ILE A   4     -63.719 -19.891  84.625  1.00 58.84           N  
ATOM     23  CA  ILE A   4     -62.281 -20.062  84.375  1.00 58.84           C  
ATOM     24  C   ILE A   4     -62.094 -20.594  83.000  1.00 58.84           C  
ATOM     25  CB  ILE A   4     -61.656 -21.016  85.438  1.00 58.84           C  
ATOM     26  O   ILE A   4     -61.125 -20.234  82.312  1.00 58.84           O  
ATOM     27  CG1 ILE A   4     -61.656 -20.375  86.812  1.00 58.84           C  
ATOM     28  CG2 ILE A   4     -60.219 -21.359  85.000  1.00 58.84           C  
ATOM     29  CD1 ILE A   4     -61.250 -21.312  87.938  1.00 58.84           C  
ATOM     30  N   ARG A   5     -63.031 -21.234  82.375  1.00 58.38           N  
ATOM     31  CA  ARG A   5     -63.062 -21.797  81.000  1.00 58.38           C  
ATOM     32  C   ARG A   5     -63.344 -20.703  80.000  1.00 58.38           C  
ATOM     33  CB  ARG A   5     -64.125 -22.906  80.938  1.00 58.38           C  
ATOM     34  O   ARG A   5     -62.781 -20.719  78.875  1.00 58.38           O  
ATOM     35  CG  ARG A   5     -63.562 -24.297  81.188  1.00 58.38           C  
ATOM     36  CD  ARG A   5     -64.625 -25.375  80.938  1.00 58.38           C  
ATOM     37  NE  ARG A   5     -64.000 -26.656  80.625  1.00 58.38           N  
ATOM     38  NH1 ARG A   5     -65.938 -27.906  81.000  1.00 58.38           N  
ATOM     39  NH2 ARG A   5     -63.969 -28.938  80.375  1.00 58.38           N  
ATOM     40  CZ  ARG A   5     -64.625 -27.828  80.688  1.00 58.38           C  
ATOM     41  N   GLY A   6     -64.000 -19.641  80.312  1.00 60.69           N  
ATOM     42  CA  GLY A   6     -64.312 -18.484  79.438  1.00 60.69           C  
ATOM     43  C   GLY A   6     -63.188 -17.469  79.438  1.00 60.69           C  
ATOM     44  O   GLY A   6     -62.906 -16.875  78.375  1.00 60.69           O  
ATOM     45  N   LEU A   7     -62.406 -17.500  80.500  1.00 62.44           N  
ATOM     46  CA  LEU A   7     -61.250 -16.625  80.625  1.00 62.44           C  
ATOM     47  C   LEU A   7     -60.031 -17.219  79.938  1.00 62.44           C  
ATOM     48  CB  LEU A   7     -60.938 -16.391  82.125  1.00 62.44           C  
ATOM     49  O   LEU A   7     -59.250 -16.484  79.312  1.00 62.44           O  
ATOM     50  CG  LEU A   7     -61.344 -15.023  82.688  1.00 62.44           C  
ATOM     51  CD1 LEU A   7     -61.812 -15.164  84.125  1.00 62.44           C  
ATOM     52  CD2 LEU A   7     -60.156 -14.047  82.562  1.00 62.44           C  
ATOM     53  N   VAL A   8     -59.906 -18.516  79.812  1.00 65.06           N  
ATOM     54  CA  VAL A   8     -58.875 -19.266  79.125  1.00 65.06           C  
ATOM     55  C   VAL A   8     -59.125 -19.234  77.625  1.00 65.06           C  
ATOM     56  CB  VAL A   8     -58.781 -20.719  79.625  1.00 65.06           C  
ATOM     57  O   VAL A   8     -58.188 -19.094  76.812  1.00 65.06           O  
ATOM     58  CG1 VAL A   8     -57.812 -21.531  78.750  1.00 65.06           C  
ATOM     59  CG2 VAL A   8     -58.344 -20.766  81.125  1.00 65.06           C  
ATOM     60  N   GLN A   9     -60.312 -19.234  77.188  1.00 65.19           N  
ATOM     61  CA  GLN A   9     -60.750 -19.141  75.812  1.00 65.19           C  
ATOM     62  C   GLN A   9     -60.562 -17.734  75.250  1.00 65.19           C  
ATOM     63  CB  GLN A   9     -62.219 -19.547  75.688  1.00 65.19           C  
ATOM     64  O   GLN A   9     -60.156 -17.562  74.125  1.00 65.19           O  
ATOM     65  CG  GLN A   9     -62.500 -20.562  74.562  1.00 65.19           C  
ATOM     66  CD  GLN A   9     -63.906 -21.094  74.625  1.00 65.19           C  
ATOM     67  NE2 GLN A   9     -64.250 -21.984  73.688  1.00 65.19           N  
ATOM     68  OE1 GLN A   9     -64.688 -20.703  75.438  1.00 65.19           O  
ATOM     69  N   LYS A  10     -60.750 -16.750  76.062  1.00 62.25           N  
ATOM     70  CA  LYS A  10     -60.531 -15.352  75.688  1.00 62.25           C  
ATOM     71  C   LYS A  10     -59.062 -15.023  75.625  1.00 62.25           C  
ATOM     72  CB  LYS A  10     -61.250 -14.430  76.688  1.00 62.25           C  
ATOM     73  O   LYS A  10     -58.625 -14.273  74.750  1.00 62.25           O  
ATOM     74  CG  LYS A  10     -62.312 -13.555  76.062  1.00 62.25           C  
ATOM     75  CD  LYS A  10     -62.938 -12.617  77.125  1.00 62.25           C  
ATOM     76  CE  LYS A  10     -64.062 -11.820  76.500  1.00 62.25           C  
ATOM     77  NZ  LYS A  10     -64.625 -10.828  77.500  1.00 62.25           N  
ATOM     78  N   TYR A  11     -58.281 -15.602  76.500  1.00 65.38           N  
ATOM     79  CA  TYR A  11     -56.844 -15.461  76.562  1.00 65.38           C  
ATOM     80  C   TYR A  11     -56.219 -16.156  75.312  1.00 65.38           C  
ATOM     81  CB  TYR A  11     -56.250 -16.016  77.812  1.00 65.38           C  
ATOM     82  O   TYR A  11     -55.281 -15.633  74.688  1.00 65.38           O  
ATOM     83  CG  TYR A  11     -54.812 -15.695  78.062  1.00 65.38           C  
ATOM     84  CD1 TYR A  11     -53.812 -16.625  77.688  1.00 65.38           C  
ATOM     85  CD2 TYR A  11     -54.406 -14.477  78.562  1.00 65.38           C  
ATOM     86  CE1 TYR A  11     -52.469 -16.328  77.875  1.00 65.38           C  
ATOM     87  CE2 TYR A  11     -53.062 -14.172  78.750  1.00 65.38           C  
ATOM     88  OH  TYR A  11     -50.750 -14.812  78.562  1.00 65.38           O  
ATOM     89  CZ  TYR A  11     -52.094 -15.102  78.375  1.00 65.38           C  
ATOM     90  N   ASN A  12     -56.688 -17.375  74.938  1.00 63.94           N  
ATOM     91  CA  ASN A  12     -56.219 -18.156  73.750  1.00 63.94           C  
ATOM     92  C   ASN A  12     -56.594 -17.484  72.438  1.00 63.94           C  
ATOM     93  CB  ASN A  12     -56.812 -19.578  73.812  1.00 63.94           C  
ATOM     94  O   ASN A  12     -55.812 -17.562  71.500  1.00 63.94           O  
ATOM     95  CG  ASN A  12     -55.875 -20.562  74.500  1.00 63.94           C  
ATOM     96  ND2 ASN A  12     -56.344 -21.781  74.750  1.00 63.94           N  
ATOM     97  OD1 ASN A  12     -54.719 -20.234  74.812  1.00 63.94           O  
ATOM     98  N   LYS A  13     -57.625 -16.766  72.312  1.00 64.31           N  
ATOM     99  CA  LYS A  13     -58.062 -15.961  71.188  1.00 64.31           C  
ATOM    100  C   LYS A  13     -57.188 -14.711  71.000  1.00 64.31           C  
ATOM    101  CB  LYS A  13     -59.531 -15.570  71.312  1.00 64.31           C  
ATOM    102  O   LYS A  13     -56.875 -14.305  69.875  1.00 64.31           O  
ATOM    103  CG  LYS A  13     -60.250 -15.375  70.000  1.00 64.31           C  
ATOM    104  CD  LYS A  13     -61.719 -15.016  70.188  1.00 64.31           C  
ATOM    105  CE  LYS A  13     -62.469 -14.844  68.875  1.00 64.31           C  
ATOM    106  NZ  LYS A  13     -63.875 -14.398  69.062  1.00 64.31           N  
ATOM    107  N   LEU A  14     -56.781 -14.172  72.188  1.00 63.19           N  
ATOM    108  CA  LEU A  14     -55.906 -13.008  72.188  1.00 63.19           C  
ATOM    109  C   LEU A  14     -54.469 -13.391  71.812  1.00 63.19           C  
ATOM    110  CB  LEU A  14     -55.906 -12.352  73.562  1.00 63.19           C  
ATOM    111  O   LEU A  14     -53.781 -12.633  71.125  1.00 63.19           O  
ATOM    112  CG  LEU A  14     -57.031 -11.336  73.812  1.00 63.19           C  
ATOM    113  CD1 LEU A  14     -57.344 -11.266  75.312  1.00 63.19           C  
ATOM    114  CD2 LEU A  14     -56.625  -9.961  73.312  1.00 63.19           C  
ATOM    115  N   VAL A  15     -54.000 -14.562  72.188  1.00 63.38           N  
ATOM    116  CA  VAL A  15     -52.688 -15.102  71.875  1.00 63.38           C  
ATOM    117  C   VAL A  15     -52.656 -15.570  70.438  1.00 63.38           C  
ATOM    118  CB  VAL A  15     -52.312 -16.266  72.812  1.00 63.38           C  
ATOM    119  O   VAL A  15     -51.625 -15.414  69.750  1.00 63.38           O  
ATOM    120  CG1 VAL A  15     -51.000 -16.922  72.438  1.00 63.38           C  
ATOM    121  CG2 VAL A  15     -52.250 -15.781  74.312  1.00 63.38           C  
ATOM    122  N   ARG A  16     -53.719 -16.141  69.812  1.00 62.03           N  
ATOM    123  CA  ARG A  16     -53.875 -16.562  68.438  1.00 62.03           C  
ATOM    124  C   ARG A  16     -53.875 -15.367  67.438  1.00 62.03           C  
ATOM    125  CB  ARG A  16     -55.188 -17.375  68.250  1.00 62.03           C  
ATOM    126  O   ARG A  16     -53.375 -15.453  66.375  1.00 62.03           O  
ATOM    127  CG  ARG A  16     -54.938 -18.844  67.938  1.00 62.03           C  
ATOM    128  CD  ARG A  16     -56.250 -19.578  67.688  1.00 62.03           C  
ATOM    129  NE  ARG A  16     -56.031 -21.000  67.438  1.00 62.03           N  
ATOM    130  NH1 ARG A  16     -58.250 -21.438  66.812  1.00 62.03           N  
ATOM    131  NH2 ARG A  16     -56.688 -23.109  66.812  1.00 62.03           N  
ATOM    132  CZ  ARG A  16     -57.000 -21.844  67.000  1.00 62.03           C  
ATOM    133  N   ARG A  17     -54.406 -14.164  67.812  1.00 62.38           N  
ATOM    134  CA  ARG A  17     -54.406 -12.922  67.062  1.00 62.38           C  
ATOM    135  C   ARG A  17     -53.031 -12.266  67.062  1.00 62.38           C  
ATOM    136  CB  ARG A  17     -55.438 -11.953  67.625  1.00 62.38           C  
ATOM    137  O   ARG A  17     -52.656 -11.602  66.125  1.00 62.38           O  
ATOM    138  CG  ARG A  17     -56.875 -12.297  67.312  1.00 62.38           C  
ATOM    139  CD  ARG A  17     -57.844 -11.133  67.562  1.00 62.38           C  
ATOM    140  NE  ARG A  17     -59.219 -11.484  67.250  1.00 62.38           N  
ATOM    141  NH1 ARG A  17     -59.906  -9.320  66.875  1.00 62.38           N  
ATOM    142  NH2 ARG A  17     -61.406 -11.055  66.688  1.00 62.38           N  
ATOM    143  CZ  ARG A  17     -60.188 -10.617  66.938  1.00 62.38           C  
ATOM    144  N   ARG A  18     -52.219 -12.602  68.125  1.00 61.62           N  
ATOM    145  CA  ARG A  18     -50.875 -12.094  68.250  1.00 61.62           C  
ATOM    146  C   ARG A  18     -49.906 -12.844  67.312  1.00 61.62           C  
ATOM    147  CB  ARG A  18     -50.375 -12.188  69.688  1.00 61.62           C  
ATOM    148  O   ARG A  18     -48.969 -12.266  66.750  1.00 61.62           O  
ATOM    149  CG  ARG A  18     -50.875 -11.062  70.562  1.00 61.62           C  
ATOM    150  CD  ARG A  18     -50.250 -11.141  72.000  1.00 61.62           C  
ATOM    151  NE  ARG A  18     -50.812 -10.125  72.875  1.00 61.62           N  
ATOM    152  NH1 ARG A  18     -49.844 -10.977  74.750  1.00 61.62           N  
ATOM    153  NH2 ARG A  18     -51.156  -9.094  74.875  1.00 61.62           N  
ATOM    154  CZ  ARG A  18     -50.594 -10.062  74.188  1.00 61.62           C  
ATOM    155  N   GLY A  19     -50.125 -14.164  66.938  1.00 62.31           N  
ATOM    156  CA  GLY A  19     -49.375 -14.992  66.000  1.00 62.31           C  
ATOM    157  C   GLY A  19     -49.688 -14.711  64.562  1.00 62.31           C  
ATOM    158  O   GLY A  19     -48.844 -14.844  63.688  1.00 62.31           O  
ATOM    159  N   LEU A  20     -50.906 -14.133  64.188  1.00 67.31           N  
ATOM    160  CA  LEU A  20     -51.406 -13.766  62.875  1.00 67.31           C  
ATOM    161  C   LEU A  20     -50.844 -12.422  62.438  1.00 67.31           C  
ATOM    162  CB  LEU A  20     -52.938 -13.711  62.875  1.00 67.31           C  
ATOM    163  O   LEU A  20     -50.562 -12.219  61.250  1.00 67.31           O  
ATOM    164  CG  LEU A  20     -53.625 -13.930  61.531  1.00 67.31           C  
ATOM    165  CD1 LEU A  20     -54.000 -15.398  61.344  1.00 67.31           C  
ATOM    166  CD2 LEU A  20     -54.875 -13.055  61.438  1.00 67.31           C  
ATOM    167  N   ALA A  21     -50.625 -11.539  63.344  1.00 73.75           N  
ATOM    168  CA  ALA A  21     -50.000 -10.250  63.062  1.00 73.75           C  
ATOM    169  C   ALA A  21     -48.500 -10.414  62.750  1.00 73.75           C  
ATOM    170  CB  ALA A  21     -50.156  -9.305  64.250  1.00 73.75           C  
ATOM    171  O   ALA A  21     -47.969  -9.664  61.938  1.00 73.75           O  
ATOM    172  N   GLY A  22     -47.812 -11.445  63.281  1.00 80.81           N  
ATOM    173  CA  GLY A  22     -46.438 -11.789  63.000  1.00 80.81           C  
ATOM    174  C   GLY A  22     -46.219 -12.383  61.625  1.00 80.81           C  
ATOM    175  O   GLY A  22     -45.250 -12.062  60.938  1.00 80.81           O  
ATOM    176  N   LEU A  23     -47.219 -13.203  61.281  1.00 82.94           N  
ATOM    177  CA  LEU A  23     -47.188 -13.836  59.969  1.00 82.94           C  
ATOM    178  C   LEU A  23     -47.438 -12.812  58.875  1.00 82.94           C  
ATOM    179  CB  LEU A  23     -48.219 -14.953  59.875  1.00 82.94           C  
ATOM    180  O   LEU A  23     -46.844 -12.883  57.781  1.00 82.94           O  
ATOM    181  CG  LEU A  23     -49.094 -14.977  58.625  1.00 82.94           C  
ATOM    182  CD1 LEU A  23     -49.531 -16.406  58.312  1.00 82.94           C  
ATOM    183  CD2 LEU A  23     -50.312 -14.062  58.781  1.00 82.94           C  
ATOM    184  N   ASP A  24     -48.281 -11.797  59.000  1.00 85.69           N  
ATOM    185  CA  ASP A  24     -48.562 -10.711  58.094  1.00 85.69           C  
ATOM    186  C   ASP A  24     -47.375  -9.797  57.906  1.00 85.69           C  
ATOM    187  CB  ASP A  24     -49.781  -9.891  58.562  1.00 85.69           C  
ATOM    188  O   ASP A  24     -47.031  -9.406  56.781  1.00 85.69           O  
ATOM    189  CG  ASP A  24     -51.094 -10.375  58.000  1.00 85.69           C  
ATOM    190  OD1 ASP A  24     -51.094 -11.320  57.188  1.00 85.69           O  
ATOM    191  OD2 ASP A  24     -52.156  -9.797  58.344  1.00 85.69           O  
ATOM    192  N   ALA A  25     -46.688  -9.594  59.062  1.00 87.50           N  
ATOM    193  CA  ALA A  25     -45.469  -8.781  59.000  1.00 87.50           C  
ATOM    194  C   ALA A  25     -44.344  -9.531  58.281  1.00 87.50           C  
ATOM    195  CB  ALA A  25     -45.031  -8.375  60.406  1.00 87.50           C  
ATOM    196  O   ALA A  25     -43.531  -8.922  57.594  1.00 87.50           O  
ATOM    197  N   ALA A  26     -44.281 -10.883  58.406  1.00 90.19           N  
ATOM    198  CA  ALA A  26     -43.250 -11.727  57.750  1.00 90.19           C  
ATOM    199  C   ALA A  26     -43.406 -11.703  56.250  1.00 90.19           C  
ATOM    200  CB  ALA A  26     -43.344 -13.156  58.281  1.00 90.19           C  
ATOM    201  O   ALA A  26     -42.406 -11.633  55.531  1.00 90.19           O  
ATOM    202  N   ILE A  27     -44.625 -11.773  55.750  1.00 91.44           N  
ATOM    203  CA  ILE A  27     -44.875 -11.766  54.312  1.00 91.44           C  
ATOM    204  C   ILE A  27     -44.500 -10.406  53.719  1.00 91.44           C  
ATOM    205  CB  ILE A  27     -46.375 -12.078  54.000  1.00 91.44           C  
ATOM    206  O   ILE A  27     -43.906 -10.344  52.656  1.00 91.44           O  
ATOM    207  CG1 ILE A  27     -46.688 -13.523  54.406  1.00 91.44           C  
ATOM    208  CG2 ILE A  27     -46.688 -11.828  52.531  1.00 91.44           C  
ATOM    209  CD1 ILE A  27     -48.188 -13.859  54.344  1.00 91.44           C  
ATOM    210  N   ILE A  28     -44.781  -9.312  54.406  1.00 92.75           N  
ATOM    211  CA  ILE A  28     -44.406  -7.973  54.000  1.00 92.75           C  
ATOM    212  C   ILE A  28     -42.875  -7.848  53.969  1.00 92.75           C  
ATOM    213  CB  ILE A  28     -45.000  -6.895  54.906  1.00 92.75           C  
ATOM    214  O   ILE A  28     -42.312  -7.246  53.031  1.00 92.75           O  
ATOM    215  CG1 ILE A  28     -46.531  -6.918  54.844  1.00 92.75           C  
ATOM    216  CG2 ILE A  28     -44.469  -5.508  54.562  1.00 92.75           C  
ATOM    217  CD1 ILE A  28     -47.219  -6.059  55.875  1.00 92.75           C  
ATOM    218  N   LEU A  29     -42.250  -8.461  54.906  1.00 93.38           N  
ATOM    219  CA  LEU A  29     -40.781  -8.438  55.000  1.00 93.38           C  
ATOM    220  C   LEU A  29     -40.156  -9.172  53.812  1.00 93.38           C  
ATOM    221  CB  LEU A  29     -40.312  -9.070  56.312  1.00 93.38           C  
ATOM    222  O   LEU A  29     -39.219  -8.688  53.188  1.00 93.38           O  
ATOM    223  CG  LEU A  29     -38.812  -9.016  56.562  1.00 93.38           C  
ATOM    224  CD1 LEU A  29     -38.375  -7.582  56.906  1.00 93.38           C  
ATOM    225  CD2 LEU A  29     -38.438  -9.953  57.719  1.00 93.38           C  
ATOM    226  N   ILE A  30     -40.656 -10.336  53.406  1.00 93.81           N  
ATOM    227  CA  ILE A  30     -40.156 -11.109  52.281  1.00 93.81           C  
ATOM    228  C   ILE A  30     -40.375 -10.336  51.000  1.00 93.81           C  
ATOM    229  CB  ILE A  30     -40.844 -12.492  52.219  1.00 93.81           C  
ATOM    230  O   ILE A  30     -39.469 -10.312  50.125  1.00 93.81           O  
ATOM    231  CG1 ILE A  30     -40.438 -13.367  53.406  1.00 93.81           C  
ATOM    232  CG2 ILE A  30     -40.500 -13.188  50.875  1.00 93.81           C  
ATOM    233  CD1 ILE A  30     -41.219 -14.672  53.500  1.00 93.81           C  
ATOM    234  N   ALA A  31     -41.625  -9.742  50.844  1.00 95.44           N  
ATOM    235  CA  ALA A  31     -41.906  -8.945  49.656  1.00 95.44           C  
ATOM    236  C   ALA A  31     -40.938  -7.777  49.531  1.00 95.44           C  
ATOM    237  CB  ALA A  31     -43.344  -8.430  49.719  1.00 95.44           C  
ATOM    238  O   ALA A  31     -40.469  -7.469  48.438  1.00 95.44           O  
ATOM    239  N   PHE A  32     -40.531  -7.168  50.594  1.00 95.69           N  
ATOM    240  CA  PHE A  32     -39.594  -6.055  50.562  1.00 95.69           C  
ATOM    241  C   PHE A  32     -38.188  -6.523  50.188  1.00 95.69           C  
ATOM    242  CB  PHE A  32     -39.562  -5.367  51.938  1.00 95.69           C  
ATOM    243  O   PHE A  32     -37.531  -5.875  49.375  1.00 95.69           O  
ATOM    244  CG  PHE A  32     -39.125  -3.930  51.875  1.00 95.69           C  
ATOM    245  CD1 PHE A  32     -37.812  -3.578  52.219  1.00 95.69           C  
ATOM    246  CD2 PHE A  32     -40.000  -2.932  51.500  1.00 95.69           C  
ATOM    247  CE1 PHE A  32     -37.406  -2.250  52.188  1.00 95.69           C  
ATOM    248  CE2 PHE A  32     -39.594  -1.602  51.438  1.00 95.69           C  
ATOM    249  CZ  PHE A  32     -38.281  -1.264  51.781  1.00 95.69           C  
ATOM    250  N   ILE A  33     -37.875  -7.645  50.688  1.00 96.56           N  
ATOM    251  CA  ILE A  33     -36.531  -8.203  50.406  1.00 96.56           C  
ATOM    252  C   ILE A  33     -36.438  -8.594  48.938  1.00 96.56           C  
ATOM    253  CB  ILE A  33     -36.250  -9.422  51.312  1.00 96.56           C  
ATOM    254  O   ILE A  33     -35.438  -8.312  48.281  1.00 96.56           O  
ATOM    255  CG1 ILE A  33     -36.094  -8.984  52.781  1.00 96.56           C  
ATOM    256  CG2 ILE A  33     -35.000 -10.164  50.812  1.00 96.56           C  
ATOM    257  CD1 ILE A  33     -35.938 -10.141  53.750  1.00 96.56           C  
ATOM    258  N   ILE A  34     -37.469  -9.156  48.438  1.00 97.06           N  
ATOM    259  CA  ILE A  34     -37.469  -9.586  47.031  1.00 97.06           C  
ATOM    260  C   ILE A  34     -37.375  -8.367  46.125  1.00 97.06           C  
ATOM    261  CB  ILE A  34     -38.719 -10.414  46.719  1.00 97.06           C  
ATOM    262  O   ILE A  34     -36.594  -8.359  45.188  1.00 97.06           O  
ATOM    263  CG1 ILE A  34     -38.719 -11.742  47.469  1.00 97.06           C  
ATOM    264  CG2 ILE A  34     -38.844 -10.648  45.219  1.00 97.06           C  
ATOM    265  CD1 ILE A  34     -39.969 -12.578  47.281  1.00 97.06           C  
ATOM    266  N   THR A  35     -38.219  -7.324  46.469  1.00 96.81           N  
ATOM    267  CA  THR A  35     -38.219  -6.102  45.656  1.00 96.81           C  
ATOM    268  C   THR A  35     -36.812  -5.461  45.688  1.00 96.81           C  
ATOM    269  CB  THR A  35     -39.250  -5.090  46.156  1.00 96.81           C  
ATOM    270  O   THR A  35     -36.312  -4.988  44.688  1.00 96.81           O  
ATOM    271  CG2 THR A  35     -40.656  -5.617  45.938  1.00 96.81           C  
ATOM    272  OG1 THR A  35     -39.062  -4.855  47.562  1.00 96.81           O  
ATOM    273  N   ALA A  36     -36.250  -5.469  46.906  1.00 97.38           N  
ATOM    274  CA  ALA A  36     -34.906  -4.910  47.062  1.00 97.38           C  
ATOM    275  C   ALA A  36     -33.906  -5.703  46.250  1.00 97.38           C  
ATOM    276  CB  ALA A  36     -34.500  -4.895  48.531  1.00 97.38           C  
ATOM    277  O   ALA A  36     -33.031  -5.117  45.594  1.00 97.38           O  
ATOM    278  N   SER A  37     -33.969  -7.051  46.250  1.00 96.19           N  
ATOM    279  CA  SER A  37     -33.062  -7.926  45.531  1.00 96.19           C  
ATOM    280  C   SER A  37     -33.156  -7.711  44.031  1.00 96.19           C  
ATOM    281  CB  SER A  37     -33.344  -9.391  45.875  1.00 96.19           C  
ATOM    282  O   SER A  37     -32.156  -7.633  43.312  1.00 96.19           O  
ATOM    283  OG  SER A  37     -33.094  -9.648  47.250  1.00 96.19           O  
ATOM    284  N   VAL A  38     -34.344  -7.559  43.500  1.00 97.00           N  
ATOM    285  CA  VAL A  38     -34.562  -7.359  42.062  1.00 97.00           C  
ATOM    286  C   VAL A  38     -34.000  -6.004  41.656  1.00 97.00           C  
ATOM    287  CB  VAL A  38     -36.062  -7.453  41.719  1.00 97.00           C  
ATOM    288  O   VAL A  38     -33.375  -5.891  40.625  1.00 97.00           O  
ATOM    289  CG1 VAL A  38     -36.312  -7.031  40.250  1.00 97.00           C  
ATOM    290  CG2 VAL A  38     -36.594  -8.875  41.938  1.00 97.00           C  
ATOM    291  N   LEU A  39     -34.281  -5.031  42.469  1.00 95.12           N  
ATOM    292  CA  LEU A  39     -33.781  -3.697  42.188  1.00 95.12           C  
ATOM    293  C   LEU A  39     -32.250  -3.689  42.188  1.00 95.12           C  
ATOM    294  CB  LEU A  39     -34.281  -2.686  43.219  1.00 95.12           C  
ATOM    295  O   LEU A  39     -31.625  -3.039  41.344  1.00 95.12           O  
ATOM    296  CG  LEU A  39     -35.781  -2.344  43.125  1.00 95.12           C  
ATOM    297  CD1 LEU A  39     -36.188  -1.476  44.312  1.00 95.12           C  
ATOM    298  CD2 LEU A  39     -36.094  -1.646  41.812  1.00 95.12           C  
ATOM    299  N   ALA A  40     -31.656  -4.426  43.125  1.00 96.38           N  
ATOM    300  CA  ALA A  40     -30.203  -4.551  43.188  1.00 96.38           C  
ATOM    301  C   ALA A  40     -29.656  -5.262  41.969  1.00 96.38           C  
ATOM    302  CB  ALA A  40     -29.797  -5.297  44.469  1.00 96.38           C  
ATOM    303  O   ALA A  40     -28.625  -4.852  41.406  1.00 96.38           O  
ATOM    304  N   PHE A  41     -30.297  -6.301  41.562  1.00 95.62           N  
ATOM    305  CA  PHE A  41     -29.891  -7.051  40.375  1.00 95.62           C  
ATOM    306  C   PHE A  41     -29.891  -6.156  39.156  1.00 95.62           C  
ATOM    307  CB  PHE A  41     -30.812  -8.258  40.156  1.00 95.62           C  
ATOM    308  O   PHE A  41     -28.938  -6.184  38.375  1.00 95.62           O  
ATOM    309  CG  PHE A  41     -30.484  -9.047  38.938  1.00 95.62           C  
ATOM    310  CD1 PHE A  41     -31.234  -8.898  37.781  1.00 95.62           C  
ATOM    311  CD2 PHE A  41     -29.422  -9.938  38.906  1.00 95.62           C  
ATOM    312  CE1 PHE A  41     -30.938  -9.625  36.625  1.00 95.62           C  
ATOM    313  CE2 PHE A  41     -29.125 -10.672  37.781  1.00 95.62           C  
ATOM    314  CZ  PHE A  41     -29.875 -10.516  36.625  1.00 95.62           C  
ATOM    315  N   VAL A  42     -30.953  -5.379  39.000  1.00 95.31           N  
ATOM    316  CA  VAL A  42     -31.062  -4.477  37.844  1.00 95.31           C  
ATOM    317  C   VAL A  42     -29.953  -3.441  37.875  1.00 95.31           C  
ATOM    318  CB  VAL A  42     -32.438  -3.773  37.812  1.00 95.31           C  
ATOM    319  O   VAL A  42     -29.312  -3.160  36.875  1.00 95.31           O  
ATOM    320  CG1 VAL A  42     -32.500  -2.717  36.719  1.00 95.31           C  
ATOM    321  CG2 VAL A  42     -33.562  -4.797  37.625  1.00 95.31           C  
ATOM    322  N   ALA A  43     -29.734  -2.900  39.094  1.00 95.12           N  
ATOM    323  CA  ALA A  43     -28.703  -1.885  39.250  1.00 95.12           C  
ATOM    324  C   ALA A  43     -27.328  -2.447  38.938  1.00 95.12           C  
ATOM    325  CB  ALA A  43     -28.719  -1.339  40.688  1.00 95.12           C  
ATOM    326  O   ALA A  43     -26.531  -1.793  38.250  1.00 95.12           O  
ATOM    327  N   ILE A  44     -27.062  -3.578  39.344  1.00 96.06           N  
ATOM    328  CA  ILE A  44     -25.766  -4.215  39.094  1.00 96.06           C  
ATOM    329  C   ILE A  44     -25.609  -4.469  37.594  1.00 96.06           C  
ATOM    330  CB  ILE A  44     -25.641  -5.535  39.875  1.00 96.06           C  
ATOM    331  O   ILE A  44     -24.547  -4.195  37.031  1.00 96.06           O  
ATOM    332  CG1 ILE A  44     -25.531  -5.250  41.375  1.00 96.06           C  
ATOM    333  CG2 ILE A  44     -24.422  -6.332  39.406  1.00 96.06           C  
ATOM    334  CD1 ILE A  44     -25.562  -6.500  42.250  1.00 96.06           C  
ATOM    335  N   ASN A  45     -26.625  -5.023  37.000  1.00 92.88           N  
ATOM    336  CA  ASN A  45     -26.562  -5.340  35.562  1.00 92.88           C  
ATOM    337  C   ASN A  45     -26.391  -4.086  34.719  1.00 92.88           C  
ATOM    338  CB  ASN A  45     -27.797  -6.117  35.125  1.00 92.88           C  
ATOM    339  O   ASN A  45     -25.625  -4.078  33.750  1.00 92.88           O  
ATOM    340  CG  ASN A  45     -27.734  -7.582  35.531  1.00 92.88           C  
ATOM    341  ND2 ASN A  45     -28.906  -8.211  35.656  1.00 92.88           N  
ATOM    342  OD1 ASN A  45     -26.656  -8.148  35.688  1.00 92.88           O  
ATOM    343  N   MET A  46     -27.156  -3.090  35.094  1.00 94.44           N  
ATOM    344  CA  MET A  46     -26.984  -1.804  34.438  1.00 94.44           C  
ATOM    345  C   MET A  46     -25.594  -1.245  34.656  1.00 94.44           C  
ATOM    346  CB  MET A  46     -28.047  -0.803  34.906  1.00 94.44           C  
ATOM    347  O   MET A  46     -24.969  -0.698  33.750  1.00 94.44           O  
ATOM    348  CG  MET A  46     -29.438  -1.085  34.375  1.00 94.44           C  
ATOM    349  SD  MET A  46     -30.672   0.115  35.031  1.00 94.44           S  
ATOM    350  CE  MET A  46     -32.156  -0.463  34.125  1.00 94.44           C  
ATOM    351  N   GLY A  47     -25.156  -1.421  35.969  1.00 92.25           N  
ATOM    352  CA  GLY A  47     -23.781  -1.019  36.250  1.00 92.25           C  
ATOM    353  C   GLY A  47     -22.750  -1.758  35.438  1.00 92.25           C  
ATOM    354  O   GLY A  47     -21.828  -1.146  34.906  1.00 92.25           O  
ATOM    355  N   LEU A  48     -22.922  -3.031  35.219  1.00 93.62           N  
ATOM    356  CA  LEU A  48     -22.000  -3.854  34.438  1.00 93.62           C  
ATOM    357  C   LEU A  48     -22.031  -3.455  32.969  1.00 93.62           C  
ATOM    358  CB  LEU A  48     -22.359  -5.336  34.594  1.00 93.62           C  
ATOM    359  O   LEU A  48     -20.984  -3.416  32.312  1.00 93.62           O  
ATOM    360  CG  LEU A  48     -22.016  -5.988  35.938  1.00 93.62           C  
ATOM    361  CD1 LEU A  48     -22.594  -7.398  36.000  1.00 93.62           C  
ATOM    362  CD2 LEU A  48     -20.500  -6.008  36.156  1.00 93.62           C  
ATOM    363  N   PHE A  49     -23.219  -3.174  32.469  1.00 93.31           N  
ATOM    364  CA  PHE A  49     -23.359  -2.727  31.094  1.00 93.31           C  
ATOM    365  C   PHE A  49     -22.594  -1.427  30.875  1.00 93.31           C  
ATOM    366  CB  PHE A  49     -24.828  -2.539  30.734  1.00 93.31           C  
ATOM    367  O   PHE A  49     -21.906  -1.274  29.875  1.00 93.31           O  
ATOM    368  CG  PHE A  49     -25.047  -2.039  29.328  1.00 93.31           C  
ATOM    369  CD1 PHE A  49     -25.312  -0.694  29.094  1.00 93.31           C  
ATOM    370  CD2 PHE A  49     -25.000  -2.912  28.250  1.00 93.31           C  
ATOM    371  CE1 PHE A  49     -25.516  -0.227  27.797  1.00 93.31           C  
ATOM    372  CE2 PHE A  49     -25.203  -2.453  26.953  1.00 93.31           C  
ATOM    373  CZ  PHE A  49     -25.453  -1.111  26.734  1.00 93.31           C  
ATOM    374  N   VAL A  50     -22.750  -0.486  31.766  1.00 93.38           N  
ATOM    375  CA  VAL A  50     -22.094   0.809  31.672  1.00 93.38           C  
ATOM    376  C   VAL A  50     -20.578   0.609  31.656  1.00 93.38           C  
ATOM    377  CB  VAL A  50     -22.500   1.739  32.844  1.00 93.38           C  
ATOM    378  O   VAL A  50     -19.859   1.225  30.859  1.00 93.38           O  
ATOM    379  CG1 VAL A  50     -21.609   2.982  32.875  1.00 93.38           C  
ATOM    380  CG2 VAL A  50     -23.969   2.131  32.719  1.00 93.38           C  
ATOM    381  N   THR A  51     -20.094  -0.267  32.562  1.00 91.81           N  
ATOM    382  CA  THR A  51     -18.672  -0.533  32.656  1.00 91.81           C  
ATOM    383  C   THR A  51     -18.156  -1.177  31.359  1.00 91.81           C  
ATOM    384  CB  THR A  51     -18.344  -1.443  33.844  1.00 91.81           C  
ATOM    385  O   THR A  51     -17.078  -0.840  30.875  1.00 91.81           O  
ATOM    386  CG2 THR A  51     -18.625  -0.741  35.156  1.00 91.81           C  
ATOM    387  OG1 THR A  51     -19.125  -2.635  33.781  1.00 91.81           O  
ATOM    388  N   GLN A  52     -18.891  -2.094  30.812  1.00 92.38           N  
ATOM    389  CA  GLN A  52     -18.500  -2.711  29.547  1.00 92.38           C  
ATOM    390  C   GLN A  52     -18.453  -1.679  28.422  1.00 92.38           C  
ATOM    391  CB  GLN A  52     -19.484  -3.834  29.188  1.00 92.38           C  
ATOM    392  O   GLN A  52     -17.531  -1.690  27.609  1.00 92.38           O  
ATOM    393  CG  GLN A  52     -19.328  -5.078  30.047  1.00 92.38           C  
ATOM    394  CD  GLN A  52     -20.312  -6.168  29.688  1.00 92.38           C  
ATOM    395  NE2 GLN A  52     -20.500  -7.129  30.578  1.00 92.38           N  
ATOM    396  OE1 GLN A  52     -20.906  -6.148  28.594  1.00 92.38           O  
ATOM    397  N   LYS A  53     -19.469  -0.874  28.406  1.00 91.62           N  
ATOM    398  CA  LYS A  53     -19.484   0.189  27.406  1.00 91.62           C  
ATOM    399  C   LYS A  53     -18.312   1.150  27.609  1.00 91.62           C  
ATOM    400  CB  LYS A  53     -20.797   0.956  27.469  1.00 91.62           C  
ATOM    401  O   LYS A  53     -17.688   1.581  26.641  1.00 91.62           O  
ATOM    402  CG  LYS A  53     -20.953   2.014  26.375  1.00 91.62           C  
ATOM    403  CD  LYS A  53     -21.031   1.386  25.000  1.00 91.62           C  
ATOM    404  CE  LYS A  53     -21.172   2.443  23.906  1.00 91.62           C  
ATOM    405  NZ  LYS A  53     -21.547   1.839  22.594  1.00 91.62           N  
ATOM    406  N   ALA A  54     -18.078   1.539  28.828  1.00 89.50           N  
ATOM    407  CA  ALA A  54     -16.938   2.385  29.156  1.00 89.50           C  
ATOM    408  C   ALA A  54     -15.641   1.745  28.672  1.00 89.50           C  
ATOM    409  CB  ALA A  54     -16.875   2.652  30.656  1.00 89.50           C  
ATOM    410  O   ALA A  54     -14.781   2.424  28.109  1.00 89.50           O  
ATOM    411  N   LYS A  55     -15.469   0.524  28.969  1.00 87.19           N  
ATOM    412  CA  LYS A  55     -14.289  -0.211  28.516  1.00 87.19           C  
ATOM    413  C   LYS A  55     -14.148  -0.141  27.000  1.00 87.19           C  
ATOM    414  CB  LYS A  55     -14.359  -1.671  28.969  1.00 87.19           C  
ATOM    415  O   LYS A  55     -13.047   0.099  26.484  1.00 87.19           O  
ATOM    416  CG  LYS A  55     -13.133  -2.494  28.609  1.00 87.19           C  
ATOM    417  CD  LYS A  55     -13.234  -3.918  29.141  1.00 87.19           C  
ATOM    418  CE  LYS A  55     -12.023  -4.754  28.734  1.00 87.19           C  
ATOM    419  NZ  LYS A  55     -12.141  -6.160  29.219  1.00 87.19           N  
ATOM    420  N   THR A  56     -15.172  -0.380  26.250  1.00 85.75           N  
ATOM    421  CA  THR A  56     -15.164  -0.326  24.781  1.00 85.75           C  
ATOM    422  C   THR A  56     -14.789   1.073  24.297  1.00 85.75           C  
ATOM    423  CB  THR A  56     -16.531  -0.732  24.203  1.00 85.75           C  
ATOM    424  O   THR A  56     -14.023   1.223  23.344  1.00 85.75           O  
ATOM    425  CG2 THR A  56     -16.875  -2.176  24.562  1.00 85.75           C  
ATOM    426  OG1 THR A  56     -17.547   0.132  24.734  1.00 85.75           O  
ATOM    427  N   THR A  57     -15.383   2.062  24.922  1.00 86.00           N  
ATOM    428  CA  THR A  57     -15.109   3.441  24.531  1.00 86.00           C  
ATOM    429  C   THR A  57     -13.648   3.797  24.781  1.00 86.00           C  
ATOM    430  CB  THR A  57     -16.016   4.430  25.281  1.00 86.00           C  
ATOM    431  O   THR A  57     -13.008   4.438  23.953  1.00 86.00           O  
ATOM    432  CG2 THR A  57     -15.734   5.867  24.875  1.00 86.00           C  
ATOM    433  OG1 THR A  57     -17.391   4.121  25.000  1.00 86.00           O  
ATOM    434  N   ILE A  58     -13.195   3.463  25.953  1.00 84.75           N  
ATOM    435  CA  ILE A  58     -11.797   3.703  26.297  1.00 84.75           C  
ATOM    436  C   ILE A  58     -10.891   3.012  25.281  1.00 84.75           C  
ATOM    437  CB  ILE A  58     -11.477   3.215  27.734  1.00 84.75           C  
ATOM    438  O   ILE A  58      -9.914   3.604  24.797  1.00 84.75           O  
ATOM    439  CG1 ILE A  58     -12.141   4.129  28.766  1.00 84.75           C  
ATOM    440  CG2 ILE A  58      -9.961   3.141  27.953  1.00 84.75           C  
ATOM    441  CD1 ILE A  58     -12.125   3.572  30.188  1.00 84.75           C  
ATOM    442  N   ASN A  59     -11.125   1.812  24.938  1.00 80.50           N  
ATOM    443  CA  ASN A  59     -10.336   1.063  23.969  1.00 80.50           C  
ATOM    444  C   ASN A  59     -10.367   1.727  22.594  1.00 80.50           C  
ATOM    445  CB  ASN A  59     -10.828  -0.381  23.875  1.00 80.50           C  
ATOM    446  O   ASN A  59      -9.344   1.839  21.922  1.00 80.50           O  
ATOM    447  CG  ASN A  59     -10.414  -1.221  25.062  1.00 80.50           C  
ATOM    448  ND2 ASN A  59     -11.125  -2.316  25.297  1.00 80.50           N  
ATOM    449  OD1 ASN A  59      -9.461  -0.887  25.766  1.00 80.50           O  
ATOM    450  N   LYS A  60     -11.531   2.139  22.172  1.00 78.38           N  
ATOM    451  CA  LYS A  60     -11.656   2.842  20.891  1.00 78.38           C  
ATOM    452  C   LYS A  60     -10.906   4.172  20.922  1.00 78.38           C  
ATOM    453  CB  LYS A  60     -13.125   3.074  20.547  1.00 78.38           C  
ATOM    454  O   LYS A  60     -10.297   4.574  19.922  1.00 78.38           O  
ATOM    455  CG  LYS A  60     -13.852   1.829  20.062  1.00 78.38           C  
ATOM    456  CD  LYS A  60     -15.273   2.148  19.609  1.00 78.38           C  
ATOM    457  CE  LYS A  60     -15.992   0.905  19.109  1.00 78.38           C  
ATOM    458  NZ  LYS A  60     -17.438   1.184  18.812  1.00 78.38           N  
ATOM    459  N   GLY A  61     -11.062   4.844  22.078  1.00 77.75           N  
ATOM    460  CA  GLY A  61     -10.289   6.062  22.234  1.00 77.75           C  
ATOM    461  C   GLY A  61      -8.789   5.848  22.094  1.00 77.75           C  
ATOM    462  O   GLY A  61      -8.102   6.656  21.469  1.00 77.75           O  
ATOM    463  N   GLU A  62      -8.352   4.848  22.656  1.00 79.62           N  
ATOM    464  CA  GLU A  62      -6.938   4.504  22.562  1.00 79.62           C  
ATOM    465  C   GLU A  62      -6.547   4.195  21.109  1.00 79.62           C  
ATOM    466  CB  GLU A  62      -6.605   3.314  23.453  1.00 79.62           C  
ATOM    467  O   GLU A  62      -5.488   4.625  20.641  1.00 79.62           O  
ATOM    468  CG  GLU A  62      -5.137   2.926  23.453  1.00 79.62           C  
ATOM    469  CD  GLU A  62      -4.828   1.711  24.312  1.00 79.62           C  
ATOM    470  OE1 GLU A  62      -3.680   1.218  24.281  1.00 79.62           O  
ATOM    471  OE2 GLU A  62      -5.750   1.248  25.031  1.00 79.62           O  
ATOM    472  N   GLU A  63      -7.312   3.453  20.469  1.00 71.19           N  
ATOM    473  CA  GLU A  63      -7.078   3.104  19.078  1.00 71.19           C  
ATOM    474  C   GLU A  63      -7.031   4.352  18.203  1.00 71.19           C  
ATOM    475  CB  GLU A  63      -8.164   2.145  18.578  1.00 71.19           C  
ATOM    476  O   GLU A  63      -6.207   4.441  17.281  1.00 71.19           O  
ATOM    477  CG  GLU A  63      -7.957   0.703  19.016  1.00 71.19           C  
ATOM    478  CD  GLU A  63      -9.055  -0.233  18.531  1.00 71.19           C  
ATOM    479  OE1 GLU A  63      -9.031  -1.434  18.875  1.00 71.19           O  
ATOM    480  OE2 GLU A  63      -9.945   0.238  17.781  1.00 71.19           O  
ATOM    481  N   THR A  64      -7.812   5.324  18.453  1.00 71.25           N  
ATOM    482  CA  THR A  64      -7.883   6.551  17.672  1.00 71.25           C  
ATOM    483  C   THR A  64      -6.715   7.473  18.000  1.00 71.25           C  
ATOM    484  CB  THR A  64      -9.211   7.293  17.906  1.00 71.25           C  
ATOM    485  O   THR A  64      -6.219   8.195  17.125  1.00 71.25           O  
ATOM    486  CG2 THR A  64      -9.359   8.469  16.938  1.00 71.25           C  
ATOM    487  OG1 THR A  64     -10.297   6.383  17.703  1.00 71.25           O  
ATOM    488  N   ALA A  65      -6.242   7.410  19.203  1.00 75.94           N  
ATOM    489  CA  ALA A  65      -5.160   8.289  19.656  1.00 75.94           C  
ATOM    490  C   ALA A  65      -3.805   7.742  19.203  1.00 75.94           C  
ATOM    491  CB  ALA A  65      -5.195   8.453  21.172  1.00 75.94           C  
ATOM    492  O   ALA A  65      -2.875   8.516  18.953  1.00 75.94           O  
ATOM    493  N   SER A  66      -3.775   6.430  19.047  1.00 79.69           N  
ATOM    494  CA  SER A  66      -2.502   5.797  18.719  1.00 79.69           C  
ATOM    495  C   SER A  66      -2.359   5.586  17.219  1.00 79.69           C  
ATOM    496  CB  SER A  66      -2.367   4.457  19.453  1.00 79.69           C  
ATOM    497  O   SER A  66      -3.330   5.719  16.469  1.00 79.69           O  
ATOM    498  OG  SER A  66      -1.110   3.863  19.188  1.00 79.69           O  
ATOM    499  N   THR A  67      -1.076   5.496  16.719  1.00 83.06           N  
ATOM    500  CA  THR A  67      -0.835   5.223  15.305  1.00 83.06           C  
ATOM    501  C   THR A  67      -1.396   3.859  14.914  1.00 83.06           C  
ATOM    502  CB  THR A  67       0.668   5.277  14.969  1.00 83.06           C  
ATOM    503  O   THR A  67      -1.102   2.852  15.555  1.00 83.06           O  
ATOM    504  CG2 THR A  67       0.906   5.145  13.469  1.00 83.06           C  
ATOM    505  OG1 THR A  67       1.207   6.523  15.422  1.00 83.06           O  
ATOM    506  N   ALA A  68      -2.248   3.859  13.953  1.00 87.38           N  
ATOM    507  CA  ALA A  68      -2.971   2.658  13.539  1.00 87.38           C  
ATOM    508  C   ALA A  68      -2.094   1.764  12.672  1.00 87.38           C  
ATOM    509  CB  ALA A  68      -4.250   3.035  12.797  1.00 87.38           C  
ATOM    510  O   ALA A  68      -2.322   0.555  12.578  1.00 87.38           O  
ATOM    511  N   LEU A  69      -1.047   2.348  12.148  1.00 92.25           N  
ATOM    512  CA  LEU A  69      -0.194   1.604  11.227  1.00 92.25           C  
ATOM    513  C   LEU A  69       1.274   1.748  11.609  1.00 92.25           C  
ATOM    514  CB  LEU A  69      -0.410   2.084   9.789  1.00 92.25           C  
ATOM    515  O   LEU A  69       1.677   2.770  12.172  1.00 92.25           O  
ATOM    516  CG  LEU A  69      -1.797   1.842   9.195  1.00 92.25           C  
ATOM    517  CD1 LEU A  69      -1.979   2.664   7.922  1.00 92.25           C  
ATOM    518  CD2 LEU A  69      -2.006   0.357   8.906  1.00 92.25           C  
ATOM    519  N   THR A  70       2.020   0.702  11.320  1.00 92.25           N  
ATOM    520  CA  THR A  70       3.471   0.746  11.469  1.00 92.25           C  
ATOM    521  C   THR A  70       4.156   0.226  10.203  1.00 92.25           C  
ATOM    522  CB  THR A  70       3.936  -0.077  12.688  1.00 92.25           C  
ATOM    523  O   THR A  70       3.604  -0.620   9.500  1.00 92.25           O  
ATOM    524  CG2 THR A  70       3.400   0.513  13.984  1.00 92.25           C  
ATOM    525  OG1 THR A  70       3.463  -1.423  12.555  1.00 92.25           O  
ATOM    526  N   VAL A  71       5.355   0.722   9.914  1.00 93.06           N  
ATOM    527  CA  VAL A  71       6.117   0.276   8.750  1.00 93.06           C  
ATOM    528  C   VAL A  71       6.730  -1.095   9.023  1.00 93.06           C  
ATOM    529  CB  VAL A  71       7.219   1.288   8.367  1.00 93.06           C  
ATOM    530  O   VAL A  71       7.320  -1.313  10.086  1.00 93.06           O  
ATOM    531  CG1 VAL A  71       8.070   0.753   7.219  1.00 93.06           C  
ATOM    532  CG2 VAL A  71       6.605   2.637   8.000  1.00 93.06           C  
ATOM    533  N   SER A  72       6.445  -2.070   8.102  1.00 87.00           N  
ATOM    534  CA  SER A  72       6.836  -3.459   8.328  1.00 87.00           C  
ATOM    535  C   SER A  72       8.172  -3.773   7.676  1.00 87.00           C  
ATOM    536  CB  SER A  72       5.762  -4.410   7.797  1.00 87.00           C  
ATOM    537  O   SER A  72       8.898  -4.660   8.133  1.00 87.00           O  
ATOM    538  OG  SER A  72       4.531  -4.211   8.469  1.00 87.00           O  
ATOM    539  N   SER A  73       8.586  -3.020   6.625  1.00 83.38           N  
ATOM    540  CA  SER A  73       9.836  -3.254   5.910  1.00 83.38           C  
ATOM    541  C   SER A  73      10.492  -1.939   5.500  1.00 83.38           C  
ATOM    542  CB  SER A  73       9.594  -4.121   4.676  1.00 83.38           C  
ATOM    543  O   SER A  73       9.977  -0.861   5.809  1.00 83.38           O  
ATOM    544  OG  SER A  73       8.812  -3.426   3.719  1.00 83.38           O  
ATOM    545  N   SER A  74      11.797  -2.129   4.973  1.00 87.69           N  
ATOM    546  CA  SER A  74      12.523  -0.974   4.465  1.00 87.69           C  
ATOM    547  C   SER A  74      11.805  -0.341   3.277  1.00 87.69           C  
ATOM    548  CB  SER A  74      13.945  -1.375   4.051  1.00 87.69           C  
ATOM    549  O   SER A  74      11.055  -1.015   2.570  1.00 87.69           O  
ATOM    550  OG  SER A  74      14.680  -1.839   5.172  1.00 87.69           O  
ATOM    551  N   VAL A  75      11.961   0.926   3.141  1.00 92.44           N  
ATOM    552  CA  VAL A  75      11.422   1.672   2.010  1.00 92.44           C  
ATOM    553  C   VAL A  75      12.367   1.558   0.815  1.00 92.44           C  
ATOM    554  CB  VAL A  75      11.195   3.156   2.367  1.00 92.44           C  
ATOM    555  O   VAL A  75      13.570   1.814   0.940  1.00 92.44           O  
ATOM    556  CG1 VAL A  75      10.594   3.910   1.182  1.00 92.44           C  
ATOM    557  CG2 VAL A  75      10.289   3.277   3.594  1.00 92.44           C  
ATOM    558  N   LEU A  76      11.750   1.114  -0.246  1.00 93.12           N  
ATOM    559  CA  LEU A  76      12.555   0.927  -1.453  1.00 93.12           C  
ATOM    560  C   LEU A  76      12.289   2.043  -2.457  1.00 93.12           C  
ATOM    561  CB  LEU A  76      12.250  -0.431  -2.092  1.00 93.12           C  
ATOM    562  O   LEU A  76      11.141   2.461  -2.643  1.00 93.12           O  
ATOM    563  CG  LEU A  76      12.398  -1.654  -1.185  1.00 93.12           C  
ATOM    564  CD1 LEU A  76      12.070  -2.928  -1.956  1.00 93.12           C  
ATOM    565  CD2 LEU A  76      13.805  -1.722  -0.601  1.00 93.12           C  
ATOM    566  N   TYR A  77      13.367   2.445  -3.094  1.00 93.94           N  
ATOM    567  CA  TYR A  77      13.320   3.527  -4.070  1.00 93.94           C  
ATOM    568  C   TYR A  77      14.047   3.135  -5.355  1.00 93.94           C  
ATOM    569  CB  TYR A  77      13.938   4.801  -3.492  1.00 93.94           C  
ATOM    570  O   TYR A  77      15.172   2.635  -5.309  1.00 93.94           O  
ATOM    571  CG  TYR A  77      14.000   5.949  -4.473  1.00 93.94           C  
ATOM    572  CD1 TYR A  77      15.203   6.570  -4.777  1.00 93.94           C  
ATOM    573  CD2 TYR A  77      12.844   6.414  -5.098  1.00 93.94           C  
ATOM    574  CE1 TYR A  77      15.266   7.629  -5.676  1.00 93.94           C  
ATOM    575  CE2 TYR A  77      12.891   7.469  -6.000  1.00 93.94           C  
ATOM    576  OH  TYR A  77      14.156   9.117  -7.176  1.00 93.94           O  
ATOM    577  CZ  TYR A  77      14.102   8.070  -6.285  1.00 93.94           C  
ATOM    578  N   ALA A  78      13.328   3.383  -6.512  1.00 92.75           N  
ATOM    579  CA  ALA A  78      13.922   2.982  -7.785  1.00 92.75           C  
ATOM    580  C   ALA A  78      14.062   4.180  -8.727  1.00 92.75           C  
ATOM    581  CB  ALA A  78      13.078   1.893  -8.445  1.00 92.75           C  
ATOM    582  O   ALA A  78      13.133   4.977  -8.867  1.00 92.75           O  
ATOM    583  N   VAL A  79      15.297   4.207  -9.398  1.00 92.75           N  
ATOM    584  CA  VAL A  79      15.586   5.266 -10.359  1.00 92.75           C  
ATOM    585  C   VAL A  79      16.234   4.664 -11.602  1.00 92.75           C  
ATOM    586  CB  VAL A  79      16.500   6.355  -9.750  1.00 92.75           C  
ATOM    587  O   VAL A  79      16.578   3.477 -11.625  1.00 92.75           O  
ATOM    588  CG1 VAL A  79      15.797   7.047  -8.578  1.00 92.75           C  
ATOM    589  CG2 VAL A  79      17.828   5.750  -9.312  1.00 92.75           C  
ATOM    590  N   ASN A  80      16.422   5.535 -12.641  1.00 91.50           N  
ATOM    591  CA  ASN A  80      17.094   5.082 -13.852  1.00 91.50           C  
ATOM    592  C   ASN A  80      18.625   5.156 -13.703  1.00 91.50           C  
ATOM    593  CB  ASN A  80      16.641   5.902 -15.062  1.00 91.50           C  
ATOM    594  O   ASN A  80      19.234   6.164 -14.062  1.00 91.50           O  
ATOM    595  CG  ASN A  80      17.328   7.250 -15.148  1.00 91.50           C  
ATOM    596  ND2 ASN A  80      17.688   7.664 -16.359  1.00 91.50           N  
ATOM    597  OD1 ASN A  80      17.531   7.922 -14.125  1.00 91.50           O  
ATOM    598  N   TYR A  81      19.109   4.227 -13.070  1.00 87.00           N  
ATOM    599  CA  TYR A  81      20.562   4.105 -12.898  1.00 87.00           C  
ATOM    600  C   TYR A  81      21.219   3.564 -14.164  1.00 87.00           C  
ATOM    601  CB  TYR A  81      20.875   3.191 -11.711  1.00 87.00           C  
ATOM    602  O   TYR A  81      20.688   2.637 -14.789  1.00 87.00           O  
ATOM    603  CG  TYR A  81      22.359   3.035 -11.453  1.00 87.00           C  
ATOM    604  CD1 TYR A  81      23.078   1.987 -12.023  1.00 87.00           C  
ATOM    605  CD2 TYR A  81      23.047   3.932 -10.641  1.00 87.00           C  
ATOM    606  CE1 TYR A  81      24.438   1.837 -11.789  1.00 87.00           C  
ATOM    607  CE2 TYR A  81      24.406   3.791 -10.391  1.00 87.00           C  
ATOM    608  OH  TYR A  81      26.438   2.600 -10.734  1.00 87.00           O  
ATOM    609  CZ  TYR A  81      25.094   2.744 -10.977  1.00 87.00           C  
ATOM    610  N   PRO A  82      22.438   4.156 -14.367  1.00 87.50           N  
ATOM    611  CA  PRO A  82      23.328   5.098 -13.664  1.00 87.50           C  
ATOM    612  C   PRO A  82      23.078   6.547 -14.070  1.00 87.50           C  
ATOM    613  CB  PRO A  82      24.719   4.645 -14.094  1.00 87.50           C  
ATOM    614  O   PRO A  82      23.703   7.461 -13.523  1.00 87.50           O  
ATOM    615  CG  PRO A  82      24.547   4.098 -15.469  1.00 87.50           C  
ATOM    616  CD  PRO A  82      23.156   3.543 -15.594  1.00 87.50           C  
ATOM    617  N   SER A  83      22.156   6.840 -14.977  1.00 88.44           N  
ATOM    618  CA  SER A  83      21.953   8.195 -15.477  1.00 88.44           C  
ATOM    619  C   SER A  83      21.266   9.070 -14.438  1.00 88.44           C  
ATOM    620  CB  SER A  83      21.125   8.172 -16.766  1.00 88.44           C  
ATOM    621  O   SER A  83      21.484  10.281 -14.383  1.00 88.44           O  
ATOM    622  OG  SER A  83      19.906   7.477 -16.562  1.00 88.44           O  
ATOM    623  N   ASN A  84      20.469   8.500 -13.523  1.00 88.12           N  
ATOM    624  CA  ASN A  84      19.766   9.148 -12.414  1.00 88.12           C  
ATOM    625  C   ASN A  84      19.031  10.406 -12.875  1.00 88.12           C  
ATOM    626  CB  ASN A  84      20.750   9.484 -11.289  1.00 88.12           C  
ATOM    627  O   ASN A  84      19.109  11.453 -12.219  1.00 88.12           O  
ATOM    628  CG  ASN A  84      21.312   8.250 -10.617  1.00 88.12           C  
ATOM    629  ND2 ASN A  84      22.469   8.391  -9.984  1.00 88.12           N  
ATOM    630  OD1 ASN A  84      20.703   7.172 -10.664  1.00 88.12           O  
ATOM    631  N   THR A  85      18.297  10.273 -13.883  1.00 89.94           N  
ATOM    632  CA  THR A  85      17.562  11.414 -14.414  1.00 89.94           C  
ATOM    633  C   THR A  85      16.062  11.234 -14.195  1.00 89.94           C  
ATOM    634  CB  THR A  85      17.844  11.609 -15.914  1.00 89.94           C  
ATOM    635  O   THR A  85      15.305  12.211 -14.219  1.00 89.94           O  
ATOM    636  CG2 THR A  85      19.312  11.930 -16.172  1.00 89.94           C  
ATOM    637  OG1 THR A  85      17.500  10.414 -16.625  1.00 89.94           O  
ATOM    638  N   LYS A  86      15.656  10.008 -13.891  1.00 91.56           N  
ATOM    639  CA  LYS A  86      14.234   9.703 -13.734  1.00 91.56           C  
ATOM    640  C   LYS A  86      13.992   8.820 -12.516  1.00 91.56           C  
ATOM    641  CB  LYS A  86      13.688   9.023 -14.992  1.00 91.56           C  
ATOM    642  O   LYS A  86      14.766   7.898 -12.242  1.00 91.56           O  
ATOM    643  CG  LYS A  86      13.672   9.914 -16.219  1.00 91.56           C  
ATOM    644  CD  LYS A  86      13.070   9.203 -17.422  1.00 91.56           C  
ATOM    645  CE  LYS A  86      13.078  10.086 -18.656  1.00 91.56           C  
ATOM    646  NZ  LYS A  86      12.469   9.398 -19.844  1.00 91.56           N  
ATOM    647  N   SER A  87      12.883   9.156 -11.797  1.00 93.69           N  
ATOM    648  CA  SER A  87      12.438   8.305 -10.695  1.00 93.69           C  
ATOM    649  C   SER A  87      11.273   7.418 -11.125  1.00 93.69           C  
ATOM    650  CB  SER A  87      12.023   9.156  -9.492  1.00 93.69           C  
ATOM    651  O   SER A  87      10.344   7.883 -11.797  1.00 93.69           O  
ATOM    652  OG  SER A  87      13.141   9.867  -8.977  1.00 93.69           O  
ATOM    653  N   TYR A  88      11.391   6.113 -10.703  1.00 94.25           N  
ATOM    654  CA  TYR A  88      10.398   5.156 -11.164  1.00 94.25           C  
ATOM    655  C   TYR A  88       9.320   4.941 -10.102  1.00 94.25           C  
ATOM    656  CB  TYR A  88      11.055   3.818 -11.516  1.00 94.25           C  
ATOM    657  O   TYR A  88       8.133   5.168 -10.359  1.00 94.25           O  
ATOM    658  CG  TYR A  88      12.078   3.916 -12.617  1.00 94.25           C  
ATOM    659  CD1 TYR A  88      11.961   4.887 -13.609  1.00 94.25           C  
ATOM    660  CD2 TYR A  88      13.148   3.037 -12.680  1.00 94.25           C  
ATOM    661  CE1 TYR A  88      12.898   4.980 -14.633  1.00 94.25           C  
ATOM    662  CE2 TYR A  88      14.094   3.121 -13.695  1.00 94.25           C  
ATOM    663  OH  TYR A  88      14.891   4.184 -15.680  1.00 94.25           O  
ATOM    664  CZ  TYR A  88      13.961   4.094 -14.672  1.00 94.25           C  
ATOM    665  N   TRP A  89       9.625   4.484  -8.930  1.00 95.62           N  
ATOM    666  CA  TRP A  89       8.625   4.137  -7.930  1.00 95.62           C  
ATOM    667  C   TRP A  89       9.250   4.051  -6.543  1.00 95.62           C  
ATOM    668  CB  TRP A  89       7.945   2.811  -8.281  1.00 95.62           C  
ATOM    669  O   TRP A  89      10.477   3.992  -6.410  1.00 95.62           O  
ATOM    670  CG  TRP A  89       8.898   1.721  -8.664  1.00 95.62           C  
ATOM    671  CD1 TRP A  89       9.234   1.324  -9.930  1.00 95.62           C  
ATOM    672  CD2 TRP A  89       9.648   0.884  -7.773  1.00 95.62           C  
ATOM    673  CE2 TRP A  89      10.406   0.002  -8.570  1.00 95.62           C  
ATOM    674  CE3 TRP A  89       9.742   0.795  -6.379  1.00 95.62           C  
ATOM    675  NE1 TRP A  89      10.141   0.291  -9.883  1.00 95.62           N  
ATOM    676  CH2 TRP A  89      11.336  -1.023  -6.648  1.00 95.62           C  
ATOM    677  CZ2 TRP A  89      11.258  -0.958  -8.016  1.00 95.62           C  
ATOM    678  CZ3 TRP A  89      10.586  -0.160  -5.828  1.00 95.62           C  
ATOM    679  N   ILE A  90       8.469   4.180  -5.547  1.00 95.62           N  
ATOM    680  CA  ILE A  90       8.789   3.916  -4.145  1.00 95.62           C  
ATOM    681  C   ILE A  90       7.887   2.801  -3.615  1.00 95.62           C  
ATOM    682  CB  ILE A  90       8.625   5.188  -3.281  1.00 95.62           C  
ATOM    683  O   ILE A  90       6.680   2.795  -3.867  1.00 95.62           O  
ATOM    684  CG1 ILE A  90       9.641   6.254  -3.713  1.00 95.62           C  
ATOM    685  CG2 ILE A  90       8.781   4.852  -1.795  1.00 95.62           C  
ATOM    686  CD1 ILE A  90       9.445   7.602  -3.033  1.00 95.62           C  
ATOM    687  N   TYR A  91       8.508   1.902  -2.873  1.00 95.38           N  
ATOM    688  CA  TYR A  91       7.762   0.765  -2.346  1.00 95.38           C  
ATOM    689  C   TYR A  91       8.039   0.572  -0.860  1.00 95.38           C  
ATOM    690  CB  TYR A  91       8.117  -0.512  -3.113  1.00 95.38           C  
ATOM    691  O   TYR A  91       9.188   0.664  -0.419  1.00 95.38           O  
ATOM    692  CG  TYR A  91       7.691  -1.779  -2.412  1.00 95.38           C  
ATOM    693  CD1 TYR A  91       8.625  -2.582  -1.757  1.00 95.38           C  
ATOM    694  CD2 TYR A  91       6.359  -2.176  -2.402  1.00 95.38           C  
ATOM    695  CE1 TYR A  91       8.234  -3.752  -1.109  1.00 95.38           C  
ATOM    696  CE2 TYR A  91       5.961  -3.344  -1.759  1.00 95.38           C  
ATOM    697  OH  TYR A  91       6.516  -5.281  -0.477  1.00 95.38           O  
ATOM    698  CZ  TYR A  91       6.906  -4.125  -1.116  1.00 95.38           C  
ATOM    699  N   PHE A  92       7.004   0.270  -0.112  1.00 95.50           N  
ATOM    700  CA  PHE A  92       7.133  -0.043   1.306  1.00 95.50           C  
ATOM    701  C   PHE A  92       5.922  -0.827   1.799  1.00 95.50           C  
ATOM    702  CB  PHE A  92       7.301   1.239   2.127  1.00 95.50           C  
ATOM    703  O   PHE A  92       4.887  -0.865   1.132  1.00 95.50           O  
ATOM    704  CG  PHE A  92       6.160   2.211   1.972  1.00 95.50           C  
ATOM    705  CD1 PHE A  92       6.133   3.104   0.907  1.00 95.50           C  
ATOM    706  CD2 PHE A  92       5.121   2.234   2.893  1.00 95.50           C  
ATOM    707  CE1 PHE A  92       5.082   4.004   0.760  1.00 95.50           C  
ATOM    708  CE2 PHE A  92       4.066   3.131   2.752  1.00 95.50           C  
ATOM    709  CZ  PHE A  92       4.047   4.016   1.686  1.00 95.50           C  
ATOM    710  N   THR A  93       6.094  -1.475   2.928  1.00 94.56           N  
ATOM    711  CA  THR A  93       5.004  -2.268   3.488  1.00 94.56           C  
ATOM    712  C   THR A  93       4.617  -1.753   4.871  1.00 94.56           C  
ATOM    713  CB  THR A  93       5.387  -3.756   3.580  1.00 94.56           C  
ATOM    714  O   THR A  93       5.465  -1.252   5.613  1.00 94.56           O  
ATOM    715  CG2 THR A  93       5.734  -4.320   2.207  1.00 94.56           C  
ATOM    716  OG1 THR A  93       6.523  -3.898   4.445  1.00 94.56           O  
ATOM    717  N   VAL A  94       3.330  -1.905   5.133  1.00 94.00           N  
ATOM    718  CA  VAL A  94       2.820  -1.470   6.430  1.00 94.00           C  
ATOM    719  C   VAL A  94       1.966  -2.574   7.047  1.00 94.00           C  
ATOM    720  CB  VAL A  94       2.000  -0.166   6.309  1.00 94.00           C  
ATOM    721  O   VAL A  94       1.437  -3.430   6.336  1.00 94.00           O  
ATOM    722  CG1 VAL A  94       2.861   0.964   5.746  1.00 94.00           C  
ATOM    723  CG2 VAL A  94       0.769  -0.390   5.434  1.00 94.00           C  
ATOM    724  N   SER A  95       1.899  -2.465   8.422  1.00 92.44           N  
ATOM    725  CA  SER A  95       1.049  -3.381   9.172  1.00 92.44           C  
ATOM    726  C   SER A  95       0.289  -2.652  10.273  1.00 92.44           C  
ATOM    727  CB  SER A  95       1.882  -4.512   9.781  1.00 92.44           C  
ATOM    728  O   SER A  95       0.758  -1.636  10.789  1.00 92.44           O  
ATOM    729  OG  SER A  95       2.527  -5.262   8.766  1.00 92.44           O  
ATOM    730  N   PRO A  96      -0.944  -3.201  10.477  1.00 91.12           N  
ATOM    731  CA  PRO A  96      -1.592  -2.635  11.656  1.00 91.12           C  
ATOM    732  C   PRO A  96      -0.724  -2.736  12.914  1.00 91.12           C  
ATOM    733  CB  PRO A  96      -2.861  -3.479  11.805  1.00 91.12           C  
ATOM    734  O   PRO A  96      -0.036  -3.740  13.109  1.00 91.12           O  
ATOM    735  CG  PRO A  96      -3.164  -3.955  10.422  1.00 91.12           C  
ATOM    736  CD  PRO A  96      -1.865  -4.227   9.719  1.00 91.12           C  
ATOM    737  N   THR A  97      -0.632  -1.687  13.656  1.00 90.56           N  
ATOM    738  CA  THR A  97       0.166  -1.648  14.875  1.00 90.56           C  
ATOM    739  C   THR A  97      -0.309  -2.709  15.867  1.00 90.56           C  
ATOM    740  CB  THR A  97       0.106  -0.260  15.539  1.00 90.56           C  
ATOM    741  O   THR A  97      -1.480  -3.094  15.852  1.00 90.56           O  
ATOM    742  CG2 THR A  97       0.912  -0.234  16.828  1.00 90.56           C  
ATOM    743  OG1 THR A  97       0.639   0.717  14.633  1.00 90.56           O  
ATOM    744  N   SER A  98       0.597  -3.172  16.703  1.00 85.94           N  
ATOM    745  CA  SER A  98       0.238  -4.152  17.719  1.00 85.94           C  
ATOM    746  C   SER A  98      -0.897  -3.645  18.609  1.00 85.94           C  
ATOM    747  CB  SER A  98       1.452  -4.496  18.594  1.00 85.94           C  
ATOM    748  O   SER A  98      -0.866  -2.504  19.062  1.00 85.94           O  
ATOM    749  OG  SER A  98       1.121  -5.488  19.547  1.00 85.94           O  
ATOM    750  N   GLY A  99      -1.958  -4.371  18.781  1.00 82.25           N  
ATOM    751  CA  GLY A  99      -3.064  -3.961  19.641  1.00 82.25           C  
ATOM    752  C   GLY A  99      -4.258  -3.441  18.859  1.00 82.25           C  
ATOM    753  O   GLY A  99      -5.340  -3.258  19.422  1.00 82.25           O  
ATOM    754  N   VAL A 100      -4.023  -3.172  17.562  1.00 85.44           N  
ATOM    755  CA  VAL A 100      -5.102  -2.766  16.672  1.00 85.44           C  
ATOM    756  C   VAL A 100      -5.656  -3.988  15.938  1.00 85.44           C  
ATOM    757  CB  VAL A 100      -4.625  -1.708  15.648  1.00 85.44           C  
ATOM    758  O   VAL A 100      -4.898  -4.770  15.359  1.00 85.44           O  
ATOM    759  CG1 VAL A 100      -5.734  -1.380  14.648  1.00 85.44           C  
ATOM    760  CG2 VAL A 100      -4.160  -0.444  16.359  1.00 85.44           C  
ATOM    761  N   SER A 101      -6.977  -4.133  16.094  1.00 86.25           N  
ATOM    762  CA  SER A 101      -7.594  -5.332  15.531  1.00 86.25           C  
ATOM    763  C   SER A 101      -7.555  -5.324  14.008  1.00 86.25           C  
ATOM    764  CB  SER A 101      -9.039  -5.465  16.016  1.00 86.25           C  
ATOM    765  O   SER A 101      -7.250  -6.340  13.383  1.00 86.25           O  
ATOM    766  OG  SER A 101      -9.789  -4.309  15.672  1.00 86.25           O  
ATOM    767  N   SER A 102      -7.859  -4.195  13.383  1.00 87.69           N  
ATOM    768  CA  SER A 102      -7.867  -4.066  11.930  1.00 87.69           C  
ATOM    769  C   SER A 102      -7.863  -2.602  11.500  1.00 87.69           C  
ATOM    770  CB  SER A 102      -9.078  -4.777  11.328  1.00 87.69           C  
ATOM    771  O   SER A 102      -8.227  -1.722  12.289  1.00 87.69           O  
ATOM    772  OG  SER A 102     -10.281  -4.148  11.742  1.00 87.69           O  
ATOM    773  N   VAL A 103      -7.410  -2.381  10.234  1.00 90.00           N  
ATOM    774  CA  VAL A 103      -7.398  -1.036   9.664  1.00 90.00           C  
ATOM    775  C   VAL A 103      -7.992  -1.064   8.258  1.00 90.00           C  
ATOM    776  CB  VAL A 103      -5.973  -0.447   9.633  1.00 90.00           C  
ATOM    777  O   VAL A 103      -7.660  -1.938   7.457  1.00 90.00           O  
ATOM    778  CG1 VAL A 103      -5.977   0.938   8.984  1.00 90.00           C  
ATOM    779  CG2 VAL A 103      -5.387  -0.383  11.039  1.00 90.00           C  
ATOM    780  N   GLU A 104      -8.930  -0.126   8.039  1.00 91.38           N  
ATOM    781  CA  GLU A 104      -9.492   0.010   6.703  1.00 91.38           C  
ATOM    782  C   GLU A 104      -8.539   0.757   5.777  1.00 91.38           C  
ATOM    783  CB  GLU A 104     -10.844   0.729   6.758  1.00 91.38           C  
ATOM    784  O   GLU A 104      -8.148   1.892   6.062  1.00 91.38           O  
ATOM    785  CG  GLU A 104     -11.469   0.969   5.391  1.00 91.38           C  
ATOM    786  CD  GLU A 104     -11.867  -0.313   4.680  1.00 91.38           C  
ATOM    787  OE1 GLU A 104     -11.328  -0.599   3.590  1.00 91.38           O  
ATOM    788  OE2 GLU A 104     -12.734  -1.038   5.219  1.00 91.38           O  
ATOM    789  N   LEU A 105      -8.266   0.119   4.625  1.00 92.31           N  
ATOM    790  CA  LEU A 105      -7.281   0.718   3.734  1.00 92.31           C  
ATOM    791  C   LEU A 105      -7.875   0.958   2.352  1.00 92.31           C  
ATOM    792  CB  LEU A 105      -6.043  -0.178   3.625  1.00 92.31           C  
ATOM    793  O   LEU A 105      -7.148   0.964   1.353  1.00 92.31           O  
ATOM    794  CG  LEU A 105      -5.207  -0.338   4.895  1.00 92.31           C  
ATOM    795  CD1 LEU A 105      -4.102  -1.364   4.676  1.00 92.31           C  
ATOM    796  CD2 LEU A 105      -4.621   1.004   5.324  1.00 92.31           C  
ATOM    797  N   ASP A 106      -9.148   1.195   2.332  1.00 92.69           N  
ATOM    798  CA  ASP A 106      -9.805   1.582   1.090  1.00 92.69           C  
ATOM    799  C   ASP A 106      -9.398   2.992   0.667  1.00 92.69           C  
ATOM    800  CB  ASP A 106     -11.328   1.498   1.241  1.00 92.69           C  
ATOM    801  O   ASP A 106      -9.320   3.896   1.499  1.00 92.69           O  
ATOM    802  CG  ASP A 106     -12.062   1.623  -0.081  1.00 92.69           C  
ATOM    803  OD1 ASP A 106     -11.891   2.646  -0.780  1.00 92.69           O  
ATOM    804  OD2 ASP A 106     -12.820   0.692  -0.427  1.00 92.69           O  
ATOM    805  N   PRO A 107      -9.047   3.129  -0.643  1.00 93.06           N  
ATOM    806  CA  PRO A 107      -8.617   4.449  -1.110  1.00 93.06           C  
ATOM    807  C   PRO A 107      -9.656   5.535  -0.857  1.00 93.06           C  
ATOM    808  CB  PRO A 107      -8.398   4.238  -2.611  1.00 93.06           C  
ATOM    809  O   PRO A 107      -9.328   6.723  -0.844  1.00 93.06           O  
ATOM    810  CG  PRO A 107      -8.164   2.770  -2.760  1.00 93.06           C  
ATOM    811  CD  PRO A 107      -8.922   2.051  -1.684  1.00 93.06           C  
ATOM    812  N   ALA A 108     -10.930   5.172  -0.617  1.00 93.25           N  
ATOM    813  CA  ALA A 108     -11.992   6.133  -0.333  1.00 93.25           C  
ATOM    814  C   ALA A 108     -11.867   6.684   1.085  1.00 93.25           C  
ATOM    815  CB  ALA A 108     -13.359   5.484  -0.532  1.00 93.25           C  
ATOM    816  O   ALA A 108     -12.273   7.812   1.355  1.00 93.25           O  
ATOM    817  N   THR A 109     -11.273   5.945   1.935  1.00 93.00           N  
ATOM    818  CA  THR A 109     -11.250   6.355   3.334  1.00 93.00           C  
ATOM    819  C   THR A 109      -9.820   6.594   3.809  1.00 93.00           C  
ATOM    820  CB  THR A 109     -11.922   5.301   4.234  1.00 93.00           C  
ATOM    821  O   THR A 109      -9.602   7.250   4.828  1.00 93.00           O  
ATOM    822  CG2 THR A 109     -13.398   5.137   3.881  1.00 93.00           C  
ATOM    823  OG1 THR A 109     -11.266   4.043   4.062  1.00 93.00           O  
ATOM    824  N   THR A 110      -8.898   6.035   3.143  1.00 94.56           N  
ATOM    825  CA  THR A 110      -7.488   6.172   3.504  1.00 94.56           C  
ATOM    826  C   THR A 110      -6.746   7.020   2.477  1.00 94.56           C  
ATOM    827  CB  THR A 110      -6.812   4.793   3.627  1.00 94.56           C  
ATOM    828  O   THR A 110      -6.934   6.848   1.271  1.00 94.56           O  
ATOM    829  CG2 THR A 110      -5.348   4.938   4.043  1.00 94.56           C  
ATOM    830  OG1 THR A 110      -7.500   4.016   4.613  1.00 94.56           O  
ATOM    831  N   GLY A 111      -5.941   7.953   3.027  1.00 95.62           N  
ATOM    832  CA  GLY A 111      -5.191   8.805   2.121  1.00 95.62           C  
ATOM    833  C   GLY A 111      -3.689   8.594   2.211  1.00 95.62           C  
ATOM    834  O   GLY A 111      -3.189   8.086   3.217  1.00 95.62           O  
ATOM    835  N   LEU A 112      -3.014   8.875   1.102  1.00 97.38           N  
ATOM    836  CA  LEU A 112      -1.555   8.852   1.044  1.00 97.38           C  
ATOM    837  C   LEU A 112      -1.019  10.117   0.387  1.00 97.38           C  
ATOM    838  CB  LEU A 112      -1.066   7.621   0.279  1.00 97.38           C  
ATOM    839  O   LEU A 112      -1.436  10.477  -0.717  1.00 97.38           O  
ATOM    840  CG  LEU A 112       0.444   7.375   0.280  1.00 97.38           C  
ATOM    841  CD1 LEU A 112       0.739   5.879   0.256  1.00 97.38           C  
ATOM    842  CD2 LEU A 112       1.100   8.078  -0.907  1.00 97.38           C  
ATOM    843  N   SER A 113      -0.067  10.773   1.188  1.00 96.94           N  
ATOM    844  CA  SER A 113       0.540  12.000   0.685  1.00 96.94           C  
ATOM    845  C   SER A 113       2.053  11.859   0.563  1.00 96.94           C  
ATOM    846  CB  SER A 113       0.200  13.180   1.598  1.00 96.94           C  
ATOM    847  O   SER A 113       2.676  11.117   1.321  1.00 96.94           O  
ATOM    848  OG  SER A 113      -1.203  13.359   1.692  1.00 96.94           O  
ATOM    849  N   PHE A 114       2.529  12.492  -0.418  1.00 96.56           N  
ATOM    850  CA  PHE A 114       3.963  12.492  -0.692  1.00 96.56           C  
ATOM    851  C   PHE A 114       4.500  13.922  -0.748  1.00 96.56           C  
ATOM    852  CB  PHE A 114       4.262  11.766  -2.008  1.00 96.56           C  
ATOM    853  O   PHE A 114       3.959  14.766  -1.459  1.00 96.56           O  
ATOM    854  CG  PHE A 114       5.703  11.844  -2.432  1.00 96.56           C  
ATOM    855  CD1 PHE A 114       6.113  12.773  -3.383  1.00 96.56           C  
ATOM    856  CD2 PHE A 114       6.645  10.992  -1.876  1.00 96.56           C  
ATOM    857  CE1 PHE A 114       7.449  12.844  -3.775  1.00 96.56           C  
ATOM    858  CE2 PHE A 114       7.980  11.055  -2.264  1.00 96.56           C  
ATOM    859  CZ  PHE A 114       8.383  11.984  -3.215  1.00 96.56           C  
ATOM    860  N   ILE A 115       5.641  14.086   0.046  1.00 95.25           N  
ATOM    861  CA  ILE A 115       6.215  15.430   0.092  1.00 95.25           C  
ATOM    862  C   ILE A 115       7.727  15.352  -0.113  1.00 95.25           C  
ATOM    863  CB  ILE A 115       5.891  16.141   1.428  1.00 95.25           C  
ATOM    864  O   ILE A 115       8.406  14.570   0.555  1.00 95.25           O  
ATOM    865  CG1 ILE A 115       4.379  16.172   1.664  1.00 95.25           C  
ATOM    866  CG2 ILE A 115       6.477  17.547   1.442  1.00 95.25           C  
ATOM    867  CD1 ILE A 115       3.980  16.500   3.094  1.00 95.25           C  
ATOM    868  N   ALA A 116       8.164  16.109  -1.097  1.00 93.38           N  
ATOM    869  CA  ALA A 116       9.586  16.359  -1.324  1.00 93.38           C  
ATOM    870  C   ALA A 116       9.891  17.859  -1.268  1.00 93.38           C  
ATOM    871  CB  ALA A 116      10.023  15.781  -2.668  1.00 93.38           C  
ATOM    872  O   ALA A 116       9.750  18.562  -2.270  1.00 93.38           O  
ATOM    873  N   THR A 117      10.352  18.328  -0.147  1.00 87.44           N  
ATOM    874  CA  THR A 117      10.453  19.750   0.173  1.00 87.44           C  
ATOM    875  C   THR A 117      11.547  20.422  -0.652  1.00 87.44           C  
ATOM    876  CB  THR A 117      10.727  19.969   1.672  1.00 87.44           C  
ATOM    877  O   THR A 117      11.383  21.547  -1.126  1.00 87.44           O  
ATOM    878  CG2 THR A 117      10.727  21.453   2.023  1.00 87.44           C  
ATOM    879  OG1 THR A 117       9.719  19.297   2.441  1.00 87.44           O  
ATOM    880  N   GLU A 118      12.586  19.719  -0.867  1.00 87.56           N  
ATOM    881  CA  GLU A 118      13.711  20.312  -1.593  1.00 87.56           C  
ATOM    882  C   GLU A 118      13.344  20.578  -3.049  1.00 87.56           C  
ATOM    883  CB  GLU A 118      14.930  19.391  -1.521  1.00 87.56           C  
ATOM    884  O   GLU A 118      13.859  21.516  -3.658  1.00 87.56           O  
ATOM    885  CG  GLU A 118      15.562  19.312  -0.137  1.00 87.56           C  
ATOM    886  CD  GLU A 118      16.953  18.703  -0.144  1.00 87.56           C  
ATOM    887  OE1 GLU A 118      17.578  18.594   0.936  1.00 87.56           O  
ATOM    888  OE2 GLU A 118      17.422  18.312  -1.239  1.00 87.56           O  
ATOM    889  N   GLU A 119      12.406  19.812  -3.559  1.00 87.00           N  
ATOM    890  CA  GLU A 119      11.969  19.953  -4.945  1.00 87.00           C  
ATOM    891  C   GLU A 119      10.664  20.734  -5.031  1.00 87.00           C  
ATOM    892  CB  GLU A 119      11.805  18.578  -5.605  1.00 87.00           C  
ATOM    893  O   GLU A 119      10.148  20.984  -6.129  1.00 87.00           O  
ATOM    894  CG  GLU A 119      13.094  17.781  -5.668  1.00 87.00           C  
ATOM    895  CD  GLU A 119      14.172  18.422  -6.523  1.00 87.00           C  
ATOM    896  OE1 GLU A 119      15.375  18.141  -6.309  1.00 87.00           O  
ATOM    897  OE2 GLU A 119      13.812  19.219  -7.422  1.00 87.00           O  
ATOM    898  N   GLY A 120      10.109  21.172  -3.852  1.00 88.19           N  
ATOM    899  CA  GLY A 120       8.852  21.906  -3.793  1.00 88.19           C  
ATOM    900  C   GLY A 120       7.660  21.094  -4.234  1.00 88.19           C  
ATOM    901  O   GLY A 120       6.715  21.625  -4.824  1.00 88.19           O  
ATOM    902  N   ILE A 121       7.699  19.828  -4.023  1.00 93.25           N  
ATOM    903  CA  ILE A 121       6.652  18.922  -4.477  1.00 93.25           C  
ATOM    904  C   ILE A 121       5.801  18.484  -3.285  1.00 93.25           C  
ATOM    905  CB  ILE A 121       7.246  17.688  -5.195  1.00 93.25           C  
ATOM    906  O   ILE A 121       6.336  18.047  -2.262  1.00 93.25           O  
ATOM    907  CG1 ILE A 121       7.984  18.109  -6.469  1.00 93.25           C  
ATOM    908  CG2 ILE A 121       6.148  16.672  -5.516  1.00 93.25           C  
ATOM    909  CD1 ILE A 121       8.828  17.016  -7.094  1.00 93.25           C  
ATOM    910  N   THR A 122       4.516  18.688  -3.400  1.00 94.56           N  
ATOM    911  CA  THR A 122       3.545  18.219  -2.418  1.00 94.56           C  
ATOM    912  C   THR A 122       2.354  17.562  -3.107  1.00 94.56           C  
ATOM    913  CB  THR A 122       3.053  19.375  -1.521  1.00 94.56           C  
ATOM    914  O   THR A 122       1.624  18.219  -3.855  1.00 94.56           O  
ATOM    915  CG2 THR A 122       2.133  18.859  -0.420  1.00 94.56           C  
ATOM    916  OG1 THR A 122       4.184  20.016  -0.920  1.00 94.56           O  
ATOM    917  N   LEU A 123       2.262  16.281  -2.879  1.00 94.75           N  
ATOM    918  CA  LEU A 123       1.134  15.523  -3.414  1.00 94.75           C  
ATOM    919  C   LEU A 123       0.235  15.016  -2.291  1.00 94.75           C  
ATOM    920  CB  LEU A 123       1.630  14.344  -4.258  1.00 94.75           C  
ATOM    921  O   LEU A 123       0.712  14.391  -1.343  1.00 94.75           O  
ATOM    922  CG  LEU A 123       2.494  14.695  -5.469  1.00 94.75           C  
ATOM    923  CD1 LEU A 123       2.990  13.422  -6.152  1.00 94.75           C  
ATOM    924  CD2 LEU A 123       1.714  15.562  -6.449  1.00 94.75           C  
ATOM    925  N   SER A 124      -0.995  15.383  -2.527  1.00 94.44           N  
ATOM    926  CA  SER A 124      -1.947  14.945  -1.515  1.00 94.44           C  
ATOM    927  C   SER A 124      -2.910  13.898  -2.076  1.00 94.44           C  
ATOM    928  CB  SER A 124      -2.736  16.125  -0.963  1.00 94.44           C  
ATOM    929  O   SER A 124      -3.299  13.977  -3.244  1.00 94.44           O  
ATOM    930  OG  SER A 124      -1.867  17.078  -0.352  1.00 94.44           O  
ATOM    931  N   ASN A 125      -3.105  12.883  -1.329  1.00 94.50           N  
ATOM    932  CA  ASN A 125      -4.086  11.828  -1.566  1.00 94.50           C  
ATOM    933  C   ASN A 125      -3.850  11.133  -2.902  1.00 94.50           C  
ATOM    934  CB  ASN A 125      -5.508  12.398  -1.510  1.00 94.50           C  
ATOM    935  O   ASN A 125      -4.762  11.023  -3.723  1.00 94.50           O  
ATOM    936  CG  ASN A 125      -6.559  11.320  -1.324  1.00 94.50           C  
ATOM    937  ND2 ASN A 125      -7.781  11.609  -1.753  1.00 94.50           N  
ATOM    938  OD1 ASN A 125      -6.273  10.242  -0.800  1.00 94.50           O  
ATOM    939  N   ILE A 126      -2.652  10.648  -3.051  1.00 96.69           N  
ATOM    940  CA  ILE A 126      -2.258  10.016  -4.305  1.00 96.69           C  
ATOM    941  C   ILE A 126      -2.592   8.531  -4.262  1.00 96.69           C  
ATOM    942  CB  ILE A 126      -0.753  10.219  -4.594  1.00 96.69           C  
ATOM    943  O   ILE A 126      -2.365   7.805  -5.234  1.00 96.69           O  
ATOM    944  CG1 ILE A 126       0.090   9.664  -3.441  1.00 96.69           C  
ATOM    945  CG2 ILE A 126      -0.445  11.703  -4.828  1.00 96.69           C  
ATOM    946  CD1 ILE A 126       1.583   9.609  -3.736  1.00 96.69           C  
ATOM    947  N   TYR A 127      -3.166   8.039  -3.176  1.00 96.94           N  
ATOM    948  CA  TYR A 127      -3.645   6.668  -3.045  1.00 96.94           C  
ATOM    949  C   TYR A 127      -4.957   6.473  -3.793  1.00 96.94           C  
ATOM    950  CB  TYR A 127      -3.824   6.301  -1.568  1.00 96.94           C  
ATOM    951  O   TYR A 127      -6.020   6.867  -3.305  1.00 96.94           O  
ATOM    952  CG  TYR A 127      -4.316   4.891  -1.349  1.00 96.94           C  
ATOM    953  CD1 TYR A 127      -5.203   4.594  -0.316  1.00 96.94           C  
ATOM    954  CD2 TYR A 127      -3.895   3.854  -2.172  1.00 96.94           C  
ATOM    955  CE1 TYR A 127      -5.656   3.295  -0.109  1.00 96.94           C  
ATOM    956  CE2 TYR A 127      -4.340   2.551  -1.975  1.00 96.94           C  
ATOM    957  OH  TYR A 127      -5.668   0.995  -0.742  1.00 96.94           O  
ATOM    958  CZ  TYR A 127      -5.223   2.283  -0.942  1.00 96.94           C  
ATOM    959  N   LYS A 128      -4.883   5.758  -5.004  1.00 94.50           N  
ATOM    960  CA  LYS A 128      -6.055   5.770  -5.871  1.00 94.50           C  
ATOM    961  C   LYS A 128      -6.594   4.355  -6.090  1.00 94.50           C  
ATOM    962  CB  LYS A 128      -5.723   6.414  -7.215  1.00 94.50           C  
ATOM    963  O   LYS A 128      -7.797   4.164  -6.258  1.00 94.50           O  
ATOM    964  CG  LYS A 128      -5.359   7.891  -7.121  1.00 94.50           C  
ATOM    965  CD  LYS A 128      -6.523   8.719  -6.602  1.00 94.50           C  
ATOM    966  CE  LYS A 128      -6.168  10.203  -6.535  1.00 94.50           C  
ATOM    967  NZ  LYS A 128      -7.281  11.008  -5.949  1.00 94.50           N  
ATOM    968  N   TYR A 129      -5.664   3.410  -6.066  1.00 93.31           N  
ATOM    969  CA  TYR A 129      -6.074   2.057  -6.426  1.00 93.31           C  
ATOM    970  C   TYR A 129      -5.664   1.060  -5.348  1.00 93.31           C  
ATOM    971  CB  TYR A 129      -5.465   1.650  -7.770  1.00 93.31           C  
ATOM    972  O   TYR A 129      -4.707   1.296  -4.605  1.00 93.31           O  
ATOM    973  CG  TYR A 129      -5.750   2.629  -8.883  1.00 93.31           C  
ATOM    974  CD1 TYR A 129      -7.023   2.738  -9.438  1.00 93.31           C  
ATOM    975  CD2 TYR A 129      -4.742   3.443  -9.391  1.00 93.31           C  
ATOM    976  CE1 TYR A 129      -7.289   3.637 -10.461  1.00 93.31           C  
ATOM    977  CE2 TYR A 129      -4.996   4.344 -10.422  1.00 93.31           C  
ATOM    978  OH  TYR A 129      -6.527   5.324 -11.969  1.00 93.31           O  
ATOM    979  CZ  TYR A 129      -6.270   4.434 -10.945  1.00 93.31           C  
ATOM    980  N   THR A 130      -6.535  -0.044  -5.262  1.00 91.81           N  
ATOM    981  CA  THR A 130      -6.207  -1.101  -4.309  1.00 91.81           C  
ATOM    982  C   THR A 130      -6.500  -2.475  -4.906  1.00 91.81           C  
ATOM    983  CB  THR A 130      -6.996  -0.932  -2.996  1.00 91.81           C  
ATOM    984  O   THR A 130      -7.492  -2.650  -5.617  1.00 91.81           O  
ATOM    985  CG2 THR A 130      -8.500  -1.022  -3.240  1.00 91.81           C  
ATOM    986  OG1 THR A 130      -6.609  -1.963  -2.078  1.00 91.81           O  
ATOM    987  N   LEU A 131      -5.559  -3.379  -4.668  1.00 90.38           N  
ATOM    988  CA  LEU A 131      -5.750  -4.766  -5.078  1.00 90.38           C  
ATOM    989  C   LEU A 131      -6.191  -5.625  -3.900  1.00 90.38           C  
ATOM    990  CB  LEU A 131      -4.461  -5.328  -5.684  1.00 90.38           C  
ATOM    991  O   LEU A 131      -6.262  -6.852  -4.016  1.00 90.38           O  
ATOM    992  CG  LEU A 131      -4.004  -4.707  -7.004  1.00 90.38           C  
ATOM    993  CD1 LEU A 131      -2.652  -5.277  -7.418  1.00 90.38           C  
ATOM    994  CD2 LEU A 131      -5.047  -4.941  -8.094  1.00 90.38           C  
ATOM    995  N   LEU A 132      -6.496  -4.992  -2.818  1.00 88.06           N  
ATOM    996  CA  LEU A 132      -6.934  -5.691  -1.616  1.00 88.06           C  
ATOM    997  C   LEU A 132      -8.305  -6.324  -1.823  1.00 88.06           C  
ATOM    998  CB  LEU A 132      -6.973  -4.734  -0.423  1.00 88.06           C  
ATOM    999  O   LEU A 132      -8.633  -7.332  -1.191  1.00 88.06           O  
ATOM   1000  CG  LEU A 132      -5.645  -4.094  -0.020  1.00 88.06           C  
ATOM   1001  CD1 LEU A 132      -5.852  -3.129   1.144  1.00 88.06           C  
ATOM   1002  CD2 LEU A 132      -4.625  -5.168   0.343  1.00 88.06           C  
ATOM   1003  N   THR A 133      -9.086  -5.793  -2.682  1.00 84.69           N  
ATOM   1004  CA  THR A 133     -10.453  -6.246  -2.865  1.00 84.69           C  
ATOM   1005  C   THR A 133     -10.586  -7.070  -4.145  1.00 84.69           C  
ATOM   1006  CB  THR A 133     -11.438  -5.062  -2.912  1.00 84.69           C  
ATOM   1007  O   THR A 133     -11.648  -7.625  -4.426  1.00 84.69           O  
ATOM   1008  CG2 THR A 133     -11.438  -4.293  -1.595  1.00 84.69           C  
ATOM   1009  OG1 THR A 133     -11.055  -4.172  -3.971  1.00 84.69           O  
ATOM   1010  N   ASP A 134      -9.508  -7.184  -4.902  1.00 76.62           N  
ATOM   1011  CA  ASP A 134      -9.586  -7.871  -6.188  1.00 76.62           C  
ATOM   1012  C   ASP A 134      -9.445  -9.383  -6.012  1.00 76.62           C  
ATOM   1013  CB  ASP A 134      -8.500  -7.348  -7.137  1.00 76.62           C  
ATOM   1014  O   ASP A 134      -8.430  -9.859  -5.504  1.00 76.62           O  
ATOM   1015  CG  ASP A 134      -9.070  -6.535  -8.289  1.00 76.62           C  
ATOM   1016  OD1 ASP A 134     -10.234  -6.762  -8.680  1.00 76.62           O  
ATOM   1017  OD2 ASP A 134      -8.344  -5.664  -8.812  1.00 76.62           O  
ATOM   1018  N   THR A 135     -10.516 -10.164  -6.184  1.00 61.31           N  
ATOM   1019  CA  THR A 135     -10.578 -11.578  -5.820  1.00 61.31           C  
ATOM   1020  C   THR A 135     -10.648 -12.453  -7.066  1.00 61.31           C  
ATOM   1021  CB  THR A 135     -11.789 -11.867  -4.914  1.00 61.31           C  
ATOM   1022  O   THR A 135     -10.406 -13.656  -6.996  1.00 61.31           O  
ATOM   1023  CG2 THR A 135     -11.641 -11.180  -3.561  1.00 61.31           C  
ATOM   1024  OG1 THR A 135     -12.977 -11.398  -5.555  1.00 61.31           O  
ATOM   1025  N   HIS A 136     -10.383 -11.945  -8.320  1.00 62.59           N  
ATOM   1026  CA  HIS A 136     -10.469 -12.844  -9.469  1.00 62.59           C  
ATOM   1027  C   HIS A 136      -9.508 -12.422 -10.570  1.00 62.59           C  
ATOM   1028  CB  HIS A 136     -11.898 -12.883 -10.008  1.00 62.59           C  
ATOM   1029  O   HIS A 136      -9.930 -11.938 -11.625  1.00 62.59           O  
ATOM   1030  CG  HIS A 136     -12.898 -13.414  -9.031  1.00 62.59           C  
ATOM   1031  CD2 HIS A 136     -13.898 -12.797  -8.359  1.00 62.59           C  
ATOM   1032  ND1 HIS A 136     -12.930 -14.734  -8.648  1.00 62.59           N  
ATOM   1033  CE1 HIS A 136     -13.914 -14.906  -7.773  1.00 62.59           C  
ATOM   1034  NE2 HIS A 136     -14.516 -13.742  -7.582  1.00 62.59           N  
ATOM   1035  N   LEU A 137      -8.188 -12.523 -10.188  1.00 76.62           N  
ATOM   1036  CA  LEU A 137      -7.215 -12.211 -11.219  1.00 76.62           C  
ATOM   1037  C   LEU A 137      -6.945 -13.422 -12.102  1.00 76.62           C  
ATOM   1038  CB  LEU A 137      -5.906 -11.719 -10.594  1.00 76.62           C  
ATOM   1039  O   LEU A 137      -6.988 -14.562 -11.633  1.00 76.62           O  
ATOM   1040  CG  LEU A 137      -5.996 -10.453  -9.742  1.00 76.62           C  
ATOM   1041  CD1 LEU A 137      -4.680 -10.219  -9.008  1.00 76.62           C  
ATOM   1042  CD2 LEU A 137      -6.355  -9.250 -10.602  1.00 76.62           C  
ATOM   1043  N   THR A 138      -7.023 -13.188 -13.367  1.00 82.12           N  
ATOM   1044  CA  THR A 138      -6.727 -14.242 -14.336  1.00 82.12           C  
ATOM   1045  C   THR A 138      -5.230 -14.281 -14.648  1.00 82.12           C  
ATOM   1046  CB  THR A 138      -7.516 -14.039 -15.641  1.00 82.12           C  
ATOM   1047  O   THR A 138      -4.551 -13.258 -14.578  1.00 82.12           O  
ATOM   1048  CG2 THR A 138      -9.016 -14.172 -15.406  1.00 82.12           C  
ATOM   1049  OG1 THR A 138      -7.238 -12.734 -16.172  1.00 82.12           O  
ATOM   1050  N   PRO A 139      -4.805 -15.594 -14.812  1.00 83.50           N  
ATOM   1051  CA  PRO A 139      -3.395 -15.680 -15.195  1.00 83.50           C  
ATOM   1052  C   PRO A 139      -3.084 -14.891 -16.469  1.00 83.50           C  
ATOM   1053  CB  PRO A 139      -3.178 -17.172 -15.422  1.00 83.50           C  
ATOM   1054  O   PRO A 139      -3.953 -14.734 -17.328  1.00 83.50           O  
ATOM   1055  CG  PRO A 139      -4.266 -17.844 -14.641  1.00 83.50           C  
ATOM   1056  CD  PRO A 139      -5.461 -16.922 -14.617  1.00 83.50           C  
ATOM   1057  N   VAL A 140      -1.865 -14.289 -16.484  1.00 85.06           N  
ATOM   1058  CA  VAL A 140      -1.391 -13.570 -17.656  1.00 85.06           C  
ATOM   1059  C   VAL A 140      -0.408 -14.445 -18.438  1.00 85.06           C  
ATOM   1060  CB  VAL A 140      -0.724 -12.234 -17.266  1.00 85.06           C  
ATOM   1061  O   VAL A 140       0.261 -15.305 -17.859  1.00 85.06           O  
ATOM   1062  CG1 VAL A 140      -0.248 -11.484 -18.516  1.00 85.06           C  
ATOM   1063  CG2 VAL A 140      -1.691 -11.367 -16.469  1.00 85.06           C  
ATOM   1064  N   SER A 141      -0.504 -14.344 -19.781  1.00 83.81           N  
ATOM   1065  CA  SER A 141       0.408 -15.086 -20.641  1.00 83.81           C  
ATOM   1066  C   SER A 141       1.508 -14.188 -21.188  1.00 83.81           C  
ATOM   1067  CB  SER A 141      -0.354 -15.742 -21.797  1.00 83.81           C  
ATOM   1068  O   SER A 141       1.238 -13.070 -21.625  1.00 83.81           O  
ATOM   1069  OG  SER A 141      -1.335 -16.641 -21.297  1.00 83.81           O  
ATOM   1070  N   ALA A 142       2.742 -14.672 -21.000  1.00 83.50           N  
ATOM   1071  CA  ALA A 142       3.902 -14.000 -21.562  1.00 83.50           C  
ATOM   1072  C   ALA A 142       4.863 -15.000 -22.203  1.00 83.50           C  
ATOM   1073  CB  ALA A 142       4.617 -13.172 -20.500  1.00 83.50           C  
ATOM   1074  O   ALA A 142       5.246 -15.984 -21.562  1.00 83.50           O  
ATOM   1075  N   SER A 143       5.156 -14.727 -23.500  1.00 81.94           N  
ATOM   1076  CA  SER A 143       6.109 -15.555 -24.234  1.00 81.94           C  
ATOM   1077  C   SER A 143       5.652 -17.000 -24.297  1.00 81.94           C  
ATOM   1078  CB  SER A 143       7.492 -15.469 -23.594  1.00 81.94           C  
ATOM   1079  O   SER A 143       6.465 -17.922 -24.172  1.00 81.94           O  
ATOM   1080  OG  SER A 143       7.992 -14.148 -23.625  1.00 81.94           O  
ATOM   1081  N   GLY A 144       4.293 -17.250 -24.328  1.00 82.75           N  
ATOM   1082  CA  GLY A 144       3.760 -18.594 -24.500  1.00 82.75           C  
ATOM   1083  C   GLY A 144       3.615 -19.359 -23.188  1.00 82.75           C  
ATOM   1084  O   GLY A 144       3.232 -20.531 -23.188  1.00 82.75           O  
ATOM   1085  N   TYR A 145       3.967 -18.688 -22.094  1.00 85.19           N  
ATOM   1086  CA  TYR A 145       3.850 -19.281 -20.766  1.00 85.19           C  
ATOM   1087  C   TYR A 145       2.811 -18.562 -19.922  1.00 85.19           C  
ATOM   1088  CB  TYR A 145       5.203 -19.281 -20.047  1.00 85.19           C  
ATOM   1089  O   TYR A 145       2.652 -17.344 -20.047  1.00 85.19           O  
ATOM   1090  CG  TYR A 145       6.297 -20.000 -20.812  1.00 85.19           C  
ATOM   1091  CD1 TYR A 145       6.445 -21.375 -20.719  1.00 85.19           C  
ATOM   1092  CD2 TYR A 145       7.180 -19.297 -21.625  1.00 85.19           C  
ATOM   1093  CE1 TYR A 145       7.453 -22.047 -21.406  1.00 85.19           C  
ATOM   1094  CE2 TYR A 145       8.188 -19.938 -22.328  1.00 85.19           C  
ATOM   1095  OH  TYR A 145       9.320 -21.969 -22.891  1.00 85.19           O  
ATOM   1096  CZ  TYR A 145       8.320 -21.312 -22.203  1.00 85.19           C  
ATOM   1097  N   SER A 146       2.051 -19.375 -19.078  1.00 86.81           N  
ATOM   1098  CA  SER A 146       1.066 -18.797 -18.172  1.00 86.81           C  
ATOM   1099  C   SER A 146       1.696 -18.422 -16.844  1.00 86.81           C  
ATOM   1100  CB  SER A 146      -0.096 -19.766 -17.953  1.00 86.81           C  
ATOM   1101  O   SER A 146       2.510 -19.172 -16.297  1.00 86.81           O  
ATOM   1102  OG  SER A 146      -0.833 -19.953 -19.141  1.00 86.81           O  
ATOM   1103  N   LEU A 147       1.372 -17.250 -16.391  1.00 87.50           N  
ATOM   1104  CA  LEU A 147       1.898 -16.734 -15.133  1.00 87.50           C  
ATOM   1105  C   LEU A 147       0.770 -16.453 -14.148  1.00 87.50           C  
ATOM   1106  CB  LEU A 147       2.721 -15.469 -15.359  1.00 87.50           C  
ATOM   1107  O   LEU A 147      -0.121 -15.648 -14.430  1.00 87.50           O  
ATOM   1108  CG  LEU A 147       3.318 -14.812 -14.117  1.00 87.50           C  
ATOM   1109  CD1 LEU A 147       4.332 -15.742 -13.461  1.00 87.50           C  
ATOM   1110  CD2 LEU A 147       3.959 -13.477 -14.477  1.00 87.50           C  
ATOM   1111  N   THR A 148       0.864 -17.156 -13.008  1.00 88.06           N  
ATOM   1112  CA  THR A 148      -0.067 -16.875 -11.922  1.00 88.06           C  
ATOM   1113  C   THR A 148       0.362 -15.633 -11.141  1.00 88.06           C  
ATOM   1114  CB  THR A 148      -0.175 -18.078 -10.961  1.00 88.06           C  
ATOM   1115  O   THR A 148       1.503 -15.547 -10.680  1.00 88.06           O  
ATOM   1116  CG2 THR A 148      -1.212 -17.812  -9.875  1.00 88.06           C  
ATOM   1117  OG1 THR A 148      -0.558 -19.234 -11.703  1.00 88.06           O  
ATOM   1118  N   LEU A 149      -0.516 -14.672 -10.945  1.00 87.56           N  
ATOM   1119  CA  LEU A 149      -0.191 -13.359 -10.406  1.00 87.56           C  
ATOM   1120  C   LEU A 149      -0.261 -13.367  -8.883  1.00 87.56           C  
ATOM   1121  CB  LEU A 149      -1.141 -12.297 -10.969  1.00 87.56           C  
ATOM   1122  O   LEU A 149       0.426 -12.586  -8.227  1.00 87.56           O  
ATOM   1123  CG  LEU A 149      -1.113 -12.094 -12.484  1.00 87.56           C  
ATOM   1124  CD1 LEU A 149      -2.188 -11.102 -12.906  1.00 87.56           C  
ATOM   1125  CD2 LEU A 149       0.265 -11.625 -12.938  1.00 87.56           C  
ATOM   1126  N   GLU A 150      -1.104 -14.219  -8.305  1.00 86.69           N  
ATOM   1127  CA  GLU A 150      -1.287 -14.234  -6.852  1.00 86.69           C  
ATOM   1128  C   GLU A 150      -1.209 -15.656  -6.301  1.00 86.69           C  
ATOM   1129  CB  GLU A 150      -2.625 -13.594  -6.477  1.00 86.69           C  
ATOM   1130  O   GLU A 150      -1.478 -16.625  -7.016  1.00 86.69           O  
ATOM   1131  CG  GLU A 150      -3.838 -14.383  -6.945  1.00 86.69           C  
ATOM   1132  CD  GLU A 150      -5.160 -13.719  -6.594  1.00 86.69           C  
ATOM   1133  OE1 GLU A 150      -6.230 -14.289  -6.918  1.00 86.69           O  
ATOM   1134  OE2 GLU A 150      -5.125 -12.625  -5.996  1.00 86.69           O  
ATOM   1135  N   SER A 151      -0.700 -15.734  -5.086  1.00 85.62           N  
ATOM   1136  CA  SER A 151      -0.682 -16.984  -4.332  1.00 85.62           C  
ATOM   1137  C   SER A 151      -1.730 -16.969  -3.223  1.00 85.62           C  
ATOM   1138  CB  SER A 151       0.703 -17.219  -3.730  1.00 85.62           C  
ATOM   1139  O   SER A 151      -2.242 -15.914  -2.854  1.00 85.62           O  
ATOM   1140  OG  SER A 151       1.692 -17.250  -4.742  1.00 85.62           O  
ATOM   1141  N   ASN A 152      -2.139 -18.141  -2.908  1.00 84.06           N  
ATOM   1142  CA  ASN A 152      -3.137 -18.234  -1.851  1.00 84.06           C  
ATOM   1143  C   ASN A 152      -2.676 -19.156  -0.729  1.00 84.06           C  
ATOM   1144  CB  ASN A 152      -4.477 -18.719  -2.418  1.00 84.06           C  
ATOM   1145  O   ASN A 152      -1.860 -20.062  -0.954  1.00 84.06           O  
ATOM   1146  CG  ASN A 152      -4.379 -20.094  -3.059  1.00 84.06           C  
ATOM   1147  ND2 ASN A 152      -4.637 -20.156  -4.359  1.00 84.06           N  
ATOM   1148  OD1 ASN A 152      -4.078 -21.078  -2.391  1.00 84.06           O  
ATOM   1149  N   LEU A 153      -3.039 -18.781   0.444  1.00 80.38           N  
ATOM   1150  CA  LEU A 153      -2.795 -19.578   1.640  1.00 80.38           C  
ATOM   1151  C   LEU A 153      -4.086 -19.781   2.430  1.00 80.38           C  
ATOM   1152  CB  LEU A 153      -1.738 -18.906   2.523  1.00 80.38           C  
ATOM   1153  O   LEU A 153      -4.816 -18.828   2.686  1.00 80.38           O  
ATOM   1154  CG  LEU A 153      -1.373 -19.656   3.814  1.00 80.38           C  
ATOM   1155  CD1 LEU A 153      -0.580 -20.906   3.496  1.00 80.38           C  
ATOM   1156  CD2 LEU A 153      -0.584 -18.734   4.746  1.00 80.38           C  
ATOM   1157  N   THR A 154      -4.324 -21.109   2.748  1.00 79.12           N  
ATOM   1158  CA  THR A 154      -5.516 -21.406   3.533  1.00 79.12           C  
ATOM   1159  C   THR A 154      -5.148 -21.703   4.980  1.00 79.12           C  
ATOM   1160  CB  THR A 154      -6.301 -22.594   2.938  1.00 79.12           C  
ATOM   1161  O   THR A 154      -4.289 -22.547   5.242  1.00 79.12           O  
ATOM   1162  CG2 THR A 154      -7.633 -22.781   3.648  1.00 79.12           C  
ATOM   1163  OG1 THR A 154      -6.543 -22.344   1.547  1.00 79.12           O  
ATOM   1164  N   SER A 155      -5.633 -20.828   5.832  1.00 71.44           N  
ATOM   1165  CA  SER A 155      -5.438 -21.031   7.262  1.00 71.44           C  
ATOM   1166  C   SER A 155      -6.727 -20.766   8.039  1.00 71.44           C  
ATOM   1167  CB  SER A 155      -4.324 -20.109   7.785  1.00 71.44           C  
ATOM   1168  O   SER A 155      -7.348 -19.719   7.883  1.00 71.44           O  
ATOM   1169  OG  SER A 155      -4.086 -20.359   9.164  1.00 71.44           O  
ATOM   1170  N   GLY A 156      -7.125 -21.719   8.914  1.00 71.25           N  
ATOM   1171  CA  GLY A 156      -8.266 -21.500   9.789  1.00 71.25           C  
ATOM   1172  C   GLY A 156      -9.578 -21.375   9.039  1.00 71.25           C  
ATOM   1173  O   GLY A 156     -10.453 -20.609   9.438  1.00 71.25           O  
ATOM   1174  N   GLY A 157      -9.781 -21.969   7.805  1.00 73.50           N  
ATOM   1175  CA  GLY A 157     -11.031 -22.016   7.059  1.00 73.50           C  
ATOM   1176  C   GLY A 157     -11.219 -20.844   6.133  1.00 73.50           C  
ATOM   1177  O   GLY A 157     -12.242 -20.734   5.453  1.00 73.50           O  
ATOM   1178  N   ASN A 158     -10.211 -19.875   6.141  1.00 71.62           N  
ATOM   1179  CA  ASN A 158     -10.219 -18.734   5.246  1.00 71.62           C  
ATOM   1180  C   ASN A 158      -9.070 -18.797   4.238  1.00 71.62           C  
ATOM   1181  CB  ASN A 158     -10.141 -17.422   6.047  1.00 71.62           C  
ATOM   1182  O   ASN A 158      -8.008 -19.344   4.539  1.00 71.62           O  
ATOM   1183  CG  ASN A 158     -11.344 -17.234   6.953  1.00 71.62           C  
ATOM   1184  ND2 ASN A 158     -11.094 -16.797   8.180  1.00 71.62           N  
ATOM   1185  OD1 ASN A 158     -12.484 -17.469   6.547  1.00 71.62           O  
ATOM   1186  N   THR A 159      -9.367 -18.453   2.926  1.00 74.38           N  
ATOM   1187  CA  THR A 159      -8.352 -18.375   1.886  1.00 74.38           C  
ATOM   1188  C   THR A 159      -7.848 -16.938   1.720  1.00 74.38           C  
ATOM   1189  CB  THR A 159      -8.883 -18.891   0.539  1.00 74.38           C  
ATOM   1190  O   THR A 159      -8.648 -16.016   1.572  1.00 74.38           O  
ATOM   1191  CG2 THR A 159      -7.785 -18.922  -0.518  1.00 74.38           C  
ATOM   1192  OG1 THR A 159      -9.398 -20.219   0.714  1.00 74.38           O  
ATOM   1193  N   TYR A 160      -6.520 -16.844   1.785  1.00 76.56           N  
ATOM   1194  CA  TYR A 160      -5.863 -15.555   1.653  1.00 76.56           C  
ATOM   1195  C   TYR A 160      -5.070 -15.469   0.353  1.00 76.56           C  
ATOM   1196  CB  TYR A 160      -4.938 -15.297   2.844  1.00 76.56           C  
ATOM   1197  O   TYR A 160      -4.438 -16.453  -0.056  1.00 76.56           O  
ATOM   1198  CG  TYR A 160      -5.621 -15.406   4.184  1.00 76.56           C  
ATOM   1199  CD1 TYR A 160      -6.289 -14.320   4.742  1.00 76.56           C  
ATOM   1200  CD2 TYR A 160      -5.605 -16.609   4.895  1.00 76.56           C  
ATOM   1201  CE1 TYR A 160      -6.922 -14.414   5.977  1.00 76.56           C  
ATOM   1202  CE2 TYR A 160      -6.234 -16.719   6.129  1.00 76.56           C  
ATOM   1203  OH  TYR A 160      -7.516 -15.719   7.883  1.00 76.56           O  
ATOM   1204  CZ  TYR A 160      -6.891 -15.617   6.660  1.00 76.56           C  
ATOM   1205  N   TYR A 161      -5.250 -14.234  -0.232  1.00 81.38           N  
ATOM   1206  CA  TYR A 161      -4.477 -14.016  -1.450  1.00 81.38           C  
ATOM   1207  C   TYR A 161      -3.387 -12.977  -1.226  1.00 81.38           C  
ATOM   1208  CB  TYR A 161      -5.395 -13.578  -2.596  1.00 81.38           C  
ATOM   1209  O   TYR A 161      -3.613 -11.969  -0.554  1.00 81.38           O  
ATOM   1210  CG  TYR A 161      -6.402 -14.617  -3.004  1.00 81.38           C  
ATOM   1211  CD1 TYR A 161      -6.090 -15.578  -3.963  1.00 81.38           C  
ATOM   1212  CD2 TYR A 161      -7.672 -14.648  -2.434  1.00 81.38           C  
ATOM   1213  CE1 TYR A 161      -7.016 -16.547  -4.344  1.00 81.38           C  
ATOM   1214  CE2 TYR A 161      -8.609 -15.609  -2.807  1.00 81.38           C  
ATOM   1215  OH  TYR A 161      -9.195 -17.500  -4.137  1.00 81.38           O  
ATOM   1216  CZ  TYR A 161      -8.273 -16.547  -3.762  1.00 81.38           C  
ATOM   1217  N   TYR A 162      -2.217 -13.344  -1.696  1.00 87.19           N  
ATOM   1218  CA  TYR A 162      -1.117 -12.406  -1.537  1.00 87.19           C  
ATOM   1219  C   TYR A 162      -0.215 -12.406  -2.766  1.00 87.19           C  
ATOM   1220  CB  TYR A 162      -0.297 -12.734  -0.288  1.00 87.19           C  
ATOM   1221  O   TYR A 162      -0.299 -13.305  -3.604  1.00 87.19           O  
ATOM   1222  CG  TYR A 162       0.397 -14.078  -0.359  1.00 87.19           C  
ATOM   1223  CD1 TYR A 162      -0.262 -15.242   0.018  1.00 87.19           C  
ATOM   1224  CD2 TYR A 162       1.712 -14.180  -0.801  1.00 87.19           C  
ATOM   1225  CE1 TYR A 162       0.374 -16.484  -0.044  1.00 87.19           C  
ATOM   1226  CE2 TYR A 162       2.357 -15.406  -0.867  1.00 87.19           C  
ATOM   1227  OH  TYR A 162       2.314 -17.766  -0.550  1.00 87.19           O  
ATOM   1228  CZ  TYR A 162       1.681 -16.547  -0.487  1.00 87.19           C  
ATOM   1229  N   PHE A 163       0.578 -11.289  -2.846  1.00 89.50           N  
ATOM   1230  CA  PHE A 163       1.539 -11.156  -3.934  1.00 89.50           C  
ATOM   1231  C   PHE A 163       2.963 -11.336  -3.424  1.00 89.50           C  
ATOM   1232  CB  PHE A 163       1.397  -9.797  -4.617  1.00 89.50           C  
ATOM   1233  O   PHE A 163       3.369 -10.688  -2.457  1.00 89.50           O  
ATOM   1234  CG  PHE A 163       0.071  -9.594  -5.301  1.00 89.50           C  
ATOM   1235  CD1 PHE A 163      -0.091  -9.906  -6.645  1.00 89.50           C  
ATOM   1236  CD2 PHE A 163      -1.014  -9.086  -4.598  1.00 89.50           C  
ATOM   1237  CE1 PHE A 163      -1.317  -9.719  -7.277  1.00 89.50           C  
ATOM   1238  CE2 PHE A 163      -2.242  -8.898  -5.223  1.00 89.50           C  
ATOM   1239  CZ  PHE A 163      -2.393  -9.211  -6.562  1.00 89.50           C  
ATOM   1240  N   SER A 164       3.668 -12.242  -4.047  1.00 87.38           N  
ATOM   1241  CA  SER A 164       5.016 -12.594  -3.605  1.00 87.38           C  
ATOM   1242  C   SER A 164       6.020 -11.516  -4.000  1.00 87.38           C  
ATOM   1243  CB  SER A 164       5.441 -13.938  -4.191  1.00 87.38           C  
ATOM   1244  O   SER A 164       7.102 -11.422  -3.414  1.00 87.38           O  
ATOM   1245  OG  SER A 164       5.324 -13.930  -5.605  1.00 87.38           O  
ATOM   1246  N   SER A 165       5.609 -10.727  -4.973  1.00 89.25           N  
ATOM   1247  CA  SER A 165       6.477  -9.656  -5.461  1.00 89.25           C  
ATOM   1248  C   SER A 165       5.664  -8.430  -5.863  1.00 89.25           C  
ATOM   1249  CB  SER A 165       7.309 -10.141  -6.648  1.00 89.25           C  
ATOM   1250  O   SER A 165       4.523  -8.555  -6.312  1.00 89.25           O  
ATOM   1251  OG  SER A 165       7.953  -9.055  -7.289  1.00 89.25           O  
ATOM   1252  N   PRO A 166       6.297  -7.211  -5.699  1.00 91.62           N  
ATOM   1253  CA  PRO A 166       5.609  -5.992  -6.137  1.00 91.62           C  
ATOM   1254  C   PRO A 166       5.355  -5.969  -7.645  1.00 91.62           C  
ATOM   1255  CB  PRO A 166       6.574  -4.879  -5.730  1.00 91.62           C  
ATOM   1256  O   PRO A 166       4.379  -5.371  -8.102  1.00 91.62           O  
ATOM   1257  CG  PRO A 166       7.891  -5.559  -5.551  1.00 91.62           C  
ATOM   1258  CD  PRO A 166       7.645  -6.977  -5.121  1.00 91.62           C  
ATOM   1259  N   TYR A 167       6.164  -6.660  -8.383  1.00 93.06           N  
ATOM   1260  CA  TYR A 167       6.039  -6.676  -9.836  1.00 93.06           C  
ATOM   1261  C   TYR A 167       4.844  -7.516 -10.266  1.00 93.06           C  
ATOM   1262  CB  TYR A 167       7.316  -7.219 -10.477  1.00 93.06           C  
ATOM   1263  O   TYR A 167       4.145  -7.164 -11.227  1.00 93.06           O  
ATOM   1264  CG  TYR A 167       8.531  -6.359 -10.227  1.00 93.06           C  
ATOM   1265  CD1 TYR A 167       8.531  -5.004 -10.539  1.00 93.06           C  
ATOM   1266  CD2 TYR A 167       9.688  -6.906  -9.680  1.00 93.06           C  
ATOM   1267  CE1 TYR A 167       9.648  -4.207 -10.312  1.00 93.06           C  
ATOM   1268  CE2 TYR A 167      10.812  -6.121  -9.453  1.00 93.06           C  
ATOM   1269  OH  TYR A 167      11.898  -3.994  -9.547  1.00 93.06           O  
ATOM   1270  CZ  TYR A 167      10.781  -4.777  -9.773  1.00 93.06           C  
ATOM   1271  N   LEU A 168       4.586  -8.609  -9.570  1.00 91.75           N  
ATOM   1272  CA  LEU A 168       3.377  -9.375  -9.828  1.00 91.75           C  
ATOM   1273  C   LEU A 168       2.129  -8.547  -9.547  1.00 91.75           C  
ATOM   1274  CB  LEU A 168       3.359 -10.656  -8.984  1.00 91.75           C  
ATOM   1275  O   LEU A 168       1.142  -8.633 -10.281  1.00 91.75           O  
ATOM   1276  CG  LEU A 168       4.418 -11.703  -9.320  1.00 91.75           C  
ATOM   1277  CD1 LEU A 168       4.297 -12.898  -8.383  1.00 91.75           C  
ATOM   1278  CD2 LEU A 168       4.289 -12.148 -10.773  1.00 91.75           C  
ATOM   1279  N   ALA A 169       2.223  -7.785  -8.516  1.00 92.19           N  
ATOM   1280  CA  ALA A 169       1.122  -6.887  -8.172  1.00 92.19           C  
ATOM   1281  C   ALA A 169       0.894  -5.855  -9.273  1.00 92.19           C  
ATOM   1282  CB  ALA A 169       1.398  -6.188  -6.840  1.00 92.19           C  
ATOM   1283  O   ALA A 169      -0.249  -5.512  -9.578  1.00 92.19           O  
ATOM   1284  N   LEU A 170       1.973  -5.391  -9.852  1.00 92.62           N  
ATOM   1285  CA  LEU A 170       1.879  -4.414 -10.938  1.00 92.62           C  
ATOM   1286  C   LEU A 170       1.152  -5.008 -12.141  1.00 92.62           C  
ATOM   1287  CB  LEU A 170       3.273  -3.939 -11.352  1.00 92.62           C  
ATOM   1288  O   LEU A 170       0.320  -4.340 -12.758  1.00 92.62           O  
ATOM   1289  CG  LEU A 170       3.865  -2.787 -10.539  1.00 92.62           C  
ATOM   1290  CD1 LEU A 170       5.348  -2.623 -10.852  1.00 92.62           C  
ATOM   1291  CD2 LEU A 170       3.107  -1.493 -10.812  1.00 92.62           C  
ATOM   1292  N   LEU A 171       1.539  -6.195 -12.469  1.00 91.81           N  
ATOM   1293  CA  LEU A 171       0.875  -6.871 -13.578  1.00 91.81           C  
ATOM   1294  C   LEU A 171      -0.615  -7.039 -13.297  1.00 91.81           C  
ATOM   1295  CB  LEU A 171       1.516  -8.242 -13.828  1.00 91.81           C  
ATOM   1296  O   LEU A 171      -1.443  -6.867 -14.195  1.00 91.81           O  
ATOM   1297  CG  LEU A 171       2.947  -8.227 -14.375  1.00 91.81           C  
ATOM   1298  CD1 LEU A 171       3.455  -9.656 -14.555  1.00 91.81           C  
ATOM   1299  CD2 LEU A 171       3.016  -7.453 -15.688  1.00 91.81           C  
ATOM   1300  N   ALA A 172      -0.895  -7.375 -12.062  1.00 91.12           N  
ATOM   1301  CA  ALA A 172      -2.289  -7.527 -11.648  1.00 91.12           C  
ATOM   1302  C   ALA A 172      -3.041  -6.203 -11.766  1.00 91.12           C  
ATOM   1303  CB  ALA A 172      -2.369  -8.062 -10.227  1.00 91.12           C  
ATOM   1304  O   ALA A 172      -4.195  -6.176 -12.203  1.00 91.12           O  
ATOM   1305  N   LEU A 173      -2.387  -5.199 -11.305  1.00 91.44           N  
ATOM   1306  CA  LEU A 173      -2.982  -3.869 -11.398  1.00 91.44           C  
ATOM   1307  C   LEU A 173      -3.297  -3.514 -12.852  1.00 91.44           C  
ATOM   1308  CB  LEU A 173      -2.045  -2.820 -10.797  1.00 91.44           C  
ATOM   1309  O   LEU A 173      -4.359  -2.961 -13.141  1.00 91.44           O  
ATOM   1310  CG  LEU A 173      -2.572  -1.385 -10.758  1.00 91.44           C  
ATOM   1311  CD1 LEU A 173      -3.750  -1.280  -9.789  1.00 91.44           C  
ATOM   1312  CD2 LEU A 173      -1.463  -0.418 -10.359  1.00 91.44           C  
ATOM   1313  N   ASN A 174      -2.334  -3.789 -13.672  1.00 90.00           N  
ATOM   1314  CA  ASN A 174      -2.514  -3.539 -15.102  1.00 90.00           C  
ATOM   1315  C   ASN A 174      -3.754  -4.246 -15.641  1.00 90.00           C  
ATOM   1316  CB  ASN A 174      -1.272  -3.975 -15.883  1.00 90.00           C  
ATOM   1317  O   ASN A 174      -4.504  -3.670 -16.438  1.00 90.00           O  
ATOM   1318  CG  ASN A 174      -1.347  -3.607 -17.344  1.00 90.00           C  
ATOM   1319  ND2 ASN A 174      -1.078  -4.574 -18.219  1.00 90.00           N  
ATOM   1320  OD1 ASN A 174      -1.643  -2.461 -17.703  1.00 90.00           O  
ATOM   1321  N   GLN A 175      -3.986  -5.449 -15.211  1.00 87.19           N  
ATOM   1322  CA  GLN A 175      -5.145  -6.234 -15.633  1.00 87.19           C  
ATOM   1323  C   GLN A 175      -6.438  -5.645 -15.086  1.00 87.19           C  
ATOM   1324  CB  GLN A 175      -4.996  -7.688 -15.188  1.00 87.19           C  
ATOM   1325  O   GLN A 175      -7.457  -5.617 -15.773  1.00 87.19           O  
ATOM   1326  CG  GLN A 175      -6.125  -8.594 -15.664  1.00 87.19           C  
ATOM   1327  CD  GLN A 175      -5.973 -10.023 -15.180  1.00 87.19           C  
ATOM   1328  NE2 GLN A 175      -6.902 -10.883 -15.570  1.00 87.19           N  
ATOM   1329  OE1 GLN A 175      -5.031 -10.352 -14.453  1.00 87.19           O  
ATOM   1330  N   SER A 176      -6.332  -5.199 -13.867  1.00 85.12           N  
ATOM   1331  CA  SER A 176      -7.516  -4.676 -13.195  1.00 85.12           C  
ATOM   1332  C   SER A 176      -7.953  -3.344 -13.789  1.00 85.12           C  
ATOM   1333  CB  SER A 176      -7.254  -4.512 -11.695  1.00 85.12           C  
ATOM   1334  O   SER A 176      -9.141  -3.027 -13.812  1.00 85.12           O  
ATOM   1335  OG  SER A 176      -7.059  -5.773 -11.078  1.00 85.12           O  
ATOM   1336  N   LEU A 177      -7.020  -2.650 -14.320  1.00 85.88           N  
ATOM   1337  CA  LEU A 177      -7.297  -1.334 -14.883  1.00 85.88           C  
ATOM   1338  C   LEU A 177      -7.500  -1.423 -16.391  1.00 85.88           C  
ATOM   1339  CB  LEU A 177      -6.160  -0.362 -14.562  1.00 85.88           C  
ATOM   1340  O   LEU A 177      -6.711  -2.061 -17.094  1.00 85.88           O  
ATOM   1341  CG  LEU A 177      -5.934  -0.042 -13.086  1.00 85.88           C  
ATOM   1342  CD1 LEU A 177      -4.711   0.854 -12.914  1.00 85.88           C  
ATOM   1343  CD2 LEU A 177      -7.172   0.617 -12.484  1.00 85.88           C  
ATOM   1344  N   SER A 178      -8.758  -1.994 -16.891  1.00 67.81           N  
ATOM   1345  CA  SER A 178      -9.109  -2.178 -18.281  1.00 67.81           C  
ATOM   1346  C   SER A 178      -8.289  -1.257 -19.188  1.00 67.81           C  
ATOM   1347  CB  SER A 178     -10.602  -1.920 -18.500  1.00 67.81           C  
ATOM   1348  O   SER A 178      -8.023  -0.106 -18.828  1.00 67.81           O  
ATOM   1349  OG  SER A 178     -11.383  -2.814 -17.734  1.00 67.81           O  
ATOM   1350  N   LYS A 179      -7.379  -1.785 -20.219  1.00 63.56           N  
ATOM   1351  CA  LYS A 179      -6.594  -1.092 -21.234  1.00 63.56           C  
ATOM   1352  C   LYS A 179      -7.496  -0.321 -22.188  1.00 63.56           C  
ATOM   1353  CB  LYS A 179      -5.727  -2.084 -22.016  1.00 63.56           C  
ATOM   1354  O   LYS A 179      -8.375  -0.905 -22.828  1.00 63.56           O  
ATOM   1355  CG  LYS A 179      -4.688  -2.797 -21.156  1.00 63.56           C  
ATOM   1356  CD  LYS A 179      -3.816  -3.723 -22.000  1.00 63.56           C  
ATOM   1357  CE  LYS A 179      -2.822  -4.492 -21.141  1.00 63.56           C  
ATOM   1358  NZ  LYS A 179      -1.977  -5.410 -21.953  1.00 63.56           N  
ATOM   1359  N   VAL A 180      -8.125   0.795 -21.750  1.00 55.78           N  
ATOM   1360  CA  VAL A 180      -8.867   1.521 -22.781  1.00 55.78           C  
ATOM   1361  C   VAL A 180      -7.891   2.201 -23.734  1.00 55.78           C  
ATOM   1362  CB  VAL A 180      -9.820   2.564 -22.156  1.00 55.78           C  
ATOM   1363  O   VAL A 180      -6.863   2.738 -23.297  1.00 55.78           O  
ATOM   1364  CG1 VAL A 180     -10.648   3.246 -23.250  1.00 55.78           C  
ATOM   1365  CG2 VAL A 180     -10.734   1.905 -21.125  1.00 55.78           C  
ATOM   1366  N   SER A 181      -7.641   1.666 -24.891  1.00 53.81           N  
ATOM   1367  CA  SER A 181      -6.844   2.314 -25.922  1.00 53.81           C  
ATOM   1368  C   SER A 181      -6.578   3.777 -25.594  1.00 53.81           C  
ATOM   1369  CB  SER A 181      -7.547   2.217 -27.281  1.00 53.81           C  
ATOM   1370  O   SER A 181      -7.477   4.617 -25.688  1.00 53.81           O  
ATOM   1371  OG  SER A 181      -8.922   2.533 -27.156  1.00 53.81           O  
ATOM   1372  N   GLY A 182      -5.578   3.990 -24.516  1.00 56.25           N  
ATOM   1373  CA  GLY A 182      -4.961   5.309 -24.484  1.00 56.25           C  
ATOM   1374  C   GLY A 182      -5.238   6.062 -23.188  1.00 56.25           C  
ATOM   1375  O   GLY A 182      -4.676   7.133 -22.969  1.00 56.25           O  
ATOM   1376  N   HIS A 183      -5.844   5.457 -22.094  1.00 64.25           N  
ATOM   1377  CA  HIS A 183      -6.133   6.312 -20.953  1.00 64.25           C  
ATOM   1378  C   HIS A 183      -5.938   5.566 -19.641  1.00 64.25           C  
ATOM   1379  CB  HIS A 183      -7.562   6.855 -21.047  1.00 64.25           C  
ATOM   1380  O   HIS A 183      -6.422   6.008 -18.594  1.00 64.25           O  
ATOM   1381  CG  HIS A 183      -7.789   7.762 -22.203  1.00 64.25           C  
ATOM   1382  CD2 HIS A 183      -7.750   9.109 -22.312  1.00 64.25           C  
ATOM   1383  ND1 HIS A 183      -8.102   7.293 -23.469  1.00 64.25           N  
ATOM   1384  CE1 HIS A 183      -8.242   8.320 -24.297  1.00 64.25           C  
ATOM   1385  NE2 HIS A 183      -8.039   9.438 -23.609  1.00 64.25           N  
ATOM   1386  N   SER A 184      -5.227   4.344 -19.688  1.00 80.38           N  
ATOM   1387  CA  SER A 184      -4.977   3.736 -18.391  1.00 80.38           C  
ATOM   1388  C   SER A 184      -3.758   4.355 -17.703  1.00 80.38           C  
ATOM   1389  CB  SER A 184      -4.777   2.227 -18.531  1.00 80.38           C  
ATOM   1390  O   SER A 184      -2.824   4.797 -18.391  1.00 80.38           O  
ATOM   1391  OG  SER A 184      -4.586   1.621 -17.266  1.00 80.38           O  
ATOM   1392  N   PRO A 185      -3.893   4.637 -16.406  1.00 88.81           N  
ATOM   1393  CA  PRO A 185      -2.764   5.234 -15.695  1.00 88.81           C  
ATOM   1394  C   PRO A 185      -1.500   4.379 -15.766  1.00 88.81           C  
ATOM   1395  CB  PRO A 185      -3.275   5.332 -14.258  1.00 88.81           C  
ATOM   1396  O   PRO A 185      -0.392   4.898 -15.602  1.00 88.81           O  
ATOM   1397  CG  PRO A 185      -4.402   4.355 -14.180  1.00 88.81           C  
ATOM   1398  CD  PRO A 185      -5.012   4.223 -15.547  1.00 88.81           C  
ATOM   1399  N   ILE A 186      -1.730   3.084 -16.156  1.00 91.38           N  
ATOM   1400  CA  ILE A 186      -0.595   2.174 -16.266  1.00 91.38           C  
ATOM   1401  C   ILE A 186      -0.791   1.255 -17.469  1.00 91.38           C  
ATOM   1402  CB  ILE A 186      -0.406   1.341 -14.977  1.00 91.38           C  
ATOM   1403  O   ILE A 186      -1.913   0.833 -17.766  1.00 91.38           O  
ATOM   1404  CG1 ILE A 186       0.843   0.459 -15.094  1.00 91.38           C  
ATOM   1405  CG2 ILE A 186      -1.650   0.493 -14.695  1.00 91.38           C  
ATOM   1406  CD1 ILE A 186       1.213  -0.260 -13.805  1.00 91.38           C  
ATOM   1407  N   TYR A 187       0.332   1.054 -18.203  1.00 91.31           N  
ATOM   1408  CA  TYR A 187       0.378   0.133 -19.328  1.00 91.31           C  
ATOM   1409  C   TYR A 187       1.634  -0.730 -19.281  1.00 91.31           C  
ATOM   1410  CB  TYR A 187       0.328   0.902 -20.656  1.00 91.31           C  
ATOM   1411  O   TYR A 187       2.744  -0.214 -19.141  1.00 91.31           O  
ATOM   1412  CG  TYR A 187       0.342   0.013 -21.875  1.00 91.31           C  
ATOM   1413  CD1 TYR A 187       1.532  -0.271 -22.531  1.00 91.31           C  
ATOM   1414  CD2 TYR A 187      -0.834  -0.542 -22.359  1.00 91.31           C  
ATOM   1415  CE1 TYR A 187       1.550  -1.088 -23.672  1.00 91.31           C  
ATOM   1416  CE2 TYR A 187      -0.829  -1.360 -23.484  1.00 91.31           C  
ATOM   1417  OH  TYR A 187       0.378  -2.438 -25.250  1.00 91.31           O  
ATOM   1418  CZ  TYR A 187       0.366  -1.628 -24.125  1.00 91.31           C  
ATOM   1419  N   ILE A 188       1.353  -2.082 -19.344  1.00 90.56           N  
ATOM   1420  CA  ILE A 188       2.486  -2.998 -19.281  1.00 90.56           C  
ATOM   1421  C   ILE A 188       2.422  -3.982 -20.438  1.00 90.56           C  
ATOM   1422  CB  ILE A 188       2.521  -3.762 -17.938  1.00 90.56           C  
ATOM   1423  O   ILE A 188       1.355  -4.520 -20.750  1.00 90.56           O  
ATOM   1424  CG1 ILE A 188       2.566  -2.777 -16.750  1.00 90.56           C  
ATOM   1425  CG2 ILE A 188       3.713  -4.723 -17.891  1.00 90.56           C  
ATOM   1426  CD1 ILE A 188       2.531  -3.443 -15.391  1.00 90.56           C  
ATOM   1427  N   ASN A 189       3.561  -4.125 -21.047  1.00 88.50           N  
ATOM   1428  CA  ASN A 189       3.697  -5.090 -22.141  1.00 88.50           C  
ATOM   1429  C   ASN A 189       5.055  -5.789 -22.094  1.00 88.50           C  
ATOM   1430  CB  ASN A 189       3.490  -4.410 -23.484  1.00 88.50           C  
ATOM   1431  O   ASN A 189       5.949  -5.371 -21.359  1.00 88.50           O  
ATOM   1432  CG  ASN A 189       3.434  -5.402 -24.641  1.00 88.50           C  
ATOM   1433  ND2 ASN A 189       3.230  -4.895 -25.844  1.00 88.50           N  
ATOM   1434  OD1 ASN A 189       3.568  -6.613 -24.438  1.00 88.50           O  
ATOM   1435  N   TYR A 190       5.090  -6.918 -22.812  1.00 86.38           N  
ATOM   1436  CA  TYR A 190       6.344  -7.664 -22.781  1.00 86.38           C  
ATOM   1437  C   TYR A 190       6.926  -7.824 -24.172  1.00 86.38           C  
ATOM   1438  CB  TYR A 190       6.129  -9.039 -22.141  1.00 86.38           C  
ATOM   1439  O   TYR A 190       7.895  -8.562 -24.375  1.00 86.38           O  
ATOM   1440  CG  TYR A 190       5.125  -9.898 -22.875  1.00 86.38           C  
ATOM   1441  CD1 TYR A 190       3.771  -9.852 -22.547  1.00 86.38           C  
ATOM   1442  CD2 TYR A 190       5.527 -10.758 -23.891  1.00 86.38           C  
ATOM   1443  CE1 TYR A 190       2.844 -10.641 -23.219  1.00 86.38           C  
ATOM   1444  CE2 TYR A 190       4.609 -11.555 -24.562  1.00 86.38           C  
ATOM   1445  OH  TYR A 190       2.355 -12.273 -24.891  1.00 86.38           O  
ATOM   1446  CZ  TYR A 190       3.270 -11.484 -24.219  1.00 86.38           C  
ATOM   1447  N   THR A 191       6.340  -7.152 -25.156  1.00 82.44           N  
ATOM   1448  CA  THR A 191       6.887  -7.094 -26.516  1.00 82.44           C  
ATOM   1449  C   THR A 191       7.828  -5.902 -26.656  1.00 82.44           C  
ATOM   1450  CB  THR A 191       5.770  -7.008 -27.562  1.00 82.44           C  
ATOM   1451  O   THR A 191       7.512  -4.797 -26.219  1.00 82.44           O  
ATOM   1452  CG2 THR A 191       5.078  -8.359 -27.750  1.00 82.44           C  
ATOM   1453  OG1 THR A 191       4.797  -6.043 -27.141  1.00 82.44           O  
ATOM   1454  N   SER A 192       9.008  -6.223 -27.219  1.00 76.19           N  
ATOM   1455  CA  SER A 192      10.000  -5.164 -27.391  1.00 76.19           C  
ATOM   1456  C   SER A 192       9.586  -4.199 -28.500  1.00 76.19           C  
ATOM   1457  CB  SER A 192      11.375  -5.754 -27.703  1.00 76.19           C  
ATOM   1458  O   SER A 192       8.945  -4.602 -29.469  1.00 76.19           O  
ATOM   1459  OG  SER A 192      11.359  -6.430 -28.953  1.00 76.19           O  
ATOM   1460  N   PHE A 193       9.828  -2.914 -28.250  1.00 80.00           N  
ATOM   1461  CA  PHE A 193       9.609  -1.917 -29.297  1.00 80.00           C  
ATOM   1462  C   PHE A 193      10.836  -1.788 -30.188  1.00 80.00           C  
ATOM   1463  CB  PHE A 193       9.266  -0.559 -28.672  1.00 80.00           C  
ATOM   1464  O   PHE A 193      11.969  -1.821 -29.703  1.00 80.00           O  
ATOM   1465  CG  PHE A 193       8.000  -0.562 -27.859  1.00 80.00           C  
ATOM   1466  CD1 PHE A 193       6.773  -0.803 -28.469  1.00 80.00           C  
ATOM   1467  CD2 PHE A 193       8.039  -0.326 -26.500  1.00 80.00           C  
ATOM   1468  CE1 PHE A 193       5.598  -0.808 -27.719  1.00 80.00           C  
ATOM   1469  CE2 PHE A 193       6.867  -0.329 -25.734  1.00 80.00           C  
ATOM   1470  CZ  PHE A 193       5.648  -0.569 -26.359  1.00 80.00           C  
ATOM   1471  N   SER A 194      10.570  -1.974 -31.453  1.00 79.81           N  
ATOM   1472  CA  SER A 194      11.633  -1.878 -32.438  1.00 79.81           C  
ATOM   1473  C   SER A 194      11.227  -0.989 -33.625  1.00 79.81           C  
ATOM   1474  CB  SER A 194      12.016  -3.268 -32.969  1.00 79.81           C  
ATOM   1475  O   SER A 194      10.133  -0.414 -33.625  1.00 79.81           O  
ATOM   1476  OG  SER A 194      10.969  -3.818 -33.750  1.00 79.81           O  
ATOM   1477  N   SER A 195      12.180  -0.713 -34.531  1.00 77.12           N  
ATOM   1478  CA  SER A 195      11.906   0.104 -35.719  1.00 77.12           C  
ATOM   1479  C   SER A 195      10.742  -0.461 -36.500  1.00 77.12           C  
ATOM   1480  CB  SER A 195      13.148   0.203 -36.594  1.00 77.12           C  
ATOM   1481  O   SER A 195       9.977   0.291 -37.125  1.00 77.12           O  
ATOM   1482  OG  SER A 195      13.547  -1.080 -37.031  1.00 77.12           O  
ATOM   1483  N   THR A 196      10.477  -1.792 -36.469  1.00 81.38           N  
ATOM   1484  CA  THR A 196       9.430  -2.500 -37.188  1.00 81.38           C  
ATOM   1485  C   THR A 196       8.156  -2.592 -36.344  1.00 81.38           C  
ATOM   1486  CB  THR A 196       9.891  -3.914 -37.594  1.00 81.38           C  
ATOM   1487  O   THR A 196       7.074  -2.824 -36.875  1.00 81.38           O  
ATOM   1488  CG2 THR A 196      11.023  -3.855 -38.594  1.00 81.38           C  
ATOM   1489  OG1 THR A 196      10.336  -4.613 -36.438  1.00 81.38           O  
ATOM   1490  N   ASN A 197       8.211  -2.295 -35.031  1.00 80.50           N  
ATOM   1491  CA  ASN A 197       7.121  -2.201 -34.062  1.00 80.50           C  
ATOM   1492  C   ASN A 197       7.328  -1.037 -33.094  1.00 80.50           C  
ATOM   1493  CB  ASN A 197       6.977  -3.514 -33.281  1.00 80.50           C  
ATOM   1494  O   ASN A 197       7.750  -1.237 -31.969  1.00 80.50           O  
ATOM   1495  CG  ASN A 197       5.738  -3.541 -32.406  1.00 80.50           C  
ATOM   1496  ND2 ASN A 197       5.785  -4.328 -31.344  1.00 80.50           N  
ATOM   1497  OD1 ASN A 197       4.750  -2.863 -32.719  1.00 80.50           O  
ATOM   1498  N   PRO A 198       7.066   0.168 -33.688  1.00 82.31           N  
ATOM   1499  CA  PRO A 198       7.398   1.330 -32.875  1.00 82.31           C  
ATOM   1500  C   PRO A 198       6.457   1.498 -31.688  1.00 82.31           C  
ATOM   1501  CB  PRO A 198       7.266   2.506 -33.844  1.00 82.31           C  
ATOM   1502  O   PRO A 198       5.328   1.005 -31.719  1.00 82.31           O  
ATOM   1503  CG  PRO A 198       6.277   2.047 -34.875  1.00 82.31           C  
ATOM   1504  CD  PRO A 198       6.402   0.557 -35.031  1.00 82.31           C  
ATOM   1505  N   GLU A 199       7.059   2.115 -30.641  1.00 84.12           N  
ATOM   1506  CA  GLU A 199       6.262   2.531 -29.484  1.00 84.12           C  
ATOM   1507  C   GLU A 199       5.082   3.396 -29.922  1.00 84.12           C  
ATOM   1508  CB  GLU A 199       7.129   3.287 -28.484  1.00 84.12           C  
ATOM   1509  O   GLU A 199       5.242   4.332 -30.703  1.00 84.12           O  
ATOM   1510  CG  GLU A 199       6.367   3.758 -27.250  1.00 84.12           C  
ATOM   1511  CD  GLU A 199       7.234   4.535 -26.266  1.00 84.12           C  
ATOM   1512  OE1 GLU A 199       6.688   5.344 -25.484  1.00 84.12           O  
ATOM   1513  OE2 GLU A 199       8.469   4.332 -26.281  1.00 84.12           O  
ATOM   1514  N   PRO A 200       3.896   3.006 -29.422  1.00 85.44           N  
ATOM   1515  CA  PRO A 200       2.736   3.836 -29.750  1.00 85.44           C  
ATOM   1516  C   PRO A 200       2.906   5.289 -29.312  1.00 85.44           C  
ATOM   1517  CB  PRO A 200       1.594   3.168 -28.969  1.00 85.44           C  
ATOM   1518  O   PRO A 200       3.564   5.566 -28.312  1.00 85.44           O  
ATOM   1519  CG  PRO A 200       2.066   1.772 -28.719  1.00 85.44           C  
ATOM   1520  CD  PRO A 200       3.562   1.790 -28.594  1.00 85.44           C  
ATOM   1521  N   SER A 201       2.371   6.246 -30.094  1.00 85.94           N  
ATOM   1522  CA  SER A 201       2.543   7.680 -29.875  1.00 85.94           C  
ATOM   1523  C   SER A 201       1.996   8.102 -28.516  1.00 85.94           C  
ATOM   1524  CB  SER A 201       1.852   8.477 -30.969  1.00 85.94           C  
ATOM   1525  O   SER A 201       2.557   8.977 -27.859  1.00 85.94           O  
ATOM   1526  OG  SER A 201       2.467   8.234 -32.219  1.00 85.94           O  
ATOM   1527  N   TRP A 202       0.972   7.461 -28.047  1.00 85.88           N  
ATOM   1528  CA  TRP A 202       0.319   7.859 -26.797  1.00 85.88           C  
ATOM   1529  C   TRP A 202       1.162   7.465 -25.594  1.00 85.88           C  
ATOM   1530  CB  TRP A 202      -1.072   7.230 -26.703  1.00 85.88           C  
ATOM   1531  O   TRP A 202       0.891   7.898 -24.469  1.00 85.88           O  
ATOM   1532  CG  TRP A 202      -1.078   5.738 -26.859  1.00 85.88           C  
ATOM   1533  CD1 TRP A 202      -1.229   5.035 -28.016  1.00 85.88           C  
ATOM   1534  CD2 TRP A 202      -0.932   4.770 -25.812  1.00 85.88           C  
ATOM   1535  CE2 TRP A 202      -1.003   3.494 -26.422  1.00 85.88           C  
ATOM   1536  CE3 TRP A 202      -0.747   4.852 -24.438  1.00 85.88           C  
ATOM   1537  NE1 TRP A 202      -1.185   3.684 -27.766  1.00 85.88           N  
ATOM   1538  CH2 TRP A 202      -0.714   2.422 -24.328  1.00 85.88           C  
ATOM   1539  CZ2 TRP A 202      -0.895   2.311 -25.688  1.00 85.88           C  
ATOM   1540  CZ3 TRP A 202      -0.639   3.674 -23.703  1.00 85.88           C  
ATOM   1541  N   LEU A 203       2.234   6.719 -25.734  1.00 87.94           N  
ATOM   1542  CA  LEU A 203       3.105   6.285 -24.656  1.00 87.94           C  
ATOM   1543  C   LEU A 203       4.371   7.137 -24.594  1.00 87.94           C  
ATOM   1544  CB  LEU A 203       3.479   4.809 -24.828  1.00 87.94           C  
ATOM   1545  O   LEU A 203       5.141   7.051 -23.641  1.00 87.94           O  
ATOM   1546  CG  LEU A 203       2.350   3.797 -24.625  1.00 87.94           C  
ATOM   1547  CD1 LEU A 203       2.840   2.387 -24.938  1.00 87.94           C  
ATOM   1548  CD2 LEU A 203       1.808   3.875 -23.203  1.00 87.94           C  
ATOM   1549  N   LYS A 204       4.594   7.922 -25.500  1.00 85.56           N  
ATOM   1550  CA  LYS A 204       5.844   8.648 -25.688  1.00 85.56           C  
ATOM   1551  C   LYS A 204       6.125   9.586 -24.516  1.00 85.56           C  
ATOM   1552  CB  LYS A 204       5.801   9.453 -26.984  1.00 85.56           C  
ATOM   1553  O   LYS A 204       7.277   9.742 -24.109  1.00 85.56           O  
ATOM   1554  CG  LYS A 204       7.160   9.938 -27.469  1.00 85.56           C  
ATOM   1555  CD  LYS A 204       7.066  10.641 -28.812  1.00 85.56           C  
ATOM   1556  CE  LYS A 204       8.414  11.180 -29.266  1.00 85.56           C  
ATOM   1557  NZ  LYS A 204       8.320  11.906 -30.562  1.00 85.56           N  
ATOM   1558  N   ASN A 205       5.113  10.039 -23.953  1.00 89.00           N  
ATOM   1559  CA  ASN A 205       5.320  11.016 -22.891  1.00 89.00           C  
ATOM   1560  C   ASN A 205       5.211  10.383 -21.500  1.00 89.00           C  
ATOM   1561  CB  ASN A 205       4.328  12.172 -23.016  1.00 89.00           C  
ATOM   1562  O   ASN A 205       5.348  11.062 -20.484  1.00 89.00           O  
ATOM   1563  CG  ASN A 205       4.523  12.969 -24.297  1.00 89.00           C  
ATOM   1564  ND2 ASN A 205       3.422  13.383 -24.906  1.00 89.00           N  
ATOM   1565  OD1 ASN A 205       5.656  13.203 -24.734  1.00 89.00           O  
ATOM   1566  N   ASP A 206       5.055   9.102 -21.484  1.00 91.56           N  
ATOM   1567  CA  ASP A 206       4.910   8.398 -20.219  1.00 91.56           C  
ATOM   1568  C   ASP A 206       6.270   8.156 -19.562  1.00 91.56           C  
ATOM   1569  CB  ASP A 206       4.180   7.070 -20.422  1.00 91.56           C  
ATOM   1570  O   ASP A 206       7.293   8.102 -20.250  1.00 91.56           O  
ATOM   1571  CG  ASP A 206       2.707   7.246 -20.750  1.00 91.56           C  
ATOM   1572  OD1 ASP A 206       2.227   8.398 -20.797  1.00 91.56           O  
ATOM   1573  OD2 ASP A 206       2.018   6.223 -20.953  1.00 91.56           O  
ATOM   1574  N   ASN A 207       6.227   8.148 -18.234  1.00 94.31           N  
ATOM   1575  CA  ASN A 207       7.375   7.609 -17.516  1.00 94.31           C  
ATOM   1576  C   ASN A 207       7.465   6.094 -17.656  1.00 94.31           C  
ATOM   1577  CB  ASN A 207       7.320   8.008 -16.047  1.00 94.31           C  
ATOM   1578  O   ASN A 207       6.457   5.395 -17.547  1.00 94.31           O  
ATOM   1579  CG  ASN A 207       8.664   7.891 -15.352  1.00 94.31           C  
ATOM   1580  ND2 ASN A 207       8.648   7.871 -14.023  1.00 94.31           N  
ATOM   1581  OD1 ASN A 207       9.711   7.820 -16.016  1.00 94.31           O  
ATOM   1582  N   ASN A 208       8.625   5.613 -17.984  1.00 92.75           N  
ATOM   1583  CA  ASN A 208       8.695   4.188 -18.281  1.00 92.75           C  
ATOM   1584  C   ASN A 208       9.891   3.535 -17.594  1.00 92.75           C  
ATOM   1585  CB  ASN A 208       8.758   3.949 -19.781  1.00 92.75           C  
ATOM   1586  O   ASN A 208      10.891   4.203 -17.297  1.00 92.75           O  
ATOM   1587  CG  ASN A 208      10.055   4.441 -20.406  1.00 92.75           C  
ATOM   1588  ND2 ASN A 208       9.945   5.168 -21.516  1.00 92.75           N  
ATOM   1589  OD1 ASN A 208      11.141   4.168 -19.891  1.00 92.75           O  
ATOM   1590  N   PHE A 209       9.766   2.279 -17.250  1.00 93.38           N  
ATOM   1591  CA  PHE A 209      10.836   1.449 -16.719  1.00 93.38           C  
ATOM   1592  C   PHE A 209      10.609  -0.017 -17.062  1.00 93.38           C  
ATOM   1593  CB  PHE A 209      10.938   1.614 -15.195  1.00 93.38           C  
ATOM   1594  O   PHE A 209       9.570  -0.377 -17.625  1.00 93.38           O  
ATOM   1595  CG  PHE A 209       9.742   1.074 -14.445  1.00 93.38           C  
ATOM   1596  CD1 PHE A 209       8.609   1.854 -14.266  1.00 93.38           C  
ATOM   1597  CD2 PHE A 209       9.766  -0.212 -13.922  1.00 93.38           C  
ATOM   1598  CE1 PHE A 209       7.508   1.356 -13.570  1.00 93.38           C  
ATOM   1599  CE2 PHE A 209       8.664  -0.716 -13.234  1.00 93.38           C  
ATOM   1600  CZ  PHE A 209       7.539   0.071 -13.055  1.00 93.38           C  
ATOM   1601  N   THR A 210      11.656  -0.834 -16.797  1.00 92.81           N  
ATOM   1602  CA  THR A 210      11.570  -2.246 -17.156  1.00 92.81           C  
ATOM   1603  C   THR A 210      11.883  -3.129 -15.945  1.00 92.81           C  
ATOM   1604  CB  THR A 210      12.523  -2.594 -18.312  1.00 92.81           C  
ATOM   1605  O   THR A 210      12.562  -2.697 -15.016  1.00 92.81           O  
ATOM   1606  CG2 THR A 210      12.219  -1.755 -19.547  1.00 92.81           C  
ATOM   1607  OG1 THR A 210      13.875  -2.342 -17.891  1.00 92.81           O  
ATOM   1608  N   PHE A 211      11.258  -4.242 -15.883  1.00 92.50           N  
ATOM   1609  CA  PHE A 211      11.625  -5.277 -14.922  1.00 92.50           C  
ATOM   1610  C   PHE A 211      11.547  -6.660 -15.562  1.00 92.50           C  
ATOM   1611  CB  PHE A 211      10.711  -5.215 -13.695  1.00 92.50           C  
ATOM   1612  O   PHE A 211      10.898  -6.836 -16.594  1.00 92.50           O  
ATOM   1613  CG  PHE A 211       9.273  -5.566 -13.984  1.00 92.50           C  
ATOM   1614  CD1 PHE A 211       8.367  -4.586 -14.344  1.00 92.50           C  
ATOM   1615  CD2 PHE A 211       8.844  -6.883 -13.891  1.00 92.50           C  
ATOM   1616  CE1 PHE A 211       7.035  -4.910 -14.617  1.00 92.50           C  
ATOM   1617  CE2 PHE A 211       7.516  -7.215 -14.164  1.00 92.50           C  
ATOM   1618  CZ  PHE A 211       6.613  -6.227 -14.523  1.00 92.50           C  
ATOM   1619  N   THR A 212      12.344  -7.559 -14.938  1.00 91.31           N  
ATOM   1620  CA  THR A 212      12.422  -8.906 -15.477  1.00 91.31           C  
ATOM   1621  C   THR A 212      11.836  -9.922 -14.500  1.00 91.31           C  
ATOM   1622  CB  THR A 212      13.867  -9.297 -15.820  1.00 91.31           C  
ATOM   1623  O   THR A 212      12.055  -9.820 -13.289  1.00 91.31           O  
ATOM   1624  CG2 THR A 212      13.938 -10.680 -16.453  1.00 91.31           C  
ATOM   1625  OG1 THR A 212      14.414  -8.336 -16.734  1.00 91.31           O  
ATOM   1626  N   LEU A 213      10.992 -10.828 -15.062  1.00 90.75           N  
ATOM   1627  CA  LEU A 213      10.461 -11.953 -14.297  1.00 90.75           C  
ATOM   1628  C   LEU A 213      10.898 -13.281 -14.906  1.00 90.75           C  
ATOM   1629  CB  LEU A 213       8.930 -11.883 -14.234  1.00 90.75           C  
ATOM   1630  O   LEU A 213      11.062 -13.391 -16.125  1.00 90.75           O  
ATOM   1631  CG  LEU A 213       8.336 -10.711 -13.453  1.00 90.75           C  
ATOM   1632  CD1 LEU A 213       6.820 -10.695 -13.594  1.00 90.75           C  
ATOM   1633  CD2 LEU A 213       8.742 -10.789 -11.984  1.00 90.75           C  
ATOM   1634  N   THR A 214      11.188 -14.203 -14.031  1.00 89.50           N  
ATOM   1635  CA  THR A 214      11.492 -15.555 -14.484  1.00 89.50           C  
ATOM   1636  C   THR A 214      10.227 -16.422 -14.500  1.00 89.50           C  
ATOM   1637  CB  THR A 214      12.562 -16.219 -13.602  1.00 89.50           C  
ATOM   1638  O   THR A 214       9.617 -16.641 -13.453  1.00 89.50           O  
ATOM   1639  CG2 THR A 214      12.914 -17.609 -14.125  1.00 89.50           C  
ATOM   1640  OG1 THR A 214      13.742 -15.406 -13.594  1.00 89.50           O  
ATOM   1641  N   ILE A 215       9.789 -16.781 -15.750  1.00 87.12           N  
ATOM   1642  CA  ILE A 215       8.594 -17.609 -15.930  1.00 87.12           C  
ATOM   1643  C   ILE A 215       8.984 -18.953 -16.562  1.00 87.12           C  
ATOM   1644  CB  ILE A 215       7.535 -16.891 -16.797  1.00 87.12           C  
ATOM   1645  O   ILE A 215       9.500 -18.984 -17.672  1.00 87.12           O  
ATOM   1646  CG1 ILE A 215       7.227 -15.508 -16.219  1.00 87.12           C  
ATOM   1647  CG2 ILE A 215       6.266 -17.750 -16.906  1.00 87.12           C  
ATOM   1648  CD1 ILE A 215       6.418 -14.617 -17.156  1.00 87.12           C  
ATOM   1649  N   ALA A 216       8.781 -20.016 -15.781  1.00 84.81           N  
ATOM   1650  CA  ALA A 216       9.133 -21.359 -16.234  1.00 84.81           C  
ATOM   1651  C   ALA A 216      10.602 -21.438 -16.625  1.00 84.81           C  
ATOM   1652  CB  ALA A 216       8.250 -21.766 -17.406  1.00 84.81           C  
ATOM   1653  O   ALA A 216      10.945 -22.047 -17.641  1.00 84.81           O  
ATOM   1654  N   GLY A 217      11.469 -20.719 -15.961  1.00 84.38           N  
ATOM   1655  CA  GLY A 217      12.906 -20.828 -16.156  1.00 84.38           C  
ATOM   1656  C   GLY A 217      13.438 -19.875 -17.203  1.00 84.38           C  
ATOM   1657  O   GLY A 217      14.648 -19.812 -17.453  1.00 84.38           O  
ATOM   1658  N   GLN A 218      12.523 -19.062 -17.828  1.00 86.44           N  
ATOM   1659  CA  GLN A 218      12.906 -18.078 -18.828  1.00 86.44           C  
ATOM   1660  C   GLN A 218      12.719 -16.656 -18.281  1.00 86.44           C  
ATOM   1661  CB  GLN A 218      12.094 -18.266 -20.109  1.00 86.44           C  
ATOM   1662  O   GLN A 218      11.703 -16.359 -17.656  1.00 86.44           O  
ATOM   1663  CG  GLN A 218      12.289 -19.609 -20.766  1.00 86.44           C  
ATOM   1664  CD  GLN A 218      13.648 -19.750 -21.422  1.00 86.44           C  
ATOM   1665  NE2 GLN A 218      14.180 -20.969 -21.453  1.00 86.44           N  
ATOM   1666  OE1 GLN A 218      14.219 -18.766 -21.906  1.00 86.44           O  
ATOM   1667  N   LYS A 219      13.727 -15.852 -18.625  1.00 89.75           N  
ATOM   1668  CA  LYS A 219      13.633 -14.453 -18.219  1.00 89.75           C  
ATOM   1669  C   LYS A 219      12.812 -13.648 -19.234  1.00 89.75           C  
ATOM   1670  CB  LYS A 219      15.023 -13.844 -18.078  1.00 89.75           C  
ATOM   1671  O   LYS A 219      13.117 -13.648 -20.422  1.00 89.75           O  
ATOM   1672  CG  LYS A 219      15.820 -14.383 -16.906  1.00 89.75           C  
ATOM   1673  CD  LYS A 219      17.141 -13.641 -16.734  1.00 89.75           C  
ATOM   1674  CE  LYS A 219      17.922 -14.156 -15.523  1.00 89.75           C  
ATOM   1675  NZ  LYS A 219      19.203 -13.422 -15.344  1.00 89.75           N  
ATOM   1676  N   VAL A 220      11.766 -13.102 -18.734  1.00 89.69           N  
ATOM   1677  CA  VAL A 220      10.898 -12.289 -19.578  1.00 89.69           C  
ATOM   1678  C   VAL A 220      10.992 -10.828 -19.156  1.00 89.69           C  
ATOM   1679  CB  VAL A 220       9.430 -12.773 -19.516  1.00 89.69           C  
ATOM   1680  O   VAL A 220      10.820 -10.500 -17.984  1.00 89.69           O  
ATOM   1681  CG1 VAL A 220       8.539 -11.922 -20.422  1.00 89.69           C  
ATOM   1682  CG2 VAL A 220       9.336 -14.242 -19.906  1.00 89.69           C  
ATOM   1683  N   LEU A 221      11.227  -9.961 -20.109  1.00 91.50           N  
ATOM   1684  CA  LEU A 221      11.352  -8.531 -19.875  1.00 91.50           C  
ATOM   1685  C   LEU A 221      10.008  -7.832 -20.078  1.00 91.50           C  
ATOM   1686  CB  LEU A 221      12.398  -7.918 -20.812  1.00 91.50           C  
ATOM   1687  O   LEU A 221       9.375  -7.977 -21.125  1.00 91.50           O  
ATOM   1688  CG  LEU A 221      12.711  -6.438 -20.594  1.00 91.50           C  
ATOM   1689  CD1 LEU A 221      13.445  -6.238 -19.281  1.00 91.50           C  
ATOM   1690  CD2 LEU A 221      13.539  -5.895 -21.766  1.00 91.50           C  
ATOM   1691  N   TYR A 222       9.625  -7.012 -19.125  1.00 92.00           N  
ATOM   1692  CA  TYR A 222       8.383  -6.250 -19.172  1.00 92.00           C  
ATOM   1693  C   TYR A 222       8.664  -4.754 -19.266  1.00 92.00           C  
ATOM   1694  CB  TYR A 222       7.523  -6.539 -17.938  1.00 92.00           C  
ATOM   1695  O   TYR A 222       9.594  -4.246 -18.625  1.00 92.00           O  
ATOM   1696  CG  TYR A 222       6.836  -7.883 -17.984  1.00 92.00           C  
ATOM   1697  CD1 TYR A 222       5.527  -8.000 -18.438  1.00 92.00           C  
ATOM   1698  CD2 TYR A 222       7.496  -9.039 -17.562  1.00 92.00           C  
ATOM   1699  CE1 TYR A 222       4.887  -9.234 -18.469  1.00 92.00           C  
ATOM   1700  CE2 TYR A 222       6.867 -10.273 -17.594  1.00 92.00           C  
ATOM   1701  OH  TYR A 222       4.938 -11.594 -18.094  1.00 92.00           O  
ATOM   1702  CZ  TYR A 222       5.566 -10.367 -18.062  1.00 92.00           C  
ATOM   1703  N   TYR A 223       7.867  -4.094 -20.047  1.00 91.56           N  
ATOM   1704  CA  TYR A 223       7.922  -2.643 -20.188  1.00 91.56           C  
ATOM   1705  C   TYR A 223       6.730  -1.984 -19.500  1.00 91.56           C  
ATOM   1706  CB  TYR A 223       7.965  -2.244 -21.656  1.00 91.56           C  
ATOM   1707  O   TYR A 223       5.578  -2.320 -19.797  1.00 91.56           O  
ATOM   1708  CG  TYR A 223       9.148  -2.812 -22.406  1.00 91.56           C  
ATOM   1709  CD1 TYR A 223      10.312  -2.070 -22.578  1.00 91.56           C  
ATOM   1710  CD2 TYR A 223       9.094  -4.090 -22.953  1.00 91.56           C  
ATOM   1711  CE1 TYR A 223      11.406  -2.588 -23.266  1.00 91.56           C  
ATOM   1712  CE2 TYR A 223      10.180  -4.617 -23.656  1.00 91.56           C  
ATOM   1713  OH  TYR A 223      12.406  -4.379 -24.484  1.00 91.56           O  
ATOM   1714  CZ  TYR A 223      11.328  -3.861 -23.797  1.00 91.56           C  
ATOM   1715  N   VAL A 224       7.066  -1.066 -18.656  1.00 93.06           N  
ATOM   1716  CA  VAL A 224       6.016  -0.410 -17.875  1.00 93.06           C  
ATOM   1717  C   VAL A 224       5.934   1.065 -18.266  1.00 93.06           C  
ATOM   1718  CB  VAL A 224       6.254  -0.551 -16.359  1.00 93.06           C  
ATOM   1719  O   VAL A 224       6.953   1.760 -18.297  1.00 93.06           O  
ATOM   1720  CG1 VAL A 224       5.090   0.042 -15.570  1.00 93.06           C  
ATOM   1721  CG2 VAL A 224       6.465  -2.018 -15.984  1.00 93.06           C  
ATOM   1722  N   PHE A 225       4.699   1.497 -18.484  1.00 93.00           N  
ATOM   1723  CA  PHE A 225       4.449   2.898 -18.797  1.00 93.00           C  
ATOM   1724  C   PHE A 225       3.447   3.502 -17.812  1.00 93.00           C  
ATOM   1725  CB  PHE A 225       3.932   3.043 -20.234  1.00 93.00           C  
ATOM   1726  O   PHE A 225       2.346   2.977 -17.641  1.00 93.00           O  
ATOM   1727  CG  PHE A 225       4.895   2.543 -21.266  1.00 93.00           C  
ATOM   1728  CD1 PHE A 225       5.793   3.410 -21.875  1.00 93.00           C  
ATOM   1729  CD2 PHE A 225       4.898   1.205 -21.641  1.00 93.00           C  
ATOM   1730  CE1 PHE A 225       6.684   2.949 -22.844  1.00 93.00           C  
ATOM   1731  CE2 PHE A 225       5.789   0.738 -22.609  1.00 93.00           C  
ATOM   1732  CZ  PHE A 225       6.680   1.612 -23.203  1.00 93.00           C  
ATOM   1733  N   ILE A 226       3.863   4.652 -17.250  1.00 93.75           N  
ATOM   1734  CA  ILE A 226       3.023   5.320 -16.266  1.00 93.75           C  
ATOM   1735  C   ILE A 226       2.625   6.703 -16.766  1.00 93.75           C  
ATOM   1736  CB  ILE A 226       3.742   5.434 -14.898  1.00 93.75           C  
ATOM   1737  O   ILE A 226       3.486   7.543 -17.031  1.00 93.75           O  
ATOM   1738  CG1 ILE A 226       4.238   4.055 -14.438  1.00 93.75           C  
ATOM   1739  CG2 ILE A 226       2.816   6.059 -13.852  1.00 93.75           C  
ATOM   1740  CD1 ILE A 226       3.123   3.051 -14.180  1.00 93.75           C  
ATOM   1741  N   ASN A 227       1.389   6.926 -16.797  1.00 91.88           N  
ATOM   1742  CA  ASN A 227       0.883   8.164 -17.375  1.00 91.88           C  
ATOM   1743  C   ASN A 227       0.569   9.195 -16.297  1.00 91.88           C  
ATOM   1744  CB  ASN A 227      -0.357   7.895 -18.219  1.00 91.88           C  
ATOM   1745  O   ASN A 227       0.576  10.398 -16.562  1.00 91.88           O  
ATOM   1746  CG  ASN A 227      -0.896   9.148 -18.891  1.00 91.88           C  
ATOM   1747  ND2 ASN A 227      -1.686   8.969 -19.938  1.00 91.88           N  
ATOM   1748  OD1 ASN A 227      -0.604  10.266 -18.453  1.00 91.88           O  
ATOM   1749  N   GLN A 228       0.296   8.727 -15.094  1.00 91.50           N  
ATOM   1750  CA  GLN A 228      -0.015   9.594 -13.953  1.00 91.50           C  
ATOM   1751  C   GLN A 228       0.611   9.055 -12.672  1.00 91.50           C  
ATOM   1752  CB  GLN A 228      -1.528   9.734 -13.781  1.00 91.50           C  
ATOM   1753  O   GLN A 228       0.820   7.852 -12.531  1.00 91.50           O  
ATOM   1754  CG  GLN A 228      -2.248   8.406 -13.578  1.00 91.50           C  
ATOM   1755  CD  GLN A 228      -3.758   8.555 -13.562  1.00 91.50           C  
ATOM   1756  NE2 GLN A 228      -4.438   7.613 -12.914  1.00 91.50           N  
ATOM   1757  OE1 GLN A 228      -4.309   9.508 -14.125  1.00 91.50           O  
ATOM   1758  N   THR A 229       0.944  10.062 -11.781  1.00 95.25           N  
ATOM   1759  CA  THR A 229       1.479   9.695 -10.477  1.00 95.25           C  
ATOM   1760  C   THR A 229       0.363   9.219  -9.547  1.00 95.25           C  
ATOM   1761  CB  THR A 229       2.223  10.875  -9.820  1.00 95.25           C  
ATOM   1762  O   THR A 229      -0.625   9.930  -9.344  1.00 95.25           O  
ATOM   1763  CG2 THR A 229       2.752  10.492  -8.438  1.00 95.25           C  
ATOM   1764  OG1 THR A 229       3.324  11.258 -10.656  1.00 95.25           O  
ATOM   1765  N   PHE A 230       0.470   8.008  -9.023  1.00 96.06           N  
ATOM   1766  CA  PHE A 230      -0.517   7.469  -8.094  1.00 96.06           C  
ATOM   1767  C   PHE A 230       0.100   6.387  -7.215  1.00 96.06           C  
ATOM   1768  CB  PHE A 230      -1.723   6.906  -8.852  1.00 96.06           C  
ATOM   1769  O   PHE A 230       1.216   5.934  -7.473  1.00 96.06           O  
ATOM   1770  CG  PHE A 230      -1.404   5.691  -9.680  1.00 96.06           C  
ATOM   1771  CD1 PHE A 230      -0.925   5.824 -10.977  1.00 96.06           C  
ATOM   1772  CD2 PHE A 230      -1.584   4.414  -9.164  1.00 96.06           C  
ATOM   1773  CE1 PHE A 230      -0.629   4.703 -11.750  1.00 96.06           C  
ATOM   1774  CE2 PHE A 230      -1.290   3.289  -9.922  1.00 96.06           C  
ATOM   1775  CZ  PHE A 230      -0.814   3.434 -11.219  1.00 96.06           C  
ATOM   1776  N   ALA A 231      -0.628   6.074  -6.148  1.00 97.44           N  
ATOM   1777  CA  ALA A 231      -0.241   4.977  -5.262  1.00 97.44           C  
ATOM   1778  C   ALA A 231      -1.313   3.893  -5.230  1.00 97.44           C  
ATOM   1779  CB  ALA A 231       0.025   5.500  -3.852  1.00 97.44           C  
ATOM   1780  O   ALA A 231      -2.494   4.172  -5.457  1.00 97.44           O  
ATOM   1781  N   PHE A 232      -0.875   2.684  -5.086  1.00 95.75           N  
ATOM   1782  CA  PHE A 232      -1.834   1.598  -4.918  1.00 95.75           C  
ATOM   1783  C   PHE A 232      -1.357   0.613  -3.855  1.00 95.75           C  
ATOM   1784  CB  PHE A 232      -2.061   0.869  -6.246  1.00 95.75           C  
ATOM   1785  O   PHE A 232      -0.177   0.599  -3.500  1.00 95.75           O  
ATOM   1786  CG  PHE A 232      -0.938  -0.058  -6.629  1.00 95.75           C  
ATOM   1787  CD1 PHE A 232       0.232   0.439  -7.188  1.00 95.75           C  
ATOM   1788  CD2 PHE A 232      -1.054  -1.427  -6.430  1.00 95.75           C  
ATOM   1789  CE1 PHE A 232       1.272  -0.416  -7.543  1.00 95.75           C  
ATOM   1790  CE2 PHE A 232      -0.019  -2.289  -6.781  1.00 95.75           C  
ATOM   1791  CZ  PHE A 232       1.143  -1.781  -7.340  1.00 95.75           C  
ATOM   1792  N   SER A 233      -2.283  -0.131  -3.332  1.00 94.31           N  
ATOM   1793  CA  SER A 233      -1.968  -1.089  -2.277  1.00 94.31           C  
ATOM   1794  C   SER A 233      -2.307  -2.514  -2.705  1.00 94.31           C  
ATOM   1795  CB  SER A 233      -2.721  -0.740  -0.994  1.00 94.31           C  
ATOM   1796  O   SER A 233      -3.137  -2.719  -3.596  1.00 94.31           O  
ATOM   1797  OG  SER A 233      -4.121  -0.808  -1.198  1.00 94.31           O  
ATOM   1798  N   TYR A 234      -1.607  -3.455  -2.117  1.00 92.19           N  
ATOM   1799  CA  TYR A 234      -1.854  -4.867  -2.387  1.00 92.19           C  
ATOM   1800  C   TYR A 234      -1.447  -5.727  -1.196  1.00 92.19           C  
ATOM   1801  CB  TYR A 234      -1.095  -5.316  -3.639  1.00 92.19           C  
ATOM   1802  O   TYR A 234      -0.628  -5.312  -0.373  1.00 92.19           O  
ATOM   1803  CG  TYR A 234       0.400  -5.137  -3.541  1.00 92.19           C  
ATOM   1804  CD1 TYR A 234       1.002  -3.934  -3.908  1.00 92.19           C  
ATOM   1805  CD2 TYR A 234       1.215  -6.164  -3.080  1.00 92.19           C  
ATOM   1806  CE1 TYR A 234       2.379  -3.764  -3.822  1.00 92.19           C  
ATOM   1807  CE2 TYR A 234       2.594  -6.004  -2.990  1.00 92.19           C  
ATOM   1808  OH  TYR A 234       4.531  -4.641  -3.273  1.00 92.19           O  
ATOM   1809  CZ  TYR A 234       3.166  -4.801  -3.361  1.00 92.19           C  
ATOM   1810  N   PRO A 235      -2.055  -6.926  -1.131  1.00 90.69           N  
ATOM   1811  CA  PRO A 235      -1.711  -7.805  -0.009  1.00 90.69           C  
ATOM   1812  C   PRO A 235      -0.353  -8.484  -0.183  1.00 90.69           C  
ATOM   1813  CB  PRO A 235      -2.840  -8.836  -0.012  1.00 90.69           C  
ATOM   1814  O   PRO A 235      -0.083  -9.070  -1.231  1.00 90.69           O  
ATOM   1815  CG  PRO A 235      -3.316  -8.883  -1.428  1.00 90.69           C  
ATOM   1816  CD  PRO A 235      -3.111  -7.523  -2.039  1.00 90.69           C  
ATOM   1817  N   VAL A 236       0.534  -8.367   0.892  1.00 89.19           N  
ATOM   1818  CA  VAL A 236       1.859  -8.977   0.845  1.00 89.19           C  
ATOM   1819  C   VAL A 236       1.871 -10.250   1.680  1.00 89.19           C  
ATOM   1820  CB  VAL A 236       2.949  -8.000   1.345  1.00 89.19           C  
ATOM   1821  O   VAL A 236       2.389 -11.281   1.242  1.00 89.19           O  
ATOM   1822  CG1 VAL A 236       4.316  -8.688   1.372  1.00 89.19           C  
ATOM   1823  CG2 VAL A 236       2.992  -6.750   0.467  1.00 89.19           C  
ATOM   1824  N   ALA A 237       1.422 -10.094   2.951  1.00 78.94           N  
ATOM   1825  CA  ALA A 237       1.421 -11.234   3.873  1.00 78.94           C  
ATOM   1826  C   ALA A 237       0.449 -11.000   5.027  1.00 78.94           C  
ATOM   1827  CB  ALA A 237       2.828 -11.484   4.410  1.00 78.94           C  
ATOM   1828  O   ALA A 237       0.087  -9.859   5.320  1.00 78.94           O  
ATOM   1829  N   GLY A 238      -0.131 -12.086   5.648  1.00 65.12           N  
ATOM   1830  CA  GLY A 238      -0.806 -11.906   6.926  1.00 65.12           C  
ATOM   1831  C   GLY A 238      -2.221 -11.375   6.781  1.00 65.12           C  
ATOM   1832  O   GLY A 238      -2.910 -11.156   7.781  1.00 65.12           O  
ATOM   1833  N   ASP A 239      -3.084 -11.875   5.812  1.00 66.94           N  
ATOM   1834  CA  ASP A 239      -4.488 -12.242   5.645  1.00 66.94           C  
ATOM   1835  C   ASP A 239      -5.367 -11.008   5.504  1.00 66.94           C  
ATOM   1836  CB  ASP A 239      -4.961 -13.094   6.824  1.00 66.94           C  
ATOM   1837  O   ASP A 239      -6.047 -10.609   6.453  1.00 66.94           O  
ATOM   1838  CG  ASP A 239      -4.281 -14.453   6.895  1.00 66.94           C  
ATOM   1839  OD1 ASP A 239      -3.959 -15.023   5.832  1.00 66.94           O  
ATOM   1840  OD2 ASP A 239      -4.066 -14.953   8.016  1.00 66.94           O  
ATOM   1841  N   PRO A 240      -5.406 -10.180   4.391  1.00 56.72           N  
ATOM   1842  CA  PRO A 240      -6.609  -9.367   4.172  1.00 56.72           C  
ATOM   1843  C   PRO A 240      -7.805 -10.203   3.717  1.00 56.72           C  
ATOM   1844  CB  PRO A 240      -6.176  -8.391   3.080  1.00 56.72           C  
ATOM   1845  O   PRO A 240      -7.629 -11.273   3.131  1.00 56.72           O  
ATOM   1846  CG  PRO A 240      -4.938  -8.984   2.496  1.00 56.72           C  
ATOM   1847  CD  PRO A 240      -4.414 -10.023   3.449  1.00 56.72           C  
ATOM   1848  N   LEU A 241      -8.914 -10.312   4.512  1.00 55.19           N  
ATOM   1849  CA  LEU A 241     -10.172 -10.969   4.176  1.00 55.19           C  
ATOM   1850  C   LEU A 241     -10.438 -10.898   2.676  1.00 55.19           C  
ATOM   1851  CB  LEU A 241     -11.336 -10.328   4.941  1.00 55.19           C  
ATOM   1852  O   LEU A 241     -10.031  -9.938   2.016  1.00 55.19           O  
ATOM   1853  CG  LEU A 241     -11.320 -10.508   6.461  1.00 55.19           C  
ATOM   1854  CD1 LEU A 241     -12.281  -9.523   7.117  1.00 55.19           C  
ATOM   1855  CD2 LEU A 241     -11.688 -11.945   6.832  1.00 55.19           C  
ATOM   1856  N   VAL A 242     -10.586 -12.016   2.041  1.00 55.50           N  
ATOM   1857  CA  VAL A 242     -10.922 -12.094   0.623  1.00 55.50           C  
ATOM   1858  C   VAL A 242     -11.930 -11.008   0.268  1.00 55.50           C  
ATOM   1859  CB  VAL A 242     -11.477 -13.484   0.245  1.00 55.50           C  
ATOM   1860  O   VAL A 242     -12.992 -10.914   0.892  1.00 55.50           O  
ATOM   1861  CG1 VAL A 242     -11.875 -13.531  -1.229  1.00 55.50           C  
ATOM   1862  CG2 VAL A 242     -10.453 -14.578   0.558  1.00 55.50           C  
ATOM   1863  N   GLY A 243     -11.453 -10.094  -0.554  1.00 63.56           N  
ATOM   1864  CA  GLY A 243     -12.375  -9.156  -1.166  1.00 63.56           C  
ATOM   1865  C   GLY A 243     -12.672  -7.953  -0.289  1.00 63.56           C  
ATOM   1866  O   GLY A 243     -13.656  -7.246  -0.506  1.00 63.56           O  
ATOM   1867  N   SER A 244     -11.898  -7.824   0.802  1.00 79.69           N  
ATOM   1868  CA  SER A 244     -12.086  -6.676   1.681  1.00 79.69           C  
ATOM   1869  C   SER A 244     -10.844  -5.793   1.720  1.00 79.69           C  
ATOM   1870  CB  SER A 244     -12.445  -7.137   3.096  1.00 79.69           C  
ATOM   1871  O   SER A 244      -9.734  -6.266   1.460  1.00 79.69           O  
ATOM   1872  OG  SER A 244     -12.359  -6.059   4.012  1.00 79.69           O  
ATOM   1873  N   ALA A 245     -11.047  -4.473   1.921  1.00 85.81           N  
ATOM   1874  CA  ALA A 245      -9.945  -3.525   2.066  1.00 85.81           C  
ATOM   1875  C   ALA A 245      -9.555  -3.363   3.533  1.00 85.81           C  
ATOM   1876  CB  ALA A 245     -10.320  -2.172   1.467  1.00 85.81           C  
ATOM   1877  O   ALA A 245      -8.875  -2.398   3.896  1.00 85.81           O  
ATOM   1878  N   ILE A 246      -9.953  -4.375   4.281  1.00 88.19           N  
ATOM   1879  CA  ILE A 246      -9.664  -4.336   5.711  1.00 88.19           C  
ATOM   1880  C   ILE A 246      -8.422  -5.172   6.012  1.00 88.19           C  
ATOM   1881  CB  ILE A 246     -10.859  -4.844   6.543  1.00 88.19           C  
ATOM   1882  O   ILE A 246      -8.367  -6.355   5.680  1.00 88.19           O  
ATOM   1883  CG1 ILE A 246     -12.086  -3.947   6.316  1.00 88.19           C  
ATOM   1884  CG2 ILE A 246     -10.500  -4.906   8.031  1.00 88.19           C  
ATOM   1885  CD1 ILE A 246     -13.367  -4.473   6.957  1.00 88.19           C  
ATOM   1886  N   ALA A 247      -7.457  -4.449   6.594  1.00 88.81           N  
ATOM   1887  CA  ALA A 247      -6.234  -5.137   6.996  1.00 88.81           C  
ATOM   1888  C   ALA A 247      -6.301  -5.555   8.461  1.00 88.81           C  
ATOM   1889  CB  ALA A 247      -5.020  -4.246   6.754  1.00 88.81           C  
ATOM   1890  O   ALA A 247      -6.277  -4.711   9.359  1.00 88.81           O  
ATOM   1891  N   PRO A 248      -6.410  -6.898   8.734  1.00 86.94           N  
ATOM   1892  CA  PRO A 248      -6.469  -7.367  10.117  1.00 86.94           C  
ATOM   1893  C   PRO A 248      -5.102  -7.352  10.805  1.00 86.94           C  
ATOM   1894  CB  PRO A 248      -6.992  -8.797   9.984  1.00 86.94           C  
ATOM   1895  O   PRO A 248      -4.078  -7.172  10.141  1.00 86.94           O  
ATOM   1896  CG  PRO A 248      -6.578  -9.234   8.617  1.00 86.94           C  
ATOM   1897  CD  PRO A 248      -6.512  -8.016   7.730  1.00 86.94           C  
ATOM   1898  N   ALA A 249      -5.180  -7.539  12.156  1.00 85.62           N  
ATOM   1899  CA  ALA A 249      -3.945  -7.641  12.930  1.00 85.62           C  
ATOM   1900  C   ALA A 249      -3.062  -8.773  12.406  1.00 85.62           C  
ATOM   1901  CB  ALA A 249      -4.262  -7.855  14.406  1.00 85.62           C  
ATOM   1902  O   ALA A 249      -3.555  -9.859  12.109  1.00 85.62           O  
ATOM   1903  N   GLY A 250      -1.802  -8.477  12.156  1.00 84.25           N  
ATOM   1904  CA  GLY A 250      -0.873  -9.500  11.711  1.00 84.25           C  
ATOM   1905  C   GLY A 250      -0.694  -9.531  10.203  1.00 84.25           C  
ATOM   1906  O   GLY A 250       0.162 -10.250   9.688  1.00 84.25           O  
ATOM   1907  N   SER A 251      -1.485  -8.727   9.508  1.00 88.00           N  
ATOM   1908  CA  SER A 251      -1.366  -8.656   8.055  1.00 88.00           C  
ATOM   1909  C   SER A 251      -0.346  -7.609   7.629  1.00 88.00           C  
ATOM   1910  CB  SER A 251      -2.723  -8.352   7.418  1.00 88.00           C  
ATOM   1911  O   SER A 251      -0.019  -6.703   8.398  1.00 88.00           O  
ATOM   1912  OG  SER A 251      -3.189  -7.078   7.820  1.00 88.00           O  
ATOM   1913  N   THR A 252       0.182  -7.859   6.453  1.00 91.00           N  
ATOM   1914  CA  THR A 252       1.101  -6.902   5.848  1.00 91.00           C  
ATOM   1915  C   THR A 252       0.579  -6.438   4.492  1.00 91.00           C  
ATOM   1916  CB  THR A 252       2.508  -7.504   5.680  1.00 91.00           C  
ATOM   1917  O   THR A 252       0.192  -7.258   3.656  1.00 91.00           O  
ATOM   1918  CG2 THR A 252       3.480  -6.480   5.105  1.00 91.00           C  
ATOM   1919  OG1 THR A 252       2.988  -7.941   6.957  1.00 91.00           O  
ATOM   1920  N   VAL A 253       0.524  -5.094   4.375  1.00 92.88           N  
ATOM   1921  CA  VAL A 253       0.048  -4.504   3.129  1.00 92.88           C  
ATOM   1922  C   VAL A 253       1.174  -3.709   2.471  1.00 92.88           C  
ATOM   1923  CB  VAL A 253      -1.179  -3.594   3.365  1.00 92.88           C  
ATOM   1924  O   VAL A 253       1.871  -2.939   3.137  1.00 92.88           O  
ATOM   1925  CG1 VAL A 253      -1.637  -2.953   2.057  1.00 92.88           C  
ATOM   1926  CG2 VAL A 253      -2.316  -4.387   4.004  1.00 92.88           C  
ATOM   1927  N   GLY A 254       1.294  -3.951   1.118  1.00 94.12           N  
ATOM   1928  CA  GLY A 254       2.289  -3.205   0.366  1.00 94.12           C  
ATOM   1929  C   GLY A 254       1.732  -1.949  -0.279  1.00 94.12           C  
ATOM   1930  O   GLY A 254       0.607  -1.950  -0.783  1.00 94.12           O  
ATOM   1931  N   PHE A 255       2.479  -0.849  -0.171  1.00 95.56           N  
ATOM   1932  CA  PHE A 255       2.180   0.385  -0.888  1.00 95.56           C  
ATOM   1933  C   PHE A 255       3.262   0.688  -1.919  1.00 95.56           C  
ATOM   1934  CB  PHE A 255       2.043   1.557   0.089  1.00 95.56           C  
ATOM   1935  O   PHE A 255       4.453   0.562  -1.631  1.00 95.56           O  
ATOM   1936  CG  PHE A 255       0.715   1.605   0.796  1.00 95.56           C  
ATOM   1937  CD1 PHE A 255      -0.328   2.373   0.292  1.00 95.56           C  
ATOM   1938  CD2 PHE A 255       0.511   0.884   1.965  1.00 95.56           C  
ATOM   1939  CE1 PHE A 255      -1.558   2.420   0.944  1.00 95.56           C  
ATOM   1940  CE2 PHE A 255      -0.715   0.927   2.623  1.00 95.56           C  
ATOM   1941  CZ  PHE A 255      -1.748   1.695   2.111  1.00 95.56           C  
ATOM   1942  N   MET A 256       2.760   0.960  -3.031  1.00 96.50           N  
ATOM   1943  CA  MET A 256       3.686   1.369  -4.082  1.00 96.50           C  
ATOM   1944  C   MET A 256       3.266   2.703  -4.691  1.00 96.50           C  
ATOM   1945  CB  MET A 256       3.768   0.300  -5.176  1.00 96.50           C  
ATOM   1946  O   MET A 256       2.105   2.883  -5.062  1.00 96.50           O  
ATOM   1947  CG  MET A 256       4.859   0.556  -6.203  1.00 96.50           C  
ATOM   1948  SD  MET A 256       5.145  -0.888  -7.297  1.00 96.50           S  
ATOM   1949  CE  MET A 256       6.551  -0.279  -8.273  1.00 96.50           C  
ATOM   1950  N   ILE A 257       4.234   3.646  -4.727  1.00 97.00           N  
ATOM   1951  CA  ILE A 257       4.031   4.930  -5.391  1.00 97.00           C  
ATOM   1952  C   ILE A 257       4.684   4.902  -6.770  1.00 97.00           C  
ATOM   1953  CB  ILE A 257       4.598   6.098  -4.551  1.00 97.00           C  
ATOM   1954  O   ILE A 257       5.883   4.645  -6.891  1.00 97.00           O  
ATOM   1955  CG1 ILE A 257       4.004   6.074  -3.139  1.00 97.00           C  
ATOM   1956  CG2 ILE A 257       4.324   7.438  -5.238  1.00 97.00           C  
ATOM   1957  CD1 ILE A 257       4.621   7.098  -2.193  1.00 97.00           C  
ATOM   1958  N   LEU A 258       3.863   5.148  -7.762  1.00 97.06           N  
ATOM   1959  CA  LEU A 258       4.363   5.211  -9.133  1.00 97.06           C  
ATOM   1960  C   LEU A 258       4.402   6.648  -9.633  1.00 97.06           C  
ATOM   1961  CB  LEU A 258       3.494   4.355 -10.062  1.00 97.06           C  
ATOM   1962  O   LEU A 258       3.430   7.391  -9.477  1.00 97.06           O  
ATOM   1963  CG  LEU A 258       3.459   2.855  -9.766  1.00 97.06           C  
ATOM   1964  CD1 LEU A 258       2.219   2.223 -10.383  1.00 97.06           C  
ATOM   1965  CD2 LEU A 258       4.727   2.180 -10.273  1.00 97.06           C  
ATOM   1966  N   PHE A 259       5.578   6.980 -10.234  1.00 96.38           N  
ATOM   1967  CA  PHE A 259       5.754   8.367 -10.648  1.00 96.38           C  
ATOM   1968  C   PHE A 259       5.430   8.531 -12.133  1.00 96.38           C  
ATOM   1969  CB  PHE A 259       7.184   8.836 -10.367  1.00 96.38           C  
ATOM   1970  O   PHE A 259       5.965   7.805 -12.969  1.00 96.38           O  
ATOM   1971  CG  PHE A 259       7.531   8.883  -8.906  1.00 96.38           C  
ATOM   1972  CD1 PHE A 259       6.840   9.727  -8.039  1.00 96.38           C  
ATOM   1973  CD2 PHE A 259       8.547   8.086  -8.391  1.00 96.38           C  
ATOM   1974  CE1 PHE A 259       7.160   9.781  -6.688  1.00 96.38           C  
ATOM   1975  CE2 PHE A 259       8.867   8.133  -7.039  1.00 96.38           C  
ATOM   1976  CZ  PHE A 259       8.180   8.977  -6.188  1.00 96.38           C  
ATOM   1977  N   GLY A 260       4.484   9.438 -12.438  1.00 94.06           N  
ATOM   1978  CA  GLY A 260       4.168   9.797 -13.805  1.00 94.06           C  
ATOM   1979  C   GLY A 260       5.168  10.766 -14.414  1.00 94.06           C  
ATOM   1980  O   GLY A 260       6.191  11.078 -13.805  1.00 94.06           O  
ATOM   1981  N   PRO A 261       4.953  11.195 -15.617  1.00 91.50           N  
ATOM   1982  CA  PRO A 261       5.926  12.000 -16.359  1.00 91.50           C  
ATOM   1983  C   PRO A 261       6.227  13.336 -15.680  1.00 91.50           C  
ATOM   1984  CB  PRO A 261       5.242  12.219 -17.703  1.00 91.50           C  
ATOM   1985  O   PRO A 261       7.352  13.828 -15.750  1.00 91.50           O  
ATOM   1986  CG  PRO A 261       3.795  11.945 -17.453  1.00 91.50           C  
ATOM   1987  CD  PRO A 261       3.689  10.961 -16.328  1.00 91.50           C  
ATOM   1988  N   ASN A 262       5.305  13.898 -14.977  1.00 88.81           N  
ATOM   1989  CA  ASN A 262       5.516  15.195 -14.336  1.00 88.81           C  
ATOM   1990  C   ASN A 262       6.492  15.094 -13.172  1.00 88.81           C  
ATOM   1991  CB  ASN A 262       4.180  15.781 -13.867  1.00 88.81           C  
ATOM   1992  O   ASN A 262       7.410  15.906 -13.055  1.00 88.81           O  
ATOM   1993  CG  ASN A 262       3.293  16.219 -15.016  1.00 88.81           C  
ATOM   1994  ND2 ASN A 262       1.985  16.234 -14.781  1.00 88.81           N  
ATOM   1995  OD1 ASN A 262       3.775  16.516 -16.109  1.00 88.81           O  
ATOM   1996  N   LEU A 263       6.336  14.047 -12.438  1.00 90.25           N  
ATOM   1997  CA  LEU A 263       7.168  13.891 -11.250  1.00 90.25           C  
ATOM   1998  C   LEU A 263       8.352  12.977 -11.531  1.00 90.25           C  
ATOM   1999  CB  LEU A 263       6.344  13.336 -10.086  1.00 90.25           C  
ATOM   2000  O   LEU A 263       9.398  13.078 -10.883  1.00 90.25           O  
ATOM   2001  CG  LEU A 263       5.621  14.359  -9.211  1.00 90.25           C  
ATOM   2002  CD1 LEU A 263       4.391  14.891  -9.938  1.00 90.25           C  
ATOM   2003  CD2 LEU A 263       5.238  13.742  -7.871  1.00 90.25           C  
ATOM   2004  N   GLY A 264       8.203  12.086 -12.406  1.00 87.25           N  
ATOM   2005  CA  GLY A 264       9.227  11.109 -12.727  1.00 87.25           C  
ATOM   2006  C   GLY A 264      10.523  11.734 -13.211  1.00 87.25           C  
ATOM   2007  O   GLY A 264      11.586  11.109 -13.133  1.00 87.25           O  
ATOM   2008  N   GLN A 265      10.477  13.000 -13.656  1.00 89.12           N  
ATOM   2009  CA  GLN A 265      11.664  13.688 -14.148  1.00 89.12           C  
ATOM   2010  C   GLN A 265      12.523  14.203 -12.992  1.00 89.12           C  
ATOM   2011  CB  GLN A 265      11.273  14.844 -15.062  1.00 89.12           C  
ATOM   2012  O   GLN A 265      13.664  14.609 -13.195  1.00 89.12           O  
ATOM   2013  CG  GLN A 265      10.562  14.406 -16.344  1.00 89.12           C  
ATOM   2014  CD  GLN A 265      10.180  15.570 -17.234  1.00 89.12           C  
ATOM   2015  NE2 GLN A 265       9.719  15.273 -18.438  1.00 89.12           N  
ATOM   2016  OE1 GLN A 265      10.289  16.734 -16.828  1.00 89.12           O  
ATOM   2017  N   HIS A 266      11.914  14.164 -11.789  1.00 90.50           N  
ATOM   2018  CA  HIS A 266      12.656  14.570 -10.602  1.00 90.50           C  
ATOM   2019  C   HIS A 266      13.336  13.375  -9.938  1.00 90.50           C  
ATOM   2020  CB  HIS A 266      11.734  15.273  -9.602  1.00 90.50           C  
ATOM   2021  O   HIS A 266      12.750  12.297  -9.852  1.00 90.50           O  
ATOM   2022  CG  HIS A 266      11.102  16.516 -10.141  1.00 90.50           C  
ATOM   2023  CD2 HIS A 266       9.859  16.734 -10.648  1.00 90.50           C  
ATOM   2024  ND1 HIS A 266      11.758  17.719 -10.203  1.00 90.50           N  
ATOM   2025  CE1 HIS A 266      10.953  18.625 -10.727  1.00 90.50           C  
ATOM   2026  NE2 HIS A 266       9.797  18.062 -11.008  1.00 90.50           N  
ATOM   2027  N   VAL A 267      14.555  13.586  -9.523  1.00 89.88           N  
ATOM   2028  CA  VAL A 267      15.281  12.570  -8.773  1.00 89.88           C  
ATOM   2029  C   VAL A 267      15.422  13.008  -7.316  1.00 89.88           C  
ATOM   2030  CB  VAL A 267      16.672  12.297  -9.383  1.00 89.88           C  
ATOM   2031  O   VAL A 267      15.867  14.117  -7.035  1.00 89.88           O  
ATOM   2032  CG1 VAL A 267      17.438  11.250  -8.570  1.00 89.88           C  
ATOM   2033  CG2 VAL A 267      16.547  11.852 -10.844  1.00 89.88           C  
ATOM   2034  N   PHE A 268      14.977  12.156  -6.426  1.00 89.50           N  
ATOM   2035  CA  PHE A 268      14.867  12.539  -5.023  1.00 89.50           C  
ATOM   2036  C   PHE A 268      16.078  12.062  -4.234  1.00 89.50           C  
ATOM   2037  CB  PHE A 268      13.586  11.977  -4.406  1.00 89.50           C  
ATOM   2038  O   PHE A 268      16.016  11.891  -3.016  1.00 89.50           O  
ATOM   2039  CG  PHE A 268      12.328  12.391  -5.129  1.00 89.50           C  
ATOM   2040  CD1 PHE A 268      11.891  13.703  -5.094  1.00 89.50           C  
ATOM   2041  CD2 PHE A 268      11.586  11.453  -5.848  1.00 89.50           C  
ATOM   2042  CE1 PHE A 268      10.734  14.094  -5.762  1.00 89.50           C  
ATOM   2043  CE2 PHE A 268      10.430  11.836  -6.520  1.00 89.50           C  
ATOM   2044  CZ  PHE A 268      10.000  13.148  -6.473  1.00 89.50           C  
ATOM   2045  N   GLU A 269      17.266  11.930  -4.855  1.00 87.00           N  
ATOM   2046  CA  GLU A 269      18.500  11.508  -4.195  1.00 87.00           C  
ATOM   2047  C   GLU A 269      19.109  12.656  -3.393  1.00 87.00           C  
ATOM   2048  CB  GLU A 269      19.500  10.984  -5.219  1.00 87.00           C  
ATOM   2049  O   GLU A 269      18.969  13.820  -3.766  1.00 87.00           O  
ATOM   2050  CG  GLU A 269      19.078   9.695  -5.895  1.00 87.00           C  
ATOM   2051  CD  GLU A 269      20.094   9.188  -6.914  1.00 87.00           C  
ATOM   2052  OE1 GLU A 269      19.875   8.094  -7.488  1.00 87.00           O  
ATOM   2053  OE2 GLU A 269      21.094   9.891  -7.141  1.00 87.00           O  
ATOM   2054  N   TYR A 270      19.625  12.289  -2.260  1.00 87.12           N  
ATOM   2055  CA  TYR A 270      20.344  13.195  -1.360  1.00 87.12           C  
ATOM   2056  C   TYR A 270      19.391  14.234  -0.771  1.00 87.12           C  
ATOM   2057  CB  TYR A 270      21.484  13.898  -2.094  1.00 87.12           C  
ATOM   2058  O   TYR A 270      19.719  15.414  -0.693  1.00 87.12           O  
ATOM   2059  CG  TYR A 270      22.453  12.945  -2.752  1.00 87.12           C  
ATOM   2060  CD1 TYR A 270      23.250  12.094  -1.989  1.00 87.12           C  
ATOM   2061  CD2 TYR A 270      22.578  12.898  -4.137  1.00 87.12           C  
ATOM   2062  CE1 TYR A 270      24.156  11.219  -2.592  1.00 87.12           C  
ATOM   2063  CE2 TYR A 270      23.469  12.023  -4.750  1.00 87.12           C  
ATOM   2064  OH  TYR A 270      25.141  10.328  -4.570  1.00 87.12           O  
ATOM   2065  CZ  TYR A 270      24.250  11.188  -3.969  1.00 87.12           C  
ATOM   2066  N   GLN A 271      18.188  13.797  -0.558  1.00 87.94           N  
ATOM   2067  CA  GLN A 271      17.188  14.617   0.124  1.00 87.94           C  
ATOM   2068  C   GLN A 271      16.266  13.750   0.980  1.00 87.94           C  
ATOM   2069  CB  GLN A 271      16.375  15.414  -0.888  1.00 87.94           C  
ATOM   2070  O   GLN A 271      16.234  12.523   0.833  1.00 87.94           O  
ATOM   2071  CG  GLN A 271      15.492  14.555  -1.787  1.00 87.94           C  
ATOM   2072  CD  GLN A 271      14.664  15.375  -2.760  1.00 87.94           C  
ATOM   2073  NE2 GLN A 271      14.086  14.711  -3.754  1.00 87.94           N  
ATOM   2074  OE1 GLN A 271      14.555  16.594  -2.621  1.00 87.94           O  
ATOM   2075  N   THR A 272      15.555  14.453   1.897  1.00 89.94           N  
ATOM   2076  CA  THR A 272      14.570  13.781   2.738  1.00 89.94           C  
ATOM   2077  C   THR A 272      13.172  13.883   2.127  1.00 89.94           C  
ATOM   2078  CB  THR A 272      14.555  14.367   4.160  1.00 89.94           C  
ATOM   2079  O   THR A 272      12.742  14.961   1.725  1.00 89.94           O  
ATOM   2080  CG2 THR A 272      13.523  13.656   5.039  1.00 89.94           C  
ATOM   2081  OG1 THR A 272      15.852  14.219   4.750  1.00 89.94           O  
ATOM   2082  N   ILE A 273      12.531  12.703   2.008  1.00 93.56           N  
ATOM   2083  CA  ILE A 273      11.156  12.688   1.531  1.00 93.56           C  
ATOM   2084  C   ILE A 273      10.219  12.305   2.676  1.00 93.56           C  
ATOM   2085  CB  ILE A 273      10.977  11.703   0.348  1.00 93.56           C  
ATOM   2086  O   ILE A 273      10.625  11.609   3.613  1.00 93.56           O  
ATOM   2087  CG1 ILE A 273      11.297  10.273   0.786  1.00 93.56           C  
ATOM   2088  CG2 ILE A 273      11.859  12.125  -0.834  1.00 93.56           C  
ATOM   2089  CD1 ILE A 273      10.805   9.203  -0.178  1.00 93.56           C  
ATOM   2090  N   ASN A 274       9.062  12.836   2.582  1.00 95.19           N  
ATOM   2091  CA  ASN A 274       8.039  12.523   3.572  1.00 95.19           C  
ATOM   2092  C   ASN A 274       6.836  11.844   2.934  1.00 95.19           C  
ATOM   2093  CB  ASN A 274       7.609  13.781   4.320  1.00 95.19           C  
ATOM   2094  O   ASN A 274       6.273  12.352   1.960  1.00 95.19           O  
ATOM   2095  CG  ASN A 274       8.727  14.391   5.145  1.00 95.19           C  
ATOM   2096  ND2 ASN A 274       8.969  15.680   4.965  1.00 95.19           N  
ATOM   2097  OD1 ASN A 274       9.375  13.695   5.941  1.00 95.19           O  
ATOM   2098  N   ILE A 275       6.531  10.672   3.463  1.00 96.12           N  
ATOM   2099  CA  ILE A 275       5.336   9.945   3.059  1.00 96.12           C  
ATOM   2100  C   ILE A 275       4.395   9.789   4.250  1.00 96.12           C  
ATOM   2101  CB  ILE A 275       5.691   8.555   2.477  1.00 96.12           C  
ATOM   2102  O   ILE A 275       4.816   9.367   5.332  1.00 96.12           O  
ATOM   2103  CG1 ILE A 275       6.641   8.711   1.280  1.00 96.12           C  
ATOM   2104  CG2 ILE A 275       4.426   7.797   2.076  1.00 96.12           C  
ATOM   2105  CD1 ILE A 275       7.324   7.414   0.867  1.00 96.12           C  
ATOM   2106  N   GLN A 276       3.170  10.172   4.004  1.00 95.69           N  
ATOM   2107  CA  GLN A 276       2.205  10.109   5.094  1.00 95.69           C  
ATOM   2108  C   GLN A 276       0.967   9.312   4.691  1.00 95.69           C  
ATOM   2109  CB  GLN A 276       1.803  11.516   5.539  1.00 95.69           C  
ATOM   2110  O   GLN A 276       0.356   9.586   3.656  1.00 95.69           O  
ATOM   2111  CG  GLN A 276       0.882  11.539   6.754  1.00 95.69           C  
ATOM   2112  CD  GLN A 276       0.517  12.945   7.188  1.00 95.69           C  
ATOM   2113  NE2 GLN A 276       0.870  13.297   8.422  1.00 95.69           N  
ATOM   2114  OE1 GLN A 276      -0.077  13.711   6.422  1.00 95.69           O  
ATOM   2115  N   ILE A 277       0.612   8.297   5.543  1.00 95.75           N  
ATOM   2116  CA  ILE A 277      -0.620   7.535   5.367  1.00 95.75           C  
ATOM   2117  C   ILE A 277      -1.635   7.945   6.434  1.00 95.75           C  
ATOM   2118  CB  ILE A 277      -0.358   6.016   5.430  1.00 95.75           C  
ATOM   2119  O   ILE A 277      -1.341   7.898   7.629  1.00 95.75           O  
ATOM   2120  CG1 ILE A 277       0.669   5.605   4.371  1.00 95.75           C  
ATOM   2121  CG2 ILE A 277      -1.665   5.234   5.258  1.00 95.75           C  
ATOM   2122  CD1 ILE A 277       1.096   4.145   4.453  1.00 95.75           C  
ATOM   2123  N   THR A 278      -2.752   8.305   5.941  1.00 94.81           N  
ATOM   2124  CA  THR A 278      -3.807   8.727   6.859  1.00 94.81           C  
ATOM   2125  C   THR A 278      -4.980   7.750   6.812  1.00 94.81           C  
ATOM   2126  CB  THR A 278      -4.301  10.148   6.527  1.00 94.81           C  
ATOM   2127  O   THR A 278      -5.840   7.844   5.934  1.00 94.81           O  
ATOM   2128  CG2 THR A 278      -5.262  10.656   7.598  1.00 94.81           C  
ATOM   2129  OG1 THR A 278      -3.180  11.031   6.441  1.00 94.81           O  
ATOM   2130  N   PRO A 279      -5.004   6.828   7.730  1.00 91.12           N  
ATOM   2131  CA  PRO A 279      -6.113   5.875   7.750  1.00 91.12           C  
ATOM   2132  C   PRO A 279      -7.402   6.480   8.305  1.00 91.12           C  
ATOM   2133  CB  PRO A 279      -5.602   4.754   8.664  1.00 91.12           C  
ATOM   2134  O   PRO A 279      -7.395   7.617   8.789  1.00 91.12           O  
ATOM   2135  CG  PRO A 279      -4.648   5.426   9.594  1.00 91.12           C  
ATOM   2136  CD  PRO A 279      -4.023   6.590   8.883  1.00 91.12           C  
ATOM   2137  N   ASN A 280      -8.516   5.730   8.234  1.00 86.69           N  
ATOM   2138  CA  ASN A 280      -9.805   6.191   8.727  1.00 86.69           C  
ATOM   2139  C   ASN A 280      -9.844   6.230  10.250  1.00 86.69           C  
ATOM   2140  CB  ASN A 280     -10.930   5.312   8.180  1.00 86.69           C  
ATOM   2141  O   ASN A 280     -10.664   6.941  10.836  1.00 86.69           O  
ATOM   2142  CG  ASN A 280     -10.859   3.889   8.703  1.00 86.69           C  
ATOM   2143  ND2 ASN A 280     -12.000   3.209   8.727  1.00 86.69           N  
ATOM   2144  OD1 ASN A 280      -9.789   3.404   9.078  1.00 86.69           O  
ATOM   2145  N   ILE A 281      -8.969   5.414  10.844  1.00 83.94           N  
ATOM   2146  CA  ILE A 281      -8.859   5.379  12.297  1.00 83.94           C  
ATOM   2147  C   ILE A 281      -7.406   5.594  12.711  1.00 83.94           C  
ATOM   2148  CB  ILE A 281      -9.391   4.043  12.867  1.00 83.94           C  
ATOM   2149  O   ILE A 281      -6.488   5.320  11.938  1.00 83.94           O  
ATOM   2150  CG1 ILE A 281      -8.562   2.867  12.328  1.00 83.94           C  
ATOM   2151  CG2 ILE A 281     -10.875   3.867  12.547  1.00 83.94           C  
ATOM   2152  CD1 ILE A 281      -8.805   1.557  13.062  1.00 83.94           C  
ATOM   2153  N   GLY A 282      -7.223   6.156  13.883  1.00 84.06           N  
ATOM   2154  CA  GLY A 282      -5.875   6.336  14.398  1.00 84.06           C  
ATOM   2155  C   GLY A 282      -5.176   7.559  13.836  1.00 84.06           C  
ATOM   2156  O   GLY A 282      -5.707   8.227  12.945  1.00 84.06           O  
ATOM   2157  N   SER A 283      -4.020   7.902  14.406  1.00 86.69           N  
ATOM   2158  CA  SER A 283      -3.193   9.000  13.922  1.00 86.69           C  
ATOM   2159  C   SER A 283      -2.451   8.609  12.648  1.00 86.69           C  
ATOM   2160  CB  SER A 283      -2.191   9.438  14.992  1.00 86.69           C  
ATOM   2161  O   SER A 283      -2.207   7.426  12.398  1.00 86.69           O  
ATOM   2162  OG  SER A 283      -1.229   8.422  15.219  1.00 86.69           O  
ATOM   2163  N   PRO A 284      -2.160   9.586  11.766  1.00 91.00           N  
ATOM   2164  CA  PRO A 284      -1.440   9.312  10.516  1.00 91.00           C  
ATOM   2165  C   PRO A 284      -0.058   8.711  10.758  1.00 91.00           C  
ATOM   2166  CB  PRO A 284      -1.330  10.688   9.867  1.00 91.00           C  
ATOM   2167  O   PRO A 284       0.572   8.984  11.781  1.00 91.00           O  
ATOM   2168  CG  PRO A 284      -2.455  11.484  10.445  1.00 91.00           C  
ATOM   2169  CD  PRO A 284      -2.705  10.992  11.844  1.00 91.00           C  
ATOM   2170  N   LEU A 285       0.280   7.824   9.906  1.00 93.31           N  
ATOM   2171  CA  LEU A 285       1.648   7.320   9.852  1.00 93.31           C  
ATOM   2172  C   LEU A 285       2.508   8.188   8.938  1.00 93.31           C  
ATOM   2173  CB  LEU A 285       1.665   5.871   9.359  1.00 93.31           C  
ATOM   2174  O   LEU A 285       2.176   8.383   7.766  1.00 93.31           O  
ATOM   2175  CG  LEU A 285       3.041   5.273   9.062  1.00 93.31           C  
ATOM   2176  CD1 LEU A 285       3.842   5.113  10.352  1.00 93.31           C  
ATOM   2177  CD2 LEU A 285       2.896   3.934   8.344  1.00 93.31           C  
ATOM   2178  N   THR A 286       3.615   8.750   9.555  1.00 93.19           N  
ATOM   2179  CA  THR A 286       4.508   9.586   8.758  1.00 93.19           C  
ATOM   2180  C   THR A 286       5.891   8.945   8.648  1.00 93.19           C  
ATOM   2181  CB  THR A 286       4.645  10.992   9.375  1.00 93.19           C  
ATOM   2182  O   THR A 286       6.492   8.570   9.656  1.00 93.19           O  
ATOM   2183  CG2 THR A 286       5.566  11.875   8.531  1.00 93.19           C  
ATOM   2184  OG1 THR A 286       3.350  11.602   9.438  1.00 93.19           O  
ATOM   2185  N   LEU A 287       6.312   8.781   7.379  1.00 92.56           N  
ATOM   2186  CA  LEU A 287       7.652   8.281   7.078  1.00 92.56           C  
ATOM   2187  C   LEU A 287       8.547   9.414   6.570  1.00 92.56           C  
ATOM   2188  CB  LEU A 287       7.586   7.160   6.043  1.00 92.56           C  
ATOM   2189  O   LEU A 287       8.211  10.078   5.586  1.00 92.56           O  
ATOM   2190  CG  LEU A 287       6.668   5.984   6.375  1.00 92.56           C  
ATOM   2191  CD1 LEU A 287       6.488   5.090   5.152  1.00 92.56           C  
ATOM   2192  CD2 LEU A 287       7.227   5.184   7.547  1.00 92.56           C  
ATOM   2193  N   SER A 288       9.641   9.609   7.262  1.00 92.69           N  
ATOM   2194  CA  SER A 288      10.648  10.570   6.828  1.00 92.69           C  
ATOM   2195  C   SER A 288      11.977   9.883   6.516  1.00 92.69           C  
ATOM   2196  CB  SER A 288      10.867  11.641   7.902  1.00 92.69           C  
ATOM   2197  O   SER A 288      12.672   9.422   7.422  1.00 92.69           O  
ATOM   2198  OG  SER A 288       9.695  12.422   8.078  1.00 92.69           O  
ATOM   2199  N   GLU A 289      12.188   9.742   5.141  1.00 90.75           N  
ATOM   2200  CA  GLU A 289      13.352   8.953   4.738  1.00 90.75           C  
ATOM   2201  C   GLU A 289      14.320   9.781   3.902  1.00 90.75           C  
ATOM   2202  CB  GLU A 289      12.914   7.711   3.961  1.00 90.75           C  
ATOM   2203  O   GLU A 289      13.898  10.547   3.033  1.00 90.75           O  
ATOM   2204  CG  GLU A 289      12.023   6.766   4.758  1.00 90.75           C  
ATOM   2205  CD  GLU A 289      12.750   6.094   5.914  1.00 90.75           C  
ATOM   2206  OE1 GLU A 289      12.078   5.438   6.746  1.00 90.75           O  
ATOM   2207  OE2 GLU A 289      13.984   6.227   5.988  1.00 90.75           O  
ATOM   2208  N   TYR A 290      15.625   9.594   4.344  1.00 88.75           N  
ATOM   2209  CA  TYR A 290      16.688  10.188   3.537  1.00 88.75           C  
ATOM   2210  C   TYR A 290      17.109   9.258   2.408  1.00 88.75           C  
ATOM   2211  CB  TYR A 290      17.906  10.531   4.410  1.00 88.75           C  
ATOM   2212  O   TYR A 290      17.422   8.094   2.645  1.00 88.75           O  
ATOM   2213  CG  TYR A 290      19.000  11.242   3.662  1.00 88.75           C  
ATOM   2214  CD1 TYR A 290      20.125  10.547   3.225  1.00 88.75           C  
ATOM   2215  CD2 TYR A 290      18.922  12.602   3.395  1.00 88.75           C  
ATOM   2216  CE1 TYR A 290      21.156  11.195   2.539  1.00 88.75           C  
ATOM   2217  CE2 TYR A 290      19.938  13.266   2.711  1.00 88.75           C  
ATOM   2218  OH  TYR A 290      22.047  13.203   1.608  1.00 88.75           O  
ATOM   2219  CZ  TYR A 290      21.047  12.555   2.287  1.00 88.75           C  
ATOM   2220  N   ILE A 291      17.062   9.766   1.218  1.00 86.44           N  
ATOM   2221  CA  ILE A 291      17.391   8.922   0.070  1.00 86.44           C  
ATOM   2222  C   ILE A 291      18.859   9.070  -0.284  1.00 86.44           C  
ATOM   2223  CB  ILE A 291      16.500   9.273  -1.150  1.00 86.44           C  
ATOM   2224  O   ILE A 291      19.312  10.156  -0.641  1.00 86.44           O  
ATOM   2225  CG1 ILE A 291      15.023   9.062  -0.821  1.00 86.44           C  
ATOM   2226  CG2 ILE A 291      16.922   8.453  -2.373  1.00 86.44           C  
ATOM   2227  CD1 ILE A 291      14.070   9.461  -1.943  1.00 86.44           C  
ATOM   2228  N   TYR A 292      19.578   7.902  -0.001  1.00 81.12           N  
ATOM   2229  CA  TYR A 292      20.969   7.812  -0.403  1.00 81.12           C  
ATOM   2230  C   TYR A 292      21.203   6.617  -1.322  1.00 81.12           C  
ATOM   2231  CB  TYR A 292      21.875   7.707   0.826  1.00 81.12           C  
ATOM   2232  O   TYR A 292      21.016   5.469  -0.913  1.00 81.12           O  
ATOM   2233  CG  TYR A 292      23.359   7.664   0.493  1.00 81.12           C  
ATOM   2234  CD1 TYR A 292      24.094   6.504   0.684  1.00 81.12           C  
ATOM   2235  CD2 TYR A 292      24.000   8.789  -0.011  1.00 81.12           C  
ATOM   2236  CE1 TYR A 292      25.453   6.461   0.381  1.00 81.12           C  
ATOM   2237  CE2 TYR A 292      25.359   8.758  -0.318  1.00 81.12           C  
ATOM   2238  OH  TYR A 292      27.422   7.555  -0.422  1.00 81.12           O  
ATOM   2239  CZ  TYR A 292      26.078   7.590  -0.120  1.00 81.12           C  
ATOM   2240  N   GLN A 293      21.484   6.867  -2.602  1.00 75.62           N  
ATOM   2241  CA  GLN A 293      21.688   5.766  -3.537  1.00 75.62           C  
ATOM   2242  C   GLN A 293      23.016   5.910  -4.281  1.00 75.62           C  
ATOM   2243  CB  GLN A 293      20.531   5.688  -4.531  1.00 75.62           C  
ATOM   2244  O   GLN A 293      23.062   6.512  -5.355  1.00 75.62           O  
ATOM   2245  CG  GLN A 293      20.500   4.395  -5.340  1.00 75.62           C  
ATOM   2246  CD  GLN A 293      19.266   4.277  -6.211  1.00 75.62           C  
ATOM   2247  NE2 GLN A 293      19.266   3.303  -7.113  1.00 75.62           N  
ATOM   2248  OE1 GLN A 293      18.312   5.059  -6.074  1.00 75.62           O  
ATOM   2249  N   PRO A 294      24.031   5.359  -3.729  1.00 62.19           N  
ATOM   2250  CA  PRO A 294      25.359   5.570  -4.324  1.00 62.19           C  
ATOM   2251  C   PRO A 294      25.625   4.648  -5.512  1.00 62.19           C  
ATOM   2252  CB  PRO A 294      26.312   5.270  -3.170  1.00 62.19           C  
ATOM   2253  O   PRO A 294      26.375   5.012  -6.422  1.00 62.19           O  
ATOM   2254  CG  PRO A 294      25.531   4.410  -2.234  1.00 62.19           C  
ATOM   2255  CD  PRO A 294      24.078   4.742  -2.395  1.00 62.19           C  
ATOM   2256  N   GLU A 295      24.875   3.385  -5.578  1.00 70.31           N  
ATOM   2257  CA  GLU A 295      25.016   2.441  -6.684  1.00 70.31           C  
ATOM   2258  C   GLU A 295      23.812   1.521  -6.789  1.00 70.31           C  
ATOM   2259  CB  GLU A 295      26.297   1.613  -6.516  1.00 70.31           C  
ATOM   2260  O   GLU A 295      23.188   1.186  -5.777  1.00 70.31           O  
ATOM   2261  CG  GLU A 295      27.562   2.445  -6.496  1.00 70.31           C  
ATOM   2262  CD  GLU A 295      28.828   1.604  -6.398  1.00 70.31           C  
ATOM   2263  OE1 GLU A 295      29.953   2.174  -6.438  1.00 70.31           O  
ATOM   2264  OE2 GLU A 295      28.703   0.364  -6.281  1.00 70.31           O  
ATOM   2265  N   GLY A 296      23.141   1.440  -8.039  1.00 72.12           N  
ATOM   2266  CA  GLY A 296      22.109   0.443  -8.227  1.00 72.12           C  
ATOM   2267  C   GLY A 296      20.781   1.036  -8.688  1.00 72.12           C  
ATOM   2268  O   GLY A 296      20.578   2.248  -8.609  1.00 72.12           O  
ATOM   2269  N   THR A 297      19.953   0.156  -9.266  1.00 72.75           N  
ATOM   2270  CA  THR A 297      18.672   0.525  -9.859  1.00 72.75           C  
ATOM   2271  C   THR A 297      17.578   0.625  -8.789  1.00 72.75           C  
ATOM   2272  CB  THR A 297      18.234  -0.488 -10.938  1.00 72.75           C  
ATOM   2273  O   THR A 297      16.672   1.446  -8.898  1.00 72.75           O  
ATOM   2274  CG2 THR A 297      19.141  -0.418 -12.156  1.00 72.75           C  
ATOM   2275  OG1 THR A 297      18.281  -1.811 -10.391  1.00 72.75           O  
ATOM   2276  N   VAL A 298      17.734  -0.140  -7.621  1.00 77.62           N  
ATOM   2277  CA  VAL A 298      16.828  -0.110  -6.477  1.00 77.62           C  
ATOM   2278  C   VAL A 298      17.625   0.032  -5.188  1.00 77.62           C  
ATOM   2279  CB  VAL A 298      15.938  -1.376  -6.422  1.00 77.62           C  
ATOM   2280  O   VAL A 298      18.594  -0.691  -4.969  1.00 77.62           O  
ATOM   2281  CG1 VAL A 298      14.992  -1.319  -5.227  1.00 77.62           C  
ATOM   2282  CG2 VAL A 298      15.156  -1.536  -7.723  1.00 77.62           C  
ATOM   2283  N   THR A 299      17.188   0.987  -4.332  1.00 71.69           N  
ATOM   2284  CA  THR A 299      17.906   1.189  -3.076  1.00 71.69           C  
ATOM   2285  C   THR A 299      16.938   1.142  -1.895  1.00 71.69           C  
ATOM   2286  CB  THR A 299      18.656   2.531  -3.074  1.00 71.69           C  
ATOM   2287  O   THR A 299      15.828   1.668  -1.972  1.00 71.69           O  
ATOM   2288  CG2 THR A 299      19.500   2.684  -1.812  1.00 71.69           C  
ATOM   2289  OG1 THR A 299      19.516   2.592  -4.219  1.00 71.69           O  
ATOM   2290  N   ALA A 300      17.344   0.361  -0.909  1.00 72.19           N  
ATOM   2291  CA  ALA A 300      16.594   0.382   0.349  1.00 72.19           C  
ATOM   2292  C   ALA A 300      16.891   1.653   1.139  1.00 72.19           C  
ATOM   2293  CB  ALA A 300      16.938  -0.851   1.186  1.00 72.19           C  
ATOM   2294  O   ALA A 300      18.062   1.998   1.360  1.00 72.19           O  
ATOM   2295  N   ILE A 301      15.828   2.461   1.411  1.00 71.12           N  
ATOM   2296  CA  ILE A 301      16.000   3.740   2.094  1.00 71.12           C  
ATOM   2297  C   ILE A 301      15.305   3.693   3.453  1.00 71.12           C  
ATOM   2298  CB  ILE A 301      15.445   4.910   1.248  1.00 71.12           C  
ATOM   2299  O   ILE A 301      14.172   3.209   3.562  1.00 71.12           O  
ATOM   2300  CG1 ILE A 301      14.008   4.613   0.802  1.00 71.12           C  
ATOM   2301  CG2 ILE A 301      16.344   5.180   0.042  1.00 71.12           C  
ATOM   2302  CD1 ILE A 301      13.336   5.766   0.066  1.00 71.12           C  
ATOM   2303  N   GLY A 302      16.250   3.611   4.504  1.00 47.97           N  
ATOM   2304  CA  GLY A 302      15.711   3.518   5.848  1.00 47.97           C  
ATOM   2305  C   GLY A 302      15.922   2.152   6.480  1.00 47.97           C  
ATOM   2306  O   GLY A 302      15.516   1.135   5.910  1.00 47.97           O  
TER    2307      GLY A 302                                                      
ENDMDL                                                                          
END                                                                             
