# Supplementary material for: Towards a molecular picture of the archaeal cell surface
Source: Nat Commun. 2024 Nov 29;15:10401. doi: 10.1038/s41467-024-53986-9 (PMC11607397; doi:10.1038/s41467-024-53986-9)
Supplement: Supplementary file 5 — Supplementary Dataset 1 [file 41467_2024_53986_MOESM5_ESM.zip › Archaellum_Homologues_2024/DFR88_11670_Metallosphaera_prunae/DFR88_11670_Metallosphaera_prunae_bda9b_unrelaxed_rank_002_alphafold2_ptm_model_4_seed_000.pdb]

MODEL     1                                                                     
ATOM      1  N   MET A   1      80.312  -4.902 -81.312  1.00 57.44           N  
ATOM      2  CA  MET A   1      78.875  -5.266 -81.062  1.00 57.44           C  
ATOM      3  C   MET A   1      78.688  -5.871 -79.688  1.00 57.44           C  
ATOM      4  CB  MET A   1      78.438  -6.246 -82.188  1.00 57.44           C  
ATOM      5  O   MET A   1      77.562  -6.094 -79.312  1.00 57.44           O  
ATOM      6  CG  MET A   1      77.188  -5.824 -82.875  1.00 57.44           C  
ATOM      7  SD  MET A   1      77.375  -5.879 -84.688  1.00 57.44           S  
ATOM      8  CE  MET A   1      75.688  -5.348 -85.188  1.00 57.44           C  
ATOM      9  N   GLY A   2      79.750  -5.988 -78.812  1.00 58.66           N  
ATOM     10  CA  GLY A   2      79.875  -6.551 -77.438  1.00 58.66           C  
ATOM     11  C   GLY A   2      79.500  -5.570 -76.375  1.00 58.66           C  
ATOM     12  O   GLY A   2      79.000  -5.969 -75.312  1.00 58.66           O  
ATOM     13  N   LYS A   3      79.562  -4.297 -76.688  1.00 59.06           N  
ATOM     14  CA  LYS A   3      79.312  -3.211 -75.688  1.00 59.06           C  
ATOM     15  C   LYS A   3      77.812  -2.893 -75.625  1.00 59.06           C  
ATOM     16  CB  LYS A   3      80.125  -1.959 -76.125  1.00 59.06           C  
ATOM     17  O   LYS A   3      77.312  -2.568 -74.562  1.00 59.06           O  
ATOM     18  CG  LYS A   3      81.438  -1.783 -75.375  1.00 59.06           C  
ATOM     19  CD  LYS A   3      82.125  -0.510 -75.812  1.00 59.06           C  
ATOM     20  CE  LYS A   3      83.438  -0.309 -75.062  1.00 59.06           C  
ATOM     21  NZ  LYS A   3      84.125   0.925 -75.500  1.00 59.06           N  
ATOM     22  N   ILE A   4      77.062  -3.268 -76.625  1.00 63.84           N  
ATOM     23  CA  ILE A   4      75.625  -3.078 -76.688  1.00 63.84           C  
ATOM     24  C   ILE A   4      74.938  -4.254 -76.000  1.00 63.84           C  
ATOM     25  CB  ILE A   4      75.062  -2.924 -78.125  1.00 63.84           C  
ATOM     26  O   ILE A   4      73.938  -4.074 -75.250  1.00 63.84           O  
ATOM     27  CG1 ILE A   4      75.688  -1.666 -78.750  1.00 63.84           C  
ATOM     28  CG2 ILE A   4      73.562  -2.887 -78.125  1.00 63.84           C  
ATOM     29  CD1 ILE A   4      75.375  -1.554 -80.250  1.00 63.84           C  
ATOM     30  N   ARG A   5      75.562  -5.410 -75.875  1.00 62.94           N  
ATOM     31  CA  ARG A   5      75.000  -6.594 -75.188  1.00 62.94           C  
ATOM     32  C   ARG A   5      75.125  -6.473 -73.688  1.00 62.94           C  
ATOM     33  CB  ARG A   5      75.750  -7.855 -75.688  1.00 62.94           C  
ATOM     34  O   ARG A   5      74.188  -6.895 -72.938  1.00 62.94           O  
ATOM     35  CG  ARG A   5      75.125  -8.492 -76.938  1.00 62.94           C  
ATOM     36  CD  ARG A   5      75.812  -9.797 -77.312  1.00 62.94           C  
ATOM     37  NE  ARG A   5      74.875 -10.836 -77.625  1.00 62.94           N  
ATOM     38  NH1 ARG A   5      76.438 -12.211 -78.625  1.00 62.94           N  
ATOM     39  NH2 ARG A   5      74.188 -12.836 -78.562  1.00 62.94           N  
ATOM     40  CZ  ARG A   5      75.188 -11.961 -78.312  1.00 62.94           C  
ATOM     41  N   GLY A   6      76.125  -5.777 -73.188  1.00 68.06           N  
ATOM     42  CA  GLY A   6      76.250  -5.547 -71.750  1.00 68.06           C  
ATOM     43  C   GLY A   6      75.250  -4.516 -71.188  1.00 68.06           C  
ATOM     44  O   GLY A   6      74.750  -4.648 -70.062  1.00 68.06           O  
ATOM     45  N   LEU A   7      75.000  -3.607 -72.125  1.00 67.00           N  
ATOM     46  CA  LEU A   7      74.062  -2.543 -71.688  1.00 67.00           C  
ATOM     47  C   LEU A   7      72.625  -3.053 -71.688  1.00 67.00           C  
ATOM     48  CB  LEU A   7      74.188  -1.358 -72.688  1.00 67.00           C  
ATOM     49  O   LEU A   7      71.812  -2.656 -70.875  1.00 67.00           O  
ATOM     50  CG  LEU A   7      75.250  -0.301 -72.312  1.00 67.00           C  
ATOM     51  CD1 LEU A   7      75.500   0.629 -73.500  1.00 67.00           C  
ATOM     52  CD2 LEU A   7      74.812   0.490 -71.062  1.00 67.00           C  
ATOM     53  N   VAL A   8      72.312  -4.000 -72.562  1.00 72.19           N  
ATOM     54  CA  VAL A   8      71.000  -4.617 -72.625  1.00 72.19           C  
ATOM     55  C   VAL A   8      70.812  -5.555 -71.438  1.00 72.19           C  
ATOM     56  CB  VAL A   8      70.750  -5.391 -73.938  1.00 72.19           C  
ATOM     57  O   VAL A   8      69.750  -5.594 -70.812  1.00 72.19           O  
ATOM     58  CG1 VAL A   8      69.500  -6.207 -73.875  1.00 72.19           C  
ATOM     59  CG2 VAL A   8      70.750  -4.426 -75.125  1.00 72.19           C  
ATOM     60  N   GLN A   9      71.812  -6.176 -70.938  1.00 68.81           N  
ATOM     61  CA  GLN A   9      71.812  -7.078 -69.812  1.00 68.81           C  
ATOM     62  C   GLN A   9      71.625  -6.309 -68.500  1.00 68.81           C  
ATOM     63  CB  GLN A   9      73.062  -7.922 -69.750  1.00 68.81           C  
ATOM     64  O   GLN A   9      70.938  -6.738 -67.625  1.00 68.81           O  
ATOM     65  CG  GLN A   9      72.812  -9.422 -69.750  1.00 68.81           C  
ATOM     66  CD  GLN A   9      74.125 -10.242 -69.938  1.00 68.81           C  
ATOM     67  NE2 GLN A   9      74.000 -11.562 -69.875  1.00 68.81           N  
ATOM     68  OE1 GLN A   9      75.188  -9.688 -70.125  1.00 68.81           O  
ATOM     69  N   LYS A  10      72.250  -5.191 -68.438  1.00 65.25           N  
ATOM     70  CA  LYS A  10      72.125  -4.336 -67.312  1.00 65.25           C  
ATOM     71  C   LYS A  10      70.750  -3.697 -67.188  1.00 65.25           C  
ATOM     72  CB  LYS A  10      73.250  -3.250 -67.312  1.00 65.25           C  
ATOM     73  O   LYS A  10      70.188  -3.584 -66.062  1.00 65.25           O  
ATOM     74  CG  LYS A  10      74.375  -3.512 -66.375  1.00 65.25           C  
ATOM     75  CD  LYS A  10      75.375  -2.350 -66.375  1.00 65.25           C  
ATOM     76  CE  LYS A  10      76.625  -2.682 -65.625  1.00 65.25           C  
ATOM     77  NZ  LYS A  10      77.562  -1.522 -65.562  1.00 65.25           N  
ATOM     78  N   TYR A  11      70.250  -3.330 -68.312  1.00 69.81           N  
ATOM     79  CA  TYR A  11      68.875  -2.783 -68.375  1.00 69.81           C  
ATOM     80  C   TYR A  11      67.875  -3.842 -68.000  1.00 69.81           C  
ATOM     81  CB  TYR A  11      68.562  -2.229 -69.750  1.00 69.81           C  
ATOM     82  O   TYR A  11      66.938  -3.564 -67.250  1.00 69.81           O  
ATOM     83  CG  TYR A  11      67.188  -1.676 -69.875  1.00 69.81           C  
ATOM     84  CD1 TYR A  11      66.188  -2.432 -70.438  1.00 69.81           C  
ATOM     85  CD2 TYR A  11      66.875  -0.396 -69.438  1.00 69.81           C  
ATOM     86  CE1 TYR A  11      64.875  -1.927 -70.562  1.00 69.81           C  
ATOM     87  CE2 TYR A  11      65.562   0.120 -69.562  1.00 69.81           C  
ATOM     88  OH  TYR A  11      63.312  -0.147 -70.250  1.00 69.81           O  
ATOM     89  CZ  TYR A  11      64.562  -0.652 -70.125  1.00 69.81           C  
ATOM     90  N   ASN A  12      68.000  -5.078 -68.438  1.00 66.50           N  
ATOM     91  CA  ASN A  12      67.125  -6.160 -68.125  1.00 66.50           C  
ATOM     92  C   ASN A  12      67.188  -6.520 -66.625  1.00 66.50           C  
ATOM     93  CB  ASN A  12      67.375  -7.391 -69.000  1.00 66.50           C  
ATOM     94  O   ASN A  12      66.188  -6.840 -66.000  1.00 66.50           O  
ATOM     95  CG  ASN A  12      66.750  -7.312 -70.375  1.00 66.50           C  
ATOM     96  ND2 ASN A  12      67.188  -8.180 -71.250  1.00 66.50           N  
ATOM     97  OD1 ASN A  12      65.875  -6.473 -70.625  1.00 66.50           O  
ATOM     98  N   LYS A  13      68.312  -6.402 -66.000  1.00 66.62           N  
ATOM     99  CA  LYS A  13      68.500  -6.641 -64.562  1.00 66.62           C  
ATOM    100  C   LYS A  13      67.812  -5.555 -63.750  1.00 66.62           C  
ATOM    101  CB  LYS A  13      70.000  -6.707 -64.250  1.00 66.62           C  
ATOM    102  O   LYS A  13      67.188  -5.848 -62.719  1.00 66.62           O  
ATOM    103  CG  LYS A  13      70.250  -7.227 -62.812  1.00 66.62           C  
ATOM    104  CD  LYS A  13      71.750  -7.336 -62.531  1.00 66.62           C  
ATOM    105  CE  LYS A  13      72.062  -7.746 -61.094  1.00 66.62           C  
ATOM    106  NZ  LYS A  13      73.500  -7.824 -60.844  1.00 66.62           N  
ATOM    107  N   LEU A  14      67.938  -4.336 -64.250  1.00 66.50           N  
ATOM    108  CA  LEU A  14      67.250  -3.246 -63.500  1.00 66.50           C  
ATOM    109  C   LEU A  14      65.750  -3.338 -63.656  1.00 66.50           C  
ATOM    110  CB  LEU A  14      67.750  -1.893 -64.062  1.00 66.50           C  
ATOM    111  O   LEU A  14      65.000  -3.023 -62.719  1.00 66.50           O  
ATOM    112  CG  LEU A  14      69.188  -1.482 -63.625  1.00 66.50           C  
ATOM    113  CD1 LEU A  14      69.625  -0.297 -64.438  1.00 66.50           C  
ATOM    114  CD2 LEU A  14      69.250  -1.148 -62.125  1.00 66.50           C  
ATOM    115  N   VAL A  15      65.312  -3.787 -64.812  1.00 67.44           N  
ATOM    116  CA  VAL A  15      63.906  -3.934 -65.062  1.00 67.44           C  
ATOM    117  C   VAL A  15      63.375  -5.148 -64.312  1.00 67.44           C  
ATOM    118  CB  VAL A  15      63.594  -4.074 -66.625  1.00 67.44           C  
ATOM    119  O   VAL A  15      62.250  -5.117 -63.812  1.00 67.44           O  
ATOM    120  CG1 VAL A  15      62.125  -4.375 -66.812  1.00 67.44           C  
ATOM    121  CG2 VAL A  15      64.000  -2.805 -67.312  1.00 67.44           C  
ATOM    122  N   ARG A  16      64.188  -6.266 -64.188  1.00 65.56           N  
ATOM    123  CA  ARG A  16      63.750  -7.453 -63.406  1.00 65.56           C  
ATOM    124  C   ARG A  16      63.688  -7.168 -61.938  1.00 65.56           C  
ATOM    125  CB  ARG A  16      64.750  -8.609 -63.688  1.00 65.56           C  
ATOM    126  O   ARG A  16      62.812  -7.715 -61.219  1.00 65.56           O  
ATOM    127  CG  ARG A  16      64.438  -9.391 -64.938  1.00 65.56           C  
ATOM    128  CD  ARG A  16      65.312 -10.648 -65.062  1.00 65.56           C  
ATOM    129  NE  ARG A  16      64.938 -11.430 -66.250  1.00 65.56           N  
ATOM    130  NH1 ARG A  16      66.500 -13.109 -65.812  1.00 65.56           N  
ATOM    131  NH2 ARG A  16      65.125 -13.211 -67.688  1.00 65.56           N  
ATOM    132  CZ  ARG A  16      65.500 -12.586 -66.562  1.00 65.56           C  
ATOM    133  N   ARG A  17      64.562  -6.289 -61.375  1.00 66.75           N  
ATOM    134  CA  ARG A  17      64.500  -5.934 -59.969  1.00 66.75           C  
ATOM    135  C   ARG A  17      63.281  -5.055 -59.688  1.00 66.75           C  
ATOM    136  CB  ARG A  17      65.750  -5.223 -59.531  1.00 66.75           C  
ATOM    137  O   ARG A  17      62.719  -5.090 -58.562  1.00 66.75           O  
ATOM    138  CG  ARG A  17      67.000  -6.141 -59.406  1.00 66.75           C  
ATOM    139  CD  ARG A  17      68.125  -5.445 -58.750  1.00 66.75           C  
ATOM    140  NE  ARG A  17      69.250  -6.359 -58.531  1.00 66.75           N  
ATOM    141  NH1 ARG A  17      70.312  -5.035 -56.969  1.00 66.75           N  
ATOM    142  NH2 ARG A  17      71.250  -7.039 -57.594  1.00 66.75           N  
ATOM    143  CZ  ARG A  17      70.250  -6.141 -57.688  1.00 66.75           C  
ATOM    144  N   ARG A  18      62.812  -4.328 -60.719  1.00 65.88           N  
ATOM    145  CA  ARG A  18      61.625  -3.486 -60.531  1.00 65.88           C  
ATOM    146  C   ARG A  18      60.375  -4.336 -60.312  1.00 65.88           C  
ATOM    147  CB  ARG A  18      61.438  -2.537 -61.719  1.00 65.88           C  
ATOM    148  O   ARG A  18      59.500  -3.988 -59.531  1.00 65.88           O  
ATOM    149  CG  ARG A  18      62.406  -1.368 -61.719  1.00 65.88           C  
ATOM    150  CD  ARG A  18      62.094  -0.385 -62.844  1.00 65.88           C  
ATOM    151  NE  ARG A  18      63.156   0.592 -63.000  1.00 65.88           N  
ATOM    152  NH1 ARG A  18      62.406   1.366 -65.062  1.00 65.88           N  
ATOM    153  NH2 ARG A  18      64.312   2.252 -64.125  1.00 65.88           N  
ATOM    154  CZ  ARG A  18      63.281   1.401 -64.062  1.00 65.88           C  
ATOM    155  N   GLY A  19      60.250  -5.562 -60.969  1.00 66.19           N  
ATOM    156  CA  GLY A  19      59.094  -6.438 -60.812  1.00 66.19           C  
ATOM    157  C   GLY A  19      59.062  -7.176 -59.500  1.00 66.19           C  
ATOM    158  O   GLY A  19      58.000  -7.379 -58.906  1.00 66.19           O  
ATOM    159  N   LEU A  20      60.312  -7.531 -58.969  1.00 70.00           N  
ATOM    160  CA  LEU A  20      60.438  -8.242 -57.719  1.00 70.00           C  
ATOM    161  C   LEU A  20      60.188  -7.305 -56.531  1.00 70.00           C  
ATOM    162  CB  LEU A  20      61.812  -8.883 -57.594  1.00 70.00           C  
ATOM    163  O   LEU A  20      59.656  -7.727 -55.500  1.00 70.00           O  
ATOM    164  CG  LEU A  20      62.031 -10.203 -58.312  1.00 70.00           C  
ATOM    165  CD1 LEU A  20      63.250 -10.125 -59.219  1.00 70.00           C  
ATOM    166  CD2 LEU A  20      62.156 -11.359 -57.344  1.00 70.00           C  
ATOM    167  N   ALA A  21      60.562  -5.996 -56.656  1.00 77.00           N  
ATOM    168  CA  ALA A  21      60.312  -5.023 -55.625  1.00 77.00           C  
ATOM    169  C   ALA A  21      58.812  -4.793 -55.438  1.00 77.00           C  
ATOM    170  CB  ALA A  21      61.000  -3.703 -55.938  1.00 77.00           C  
ATOM    171  O   ALA A  21      58.344  -4.582 -54.312  1.00 77.00           O  
ATOM    172  N   GLY A  22      58.062  -4.934 -56.500  1.00 82.69           N  
ATOM    173  CA  GLY A  22      56.625  -4.773 -56.438  1.00 82.69           C  
ATOM    174  C   GLY A  22      55.906  -5.883 -55.656  1.00 82.69           C  
ATOM    175  O   GLY A  22      55.031  -5.621 -54.844  1.00 82.69           O  
ATOM    176  N   LEU A  23      56.438  -7.051 -56.062  1.00 85.88           N  
ATOM    177  CA  LEU A  23      55.812  -8.203 -55.406  1.00 85.88           C  
ATOM    178  C   LEU A  23      56.062  -8.148 -53.875  1.00 85.88           C  
ATOM    179  CB  LEU A  23      56.406  -9.508 -55.969  1.00 85.88           C  
ATOM    180  O   LEU A  23      55.125  -8.438 -53.094  1.00 85.88           O  
ATOM    181  CG  LEU A  23      55.906 -10.797 -55.312  1.00 85.88           C  
ATOM    182  CD1 LEU A  23      55.938 -11.945 -56.312  1.00 85.88           C  
ATOM    183  CD2 LEU A  23      56.719 -11.141 -54.094  1.00 85.88           C  
ATOM    184  N   ASP A  24      57.219  -7.699 -53.312  1.00 87.19           N  
ATOM    185  CA  ASP A  24      57.531  -7.547 -51.906  1.00 87.19           C  
ATOM    186  C   ASP A  24      56.625  -6.496 -51.250  1.00 87.19           C  
ATOM    187  CB  ASP A  24      59.000  -7.168 -51.688  1.00 87.19           C  
ATOM    188  O   ASP A  24      56.125  -6.695 -50.156  1.00 87.19           O  
ATOM    189  CG  ASP A  24      59.938  -8.367 -51.719  1.00 87.19           C  
ATOM    190  OD1 ASP A  24      59.438  -9.516 -51.719  1.00 87.19           O  
ATOM    191  OD2 ASP A  24      61.156  -8.164 -51.688  1.00 87.19           O  
ATOM    192  N   ALA A  25      56.375  -5.426 -52.000  1.00 89.62           N  
ATOM    193  CA  ALA A  25      55.469  -4.375 -51.500  1.00 89.62           C  
ATOM    194  C   ALA A  25      54.031  -4.867 -51.406  1.00 89.62           C  
ATOM    195  CB  ALA A  25      55.562  -3.143 -52.406  1.00 89.62           C  
ATOM    196  O   ALA A  25      53.312  -4.520 -50.469  1.00 89.62           O  
ATOM    197  N   ALA A  26      53.562  -5.723 -52.406  1.00 92.00           N  
ATOM    198  CA  ALA A  26      52.219  -6.258 -52.406  1.00 92.00           C  
ATOM    199  C   ALA A  26      51.969  -7.098 -51.156  1.00 92.00           C  
ATOM    200  CB  ALA A  26      51.969  -7.090 -53.656  1.00 92.00           C  
ATOM    201  O   ALA A  26      50.906  -6.973 -50.531  1.00 92.00           O  
ATOM    202  N   ILE A  27      52.938  -7.965 -50.750  1.00 92.00           N  
ATOM    203  CA  ILE A  27      52.750  -8.828 -49.594  1.00 92.00           C  
ATOM    204  C   ILE A  27      52.719  -7.980 -48.344  1.00 92.00           C  
ATOM    205  CB  ILE A  27      53.875  -9.875 -49.500  1.00 92.00           C  
ATOM    206  O   ILE A  27      51.906  -8.227 -47.438  1.00 92.00           O  
ATOM    207  CG1 ILE A  27      53.781 -10.883 -50.656  1.00 92.00           C  
ATOM    208  CG2 ILE A  27      53.844 -10.594 -48.156  1.00 92.00           C  
ATOM    209  CD1 ILE A  27      54.969 -11.836 -50.750  1.00 92.00           C  
ATOM    210  N   ILE A  28      53.562  -7.016 -48.219  1.00 93.25           N  
ATOM    211  CA  ILE A  28      53.562  -6.094 -47.094  1.00 93.25           C  
ATOM    212  C   ILE A  28      52.250  -5.352 -47.031  1.00 93.25           C  
ATOM    213  CB  ILE A  28      54.750  -5.090 -47.156  1.00 93.25           C  
ATOM    214  O   ILE A  28      51.688  -5.160 -45.938  1.00 93.25           O  
ATOM    215  CG1 ILE A  28      56.094  -5.820 -47.062  1.00 93.25           C  
ATOM    216  CG2 ILE A  28      54.625  -4.016 -46.094  1.00 93.25           C  
ATOM    217  CD1 ILE A  28      57.281  -4.945 -47.375  1.00 93.25           C  
ATOM    218  N   LEU A  29      51.719  -4.941 -48.156  1.00 94.94           N  
ATOM    219  CA  LEU A  29      50.438  -4.266 -48.219  1.00 94.94           C  
ATOM    220  C   LEU A  29      49.312  -5.172 -47.719  1.00 94.94           C  
ATOM    221  CB  LEU A  29      50.156  -3.822 -49.656  1.00 94.94           C  
ATOM    222  O   LEU A  29      48.438  -4.730 -46.969  1.00 94.94           O  
ATOM    223  CG  LEU A  29      48.812  -3.119 -49.906  1.00 94.94           C  
ATOM    224  CD1 LEU A  29      48.781  -1.778 -49.156  1.00 94.94           C  
ATOM    225  CD2 LEU A  29      48.562  -2.930 -51.375  1.00 94.94           C  
ATOM    226  N   ILE A  30      49.344  -6.523 -48.125  1.00 95.12           N  
ATOM    227  CA  ILE A  30      48.312  -7.461 -47.688  1.00 95.12           C  
ATOM    228  C   ILE A  30      48.375  -7.637 -46.188  1.00 95.12           C  
ATOM    229  CB  ILE A  30      48.469  -8.828 -48.406  1.00 95.12           C  
ATOM    230  O   ILE A  30      47.344  -7.664 -45.500  1.00 95.12           O  
ATOM    231  CG1 ILE A  30      48.188  -8.695 -49.906  1.00 95.12           C  
ATOM    232  CG2 ILE A  30      47.531  -9.867 -47.750  1.00 95.12           C  
ATOM    233  CD1 ILE A  30      48.531  -9.938 -50.719  1.00 95.12           C  
ATOM    234  N   ALA A  31      49.656  -7.867 -45.594  1.00 95.38           N  
ATOM    235  CA  ALA A  31      49.812  -7.973 -44.125  1.00 95.38           C  
ATOM    236  C   ALA A  31      49.250  -6.738 -43.438  1.00 95.38           C  
ATOM    237  CB  ALA A  31      51.281  -8.180 -43.781  1.00 95.38           C  
ATOM    238  O   ALA A  31      48.594  -6.844 -42.406  1.00 95.38           O  
ATOM    239  N   PHE A  32      49.469  -5.586 -43.938  1.00 95.44           N  
ATOM    240  CA  PHE A  32      49.000  -4.332 -43.375  1.00 95.44           C  
ATOM    241  C   PHE A  32      47.469  -4.273 -43.438  1.00 95.44           C  
ATOM    242  CB  PHE A  32      49.594  -3.137 -44.125  1.00 95.44           C  
ATOM    243  O   PHE A  32      46.812  -3.873 -42.469  1.00 95.44           O  
ATOM    244  CG  PHE A  32      49.156  -1.803 -43.562  1.00 95.44           C  
ATOM    245  CD1 PHE A  32      48.281  -0.987 -44.281  1.00 95.44           C  
ATOM    246  CD2 PHE A  32      49.656  -1.364 -42.344  1.00 95.44           C  
ATOM    247  CE1 PHE A  32      47.906   0.248 -43.750  1.00 95.44           C  
ATOM    248  CE2 PHE A  32      49.281  -0.132 -41.844  1.00 95.44           C  
ATOM    249  CZ  PHE A  32      48.406   0.673 -42.531  1.00 95.44           C  
ATOM    250  N   ILE A  33      46.906  -4.684 -44.562  1.00 96.94           N  
ATOM    251  CA  ILE A  33      45.469  -4.664 -44.750  1.00 96.94           C  
ATOM    252  C   ILE A  33      44.812  -5.664 -43.812  1.00 96.94           C  
ATOM    253  CB  ILE A  33      45.094  -4.980 -46.219  1.00 96.94           C  
ATOM    254  O   ILE A  33      43.781  -5.371 -43.219  1.00 96.94           O  
ATOM    255  CG1 ILE A  33      45.500  -3.816 -47.125  1.00 96.94           C  
ATOM    256  CG2 ILE A  33      43.594  -5.285 -46.312  1.00 96.94           C  
ATOM    257  CD1 ILE A  33      45.406  -4.141 -48.625  1.00 96.94           C  
ATOM    258  N   ILE A  34      45.469  -6.844 -43.594  1.00 97.00           N  
ATOM    259  CA  ILE A  34      44.938  -7.875 -42.719  1.00 97.00           C  
ATOM    260  C   ILE A  34      44.938  -7.379 -41.281  1.00 97.00           C  
ATOM    261  CB  ILE A  34      45.719  -9.195 -42.844  1.00 97.00           C  
ATOM    262  O   ILE A  34      43.938  -7.516 -40.562  1.00 97.00           O  
ATOM    263  CG1 ILE A  34      45.531  -9.805 -44.250  1.00 97.00           C  
ATOM    264  CG2 ILE A  34      45.281 -10.180 -41.750  1.00 97.00           C  
ATOM    265  CD1 ILE A  34      46.406 -11.023 -44.500  1.00 97.00           C  
ATOM    266  N   THR A  35      46.125  -6.738 -40.875  1.00 96.38           N  
ATOM    267  CA  THR A  35      46.219  -6.191 -39.531  1.00 96.38           C  
ATOM    268  C   THR A  35      45.188  -5.094 -39.312  1.00 96.38           C  
ATOM    269  CB  THR A  35      47.625  -5.629 -39.250  1.00 96.38           C  
ATOM    270  O   THR A  35      44.531  -5.039 -38.250  1.00 96.38           O  
ATOM    271  CG2 THR A  35      47.750  -5.117 -37.812  1.00 96.38           C  
ATOM    272  OG1 THR A  35      48.594  -6.668 -39.469  1.00 96.38           O  
ATOM    273  N   ALA A  36      45.031  -4.145 -40.312  1.00 96.88           N  
ATOM    274  CA  ALA A  36      44.031  -3.090 -40.250  1.00 96.88           C  
ATOM    275  C   ALA A  36      42.625  -3.680 -40.094  1.00 96.88           C  
ATOM    276  CB  ALA A  36      44.125  -2.189 -41.469  1.00 96.88           C  
ATOM    277  O   ALA A  36      41.812  -3.191 -39.312  1.00 96.88           O  
ATOM    278  N   SER A  37      42.312  -4.801 -40.844  1.00 96.12           N  
ATOM    279  CA  SER A  37      41.000  -5.461 -40.812  1.00 96.12           C  
ATOM    280  C   SER A  37      40.719  -6.043 -39.438  1.00 96.12           C  
ATOM    281  CB  SER A  37      40.938  -6.570 -41.875  1.00 96.12           C  
ATOM    282  O   SER A  37      39.625  -5.883 -38.906  1.00 96.12           O  
ATOM    283  OG  SER A  37      40.969  -6.027 -43.156  1.00 96.12           O  
ATOM    284  N   VAL A  38      41.719  -6.738 -38.812  1.00 96.81           N  
ATOM    285  CA  VAL A  38      41.531  -7.344 -37.469  1.00 96.81           C  
ATOM    286  C   VAL A  38      41.312  -6.254 -36.438  1.00 96.81           C  
ATOM    287  CB  VAL A  38      42.750  -8.211 -37.094  1.00 96.81           C  
ATOM    288  O   VAL A  38      40.438  -6.383 -35.594  1.00 96.81           O  
ATOM    289  CG1 VAL A  38      42.656  -8.672 -35.625  1.00 96.81           C  
ATOM    290  CG2 VAL A  38      42.906  -9.406 -38.031  1.00 96.81           C  
ATOM    291  N   LEU A  39      42.188  -5.184 -36.594  1.00 96.38           N  
ATOM    292  CA  LEU A  39      42.000  -4.062 -35.656  1.00 96.38           C  
ATOM    293  C   LEU A  39      40.625  -3.451 -35.812  1.00 96.38           C  
ATOM    294  CB  LEU A  39      43.062  -2.994 -35.906  1.00 96.38           C  
ATOM    295  O   LEU A  39      39.969  -3.113 -34.812  1.00 96.38           O  
ATOM    296  CG  LEU A  39      43.062  -1.805 -34.938  1.00 96.38           C  
ATOM    297  CD1 LEU A  39      43.344  -2.275 -33.531  1.00 96.38           C  
ATOM    298  CD2 LEU A  39      44.094  -0.767 -35.375  1.00 96.38           C  
ATOM    299  N   ALA A  40      40.094  -3.307 -37.062  1.00 97.06           N  
ATOM    300  CA  ALA A  40      38.750  -2.781 -37.312  1.00 97.06           C  
ATOM    301  C   ALA A  40      37.688  -3.684 -36.688  1.00 97.06           C  
ATOM    302  CB  ALA A  40      38.500  -2.623 -38.812  1.00 97.06           C  
ATOM    303  O   ALA A  40      36.688  -3.199 -36.125  1.00 97.06           O  
ATOM    304  N   PHE A  41      37.938  -4.945 -36.875  1.00 95.81           N  
ATOM    305  CA  PHE A  41      36.969  -5.895 -36.312  1.00 95.81           C  
ATOM    306  C   PHE A  41      36.875  -5.770 -34.812  1.00 95.81           C  
ATOM    307  CB  PHE A  41      37.344  -7.328 -36.719  1.00 95.81           C  
ATOM    308  O   PHE A  41      35.781  -5.746 -34.250  1.00 95.81           O  
ATOM    309  CG  PHE A  41      36.406  -8.367 -36.188  1.00 95.81           C  
ATOM    310  CD1 PHE A  41      36.719  -9.094 -35.031  1.00 95.81           C  
ATOM    311  CD2 PHE A  41      35.188  -8.625 -36.844  1.00 95.81           C  
ATOM    312  CE1 PHE A  41      35.844 -10.062 -34.562  1.00 95.81           C  
ATOM    313  CE2 PHE A  41      34.312  -9.586 -36.344  1.00 95.81           C  
ATOM    314  CZ  PHE A  41      34.625 -10.305 -35.219  1.00 95.81           C  
ATOM    315  N   VAL A  42      37.969  -5.656 -34.156  1.00 96.44           N  
ATOM    316  CA  VAL A  42      38.031  -5.523 -32.688  1.00 96.44           C  
ATOM    317  C   VAL A  42      37.375  -4.215 -32.250  1.00 96.44           C  
ATOM    318  CB  VAL A  42      39.500  -5.586 -32.188  1.00 96.44           C  
ATOM    319  O   VAL A  42      36.594  -4.188 -31.328  1.00 96.44           O  
ATOM    320  CG1 VAL A  42      39.562  -5.305 -30.688  1.00 96.44           C  
ATOM    321  CG2 VAL A  42      40.125  -6.945 -32.500  1.00 96.44           C  
ATOM    322  N   ALA A  43      37.781  -3.125 -33.000  1.00 96.44           N  
ATOM    323  CA  ALA A  43      37.219  -1.808 -32.688  1.00 96.44           C  
ATOM    324  C   ALA A  43      35.719  -1.794 -32.844  1.00 96.44           C  
ATOM    325  CB  ALA A  43      37.875  -0.742 -33.562  1.00 96.44           C  
ATOM    326  O   ALA A  43      35.000  -1.257 -32.000  1.00 96.44           O  
ATOM    327  N   ILE A  44      35.219  -2.361 -33.875  1.00 97.12           N  
ATOM    328  CA  ILE A  44      33.781  -2.404 -34.156  1.00 97.12           C  
ATOM    329  C   ILE A  44      33.094  -3.217 -33.062  1.00 97.12           C  
ATOM    330  CB  ILE A  44      33.500  -3.004 -35.531  1.00 97.12           C  
ATOM    331  O   ILE A  44      32.062  -2.795 -32.531  1.00 97.12           O  
ATOM    332  CG1 ILE A  44      33.969  -2.051 -36.625  1.00 97.12           C  
ATOM    333  CG2 ILE A  44      32.000  -3.312 -35.688  1.00 97.12           C  
ATOM    334  CD1 ILE A  44      33.906  -2.646 -38.031  1.00 97.12           C  
ATOM    335  N   ASN A  45      33.688  -4.430 -32.750  1.00 95.06           N  
ATOM    336  CA  ASN A  45      33.094  -5.270 -31.703  1.00 95.06           C  
ATOM    337  C   ASN A  45      33.031  -4.559 -30.359  1.00 95.06           C  
ATOM    338  CB  ASN A  45      33.844  -6.594 -31.594  1.00 95.06           C  
ATOM    339  O   ASN A  45      32.031  -4.629 -29.656  1.00 95.06           O  
ATOM    340  CG  ASN A  45      33.500  -7.566 -32.688  1.00 95.06           C  
ATOM    341  ND2 ASN A  45      34.438  -8.430 -33.062  1.00 95.06           N  
ATOM    342  OD1 ASN A  45      32.406  -7.539 -33.250  1.00 95.06           O  
ATOM    343  N   MET A  46      34.125  -3.908 -30.062  1.00 95.12           N  
ATOM    344  CA  MET A  46      34.188  -3.143 -28.812  1.00 95.12           C  
ATOM    345  C   MET A  46      33.188  -1.991 -28.844  1.00 95.12           C  
ATOM    346  CB  MET A  46      35.594  -2.604 -28.594  1.00 95.12           C  
ATOM    347  O   MET A  46      32.531  -1.707 -27.828  1.00 95.12           O  
ATOM    348  CG  MET A  46      36.594  -3.670 -28.188  1.00 95.12           C  
ATOM    349  SD  MET A  46      38.250  -2.971 -27.797  1.00 95.12           S  
ATOM    350  CE  MET A  46      39.188  -4.496 -27.484  1.00 95.12           C  
ATOM    351  N   GLY A  47      33.094  -1.359 -30.078  1.00 95.69           N  
ATOM    352  CA  GLY A  47      32.094  -0.312 -30.234  1.00 95.69           C  
ATOM    353  C   GLY A  47      30.672  -0.808 -30.047  1.00 95.69           C  
ATOM    354  O   GLY A  47      29.875  -0.182 -29.344  1.00 95.69           O  
ATOM    355  N   LEU A  48      30.422  -1.920 -30.672  1.00 95.31           N  
ATOM    356  CA  LEU A  48      29.078  -2.486 -30.547  1.00 95.31           C  
ATOM    357  C   LEU A  48      28.797  -2.885 -29.109  1.00 95.31           C  
ATOM    358  CB  LEU A  48      28.922  -3.701 -31.469  1.00 95.31           C  
ATOM    359  O   LEU A  48      27.688  -2.676 -28.609  1.00 95.31           O  
ATOM    360  CG  LEU A  48      28.844  -3.410 -32.969  1.00 95.31           C  
ATOM    361  CD1 LEU A  48      28.812  -4.715 -33.750  1.00 95.31           C  
ATOM    362  CD2 LEU A  48      27.641  -2.547 -33.281  1.00 95.31           C  
ATOM    363  N   PHE A  49      29.750  -3.508 -28.438  1.00 95.19           N  
ATOM    364  CA  PHE A  49      29.609  -3.877 -27.031  1.00 95.19           C  
ATOM    365  C   PHE A  49      29.297  -2.650 -26.172  1.00 95.19           C  
ATOM    366  CB  PHE A  49      30.875  -4.570 -26.516  1.00 95.19           C  
ATOM    367  O   PHE A  49      28.406  -2.689 -25.312  1.00 95.19           O  
ATOM    368  CG  PHE A  49      30.812  -4.930 -25.062  1.00 95.19           C  
ATOM    369  CD1 PHE A  49      31.453  -4.137 -24.109  1.00 95.19           C  
ATOM    370  CD2 PHE A  49      30.141  -6.066 -24.641  1.00 95.19           C  
ATOM    371  CE1 PHE A  49      31.406  -4.469 -22.750  1.00 95.19           C  
ATOM    372  CE2 PHE A  49      30.094  -6.406 -23.281  1.00 95.19           C  
ATOM    373  CZ  PHE A  49      30.719  -5.605 -22.344  1.00 95.19           C  
ATOM    374  N   VAL A  50      30.031  -1.547 -26.328  1.00 95.56           N  
ATOM    375  CA  VAL A  50      29.828  -0.307 -25.594  1.00 95.56           C  
ATOM    376  C   VAL A  50      28.422   0.237 -25.844  1.00 95.56           C  
ATOM    377  CB  VAL A  50      30.891   0.753 -25.969  1.00 95.56           C  
ATOM    378  O   VAL A  50      27.734   0.658 -24.906  1.00 95.56           O  
ATOM    379  CG1 VAL A  50      30.531   2.115 -25.391  1.00 95.56           C  
ATOM    380  CG2 VAL A  50      32.281   0.317 -25.500  1.00 95.56           C  
ATOM    381  N   THR A  51      28.047   0.185 -27.109  1.00 93.88           N  
ATOM    382  CA  THR A  51      26.719   0.678 -27.453  1.00 93.88           C  
ATOM    383  C   THR A  51      25.625  -0.191 -26.828  1.00 93.88           C  
ATOM    384  CB  THR A  51      26.516   0.718 -28.984  1.00 93.88           C  
ATOM    385  O   THR A  51      24.594   0.317 -26.391  1.00 93.88           O  
ATOM    386  CG2 THR A  51      27.375   1.795 -29.625  1.00 93.88           C  
ATOM    387  OG1 THR A  51      26.859  -0.556 -29.547  1.00 93.88           O  
ATOM    388  N   GLN A  52      25.828  -1.490 -26.828  1.00 94.56           N  
ATOM    389  CA  GLN A  52      24.875  -2.385 -26.188  1.00 94.56           C  
ATOM    390  C   GLN A  52      24.797  -2.115 -24.688  1.00 94.56           C  
ATOM    391  CB  GLN A  52      25.250  -3.846 -26.438  1.00 94.56           C  
ATOM    392  O   GLN A  52      23.719  -2.104 -24.109  1.00 94.56           O  
ATOM    393  CG  GLN A  52      24.938  -4.324 -27.859  1.00 94.56           C  
ATOM    394  CD  GLN A  52      25.391  -5.750 -28.109  1.00 94.56           C  
ATOM    395  NE2 GLN A  52      25.266  -6.199 -29.344  1.00 94.56           N  
ATOM    396  OE1 GLN A  52      25.844  -6.441 -27.188  1.00 94.56           O  
ATOM    397  N   LYS A  53      25.906  -1.936 -24.094  1.00 94.00           N  
ATOM    398  CA  LYS A  53      25.938  -1.610 -22.672  1.00 94.00           C  
ATOM    399  C   LYS A  53      25.281  -0.263 -22.406  1.00 94.00           C  
ATOM    400  CB  LYS A  53      27.375  -1.599 -22.156  1.00 94.00           C  
ATOM    401  O   LYS A  53      24.547  -0.113 -21.422  1.00 94.00           O  
ATOM    402  CG  LYS A  53      27.500  -1.357 -20.656  1.00 94.00           C  
ATOM    403  CD  LYS A  53      26.938  -2.527 -19.859  1.00 94.00           C  
ATOM    404  CE  LYS A  53      27.156  -2.338 -18.359  1.00 94.00           C  
ATOM    405  NZ  LYS A  53      26.781  -3.561 -17.594  1.00 94.00           N  
ATOM    406  N   ALA A  54      25.609   0.734 -23.188  1.00 92.00           N  
ATOM    407  CA  ALA A  54      24.969   2.039 -23.062  1.00 92.00           C  
ATOM    408  C   ALA A  54      23.453   1.914 -23.156  1.00 92.00           C  
ATOM    409  CB  ALA A  54      25.484   2.990 -24.141  1.00 92.00           C  
ATOM    410  O   ALA A  54      22.719   2.559 -22.391  1.00 92.00           O  
ATOM    411  N   LYS A  55      23.000   1.145 -24.109  1.00 90.75           N  
ATOM    412  CA  LYS A  55      21.562   0.901 -24.266  1.00 90.75           C  
ATOM    413  C   LYS A  55      20.969   0.303 -22.984  1.00 90.75           C  
ATOM    414  CB  LYS A  55      21.297  -0.026 -25.453  1.00 90.75           C  
ATOM    415  O   LYS A  55      19.906   0.728 -22.531  1.00 90.75           O  
ATOM    416  CG  LYS A  55      19.828  -0.257 -25.734  1.00 90.75           C  
ATOM    417  CD  LYS A  55      19.625  -1.154 -26.953  1.00 90.75           C  
ATOM    418  CE  LYS A  55      18.141  -1.418 -27.219  1.00 90.75           C  
ATOM    419  NZ  LYS A  55      17.953  -2.324 -28.391  1.00 90.75           N  
ATOM    420  N   THR A  56      21.562  -0.738 -22.422  1.00 85.50           N  
ATOM    421  CA  THR A  56      21.109  -1.371 -21.203  1.00 85.50           C  
ATOM    422  C   THR A  56      21.062  -0.363 -20.047  1.00 85.50           C  
ATOM    423  CB  THR A  56      22.000  -2.561 -20.812  1.00 85.50           C  
ATOM    424  O   THR A  56      20.141  -0.379 -19.234  1.00 85.50           O  
ATOM    425  CG2 THR A  56      22.000  -3.631 -21.891  1.00 85.50           C  
ATOM    426  OG1 THR A  56      23.344  -2.094 -20.609  1.00 85.50           O  
ATOM    427  N   THR A  57      22.078   0.504 -19.922  1.00 86.19           N  
ATOM    428  CA  THR A  57      22.125   1.514 -18.875  1.00 86.19           C  
ATOM    429  C   THR A  57      20.984   2.521 -19.031  1.00 86.19           C  
ATOM    430  CB  THR A  57      23.469   2.254 -18.875  1.00 86.19           C  
ATOM    431  O   THR A  57      20.359   2.924 -18.047  1.00 86.19           O  
ATOM    432  CG2 THR A  57      23.516   3.324 -17.797  1.00 86.19           C  
ATOM    433  OG1 THR A  57      24.531   1.312 -18.656  1.00 86.19           O  
ATOM    434  N   ILE A  58      20.812   2.994 -20.250  1.00 84.25           N  
ATOM    435  CA  ILE A  58      19.719   3.918 -20.531  1.00 84.25           C  
ATOM    436  C   ILE A  58      18.391   3.275 -20.141  1.00 84.25           C  
ATOM    437  CB  ILE A  58      19.703   4.328 -22.016  1.00 84.25           C  
ATOM    438  O   ILE A  58      17.547   3.916 -19.516  1.00 84.25           O  
ATOM    439  CG1 ILE A  58      20.906   5.234 -22.328  1.00 84.25           C  
ATOM    440  CG2 ILE A  58      18.391   5.023 -22.375  1.00 84.25           C  
ATOM    441  CD1 ILE A  58      21.109   5.492 -23.828  1.00 84.25           C  
ATOM    442  N   ASN A  59      18.172   2.072 -20.484  1.00 78.12           N  
ATOM    443  CA  ASN A  59      16.938   1.366 -20.156  1.00 78.12           C  
ATOM    444  C   ASN A  59      16.766   1.223 -18.641  1.00 78.12           C  
ATOM    445  CB  ASN A  59      16.906  -0.009 -20.828  1.00 78.12           C  
ATOM    446  O   ASN A  59      15.672   1.411 -18.125  1.00 78.12           O  
ATOM    447  CG  ASN A  59      16.688   0.075 -22.328  1.00 78.12           C  
ATOM    448  ND2 ASN A  59      17.062  -0.977 -23.047  1.00 78.12           N  
ATOM    449  OD1 ASN A  59      16.172   1.078 -22.828  1.00 78.12           O  
ATOM    450  N   LYS A  60      17.891   0.899 -17.969  1.00 76.69           N  
ATOM    451  CA  LYS A  60      17.844   0.816 -16.516  1.00 76.69           C  
ATOM    452  C   LYS A  60      17.578   2.186 -15.891  1.00 76.69           C  
ATOM    453  CB  LYS A  60      19.141   0.230 -15.961  1.00 76.69           C  
ATOM    454  O   LYS A  60      16.875   2.295 -14.883  1.00 76.69           O  
ATOM    455  CG  LYS A  60      19.281  -1.270 -16.172  1.00 76.69           C  
ATOM    456  CD  LYS A  60      20.531  -1.814 -15.492  1.00 76.69           C  
ATOM    457  CE  LYS A  60      20.672  -3.316 -15.695  1.00 76.69           C  
ATOM    458  NZ  LYS A  60      21.922  -3.846 -15.078  1.00 76.69           N  
ATOM    459  N   GLY A  61      18.141   3.188 -16.500  1.00 76.56           N  
ATOM    460  CA  GLY A  61      17.859   4.543 -16.047  1.00 76.56           C  
ATOM    461  C   GLY A  61      16.391   4.922 -16.188  1.00 76.56           C  
ATOM    462  O   GLY A  61      15.828   5.559 -15.297  1.00 76.56           O  
ATOM    463  N   GLU A  62      15.891   4.594 -17.312  1.00 75.38           N  
ATOM    464  CA  GLU A  62      14.469   4.855 -17.531  1.00 75.38           C  
ATOM    465  C   GLU A  62      13.609   4.102 -16.516  1.00 75.38           C  
ATOM    466  CB  GLU A  62      14.070   4.465 -18.953  1.00 75.38           C  
ATOM    467  O   GLU A  62      12.609   4.641 -16.031  1.00 75.38           O  
ATOM    468  CG  GLU A  62      12.656   4.887 -19.344  1.00 75.38           C  
ATOM    469  CD  GLU A  62      12.281   4.516 -20.766  1.00 75.38           C  
ATOM    470  OE1 GLU A  62      11.086   4.598 -21.109  1.00 75.38           O  
ATOM    471  OE2 GLU A  62      13.195   4.137 -21.531  1.00 75.38           O  
ATOM    472  N   GLU A  63      13.969   2.906 -16.297  1.00 71.62           N  
ATOM    473  CA  GLU A  63      13.234   2.088 -15.344  1.00 71.62           C  
ATOM    474  C   GLU A  63      13.273   2.707 -13.945  1.00 71.62           C  
ATOM    475  CB  GLU A  63      13.805   0.667 -15.297  1.00 71.62           C  
ATOM    476  O   GLU A  63      12.266   2.691 -13.227  1.00 71.62           O  
ATOM    477  CG  GLU A  63      13.406  -0.190 -16.500  1.00 71.62           C  
ATOM    478  CD  GLU A  63      13.969  -1.600 -16.438  1.00 71.62           C  
ATOM    479  OE1 GLU A  63      13.719  -2.393 -17.375  1.00 71.62           O  
ATOM    480  OE2 GLU A  63      14.672  -1.913 -15.445  1.00 71.62           O  
ATOM    481  N   THR A  64      14.375   3.293 -13.562  1.00 71.62           N  
ATOM    482  CA  THR A  64      14.523   3.865 -12.227  1.00 71.62           C  
ATOM    483  C   THR A  64      13.930   5.270 -12.172  1.00 71.62           C  
ATOM    484  CB  THR A  64      16.000   3.912 -11.805  1.00 71.62           C  
ATOM    485  O   THR A  64      13.523   5.738 -11.109  1.00 71.62           O  
ATOM    486  CG2 THR A  64      16.578   2.508 -11.656  1.00 71.62           C  
ATOM    487  OG1 THR A  64      16.750   4.625 -12.789  1.00 71.62           O  
ATOM    488  N   ALA A  65      13.891   5.969 -13.273  1.00 75.75           N  
ATOM    489  CA  ALA A  65      13.406   7.344 -13.297  1.00 75.75           C  
ATOM    490  C   ALA A  65      11.883   7.383 -13.375  1.00 75.75           C  
ATOM    491  CB  ALA A  65      14.016   8.102 -14.477  1.00 75.75           C  
ATOM    492  O   ALA A  65      11.250   8.305 -12.852  1.00 75.75           O  
ATOM    493  N   SER A  66      11.312   6.293 -13.977  1.00 78.25           N  
ATOM    494  CA  SER A  66       9.859   6.242 -14.125  1.00 78.25           C  
ATOM    495  C   SER A  66       9.203   5.605 -12.906  1.00 78.25           C  
ATOM    496  CB  SER A  66       9.477   5.465 -15.383  1.00 78.25           C  
ATOM    497  O   SER A  66       9.844   4.848 -12.172  1.00 78.25           O  
ATOM    498  OG  SER A  66       9.914   6.148 -16.547  1.00 78.25           O  
ATOM    499  N   THR A  67       8.008   6.180 -12.531  1.00 82.75           N  
ATOM    500  CA  THR A  67       7.297   5.566 -11.414  1.00 82.75           C  
ATOM    501  C   THR A  67       6.965   4.109 -11.719  1.00 82.75           C  
ATOM    502  CB  THR A  67       6.000   6.332 -11.094  1.00 82.75           C  
ATOM    503  O   THR A  67       6.426   3.799 -12.781  1.00 82.75           O  
ATOM    504  CG2 THR A  67       6.301   7.754 -10.625  1.00 82.75           C  
ATOM    505  OG1 THR A  67       5.180   6.387 -12.266  1.00 82.75           O  
ATOM    506  N   ALA A  68       7.355   3.232 -10.875  1.00 87.44           N  
ATOM    507  CA  ALA A  68       7.133   1.799 -11.039  1.00 87.44           C  
ATOM    508  C   ALA A  68       5.672   1.438 -10.789  1.00 87.44           C  
ATOM    509  CB  ALA A  68       8.039   1.008 -10.102  1.00 87.44           C  
ATOM    510  O   ALA A  68       5.172   0.440 -11.320  1.00 87.44           O  
ATOM    511  N   LEU A  69       5.008   2.330 -10.102  1.00 91.94           N  
ATOM    512  CA  LEU A  69       3.627   2.045  -9.727  1.00 91.94           C  
ATOM    513  C   LEU A  69       2.721   3.230 -10.039  1.00 91.94           C  
ATOM    514  CB  LEU A  69       3.535   1.702  -8.234  1.00 91.94           C  
ATOM    515  O   LEU A  69       3.174   4.379 -10.055  1.00 91.94           O  
ATOM    516  CG  LEU A  69       4.254   0.430  -7.785  1.00 91.94           C  
ATOM    517  CD1 LEU A  69       4.355   0.385  -6.266  1.00 91.94           C  
ATOM    518  CD2 LEU A  69       3.537  -0.807  -8.320  1.00 91.94           C  
ATOM    519  N   THR A  70       1.483   2.914 -10.383  1.00 92.25           N  
ATOM    520  CA  THR A  70       0.456   3.934 -10.555  1.00 92.25           C  
ATOM    521  C   THR A  70      -0.788   3.596  -9.742  1.00 92.25           C  
ATOM    522  CB  THR A  70       0.072   4.090 -12.039  1.00 92.25           C  
ATOM    523  O   THR A  70      -1.078   2.422  -9.500  1.00 92.25           O  
ATOM    524  CG2 THR A  70      -0.697   2.873 -12.539  1.00 92.25           C  
ATOM    525  OG1 THR A  70      -0.747   5.258 -12.195  1.00 92.25           O  
ATOM    526  N   VAL A  71      -1.514   4.652  -9.266  1.00 93.06           N  
ATOM    527  CA  VAL A  71      -2.746   4.449  -8.516  1.00 93.06           C  
ATOM    528  C   VAL A  71      -3.873   4.051  -9.469  1.00 93.06           C  
ATOM    529  CB  VAL A  71      -3.143   5.711  -7.719  1.00 93.06           C  
ATOM    530  O   VAL A  71      -4.086   4.699 -10.492  1.00 93.06           O  
ATOM    531  CG1 VAL A  71      -3.625   6.812  -8.664  1.00 93.06           C  
ATOM    532  CG2 VAL A  71      -4.219   5.379  -6.688  1.00 93.06           C  
ATOM    533  N   SER A  72      -4.523   2.844  -9.195  1.00 88.00           N  
ATOM    534  CA  SER A  72      -5.508   2.279 -10.109  1.00 88.00           C  
ATOM    535  C   SER A  72      -6.926   2.689  -9.719  1.00 88.00           C  
ATOM    536  CB  SER A  72      -5.398   0.754 -10.141  1.00 88.00           C  
ATOM    537  O   SER A  72      -7.828   2.701 -10.562  1.00 88.00           O  
ATOM    538  OG  SER A  72      -4.125   0.349 -10.609  1.00 88.00           O  
ATOM    539  N   SER A  73      -7.172   3.033  -8.484  1.00 85.69           N  
ATOM    540  CA  SER A  73      -8.500   3.387  -7.996  1.00 85.69           C  
ATOM    541  C   SER A  73      -8.445   4.609  -7.086  1.00 85.69           C  
ATOM    542  CB  SER A  73      -9.133   2.209  -7.254  1.00 85.69           C  
ATOM    543  O   SER A  73      -7.371   5.148  -6.824  1.00 85.69           O  
ATOM    544  OG  SER A  73      -8.422   1.931  -6.059  1.00 85.69           O  
ATOM    545  N   SER A  74      -9.695   5.066  -6.727  1.00 90.31           N  
ATOM    546  CA  SER A  74      -9.812   6.160  -5.770  1.00 90.31           C  
ATOM    547  C   SER A  74      -9.289   5.754  -4.395  1.00 90.31           C  
ATOM    548  CB  SER A  74     -11.266   6.617  -5.656  1.00 90.31           C  
ATOM    549  O   SER A  74      -9.297   4.570  -4.047  1.00 90.31           O  
ATOM    550  OG  SER A  74     -11.742   7.105  -6.902  1.00 90.31           O  
ATOM    551  N   VAL A  75      -8.805   6.738  -3.701  1.00 93.38           N  
ATOM    552  CA  VAL A  75      -8.352   6.535  -2.330  1.00 93.38           C  
ATOM    553  C   VAL A  75      -9.531   6.695  -1.368  1.00 93.38           C  
ATOM    554  CB  VAL A  75      -7.223   7.520  -1.956  1.00 93.38           C  
ATOM    555  O   VAL A  75     -10.211   7.727  -1.375  1.00 93.38           O  
ATOM    556  CG1 VAL A  75      -6.695   7.227  -0.552  1.00 93.38           C  
ATOM    557  CG2 VAL A  75      -6.090   7.445  -2.980  1.00 93.38           C  
ATOM    558  N   LEU A  76      -9.734   5.621  -0.649  1.00 93.56           N  
ATOM    559  CA  LEU A  76     -10.844   5.629   0.294  1.00 93.56           C  
ATOM    560  C   LEU A  76     -10.344   5.793   1.725  1.00 93.56           C  
ATOM    561  CB  LEU A  76     -11.656   4.340   0.173  1.00 93.56           C  
ATOM    562  O   LEU A  76      -9.305   5.242   2.090  1.00 93.56           O  
ATOM    563  CG  LEU A  76     -12.227   4.020  -1.212  1.00 93.56           C  
ATOM    564  CD1 LEU A  76     -13.000   2.707  -1.181  1.00 93.56           C  
ATOM    565  CD2 LEU A  76     -13.117   5.160  -1.700  1.00 93.56           C  
ATOM    566  N   TYR A  77     -11.086   6.578   2.463  1.00 93.44           N  
ATOM    567  CA  TYR A  77     -10.750   6.887   3.850  1.00 93.44           C  
ATOM    568  C   TYR A  77     -11.945   6.641   4.766  1.00 93.44           C  
ATOM    569  CB  TYR A  77     -10.289   8.344   3.977  1.00 93.44           C  
ATOM    570  O   TYR A  77     -13.016   7.223   4.578  1.00 93.44           O  
ATOM    571  CG  TYR A  77      -9.938   8.742   5.391  1.00 93.44           C  
ATOM    572  CD1 TYR A  77     -10.297  10.000   5.887  1.00 93.44           C  
ATOM    573  CD2 TYR A  77      -9.250   7.875   6.227  1.00 93.44           C  
ATOM    574  CE1 TYR A  77      -9.969  10.375   7.188  1.00 93.44           C  
ATOM    575  CE2 TYR A  77      -8.922   8.242   7.527  1.00 93.44           C  
ATOM    576  OH  TYR A  77      -8.961   9.859   9.289  1.00 93.44           O  
ATOM    577  CZ  TYR A  77      -9.289   9.492   8.000  1.00 93.44           C  
ATOM    578  N   ALA A  78     -11.703   5.738   5.758  1.00 92.06           N  
ATOM    579  CA  ALA A  78     -12.789   5.402   6.684  1.00 92.06           C  
ATOM    580  C   ALA A  78     -12.547   6.020   8.055  1.00 92.06           C  
ATOM    581  CB  ALA A  78     -12.930   3.887   6.805  1.00 92.06           C  
ATOM    582  O   ALA A  78     -11.484   5.840   8.648  1.00 92.06           O  
ATOM    583  N   VAL A  79     -13.664   6.715   8.445  1.00 90.88           N  
ATOM    584  CA  VAL A  79     -13.586   7.398   9.727  1.00 90.88           C  
ATOM    585  C   VAL A  79     -14.930   7.289  10.453  1.00 90.88           C  
ATOM    586  CB  VAL A  79     -13.195   8.883   9.562  1.00 90.88           C  
ATOM    587  O   VAL A  79     -15.938   6.938   9.852  1.00 90.88           O  
ATOM    588  CG1 VAL A  79     -11.805   9.008   8.930  1.00 90.88           C  
ATOM    589  CG2 VAL A  79     -14.227   9.617   8.719  1.00 90.88           C  
ATOM    590  N   ASN A  80     -14.906   7.445  11.719  1.00 85.06           N  
ATOM    591  CA  ASN A  80     -16.094   7.566  12.547  1.00 85.06           C  
ATOM    592  C   ASN A  80     -16.359   9.016  12.945  1.00 85.06           C  
ATOM    593  CB  ASN A  80     -15.977   6.691  13.797  1.00 85.06           C  
ATOM    594  O   ASN A  80     -16.078   9.422  14.070  1.00 85.06           O  
ATOM    595  CG  ASN A  80     -17.281   6.566  14.555  1.00 85.06           C  
ATOM    596  ND2 ASN A  80     -17.281   5.793  15.633  1.00 85.06           N  
ATOM    597  OD1 ASN A  80     -18.297   7.160  14.172  1.00 85.06           O  
ATOM    598  N   TYR A  81     -16.781   9.828  11.836  1.00 81.50           N  
ATOM    599  CA  TYR A  81     -17.062  11.258  11.945  1.00 81.50           C  
ATOM    600  C   TYR A  81     -18.453  11.586  11.406  1.00 81.50           C  
ATOM    601  CB  TYR A  81     -16.000  12.070  11.188  1.00 81.50           C  
ATOM    602  O   TYR A  81     -18.875  11.039  10.375  1.00 81.50           O  
ATOM    603  CG  TYR A  81     -16.109  13.562  11.414  1.00 81.50           C  
ATOM    604  CD1 TYR A  81     -16.781  14.375  10.508  1.00 81.50           C  
ATOM    605  CD2 TYR A  81     -15.531  14.156  12.531  1.00 81.50           C  
ATOM    606  CE1 TYR A  81     -16.891  15.750  10.703  1.00 81.50           C  
ATOM    607  CE2 TYR A  81     -15.625  15.531  12.742  1.00 81.50           C  
ATOM    608  OH  TYR A  81     -16.391  17.672  12.023  1.00 81.50           O  
ATOM    609  CZ  TYR A  81     -16.297  16.312  11.820  1.00 81.50           C  
ATOM    610  N   PRO A  82     -19.203  12.523  12.141  1.00 78.88           N  
ATOM    611  CA  PRO A  82     -18.812  13.312  13.312  1.00 78.88           C  
ATOM    612  C   PRO A  82     -19.109  12.609  14.633  1.00 78.88           C  
ATOM    613  CB  PRO A  82     -19.656  14.586  13.172  1.00 78.88           C  
ATOM    614  O   PRO A  82     -18.969  13.203  15.703  1.00 78.88           O  
ATOM    615  CG  PRO A  82     -20.906  14.148  12.477  1.00 78.88           C  
ATOM    616  CD  PRO A  82     -20.562  13.016  11.562  1.00 78.88           C  
ATOM    617  N   SER A  83     -19.641  11.305  14.562  1.00 81.75           N  
ATOM    618  CA  SER A  83     -20.094  10.617  15.773  1.00 81.75           C  
ATOM    619  C   SER A  83     -18.953  10.445  16.766  1.00 81.75           C  
ATOM    620  CB  SER A  83     -20.688   9.258  15.422  1.00 81.75           C  
ATOM    621  O   SER A  83     -19.156  10.531  17.969  1.00 81.75           O  
ATOM    622  OG  SER A  83     -21.781   9.398  14.523  1.00 81.75           O  
ATOM    623  N   ASN A  84     -17.719  10.305  16.234  1.00 80.31           N  
ATOM    624  CA  ASN A  84     -16.484  10.148  16.984  1.00 80.31           C  
ATOM    625  C   ASN A  84     -15.289  10.688  16.188  1.00 80.31           C  
ATOM    626  CB  ASN A  84     -16.250   8.680  17.344  1.00 80.31           C  
ATOM    627  O   ASN A  84     -15.445  11.180  15.070  1.00 80.31           O  
ATOM    628  CG  ASN A  84     -15.109   8.492  18.328  1.00 80.31           C  
ATOM    629  ND2 ASN A  84     -15.094   7.359  19.016  1.00 80.31           N  
ATOM    630  OD1 ASN A  84     -14.242   9.359  18.453  1.00 80.31           O  
ATOM    631  N   THR A  85     -14.109  10.727  16.750  1.00 84.69           N  
ATOM    632  CA  THR A  85     -12.922  11.273  16.109  1.00 84.69           C  
ATOM    633  C   THR A  85     -11.883  10.188  15.852  1.00 84.69           C  
ATOM    634  CB  THR A  85     -12.289  12.391  16.969  1.00 84.69           C  
ATOM    635  O   THR A  85     -10.680  10.430  15.945  1.00 84.69           O  
ATOM    636  CG2 THR A  85     -13.234  13.578  17.109  1.00 84.69           C  
ATOM    637  OG1 THR A  85     -11.992  11.875  18.266  1.00 84.69           O  
ATOM    638  N   LYS A  86     -12.414   9.023  15.391  1.00 88.00           N  
ATOM    639  CA  LYS A  86     -11.492   7.914  15.188  1.00 88.00           C  
ATOM    640  C   LYS A  86     -11.305   7.621  13.703  1.00 88.00           C  
ATOM    641  CB  LYS A  86     -11.984   6.660  15.906  1.00 88.00           C  
ATOM    642  O   LYS A  86     -12.281   7.488  12.961  1.00 88.00           O  
ATOM    643  CG  LYS A  86     -11.977   6.777  17.422  1.00 88.00           C  
ATOM    644  CD  LYS A  86     -12.328   5.449  18.094  1.00 88.00           C  
ATOM    645  CE  LYS A  86     -12.250   5.547  19.609  1.00 88.00           C  
ATOM    646  NZ  LYS A  86     -12.594   4.250  20.266  1.00 88.00           N  
ATOM    647  N   SER A  87      -9.984   7.520  13.320  1.00 91.62           N  
ATOM    648  CA  SER A  87      -9.648   7.070  11.977  1.00 91.62           C  
ATOM    649  C   SER A  87      -9.453   5.559  11.930  1.00 91.62           C  
ATOM    650  CB  SER A  87      -8.391   7.773  11.469  1.00 91.62           C  
ATOM    651  O   SER A  87      -8.734   4.996  12.766  1.00 91.62           O  
ATOM    652  OG  SER A  87      -8.609   9.172  11.352  1.00 91.62           O  
ATOM    653  N   TYR A  88     -10.117   4.961  10.961  1.00 92.44           N  
ATOM    654  CA  TYR A  88     -10.070   3.504  10.906  1.00 92.44           C  
ATOM    655  C   TYR A  88      -9.039   3.029   9.891  1.00 92.44           C  
ATOM    656  CB  TYR A  88     -11.445   2.934  10.555  1.00 92.44           C  
ATOM    657  O   TYR A  88      -8.055   2.377  10.250  1.00 92.44           O  
ATOM    658  CG  TYR A  88     -12.523   3.279  11.555  1.00 92.44           C  
ATOM    659  CD1 TYR A  88     -12.227   3.375  12.914  1.00 92.44           C  
ATOM    660  CD2 TYR A  88     -13.828   3.514  11.141  1.00 92.44           C  
ATOM    661  CE1 TYR A  88     -13.219   3.691  13.836  1.00 92.44           C  
ATOM    662  CE2 TYR A  88     -14.828   3.830  12.062  1.00 92.44           C  
ATOM    663  OH  TYR A  88     -15.492   4.234  14.320  1.00 92.44           O  
ATOM    664  CZ  TYR A  88     -14.508   3.918  13.406  1.00 92.44           C  
ATOM    665  N   TRP A  89      -9.148   3.355   8.656  1.00 94.88           N  
ATOM    666  CA  TRP A  89      -8.227   2.861   7.641  1.00 94.88           C  
ATOM    667  C   TRP A  89      -8.297   3.721   6.383  1.00 94.88           C  
ATOM    668  CB  TRP A  89      -8.539   1.402   7.297  1.00 94.88           C  
ATOM    669  O   TRP A  89      -9.227   4.508   6.211  1.00 94.88           O  
ATOM    670  CG  TRP A  89     -10.000   1.128   7.070  1.00 94.88           C  
ATOM    671  CD1 TRP A  89     -10.875   0.551   7.949  1.00 94.88           C  
ATOM    672  CD2 TRP A  89     -10.750   1.416   5.887  1.00 94.88           C  
ATOM    673  CE2 TRP A  89     -12.070   0.987   6.117  1.00 94.88           C  
ATOM    674  CE3 TRP A  89     -10.430   1.997   4.652  1.00 94.88           C  
ATOM    675  NE1 TRP A  89     -12.125   0.463   7.383  1.00 94.88           N  
ATOM    676  CH2 TRP A  89     -12.742   1.692   3.959  1.00 94.88           C  
ATOM    677  CZ2 TRP A  89     -13.078   1.120   5.156  1.00 94.88           C  
ATOM    678  CZ3 TRP A  89     -11.430   2.129   3.699  1.00 94.88           C  
ATOM    679  N   ILE A  90      -7.281   3.689   5.637  1.00 95.50           N  
ATOM    680  CA  ILE A  90      -7.188   4.195   4.273  1.00 95.50           C  
ATOM    681  C   ILE A  90      -6.910   3.039   3.314  1.00 95.50           C  
ATOM    682  CB  ILE A  90      -6.086   5.270   4.145  1.00 95.50           C  
ATOM    683  O   ILE A  90      -6.062   2.186   3.586  1.00 95.50           O  
ATOM    684  CG1 ILE A  90      -6.445   6.504   4.980  1.00 95.50           C  
ATOM    685  CG2 ILE A  90      -5.871   5.652   2.676  1.00 95.50           C  
ATOM    686  CD1 ILE A  90      -5.340   7.547   5.051  1.00 95.50           C  
ATOM    687  N   TYR A  91      -7.645   3.064   2.223  1.00 94.44           N  
ATOM    688  CA  TYR A  91      -7.520   1.983   1.252  1.00 94.44           C  
ATOM    689  C   TYR A  91      -7.383   2.535  -0.163  1.00 94.44           C  
ATOM    690  CB  TYR A  91      -8.727   1.042   1.332  1.00 94.44           C  
ATOM    691  O   TYR A  91      -8.062   3.496  -0.529  1.00 94.44           O  
ATOM    692  CG  TYR A  91      -8.969   0.262   0.064  1.00 94.44           C  
ATOM    693  CD1 TYR A  91      -9.969   0.645  -0.829  1.00 94.44           C  
ATOM    694  CD2 TYR A  91      -8.211  -0.859  -0.244  1.00 94.44           C  
ATOM    695  CE1 TYR A  91     -10.203  -0.072  -1.998  1.00 94.44           C  
ATOM    696  CE2 TYR A  91      -8.430  -1.583  -1.411  1.00 94.44           C  
ATOM    697  OH  TYR A  91      -9.656  -1.896  -3.436  1.00 94.44           O  
ATOM    698  CZ  TYR A  91      -9.430  -1.182  -2.279  1.00 94.44           C  
ATOM    699  N   PHE A  92      -6.492   1.920  -0.968  1.00 95.31           N  
ATOM    700  CA  PHE A  92      -6.320   2.260  -2.375  1.00 95.31           C  
ATOM    701  C   PHE A  92      -5.652   1.117  -3.133  1.00 95.31           C  
ATOM    702  CB  PHE A  92      -5.492   3.541  -2.523  1.00 95.31           C  
ATOM    703  O   PHE A  92      -5.082   0.211  -2.521  1.00 95.31           O  
ATOM    704  CG  PHE A  92      -4.133   3.465  -1.882  1.00 95.31           C  
ATOM    705  CD1 PHE A  92      -3.973   3.748  -0.531  1.00 95.31           C  
ATOM    706  CD2 PHE A  92      -3.020   3.107  -2.629  1.00 95.31           C  
ATOM    707  CE1 PHE A  92      -2.715   3.678   0.066  1.00 95.31           C  
ATOM    708  CE2 PHE A  92      -1.761   3.035  -2.039  1.00 95.31           C  
ATOM    709  CZ  PHE A  92      -1.610   3.320  -0.691  1.00 95.31           C  
ATOM    710  N   THR A  93      -5.777   1.157  -4.426  1.00 94.44           N  
ATOM    711  CA  THR A  93      -5.195   0.106  -5.254  1.00 94.44           C  
ATOM    712  C   THR A  93      -4.141   0.680  -6.195  1.00 94.44           C  
ATOM    713  CB  THR A  93      -6.277  -0.622  -6.074  1.00 94.44           C  
ATOM    714  O   THR A  93      -4.277   1.809  -6.676  1.00 94.44           O  
ATOM    715  CG2 THR A  93      -7.316  -1.266  -5.164  1.00 94.44           C  
ATOM    716  OG1 THR A  93      -6.930   0.318  -6.938  1.00 94.44           O  
ATOM    717  N   VAL A  94      -3.104  -0.133  -6.363  1.00 93.69           N  
ATOM    718  CA  VAL A  94      -2.021   0.278  -7.250  1.00 93.69           C  
ATOM    719  C   VAL A  94      -1.761  -0.811  -8.289  1.00 93.69           C  
ATOM    720  CB  VAL A  94      -0.727   0.584  -6.465  1.00 93.69           C  
ATOM    721  O   VAL A  94      -2.109  -1.975  -8.078  1.00 93.69           O  
ATOM    722  CG1 VAL A  94      -0.957   1.718  -5.465  1.00 93.69           C  
ATOM    723  CG2 VAL A  94      -0.228  -0.669  -5.750  1.00 93.69           C  
ATOM    724  N   SER A  95      -1.151  -0.310  -9.375  1.00 91.69           N  
ATOM    725  CA  SER A  95      -0.726  -1.214 -10.445  1.00 91.69           C  
ATOM    726  C   SER A  95       0.640  -0.817 -10.992  1.00 91.69           C  
ATOM    727  CB  SER A  95      -1.755  -1.232 -11.570  1.00 91.69           C  
ATOM    728  O   SER A  95       0.994   0.364 -11.000  1.00 91.69           O  
ATOM    729  OG  SER A  95      -3.014  -1.678 -11.102  1.00 91.69           O  
ATOM    730  N   PRO A  96       1.352  -1.938 -11.352  1.00 90.62           N  
ATOM    731  CA  PRO A  96       2.568  -1.558 -12.078  1.00 90.62           C  
ATOM    732  C   PRO A  96       2.287  -0.629 -13.258  1.00 90.62           C  
ATOM    733  CB  PRO A  96       3.127  -2.898 -12.555  1.00 90.62           C  
ATOM    734  O   PRO A  96       1.310  -0.826 -13.984  1.00 90.62           O  
ATOM    735  CG  PRO A  96       2.625  -3.900 -11.562  1.00 90.62           C  
ATOM    736  CD  PRO A  96       1.238  -3.504 -11.148  1.00 90.62           C  
ATOM    737  N   THR A  97       3.041   0.405 -13.367  1.00 89.94           N  
ATOM    738  CA  THR A  97       2.871   1.379 -14.445  1.00 89.94           C  
ATOM    739  C   THR A  97       3.035   0.715 -15.805  1.00 89.94           C  
ATOM    740  CB  THR A  97       3.875   2.539 -14.312  1.00 89.94           C  
ATOM    741  O   THR A  97       3.750  -0.281 -15.938  1.00 89.94           O  
ATOM    742  CG2 THR A  97       3.727   3.529 -15.461  1.00 89.94           C  
ATOM    743  OG1 THR A  97       3.643   3.223 -13.070  1.00 89.94           O  
ATOM    744  N   SER A  98       2.369   1.256 -16.797  1.00 85.06           N  
ATOM    745  CA  SER A  98       2.492   0.734 -18.156  1.00 85.06           C  
ATOM    746  C   SER A  98       3.951   0.697 -18.594  1.00 85.06           C  
ATOM    747  CB  SER A  98       1.673   1.578 -19.125  1.00 85.06           C  
ATOM    748  O   SER A  98       4.684   1.671 -18.422  1.00 85.06           O  
ATOM    749  OG  SER A  98       1.601   0.952 -20.391  1.00 85.06           O  
ATOM    750  N   GLY A  99       4.430  -0.459 -19.109  1.00 82.00           N  
ATOM    751  CA  GLY A  99       5.809  -0.606 -19.547  1.00 82.00           C  
ATOM    752  C   GLY A  99       6.691  -1.311 -18.531  1.00 82.00           C  
ATOM    753  O   GLY A  99       7.805  -1.726 -18.859  1.00 82.00           O  
ATOM    754  N   VAL A 100       6.227  -1.383 -17.312  1.00 83.81           N  
ATOM    755  CA  VAL A 100       6.938  -2.104 -16.266  1.00 83.81           C  
ATOM    756  C   VAL A 100       6.453  -3.551 -16.219  1.00 83.81           C  
ATOM    757  CB  VAL A 100       6.758  -1.428 -14.891  1.00 83.81           C  
ATOM    758  O   VAL A 100       5.250  -3.805 -16.125  1.00 83.81           O  
ATOM    759  CG1 VAL A 100       7.461  -2.230 -13.797  1.00 83.81           C  
ATOM    760  CG2 VAL A 100       7.281   0.007 -14.922  1.00 83.81           C  
ATOM    761  N   SER A 101       7.465  -4.465 -16.375  1.00 84.56           N  
ATOM    762  CA  SER A 101       7.082  -5.867 -16.484  1.00 84.56           C  
ATOM    763  C   SER A 101       6.543  -6.395 -15.156  1.00 84.56           C  
ATOM    764  CB  SER A 101       8.273  -6.719 -16.938  1.00 84.56           C  
ATOM    765  O   SER A 101       5.574  -7.152 -15.125  1.00 84.56           O  
ATOM    766  OG  SER A 101       9.359  -6.566 -16.047  1.00 84.56           O  
ATOM    767  N   SER A 102       7.227  -6.023 -14.062  1.00 86.50           N  
ATOM    768  CA  SER A 102       6.820  -6.492 -12.742  1.00 86.50           C  
ATOM    769  C   SER A 102       7.445  -5.645 -11.633  1.00 86.50           C  
ATOM    770  CB  SER A 102       7.211  -7.957 -12.547  1.00 86.50           C  
ATOM    771  O   SER A 102       8.461  -4.984 -11.852  1.00 86.50           O  
ATOM    772  OG  SER A 102       8.617  -8.117 -12.602  1.00 86.50           O  
ATOM    773  N   VAL A 103       6.715  -5.648 -10.531  1.00 89.50           N  
ATOM    774  CA  VAL A 103       7.211  -4.906  -9.383  1.00 89.50           C  
ATOM    775  C   VAL A 103       7.164  -5.793  -8.141  1.00 89.50           C  
ATOM    776  CB  VAL A 103       6.395  -3.613  -9.141  1.00 89.50           C  
ATOM    777  O   VAL A 103       6.152  -6.441  -7.867  1.00 89.50           O  
ATOM    778  CG1 VAL A 103       6.918  -2.861  -7.918  1.00 89.50           C  
ATOM    779  CG2 VAL A 103       6.441  -2.721 -10.383  1.00 89.50           C  
ATOM    780  N   GLU A 104       8.320  -5.863  -7.496  1.00 91.19           N  
ATOM    781  CA  GLU A 104       8.375  -6.598  -6.234  1.00 91.19           C  
ATOM    782  C   GLU A 104       7.793  -5.770  -5.094  1.00 91.19           C  
ATOM    783  CB  GLU A 104       9.812  -7.008  -5.906  1.00 91.19           C  
ATOM    784  O   GLU A 104       8.258  -4.660  -4.824  1.00 91.19           O  
ATOM    785  CG  GLU A 104       9.953  -7.746  -4.582  1.00 91.19           C  
ATOM    786  CD  GLU A 104       9.398  -9.156  -4.621  1.00 91.19           C  
ATOM    787  OE1 GLU A 104       8.812  -9.609  -3.609  1.00 91.19           O  
ATOM    788  OE2 GLU A 104       9.555  -9.828  -5.668  1.00 91.19           O  
ATOM    789  N   LEU A 105       6.789  -6.363  -4.430  1.00 91.94           N  
ATOM    790  CA  LEU A 105       6.109  -5.625  -3.369  1.00 91.94           C  
ATOM    791  C   LEU A 105       6.230  -6.355  -2.035  1.00 91.94           C  
ATOM    792  CB  LEU A 105       4.633  -5.422  -3.723  1.00 91.94           C  
ATOM    793  O   LEU A 105       5.301  -6.336  -1.226  1.00 91.94           O  
ATOM    794  CG  LEU A 105       4.340  -4.543  -4.938  1.00 91.94           C  
ATOM    795  CD1 LEU A 105       2.850  -4.559  -5.258  1.00 91.94           C  
ATOM    796  CD2 LEU A 105       4.824  -3.117  -4.695  1.00 91.94           C  
ATOM    797  N   ASP A 106       7.375  -6.902  -1.823  1.00 92.94           N  
ATOM    798  CA  ASP A 106       7.676  -7.520  -0.536  1.00 92.94           C  
ATOM    799  C   ASP A 106       7.977  -6.461   0.525  1.00 92.94           C  
ATOM    800  CB  ASP A 106       8.859  -8.484  -0.667  1.00 92.94           C  
ATOM    801  O   ASP A 106       8.727  -5.516   0.272  1.00 92.94           O  
ATOM    802  CG  ASP A 106       9.039  -9.367   0.551  1.00 92.94           C  
ATOM    803  OD1 ASP A 106       8.750  -8.922   1.682  1.00 92.94           O  
ATOM    804  OD2 ASP A 106       9.477 -10.531   0.380  1.00 92.94           O  
ATOM    805  N   PRO A 107       7.328  -6.656   1.702  1.00 93.00           N  
ATOM    806  CA  PRO A 107       7.559  -5.664   2.754  1.00 93.00           C  
ATOM    807  C   PRO A 107       9.039  -5.512   3.107  1.00 93.00           C  
ATOM    808  CB  PRO A 107       6.770  -6.219   3.943  1.00 93.00           C  
ATOM    809  O   PRO A 107       9.438  -4.492   3.676  1.00 93.00           O  
ATOM    810  CG  PRO A 107       5.715  -7.082   3.330  1.00 93.00           C  
ATOM    811  CD  PRO A 107       6.262  -7.684   2.068  1.00 93.00           C  
ATOM    812  N   ALA A 108       9.883  -6.484   2.740  1.00 92.56           N  
ATOM    813  CA  ALA A 108      11.312  -6.426   3.012  1.00 92.56           C  
ATOM    814  C   ALA A 108      12.016  -5.449   2.068  1.00 92.56           C  
ATOM    815  CB  ALA A 108      11.938  -7.816   2.889  1.00 92.56           C  
ATOM    816  O   ALA A 108      13.031  -4.855   2.424  1.00 92.56           O  
ATOM    817  N   THR A 109      11.453  -5.262   0.946  1.00 92.44           N  
ATOM    818  CA  THR A 109      12.133  -4.434  -0.045  1.00 92.44           C  
ATOM    819  C   THR A 109      11.289  -3.209  -0.395  1.00 92.44           C  
ATOM    820  CB  THR A 109      12.438  -5.234  -1.325  1.00 92.44           C  
ATOM    821  O   THR A 109      11.781  -2.268  -1.020  1.00 92.44           O  
ATOM    822  CG2 THR A 109      13.367  -6.406  -1.033  1.00 92.44           C  
ATOM    823  OG1 THR A 109      11.211  -5.734  -1.874  1.00 92.44           O  
ATOM    824  N   THR A 110      10.016  -3.266  -0.027  1.00 94.00           N  
ATOM    825  CA  THR A 110       9.109  -2.166  -0.343  1.00 94.00           C  
ATOM    826  C   THR A 110       8.672  -1.445   0.928  1.00 94.00           C  
ATOM    827  CB  THR A 110       7.871  -2.668  -1.106  1.00 94.00           C  
ATOM    828  O   THR A 110       8.344  -2.086   1.929  1.00 94.00           O  
ATOM    829  CG2 THR A 110       6.945  -1.513  -1.469  1.00 94.00           C  
ATOM    830  OG1 THR A 110       8.289  -3.324  -2.309  1.00 94.00           O  
ATOM    831  N   GLY A 111       8.742  -0.109   0.823  1.00 95.44           N  
ATOM    832  CA  GLY A 111       8.320   0.667   1.979  1.00 95.44           C  
ATOM    833  C   GLY A 111       7.098   1.520   1.713  1.00 95.44           C  
ATOM    834  O   GLY A 111       6.805   1.853   0.562  1.00 95.44           O  
ATOM    835  N   LEU A 112       6.309   1.733   2.785  1.00 97.31           N  
ATOM    836  CA  LEU A 112       5.176   2.654   2.760  1.00 97.31           C  
ATOM    837  C   LEU A 112       5.262   3.654   3.908  1.00 97.31           C  
ATOM    838  CB  LEU A 112       3.855   1.885   2.836  1.00 97.31           C  
ATOM    839  O   LEU A 112       5.434   3.262   5.066  1.00 97.31           O  
ATOM    840  CG  LEU A 112       2.582   2.701   2.613  1.00 97.31           C  
ATOM    841  CD1 LEU A 112       1.505   1.835   1.968  1.00 97.31           C  
ATOM    842  CD2 LEU A 112       2.086   3.287   3.932  1.00 97.31           C  
ATOM    843  N   SER A 113       5.215   4.965   3.482  1.00 96.94           N  
ATOM    844  CA  SER A 113       5.270   6.035   4.469  1.00 96.94           C  
ATOM    845  C   SER A 113       3.994   6.867   4.453  1.00 96.94           C  
ATOM    846  CB  SER A 113       6.480   6.938   4.219  1.00 96.94           C  
ATOM    847  O   SER A 113       3.361   7.023   3.406  1.00 96.94           O  
ATOM    848  OG  SER A 113       7.684   6.188   4.258  1.00 96.94           O  
ATOM    849  N   PHE A 114       3.633   7.273   5.566  1.00 96.81           N  
ATOM    850  CA  PHE A 114       2.438   8.086   5.754  1.00 96.81           C  
ATOM    851  C   PHE A 114       2.771   9.367   6.520  1.00 96.81           C  
ATOM    852  CB  PHE A 114       1.359   7.297   6.504  1.00 96.81           C  
ATOM    853  O   PHE A 114       3.385   9.312   7.586  1.00 96.81           O  
ATOM    854  CG  PHE A 114       0.137   8.109   6.840  1.00 96.81           C  
ATOM    855  CD1 PHE A 114      -0.001   8.695   8.086  1.00 96.81           C  
ATOM    856  CD2 PHE A 114      -0.876   8.281   5.902  1.00 96.81           C  
ATOM    857  CE1 PHE A 114      -1.131   9.445   8.406  1.00 96.81           C  
ATOM    858  CE2 PHE A 114      -2.010   9.031   6.211  1.00 96.81           C  
ATOM    859  CZ  PHE A 114      -2.135   9.609   7.461  1.00 96.81           C  
ATOM    860  N   ILE A 115       2.271  10.516   5.906  1.00 95.62           N  
ATOM    861  CA  ILE A 115       2.568  11.797   6.535  1.00 95.62           C  
ATOM    862  C   ILE A 115       1.302  12.648   6.590  1.00 95.62           C  
ATOM    863  CB  ILE A 115       3.688  12.547   5.785  1.00 95.62           C  
ATOM    864  O   ILE A 115       0.605  12.805   5.586  1.00 95.62           O  
ATOM    865  CG1 ILE A 115       4.957  11.695   5.723  1.00 95.62           C  
ATOM    866  CG2 ILE A 115       3.971  13.898   6.449  1.00 95.62           C  
ATOM    867  CD1 ILE A 115       6.012  12.219   4.754  1.00 95.62           C  
ATOM    868  N   ALA A 116       1.020  13.047   7.754  1.00 94.06           N  
ATOM    869  CA  ALA A 116       0.021  14.086   8.016  1.00 94.06           C  
ATOM    870  C   ALA A 116       0.640  15.266   8.750  1.00 94.06           C  
ATOM    871  CB  ALA A 116      -1.138  13.508   8.828  1.00 94.06           C  
ATOM    872  O   ALA A 116       0.720  15.273   9.984  1.00 94.06           O  
ATOM    873  N   THR A 117       0.976  16.328   8.039  1.00 90.75           N  
ATOM    874  CA  THR A 117       1.815  17.422   8.492  1.00 90.75           C  
ATOM    875  C   THR A 117       1.071  18.297   9.516  1.00 90.75           C  
ATOM    876  CB  THR A 117       2.275  18.297   7.316  1.00 90.75           C  
ATOM    877  O   THR A 117       1.640  18.688  10.531  1.00 90.75           O  
ATOM    878  CG2 THR A 117       3.178  19.438   7.793  1.00 90.75           C  
ATOM    879  OG1 THR A 117       3.000  17.500   6.379  1.00 90.75           O  
ATOM    880  N   GLU A 118      -0.183  18.500   9.289  1.00 90.50           N  
ATOM    881  CA  GLU A 118      -0.951  19.375  10.164  1.00 90.50           C  
ATOM    882  C   GLU A 118      -1.144  18.750  11.547  1.00 90.50           C  
ATOM    883  CB  GLU A 118      -2.311  19.703   9.539  1.00 90.50           C  
ATOM    884  O   GLU A 118      -1.279  19.469  12.539  1.00 90.50           O  
ATOM    885  CG  GLU A 118      -2.219  20.516   8.250  1.00 90.50           C  
ATOM    886  CD  GLU A 118      -1.683  21.922   8.461  1.00 90.50           C  
ATOM    887  OE1 GLU A 118      -1.541  22.656   7.465  1.00 90.50           O  
ATOM    888  OE2 GLU A 118      -1.400  22.281   9.625  1.00 90.50           O  
ATOM    889  N   GLU A 119      -1.072  17.406  11.570  1.00 89.44           N  
ATOM    890  CA  GLU A 119      -1.215  16.703  12.836  1.00 89.44           C  
ATOM    891  C   GLU A 119       0.147  16.344  13.414  1.00 89.44           C  
ATOM    892  CB  GLU A 119      -2.072  15.453  12.664  1.00 89.44           C  
ATOM    893  O   GLU A 119       0.228  15.766  14.508  1.00 89.44           O  
ATOM    894  CG  GLU A 119      -3.518  15.742  12.289  1.00 89.44           C  
ATOM    895  CD  GLU A 119      -4.285  16.484  13.367  1.00 89.44           C  
ATOM    896  OE1 GLU A 119      -5.250  17.203  13.047  1.00 89.44           O  
ATOM    897  OE2 GLU A 119      -3.912  16.344  14.555  1.00 89.44           O  
ATOM    898  N   GLY A 120       1.222  16.641  12.664  1.00 90.88           N  
ATOM    899  CA  GLY A 120       2.576  16.312  13.086  1.00 90.88           C  
ATOM    900  C   GLY A 120       2.871  14.828  13.062  1.00 90.88           C  
ATOM    901  O   GLY A 120       3.631  14.328  13.891  1.00 90.88           O  
ATOM    902  N   ILE A 121       2.234  14.117  12.219  1.00 93.19           N  
ATOM    903  CA  ILE A 121       2.391  12.672  12.141  1.00 93.19           C  
ATOM    904  C   ILE A 121       3.287  12.305  10.961  1.00 93.19           C  
ATOM    905  CB  ILE A 121       1.023  11.961  12.016  1.00 93.19           C  
ATOM    906  O   ILE A 121       3.051  12.758   9.836  1.00 93.19           O  
ATOM    907  CG1 ILE A 121       0.159  12.234  13.250  1.00 93.19           C  
ATOM    908  CG2 ILE A 121       1.214  10.453  11.805  1.00 93.19           C  
ATOM    909  CD1 ILE A 121      -1.301  11.836  13.086  1.00 93.19           C  
ATOM    910  N   THR A 122       4.344  11.641  11.242  1.00 94.88           N  
ATOM    911  CA  THR A 122       5.234  11.078  10.234  1.00 94.88           C  
ATOM    912  C   THR A 122       5.551   9.617  10.539  1.00 94.88           C  
ATOM    913  CB  THR A 122       6.543  11.883  10.133  1.00 94.88           C  
ATOM    914  O   THR A 122       6.188   9.312  11.555  1.00 94.88           O  
ATOM    915  CG2 THR A 122       7.438  11.336   9.023  1.00 94.88           C  
ATOM    916  OG1 THR A 122       6.234  13.250   9.852  1.00 94.88           O  
ATOM    917  N   LEU A 123       5.016   8.781   9.648  1.00 95.19           N  
ATOM    918  CA  LEU A 123       5.270   7.352   9.773  1.00 95.19           C  
ATOM    919  C   LEU A 123       6.102   6.840   8.602  1.00 95.19           C  
ATOM    920  CB  LEU A 123       3.953   6.578   9.859  1.00 95.19           C  
ATOM    921  O   LEU A 123       5.797   7.137   7.445  1.00 95.19           O  
ATOM    922  CG  LEU A 123       3.014   6.961  11.000  1.00 95.19           C  
ATOM    923  CD1 LEU A 123       1.697   6.195  10.883  1.00 95.19           C  
ATOM    924  CD2 LEU A 123       3.674   6.691  12.352  1.00 95.19           C  
ATOM    925  N   SER A 124       7.105   6.094   8.992  1.00 94.88           N  
ATOM    926  CA  SER A 124       7.965   5.527   7.953  1.00 94.88           C  
ATOM    927  C   SER A 124       7.969   4.004   8.008  1.00 94.88           C  
ATOM    928  CB  SER A 124       9.391   6.059   8.094  1.00 94.88           C  
ATOM    929  O   SER A 124       7.902   3.418   9.094  1.00 94.88           O  
ATOM    930  OG  SER A 124       9.422   7.469   7.973  1.00 94.88           O  
ATOM    931  N   ASN A 125       7.887   3.393   6.844  1.00 94.19           N  
ATOM    932  CA  ASN A 125       8.000   1.952   6.645  1.00 94.19           C  
ATOM    933  C   ASN A 125       6.910   1.196   7.398  1.00 94.19           C  
ATOM    934  CB  ASN A 125       9.383   1.457   7.074  1.00 94.19           C  
ATOM    935  O   ASN A 125       7.195   0.224   8.102  1.00 94.19           O  
ATOM    936  CG  ASN A 125       9.820   0.217   6.316  1.00 94.19           C  
ATOM    937  ND2 ASN A 125      10.742  -0.539   6.898  1.00 94.19           N  
ATOM    938  OD1 ASN A 125       9.328  -0.058   5.219  1.00 94.19           O  
ATOM    939  N   ILE A 126       5.656   1.631   7.188  1.00 96.50           N  
ATOM    940  CA  ILE A 126       4.543   1.042   7.926  1.00 96.50           C  
ATOM    941  C   ILE A 126       3.980  -0.148   7.148  1.00 96.50           C  
ATOM    942  CB  ILE A 126       3.428   2.080   8.195  1.00 96.50           C  
ATOM    943  O   ILE A 126       3.064  -0.827   7.617  1.00 96.50           O  
ATOM    944  CG1 ILE A 126       2.928   2.678   6.871  1.00 96.50           C  
ATOM    945  CG2 ILE A 126       3.930   3.178   9.133  1.00 96.50           C  
ATOM    946  CD1 ILE A 126       1.696   3.562   7.023  1.00 96.50           C  
ATOM    947  N   TYR A 127       4.508  -0.430   5.961  1.00 96.75           N  
ATOM    948  CA  TYR A 127       4.160  -1.624   5.199  1.00 96.75           C  
ATOM    949  C   TYR A 127       4.812  -2.863   5.797  1.00 96.75           C  
ATOM    950  CB  TYR A 127       4.578  -1.468   3.734  1.00 96.75           C  
ATOM    951  O   TYR A 127       5.992  -3.135   5.547  1.00 96.75           O  
ATOM    952  CG  TYR A 127       4.254  -2.668   2.879  1.00 96.75           C  
ATOM    953  CD1 TYR A 127       5.125  -3.092   1.880  1.00 96.75           C  
ATOM    954  CD2 TYR A 127       3.074  -3.381   3.068  1.00 96.75           C  
ATOM    955  CE1 TYR A 127       4.832  -4.195   1.088  1.00 96.75           C  
ATOM    956  CE2 TYR A 127       2.768  -4.488   2.281  1.00 96.75           C  
ATOM    957  OH  TYR A 127       3.354  -5.980   0.516  1.00 96.75           O  
ATOM    958  CZ  TYR A 127       3.650  -4.887   1.297  1.00 96.75           C  
ATOM    959  N   LYS A 128       3.996  -3.697   6.578  1.00 94.62           N  
ATOM    960  CA  LYS A 128       4.598  -4.758   7.383  1.00 94.62           C  
ATOM    961  C   LYS A 128       4.164  -6.133   6.895  1.00 94.62           C  
ATOM    962  CB  LYS A 128       4.234  -4.582   8.859  1.00 94.62           C  
ATOM    963  O   LYS A 128       4.891  -7.117   7.062  1.00 94.62           O  
ATOM    964  CG  LYS A 128       4.758  -3.297   9.477  1.00 94.62           C  
ATOM    965  CD  LYS A 128       6.281  -3.260   9.484  1.00 94.62           C  
ATOM    966  CE  LYS A 128       6.805  -2.018  10.195  1.00 94.62           C  
ATOM    967  NZ  LYS A 128       8.297  -1.940  10.141  1.00 94.62           N  
ATOM    968  N   TYR A 129       2.971  -6.152   6.305  1.00 93.19           N  
ATOM    969  CA  TYR A 129       2.422  -7.461   5.965  1.00 93.19           C  
ATOM    970  C   TYR A 129       1.925  -7.484   4.523  1.00 93.19           C  
ATOM    971  CB  TYR A 129       1.281  -7.828   6.918  1.00 93.19           C  
ATOM    972  O   TYR A 129       1.534  -6.453   3.977  1.00 93.19           O  
ATOM    973  CG  TYR A 129       1.669  -7.785   8.375  1.00 93.19           C  
ATOM    974  CD1 TYR A 129       2.436  -8.805   8.945  1.00 93.19           C  
ATOM    975  CD2 TYR A 129       1.270  -6.730   9.188  1.00 93.19           C  
ATOM    976  CE1 TYR A 129       2.795  -8.766  10.289  1.00 93.19           C  
ATOM    977  CE2 TYR A 129       1.622  -6.684  10.531  1.00 93.19           C  
ATOM    978  OH  TYR A 129       2.736  -7.668  12.398  1.00 93.19           O  
ATOM    979  CZ  TYR A 129       2.385  -7.707  11.070  1.00 93.19           C  
ATOM    980  N   THR A 130       2.049  -8.750   3.959  1.00 91.94           N  
ATOM    981  CA  THR A 130       1.545  -8.938   2.604  1.00 91.94           C  
ATOM    982  C   THR A 130       0.823 -10.273   2.477  1.00 91.94           C  
ATOM    983  CB  THR A 130       2.684  -8.867   1.569  1.00 91.94           C  
ATOM    984  O   THR A 130       1.271 -11.281   3.027  1.00 91.94           O  
ATOM    985  CG2 THR A 130       3.727  -9.953   1.825  1.00 91.94           C  
ATOM    986  OG1 THR A 130       2.141  -9.039   0.255  1.00 91.94           O  
ATOM    987  N   LEU A 131      -0.342 -10.195   1.812  1.00 90.38           N  
ATOM    988  CA  LEU A 131      -1.101 -11.414   1.525  1.00 90.38           C  
ATOM    989  C   LEU A 131      -0.809 -11.914   0.116  1.00 90.38           C  
ATOM    990  CB  LEU A 131      -2.602 -11.156   1.688  1.00 90.38           C  
ATOM    991  O   LEU A 131      -1.443 -12.859  -0.353  1.00 90.38           O  
ATOM    992  CG  LEU A 131      -3.092 -10.875   3.109  1.00 90.38           C  
ATOM    993  CD1 LEU A 131      -4.586 -10.570   3.104  1.00 90.38           C  
ATOM    994  CD2 LEU A 131      -2.787 -12.055   4.023  1.00 90.38           C  
ATOM    995  N   LEU A 132       0.154 -11.328  -0.542  1.00 87.94           N  
ATOM    996  CA  LEU A 132       0.512 -11.711  -1.904  1.00 87.94           C  
ATOM    997  C   LEU A 132       1.172 -13.086  -1.929  1.00 87.94           C  
ATOM    998  CB  LEU A 132       1.450 -10.664  -2.521  1.00 87.94           C  
ATOM    999  O   LEU A 132       1.122 -13.781  -2.943  1.00 87.94           O  
ATOM   1000  CG  LEU A 132       0.906  -9.242  -2.629  1.00 87.94           C  
ATOM   1001  CD1 LEU A 132       1.949  -8.320  -3.254  1.00 87.94           C  
ATOM   1002  CD2 LEU A 132      -0.386  -9.227  -3.439  1.00 87.94           C  
ATOM   1003  N   THR A 133       1.750 -13.453  -0.822  1.00 84.31           N  
ATOM   1004  CA  THR A 133       2.498 -14.703  -0.770  1.00 84.31           C  
ATOM   1005  C   THR A 133       1.682 -15.797  -0.083  1.00 84.31           C  
ATOM   1006  CB  THR A 133       3.838 -14.523  -0.033  1.00 84.31           C  
ATOM   1007  O   THR A 133       2.109 -16.953  -0.016  1.00 84.31           O  
ATOM   1008  CG2 THR A 133       4.727 -13.508  -0.746  1.00 84.31           C  
ATOM   1009  OG1 THR A 133       3.586 -14.070   1.302  1.00 84.31           O  
ATOM   1010  N   ASP A 134       0.579 -15.398   0.470  1.00 76.56           N  
ATOM   1011  CA  ASP A 134      -0.220 -16.391   1.179  1.00 76.56           C  
ATOM   1012  C   ASP A 134      -1.012 -17.250   0.202  1.00 76.56           C  
ATOM   1013  CB  ASP A 134      -1.169 -15.711   2.168  1.00 76.56           C  
ATOM   1014  O   ASP A 134      -1.730 -16.734  -0.655  1.00 76.56           O  
ATOM   1015  CG  ASP A 134      -0.463 -15.195   3.412  1.00 76.56           C  
ATOM   1016  OD1 ASP A 134       0.624 -15.711   3.752  1.00 76.56           O  
ATOM   1017  OD2 ASP A 134      -1.000 -14.273   4.059  1.00 76.56           O  
ATOM   1018  N   THR A 135      -0.601 -18.594   0.143  1.00 67.56           N  
ATOM   1019  CA  THR A 135      -1.333 -19.531  -0.692  1.00 67.56           C  
ATOM   1020  C   THR A 135      -2.186 -20.469   0.164  1.00 67.56           C  
ATOM   1021  CB  THR A 135      -0.375 -20.375  -1.564  1.00 67.56           C  
ATOM   1022  O   THR A 135      -1.899 -20.672   1.347  1.00 67.56           O  
ATOM   1023  CG2 THR A 135       0.397 -19.484  -2.535  1.00 67.56           C  
ATOM   1024  OG1 THR A 135       0.556 -21.062  -0.719  1.00 67.56           O  
ATOM   1025  N   HIS A 136      -3.479 -20.641  -0.260  1.00 66.25           N  
ATOM   1026  CA  HIS A 136      -4.402 -21.641   0.252  1.00 66.25           C  
ATOM   1027  C   HIS A 136      -4.945 -21.250   1.622  1.00 66.25           C  
ATOM   1028  CB  HIS A 136      -3.717 -23.000   0.334  1.00 66.25           C  
ATOM   1029  O   HIS A 136      -4.695 -21.938   2.615  1.00 66.25           O  
ATOM   1030  CG  HIS A 136      -3.305 -23.547  -0.996  1.00 66.25           C  
ATOM   1031  CD2 HIS A 136      -2.086 -23.656  -1.572  1.00 66.25           C  
ATOM   1032  ND1 HIS A 136      -4.207 -24.062  -1.904  1.00 66.25           N  
ATOM   1033  CE1 HIS A 136      -3.561 -24.469  -2.982  1.00 66.25           C  
ATOM   1034  NE2 HIS A 136      -2.270 -24.234  -2.807  1.00 66.25           N  
ATOM   1035  N   LEU A 137      -5.707 -20.078   1.636  1.00 69.81           N  
ATOM   1036  CA  LEU A 137      -6.297 -19.688   2.910  1.00 69.81           C  
ATOM   1037  C   LEU A 137      -7.516 -20.547   3.232  1.00 69.81           C  
ATOM   1038  CB  LEU A 137      -6.691 -18.203   2.883  1.00 69.81           C  
ATOM   1039  O   LEU A 137      -8.242 -20.953   2.328  1.00 69.81           O  
ATOM   1040  CG  LEU A 137      -5.559 -17.203   2.637  1.00 69.81           C  
ATOM   1041  CD1 LEU A 137      -6.117 -15.797   2.494  1.00 69.81           C  
ATOM   1042  CD2 LEU A 137      -4.531 -17.281   3.764  1.00 69.81           C  
ATOM   1043  N   THR A 138      -7.496 -21.062   4.465  1.00 76.31           N  
ATOM   1044  CA  THR A 138      -8.586 -21.859   5.016  1.00 76.31           C  
ATOM   1045  C   THR A 138      -9.844 -21.016   5.180  1.00 76.31           C  
ATOM   1046  CB  THR A 138      -8.195 -22.469   6.375  1.00 76.31           C  
ATOM   1047  O   THR A 138      -9.773 -19.844   5.543  1.00 76.31           O  
ATOM   1048  CG2 THR A 138      -7.043 -23.453   6.223  1.00 76.31           C  
ATOM   1049  OG1 THR A 138      -7.789 -21.422   7.266  1.00 76.31           O  
ATOM   1050  N   PRO A 139     -10.953 -21.578   4.645  1.00 79.69           N  
ATOM   1051  CA  PRO A 139     -12.203 -20.875   4.891  1.00 79.69           C  
ATOM   1052  C   PRO A 139     -12.453 -20.609   6.375  1.00 79.69           C  
ATOM   1053  CB  PRO A 139     -13.266 -21.828   4.328  1.00 79.69           C  
ATOM   1054  O   PRO A 139     -11.984 -21.359   7.227  1.00 79.69           O  
ATOM   1055  CG  PRO A 139     -12.516 -22.734   3.420  1.00 79.69           C  
ATOM   1056  CD  PRO A 139     -11.102 -22.859   3.924  1.00 79.69           C  
ATOM   1057  N   VAL A 140     -12.984 -19.375   6.672  1.00 81.50           N  
ATOM   1058  CA  VAL A 140     -13.344 -19.000   8.039  1.00 81.50           C  
ATOM   1059  C   VAL A 140     -14.836 -19.234   8.266  1.00 81.50           C  
ATOM   1060  CB  VAL A 140     -12.984 -17.531   8.336  1.00 81.50           C  
ATOM   1061  O   VAL A 140     -15.633 -19.141   7.332  1.00 81.50           O  
ATOM   1062  CG1 VAL A 140     -13.398 -17.141   9.758  1.00 81.50           C  
ATOM   1063  CG2 VAL A 140     -11.492 -17.281   8.125  1.00 81.50           C  
ATOM   1064  N   SER A 141     -15.133 -19.750   9.453  1.00 78.31           N  
ATOM   1065  CA  SER A 141     -16.516 -19.969   9.836  1.00 78.31           C  
ATOM   1066  C   SER A 141     -17.031 -18.844  10.719  1.00 78.31           C  
ATOM   1067  CB  SER A 141     -16.672 -21.312  10.562  1.00 78.31           C  
ATOM   1068  O   SER A 141     -16.359 -18.422  11.656  1.00 78.31           O  
ATOM   1069  OG  SER A 141     -16.234 -22.375   9.742  1.00 78.31           O  
ATOM   1070  N   ALA A 142     -18.156 -18.234  10.266  1.00 76.19           N  
ATOM   1071  CA  ALA A 142     -18.859 -17.234  11.078  1.00 76.19           C  
ATOM   1072  C   ALA A 142     -20.344 -17.562  11.172  1.00 76.19           C  
ATOM   1073  CB  ALA A 142     -18.656 -15.844  10.492  1.00 76.19           C  
ATOM   1074  O   ALA A 142     -21.016 -17.781  10.156  1.00 76.19           O  
ATOM   1075  N   SER A 143     -20.891 -17.625  12.523  1.00 75.06           N  
ATOM   1076  CA  SER A 143     -22.312 -17.844  12.781  1.00 75.06           C  
ATOM   1077  C   SER A 143     -22.766 -19.188  12.227  1.00 75.06           C  
ATOM   1078  CB  SER A 143     -23.156 -16.734  12.180  1.00 75.06           C  
ATOM   1079  O   SER A 143     -23.875 -19.312  11.695  1.00 75.06           O  
ATOM   1080  OG  SER A 143     -22.828 -15.477  12.766  1.00 75.06           O  
ATOM   1081  N   GLY A 144     -21.844 -20.203  12.156  1.00 78.44           N  
ATOM   1082  CA  GLY A 144     -22.219 -21.531  11.680  1.00 78.44           C  
ATOM   1083  C   GLY A 144     -22.078 -21.688  10.172  1.00 78.44           C  
ATOM   1084  O   GLY A 144     -22.375 -22.734   9.625  1.00 78.44           O  
ATOM   1085  N   TYR A 145     -21.688 -20.609   9.492  1.00 79.69           N  
ATOM   1086  CA  TYR A 145     -21.516 -20.656   8.047  1.00 79.69           C  
ATOM   1087  C   TYR A 145     -20.047 -20.500   7.668  1.00 79.69           C  
ATOM   1088  CB  TYR A 145     -22.328 -19.547   7.375  1.00 79.69           C  
ATOM   1089  O   TYR A 145     -19.281 -19.828   8.367  1.00 79.69           O  
ATOM   1090  CG  TYR A 145     -23.812 -19.609   7.695  1.00 79.69           C  
ATOM   1091  CD1 TYR A 145     -24.672 -20.422   6.961  1.00 79.69           C  
ATOM   1092  CD2 TYR A 145     -24.344 -18.844   8.734  1.00 79.69           C  
ATOM   1093  CE1 TYR A 145     -26.031 -20.484   7.250  1.00 79.69           C  
ATOM   1094  CE2 TYR A 145     -25.703 -18.906   9.031  1.00 79.69           C  
ATOM   1095  OH  TYR A 145     -27.875 -19.766   8.578  1.00 79.69           O  
ATOM   1096  CZ  TYR A 145     -26.531 -19.719   8.281  1.00 79.69           C  
ATOM   1097  N   SER A 146     -19.625 -21.266   6.582  1.00 83.62           N  
ATOM   1098  CA  SER A 146     -18.266 -21.172   6.070  1.00 83.62           C  
ATOM   1099  C   SER A 146     -18.125 -20.047   5.043  1.00 83.62           C  
ATOM   1100  CB  SER A 146     -17.828 -22.500   5.441  1.00 83.62           C  
ATOM   1101  O   SER A 146     -18.984 -19.891   4.176  1.00 83.62           O  
ATOM   1102  OG  SER A 146     -17.812 -23.531   6.414  1.00 83.62           O  
ATOM   1103  N   LEU A 147     -17.156 -19.203   5.293  1.00 84.06           N  
ATOM   1104  CA  LEU A 147     -16.906 -18.062   4.414  1.00 84.06           C  
ATOM   1105  C   LEU A 147     -15.594 -18.250   3.650  1.00 84.06           C  
ATOM   1106  CB  LEU A 147     -16.859 -16.766   5.219  1.00 84.06           C  
ATOM   1107  O   LEU A 147     -14.523 -18.344   4.254  1.00 84.06           O  
ATOM   1108  CG  LEU A 147     -16.484 -15.500   4.441  1.00 84.06           C  
ATOM   1109  CD1 LEU A 147     -17.547 -15.188   3.402  1.00 84.06           C  
ATOM   1110  CD2 LEU A 147     -16.297 -14.328   5.395  1.00 84.06           C  
ATOM   1111  N   THR A 148     -15.727 -18.328   2.279  1.00 85.31           N  
ATOM   1112  CA  THR A 148     -14.547 -18.344   1.425  1.00 85.31           C  
ATOM   1113  C   THR A 148     -13.945 -16.938   1.299  1.00 85.31           C  
ATOM   1114  CB  THR A 148     -14.875 -18.891   0.024  1.00 85.31           C  
ATOM   1115  O   THR A 148     -14.625 -16.000   0.876  1.00 85.31           O  
ATOM   1116  CG2 THR A 148     -13.625 -18.984  -0.841  1.00 85.31           C  
ATOM   1117  OG1 THR A 148     -15.453 -20.188   0.152  1.00 85.31           O  
ATOM   1118  N   LEU A 149     -12.734 -16.797   1.645  1.00 85.31           N  
ATOM   1119  CA  LEU A 149     -12.102 -15.484   1.761  1.00 85.31           C  
ATOM   1120  C   LEU A 149     -11.516 -15.039   0.424  1.00 85.31           C  
ATOM   1121  CB  LEU A 149     -11.008 -15.508   2.828  1.00 85.31           C  
ATOM   1122  O   LEU A 149     -11.469 -13.844   0.125  1.00 85.31           O  
ATOM   1123  CG  LEU A 149     -11.445 -15.883   4.242  1.00 85.31           C  
ATOM   1124  CD1 LEU A 149     -10.242 -15.953   5.176  1.00 85.31           C  
ATOM   1125  CD2 LEU A 149     -12.477 -14.883   4.766  1.00 85.31           C  
ATOM   1126  N   GLU A 150     -11.094 -15.992  -0.332  1.00 84.62           N  
ATOM   1127  CA  GLU A 150     -10.414 -15.695  -1.586  1.00 84.62           C  
ATOM   1128  C   GLU A 150     -11.094 -16.391  -2.764  1.00 84.62           C  
ATOM   1129  CB  GLU A 150      -8.945 -16.109  -1.510  1.00 84.62           C  
ATOM   1130  O   GLU A 150     -11.734 -17.422  -2.596  1.00 84.62           O  
ATOM   1131  CG  GLU A 150      -8.734 -17.609  -1.420  1.00 84.62           C  
ATOM   1132  CD  GLU A 150      -7.270 -18.016  -1.310  1.00 84.62           C  
ATOM   1133  OE1 GLU A 150      -6.969 -19.219  -1.265  1.00 84.62           O  
ATOM   1134  OE2 GLU A 150      -6.414 -17.094  -1.266  1.00 84.62           O  
ATOM   1135  N   SER A 151     -11.086 -15.727  -3.885  1.00 84.25           N  
ATOM   1136  CA  SER A 151     -11.516 -16.281  -5.168  1.00 84.25           C  
ATOM   1137  C   SER A 151     -10.320 -16.672  -6.027  1.00 84.25           C  
ATOM   1138  CB  SER A 151     -12.391 -15.273  -5.918  1.00 84.25           C  
ATOM   1139  O   SER A 151      -9.203 -16.219  -5.785  1.00 84.25           O  
ATOM   1140  OG  SER A 151     -13.203 -14.539  -5.016  1.00 84.25           O  
ATOM   1141  N   ASN A 152     -10.562 -17.656  -6.805  1.00 81.62           N  
ATOM   1142  CA  ASN A 152      -9.500 -18.094  -7.707  1.00 81.62           C  
ATOM   1143  C   ASN A 152      -9.945 -18.062  -9.164  1.00 81.62           C  
ATOM   1144  CB  ASN A 152      -9.008 -19.500  -7.328  1.00 81.62           C  
ATOM   1145  O   ASN A 152     -11.133 -18.219  -9.453  1.00 81.62           O  
ATOM   1146  CG  ASN A 152     -10.109 -20.531  -7.406  1.00 81.62           C  
ATOM   1147  ND2 ASN A 152     -10.047 -21.531  -6.535  1.00 81.62           N  
ATOM   1148  OD1 ASN A 152     -11.016 -20.438  -8.242  1.00 81.62           O  
ATOM   1149  N   LEU A 153      -9.078 -17.672  -9.992  1.00 78.00           N  
ATOM   1150  CA  LEU A 153      -9.258 -17.688 -11.438  1.00 78.00           C  
ATOM   1151  C   LEU A 153      -8.141 -18.469 -12.117  1.00 78.00           C  
ATOM   1152  CB  LEU A 153      -9.305 -16.250 -11.984  1.00 78.00           C  
ATOM   1153  O   LEU A 153      -6.961 -18.234 -11.844  1.00 78.00           O  
ATOM   1154  CG  LEU A 153      -9.453 -16.125 -13.500  1.00 78.00           C  
ATOM   1155  CD1 LEU A 153     -10.820 -16.609 -13.953  1.00 78.00           C  
ATOM   1156  CD2 LEU A 153      -9.227 -14.672 -13.930  1.00 78.00           C  
ATOM   1157  N   THR A 154      -8.578 -19.500 -12.891  1.00 77.94           N  
ATOM   1158  CA  THR A 154      -7.609 -20.281 -13.648  1.00 77.94           C  
ATOM   1159  C   THR A 154      -7.555 -19.812 -15.102  1.00 77.94           C  
ATOM   1160  CB  THR A 154      -7.941 -21.781 -13.609  1.00 77.94           C  
ATOM   1161  O   THR A 154      -8.578 -19.766 -15.781  1.00 77.94           O  
ATOM   1162  CG2 THR A 154      -6.848 -22.609 -14.281  1.00 77.94           C  
ATOM   1163  OG1 THR A 154      -8.070 -22.203 -12.250  1.00 77.94           O  
ATOM   1164  N   SER A 155      -6.426 -19.188 -15.453  1.00 71.88           N  
ATOM   1165  CA  SER A 155      -6.176 -18.781 -16.828  1.00 71.88           C  
ATOM   1166  C   SER A 155      -4.812 -19.266 -17.312  1.00 71.88           C  
ATOM   1167  CB  SER A 155      -6.254 -17.250 -16.953  1.00 71.88           C  
ATOM   1168  O   SER A 155      -3.801 -19.062 -16.641  1.00 71.88           O  
ATOM   1169  OG  SER A 155      -6.039 -16.844 -18.297  1.00 71.88           O  
ATOM   1170  N   GLY A 156      -4.754 -19.875 -18.547  1.00 73.38           N  
ATOM   1171  CA  GLY A 156      -3.510 -20.297 -19.172  1.00 73.38           C  
ATOM   1172  C   GLY A 156      -2.770 -21.359 -18.375  1.00 73.38           C  
ATOM   1173  O   GLY A 156      -1.537 -21.375 -18.359  1.00 73.38           O  
ATOM   1174  N   GLY A 157      -3.436 -22.141 -17.531  1.00 74.44           N  
ATOM   1175  CA  GLY A 157      -2.836 -23.234 -16.781  1.00 74.44           C  
ATOM   1176  C   GLY A 157      -2.377 -22.812 -15.391  1.00 74.44           C  
ATOM   1177  O   GLY A 157      -1.832 -23.641 -14.641  1.00 74.44           O  
ATOM   1178  N   ASN A 158      -2.490 -21.531 -15.047  1.00 70.69           N  
ATOM   1179  CA  ASN A 158      -2.119 -21.031 -13.734  1.00 70.69           C  
ATOM   1180  C   ASN A 158      -3.344 -20.594 -12.938  1.00 70.69           C  
ATOM   1181  CB  ASN A 158      -1.127 -19.875 -13.867  1.00 70.69           C  
ATOM   1182  O   ASN A 158      -4.328 -20.125 -13.508  1.00 70.69           O  
ATOM   1183  CG  ASN A 158       0.183 -20.297 -14.500  1.00 70.69           C  
ATOM   1184  ND2 ASN A 158       0.719 -19.453 -15.375  1.00 70.69           N  
ATOM   1185  OD1 ASN A 158       0.708 -21.375 -14.211  1.00 70.69           O  
ATOM   1186  N   THR A 159      -3.416 -21.016 -11.586  1.00 73.50           N  
ATOM   1187  CA  THR A 159      -4.480 -20.578 -10.688  1.00 73.50           C  
ATOM   1188  C   THR A 159      -4.055 -19.344  -9.898  1.00 73.50           C  
ATOM   1189  CB  THR A 159      -4.887 -21.688  -9.719  1.00 73.50           C  
ATOM   1190  O   THR A 159      -2.975 -19.312  -9.305  1.00 73.50           O  
ATOM   1191  CG2 THR A 159      -6.059 -21.266  -8.836  1.00 73.50           C  
ATOM   1192  OG1 THR A 159      -5.266 -22.859 -10.461  1.00 73.50           O  
ATOM   1193  N   TYR A 160      -4.996 -18.391  -9.922  1.00 74.94           N  
ATOM   1194  CA  TYR A 160      -4.750 -17.109  -9.273  1.00 74.94           C  
ATOM   1195  C   TYR A 160      -5.734 -16.875  -8.133  1.00 74.94           C  
ATOM   1196  CB  TYR A 160      -4.848 -15.969 -10.289  1.00 74.94           C  
ATOM   1197  O   TYR A 160      -6.902 -17.266  -8.227  1.00 74.94           O  
ATOM   1198  CG  TYR A 160      -3.986 -16.172 -11.508  1.00 74.94           C  
ATOM   1199  CD1 TYR A 160      -2.654 -15.758 -11.523  1.00 74.94           C  
ATOM   1200  CD2 TYR A 160      -4.504 -16.766 -12.656  1.00 74.94           C  
ATOM   1201  CE1 TYR A 160      -1.859 -15.945 -12.648  1.00 74.94           C  
ATOM   1202  CE2 TYR A 160      -3.717 -16.953 -13.789  1.00 74.94           C  
ATOM   1203  OH  TYR A 160      -1.615 -16.719 -14.891  1.00 74.94           O  
ATOM   1204  CZ  TYR A 160      -2.398 -16.547 -13.773  1.00 74.94           C  
ATOM   1205  N   TYR A 161      -5.105 -16.203  -7.074  1.00 80.62           N  
ATOM   1206  CA  TYR A 161      -5.965 -15.914  -5.930  1.00 80.62           C  
ATOM   1207  C   TYR A 161      -6.086 -14.414  -5.703  1.00 80.62           C  
ATOM   1208  CB  TYR A 161      -5.422 -16.594  -4.668  1.00 80.62           C  
ATOM   1209  O   TYR A 161      -5.105 -13.680  -5.832  1.00 80.62           O  
ATOM   1210  CG  TYR A 161      -5.398 -18.094  -4.746  1.00 80.62           C  
ATOM   1211  CD1 TYR A 161      -6.508 -18.844  -4.359  1.00 80.62           C  
ATOM   1212  CD2 TYR A 161      -4.273 -18.766  -5.207  1.00 80.62           C  
ATOM   1213  CE1 TYR A 161      -6.492 -20.234  -4.426  1.00 80.62           C  
ATOM   1214  CE2 TYR A 161      -4.250 -20.156  -5.281  1.00 80.62           C  
ATOM   1215  OH  TYR A 161      -5.340 -22.266  -4.961  1.00 80.62           O  
ATOM   1216  CZ  TYR A 161      -5.359 -20.891  -4.891  1.00 80.62           C  
ATOM   1217  N   TYR A 162      -7.324 -14.016  -5.555  1.00 86.75           N  
ATOM   1218  CA  TYR A 162      -7.570 -12.602  -5.297  1.00 86.75           C  
ATOM   1219  C   TYR A 162      -8.711 -12.422  -4.309  1.00 86.75           C  
ATOM   1220  CB  TYR A 162      -7.887 -11.867  -6.605  1.00 86.75           C  
ATOM   1221  O   TYR A 162      -9.461 -13.359  -4.027  1.00 86.75           O  
ATOM   1222  CG  TYR A 162      -9.156 -12.336  -7.273  1.00 86.75           C  
ATOM   1223  CD1 TYR A 162      -9.141 -13.414  -8.156  1.00 86.75           C  
ATOM   1224  CD2 TYR A 162     -10.367 -11.703  -7.023  1.00 86.75           C  
ATOM   1225  CE1 TYR A 162     -10.312 -13.844  -8.781  1.00 86.75           C  
ATOM   1226  CE2 TYR A 162     -11.539 -12.133  -7.637  1.00 86.75           C  
ATOM   1227  OH  TYR A 162     -12.664 -13.625  -9.125  1.00 86.75           O  
ATOM   1228  CZ  TYR A 162     -11.500 -13.203  -8.516  1.00 86.75           C  
ATOM   1229  N   PHE A 163      -8.727 -11.148  -3.732  1.00 89.38           N  
ATOM   1230  CA  PHE A 163      -9.797 -10.797  -2.814  1.00 89.38           C  
ATOM   1231  C   PHE A 163     -10.758  -9.805  -3.459  1.00 89.38           C  
ATOM   1232  CB  PHE A 163      -9.234 -10.211  -1.519  1.00 89.38           C  
ATOM   1233  O   PHE A 163     -10.336  -8.781  -4.004  1.00 89.38           O  
ATOM   1234  CG  PHE A 163      -8.328 -11.156  -0.770  1.00 89.38           C  
ATOM   1235  CD1 PHE A 163      -8.844 -12.008   0.200  1.00 89.38           C  
ATOM   1236  CD2 PHE A 163      -6.965 -11.188  -1.035  1.00 89.38           C  
ATOM   1237  CE1 PHE A 163      -8.008 -12.883   0.895  1.00 89.38           C  
ATOM   1238  CE2 PHE A 163      -6.129 -12.062  -0.345  1.00 89.38           C  
ATOM   1239  CZ  PHE A 163      -6.652 -12.906   0.620  1.00 89.38           C  
ATOM   1240  N   SER A 164     -12.039 -10.148  -3.387  1.00 87.62           N  
ATOM   1241  CA  SER A 164     -13.062  -9.320  -4.020  1.00 87.62           C  
ATOM   1242  C   SER A 164     -13.328  -8.055  -3.211  1.00 87.62           C  
ATOM   1243  CB  SER A 164     -14.359 -10.109  -4.195  1.00 87.62           C  
ATOM   1244  O   SER A 164     -13.812  -7.059  -3.750  1.00 87.62           O  
ATOM   1245  OG  SER A 164     -14.805 -10.617  -2.953  1.00 87.62           O  
ATOM   1246  N   SER A 165     -13.016  -8.164  -1.962  1.00 89.00           N  
ATOM   1247  CA  SER A 165     -13.242  -7.039  -1.061  1.00 89.00           C  
ATOM   1248  C   SER A 165     -12.094  -6.875  -0.078  1.00 89.00           C  
ATOM   1249  CB  SER A 165     -14.555  -7.219  -0.295  1.00 89.00           C  
ATOM   1250  O   SER A 165     -11.477  -7.859   0.335  1.00 89.00           O  
ATOM   1251  OG  SER A 165     -14.664  -6.266   0.747  1.00 89.00           O  
ATOM   1252  N   PRO A 166     -11.797  -5.586   0.292  1.00 92.19           N  
ATOM   1253  CA  PRO A 166     -10.750  -5.355   1.293  1.00 92.19           C  
ATOM   1254  C   PRO A 166     -11.070  -6.000   2.641  1.00 92.19           C  
ATOM   1255  CB  PRO A 166     -10.703  -3.832   1.413  1.00 92.19           C  
ATOM   1256  O   PRO A 166     -10.164  -6.379   3.381  1.00 92.19           O  
ATOM   1257  CG  PRO A 166     -12.023  -3.367   0.889  1.00 92.19           C  
ATOM   1258  CD  PRO A 166     -12.477  -4.320  -0.183  1.00 92.19           C  
ATOM   1259  N   TYR A 167     -12.312  -6.156   2.963  1.00 92.88           N  
ATOM   1260  CA  TYR A 167     -12.703  -6.727   4.246  1.00 92.88           C  
ATOM   1261  C   TYR A 167     -12.430  -8.227   4.285  1.00 92.88           C  
ATOM   1262  CB  TYR A 167     -14.188  -6.457   4.523  1.00 92.88           C  
ATOM   1263  O   TYR A 167     -12.070  -8.773   5.328  1.00 92.88           O  
ATOM   1264  CG  TYR A 167     -14.516  -4.996   4.699  1.00 92.88           C  
ATOM   1265  CD1 TYR A 167     -13.844  -4.219   5.641  1.00 92.88           C  
ATOM   1266  CD2 TYR A 167     -15.500  -4.387   3.928  1.00 92.88           C  
ATOM   1267  CE1 TYR A 167     -14.148  -2.871   5.809  1.00 92.88           C  
ATOM   1268  CE2 TYR A 167     -15.812  -3.039   4.086  1.00 92.88           C  
ATOM   1269  OH  TYR A 167     -15.430  -0.958   5.191  1.00 92.88           O  
ATOM   1270  CZ  TYR A 167     -15.133  -2.291   5.027  1.00 92.88           C  
ATOM   1271  N   LEU A 168     -12.625  -8.914   3.131  1.00 91.69           N  
ATOM   1272  CA  LEU A 168     -12.234 -10.320   3.055  1.00 91.69           C  
ATOM   1273  C   LEU A 168     -10.734 -10.477   3.244  1.00 91.69           C  
ATOM   1274  CB  LEU A 168     -12.656 -10.922   1.713  1.00 91.69           C  
ATOM   1275  O   LEU A 168     -10.281 -11.422   3.891  1.00 91.69           O  
ATOM   1276  CG  LEU A 168     -14.164 -11.062   1.478  1.00 91.69           C  
ATOM   1277  CD1 LEU A 168     -14.430 -11.641   0.090  1.00 91.69           C  
ATOM   1278  CD2 LEU A 168     -14.797 -11.938   2.555  1.00 91.69           C  
ATOM   1279  N   ALA A 169     -10.055  -9.508   2.652  1.00 92.50           N  
ATOM   1280  CA  ALA A 169      -8.602  -9.500   2.830  1.00 92.50           C  
ATOM   1281  C   ALA A 169      -8.234  -9.328   4.301  1.00 92.50           C  
ATOM   1282  CB  ALA A 169      -7.969  -8.398   1.988  1.00 92.50           C  
ATOM   1283  O   ALA A 169      -7.293  -9.961   4.789  1.00 92.50           O  
ATOM   1284  N   LEU A 170      -8.953  -8.469   5.000  1.00 92.94           N  
ATOM   1285  CA  LEU A 170      -8.711  -8.234   6.418  1.00 92.94           C  
ATOM   1286  C   LEU A 170      -8.914  -9.516   7.223  1.00 92.94           C  
ATOM   1287  CB  LEU A 170      -9.641  -7.133   6.945  1.00 92.94           C  
ATOM   1288  O   LEU A 170      -8.133  -9.820   8.117  1.00 92.94           O  
ATOM   1289  CG  LEU A 170      -9.266  -6.523   8.297  1.00 92.94           C  
ATOM   1290  CD1 LEU A 170      -7.879  -5.887   8.227  1.00 92.94           C  
ATOM   1291  CD2 LEU A 170     -10.305  -5.500   8.727  1.00 92.94           C  
ATOM   1292  N   LEU A 171      -9.961 -10.242   6.930  1.00 91.56           N  
ATOM   1293  CA  LEU A 171     -10.227 -11.500   7.613  1.00 91.56           C  
ATOM   1294  C   LEU A 171      -9.117 -12.508   7.348  1.00 91.56           C  
ATOM   1295  CB  LEU A 171     -11.570 -12.086   7.164  1.00 91.56           C  
ATOM   1296  O   LEU A 171      -8.688 -13.227   8.258  1.00 91.56           O  
ATOM   1297  CG  LEU A 171     -12.820 -11.305   7.586  1.00 91.56           C  
ATOM   1298  CD1 LEU A 171     -14.070 -11.953   6.996  1.00 91.56           C  
ATOM   1299  CD2 LEU A 171     -12.914 -11.227   9.102  1.00 91.56           C  
ATOM   1300  N   ALA A 172      -8.680 -12.531   6.125  1.00 90.56           N  
ATOM   1301  CA  ALA A 172      -7.586 -13.438   5.754  1.00 90.56           C  
ATOM   1302  C   ALA A 172      -6.305 -13.078   6.496  1.00 90.56           C  
ATOM   1303  CB  ALA A 172      -7.355 -13.391   4.246  1.00 90.56           C  
ATOM   1304  O   ALA A 172      -5.570 -13.969   6.941  1.00 90.56           O  
ATOM   1305  N   LEU A 173      -6.078 -11.812   6.520  1.00 91.75           N  
ATOM   1306  CA  LEU A 173      -4.902 -11.352   7.246  1.00 91.75           C  
ATOM   1307  C   LEU A 173      -4.949 -11.805   8.703  1.00 91.75           C  
ATOM   1308  CB  LEU A 173      -4.789  -9.828   7.176  1.00 91.75           C  
ATOM   1309  O   LEU A 173      -3.945 -12.266   9.250  1.00 91.75           O  
ATOM   1310  CG  LEU A 173      -3.592  -9.203   7.895  1.00 91.75           C  
ATOM   1311  CD1 LEU A 173      -2.295  -9.586   7.191  1.00 91.75           C  
ATOM   1312  CD2 LEU A 173      -3.740  -7.684   7.957  1.00 91.75           C  
ATOM   1313  N   ASN A 174      -6.121 -11.602   9.359  1.00 89.88           N  
ATOM   1314  CA  ASN A 174      -6.312 -12.023  10.742  1.00 89.88           C  
ATOM   1315  C   ASN A 174      -5.984 -13.508  10.922  1.00 89.88           C  
ATOM   1316  CB  ASN A 174      -7.746 -11.742  11.203  1.00 89.88           C  
ATOM   1317  O   ASN A 174      -5.332 -13.883  11.898  1.00 89.88           O  
ATOM   1318  CG  ASN A 174      -7.973 -12.070  12.664  1.00 89.88           C  
ATOM   1319  ND2 ASN A 174      -9.047 -12.789  12.953  1.00 89.88           N  
ATOM   1320  OD1 ASN A 174      -7.184 -11.672  13.531  1.00 89.88           O  
ATOM   1321  N   GLN A 175      -6.344 -14.328  10.000  1.00 86.94           N  
ATOM   1322  CA  GLN A 175      -6.070 -15.758  10.062  1.00 86.94           C  
ATOM   1323  C   GLN A 175      -4.582 -16.047   9.898  1.00 86.94           C  
ATOM   1324  CB  GLN A 175      -6.867 -16.500   8.984  1.00 86.94           C  
ATOM   1325  O   GLN A 175      -4.023 -16.875  10.602  1.00 86.94           O  
ATOM   1326  CG  GLN A 175      -6.766 -18.016   9.078  1.00 86.94           C  
ATOM   1327  CD  GLN A 175      -7.406 -18.719   7.902  1.00 86.94           C  
ATOM   1328  NE2 GLN A 175      -7.586 -20.031   8.023  1.00 86.94           N  
ATOM   1329  OE1 GLN A 175      -7.738 -18.094   6.891  1.00 86.94           O  
ATOM   1330  N   SER A 176      -3.996 -15.375   8.922  1.00 85.81           N  
ATOM   1331  CA  SER A 176      -2.578 -15.586   8.641  1.00 85.81           C  
ATOM   1332  C   SER A 176      -1.714 -15.164   9.828  1.00 85.81           C  
ATOM   1333  CB  SER A 176      -2.158 -14.805   7.395  1.00 85.81           C  
ATOM   1334  O   SER A 176      -0.726 -15.836  10.148  1.00 85.81           O  
ATOM   1335  OG  SER A 176      -0.788 -15.023   7.105  1.00 85.81           O  
ATOM   1336  N   LEU A 177      -2.129 -14.180  10.492  1.00 87.38           N  
ATOM   1337  CA  LEU A 177      -1.332 -13.656  11.594  1.00 87.38           C  
ATOM   1338  C   LEU A 177      -1.604 -14.438  12.875  1.00 87.38           C  
ATOM   1339  CB  LEU A 177      -1.631 -12.172  11.812  1.00 87.38           C  
ATOM   1340  O   LEU A 177      -0.796 -14.406  13.812  1.00 87.38           O  
ATOM   1341  CG  LEU A 177      -1.140 -11.219  10.719  1.00 87.38           C  
ATOM   1342  CD1 LEU A 177      -1.605  -9.797  11.016  1.00 87.38           C  
ATOM   1343  CD2 LEU A 177       0.380 -11.273  10.602  1.00 87.38           C  
ATOM   1344  N   SER A 178      -2.775 -15.055  12.969  1.00 80.62           N  
ATOM   1345  CA  SER A 178      -3.098 -15.867  14.141  1.00 80.62           C  
ATOM   1346  C   SER A 178      -2.221 -17.109  14.211  1.00 80.62           C  
ATOM   1347  CB  SER A 178      -4.574 -16.266  14.117  1.00 80.62           C  
ATOM   1348  O   SER A 178      -2.037 -17.688  15.281  1.00 80.62           O  
ATOM   1349  OG  SER A 178      -5.410 -15.133  14.195  1.00 80.62           O  
ATOM   1350  N   LYS A 179      -1.609 -17.422  13.117  1.00 71.88           N  
ATOM   1351  CA  LYS A 179      -0.763 -18.609  13.023  1.00 71.88           C  
ATOM   1352  C   LYS A 179       0.646 -18.328  13.531  1.00 71.88           C  
ATOM   1353  CB  LYS A 179      -0.708 -19.125  11.586  1.00 71.88           C  
ATOM   1354  O   LYS A 179       1.383 -19.250  13.891  1.00 71.88           O  
ATOM   1355  CG  LYS A 179      -2.039 -19.641  11.062  1.00 71.88           C  
ATOM   1356  CD  LYS A 179      -1.922 -20.141   9.625  1.00 71.88           C  
ATOM   1357  CE  LYS A 179      -3.270 -20.578   9.070  1.00 71.88           C  
ATOM   1358  NZ  LYS A 179      -3.156 -21.078   7.668  1.00 71.88           N  
ATOM   1359  N   VAL A 180       0.966 -17.062  13.742  1.00 70.06           N  
ATOM   1360  CA  VAL A 180       2.307 -16.625  14.133  1.00 70.06           C  
ATOM   1361  C   VAL A 180       2.344 -16.359  15.633  1.00 70.06           C  
ATOM   1362  CB  VAL A 180       2.756 -15.383  13.352  1.00 70.06           C  
ATOM   1363  O   VAL A 180       1.380 -15.828  16.203  1.00 70.06           O  
ATOM   1364  CG1 VAL A 180       4.180 -14.984  13.734  1.00 70.06           C  
ATOM   1365  CG2 VAL A 180       2.652 -15.625  11.844  1.00 70.06           C  
ATOM   1366  N   SER A 181       3.166 -17.125  16.516  1.00 57.16           N  
ATOM   1367  CA  SER A 181       3.422 -17.031  17.938  1.00 57.16           C  
ATOM   1368  C   SER A 181       3.785 -15.609  18.344  1.00 57.16           C  
ATOM   1369  CB  SER A 181       4.543 -17.984  18.359  1.00 57.16           C  
ATOM   1370  O   SER A 181       4.535 -14.930  17.641  1.00 57.16           O  
ATOM   1371  OG  SER A 181       5.699 -17.781  17.578  1.00 57.16           O  
ATOM   1372  N   GLY A 182       2.775 -14.695  18.750  1.00 67.31           N  
ATOM   1373  CA  GLY A 182       2.975 -13.336  19.234  1.00 67.31           C  
ATOM   1374  C   GLY A 182       1.714 -12.492  19.188  1.00 67.31           C  
ATOM   1375  O   GLY A 182       0.630 -13.008  18.891  1.00 67.31           O  
ATOM   1376  N   HIS A 183       1.858 -11.180  19.781  1.00 71.81           N  
ATOM   1377  CA  HIS A 183       0.760 -10.219  19.766  1.00 71.81           C  
ATOM   1378  C   HIS A 183       0.488  -9.734  18.344  1.00 71.81           C  
ATOM   1379  CB  HIS A 183       1.064  -9.031  20.672  1.00 71.81           C  
ATOM   1380  O   HIS A 183       1.375  -9.172  17.688  1.00 71.81           O  
ATOM   1381  CG  HIS A 183       1.124  -9.391  22.125  1.00 71.81           C  
ATOM   1382  CD2 HIS A 183       0.161  -9.406  23.078  1.00 71.81           C  
ATOM   1383  ND1 HIS A 183       2.289  -9.781  22.750  1.00 71.81           N  
ATOM   1384  CE1 HIS A 183       2.039 -10.031  24.016  1.00 71.81           C  
ATOM   1385  NE2 HIS A 183       0.755  -9.812  24.250  1.00 71.81           N  
ATOM   1386  N   SER A 184      -0.606 -10.188  17.750  1.00 81.06           N  
ATOM   1387  CA  SER A 184      -1.046  -9.750  16.438  1.00 81.06           C  
ATOM   1388  C   SER A 184      -1.530  -8.305  16.453  1.00 81.06           C  
ATOM   1389  CB  SER A 184      -2.158 -10.664  15.914  1.00 81.06           C  
ATOM   1390  O   SER A 184      -2.072  -7.844  17.453  1.00 81.06           O  
ATOM   1391  OG  SER A 184      -1.701 -12.000  15.797  1.00 81.06           O  
ATOM   1392  N   PRO A 185      -1.093  -7.555  15.477  1.00 88.88           N  
ATOM   1393  CA  PRO A 185      -1.527  -6.156  15.406  1.00 88.88           C  
ATOM   1394  C   PRO A 185      -3.018  -6.016  15.109  1.00 88.88           C  
ATOM   1395  CB  PRO A 185      -0.683  -5.578  14.273  1.00 88.88           C  
ATOM   1396  O   PRO A 185      -3.572  -4.922  15.219  1.00 88.88           O  
ATOM   1397  CG  PRO A 185      -0.387  -6.742  13.383  1.00 88.88           C  
ATOM   1398  CD  PRO A 185      -0.242  -7.969  14.234  1.00 88.88           C  
ATOM   1399  N   ILE A 186      -3.609  -7.152  14.797  1.00 90.62           N  
ATOM   1400  CA  ILE A 186      -5.023  -7.102  14.430  1.00 90.62           C  
ATOM   1401  C   ILE A 186      -5.750  -8.305  15.023  1.00 90.62           C  
ATOM   1402  CB  ILE A 186      -5.211  -7.062  12.898  1.00 90.62           C  
ATOM   1403  O   ILE A 186      -5.191  -9.398  15.102  1.00 90.62           O  
ATOM   1404  CG1 ILE A 186      -6.699  -6.949  12.547  1.00 90.62           C  
ATOM   1405  CG2 ILE A 186      -4.590  -8.305  12.250  1.00 90.62           C  
ATOM   1406  CD1 ILE A 186      -6.973  -6.754  11.062  1.00 90.62           C  
ATOM   1407  N   TYR A 187      -6.973  -7.984  15.430  1.00 89.19           N  
ATOM   1408  CA  TYR A 187      -7.879  -9.008  15.938  1.00 89.19           C  
ATOM   1409  C   TYR A 187      -9.305  -8.766  15.461  1.00 89.19           C  
ATOM   1410  CB  TYR A 187      -7.840  -9.047  17.469  1.00 89.19           C  
ATOM   1411  O   TYR A 187      -9.828  -7.660  15.586  1.00 89.19           O  
ATOM   1412  CG  TYR A 187      -8.727 -10.109  18.078  1.00 89.19           C  
ATOM   1413  CD1 TYR A 187     -10.000  -9.797  18.531  1.00 89.19           C  
ATOM   1414  CD2 TYR A 187      -8.289 -11.422  18.172  1.00 89.19           C  
ATOM   1415  CE1 TYR A 187     -10.820 -10.773  19.094  1.00 89.19           C  
ATOM   1416  CE2 TYR A 187      -9.102 -12.406  18.734  1.00 89.19           C  
ATOM   1417  OH  TYR A 187     -11.172 -13.047  19.734  1.00 89.19           O  
ATOM   1418  CZ  TYR A 187     -10.367 -12.070  19.188  1.00 89.19           C  
ATOM   1419  N   ILE A 188      -9.820  -9.875  14.867  1.00 89.19           N  
ATOM   1420  CA  ILE A 188     -11.180  -9.773  14.344  1.00 89.19           C  
ATOM   1421  C   ILE A 188     -12.047 -10.883  14.930  1.00 89.19           C  
ATOM   1422  CB  ILE A 188     -11.195  -9.836  12.797  1.00 89.19           C  
ATOM   1423  O   ILE A 188     -11.633 -12.039  14.969  1.00 89.19           O  
ATOM   1424  CG1 ILE A 188     -10.289  -8.750  12.211  1.00 89.19           C  
ATOM   1425  CG2 ILE A 188     -12.625  -9.703  12.273  1.00 89.19           C  
ATOM   1426  CD1 ILE A 188     -10.180  -8.797  10.688  1.00 89.19           C  
ATOM   1427  N   ASN A 189     -13.219 -10.453  15.375  1.00 85.94           N  
ATOM   1428  CA  ASN A 189     -14.203 -11.398  15.883  1.00 85.94           C  
ATOM   1429  C   ASN A 189     -15.617 -11.016  15.461  1.00 85.94           C  
ATOM   1430  CB  ASN A 189     -14.117 -11.500  17.406  1.00 85.94           C  
ATOM   1431  O   ASN A 189     -15.883  -9.852  15.156  1.00 85.94           O  
ATOM   1432  CG  ASN A 189     -14.664 -12.812  17.938  1.00 85.94           C  
ATOM   1433  ND2 ASN A 189     -14.445 -13.062  19.219  1.00 85.94           N  
ATOM   1434  OD1 ASN A 189     -15.273 -13.586  17.203  1.00 85.94           O  
ATOM   1435  N   TYR A 190     -16.516 -11.992  15.305  1.00 82.56           N  
ATOM   1436  CA  TYR A 190     -17.891 -11.711  14.914  1.00 82.56           C  
ATOM   1437  C   TYR A 190     -18.797 -11.625  16.125  1.00 82.56           C  
ATOM   1438  CB  TYR A 190     -18.406 -12.781  13.945  1.00 82.56           C  
ATOM   1439  O   TYR A 190     -19.953 -11.219  16.016  1.00 82.56           O  
ATOM   1440  CG  TYR A 190     -18.422 -14.172  14.539  1.00 82.56           C  
ATOM   1441  CD1 TYR A 190     -17.312 -15.008  14.438  1.00 82.56           C  
ATOM   1442  CD2 TYR A 190     -19.547 -14.648  15.203  1.00 82.56           C  
ATOM   1443  CE1 TYR A 190     -17.328 -16.297  14.977  1.00 82.56           C  
ATOM   1444  CE2 TYR A 190     -19.562 -15.930  15.750  1.00 82.56           C  
ATOM   1445  OH  TYR A 190     -18.469 -18.000  16.172  1.00 82.56           O  
ATOM   1446  CZ  TYR A 190     -18.453 -16.734  15.633  1.00 82.56           C  
ATOM   1447  N   THR A 191     -18.438 -12.000  17.391  1.00 68.44           N  
ATOM   1448  CA  THR A 191     -19.328 -11.922  18.562  1.00 68.44           C  
ATOM   1449  C   THR A 191     -19.141 -10.594  19.281  1.00 68.44           C  
ATOM   1450  CB  THR A 191     -19.062 -13.078  19.531  1.00 68.44           C  
ATOM   1451  O   THR A 191     -18.031 -10.039  19.312  1.00 68.44           O  
ATOM   1452  CG2 THR A 191     -19.484 -14.414  18.938  1.00 68.44           C  
ATOM   1453  OG1 THR A 191     -17.656 -13.125  19.844  1.00 68.44           O  
ATOM   1454  N   SER A 192     -20.234  -9.789  19.359  1.00 62.41           N  
ATOM   1455  CA  SER A 192     -20.250  -8.531  20.109  1.00 62.41           C  
ATOM   1456  C   SER A 192     -20.109  -8.766  21.609  1.00 62.41           C  
ATOM   1457  CB  SER A 192     -21.562  -7.773  19.828  1.00 62.41           C  
ATOM   1458  O   SER A 192     -20.594  -9.758  22.141  1.00 62.41           O  
ATOM   1459  OG  SER A 192     -22.688  -8.555  20.203  1.00 62.41           O  
ATOM   1460  N   PHE A 193     -18.875  -8.742  22.141  1.00 61.34           N  
ATOM   1461  CA  PHE A 193     -18.609  -8.781  23.562  1.00 61.34           C  
ATOM   1462  C   PHE A 193     -19.844  -8.398  24.359  1.00 61.34           C  
ATOM   1463  CB  PHE A 193     -17.438  -7.844  23.922  1.00 61.34           C  
ATOM   1464  O   PHE A 193     -20.594  -7.508  23.969  1.00 61.34           O  
ATOM   1465  CG  PHE A 193     -16.156  -8.156  23.203  1.00 61.34           C  
ATOM   1466  CD1 PHE A 193     -15.375  -9.234  23.594  1.00 61.34           C  
ATOM   1467  CD2 PHE A 193     -15.742  -7.375  22.141  1.00 61.34           C  
ATOM   1468  CE1 PHE A 193     -14.188  -9.531  22.922  1.00 61.34           C  
ATOM   1469  CE2 PHE A 193     -14.562  -7.660  21.469  1.00 61.34           C  
ATOM   1470  CZ  PHE A 193     -13.781  -8.742  21.859  1.00 61.34           C  
ATOM   1471  N   SER A 194     -20.328  -9.352  25.250  1.00 64.06           N  
ATOM   1472  CA  SER A 194     -21.438  -9.188  26.156  1.00 64.06           C  
ATOM   1473  C   SER A 194     -20.984  -9.273  27.609  1.00 64.06           C  
ATOM   1474  CB  SER A 194     -22.516 -10.242  25.891  1.00 64.06           C  
ATOM   1475  O   SER A 194     -19.797  -9.430  27.891  1.00 64.06           O  
ATOM   1476  OG  SER A 194     -22.078 -11.523  26.312  1.00 64.06           O  
ATOM   1477  N   SER A 195     -21.859  -8.812  28.578  1.00 61.84           N  
ATOM   1478  CA  SER A 195     -21.594  -8.953  30.016  1.00 61.84           C  
ATOM   1479  C   SER A 195     -21.172 -10.375  30.359  1.00 61.84           C  
ATOM   1480  CB  SER A 195     -22.812  -8.562  30.828  1.00 61.84           C  
ATOM   1481  O   SER A 195     -20.359 -10.586  31.266  1.00 61.84           O  
ATOM   1482  OG  SER A 195     -23.906  -9.414  30.531  1.00 61.84           O  
ATOM   1483  N   THR A 196     -21.578 -11.344  29.531  1.00 71.62           N  
ATOM   1484  CA  THR A 196     -21.219 -12.734  29.781  1.00 71.62           C  
ATOM   1485  C   THR A 196     -19.922 -13.102  29.047  1.00 71.62           C  
ATOM   1486  CB  THR A 196     -22.344 -13.688  29.344  1.00 71.62           C  
ATOM   1487  O   THR A 196     -19.266 -14.094  29.391  1.00 71.62           O  
ATOM   1488  CG2 THR A 196     -23.594 -13.484  30.203  1.00 71.62           C  
ATOM   1489  OG1 THR A 196     -22.672 -13.438  27.984  1.00 71.62           O  
ATOM   1490  N   ASN A 197     -19.438 -12.328  28.094  1.00 70.25           N  
ATOM   1491  CA  ASN A 197     -18.188 -12.477  27.359  1.00 70.25           C  
ATOM   1492  C   ASN A 197     -17.469 -11.148  27.203  1.00 70.25           C  
ATOM   1493  CB  ASN A 197     -18.453 -13.109  25.984  1.00 70.25           C  
ATOM   1494  O   ASN A 197     -17.562 -10.508  26.141  1.00 70.25           O  
ATOM   1495  CG  ASN A 197     -17.172 -13.547  25.297  1.00 70.25           C  
ATOM   1496  ND2 ASN A 197     -17.281 -13.906  24.016  1.00 70.25           N  
ATOM   1497  OD1 ASN A 197     -16.094 -13.562  25.891  1.00 70.25           O  
ATOM   1498  N   PRO A 198     -16.906 -10.672  28.344  1.00 70.00           N  
ATOM   1499  CA  PRO A 198     -16.281  -9.352  28.266  1.00 70.00           C  
ATOM   1500  C   PRO A 198     -15.070  -9.328  27.328  1.00 70.00           C  
ATOM   1501  CB  PRO A 198     -15.844  -9.078  29.703  1.00 70.00           C  
ATOM   1502  O   PRO A 198     -14.516 -10.375  27.000  1.00 70.00           O  
ATOM   1503  CG  PRO A 198     -15.695 -10.430  30.328  1.00 70.00           C  
ATOM   1504  CD  PRO A 198     -16.609 -11.383  29.609  1.00 70.00           C  
ATOM   1505  N   GLU A 199     -14.898  -8.062  26.734  1.00 73.12           N  
ATOM   1506  CA  GLU A 199     -13.703  -7.840  25.938  1.00 73.12           C  
ATOM   1507  C   GLU A 199     -12.445  -8.203  26.719  1.00 73.12           C  
ATOM   1508  CB  GLU A 199     -13.633  -6.387  25.469  1.00 73.12           C  
ATOM   1509  O   GLU A 199     -12.336  -7.902  27.906  1.00 73.12           O  
ATOM   1510  CG  GLU A 199     -12.438  -6.086  24.578  1.00 73.12           C  
ATOM   1511  CD  GLU A 199     -12.312  -4.613  24.203  1.00 73.12           C  
ATOM   1512  OE1 GLU A 199     -11.297  -4.223  23.609  1.00 73.12           O  
ATOM   1513  OE2 GLU A 199     -13.250  -3.846  24.547  1.00 73.12           O  
ATOM   1514  N   PRO A 200     -11.547  -8.984  26.016  1.00 74.19           N  
ATOM   1515  CA  PRO A 200     -10.281  -9.266  26.688  1.00 74.19           C  
ATOM   1516  C   PRO A 200      -9.539  -7.996  27.109  1.00 74.19           C  
ATOM   1517  CB  PRO A 200      -9.484 -10.047  25.641  1.00 74.19           C  
ATOM   1518  O   PRO A 200      -9.633  -6.973  26.422  1.00 74.19           O  
ATOM   1519  CG  PRO A 200     -10.508 -10.523  24.656  1.00 74.19           C  
ATOM   1520  CD  PRO A 200     -11.680  -9.586  24.703  1.00 74.19           C  
ATOM   1521  N   SER A 201      -8.969  -7.988  28.344  1.00 78.19           N  
ATOM   1522  CA  SER A 201      -8.266  -6.836  28.891  1.00 78.19           C  
ATOM   1523  C   SER A 201      -7.215  -6.305  27.922  1.00 78.19           C  
ATOM   1524  CB  SER A 201      -7.605  -7.199  30.219  1.00 78.19           C  
ATOM   1525  O   SER A 201      -6.973  -5.098  27.859  1.00 78.19           O  
ATOM   1526  OG  SER A 201      -6.809  -8.359  30.094  1.00 78.19           O  
ATOM   1527  N   TRP A 202      -6.590  -7.211  27.125  1.00 77.25           N  
ATOM   1528  CA  TRP A 202      -5.500  -6.777  26.250  1.00 77.25           C  
ATOM   1529  C   TRP A 202      -6.035  -5.984  25.062  1.00 77.25           C  
ATOM   1530  CB  TRP A 202      -4.691  -7.980  25.766  1.00 77.25           C  
ATOM   1531  O   TRP A 202      -5.266  -5.375  24.328  1.00 77.25           O  
ATOM   1532  CG  TRP A 202      -5.527  -9.070  25.172  1.00 77.25           C  
ATOM   1533  CD1 TRP A 202      -6.074 -10.141  25.828  1.00 77.25           C  
ATOM   1534  CD2 TRP A 202      -5.914  -9.203  23.797  1.00 77.25           C  
ATOM   1535  CE2 TRP A 202      -6.691 -10.383  23.688  1.00 77.25           C  
ATOM   1536  CE3 TRP A 202      -5.676  -8.445  22.641  1.00 77.25           C  
ATOM   1537  NE1 TRP A 202      -6.773 -10.930  24.938  1.00 77.25           N  
ATOM   1538  CH2 TRP A 202      -6.988 -10.047  21.375  1.00 77.25           C  
ATOM   1539  CZ2 TRP A 202      -7.234 -10.812  22.484  1.00 77.25           C  
ATOM   1540  CZ3 TRP A 202      -6.219  -8.875  21.438  1.00 77.25           C  
ATOM   1541  N   LEU A 203      -7.379  -5.871  24.844  1.00 78.31           N  
ATOM   1542  CA  LEU A 203      -7.996  -5.156  23.734  1.00 78.31           C  
ATOM   1543  C   LEU A 203      -8.414  -3.750  24.156  1.00 78.31           C  
ATOM   1544  CB  LEU A 203      -9.211  -5.926  23.203  1.00 78.31           C  
ATOM   1545  O   LEU A 203      -8.852  -2.955  23.312  1.00 78.31           O  
ATOM   1546  CG  LEU A 203      -8.922  -7.195  22.406  1.00 78.31           C  
ATOM   1547  CD1 LEU A 203     -10.211  -7.934  22.094  1.00 78.31           C  
ATOM   1548  CD2 LEU A 203      -8.156  -6.863  21.125  1.00 78.31           C  
ATOM   1549  N   LYS A 204      -8.273  -3.375  25.344  1.00 75.00           N  
ATOM   1550  CA  LYS A 204      -8.820  -2.146  25.922  1.00 75.00           C  
ATOM   1551  C   LYS A 204      -8.203  -0.915  25.266  1.00 75.00           C  
ATOM   1552  CB  LYS A 204      -8.586  -2.111  27.438  1.00 75.00           C  
ATOM   1553  O   LYS A 204      -8.875   0.102  25.094  1.00 75.00           O  
ATOM   1554  CG  LYS A 204      -9.258  -0.942  28.141  1.00 75.00           C  
ATOM   1555  CD  LYS A 204      -9.000  -0.974  29.641  1.00 75.00           C  
ATOM   1556  CE  LYS A 204      -9.602   0.244  30.328  1.00 75.00           C  
ATOM   1557  NZ  LYS A 204      -9.258   0.275  31.781  1.00 75.00           N  
ATOM   1558  N   ASN A 205      -7.055  -1.001  24.781  1.00 80.94           N  
ATOM   1559  CA  ASN A 205      -6.367   0.167  24.250  1.00 80.94           C  
ATOM   1560  C   ASN A 205      -6.270   0.105  22.719  1.00 80.94           C  
ATOM   1561  CB  ASN A 205      -4.977   0.304  24.859  1.00 80.94           C  
ATOM   1562  O   ASN A 205      -5.559   0.904  22.109  1.00 80.94           O  
ATOM   1563  CG  ASN A 205      -5.023   0.537  26.359  1.00 80.94           C  
ATOM   1564  ND2 ASN A 205      -4.129  -0.120  27.094  1.00 80.94           N  
ATOM   1565  OD1 ASN A 205      -5.855   1.300  26.859  1.00 80.94           O  
ATOM   1566  N   ASP A 206      -7.105  -0.680  22.156  1.00 83.44           N  
ATOM   1567  CA  ASP A 206      -7.055  -0.869  20.703  1.00 83.44           C  
ATOM   1568  C   ASP A 206      -8.078   0.019  20.000  1.00 83.44           C  
ATOM   1569  CB  ASP A 206      -7.297  -2.336  20.344  1.00 83.44           C  
ATOM   1570  O   ASP A 206      -9.094   0.394  20.594  1.00 83.44           O  
ATOM   1571  CG  ASP A 206      -6.145  -3.242  20.734  1.00 83.44           C  
ATOM   1572  OD1 ASP A 206      -5.105  -2.734  21.219  1.00 83.44           O  
ATOM   1573  OD2 ASP A 206      -6.273  -4.473  20.578  1.00 83.44           O  
ATOM   1574  N   ASN A 207      -7.645   0.469  18.812  1.00 89.12           N  
ATOM   1575  CA  ASN A 207      -8.609   1.117  17.922  1.00 89.12           C  
ATOM   1576  C   ASN A 207      -9.570   0.108  17.312  1.00 89.12           C  
ATOM   1577  CB  ASN A 207      -7.883   1.900  16.828  1.00 89.12           C  
ATOM   1578  O   ASN A 207      -9.164  -0.987  16.922  1.00 89.12           O  
ATOM   1579  CG  ASN A 207      -8.773   2.928  16.156  1.00 89.12           C  
ATOM   1580  ND2 ASN A 207      -8.453   3.271  14.914  1.00 89.12           N  
ATOM   1581  OD1 ASN A 207      -9.742   3.408  16.750  1.00 89.12           O  
ATOM   1582  N   ASN A 208     -10.859   0.393  17.328  1.00 88.75           N  
ATOM   1583  CA  ASN A 208     -11.852  -0.602  16.922  1.00 88.75           C  
ATOM   1584  C   ASN A 208     -12.836  -0.030  15.898  1.00 88.75           C  
ATOM   1585  CB  ASN A 208     -12.594  -1.147  18.141  1.00 88.75           C  
ATOM   1586  O   ASN A 208     -13.195   1.146  15.969  1.00 88.75           O  
ATOM   1587  CG  ASN A 208     -14.016  -0.616  18.234  1.00 88.75           C  
ATOM   1588  ND2 ASN A 208     -14.602  -0.712  19.422  1.00 88.75           N  
ATOM   1589  OD1 ASN A 208     -14.578  -0.123  17.250  1.00 88.75           O  
ATOM   1590  N   PHE A 209     -13.188  -0.829  14.867  1.00 90.31           N  
ATOM   1591  CA  PHE A 209     -14.266  -0.521  13.938  1.00 90.31           C  
ATOM   1592  C   PHE A 209     -15.008  -1.787  13.531  1.00 90.31           C  
ATOM   1593  CB  PHE A 209     -13.711   0.184  12.695  1.00 90.31           C  
ATOM   1594  O   PHE A 209     -14.570  -2.896  13.852  1.00 90.31           O  
ATOM   1595  CG  PHE A 209     -12.852  -0.696  11.828  1.00 90.31           C  
ATOM   1596  CD1 PHE A 209     -11.492  -0.812  12.070  1.00 90.31           C  
ATOM   1597  CD2 PHE A 209     -13.406  -1.409  10.773  1.00 90.31           C  
ATOM   1598  CE1 PHE A 209     -10.688  -1.626  11.266  1.00 90.31           C  
ATOM   1599  CE2 PHE A 209     -12.617  -2.225   9.969  1.00 90.31           C  
ATOM   1600  CZ  PHE A 209     -11.258  -2.330  10.219  1.00 90.31           C  
ATOM   1601  N   THR A 210     -16.172  -1.613  12.875  1.00 90.06           N  
ATOM   1602  CA  THR A 210     -16.984  -2.758  12.500  1.00 90.06           C  
ATOM   1603  C   THR A 210     -17.328  -2.725  11.016  1.00 90.06           C  
ATOM   1604  CB  THR A 210     -18.297  -2.797  13.328  1.00 90.06           C  
ATOM   1605  O   THR A 210     -17.297  -1.662  10.391  1.00 90.06           O  
ATOM   1606  CG2 THR A 210     -18.000  -2.818  14.820  1.00 90.06           C  
ATOM   1607  OG1 THR A 210     -19.078  -1.640  13.023  1.00 90.06           O  
ATOM   1608  N   PHE A 211     -17.469  -3.857  10.445  1.00 90.50           N  
ATOM   1609  CA  PHE A 211     -18.016  -4.000   9.102  1.00 90.50           C  
ATOM   1610  C   PHE A 211     -18.938  -5.211   9.016  1.00 90.50           C  
ATOM   1611  CB  PHE A 211     -16.875  -4.125   8.070  1.00 90.50           C  
ATOM   1612  O   PHE A 211     -18.875  -6.102   9.867  1.00 90.50           O  
ATOM   1613  CG  PHE A 211     -16.062  -5.383   8.219  1.00 90.50           C  
ATOM   1614  CD1 PHE A 211     -14.945  -5.410   9.039  1.00 90.50           C  
ATOM   1615  CD2 PHE A 211     -16.422  -6.539   7.535  1.00 90.50           C  
ATOM   1616  CE1 PHE A 211     -14.188  -6.570   9.172  1.00 90.50           C  
ATOM   1617  CE2 PHE A 211     -15.672  -7.703   7.664  1.00 90.50           C  
ATOM   1618  CZ  PHE A 211     -14.555  -7.715   8.484  1.00 90.50           C  
ATOM   1619  N   THR A 212     -19.828  -5.074   8.070  1.00 89.25           N  
ATOM   1620  CA  THR A 212     -20.797  -6.145   7.914  1.00 89.25           C  
ATOM   1621  C   THR A 212     -20.609  -6.859   6.582  1.00 89.25           C  
ATOM   1622  CB  THR A 212     -22.250  -5.602   8.008  1.00 89.25           C  
ATOM   1623  O   THR A 212     -20.328  -6.219   5.562  1.00 89.25           O  
ATOM   1624  CG2 THR A 212     -23.266  -6.734   7.938  1.00 89.25           C  
ATOM   1625  OG1 THR A 212     -22.406  -4.906   9.250  1.00 89.25           O  
ATOM   1626  N   LEU A 213     -20.625  -8.203   6.664  1.00 88.38           N  
ATOM   1627  CA  LEU A 213     -20.609  -9.047   5.477  1.00 88.38           C  
ATOM   1628  C   LEU A 213     -21.875  -9.883   5.391  1.00 88.38           C  
ATOM   1629  CB  LEU A 213     -19.375  -9.961   5.484  1.00 88.38           C  
ATOM   1630  O   LEU A 213     -22.438 -10.266   6.418  1.00 88.38           O  
ATOM   1631  CG  LEU A 213     -18.016  -9.266   5.422  1.00 88.38           C  
ATOM   1632  CD1 LEU A 213     -16.891 -10.289   5.570  1.00 88.38           C  
ATOM   1633  CD2 LEU A 213     -17.875  -8.492   4.117  1.00 88.38           C  
ATOM   1634  N   THR A 214     -22.344 -10.000   4.195  1.00 86.75           N  
ATOM   1635  CA  THR A 214     -23.484 -10.891   3.967  1.00 86.75           C  
ATOM   1636  C   THR A 214     -23.016 -12.297   3.625  1.00 86.75           C  
ATOM   1637  CB  THR A 214     -24.391 -10.359   2.836  1.00 86.75           C  
ATOM   1638  O   THR A 214     -22.328 -12.500   2.617  1.00 86.75           O  
ATOM   1639  CG2 THR A 214     -25.609 -11.242   2.652  1.00 86.75           C  
ATOM   1640  OG1 THR A 214     -24.812  -9.031   3.154  1.00 86.75           O  
ATOM   1641  N   ILE A 215     -23.266 -13.227   4.555  1.00 83.56           N  
ATOM   1642  CA  ILE A 215     -22.891 -14.625   4.367  1.00 83.56           C  
ATOM   1643  C   ILE A 215     -24.156 -15.484   4.270  1.00 83.56           C  
ATOM   1644  CB  ILE A 215     -22.000 -15.125   5.516  1.00 83.56           C  
ATOM   1645  O   ILE A 215     -24.938 -15.555   5.215  1.00 83.56           O  
ATOM   1646  CG1 ILE A 215     -20.797 -14.180   5.711  1.00 83.56           C  
ATOM   1647  CG2 ILE A 215     -21.516 -16.562   5.242  1.00 83.56           C  
ATOM   1648  CD1 ILE A 215     -20.031 -14.406   7.008  1.00 83.56           C  
ATOM   1649  N   ALA A 216     -24.328 -16.234   3.105  1.00 81.19           N  
ATOM   1650  CA  ALA A 216     -25.484 -17.109   2.881  1.00 81.19           C  
ATOM   1651  C   ALA A 216     -26.781 -16.344   3.119  1.00 81.19           C  
ATOM   1652  CB  ALA A 216     -25.406 -18.328   3.783  1.00 81.19           C  
ATOM   1653  O   ALA A 216     -27.719 -16.875   3.721  1.00 81.19           O  
ATOM   1654  N   GLY A 217     -26.875 -15.016   2.816  1.00 82.88           N  
ATOM   1655  CA  GLY A 217     -28.094 -14.211   2.918  1.00 82.88           C  
ATOM   1656  C   GLY A 217     -28.250 -13.539   4.270  1.00 82.88           C  
ATOM   1657  O   GLY A 217     -29.188 -12.773   4.480  1.00 82.88           O  
ATOM   1658  N   GLN A 218     -27.344 -13.773   5.234  1.00 83.69           N  
ATOM   1659  CA  GLN A 218     -27.391 -13.172   6.562  1.00 83.69           C  
ATOM   1660  C   GLN A 218     -26.250 -12.164   6.750  1.00 83.69           C  
ATOM   1661  CB  GLN A 218     -27.312 -14.250   7.645  1.00 83.69           C  
ATOM   1662  O   GLN A 218     -25.125 -12.422   6.355  1.00 83.69           O  
ATOM   1663  CG  GLN A 218     -28.469 -15.242   7.609  1.00 83.69           C  
ATOM   1664  CD  GLN A 218     -29.797 -14.609   7.996  1.00 83.69           C  
ATOM   1665  NE2 GLN A 218     -30.875 -15.141   7.457  1.00 83.69           N  
ATOM   1666  OE1 GLN A 218     -29.828 -13.656   8.781  1.00 83.69           O  
ATOM   1667  N   LYS A 219     -26.672 -11.078   7.387  1.00 85.94           N  
ATOM   1668  CA  LYS A 219     -25.672 -10.055   7.691  1.00 85.94           C  
ATOM   1669  C   LYS A 219     -24.922 -10.383   8.977  1.00 85.94           C  
ATOM   1670  CB  LYS A 219     -26.328  -8.680   7.805  1.00 85.94           C  
ATOM   1671  O   LYS A 219     -25.547 -10.602  10.023  1.00 85.94           O  
ATOM   1672  CG  LYS A 219     -26.859  -8.133   6.484  1.00 85.94           C  
ATOM   1673  CD  LYS A 219     -27.391  -6.715   6.637  1.00 85.94           C  
ATOM   1674  CE  LYS A 219     -27.906  -6.164   5.316  1.00 85.94           C  
ATOM   1675  NZ  LYS A 219     -28.453  -4.777   5.465  1.00 85.94           N  
ATOM   1676  N   VAL A 220     -23.656 -10.555   8.844  1.00 86.12           N  
ATOM   1677  CA  VAL A 220     -22.797 -10.844   9.992  1.00 86.12           C  
ATOM   1678  C   VAL A 220     -21.922  -9.633  10.312  1.00 86.12           C  
ATOM   1679  CB  VAL A 220     -21.922 -12.086   9.750  1.00 86.12           C  
ATOM   1680  O   VAL A 220     -21.219  -9.125   9.438  1.00 86.12           O  
ATOM   1681  CG1 VAL A 220     -21.047 -12.391  10.969  1.00 86.12           C  
ATOM   1682  CG2 VAL A 220     -22.781 -13.297   9.391  1.00 86.12           C  
ATOM   1683  N   LEU A 221     -21.984  -9.234  11.531  1.00 88.69           N  
ATOM   1684  CA  LEU A 221     -21.219  -8.086  11.992  1.00 88.69           C  
ATOM   1685  C   LEU A 221     -19.859  -8.516  12.555  1.00 88.69           C  
ATOM   1686  CB  LEU A 221     -22.000  -7.305  13.055  1.00 88.69           C  
ATOM   1687  O   LEU A 221     -19.797  -9.367  13.445  1.00 88.69           O  
ATOM   1688  CG  LEU A 221     -21.344  -6.023  13.578  1.00 88.69           C  
ATOM   1689  CD1 LEU A 221     -21.250  -4.984  12.461  1.00 88.69           C  
ATOM   1690  CD2 LEU A 221     -22.109  -5.477  14.766  1.00 88.69           C  
ATOM   1691  N   TYR A 222     -18.812  -7.887  12.070  1.00 89.44           N  
ATOM   1692  CA  TYR A 222     -17.453  -8.164  12.516  1.00 89.44           C  
ATOM   1693  C   TYR A 222     -16.875  -6.988  13.289  1.00 89.44           C  
ATOM   1694  CB  TYR A 222     -16.547  -8.492  11.320  1.00 89.44           C  
ATOM   1695  O   TYR A 222     -17.062  -5.832  12.914  1.00 89.44           O  
ATOM   1696  CG  TYR A 222     -16.797  -9.859  10.734  1.00 89.44           C  
ATOM   1697  CD1 TYR A 222     -16.016 -10.953  11.109  1.00 89.44           C  
ATOM   1698  CD2 TYR A 222     -17.797 -10.062   9.797  1.00 89.44           C  
ATOM   1699  CE1 TYR A 222     -16.250 -12.219  10.570  1.00 89.44           C  
ATOM   1700  CE2 TYR A 222     -18.031 -11.320   9.250  1.00 89.44           C  
ATOM   1701  OH  TYR A 222     -17.484 -13.641   9.102  1.00 89.44           O  
ATOM   1702  CZ  TYR A 222     -17.250 -12.391   9.641  1.00 89.44           C  
ATOM   1703  N   TYR A 223     -16.203  -7.309  14.305  1.00 88.81           N  
ATOM   1704  CA  TYR A 223     -15.484  -6.320  15.094  1.00 88.81           C  
ATOM   1705  C   TYR A 223     -13.984  -6.434  14.875  1.00 88.81           C  
ATOM   1706  CB  TYR A 223     -15.805  -6.488  16.578  1.00 88.81           C  
ATOM   1707  O   TYR A 223     -13.406  -7.516  15.016  1.00 88.81           O  
ATOM   1708  CG  TYR A 223     -17.234  -6.152  16.938  1.00 88.81           C  
ATOM   1709  CD1 TYR A 223     -17.562  -4.906  17.469  1.00 88.81           C  
ATOM   1710  CD2 TYR A 223     -18.250  -7.082  16.750  1.00 88.81           C  
ATOM   1711  CE1 TYR A 223     -18.875  -4.594  17.797  1.00 88.81           C  
ATOM   1712  CE2 TYR A 223     -19.562  -6.777  17.078  1.00 88.81           C  
ATOM   1713  OH  TYR A 223     -21.172  -5.230  17.922  1.00 88.81           O  
ATOM   1714  CZ  TYR A 223     -19.875  -5.535  17.594  1.00 88.81           C  
ATOM   1715  N   VAL A 224     -13.484  -5.289  14.508  1.00 91.56           N  
ATOM   1716  CA  VAL A 224     -12.055  -5.277  14.211  1.00 91.56           C  
ATOM   1717  C   VAL A 224     -11.312  -4.445  15.250  1.00 91.56           C  
ATOM   1718  CB  VAL A 224     -11.781  -4.727  12.789  1.00 91.56           C  
ATOM   1719  O   VAL A 224     -11.688  -3.305  15.523  1.00 91.56           O  
ATOM   1720  CG1 VAL A 224     -10.289  -4.801  12.461  1.00 91.56           C  
ATOM   1721  CG2 VAL A 224     -12.594  -5.492  11.750  1.00 91.56           C  
ATOM   1722  N   PHE A 225     -10.250  -5.051  15.719  1.00 90.38           N  
ATOM   1723  CA  PHE A 225      -9.391  -4.363  16.688  1.00 90.38           C  
ATOM   1724  C   PHE A 225      -7.969  -4.246  16.156  1.00 90.38           C  
ATOM   1725  CB  PHE A 225      -9.398  -5.102  18.031  1.00 90.38           C  
ATOM   1726  O   PHE A 225      -7.336  -5.250  15.836  1.00 90.38           O  
ATOM   1727  CG  PHE A 225     -10.773  -5.285  18.625  1.00 90.38           C  
ATOM   1728  CD1 PHE A 225     -11.320  -4.316  19.453  1.00 90.38           C  
ATOM   1729  CD2 PHE A 225     -11.516  -6.422  18.328  1.00 90.38           C  
ATOM   1730  CE1 PHE A 225     -12.586  -4.484  20.000  1.00 90.38           C  
ATOM   1731  CE2 PHE A 225     -12.789  -6.594  18.875  1.00 90.38           C  
ATOM   1732  CZ  PHE A 225     -13.320  -5.625  19.703  1.00 90.38           C  
ATOM   1733  N   ILE A 226      -7.504  -2.941  16.234  1.00 92.88           N  
ATOM   1734  CA  ILE A 226      -6.152  -2.678  15.758  1.00 92.88           C  
ATOM   1735  C   ILE A 226      -5.277  -2.207  16.922  1.00 92.88           C  
ATOM   1736  CB  ILE A 226      -6.152  -1.629  14.625  1.00 92.88           C  
ATOM   1737  O   ILE A 226      -5.551  -1.174  17.531  1.00 92.88           O  
ATOM   1738  CG1 ILE A 226      -7.129  -2.039  13.516  1.00 92.88           C  
ATOM   1739  CG2 ILE A 226      -4.738  -1.440  14.062  1.00 92.88           C  
ATOM   1740  CD1 ILE A 226      -6.777  -3.355  12.836  1.00 92.88           C  
ATOM   1741  N   ASN A 227      -4.230  -2.877  17.156  1.00 89.88           N  
ATOM   1742  CA  ASN A 227      -3.344  -2.598  18.281  1.00 89.88           C  
ATOM   1743  C   ASN A 227      -2.189  -1.688  17.875  1.00 89.88           C  
ATOM   1744  CB  ASN A 227      -2.811  -3.900  18.875  1.00 89.88           C  
ATOM   1745  O   ASN A 227      -1.688  -0.910  18.688  1.00 89.88           O  
ATOM   1746  CG  ASN A 227      -2.043  -3.678  20.172  1.00 89.88           C  
ATOM   1747  ND2 ASN A 227      -1.326  -4.703  20.609  1.00 89.88           N  
ATOM   1748  OD1 ASN A 227      -2.096  -2.596  20.766  1.00 89.88           O  
ATOM   1749  N   GLN A 228      -1.808  -1.808  16.609  1.00 91.06           N  
ATOM   1750  CA  GLN A 228      -0.716  -1.004  16.078  1.00 91.06           C  
ATOM   1751  C   GLN A 228      -1.016  -0.552  14.648  1.00 91.06           C  
ATOM   1752  CB  GLN A 228       0.598  -1.787  16.109  1.00 91.06           C  
ATOM   1753  O   GLN A 228      -1.659  -1.274  13.891  1.00 91.06           O  
ATOM   1754  CG  GLN A 228       1.081  -2.111  17.516  1.00 91.06           C  
ATOM   1755  CD  GLN A 228       2.346  -2.947  17.531  1.00 91.06           C  
ATOM   1756  NE2 GLN A 228       2.547  -3.709  18.594  1.00 91.06           N  
ATOM   1757  OE1 GLN A 228       3.139  -2.908  16.578  1.00 91.06           O  
ATOM   1758  N   THR A 229      -0.543   0.725  14.367  1.00 94.81           N  
ATOM   1759  CA  THR A 229      -0.701   1.241  13.016  1.00 94.81           C  
ATOM   1760  C   THR A 229       0.225   0.511  12.047  1.00 94.81           C  
ATOM   1761  CB  THR A 229      -0.418   2.754  12.953  1.00 94.81           C  
ATOM   1762  O   THR A 229       1.430   0.411  12.289  1.00 94.81           O  
ATOM   1763  CG2 THR A 229      -0.554   3.285  11.531  1.00 94.81           C  
ATOM   1764  OG1 THR A 229      -1.349   3.441  13.805  1.00 94.81           O  
ATOM   1765  N   PHE A 230      -0.301  -0.065  10.961  1.00 95.69           N  
ATOM   1766  CA  PHE A 230       0.485  -0.757   9.945  1.00 95.69           C  
ATOM   1767  C   PHE A 230      -0.257  -0.786   8.617  1.00 95.69           C  
ATOM   1768  CB  PHE A 230       0.811  -2.184  10.398  1.00 95.69           C  
ATOM   1769  O   PHE A 230      -1.436  -0.429   8.547  1.00 95.69           O  
ATOM   1770  CG  PHE A 230      -0.382  -3.102  10.422  1.00 95.69           C  
ATOM   1771  CD1 PHE A 230      -1.229  -3.133  11.516  1.00 95.69           C  
ATOM   1772  CD2 PHE A 230      -0.654  -3.932   9.336  1.00 95.69           C  
ATOM   1773  CE1 PHE A 230      -2.334  -3.982  11.539  1.00 95.69           C  
ATOM   1774  CE2 PHE A 230      -1.757  -4.781   9.359  1.00 95.69           C  
ATOM   1775  CZ  PHE A 230      -2.596  -4.805  10.461  1.00 95.69           C  
ATOM   1776  N   ALA A 231       0.481  -1.119   7.582  1.00 97.38           N  
ATOM   1777  CA  ALA A 231      -0.105  -1.294   6.254  1.00 97.38           C  
ATOM   1778  C   ALA A 231       0.154  -2.701   5.723  1.00 97.38           C  
ATOM   1779  CB  ALA A 231       0.449  -0.251   5.289  1.00 97.38           C  
ATOM   1780  O   ALA A 231       1.119  -3.355   6.121  1.00 97.38           O  
ATOM   1781  N   PHE A 232      -0.750  -3.178   4.926  1.00 95.75           N  
ATOM   1782  CA  PHE A 232      -0.543  -4.465   4.273  1.00 95.75           C  
ATOM   1783  C   PHE A 232      -1.075  -4.438   2.846  1.00 95.75           C  
ATOM   1784  CB  PHE A 232      -1.221  -5.586   5.066  1.00 95.75           C  
ATOM   1785  O   PHE A 232      -1.830  -3.537   2.475  1.00 95.75           O  
ATOM   1786  CG  PHE A 232      -2.711  -5.656   4.863  1.00 95.75           C  
ATOM   1787  CD1 PHE A 232      -3.561  -4.809   5.562  1.00 95.75           C  
ATOM   1788  CD2 PHE A 232      -3.260  -6.574   3.979  1.00 95.75           C  
ATOM   1789  CE1 PHE A 232      -4.941  -4.871   5.379  1.00 95.75           C  
ATOM   1790  CE2 PHE A 232      -4.637  -6.645   3.789  1.00 95.75           C  
ATOM   1791  CZ  PHE A 232      -5.477  -5.793   4.492  1.00 95.75           C  
ATOM   1792  N   SER A 233      -0.643  -5.391   2.074  1.00 94.56           N  
ATOM   1793  CA  SER A 233      -1.065  -5.484   0.680  1.00 94.56           C  
ATOM   1794  C   SER A 233      -1.737  -6.824   0.394  1.00 94.56           C  
ATOM   1795  CB  SER A 233       0.128  -5.293  -0.257  1.00 94.56           C  
ATOM   1796  O   SER A 233      -1.516  -7.801   1.111  1.00 94.56           O  
ATOM   1797  OG  SER A 233       1.085  -6.320  -0.067  1.00 94.56           O  
ATOM   1798  N   TYR A 234      -2.639  -6.809  -0.609  1.00 92.12           N  
ATOM   1799  CA  TYR A 234      -3.340  -8.016  -1.024  1.00 92.12           C  
ATOM   1800  C   TYR A 234      -3.672  -7.973  -2.512  1.00 92.12           C  
ATOM   1801  CB  TYR A 234      -4.625  -8.203  -0.209  1.00 92.12           C  
ATOM   1802  O   TYR A 234      -3.770  -6.895  -3.100  1.00 92.12           O  
ATOM   1803  CG  TYR A 234      -5.617  -7.078  -0.377  1.00 92.12           C  
ATOM   1804  CD1 TYR A 234      -5.535  -5.930   0.405  1.00 92.12           C  
ATOM   1805  CD2 TYR A 234      -6.637  -7.164  -1.316  1.00 92.12           C  
ATOM   1806  CE1 TYR A 234      -6.449  -4.891   0.255  1.00 92.12           C  
ATOM   1807  CE2 TYR A 234      -7.559  -6.133  -1.475  1.00 92.12           C  
ATOM   1808  OH  TYR A 234      -8.367  -3.979  -0.839  1.00 92.12           O  
ATOM   1809  CZ  TYR A 234      -7.457  -5.004  -0.687  1.00 92.12           C  
ATOM   1810  N   PRO A 235      -3.852  -9.172  -3.100  1.00 90.06           N  
ATOM   1811  CA  PRO A 235      -4.203  -9.195  -4.520  1.00 90.06           C  
ATOM   1812  C   PRO A 235      -5.684  -8.906  -4.766  1.00 90.06           C  
ATOM   1813  CB  PRO A 235      -3.850 -10.625  -4.949  1.00 90.06           C  
ATOM   1814  O   PRO A 235      -6.551  -9.523  -4.148  1.00 90.06           O  
ATOM   1815  CG  PRO A 235      -3.998 -11.438  -3.705  1.00 90.06           C  
ATOM   1816  CD  PRO A 235      -3.639 -10.586  -2.525  1.00 90.06           C  
ATOM   1817  N   VAL A 236      -6.027  -7.836  -5.555  1.00 88.75           N  
ATOM   1818  CA  VAL A 236      -7.391  -7.406  -5.855  1.00 88.75           C  
ATOM   1819  C   VAL A 236      -7.875  -8.086  -7.133  1.00 88.75           C  
ATOM   1820  CB  VAL A 236      -7.480  -5.867  -6.004  1.00 88.75           C  
ATOM   1821  O   VAL A 236      -9.016  -8.562  -7.195  1.00 88.75           O  
ATOM   1822  CG1 VAL A 236      -8.898  -5.449  -6.395  1.00 88.75           C  
ATOM   1823  CG2 VAL A 236      -7.055  -5.184  -4.707  1.00 88.75           C  
ATOM   1824  N   ALA A 237      -7.168  -8.180  -8.164  1.00 72.88           N  
ATOM   1825  CA  ALA A 237      -7.504  -8.828  -9.430  1.00 72.88           C  
ATOM   1826  C   ALA A 237      -6.258  -9.062 -10.273  1.00 72.88           C  
ATOM   1827  CB  ALA A 237      -8.516  -7.980 -10.211  1.00 72.88           C  
ATOM   1828  O   ALA A 237      -5.242  -8.391 -10.102  1.00 72.88           O  
ATOM   1829  N   GLY A 238      -6.141 -10.320 -10.922  1.00 60.12           N  
ATOM   1830  CA  GLY A 238      -5.148 -10.344 -11.992  1.00 60.12           C  
ATOM   1831  C   GLY A 238      -3.727 -10.461 -11.477  1.00 60.12           C  
ATOM   1832  O   GLY A 238      -3.342  -9.781 -10.523  1.00 60.12           O  
ATOM   1833  N   ASP A 239      -3.197 -11.555 -11.219  1.00 58.94           N  
ATOM   1834  CA  ASP A 239      -2.064 -12.461 -11.039  1.00 58.94           C  
ATOM   1835  C   ASP A 239      -0.977 -11.812 -10.188  1.00 58.94           C  
ATOM   1836  CB  ASP A 239      -1.491 -12.875 -12.398  1.00 58.94           C  
ATOM   1837  O   ASP A 239      -0.195 -11.000 -10.680  1.00 58.94           O  
ATOM   1838  CG  ASP A 239      -2.373 -13.867 -13.133  1.00 58.94           C  
ATOM   1839  OD1 ASP A 239      -3.139 -14.609 -12.484  1.00 58.94           O  
ATOM   1840  OD2 ASP A 239      -2.301 -13.906 -14.383  1.00 58.94           O  
ATOM   1841  N   PRO A 240      -0.775 -11.953  -8.859  1.00 57.19           N  
ATOM   1842  CA  PRO A 240       0.596 -12.156  -8.383  1.00 57.19           C  
ATOM   1843  C   PRO A 240       1.062 -13.602  -8.531  1.00 57.19           C  
ATOM   1844  CB  PRO A 240       0.522 -11.758  -6.910  1.00 57.19           C  
ATOM   1845  O   PRO A 240       0.236 -14.516  -8.625  1.00 57.19           O  
ATOM   1846  CG  PRO A 240      -0.931 -11.820  -6.570  1.00 57.19           C  
ATOM   1847  CD  PRO A 240      -1.724 -11.781  -7.844  1.00 57.19           C  
ATOM   1848  N   LEU A 241       2.047 -13.883  -9.398  1.00 55.91           N  
ATOM   1849  CA  LEU A 241       2.654 -15.203  -9.484  1.00 55.91           C  
ATOM   1850  C   LEU A 241       2.445 -15.984  -8.195  1.00 55.91           C  
ATOM   1851  CB  LEU A 241       4.152 -15.086  -9.789  1.00 55.91           C  
ATOM   1852  O   LEU A 241       2.484 -15.414  -7.102  1.00 55.91           O  
ATOM   1853  CG  LEU A 241       4.523 -14.500 -11.148  1.00 55.91           C  
ATOM   1854  CD1 LEU A 241       6.008 -14.164 -11.195  1.00 55.91           C  
ATOM   1855  CD2 LEU A 241       4.160 -15.477 -12.266  1.00 55.91           C  
ATOM   1856  N   VAL A 242       1.488 -16.859  -8.086  1.00 54.34           N  
ATOM   1857  CA  VAL A 242       1.258 -17.719  -6.938  1.00 54.34           C  
ATOM   1858  C   VAL A 242       2.486 -17.703  -6.031  1.00 54.34           C  
ATOM   1859  CB  VAL A 242       0.925 -19.156  -7.371  1.00 54.34           C  
ATOM   1860  O   VAL A 242       3.596 -18.016  -6.473  1.00 54.34           O  
ATOM   1861  CG1 VAL A 242       0.720 -20.062  -6.148  1.00 54.34           C  
ATOM   1862  CG2 VAL A 242      -0.313 -19.188  -8.266  1.00 54.34           C  
ATOM   1863  N   GLY A 243       2.174 -17.188  -4.762  1.00 66.44           N  
ATOM   1864  CA  GLY A 243       3.164 -17.312  -3.703  1.00 66.44           C  
ATOM   1865  C   GLY A 243       4.316 -16.328  -3.846  1.00 66.44           C  
ATOM   1866  O   GLY A 243       5.375 -16.516  -3.242  1.00 66.44           O  
ATOM   1867  N   SER A 244       4.141 -15.422  -4.773  1.00 79.50           N  
ATOM   1868  CA  SER A 244       5.207 -14.445  -4.984  1.00 79.50           C  
ATOM   1869  C   SER A 244       4.734 -13.031  -4.688  1.00 79.50           C  
ATOM   1870  CB  SER A 244       5.730 -14.531  -6.418  1.00 79.50           C  
ATOM   1871  O   SER A 244       3.561 -12.711  -4.887  1.00 79.50           O  
ATOM   1872  OG  SER A 244       6.625 -13.461  -6.688  1.00 79.50           O  
ATOM   1873  N   ALA A 245       5.578 -12.234  -3.977  1.00 86.25           N  
ATOM   1874  CA  ALA A 245       5.309 -10.828  -3.693  1.00 86.25           C  
ATOM   1875  C   ALA A 245       5.594  -9.953  -4.914  1.00 86.25           C  
ATOM   1876  CB  ALA A 245       6.133 -10.352  -2.500  1.00 86.25           C  
ATOM   1877  O   ALA A 245       5.797  -8.742  -4.785  1.00 86.25           O  
ATOM   1878  N   ILE A 246       5.539 -10.648  -6.082  1.00 88.25           N  
ATOM   1879  CA  ILE A 246       5.816  -9.945  -7.332  1.00 88.25           C  
ATOM   1880  C   ILE A 246       4.504  -9.648  -8.055  1.00 88.25           C  
ATOM   1881  CB  ILE A 246       6.758 -10.758  -8.242  1.00 88.25           C  
ATOM   1882  O   ILE A 246       3.727 -10.562  -8.344  1.00 88.25           O  
ATOM   1883  CG1 ILE A 246       8.102 -11.000  -7.543  1.00 88.25           C  
ATOM   1884  CG2 ILE A 246       6.957 -10.055  -9.586  1.00 88.25           C  
ATOM   1885  CD1 ILE A 246       9.031 -11.938  -8.297  1.00 88.25           C  
ATOM   1886  N   ALA A 247       4.309  -8.344  -8.266  1.00 88.00           N  
ATOM   1887  CA  ALA A 247       3.137  -7.906  -9.016  1.00 88.00           C  
ATOM   1888  C   ALA A 247       3.453  -7.793 -10.508  1.00 88.00           C  
ATOM   1889  CB  ALA A 247       2.623  -6.574  -8.484  1.00 88.00           C  
ATOM   1890  O   ALA A 247       4.211  -6.910 -10.922  1.00 88.00           O  
ATOM   1891  N   PRO A 248       2.873  -8.680 -11.359  1.00 85.31           N  
ATOM   1892  CA  PRO A 248       3.121  -8.609 -12.805  1.00 85.31           C  
ATOM   1893  C   PRO A 248       2.393  -7.445 -13.469  1.00 85.31           C  
ATOM   1894  CB  PRO A 248       2.592  -9.953 -13.320  1.00 85.31           C  
ATOM   1895  O   PRO A 248       1.485  -6.855 -12.875  1.00 85.31           O  
ATOM   1896  CG  PRO A 248       1.549 -10.359 -12.328  1.00 85.31           C  
ATOM   1897  CD  PRO A 248       1.929  -9.805 -10.984  1.00 85.31           C  
ATOM   1898  N   ALA A 249       2.883  -7.180 -14.711  1.00 82.88           N  
ATOM   1899  CA  ALA A 249       2.209  -6.152 -15.508  1.00 82.88           C  
ATOM   1900  C   ALA A 249       0.726  -6.473 -15.664  1.00 82.88           C  
ATOM   1901  CB  ALA A 249       2.873  -6.016 -16.875  1.00 82.88           C  
ATOM   1902  O   ALA A 249       0.354  -7.617 -15.922  1.00 82.88           O  
ATOM   1903  N   GLY A 250      -0.138  -5.492 -15.367  1.00 80.81           N  
ATOM   1904  CA  GLY A 250      -1.568  -5.668 -15.555  1.00 80.81           C  
ATOM   1905  C   GLY A 250      -2.289  -6.086 -14.289  1.00 80.81           C  
ATOM   1906  O   GLY A 250      -3.520  -6.117 -14.250  1.00 80.81           O  
ATOM   1907  N   SER A 251      -1.542  -6.430 -13.242  1.00 86.31           N  
ATOM   1908  CA  SER A 251      -2.154  -6.809 -11.977  1.00 86.31           C  
ATOM   1909  C   SER A 251      -2.498  -5.582 -11.133  1.00 86.31           C  
ATOM   1910  CB  SER A 251      -1.226  -7.730 -11.180  1.00 86.31           C  
ATOM   1911  O   SER A 251      -1.981  -4.488 -11.383  1.00 86.31           O  
ATOM   1912  OG  SER A 251      -0.049  -7.043 -10.789  1.00 86.31           O  
ATOM   1913  N   THR A 252      -3.502  -5.844 -10.234  1.00 90.06           N  
ATOM   1914  CA  THR A 252      -3.881  -4.805  -9.281  1.00 90.06           C  
ATOM   1915  C   THR A 252      -3.668  -5.281  -7.844  1.00 90.06           C  
ATOM   1916  CB  THR A 252      -5.348  -4.383  -9.469  1.00 90.06           C  
ATOM   1917  O   THR A 252      -4.066  -6.395  -7.488  1.00 90.06           O  
ATOM   1918  CG2 THR A 252      -5.719  -3.240  -8.531  1.00 90.06           C  
ATOM   1919  OG1 THR A 252      -5.547  -3.957 -10.820  1.00 90.06           O  
ATOM   1920  N   VAL A 253      -2.951  -4.398  -7.148  1.00 92.94           N  
ATOM   1921  CA  VAL A 253      -2.670  -4.715  -5.750  1.00 92.94           C  
ATOM   1922  C   VAL A 253      -3.324  -3.672  -4.844  1.00 92.94           C  
ATOM   1923  CB  VAL A 253      -1.151  -4.777  -5.477  1.00 92.94           C  
ATOM   1924  O   VAL A 253      -3.207  -2.469  -5.090  1.00 92.94           O  
ATOM   1925  CG1 VAL A 253      -0.880  -5.105  -4.008  1.00 92.94           C  
ATOM   1926  CG2 VAL A 253      -0.489  -5.809  -6.391  1.00 92.94           C  
ATOM   1927  N   GLY A 254      -3.994  -4.223  -3.789  1.00 94.50           N  
ATOM   1928  CA  GLY A 254      -4.609  -3.334  -2.818  1.00 94.50           C  
ATOM   1929  C   GLY A 254      -3.719  -3.045  -1.624  1.00 94.50           C  
ATOM   1930  O   GLY A 254      -3.012  -3.932  -1.143  1.00 94.50           O  
ATOM   1931  N   PHE A 255      -3.664  -1.781  -1.275  1.00 95.56           N  
ATOM   1932  CA  PHE A 255      -3.006  -1.372  -0.041  1.00 95.56           C  
ATOM   1933  C   PHE A 255      -4.020  -0.845   0.966  1.00 95.56           C  
ATOM   1934  CB  PHE A 255      -1.945  -0.303  -0.326  1.00 95.56           C  
ATOM   1935  O   PHE A 255      -4.941  -0.114   0.601  1.00 95.56           O  
ATOM   1936  CG  PHE A 255      -0.632  -0.862  -0.804  1.00 95.56           C  
ATOM   1937  CD1 PHE A 255       0.404  -1.102   0.090  1.00 95.56           C  
ATOM   1938  CD2 PHE A 255      -0.435  -1.148  -2.148  1.00 95.56           C  
ATOM   1939  CE1 PHE A 255       1.620  -1.619  -0.350  1.00 95.56           C  
ATOM   1940  CE2 PHE A 255       0.777  -1.666  -2.596  1.00 95.56           C  
ATOM   1941  CZ  PHE A 255       1.804  -1.899  -1.695  1.00 95.56           C  
ATOM   1942  N   MET A 256      -3.855  -1.333   2.113  1.00 96.88           N  
ATOM   1943  CA  MET A 256      -4.691  -0.828   3.199  1.00 96.88           C  
ATOM   1944  C   MET A 256      -3.838  -0.403   4.391  1.00 96.88           C  
ATOM   1945  CB  MET A 256      -5.707  -1.887   3.635  1.00 96.88           C  
ATOM   1946  O   MET A 256      -2.973  -1.157   4.840  1.00 96.88           O  
ATOM   1947  CG  MET A 256      -6.758  -1.366   4.602  1.00 96.88           C  
ATOM   1948  SD  MET A 256      -8.094  -2.584   4.906  1.00 96.88           S  
ATOM   1949  CE  MET A 256      -9.172  -1.609   5.992  1.00 96.88           C  
ATOM   1950  N   ILE A 257      -4.023   0.868   4.852  1.00 97.00           N  
ATOM   1951  CA  ILE A 257      -3.410   1.382   6.074  1.00 97.00           C  
ATOM   1952  C   ILE A 257      -4.410   1.308   7.227  1.00 97.00           C  
ATOM   1953  CB  ILE A 257      -2.912   2.832   5.887  1.00 97.00           C  
ATOM   1954  O   ILE A 257      -5.504   1.872   7.145  1.00 97.00           O  
ATOM   1955  CG1 ILE A 257      -1.991   2.930   4.664  1.00 97.00           C  
ATOM   1956  CG2 ILE A 257      -2.201   3.324   7.152  1.00 97.00           C  
ATOM   1957  CD1 ILE A 257      -1.581   4.352   4.312  1.00 97.00           C  
ATOM   1958  N   LEU A 258      -4.012   0.600   8.258  1.00 96.62           N  
ATOM   1959  CA  LEU A 258      -4.844   0.479   9.453  1.00 96.62           C  
ATOM   1960  C   LEU A 258      -4.270   1.299  10.602  1.00 96.62           C  
ATOM   1961  CB  LEU A 258      -4.973  -0.988   9.867  1.00 96.62           C  
ATOM   1962  O   LEU A 258      -3.078   1.208  10.898  1.00 96.62           O  
ATOM   1963  CG  LEU A 258      -5.684  -1.915   8.883  1.00 96.62           C  
ATOM   1964  CD1 LEU A 258      -5.086  -3.318   8.945  1.00 96.62           C  
ATOM   1965  CD2 LEU A 258      -7.180  -1.951   9.164  1.00 96.62           C  
ATOM   1966  N   PHE A 259      -5.148   2.066  11.250  1.00 95.06           N  
ATOM   1967  CA  PHE A 259      -4.680   2.986  12.273  1.00 95.06           C  
ATOM   1968  C   PHE A 259      -4.879   2.393  13.664  1.00 95.06           C  
ATOM   1969  CB  PHE A 259      -5.402   4.332  12.172  1.00 95.06           C  
ATOM   1970  O   PHE A 259      -5.988   1.971  14.008  1.00 95.06           O  
ATOM   1971  CG  PHE A 259      -5.117   5.074  10.891  1.00 95.06           C  
ATOM   1972  CD1 PHE A 259      -3.848   5.582  10.633  1.00 95.06           C  
ATOM   1973  CD2 PHE A 259      -6.117   5.266   9.945  1.00 95.06           C  
ATOM   1974  CE1 PHE A 259      -3.582   6.270   9.453  1.00 95.06           C  
ATOM   1975  CE2 PHE A 259      -5.859   5.953   8.766  1.00 95.06           C  
ATOM   1976  CZ  PHE A 259      -4.590   6.453   8.516  1.00 95.06           C  
ATOM   1977  N   GLY A 260      -3.807   2.338  14.391  1.00 92.94           N  
ATOM   1978  CA  GLY A 260      -3.854   1.889  15.773  1.00 92.94           C  
ATOM   1979  C   GLY A 260      -4.277   2.979  16.734  1.00 92.94           C  
ATOM   1980  O   GLY A 260      -4.645   4.078  16.312  1.00 92.94           O  
ATOM   1981  N   PRO A 261      -4.336   2.693  18.031  1.00 89.75           N  
ATOM   1982  CA  PRO A 261      -4.895   3.590  19.047  1.00 89.75           C  
ATOM   1983  C   PRO A 261      -4.164   4.930  19.109  1.00 89.75           C  
ATOM   1984  CB  PRO A 261      -4.719   2.803  20.344  1.00 89.75           C  
ATOM   1985  O   PRO A 261      -4.773   5.953  19.438  1.00 89.75           O  
ATOM   1986  CG  PRO A 261      -3.699   1.759  20.016  1.00 89.75           C  
ATOM   1987  CD  PRO A 261      -3.797   1.429  18.562  1.00 89.75           C  
ATOM   1988  N   ASN A 262      -2.850   4.961  18.797  1.00 86.50           N  
ATOM   1989  CA  ASN A 262      -2.104   6.211  18.891  1.00 86.50           C  
ATOM   1990  C   ASN A 262      -2.514   7.188  17.781  1.00 86.50           C  
ATOM   1991  CB  ASN A 262      -0.598   5.945  18.812  1.00 86.50           C  
ATOM   1992  O   ASN A 262      -2.668   8.383  18.031  1.00 86.50           O  
ATOM   1993  CG  ASN A 262      -0.082   5.215  20.047  1.00 86.50           C  
ATOM   1994  ND2 ASN A 262       1.008   4.473  19.875  1.00 86.50           N  
ATOM   1995  OD1 ASN A 262      -0.658   5.316  21.125  1.00 86.50           O  
ATOM   1996  N   LEU A 263      -2.742   6.652  16.609  1.00 87.81           N  
ATOM   1997  CA  LEU A 263      -3.092   7.484  15.461  1.00 87.81           C  
ATOM   1998  C   LEU A 263      -4.598   7.465  15.219  1.00 87.81           C  
ATOM   1999  CB  LEU A 263      -2.352   7.012  14.211  1.00 87.81           C  
ATOM   2000  O   LEU A 263      -5.148   8.406  14.641  1.00 87.81           O  
ATOM   2001  CG  LEU A 263      -0.848   7.285  14.164  1.00 87.81           C  
ATOM   2002  CD1 LEU A 263      -0.231   6.656  12.922  1.00 87.81           C  
ATOM   2003  CD2 LEU A 263      -0.576   8.781  14.203  1.00 87.81           C  
ATOM   2004  N   GLY A 264      -5.238   6.410  15.562  1.00 83.25           N  
ATOM   2005  CA  GLY A 264      -6.656   6.195  15.328  1.00 83.25           C  
ATOM   2006  C   GLY A 264      -7.535   7.258  15.961  1.00 83.25           C  
ATOM   2007  O   GLY A 264      -8.672   7.461  15.539  1.00 83.25           O  
ATOM   2008  N   GLN A 265      -6.941   8.047  16.984  1.00 83.25           N  
ATOM   2009  CA  GLN A 265      -7.719   9.070  17.672  1.00 83.25           C  
ATOM   2010  C   GLN A 265      -7.707  10.383  16.891  1.00 83.25           C  
ATOM   2011  CB  GLN A 265      -7.180   9.297  19.094  1.00 83.25           C  
ATOM   2012  O   GLN A 265      -8.391  11.336  17.266  1.00 83.25           O  
ATOM   2013  CG  GLN A 265      -7.312   8.086  20.000  1.00 83.25           C  
ATOM   2014  CD  GLN A 265      -6.809   8.352  21.406  1.00 83.25           C  
ATOM   2015  NE2 GLN A 265      -7.059   7.410  22.312  1.00 83.25           N  
ATOM   2016  OE1 GLN A 265      -6.203   9.391  21.672  1.00 83.25           O  
ATOM   2017  N   HIS A 266      -6.973  10.398  15.797  1.00 85.62           N  
ATOM   2018  CA  HIS A 266      -6.855  11.602  14.984  1.00 85.62           C  
ATOM   2019  C   HIS A 266      -7.703  11.492  13.719  1.00 85.62           C  
ATOM   2020  CB  HIS A 266      -5.395  11.852  14.609  1.00 85.62           C  
ATOM   2021  O   HIS A 266      -7.543  10.562  12.938  1.00 85.62           O  
ATOM   2022  CG  HIS A 266      -4.508  12.086  15.797  1.00 85.62           C  
ATOM   2023  CD2 HIS A 266      -3.664  11.250  16.453  1.00 85.62           C  
ATOM   2024  ND1 HIS A 266      -4.426  13.305  16.438  1.00 85.62           N  
ATOM   2025  CE1 HIS A 266      -3.568  13.211  17.438  1.00 85.62           C  
ATOM   2026  NE2 HIS A 266      -3.092  11.977  17.469  1.00 85.62           N  
ATOM   2027  N   VAL A 267      -8.734  12.359  13.617  1.00 88.56           N  
ATOM   2028  CA  VAL A 267      -9.422  12.484  12.336  1.00 88.56           C  
ATOM   2029  C   VAL A 267      -8.727  13.523  11.461  1.00 88.56           C  
ATOM   2030  CB  VAL A 267     -10.914  12.859  12.523  1.00 88.56           C  
ATOM   2031  O   VAL A 267      -8.492  14.656  11.898  1.00 88.56           O  
ATOM   2032  CG1 VAL A 267     -11.570  13.148  11.172  1.00 88.56           C  
ATOM   2033  CG2 VAL A 267     -11.656  11.742  13.258  1.00 88.56           C  
ATOM   2034  N   PHE A 268      -8.234  13.047  10.305  1.00 89.25           N  
ATOM   2035  CA  PHE A 268      -7.590  13.961   9.367  1.00 89.25           C  
ATOM   2036  C   PHE A 268      -8.625  14.773   8.602  1.00 89.25           C  
ATOM   2037  CB  PHE A 268      -6.695  13.195   8.391  1.00 89.25           C  
ATOM   2038  O   PHE A 268      -9.461  14.211   7.895  1.00 89.25           O  
ATOM   2039  CG  PHE A 268      -5.742  12.242   9.062  1.00 89.25           C  
ATOM   2040  CD1 PHE A 268      -4.738  12.719   9.898  1.00 89.25           C  
ATOM   2041  CD2 PHE A 268      -5.848  10.875   8.852  1.00 89.25           C  
ATOM   2042  CE1 PHE A 268      -3.855  11.836  10.523  1.00 89.25           C  
ATOM   2043  CE2 PHE A 268      -4.969   9.992   9.477  1.00 89.25           C  
ATOM   2044  CZ  PHE A 268      -3.973  10.477  10.305  1.00 89.25           C  
ATOM   2045  N   GLU A 269      -8.773  16.047   8.938  1.00 88.38           N  
ATOM   2046  CA  GLU A 269      -9.750  16.938   8.328  1.00 88.38           C  
ATOM   2047  C   GLU A 269      -9.125  18.266   7.961  1.00 88.38           C  
ATOM   2048  CB  GLU A 269     -10.945  17.141   9.258  1.00 88.38           C  
ATOM   2049  O   GLU A 269      -8.250  18.766   8.672  1.00 88.38           O  
ATOM   2050  CG  GLU A 269     -10.586  17.812  10.578  1.00 88.38           C  
ATOM   2051  CD  GLU A 269     -11.773  17.984  11.508  1.00 88.38           C  
ATOM   2052  OE1 GLU A 269     -11.578  18.422  12.664  1.00 88.38           O  
ATOM   2053  OE2 GLU A 269     -12.914  17.703  11.070  1.00 88.38           O  
ATOM   2054  N   TYR A 270      -9.508  18.734   6.770  1.00 88.56           N  
ATOM   2055  CA  TYR A 270      -9.023  20.016   6.258  1.00 88.56           C  
ATOM   2056  C   TYR A 270      -7.504  20.047   6.215  1.00 88.56           C  
ATOM   2057  CB  TYR A 270      -9.547  21.172   7.113  1.00 88.56           C  
ATOM   2058  O   TYR A 270      -6.879  20.984   6.711  1.00 88.56           O  
ATOM   2059  CG  TYR A 270     -11.055  21.281   7.141  1.00 88.56           C  
ATOM   2060  CD1 TYR A 270     -11.758  21.688   6.016  1.00 88.56           C  
ATOM   2061  CD2 TYR A 270     -11.766  20.969   8.289  1.00 88.56           C  
ATOM   2062  CE1 TYR A 270     -13.148  21.797   6.039  1.00 88.56           C  
ATOM   2063  CE2 TYR A 270     -13.156  21.062   8.320  1.00 88.56           C  
ATOM   2064  OH  TYR A 270     -15.211  21.578   7.219  1.00 88.56           O  
ATOM   2065  CZ  TYR A 270     -13.836  21.469   7.195  1.00 88.56           C  
ATOM   2066  N   GLN A 271      -6.992  18.922   5.711  1.00 90.69           N  
ATOM   2067  CA  GLN A 271      -5.547  18.797   5.551  1.00 90.69           C  
ATOM   2068  C   GLN A 271      -5.199  17.844   4.406  1.00 90.69           C  
ATOM   2069  CB  GLN A 271      -4.906  18.312   6.848  1.00 90.69           C  
ATOM   2070  O   GLN A 271      -6.047  17.078   3.947  1.00 90.69           O  
ATOM   2071  CG  GLN A 271      -5.273  16.875   7.219  1.00 90.69           C  
ATOM   2072  CD  GLN A 271      -4.578  16.391   8.477  1.00 90.69           C  
ATOM   2073  NE2 GLN A 271      -5.305  15.664   9.312  1.00 90.69           N  
ATOM   2074  OE1 GLN A 271      -3.395  16.672   8.695  1.00 90.69           O  
ATOM   2075  N   THR A 272      -3.922  18.000   3.953  1.00 92.56           N  
ATOM   2076  CA  THR A 272      -3.377  17.109   2.932  1.00 92.56           C  
ATOM   2077  C   THR A 272      -2.525  16.016   3.566  1.00 92.56           C  
ATOM   2078  CB  THR A 272      -2.535  17.891   1.905  1.00 92.56           C  
ATOM   2079  O   THR A 272      -1.655  16.297   4.391  1.00 92.56           O  
ATOM   2080  CG2 THR A 272      -1.953  16.969   0.849  1.00 92.56           C  
ATOM   2081  OG1 THR A 272      -3.361  18.875   1.261  1.00 92.56           O  
ATOM   2082  N   ILE A 273      -2.895  14.781   3.262  1.00 94.00           N  
ATOM   2083  CA  ILE A 273      -2.090  13.648   3.713  1.00 94.00           C  
ATOM   2084  C   ILE A 273      -1.238  13.125   2.559  1.00 94.00           C  
ATOM   2085  CB  ILE A 273      -2.973  12.516   4.281  1.00 94.00           C  
ATOM   2086  O   ILE A 273      -1.634  13.227   1.395  1.00 94.00           O  
ATOM   2087  CG1 ILE A 273      -3.896  11.961   3.193  1.00 94.00           C  
ATOM   2088  CG2 ILE A 273      -3.781  13.016   5.484  1.00 94.00           C  
ATOM   2089  CD1 ILE A 273      -4.539  10.625   3.547  1.00 94.00           C  
ATOM   2090  N   ASN A 274      -0.064  12.734   2.879  1.00 95.88           N  
ATOM   2091  CA  ASN A 274       0.861  12.203   1.885  1.00 95.88           C  
ATOM   2092  C   ASN A 274       1.190  10.734   2.156  1.00 95.88           C  
ATOM   2093  CB  ASN A 274       2.143  13.031   1.843  1.00 95.88           C  
ATOM   2094  O   ASN A 274       1.575  10.375   3.271  1.00 95.88           O  
ATOM   2095  CG  ASN A 274       1.900  14.461   1.380  1.00 95.88           C  
ATOM   2096  ND2 ASN A 274       2.520  15.414   2.059  1.00 95.88           N  
ATOM   2097  OD1 ASN A 274       1.160  14.695   0.421  1.00 95.88           O  
ATOM   2098  N   ILE A 275       0.926   9.914   1.172  1.00 96.44           N  
ATOM   2099  CA  ILE A 275       1.290   8.508   1.203  1.00 96.44           C  
ATOM   2100  C   ILE A 275       2.326   8.211   0.120  1.00 96.44           C  
ATOM   2101  CB  ILE A 275       0.052   7.598   1.018  1.00 96.44           C  
ATOM   2102  O   ILE A 275       2.143   8.594  -1.040  1.00 96.44           O  
ATOM   2103  CG1 ILE A 275      -1.004   7.910   2.084  1.00 96.44           C  
ATOM   2104  CG2 ILE A 275       0.453   6.121   1.061  1.00 96.44           C  
ATOM   2105  CD1 ILE A 275      -2.391   7.371   1.760  1.00 96.44           C  
ATOM   2106  N   GLN A 276       3.381   7.562   0.532  1.00 95.88           N  
ATOM   2107  CA  GLN A 276       4.438   7.254  -0.426  1.00 95.88           C  
ATOM   2108  C   GLN A 276       4.805   5.773  -0.388  1.00 95.88           C  
ATOM   2109  CB  GLN A 276       5.680   8.109  -0.150  1.00 95.88           C  
ATOM   2110  O   GLN A 276       5.105   5.230   0.677  1.00 95.88           O  
ATOM   2111  CG  GLN A 276       6.773   7.961  -1.198  1.00 95.88           C  
ATOM   2112  CD  GLN A 276       7.965   8.859  -0.930  1.00 95.88           C  
ATOM   2113  NE2 GLN A 276       8.234   9.781  -1.851  1.00 95.88           N  
ATOM   2114  OE1 GLN A 276       8.641   8.727   0.096  1.00 95.88           O  
ATOM   2115  N   ILE A 277       4.734   5.152  -1.587  1.00 95.75           N  
ATOM   2116  CA  ILE A 277       5.203   3.777  -1.741  1.00 95.75           C  
ATOM   2117  C   ILE A 277       6.559   3.770  -2.443  1.00 95.75           C  
ATOM   2118  CB  ILE A 277       4.188   2.920  -2.527  1.00 95.75           C  
ATOM   2119  O   ILE A 277       6.707   4.336  -3.527  1.00 95.75           O  
ATOM   2120  CG1 ILE A 277       2.820   2.938  -1.832  1.00 95.75           C  
ATOM   2121  CG2 ILE A 277       4.699   1.487  -2.689  1.00 95.75           C  
ATOM   2122  CD1 ILE A 277       1.714   2.254  -2.623  1.00 95.75           C  
ATOM   2123  N   THR A 278       7.484   3.107  -1.794  1.00 94.38           N  
ATOM   2124  CA  THR A 278       8.828   3.045  -2.352  1.00 94.38           C  
ATOM   2125  C   THR A 278       9.203   1.606  -2.697  1.00 94.38           C  
ATOM   2126  CB  THR A 278       9.867   3.627  -1.375  1.00 94.38           C  
ATOM   2127  O   THR A 278       9.719   0.871  -1.850  1.00 94.38           O  
ATOM   2128  CG2 THR A 278      11.227   3.787  -2.049  1.00 94.38           C  
ATOM   2129  OG1 THR A 278       9.422   4.910  -0.920  1.00 94.38           O  
ATOM   2130  N   PRO A 279       8.945   1.261  -3.955  1.00 90.19           N  
ATOM   2131  CA  PRO A 279       9.328  -0.092  -4.367  1.00 90.19           C  
ATOM   2132  C   PRO A 279      10.836  -0.247  -4.555  1.00 90.19           C  
ATOM   2133  CB  PRO A 279       8.586  -0.277  -5.695  1.00 90.19           C  
ATOM   2134  O   PRO A 279      11.586   0.721  -4.398  1.00 90.19           O  
ATOM   2135  CG  PRO A 279       8.469   1.102  -6.262  1.00 90.19           C  
ATOM   2136  CD  PRO A 279       8.383   2.078  -5.125  1.00 90.19           C  
ATOM   2137  N   ASN A 280      11.320  -1.511  -4.867  1.00 86.19           N  
ATOM   2138  CA  ASN A 280      12.742  -1.798  -5.043  1.00 86.19           C  
ATOM   2139  C   ASN A 280      13.258  -1.280  -6.379  1.00 86.19           C  
ATOM   2140  CB  ASN A 280      13.008  -3.299  -4.914  1.00 86.19           C  
ATOM   2141  O   ASN A 280      14.469  -1.163  -6.582  1.00 86.19           O  
ATOM   2142  CG  ASN A 280      12.266  -4.113  -5.961  1.00 86.19           C  
ATOM   2143  ND2 ASN A 280      12.883  -5.195  -6.414  1.00 86.19           N  
ATOM   2144  OD1 ASN A 280      11.148  -3.768  -6.355  1.00 86.19           O  
ATOM   2145  N   ILE A 281      12.328  -0.966  -7.234  1.00 85.75           N  
ATOM   2146  CA  ILE A 281      12.703  -0.446  -8.547  1.00 85.75           C  
ATOM   2147  C   ILE A 281      11.898   0.813  -8.852  1.00 85.75           C  
ATOM   2148  CB  ILE A 281      12.492  -1.502  -9.648  1.00 85.75           C  
ATOM   2149  O   ILE A 281      10.836   1.037  -8.266  1.00 85.75           O  
ATOM   2150  CG1 ILE A 281      11.016  -1.906  -9.734  1.00 85.75           C  
ATOM   2151  CG2 ILE A 281      13.383  -2.723  -9.414  1.00 85.75           C  
ATOM   2152  CD1 ILE A 281      10.656  -2.688 -10.984  1.00 85.75           C  
ATOM   2153  N   GLY A 282      12.469   1.638  -9.727  1.00 83.50           N  
ATOM   2154  CA  GLY A 282      11.758   2.836 -10.148  1.00 83.50           C  
ATOM   2155  C   GLY A 282      11.695   3.898  -9.070  1.00 83.50           C  
ATOM   2156  O   GLY A 282      12.273   3.736  -7.992  1.00 83.50           O  
ATOM   2157  N   SER A 283      11.023   5.043  -9.406  1.00 87.00           N  
ATOM   2158  CA  SER A 283      10.812   6.133  -8.453  1.00 87.00           C  
ATOM   2159  C   SER A 283       9.609   5.855  -7.559  1.00 87.00           C  
ATOM   2160  CB  SER A 283      10.609   7.453  -9.195  1.00 87.00           C  
ATOM   2161  O   SER A 283       8.711   5.094  -7.934  1.00 87.00           O  
ATOM   2162  OG  SER A 283      11.758   7.781  -9.961  1.00 87.00           O  
ATOM   2163  N   PRO A 284       9.641   6.402  -6.359  1.00 91.62           N  
ATOM   2164  CA  PRO A 284       8.523   6.227  -5.426  1.00 91.62           C  
ATOM   2165  C   PRO A 284       7.207   6.770  -5.973  1.00 91.62           C  
ATOM   2166  CB  PRO A 284       8.969   7.016  -4.191  1.00 91.62           C  
ATOM   2167  O   PRO A 284       7.207   7.699  -6.785  1.00 91.62           O  
ATOM   2168  CG  PRO A 284      10.461   7.074  -4.293  1.00 91.62           C  
ATOM   2169  CD  PRO A 284      10.844   7.094  -5.746  1.00 91.62           C  
ATOM   2170  N   LEU A 285       6.195   6.070  -5.656  1.00 93.44           N  
ATOM   2171  CA  LEU A 285       4.855   6.586  -5.902  1.00 93.44           C  
ATOM   2172  C   LEU A 285       4.367   7.426  -4.727  1.00 93.44           C  
ATOM   2173  CB  LEU A 285       3.879   5.438  -6.164  1.00 93.44           C  
ATOM   2174  O   LEU A 285       4.316   6.941  -3.594  1.00 93.44           O  
ATOM   2175  CG  LEU A 285       2.398   5.809  -6.246  1.00 93.44           C  
ATOM   2176  CD1 LEU A 285       2.133   6.656  -7.484  1.00 93.44           C  
ATOM   2177  CD2 LEU A 285       1.530   4.555  -6.254  1.00 93.44           C  
ATOM   2178  N   THR A 286       4.051   8.727  -5.008  1.00 93.94           N  
ATOM   2179  CA  THR A 286       3.570   9.625  -3.963  1.00 93.94           C  
ATOM   2180  C   THR A 286       2.123  10.031  -4.223  1.00 93.94           C  
ATOM   2181  CB  THR A 286       4.449  10.883  -3.859  1.00 93.94           C  
ATOM   2182  O   THR A 286       1.790  10.500  -5.312  1.00 93.94           O  
ATOM   2183  CG2 THR A 286       3.951  11.812  -2.760  1.00 93.94           C  
ATOM   2184  OG1 THR A 286       5.797  10.492  -3.566  1.00 93.94           O  
ATOM   2185  N   LEU A 287       1.294   9.750  -3.248  1.00 93.44           N  
ATOM   2186  CA  LEU A 287      -0.094  10.195  -3.266  1.00 93.44           C  
ATOM   2187  C   LEU A 287      -0.307  11.344  -2.287  1.00 93.44           C  
ATOM   2188  CB  LEU A 287      -1.035   9.039  -2.924  1.00 93.44           C  
ATOM   2189  O   LEU A 287       0.004  11.219  -1.101  1.00 93.44           O  
ATOM   2190  CG  LEU A 287      -0.886   7.770  -3.768  1.00 93.44           C  
ATOM   2191  CD1 LEU A 287      -1.727   6.641  -3.180  1.00 93.44           C  
ATOM   2192  CD2 LEU A 287      -1.282   8.039  -5.215  1.00 93.44           C  
ATOM   2193  N   SER A 288      -0.764  12.469  -2.809  1.00 93.69           N  
ATOM   2194  CA  SER A 288      -1.140  13.625  -1.999  1.00 93.69           C  
ATOM   2195  C   SER A 288      -2.637  13.898  -2.090  1.00 93.69           C  
ATOM   2196  CB  SER A 288      -0.358  14.859  -2.438  1.00 93.69           C  
ATOM   2197  O   SER A 288      -3.139  14.289  -3.146  1.00 93.69           O  
ATOM   2198  OG  SER A 288       1.031  14.680  -2.223  1.00 93.69           O  
ATOM   2199  N   GLU A 289      -3.270  13.547  -0.945  1.00 92.31           N  
ATOM   2200  CA  GLU A 289      -4.727  13.656  -0.948  1.00 92.31           C  
ATOM   2201  C   GLU A 289      -5.207  14.656   0.100  1.00 92.31           C  
ATOM   2202  CB  GLU A 289      -5.367  12.289  -0.706  1.00 92.31           C  
ATOM   2203  O   GLU A 289      -4.777  14.609   1.254  1.00 92.31           O  
ATOM   2204  CG  GLU A 289      -4.977  11.234  -1.732  1.00 92.31           C  
ATOM   2205  CD  GLU A 289      -5.527  11.516  -3.121  1.00 92.31           C  
ATOM   2206  OE1 GLU A 289      -5.012  10.938  -4.105  1.00 92.31           O  
ATOM   2207  OE2 GLU A 289      -6.480  12.320  -3.225  1.00 92.31           O  
ATOM   2208  N   TYR A 290      -6.094  15.539  -0.435  1.00 89.94           N  
ATOM   2209  CA  TYR A 290      -6.723  16.484   0.484  1.00 89.94           C  
ATOM   2210  C   TYR A 290      -8.008  15.898   1.064  1.00 89.94           C  
ATOM   2211  CB  TYR A 290      -7.020  17.797  -0.225  1.00 89.94           C  
ATOM   2212  O   TYR A 290      -8.852  15.383   0.327  1.00 89.94           O  
ATOM   2213  CG  TYR A 290      -7.586  18.859   0.686  1.00 89.94           C  
ATOM   2214  CD1 TYR A 290      -8.953  19.125   0.726  1.00 89.94           C  
ATOM   2215  CD2 TYR A 290      -6.754  19.625   1.507  1.00 89.94           C  
ATOM   2216  CE1 TYR A 290      -9.484  20.094   1.562  1.00 89.94           C  
ATOM   2217  CE2 TYR A 290      -7.266  20.594   2.348  1.00 89.94           C  
ATOM   2218  OH  TYR A 290      -9.141  21.812   3.199  1.00 89.94           O  
ATOM   2219  CZ  TYR A 290      -8.633  20.828   2.369  1.00 89.94           C  
ATOM   2220  N   ILE A 291      -8.102  15.945   2.320  1.00 88.31           N  
ATOM   2221  CA  ILE A 291      -9.305  15.461   2.984  1.00 88.31           C  
ATOM   2222  C   ILE A 291     -10.180  16.641   3.398  1.00 88.31           C  
ATOM   2223  CB  ILE A 291      -8.953  14.594   4.215  1.00 88.31           C  
ATOM   2224  O   ILE A 291      -9.758  17.484   4.188  1.00 88.31           O  
ATOM   2225  CG1 ILE A 291      -8.070  13.406   3.805  1.00 88.31           C  
ATOM   2226  CG2 ILE A 291     -10.227  14.102   4.914  1.00 88.31           C  
ATOM   2227  CD1 ILE A 291      -7.527  12.602   4.977  1.00 88.31           C  
ATOM   2228  N   TYR A 292     -11.414  16.672   2.654  1.00 83.94           N  
ATOM   2229  CA  TYR A 292     -12.438  17.656   2.986  1.00 83.94           C  
ATOM   2230  C   TYR A 292     -13.492  17.062   3.906  1.00 83.94           C  
ATOM   2231  CB  TYR A 292     -13.094  18.203   1.715  1.00 83.94           C  
ATOM   2232  O   TYR A 292     -14.133  16.062   3.561  1.00 83.94           O  
ATOM   2233  CG  TYR A 292     -14.055  19.344   1.964  1.00 83.94           C  
ATOM   2234  CD1 TYR A 292     -15.430  19.141   1.936  1.00 83.94           C  
ATOM   2235  CD2 TYR A 292     -13.578  20.625   2.229  1.00 83.94           C  
ATOM   2236  CE1 TYR A 292     -16.312  20.188   2.162  1.00 83.94           C  
ATOM   2237  CE2 TYR A 292     -14.453  21.688   2.457  1.00 83.94           C  
ATOM   2238  OH  TYR A 292     -16.688  22.500   2.648  1.00 83.94           O  
ATOM   2239  CZ  TYR A 292     -15.820  21.453   2.422  1.00 83.94           C  
ATOM   2240  N   GLN A 293     -13.594  17.562   5.117  1.00 78.19           N  
ATOM   2241  CA  GLN A 293     -14.531  17.031   6.102  1.00 78.19           C  
ATOM   2242  C   GLN A 293     -15.086  15.680   5.652  1.00 78.19           C  
ATOM   2243  CB  GLN A 293     -15.680  18.016   6.348  1.00 78.19           C  
ATOM   2244  O   GLN A 293     -15.852  15.609   4.688  1.00 78.19           O  
ATOM   2245  CG  GLN A 293     -16.469  17.734   7.617  1.00 78.19           C  
ATOM   2246  CD  GLN A 293     -17.516  18.781   7.898  1.00 78.19           C  
ATOM   2247  NE2 GLN A 293     -18.500  18.438   8.734  1.00 78.19           N  
ATOM   2248  OE1 GLN A 293     -17.453  19.906   7.375  1.00 78.19           O  
ATOM   2249  N   PRO A 294     -14.609  14.570   6.285  1.00 72.62           N  
ATOM   2250  CA  PRO A 294     -15.141  13.250   5.926  1.00 72.62           C  
ATOM   2251  C   PRO A 294     -16.609  13.086   6.305  1.00 72.62           C  
ATOM   2252  CB  PRO A 294     -14.250  12.289   6.727  1.00 72.62           C  
ATOM   2253  O   PRO A 294     -17.062  13.625   7.316  1.00 72.62           O  
ATOM   2254  CG  PRO A 294     -13.586  13.148   7.750  1.00 72.62           C  
ATOM   2255  CD  PRO A 294     -13.719  14.586   7.332  1.00 72.62           C  
ATOM   2256  N   GLU A 295     -17.531  13.023   5.375  1.00 66.06           N  
ATOM   2257  CA  GLU A 295     -18.953  12.812   5.594  1.00 66.06           C  
ATOM   2258  C   GLU A 295     -19.281  11.320   5.668  1.00 66.06           C  
ATOM   2259  CB  GLU A 295     -19.766  13.477   4.488  1.00 66.06           C  
ATOM   2260  O   GLU A 295     -18.828  10.539   4.828  1.00 66.06           O  
ATOM   2261  CG  GLU A 295     -19.672  15.000   4.480  1.00 66.06           C  
ATOM   2262  CD  GLU A 295     -20.562  15.656   3.439  1.00 66.06           C  
ATOM   2263  OE1 GLU A 295     -20.625  16.906   3.391  1.00 66.06           O  
ATOM   2264  OE2 GLU A 295     -21.203  14.914   2.664  1.00 66.06           O  
ATOM   2265  N   GLY A 296     -19.406  10.727   6.816  1.00 64.62           N  
ATOM   2266  CA  GLY A 296     -19.828   9.336   6.910  1.00 64.62           C  
ATOM   2267  C   GLY A 296     -18.766   8.422   7.492  1.00 64.62           C  
ATOM   2268  O   GLY A 296     -17.812   8.891   8.102  1.00 64.62           O  
ATOM   2269  N   THR A 297     -19.062   6.984   7.379  1.00 70.81           N  
ATOM   2270  CA  THR A 297     -18.141   5.961   7.875  1.00 70.81           C  
ATOM   2271  C   THR A 297     -17.016   5.715   6.879  1.00 70.81           C  
ATOM   2272  CB  THR A 297     -18.875   4.641   8.156  1.00 70.81           C  
ATOM   2273  O   THR A 297     -15.859   5.551   7.270  1.00 70.81           O  
ATOM   2274  CG2 THR A 297     -19.828   4.777   9.344  1.00 70.81           C  
ATOM   2275  OG1 THR A 297     -19.641   4.270   6.996  1.00 70.81           O  
ATOM   2276  N   VAL A 298     -17.250   5.902   5.570  1.00 74.75           N  
ATOM   2277  CA  VAL A 298     -16.266   5.754   4.504  1.00 74.75           C  
ATOM   2278  C   VAL A 298     -16.422   6.895   3.500  1.00 74.75           C  
ATOM   2279  CB  VAL A 298     -16.406   4.391   3.789  1.00 74.75           C  
ATOM   2280  O   VAL A 298     -17.516   7.164   3.020  1.00 74.75           O  
ATOM   2281  CG1 VAL A 298     -15.359   4.250   2.686  1.00 74.75           C  
ATOM   2282  CG2 VAL A 298     -16.281   3.248   4.793  1.00 74.75           C  
ATOM   2283  N   THR A 299     -15.305   7.543   3.195  1.00 75.50           N  
ATOM   2284  CA  THR A 299     -15.320   8.641   2.236  1.00 75.50           C  
ATOM   2285  C   THR A 299     -14.195   8.484   1.216  1.00 75.50           C  
ATOM   2286  CB  THR A 299     -15.188  10.000   2.943  1.00 75.50           C  
ATOM   2287  O   THR A 299     -13.109   8.016   1.552  1.00 75.50           O  
ATOM   2288  CG2 THR A 299     -15.281  11.156   1.946  1.00 75.50           C  
ATOM   2289  OG1 THR A 299     -16.234  10.133   3.910  1.00 75.50           O  
ATOM   2290  N   ALA A 300     -14.555   8.648  -0.029  1.00 74.56           N  
ATOM   2291  CA  ALA A 300     -13.523   8.758  -1.056  1.00 74.56           C  
ATOM   2292  C   ALA A 300     -12.734  10.062  -0.908  1.00 74.56           C  
ATOM   2293  CB  ALA A 300     -14.148   8.672  -2.447  1.00 74.56           C  
ATOM   2294  O   ALA A 300     -13.320  11.125  -0.707  1.00 74.56           O  
ATOM   2295  N   ILE A 301     -11.391   9.961  -0.895  1.00 77.31           N  
ATOM   2296  CA  ILE A 301     -10.570  11.148  -0.699  1.00 77.31           C  
ATOM   2297  C   ILE A 301      -9.711  11.391  -1.938  1.00 77.31           C  
ATOM   2298  CB  ILE A 301      -9.680  11.016   0.556  1.00 77.31           C  
ATOM   2299  O   ILE A 301      -9.344  10.445  -2.645  1.00 77.31           O  
ATOM   2300  CG1 ILE A 301      -8.789   9.766   0.455  1.00 77.31           C  
ATOM   2301  CG2 ILE A 301     -10.531  10.977   1.825  1.00 77.31           C  
ATOM   2302  CD1 ILE A 301      -7.812   9.609   1.611  1.00 77.31           C  
ATOM   2303  N   GLY A 302      -9.828  12.570  -2.555  1.00 54.69           N  
ATOM   2304  CA  GLY A 302      -9.070  13.078  -3.688  1.00 54.69           C  
ATOM   2305  C   GLY A 302      -8.938  14.594  -3.686  1.00 54.69           C  
ATOM   2306  O   GLY A 302      -9.836  15.297  -3.230  1.00 54.69           O  
TER    2307      GLY A 302                                                      
ENDMDL                                                                          
END                                                                             
