# Supplementary material for: Towards a molecular picture of the archaeal cell surface
Source: Nat Commun. 2024 Nov 29;15:10401. doi: 10.1038/s41467-024-53986-9 (PMC11607397; doi:10.1038/s41467-024-53986-9)
Supplement: Supplementary file 5 — Supplementary Dataset 1 [file 41467_2024_53986_MOESM5_ESM.zip › Archaellum_Homologues_2024/DFR88_11670_Metallosphaera_prunae/DFR88_11670_Metallosphaera_prunae_bda9b_unrelaxed_rank_003_alphafold2_ptm_model_5_seed_000.pdb]

MODEL     1                                                                     
ATOM      1  N   MET A   1      96.750  -9.219 -59.156  1.00 53.88           N  
ATOM      2  CA  MET A   1      95.750  -8.195 -58.844  1.00 53.88           C  
ATOM      3  C   MET A   1      94.375  -8.812 -58.688  1.00 53.88           C  
ATOM      4  CB  MET A   1      95.688  -7.121 -59.938  1.00 53.88           C  
ATOM      5  O   MET A   1      93.438  -8.125 -58.312  1.00 53.88           O  
ATOM      6  CG  MET A   1      96.312  -5.785 -59.500  1.00 53.88           C  
ATOM      7  SD  MET A   1      96.812  -4.734 -60.906  1.00 53.88           S  
ATOM      8  CE  MET A   1      97.125  -3.182 -60.031  1.00 53.88           C  
ATOM      9  N   GLY A   2      94.250 -10.195 -58.719  1.00 59.03           N  
ATOM     10  CA  GLY A   2      93.062 -11.023 -58.625  1.00 59.03           C  
ATOM     11  C   GLY A   2      92.750 -11.430 -57.219  1.00 59.03           C  
ATOM     12  O   GLY A   2      91.562 -11.602 -56.875  1.00 59.03           O  
ATOM     13  N   LYS A   3      93.750 -11.328 -56.312  1.00 59.34           N  
ATOM     14  CA  LYS A   3      93.438 -11.836 -54.969  1.00 59.34           C  
ATOM     15  C   LYS A   3      92.812 -10.781 -54.094  1.00 59.34           C  
ATOM     16  CB  LYS A   3      94.750 -12.320 -54.312  1.00 59.34           C  
ATOM     17  O   LYS A   3      91.938 -11.102 -53.281  1.00 59.34           O  
ATOM     18  CG  LYS A   3      95.062 -13.797 -54.531  1.00 59.34           C  
ATOM     19  CD  LYS A   3      96.312 -14.234 -53.781  1.00 59.34           C  
ATOM     20  CE  LYS A   3      96.625 -15.711 -54.000  1.00 59.34           C  
ATOM     21  NZ  LYS A   3      97.812 -16.156 -53.219  1.00 59.34           N  
ATOM     22  N   ILE A   4      93.000  -9.516 -54.469  1.00 59.00           N  
ATOM     23  CA  ILE A   4      92.375  -8.453 -53.688  1.00 59.00           C  
ATOM     24  C   ILE A   4      90.938  -8.258 -54.094  1.00 59.00           C  
ATOM     25  CB  ILE A   4      93.188  -7.129 -53.812  1.00 59.00           C  
ATOM     26  O   ILE A   4      90.062  -7.941 -53.281  1.00 59.00           O  
ATOM     27  CG1 ILE A   4      94.625  -7.297 -53.281  1.00 59.00           C  
ATOM     28  CG2 ILE A   4      92.438  -5.996 -53.094  1.00 59.00           C  
ATOM     29  CD1 ILE A   4      95.500  -6.090 -53.531  1.00 59.00           C  
ATOM     30  N   ARG A   5      90.562  -8.648 -55.281  1.00 60.53           N  
ATOM     31  CA  ARG A   5      89.125  -8.523 -55.719  1.00 60.53           C  
ATOM     32  C   ARG A   5      88.250  -9.570 -55.062  1.00 60.53           C  
ATOM     33  CB  ARG A   5      89.062  -8.656 -57.250  1.00 60.53           C  
ATOM     34  O   ARG A   5      87.125  -9.297 -54.719  1.00 60.53           O  
ATOM     35  CG  ARG A   5      89.312  -7.352 -57.969  1.00 60.53           C  
ATOM     36  CD  ARG A   5      88.938  -7.477 -59.469  1.00 60.53           C  
ATOM     37  NE  ARG A   5      88.750  -6.168 -60.094  1.00 60.53           N  
ATOM     38  NH1 ARG A   5      89.062  -6.926 -62.250  1.00 60.53           N  
ATOM     39  NH2 ARG A   5      88.625  -4.711 -61.844  1.00 60.53           N  
ATOM     40  CZ  ARG A   5      88.812  -5.938 -61.406  1.00 60.53           C  
ATOM     41  N   GLY A   6      88.875 -10.703 -54.656  1.00 68.06           N  
ATOM     42  CA  GLY A   6      88.062 -11.719 -53.969  1.00 68.06           C  
ATOM     43  C   GLY A   6      87.750 -11.375 -52.531  1.00 68.06           C  
ATOM     44  O   GLY A   6      86.688 -11.664 -52.031  1.00 68.06           O  
ATOM     45  N   LEU A   7      88.750 -10.656 -51.969  1.00 64.75           N  
ATOM     46  CA  LEU A   7      88.562 -10.312 -50.562  1.00 64.75           C  
ATOM     47  C   LEU A   7      87.562  -9.172 -50.406  1.00 64.75           C  
ATOM     48  CB  LEU A   7      89.875  -9.922 -49.906  1.00 64.75           C  
ATOM     49  O   LEU A   7      86.750  -9.148 -49.469  1.00 64.75           O  
ATOM     50  CG  LEU A   7      90.562 -11.008 -49.094  1.00 64.75           C  
ATOM     51  CD1 LEU A   7      92.125 -10.852 -49.188  1.00 64.75           C  
ATOM     52  CD2 LEU A   7      90.125 -10.953 -47.656  1.00 64.75           C  
ATOM     53  N   VAL A   8      87.500  -8.242 -51.344  1.00 67.94           N  
ATOM     54  CA  VAL A   8      86.562  -7.129 -51.312  1.00 67.94           C  
ATOM     55  C   VAL A   8      85.125  -7.637 -51.594  1.00 67.94           C  
ATOM     56  CB  VAL A   8      86.938  -6.035 -52.344  1.00 67.94           C  
ATOM     57  O   VAL A   8      84.188  -7.176 -51.000  1.00 67.94           O  
ATOM     58  CG1 VAL A   8      85.875  -4.965 -52.438  1.00 67.94           C  
ATOM     59  CG2 VAL A   8      88.312  -5.406 -51.969  1.00 67.94           C  
ATOM     60  N   GLN A   9      85.062  -8.719 -52.406  1.00 64.75           N  
ATOM     61  CA  GLN A   9      83.750  -9.289 -52.719  1.00 64.75           C  
ATOM     62  C   GLN A   9      83.188 -10.008 -51.500  1.00 64.75           C  
ATOM     63  CB  GLN A   9      83.875 -10.242 -53.906  1.00 64.75           C  
ATOM     64  O   GLN A   9      82.000  -9.930 -51.250  1.00 64.75           O  
ATOM     65  CG  GLN A   9      83.125  -9.758 -55.125  1.00 64.75           C  
ATOM     66  CD  GLN A   9      83.375 -10.656 -56.344  1.00 64.75           C  
ATOM     67  NE2 GLN A   9      82.812 -10.258 -57.500  1.00 64.75           N  
ATOM     68  OE1 GLN A   9      84.062 -11.688 -56.250  1.00 64.75           O  
ATOM     69  N   LYS A  10      84.062 -10.633 -50.750  1.00 62.81           N  
ATOM     70  CA  LYS A  10      83.625 -11.344 -49.594  1.00 62.81           C  
ATOM     71  C   LYS A  10      83.188 -10.375 -48.500  1.00 62.81           C  
ATOM     72  CB  LYS A  10      84.688 -12.281 -49.062  1.00 62.81           C  
ATOM     73  O   LYS A  10      82.188 -10.609 -47.781  1.00 62.81           O  
ATOM     74  CG  LYS A  10      84.500 -13.742 -49.438  1.00 62.81           C  
ATOM     75  CD  LYS A  10      85.562 -14.641 -48.812  1.00 62.81           C  
ATOM     76  CE  LYS A  10      85.438 -16.078 -49.281  1.00 62.81           C  
ATOM     77  NZ  LYS A  10      86.438 -16.969 -48.594  1.00 62.81           N  
ATOM     78  N   TYR A  11      84.000  -9.328 -48.375  1.00 66.00           N  
ATOM     79  CA  TYR A  11      83.625  -8.320 -47.375  1.00 66.00           C  
ATOM     80  C   TYR A  11      82.312  -7.664 -47.688  1.00 66.00           C  
ATOM     81  CB  TYR A  11      84.750  -7.250 -47.281  1.00 66.00           C  
ATOM     82  O   TYR A  11      81.500  -7.438 -46.812  1.00 66.00           O  
ATOM     83  CG  TYR A  11      84.500  -6.238 -46.188  1.00 66.00           C  
ATOM     84  CD1 TYR A  11      84.000  -4.973 -46.469  1.00 66.00           C  
ATOM     85  CD2 TYR A  11      84.812  -6.539 -44.844  1.00 66.00           C  
ATOM     86  CE1 TYR A  11      83.750  -4.035 -45.469  1.00 66.00           C  
ATOM     87  CE2 TYR A  11      84.562  -5.609 -43.844  1.00 66.00           C  
ATOM     88  OH  TYR A  11      83.875  -3.439 -43.156  1.00 66.00           O  
ATOM     89  CZ  TYR A  11      84.062  -4.363 -44.156  1.00 66.00           C  
ATOM     90  N   ASN A  12      82.062  -7.352 -49.062  1.00 65.31           N  
ATOM     91  CA  ASN A  12      80.812  -6.746 -49.438  1.00 65.31           C  
ATOM     92  C   ASN A  12      79.625  -7.695 -49.188  1.00 65.31           C  
ATOM     93  CB  ASN A  12      80.812  -6.301 -50.906  1.00 65.31           C  
ATOM     94  O   ASN A  12      78.500  -7.258 -48.875  1.00 65.31           O  
ATOM     95  CG  ASN A  12      81.125  -4.824 -51.062  1.00 65.31           C  
ATOM     96  ND2 ASN A  12      81.312  -4.383 -52.281  1.00 65.31           N  
ATOM     97  OD1 ASN A  12      81.250  -4.090 -50.062  1.00 65.31           O  
ATOM     98  N   LYS A  13      79.875  -8.984 -49.281  1.00 64.12           N  
ATOM     99  CA  LYS A  13      78.812  -9.977 -49.062  1.00 64.12           C  
ATOM    100  C   LYS A  13      78.438 -10.039 -47.562  1.00 64.12           C  
ATOM    101  CB  LYS A  13      79.312 -11.359 -49.531  1.00 64.12           C  
ATOM    102  O   LYS A  13      77.250 -10.180 -47.219  1.00 64.12           O  
ATOM    103  CG  LYS A  13      78.125 -12.352 -49.719  1.00 64.12           C  
ATOM    104  CD  LYS A  13      78.625 -13.672 -50.312  1.00 64.12           C  
ATOM    105  CE  LYS A  13      77.500 -14.672 -50.469  1.00 64.12           C  
ATOM    106  NZ  LYS A  13      78.000 -16.000 -50.938  1.00 64.12           N  
ATOM    107  N   LEU A  14      79.500  -9.914 -46.750  1.00 63.62           N  
ATOM    108  CA  LEU A  14      79.188  -9.961 -45.344  1.00 63.62           C  
ATOM    109  C   LEU A  14      78.500  -8.688 -44.875  1.00 63.62           C  
ATOM    110  CB  LEU A  14      80.500 -10.141 -44.531  1.00 63.62           C  
ATOM    111  O   LEU A  14      77.625  -8.734 -43.969  1.00 63.62           O  
ATOM    112  CG  LEU A  14      81.125 -11.547 -44.531  1.00 63.62           C  
ATOM    113  CD1 LEU A  14      82.562 -11.492 -44.062  1.00 63.62           C  
ATOM    114  CD2 LEU A  14      80.312 -12.484 -43.625  1.00 63.62           C  
ATOM    115  N   VAL A  15      78.812  -7.535 -45.500  1.00 65.69           N  
ATOM    116  CA  VAL A  15      78.188  -6.258 -45.188  1.00 65.69           C  
ATOM    117  C   VAL A  15      76.750  -6.242 -45.688  1.00 65.69           C  
ATOM    118  CB  VAL A  15      79.000  -5.070 -45.750  1.00 65.69           C  
ATOM    119  O   VAL A  15      75.875  -5.688 -45.031  1.00 65.69           O  
ATOM    120  CG1 VAL A  15      78.250  -3.762 -45.562  1.00 65.69           C  
ATOM    121  CG2 VAL A  15      80.375  -4.980 -45.125  1.00 65.69           C  
ATOM    122  N   ARG A  16      76.438  -6.965 -46.844  1.00 64.06           N  
ATOM    123  CA  ARG A  16      75.125  -6.996 -47.406  1.00 64.06           C  
ATOM    124  C   ARG A  16      74.188  -7.859 -46.531  1.00 64.06           C  
ATOM    125  CB  ARG A  16      75.125  -7.520 -48.844  1.00 64.06           C  
ATOM    126  O   ARG A  16      73.000  -7.598 -46.438  1.00 64.06           O  
ATOM    127  CG  ARG A  16      75.438  -6.457 -49.875  1.00 64.06           C  
ATOM    128  CD  ARG A  16      75.250  -6.969 -51.281  1.00 64.06           C  
ATOM    129  NE  ARG A  16      75.312  -5.883 -52.281  1.00 64.06           N  
ATOM    130  NH1 ARG A  16      74.938  -7.234 -54.094  1.00 64.06           N  
ATOM    131  NH2 ARG A  16      75.250  -4.980 -54.375  1.00 64.06           N  
ATOM    132  CZ  ARG A  16      75.188  -6.035 -53.594  1.00 64.06           C  
ATOM    133  N   ARG A  17      74.750  -8.898 -45.844  1.00 65.00           N  
ATOM    134  CA  ARG A  17      73.875  -9.750 -45.000  1.00 65.00           C  
ATOM    135  C   ARG A  17      73.438  -9.008 -43.750  1.00 65.00           C  
ATOM    136  CB  ARG A  17      74.625 -11.031 -44.625  1.00 65.00           C  
ATOM    137  O   ARG A  17      72.438  -9.312 -43.156  1.00 65.00           O  
ATOM    138  CG  ARG A  17      74.750 -12.031 -45.750  1.00 65.00           C  
ATOM    139  CD  ARG A  17      75.312 -13.367 -45.281  1.00 65.00           C  
ATOM    140  NE  ARG A  17      75.500 -14.297 -46.375  1.00 65.00           N  
ATOM    141  NH1 ARG A  17      75.688 -16.172 -45.062  1.00 65.00           N  
ATOM    142  NH2 ARG A  17      75.875 -16.359 -47.344  1.00 65.00           N  
ATOM    143  CZ  ARG A  17      75.688 -15.609 -46.250  1.00 65.00           C  
ATOM    144  N   ARG A  18      74.125  -7.949 -43.344  1.00 66.19           N  
ATOM    145  CA  ARG A  18      73.750  -7.211 -42.125  1.00 66.19           C  
ATOM    146  C   ARG A  18      72.500  -6.430 -42.344  1.00 66.19           C  
ATOM    147  CB  ARG A  18      74.875  -6.258 -41.688  1.00 66.19           C  
ATOM    148  O   ARG A  18      71.625  -6.305 -41.438  1.00 66.19           O  
ATOM    149  CG  ARG A  18      76.062  -6.941 -40.969  1.00 66.19           C  
ATOM    150  CD  ARG A  18      77.062  -5.938 -40.469  1.00 66.19           C  
ATOM    151  NE  ARG A  18      78.312  -6.586 -40.125  1.00 66.19           N  
ATOM    152  NH1 ARG A  18      79.562  -4.648 -40.219  1.00 66.19           N  
ATOM    153  NH2 ARG A  18      80.562  -6.645 -39.688  1.00 66.19           N  
ATOM    154  CZ  ARG A  18      79.500  -5.957 -40.000  1.00 66.19           C  
ATOM    155  N   GLY A  19      72.188  -5.867 -43.656  1.00 66.94           N  
ATOM    156  CA  GLY A  19      70.938  -5.129 -43.938  1.00 66.94           C  
ATOM    157  C   GLY A  19      69.750  -6.012 -43.938  1.00 66.94           C  
ATOM    158  O   GLY A  19      68.688  -5.605 -43.469  1.00 66.94           O  
ATOM    159  N   LEU A  20      69.812  -7.344 -44.469  1.00 71.62           N  
ATOM    160  CA  LEU A  20      68.750  -8.289 -44.531  1.00 71.62           C  
ATOM    161  C   LEU A  20      68.375  -8.781 -43.125  1.00 71.62           C  
ATOM    162  CB  LEU A  20      69.125  -9.477 -45.406  1.00 71.62           C  
ATOM    163  O   LEU A  20      67.188  -8.992 -42.844  1.00 71.62           O  
ATOM    164  CG  LEU A  20      68.312  -9.609 -46.719  1.00 71.62           C  
ATOM    165  CD1 LEU A  20      68.938  -8.672 -47.781  1.00 71.62           C  
ATOM    166  CD2 LEU A  20      68.375 -11.055 -47.219  1.00 71.62           C  
ATOM    167  N   ALA A  21      69.312  -8.984 -42.188  1.00 78.12           N  
ATOM    168  CA  ALA A  21      69.000  -9.383 -40.812  1.00 78.12           C  
ATOM    169  C   ALA A  21      68.250  -8.289 -40.062  1.00 78.12           C  
ATOM    170  CB  ALA A  21      70.312  -9.734 -40.062  1.00 78.12           C  
ATOM    171  O   ALA A  21      67.438  -8.578 -39.219  1.00 78.12           O  
ATOM    172  N   GLY A  22      68.438  -6.930 -40.375  1.00 84.88           N  
ATOM    173  CA  GLY A  22      67.750  -5.812 -39.781  1.00 84.88           C  
ATOM    174  C   GLY A  22      66.312  -5.777 -40.156  1.00 84.88           C  
ATOM    175  O   GLY A  22      65.438  -5.520 -39.312  1.00 84.88           O  
ATOM    176  N   LEU A  23      66.062  -6.078 -41.469  1.00 87.00           N  
ATOM    177  CA  LEU A  23      64.688  -6.078 -41.938  1.00 87.00           C  
ATOM    178  C   LEU A  23      63.906  -7.219 -41.281  1.00 87.00           C  
ATOM    179  CB  LEU A  23      64.625  -6.191 -43.438  1.00 87.00           C  
ATOM    180  O   LEU A  23      62.750  -7.035 -40.875  1.00 87.00           O  
ATOM    181  CG  LEU A  23      63.250  -6.262 -44.094  1.00 87.00           C  
ATOM    182  CD1 LEU A  23      62.562  -4.902 -44.000  1.00 87.00           C  
ATOM    183  CD2 LEU A  23      63.344  -6.742 -45.531  1.00 87.00           C  
ATOM    184  N   ASP A  24      64.500  -8.430 -41.125  1.00 90.56           N  
ATOM    185  CA  ASP A  24      63.875  -9.578 -40.469  1.00 90.56           C  
ATOM    186  C   ASP A  24      63.562  -9.281 -39.000  1.00 90.56           C  
ATOM    187  CB  ASP A  24      64.812 -10.812 -40.562  1.00 90.56           C  
ATOM    188  O   ASP A  24      62.500  -9.594 -38.500  1.00 90.56           O  
ATOM    189  CG  ASP A  24      64.062 -12.109 -40.344  1.00 90.56           C  
ATOM    190  OD1 ASP A  24      62.812 -12.148 -40.531  1.00 90.56           O  
ATOM    191  OD2 ASP A  24      64.688 -13.117 -39.969  1.00 90.56           O  
ATOM    192  N   ALA A  25      64.438  -8.664 -38.312  1.00 91.38           N  
ATOM    193  CA  ALA A  25      64.250  -8.289 -36.906  1.00 91.38           C  
ATOM    194  C   ALA A  25      63.125  -7.262 -36.781  1.00 91.38           C  
ATOM    195  CB  ALA A  25      65.562  -7.750 -36.312  1.00 91.38           C  
ATOM    196  O   ALA A  25      62.344  -7.316 -35.844  1.00 91.38           O  
ATOM    197  N   ALA A  26      63.031  -6.238 -37.719  1.00 94.44           N  
ATOM    198  CA  ALA A  26      61.969  -5.230 -37.719  1.00 94.44           C  
ATOM    199  C   ALA A  26      60.594  -5.875 -37.844  1.00 94.44           C  
ATOM    200  CB  ALA A  26      62.188  -4.219 -38.844  1.00 94.44           C  
ATOM    201  O   ALA A  26      59.656  -5.492 -37.125  1.00 94.44           O  
ATOM    202  N   ILE A  27      60.469  -6.828 -38.750  1.00 94.75           N  
ATOM    203  CA  ILE A  27      59.188  -7.488 -38.969  1.00 94.75           C  
ATOM    204  C   ILE A  27      58.750  -8.242 -37.688  1.00 94.75           C  
ATOM    205  CB  ILE A  27      59.219  -8.461 -40.156  1.00 94.75           C  
ATOM    206  O   ILE A  27      57.594  -8.195 -37.281  1.00 94.75           O  
ATOM    207  CG1 ILE A  27      59.406  -7.676 -41.469  1.00 94.75           C  
ATOM    208  CG2 ILE A  27      57.969  -9.336 -40.219  1.00 94.75           C  
ATOM    209  CD1 ILE A  27      59.656  -8.555 -42.688  1.00 94.75           C  
ATOM    210  N   ILE A  28      59.750  -8.930 -37.125  1.00 95.44           N  
ATOM    211  CA  ILE A  28      59.469  -9.633 -35.875  1.00 95.44           C  
ATOM    212  C   ILE A  28      59.062  -8.625 -34.812  1.00 95.44           C  
ATOM    213  CB  ILE A  28      60.688 -10.461 -35.438  1.00 95.44           C  
ATOM    214  O   ILE A  28      58.156  -8.875 -34.000  1.00 95.44           O  
ATOM    215  CG1 ILE A  28      60.969 -11.594 -36.438  1.00 95.44           C  
ATOM    216  CG2 ILE A  28      60.469 -11.016 -34.031  1.00 95.44           C  
ATOM    217  CD1 ILE A  28      62.250 -12.336 -36.188  1.00 95.44           C  
ATOM    218  N   LEU A  29      59.750  -7.531 -34.719  1.00 96.12           N  
ATOM    219  CA  LEU A  29      59.438  -6.484 -33.781  1.00 96.12           C  
ATOM    220  C   LEU A  29      58.000  -5.977 -33.969  1.00 96.12           C  
ATOM    221  CB  LEU A  29      60.406  -5.324 -33.906  1.00 96.12           C  
ATOM    222  O   LEU A  29      57.250  -5.805 -33.000  1.00 96.12           O  
ATOM    223  CG  LEU A  29      60.188  -4.141 -32.938  1.00 96.12           C  
ATOM    224  CD1 LEU A  29      60.406  -4.570 -31.500  1.00 96.12           C  
ATOM    225  CD2 LEU A  29      61.125  -2.988 -33.312  1.00 96.12           C  
ATOM    226  N   ILE A  30      57.531  -5.703 -35.281  1.00 95.81           N  
ATOM    227  CA  ILE A  30      56.188  -5.223 -35.562  1.00 95.81           C  
ATOM    228  C   ILE A  30      55.156  -6.270 -35.125  1.00 95.81           C  
ATOM    229  CB  ILE A  30      56.000  -4.902 -37.062  1.00 95.81           C  
ATOM    230  O   ILE A  30      54.125  -5.926 -34.531  1.00 95.81           O  
ATOM    231  CG1 ILE A  30      56.844  -3.680 -37.438  1.00 95.81           C  
ATOM    232  CG2 ILE A  30      54.531  -4.672 -37.406  1.00 95.81           C  
ATOM    233  CD1 ILE A  30      56.875  -3.404 -38.938  1.00 95.81           C  
ATOM    234  N   ALA A  31      55.438  -7.582 -35.469  1.00 96.81           N  
ATOM    235  CA  ALA A  31      54.531  -8.656 -35.094  1.00 96.81           C  
ATOM    236  C   ALA A  31      54.406  -8.734 -33.562  1.00 96.81           C  
ATOM    237  CB  ALA A  31      55.031  -9.992 -35.625  1.00 96.81           C  
ATOM    238  O   ALA A  31      53.312  -8.938 -33.031  1.00 96.81           O  
ATOM    239  N   PHE A  32      55.438  -8.680 -32.812  1.00 95.94           N  
ATOM    240  CA  PHE A  32      55.438  -8.703 -31.344  1.00 95.94           C  
ATOM    241  C   PHE A  32      54.594  -7.551 -30.797  1.00 95.94           C  
ATOM    242  CB  PHE A  32      56.844  -8.648 -30.797  1.00 95.94           C  
ATOM    243  O   PHE A  32      53.812  -7.734 -29.875  1.00 95.94           O  
ATOM    244  CG  PHE A  32      56.938  -8.781 -29.312  1.00 95.94           C  
ATOM    245  CD1 PHE A  32      57.188  -7.668 -28.516  1.00 95.94           C  
ATOM    246  CD2 PHE A  32      56.781 -10.023 -28.703  1.00 95.94           C  
ATOM    247  CE1 PHE A  32      57.250  -7.789 -27.125  1.00 95.94           C  
ATOM    248  CE2 PHE A  32      56.844 -10.148 -27.312  1.00 95.94           C  
ATOM    249  CZ  PHE A  32      57.094  -9.031 -26.531  1.00 95.94           C  
ATOM    250  N   ILE A  33      54.750  -6.363 -31.344  1.00 97.06           N  
ATOM    251  CA  ILE A  33      54.031  -5.176 -30.891  1.00 97.06           C  
ATOM    252  C   ILE A  33      52.531  -5.336 -31.172  1.00 97.06           C  
ATOM    253  CB  ILE A  33      54.562  -3.900 -31.594  1.00 97.06           C  
ATOM    254  O   ILE A  33      51.688  -5.000 -30.328  1.00 97.06           O  
ATOM    255  CG1 ILE A  33      55.969  -3.570 -31.078  1.00 97.06           C  
ATOM    256  CG2 ILE A  33      53.594  -2.723 -31.375  1.00 97.06           C  
ATOM    257  CD1 ILE A  33      56.656  -2.443 -31.828  1.00 97.06           C  
ATOM    258  N   ILE A  34      52.188  -5.855 -32.312  1.00 97.06           N  
ATOM    259  CA  ILE A  34      50.781  -6.020 -32.719  1.00 97.06           C  
ATOM    260  C   ILE A  34      50.094  -7.016 -31.766  1.00 97.06           C  
ATOM    261  CB  ILE A  34      50.656  -6.492 -34.156  1.00 97.06           C  
ATOM    262  O   ILE A  34      49.000  -6.770 -31.281  1.00 97.06           O  
ATOM    263  CG1 ILE A  34      51.094  -5.375 -35.125  1.00 97.06           C  
ATOM    264  CG2 ILE A  34      49.219  -6.945 -34.469  1.00 97.06           C  
ATOM    265  CD1 ILE A  34      51.094  -5.785 -36.594  1.00 97.06           C  
ATOM    266  N   THR A  35      50.812  -8.188 -31.516  1.00 96.38           N  
ATOM    267  CA  THR A  35      50.250  -9.188 -30.609  1.00 96.38           C  
ATOM    268  C   THR A  35      50.062  -8.602 -29.219  1.00 96.38           C  
ATOM    269  CB  THR A  35      51.156 -10.430 -30.531  1.00 96.38           C  
ATOM    270  O   THR A  35      49.031  -8.867 -28.562  1.00 96.38           O  
ATOM    271  CG2 THR A  35      51.250 -11.141 -31.875  1.00 96.38           C  
ATOM    272  OG1 THR A  35      52.469 -10.031 -30.141  1.00 96.38           O  
ATOM    273  N   ALA A  36      51.094  -7.879 -28.734  1.00 97.44           N  
ATOM    274  CA  ALA A  36      50.969  -7.207 -27.453  1.00 97.44           C  
ATOM    275  C   ALA A  36      49.781  -6.234 -27.438  1.00 97.44           C  
ATOM    276  CB  ALA A  36      52.281  -6.469 -27.125  1.00 97.44           C  
ATOM    277  O   ALA A  36      49.062  -6.168 -26.453  1.00 97.44           O  
ATOM    278  N   SER A  37      49.562  -5.441 -28.531  1.00 96.88           N  
ATOM    279  CA  SER A  37      48.500  -4.473 -28.656  1.00 96.88           C  
ATOM    280  C   SER A  37      47.125  -5.160 -28.594  1.00 96.88           C  
ATOM    281  CB  SER A  37      48.625  -3.680 -29.953  1.00 96.88           C  
ATOM    282  O   SER A  37      46.219  -4.684 -27.922  1.00 96.88           O  
ATOM    283  OG  SER A  37      49.781  -2.871 -29.938  1.00 96.88           O  
ATOM    284  N   VAL A  38      47.000  -6.254 -29.266  1.00 97.25           N  
ATOM    285  CA  VAL A  38      45.719  -6.973 -29.297  1.00 97.25           C  
ATOM    286  C   VAL A  38      45.406  -7.500 -27.906  1.00 97.25           C  
ATOM    287  CB  VAL A  38      45.750  -8.141 -30.312  1.00 97.25           C  
ATOM    288  O   VAL A  38      44.250  -7.391 -27.453  1.00 97.25           O  
ATOM    289  CG1 VAL A  38      44.500  -9.016 -30.172  1.00 97.25           C  
ATOM    290  CG2 VAL A  38      45.875  -7.598 -31.750  1.00 97.25           C  
ATOM    291  N   LEU A  39      46.438  -8.062 -27.266  1.00 96.62           N  
ATOM    292  CA  LEU A  39      46.250  -8.555 -25.906  1.00 96.62           C  
ATOM    293  C   LEU A  39      45.844  -7.422 -24.969  1.00 96.62           C  
ATOM    294  CB  LEU A  39      47.531  -9.242 -25.391  1.00 96.62           C  
ATOM    295  O   LEU A  39      44.969  -7.594 -24.109  1.00 96.62           O  
ATOM    296  CG  LEU A  39      47.844 -10.602 -26.000  1.00 96.62           C  
ATOM    297  CD1 LEU A  39      49.250 -11.039 -25.578  1.00 96.62           C  
ATOM    298  CD2 LEU A  39      46.812 -11.641 -25.578  1.00 96.62           C  
ATOM    299  N   ALA A  40      46.469  -6.277 -25.094  1.00 97.38           N  
ATOM    300  CA  ALA A  40      46.125  -5.109 -24.281  1.00 97.38           C  
ATOM    301  C   ALA A  40      44.688  -4.656 -24.531  1.00 97.38           C  
ATOM    302  CB  ALA A  40      47.094  -3.969 -24.562  1.00 97.38           C  
ATOM    303  O   ALA A  40      43.969  -4.312 -23.594  1.00 97.38           O  
ATOM    304  N   PHE A  41      44.281  -4.617 -25.703  1.00 96.56           N  
ATOM    305  CA  PHE A  41      42.906  -4.211 -26.062  1.00 96.56           C  
ATOM    306  C   PHE A  41      41.875  -5.137 -25.422  1.00 96.56           C  
ATOM    307  CB  PHE A  41      42.750  -4.199 -27.578  1.00 96.56           C  
ATOM    308  O   PHE A  41      40.906  -4.672 -24.859  1.00 96.56           O  
ATOM    309  CG  PHE A  41      41.375  -3.766 -28.031  1.00 96.56           C  
ATOM    310  CD1 PHE A  41      40.406  -4.707 -28.406  1.00 96.56           C  
ATOM    311  CD2 PHE A  41      41.031  -2.420 -28.078  1.00 96.56           C  
ATOM    312  CE1 PHE A  41      39.156  -4.309 -28.828  1.00 96.56           C  
ATOM    313  CE2 PHE A  41      39.781  -2.014 -28.500  1.00 96.56           C  
ATOM    314  CZ  PHE A  41      38.844  -2.961 -28.875  1.00 96.56           C  
ATOM    315  N   VAL A  42      42.156  -6.391 -25.547  1.00 97.06           N  
ATOM    316  CA  VAL A  42      41.219  -7.375 -24.984  1.00 97.06           C  
ATOM    317  C   VAL A  42      41.156  -7.207 -23.469  1.00 97.06           C  
ATOM    318  CB  VAL A  42      41.656  -8.820 -25.344  1.00 97.06           C  
ATOM    319  O   VAL A  42      40.062  -7.211 -22.891  1.00 97.06           O  
ATOM    320  CG1 VAL A  42      40.781  -9.836 -24.594  1.00 97.06           C  
ATOM    321  CG2 VAL A  42      41.562  -9.039 -26.859  1.00 97.06           C  
ATOM    322  N   ALA A  43      42.375  -7.074 -22.891  1.00 96.75           N  
ATOM    323  CA  ALA A  43      42.438  -6.906 -21.438  1.00 96.75           C  
ATOM    324  C   ALA A  43      41.688  -5.645 -21.000  1.00 96.75           C  
ATOM    325  CB  ALA A  43      43.875  -6.867 -20.969  1.00 96.75           C  
ATOM    326  O   ALA A  43      40.938  -5.664 -20.016  1.00 96.75           O  
ATOM    327  N   ILE A  44      41.875  -4.605 -21.688  1.00 97.56           N  
ATOM    328  CA  ILE A  44      41.219  -3.344 -21.359  1.00 97.56           C  
ATOM    329  C   ILE A  44      39.688  -3.482 -21.531  1.00 97.56           C  
ATOM    330  CB  ILE A  44      41.750  -2.186 -22.219  1.00 97.56           C  
ATOM    331  O   ILE A  44      38.938  -3.059 -20.672  1.00 97.56           O  
ATOM    332  CG1 ILE A  44      43.219  -1.895 -21.875  1.00 97.56           C  
ATOM    333  CG2 ILE A  44      40.875  -0.933 -22.047  1.00 97.56           C  
ATOM    334  CD1 ILE A  44      43.875  -0.904 -22.812  1.00 97.56           C  
ATOM    335  N   ASN A  45      39.312  -4.129 -22.672  1.00 95.94           N  
ATOM    336  CA  ASN A  45      37.875  -4.312 -22.922  1.00 95.94           C  
ATOM    337  C   ASN A  45      37.219  -5.133 -21.812  1.00 95.94           C  
ATOM    338  CB  ASN A  45      37.656  -4.977 -24.281  1.00 95.94           C  
ATOM    339  O   ASN A  45      36.125  -4.801 -21.359  1.00 95.94           O  
ATOM    340  CG  ASN A  45      37.719  -3.988 -25.422  1.00 95.94           C  
ATOM    341  ND2 ASN A  45      37.938  -4.500 -26.641  1.00 95.94           N  
ATOM    342  OD1 ASN A  45      37.594  -2.779 -25.234  1.00 95.94           O  
ATOM    343  N   MET A  46      37.844  -6.184 -21.453  1.00 95.62           N  
ATOM    344  CA  MET A  46      37.344  -7.023 -20.375  1.00 95.62           C  
ATOM    345  C   MET A  46      37.312  -6.258 -19.047  1.00 95.62           C  
ATOM    346  CB  MET A  46      38.188  -8.281 -20.219  1.00 95.62           C  
ATOM    347  O   MET A  46      36.375  -6.383 -18.266  1.00 95.62           O  
ATOM    348  CG  MET A  46      38.000  -9.289 -21.344  1.00 95.62           C  
ATOM    349  SD  MET A  46      36.250  -9.859 -21.500  1.00 95.62           S  
ATOM    350  CE  MET A  46      36.281 -10.453 -23.219  1.00 95.62           C  
ATOM    351  N   GLY A  47      38.344  -5.395 -18.875  1.00 97.19           N  
ATOM    352  CA  GLY A  47      38.406  -4.547 -17.703  1.00 97.19           C  
ATOM    353  C   GLY A  47      37.250  -3.533 -17.672  1.00 97.19           C  
ATOM    354  O   GLY A  47      36.594  -3.365 -16.641  1.00 97.19           O  
ATOM    355  N   LEU A  48      37.000  -2.930 -18.781  1.00 96.69           N  
ATOM    356  CA  LEU A  48      35.938  -1.938 -18.859  1.00 96.69           C  
ATOM    357  C   LEU A  48      34.562  -2.594 -18.656  1.00 96.69           C  
ATOM    358  CB  LEU A  48      35.969  -1.212 -20.203  1.00 96.69           C  
ATOM    359  O   LEU A  48      33.719  -2.041 -17.984  1.00 96.69           O  
ATOM    360  CG  LEU A  48      37.125  -0.244 -20.422  1.00 96.69           C  
ATOM    361  CD1 LEU A  48      37.125   0.294 -21.844  1.00 96.69           C  
ATOM    362  CD2 LEU A  48      37.062   0.899 -19.422  1.00 96.69           C  
ATOM    363  N   PHE A  49      34.406  -3.807 -19.234  1.00 96.25           N  
ATOM    364  CA  PHE A  49      33.156  -4.539 -19.078  1.00 96.25           C  
ATOM    365  C   PHE A  49      32.906  -4.871 -17.609  1.00 96.25           C  
ATOM    366  CB  PHE A  49      33.156  -5.828 -19.906  1.00 96.25           C  
ATOM    367  O   PHE A  49      31.781  -4.703 -17.109  1.00 96.25           O  
ATOM    368  CG  PHE A  49      31.938  -6.676 -19.734  1.00 96.25           C  
ATOM    369  CD1 PHE A  49      31.938  -7.770 -18.875  1.00 96.25           C  
ATOM    370  CD2 PHE A  49      30.781  -6.383 -20.438  1.00 96.25           C  
ATOM    371  CE1 PHE A  49      30.797  -8.555 -18.719  1.00 96.25           C  
ATOM    372  CE2 PHE A  49      29.641  -7.164 -20.297  1.00 96.25           C  
ATOM    373  CZ  PHE A  49      29.656  -8.250 -19.438  1.00 96.25           C  
ATOM    374  N   VAL A  50      33.844  -5.324 -16.938  1.00 97.00           N  
ATOM    375  CA  VAL A  50      33.750  -5.680 -15.523  1.00 97.00           C  
ATOM    376  C   VAL A  50      33.406  -4.434 -14.703  1.00 97.00           C  
ATOM    377  CB  VAL A  50      35.031  -6.332 -15.000  1.00 97.00           C  
ATOM    378  O   VAL A  50      32.562  -4.480 -13.812  1.00 97.00           O  
ATOM    379  CG1 VAL A  50      35.000  -6.484 -13.484  1.00 97.00           C  
ATOM    380  CG2 VAL A  50      35.281  -7.684 -15.672  1.00 97.00           C  
ATOM    381  N   THR A  51      34.094  -3.338 -15.039  1.00 96.56           N  
ATOM    382  CA  THR A  51      33.844  -2.102 -14.305  1.00 96.56           C  
ATOM    383  C   THR A  51      32.406  -1.602 -14.555  1.00 96.56           C  
ATOM    384  CB  THR A  51      34.844  -1.007 -14.695  1.00 96.56           C  
ATOM    385  O   THR A  51      31.766  -1.067 -13.648  1.00 96.56           O  
ATOM    386  CG2 THR A  51      36.250  -1.393 -14.289  1.00 96.56           C  
ATOM    387  OG1 THR A  51      34.781  -0.814 -16.125  1.00 96.56           O  
ATOM    388  N   GLN A  52      31.906  -1.728 -15.711  1.00 96.31           N  
ATOM    389  CA  GLN A  52      30.531  -1.331 -16.016  1.00 96.31           C  
ATOM    390  C   GLN A  52      29.531  -2.223 -15.281  1.00 96.31           C  
ATOM    391  CB  GLN A  52      30.281  -1.377 -17.516  1.00 96.31           C  
ATOM    392  O   GLN A  52      28.531  -1.736 -14.750  1.00 96.31           O  
ATOM    393  CG  GLN A  52      30.969  -0.262 -18.297  1.00 96.31           C  
ATOM    394  CD  GLN A  52      30.750  -0.367 -19.781  1.00 96.31           C  
ATOM    395  NE2 GLN A  52      31.031   0.720 -20.500  1.00 96.31           N  
ATOM    396  OE1 GLN A  52      30.344  -1.416 -20.297  1.00 96.31           O  
ATOM    397  N   LYS A  53      29.844  -3.510 -15.352  1.00 96.25           N  
ATOM    398  CA  LYS A  53      28.984  -4.438 -14.617  1.00 96.25           C  
ATOM    399  C   LYS A  53      29.031  -4.164 -13.117  1.00 96.25           C  
ATOM    400  CB  LYS A  53      29.391  -5.883 -14.898  1.00 96.25           C  
ATOM    401  O   LYS A  53      28.000  -4.195 -12.445  1.00 96.25           O  
ATOM    402  CG  LYS A  53      28.500  -6.918 -14.227  1.00 96.25           C  
ATOM    403  CD  LYS A  53      27.141  -7.012 -14.914  1.00 96.25           C  
ATOM    404  CE  LYS A  53      26.203  -7.961 -14.172  1.00 96.25           C  
ATOM    405  NZ  LYS A  53      24.891  -8.086 -14.859  1.00 96.25           N  
ATOM    406  N   ALA A  54      30.188  -3.934 -12.586  1.00 96.12           N  
ATOM    407  CA  ALA A  54      30.344  -3.580 -11.180  1.00 96.12           C  
ATOM    408  C   ALA A  54      29.562  -2.309 -10.852  1.00 96.12           C  
ATOM    409  CB  ALA A  54      31.812  -3.410 -10.828  1.00 96.12           C  
ATOM    410  O   ALA A  54      28.906  -2.229  -9.812  1.00 96.12           O  
ATOM    411  N   LYS A  55      29.703  -1.342 -11.664  1.00 95.00           N  
ATOM    412  CA  LYS A  55      28.969  -0.093 -11.469  1.00 95.00           C  
ATOM    413  C   LYS A  55      27.469  -0.338 -11.422  1.00 95.00           C  
ATOM    414  CB  LYS A  55      29.297   0.906 -12.578  1.00 95.00           C  
ATOM    415  O   LYS A  55      26.766   0.210 -10.562  1.00 95.00           O  
ATOM    416  CG  LYS A  55      28.578   2.238 -12.445  1.00 95.00           C  
ATOM    417  CD  LYS A  55      29.000   3.213 -13.539  1.00 95.00           C  
ATOM    418  CE  LYS A  55      28.266   4.539 -13.422  1.00 95.00           C  
ATOM    419  NZ  LYS A  55      28.656   5.488 -14.508  1.00 95.00           N  
ATOM    420  N   THR A  56      26.922  -1.134 -12.414  1.00 93.06           N  
ATOM    421  CA  THR A  56      25.500  -1.429 -12.453  1.00 93.06           C  
ATOM    422  C   THR A  56      25.062  -2.184 -11.203  1.00 93.06           C  
ATOM    423  CB  THR A  56      25.141  -2.252 -13.703  1.00 93.06           C  
ATOM    424  O   THR A  56      24.000  -1.922 -10.656  1.00 93.06           O  
ATOM    425  CG2 THR A  56      25.438  -1.477 -14.984  1.00 93.06           C  
ATOM    426  OG1 THR A  56      25.891  -3.469 -13.703  1.00 93.06           O  
ATOM    427  N   THR A  57      25.828  -3.145 -10.703  1.00 93.12           N  
ATOM    428  CA  THR A  57      25.516  -3.902  -9.500  1.00 93.12           C  
ATOM    429  C   THR A  57      25.516  -2.996  -8.273  1.00 93.12           C  
ATOM    430  CB  THR A  57      26.500  -5.059  -9.289  1.00 93.12           C  
ATOM    431  O   THR A  57      24.641  -3.111  -7.406  1.00 93.12           O  
ATOM    432  CG2 THR A  57      26.203  -5.820  -8.000  1.00 93.12           C  
ATOM    433  OG1 THR A  57      26.422  -5.961 -10.391  1.00 93.12           O  
ATOM    434  N   ILE A  58      26.484  -2.123  -8.172  1.00 90.88           N  
ATOM    435  CA  ILE A  58      26.562  -1.167  -7.074  1.00 90.88           C  
ATOM    436  C   ILE A  58      25.344  -0.258  -7.094  1.00 90.88           C  
ATOM    437  CB  ILE A  58      27.859  -0.325  -7.148  1.00 90.88           C  
ATOM    438  O   ILE A  58      24.719  -0.028  -6.055  1.00 90.88           O  
ATOM    439  CG1 ILE A  58      29.078  -1.191  -6.820  1.00 90.88           C  
ATOM    440  CG2 ILE A  58      27.766   0.880  -6.207  1.00 90.88           C  
ATOM    441  CD1 ILE A  58      30.406  -0.506  -7.090  1.00 90.88           C  
ATOM    442  N   ASN A  59      24.969   0.234  -8.242  1.00 86.69           N  
ATOM    443  CA  ASN A  59      23.797   1.104  -8.344  1.00 86.69           C  
ATOM    444  C   ASN A  59      22.516   0.372  -7.957  1.00 86.69           C  
ATOM    445  CB  ASN A  59      23.688   1.671  -9.766  1.00 86.69           C  
ATOM    446  O   ASN A  59      21.688   0.922  -7.246  1.00 86.69           O  
ATOM    447  CG  ASN A  59      24.734   2.721 -10.062  1.00 86.69           C  
ATOM    448  ND2 ASN A  59      24.953   2.994 -11.344  1.00 86.69           N  
ATOM    449  OD1 ASN A  59      25.344   3.279  -9.148  1.00 86.69           O  
ATOM    450  N   LYS A  60      22.422  -0.906  -8.430  1.00 83.62           N  
ATOM    451  CA  LYS A  60      21.234  -1.692  -8.070  1.00 83.62           C  
ATOM    452  C   LYS A  60      21.234  -2.025  -6.578  1.00 83.62           C  
ATOM    453  CB  LYS A  60      21.172  -2.979  -8.891  1.00 83.62           C  
ATOM    454  O   LYS A  60      20.188  -2.061  -5.941  1.00 83.62           O  
ATOM    455  CG  LYS A  60      20.719  -2.771 -10.328  1.00 83.62           C  
ATOM    456  CD  LYS A  60      20.578  -4.098 -11.070  1.00 83.62           C  
ATOM    457  CE  LYS A  60      20.203  -3.887 -12.523  1.00 83.62           C  
ATOM    458  NZ  LYS A  60      20.172  -5.176 -13.281  1.00 83.62           N  
ATOM    459  N   GLY A  61      22.469  -2.262  -6.129  1.00 87.12           N  
ATOM    460  CA  GLY A  61      22.594  -2.480  -4.699  1.00 87.12           C  
ATOM    461  C   GLY A  61      22.156  -1.284  -3.871  1.00 87.12           C  
ATOM    462  O   GLY A  61      21.484  -1.440  -2.848  1.00 87.12           O  
ATOM    463  N   GLU A  62      22.578  -0.147  -4.262  1.00 84.75           N  
ATOM    464  CA  GLU A  62      22.188   1.078  -3.572  1.00 84.75           C  
ATOM    465  C   GLU A  62      20.672   1.289  -3.646  1.00 84.75           C  
ATOM    466  CB  GLU A  62      22.906   2.287  -4.164  1.00 84.75           C  
ATOM    467  O   GLU A  62      20.047   1.707  -2.670  1.00 84.75           O  
ATOM    468  CG  GLU A  62      22.703   3.576  -3.381  1.00 84.75           C  
ATOM    469  CD  GLU A  62      23.359   4.781  -4.020  1.00 84.75           C  
ATOM    470  OE1 GLU A  62      22.938   5.926  -3.758  1.00 84.75           O  
ATOM    471  OE2 GLU A  62      24.328   4.582  -4.793  1.00 84.75           O  
ATOM    472  N   GLU A  63      20.156   1.018  -4.812  1.00 79.81           N  
ATOM    473  CA  GLU A  63      18.719   1.158  -5.020  1.00 79.81           C  
ATOM    474  C   GLU A  63      17.938   0.214  -4.113  1.00 79.81           C  
ATOM    475  CB  GLU A  63      18.359   0.898  -6.484  1.00 79.81           C  
ATOM    476  O   GLU A  63      16.938   0.608  -3.520  1.00 79.81           O  
ATOM    477  CG  GLU A  63      16.906   1.182  -6.820  1.00 79.81           C  
ATOM    478  CD  GLU A  63      16.562   0.953  -8.289  1.00 79.81           C  
ATOM    479  OE1 GLU A  63      15.383   1.104  -8.672  1.00 79.81           O  
ATOM    480  OE2 GLU A  63      17.500   0.618  -9.055  1.00 79.81           O  
ATOM    481  N   THR A  64      18.391  -1.042  -3.947  1.00 80.50           N  
ATOM    482  CA  THR A  64      17.688  -2.033  -3.146  1.00 80.50           C  
ATOM    483  C   THR A  64      17.891  -1.782  -1.657  1.00 80.50           C  
ATOM    484  CB  THR A  64      18.125  -3.463  -3.500  1.00 80.50           C  
ATOM    485  O   THR A  64      17.094  -2.197  -0.827  1.00 80.50           O  
ATOM    486  CG2 THR A  64      17.734  -3.822  -4.930  1.00 80.50           C  
ATOM    487  OG1 THR A  64      19.547  -3.559  -3.365  1.00 80.50           O  
ATOM    488  N   ALA A  65      19.031  -1.142  -1.322  1.00 84.44           N  
ATOM    489  CA  ALA A  65      19.312  -0.859   0.083  1.00 84.44           C  
ATOM    490  C   ALA A  65      18.578   0.392   0.550  1.00 84.44           C  
ATOM    491  CB  ALA A  65      20.812  -0.699   0.299  1.00 84.44           C  
ATOM    492  O   ALA A  65      18.250   0.522   1.732  1.00 84.44           O  
ATOM    493  N   SER A  66      18.281   1.227  -0.422  1.00 85.44           N  
ATOM    494  CA  SER A  66      17.625   2.480  -0.073  1.00 85.44           C  
ATOM    495  C   SER A  66      16.109   2.326  -0.060  1.00 85.44           C  
ATOM    496  CB  SER A  66      18.031   3.586  -1.052  1.00 85.44           C  
ATOM    497  O   SER A  66      15.578   1.361  -0.611  1.00 85.44           O  
ATOM    498  OG  SER A  66      17.531   4.844  -0.623  1.00 85.44           O  
ATOM    499  N   THR A  67      15.383   3.197   0.747  1.00 84.31           N  
ATOM    500  CA  THR A  67      13.930   3.135   0.789  1.00 84.31           C  
ATOM    501  C   THR A  67      13.328   3.527  -0.560  1.00 84.31           C  
ATOM    502  CB  THR A  67      13.359   4.051   1.890  1.00 84.31           C  
ATOM    503  O   THR A  67      13.672   4.570  -1.117  1.00 84.31           O  
ATOM    504  CG2 THR A  67      13.820   3.600   3.271  1.00 84.31           C  
ATOM    505  OG1 THR A  67      13.805   5.395   1.663  1.00 84.31           O  
ATOM    506  N   ALA A  68      12.492   2.668  -1.085  1.00 87.75           N  
ATOM    507  CA  ALA A  68      11.883   2.906  -2.391  1.00 87.75           C  
ATOM    508  C   ALA A  68      10.734   3.912  -2.289  1.00 87.75           C  
ATOM    509  CB  ALA A  68      11.375   1.595  -2.990  1.00 87.75           C  
ATOM    510  O   ALA A  68      10.406   4.586  -3.268  1.00 87.75           O  
ATOM    511  N   LEU A  69      10.219   4.027  -1.107  1.00 92.25           N  
ATOM    512  CA  LEU A  69       9.055   4.891  -0.918  1.00 92.25           C  
ATOM    513  C   LEU A  69       9.273   5.848   0.252  1.00 92.25           C  
ATOM    514  CB  LEU A  69       7.797   4.055  -0.681  1.00 92.25           C  
ATOM    515  O   LEU A  69       9.984   5.516   1.204  1.00 92.25           O  
ATOM    516  CG  LEU A  69       7.348   3.162  -1.840  1.00 92.25           C  
ATOM    517  CD1 LEU A  69       6.305   2.158  -1.362  1.00 92.25           C  
ATOM    518  CD2 LEU A  69       6.797   4.008  -2.982  1.00 92.25           C  
ATOM    519  N   THR A  70       8.750   7.016   0.131  1.00 92.44           N  
ATOM    520  CA  THR A  70       8.742   7.977   1.229  1.00 92.44           C  
ATOM    521  C   THR A  70       7.324   8.461   1.511  1.00 92.44           C  
ATOM    522  CB  THR A  70       9.656   9.180   0.923  1.00 92.44           C  
ATOM    523  O   THR A  70       6.500   8.555   0.600  1.00 92.44           O  
ATOM    524  CG2 THR A  70       9.078  10.031  -0.202  1.00 92.44           C  
ATOM    525  OG1 THR A  70       9.781   9.984   2.102  1.00 92.44           O  
ATOM    526  N   VAL A  71       7.051   8.789   2.766  1.00 92.19           N  
ATOM    527  CA  VAL A  71       5.742   9.336   3.115  1.00 92.19           C  
ATOM    528  C   VAL A  71       5.648  10.789   2.660  1.00 92.19           C  
ATOM    529  CB  VAL A  71       5.477   9.234   4.633  1.00 92.19           C  
ATOM    530  O   VAL A  71       6.562  11.586   2.904  1.00 92.19           O  
ATOM    531  CG1 VAL A  71       4.164   9.930   4.996  1.00 92.19           C  
ATOM    532  CG2 VAL A  71       5.449   7.773   5.074  1.00 92.19           C  
ATOM    533  N   SER A  72       4.562  11.094   1.901  1.00 88.19           N  
ATOM    534  CA  SER A  72       4.449  12.414   1.286  1.00 88.19           C  
ATOM    535  C   SER A  72       3.584  13.344   2.129  1.00 88.19           C  
ATOM    536  CB  SER A  72       3.867  12.297  -0.123  1.00 88.19           C  
ATOM    537  O   SER A  72       3.771  14.562   2.109  1.00 88.19           O  
ATOM    538  OG  SER A  72       4.719  11.539  -0.959  1.00 88.19           O  
ATOM    539  N   SER A  73       2.639  12.797   2.902  1.00 84.44           N  
ATOM    540  CA  SER A  73       1.722  13.586   3.717  1.00 84.44           C  
ATOM    541  C   SER A  73       1.509  12.945   5.086  1.00 84.44           C  
ATOM    542  CB  SER A  73       0.377  13.750   3.008  1.00 84.44           C  
ATOM    543  O   SER A  73       2.084  11.898   5.387  1.00 84.44           O  
ATOM    544  OG  SER A  73      -0.276  12.500   2.873  1.00 84.44           O  
ATOM    545  N   SER A  74       0.736  13.773   5.941  1.00 87.38           N  
ATOM    546  CA  SER A  74       0.409  13.273   7.273  1.00 87.38           C  
ATOM    547  C   SER A  74      -0.470  12.031   7.203  1.00 87.38           C  
ATOM    548  CB  SER A  74      -0.294  14.359   8.094  1.00 87.38           C  
ATOM    549  O   SER A  74      -1.191  11.828   6.223  1.00 87.38           O  
ATOM    550  OG  SER A  74       0.536  15.500   8.234  1.00 87.38           O  
ATOM    551  N   VAL A  75      -0.338  11.195   8.180  1.00 92.25           N  
ATOM    552  CA  VAL A  75      -1.155  10.000   8.336  1.00 92.25           C  
ATOM    553  C   VAL A  75      -2.455  10.352   9.055  1.00 92.25           C  
ATOM    554  CB  VAL A  75      -0.400   8.891   9.109  1.00 92.25           C  
ATOM    555  O   VAL A  75      -2.434  10.992  10.109  1.00 92.25           O  
ATOM    556  CG1 VAL A  75      -1.229   7.609   9.164  1.00 92.25           C  
ATOM    557  CG2 VAL A  75       0.958   8.625   8.461  1.00 92.25           C  
ATOM    558  N   LEU A  76      -3.535   9.914   8.398  1.00 93.19           N  
ATOM    559  CA  LEU A  76      -4.844  10.227   8.969  1.00 93.19           C  
ATOM    560  C   LEU A  76      -5.488   8.977   9.562  1.00 93.19           C  
ATOM    561  CB  LEU A  76      -5.762  10.836   7.898  1.00 93.19           C  
ATOM    562  O   LEU A  76      -5.355   7.887   9.008  1.00 93.19           O  
ATOM    563  CG  LEU A  76      -5.242  12.086   7.195  1.00 93.19           C  
ATOM    564  CD1 LEU A  76      -6.266  12.586   6.176  1.00 93.19           C  
ATOM    565  CD2 LEU A  76      -4.926  13.180   8.211  1.00 93.19           C  
ATOM    566  N   TYR A  77      -6.172   9.180  10.664  1.00 93.69           N  
ATOM    567  CA  TYR A  77      -6.855   8.102  11.367  1.00 93.69           C  
ATOM    568  C   TYR A  77      -8.289   8.484  11.695  1.00 93.69           C  
ATOM    569  CB  TYR A  77      -6.102   7.742  12.648  1.00 93.69           C  
ATOM    570  O   TYR A  77      -8.539   9.570  12.234  1.00 93.69           O  
ATOM    571  CG  TYR A  77      -6.766   6.648  13.453  1.00 93.69           C  
ATOM    572  CD1 TYR A  77      -7.121   6.855  14.789  1.00 93.69           C  
ATOM    573  CD2 TYR A  77      -7.043   5.410  12.891  1.00 93.69           C  
ATOM    574  CE1 TYR A  77      -7.730   5.852  15.531  1.00 93.69           C  
ATOM    575  CE2 TYR A  77      -7.652   4.398  13.625  1.00 93.69           C  
ATOM    576  OH  TYR A  77      -8.594   3.635  15.680  1.00 93.69           O  
ATOM    577  CZ  TYR A  77      -7.992   4.629  14.945  1.00 93.69           C  
ATOM    578  N   ALA A  78      -9.242   7.574  11.352  1.00 92.75           N  
ATOM    579  CA  ALA A  78     -10.656   7.887  11.562  1.00 92.75           C  
ATOM    580  C   ALA A  78     -11.305   6.879  12.516  1.00 92.75           C  
ATOM    581  CB  ALA A  78     -11.398   7.910  10.234  1.00 92.75           C  
ATOM    582  O   ALA A  78     -11.125   5.668  12.359  1.00 92.75           O  
ATOM    583  N   VAL A  79     -12.148   7.449  13.430  1.00 92.31           N  
ATOM    584  CA  VAL A  79     -12.867   6.625  14.391  1.00 92.31           C  
ATOM    585  C   VAL A  79     -14.297   7.133  14.547  1.00 92.31           C  
ATOM    586  CB  VAL A  79     -12.156   6.605  15.766  1.00 92.31           C  
ATOM    587  O   VAL A  79     -14.648   8.188  14.016  1.00 92.31           O  
ATOM    588  CG1 VAL A  79     -10.781   5.961  15.648  1.00 92.31           C  
ATOM    589  CG2 VAL A  79     -12.047   8.023  16.328  1.00 92.31           C  
ATOM    590  N   ASN A  80     -15.047   6.402  15.336  1.00 91.44           N  
ATOM    591  CA  ASN A  80     -16.406   6.840  15.656  1.00 91.44           C  
ATOM    592  C   ASN A  80     -16.406   7.805  16.844  1.00 91.44           C  
ATOM    593  CB  ASN A  80     -17.297   5.641  15.938  1.00 91.44           C  
ATOM    594  O   ASN A  80     -16.375   7.371  18.000  1.00 91.44           O  
ATOM    595  CG  ASN A  80     -17.062   5.047  17.312  1.00 91.44           C  
ATOM    596  ND2 ASN A  80     -18.156   4.816  18.047  1.00 91.44           N  
ATOM    597  OD1 ASN A  80     -15.930   4.797  17.719  1.00 91.44           O  
ATOM    598  N   TYR A  81     -16.281   9.039  16.531  1.00 87.88           N  
ATOM    599  CA  TYR A  81     -16.344  10.125  17.516  1.00 87.88           C  
ATOM    600  C   TYR A  81     -17.781  10.547  17.766  1.00 87.88           C  
ATOM    601  CB  TYR A  81     -15.523  11.320  17.047  1.00 87.88           C  
ATOM    602  O   TYR A  81     -18.594  10.625  16.828  1.00 87.88           O  
ATOM    603  CG  TYR A  81     -15.547  12.492  18.000  1.00 87.88           C  
ATOM    604  CD1 TYR A  81     -16.484  13.516  17.844  1.00 87.88           C  
ATOM    605  CD2 TYR A  81     -14.648  12.578  19.047  1.00 87.88           C  
ATOM    606  CE1 TYR A  81     -16.516  14.602  18.719  1.00 87.88           C  
ATOM    607  CE2 TYR A  81     -14.664  13.656  19.922  1.00 87.88           C  
ATOM    608  OH  TYR A  81     -15.625  15.727  20.625  1.00 87.88           O  
ATOM    609  CZ  TYR A  81     -15.602  14.664  19.750  1.00 87.88           C  
ATOM    610  N   PRO A  82     -18.016  10.805  19.125  1.00 87.50           N  
ATOM    611  CA  PRO A  82     -17.203  10.930  20.328  1.00 87.50           C  
ATOM    612  C   PRO A  82     -17.125   9.641  21.125  1.00 87.50           C  
ATOM    613  CB  PRO A  82     -17.906  12.031  21.125  1.00 87.50           C  
ATOM    614  O   PRO A  82     -16.375   9.562  22.109  1.00 87.50           O  
ATOM    615  CG  PRO A  82     -19.344  11.922  20.734  1.00 87.50           C  
ATOM    616  CD  PRO A  82     -19.422  11.438  19.312  1.00 87.50           C  
ATOM    617  N   SER A  83     -17.938   8.570  20.703  1.00 89.00           N  
ATOM    618  CA  SER A  83     -17.969   7.355  21.516  1.00 89.00           C  
ATOM    619  C   SER A  83     -16.641   6.621  21.453  1.00 89.00           C  
ATOM    620  CB  SER A  83     -19.094   6.426  21.047  1.00 89.00           C  
ATOM    621  O   SER A  83     -16.266   5.910  22.406  1.00 89.00           O  
ATOM    622  OG  SER A  83     -18.906   6.070  19.688  1.00 89.00           O  
ATOM    623  N   ASN A  84     -15.820   6.699  20.344  1.00 88.12           N  
ATOM    624  CA  ASN A  84     -14.516   6.094  20.125  1.00 88.12           C  
ATOM    625  C   ASN A  84     -14.516   4.605  20.453  1.00 88.12           C  
ATOM    626  CB  ASN A  84     -13.445   6.820  20.938  1.00 88.12           C  
ATOM    627  O   ASN A  84     -13.633   4.125  21.172  1.00 88.12           O  
ATOM    628  CG  ASN A  84     -13.156   8.219  20.422  1.00 88.12           C  
ATOM    629  ND2 ASN A  84     -12.750   9.109  21.312  1.00 88.12           N  
ATOM    630  OD1 ASN A  84     -13.305   8.492  19.219  1.00 88.12           O  
ATOM    631  N   THR A  85     -15.438   3.916  19.922  1.00 89.94           N  
ATOM    632  CA  THR A  85     -15.555   2.484  20.172  1.00 89.94           C  
ATOM    633  C   THR A  85     -15.219   1.688  18.906  1.00 89.94           C  
ATOM    634  CB  THR A  85     -16.969   2.117  20.656  1.00 89.94           C  
ATOM    635  O   THR A  85     -14.984   0.480  18.984  1.00 89.94           O  
ATOM    636  CG2 THR A  85     -17.297   2.785  21.984  1.00 89.94           C  
ATOM    637  OG1 THR A  85     -17.922   2.547  19.672  1.00 89.94           O  
ATOM    638  N   LYS A  86     -15.156   2.447  17.797  1.00 91.25           N  
ATOM    639  CA  LYS A  86     -14.891   1.805  16.516  1.00 91.25           C  
ATOM    640  C   LYS A  86     -13.867   2.594  15.703  1.00 91.25           C  
ATOM    641  CB  LYS A  86     -16.188   1.656  15.711  1.00 91.25           C  
ATOM    642  O   LYS A  86     -13.859   3.826  15.734  1.00 91.25           O  
ATOM    643  CG  LYS A  86     -17.188   0.699  16.328  1.00 91.25           C  
ATOM    644  CD  LYS A  86     -18.438   0.548  15.453  1.00 91.25           C  
ATOM    645  CE  LYS A  86     -19.453  -0.375  16.094  1.00 91.25           C  
ATOM    646  NZ  LYS A  86     -20.672  -0.548  15.234  1.00 91.25           N  
ATOM    647  N   SER A  87     -13.008   1.824  15.008  1.00 93.06           N  
ATOM    648  CA  SER A  87     -12.070   2.430  14.070  1.00 93.06           C  
ATOM    649  C   SER A  87     -12.516   2.205  12.625  1.00 93.06           C  
ATOM    650  CB  SER A  87     -10.664   1.865  14.273  1.00 93.06           C  
ATOM    651  O   SER A  87     -12.914   1.100  12.258  1.00 93.06           O  
ATOM    652  OG  SER A  87     -10.188   2.158  15.578  1.00 93.06           O  
ATOM    653  N   TYR A  88     -12.430   3.309  11.883  1.00 94.00           N  
ATOM    654  CA  TYR A  88     -12.930   3.232  10.516  1.00 94.00           C  
ATOM    655  C   TYR A  88     -11.797   2.959   9.531  1.00 94.00           C  
ATOM    656  CB  TYR A  88     -13.648   4.531  10.133  1.00 94.00           C  
ATOM    657  O   TYR A  88     -11.820   1.952   8.820  1.00 94.00           O  
ATOM    658  CG  TYR A  88     -14.844   4.840  11.000  1.00 94.00           C  
ATOM    659  CD1 TYR A  88     -15.594   3.818  11.586  1.00 94.00           C  
ATOM    660  CD2 TYR A  88     -15.234   6.152  11.242  1.00 94.00           C  
ATOM    661  CE1 TYR A  88     -16.688   4.098  12.383  1.00 94.00           C  
ATOM    662  CE2 TYR A  88     -16.328   6.445  12.039  1.00 94.00           C  
ATOM    663  OH  TYR A  88     -18.141   5.695  13.398  1.00 94.00           O  
ATOM    664  CZ  TYR A  88     -17.062   5.414  12.609  1.00 94.00           C  
ATOM    665  N   TRP A  89     -10.812   3.803   9.430  1.00 95.12           N  
ATOM    666  CA  TRP A  89      -9.773   3.672   8.414  1.00 95.12           C  
ATOM    667  C   TRP A  89      -8.555   4.512   8.773  1.00 95.12           C  
ATOM    668  CB  TRP A  89     -10.305   4.090   7.039  1.00 95.12           C  
ATOM    669  O   TRP A  89      -8.633   5.391   9.633  1.00 95.12           O  
ATOM    670  CG  TRP A  89     -11.055   5.391   7.043  1.00 95.12           C  
ATOM    671  CD1 TRP A  89     -12.406   5.562   7.047  1.00 95.12           C  
ATOM    672  CD2 TRP A  89     -10.484   6.703   7.043  1.00 95.12           C  
ATOM    673  CE2 TRP A  89     -11.555   7.625   7.043  1.00 95.12           C  
ATOM    674  CE3 TRP A  89      -9.172   7.191   7.039  1.00 95.12           C  
ATOM    675  NE1 TRP A  89     -12.719   6.902   7.047  1.00 95.12           N  
ATOM    676  CH2 TRP A  89     -10.055   9.453   7.039  1.00 95.12           C  
ATOM    677  CZ2 TRP A  89     -11.352   9.008   7.043  1.00 95.12           C  
ATOM    678  CZ3 TRP A  89      -8.969   8.562   7.035  1.00 95.12           C  
ATOM    679  N   ILE A  90      -7.445   4.195   8.203  1.00 95.31           N  
ATOM    680  CA  ILE A  90      -6.207   4.965   8.195  1.00 95.31           C  
ATOM    681  C   ILE A  90      -5.828   5.316   6.758  1.00 95.31           C  
ATOM    682  CB  ILE A  90      -5.059   4.195   8.883  1.00 95.31           C  
ATOM    683  O   ILE A  90      -5.902   4.473   5.863  1.00 95.31           O  
ATOM    684  CG1 ILE A  90      -5.371   3.979  10.367  1.00 95.31           C  
ATOM    685  CG2 ILE A  90      -3.730   4.934   8.703  1.00 95.31           C  
ATOM    686  CD1 ILE A  90      -4.355   3.113  11.094  1.00 95.31           C  
ATOM    687  N   TYR A  91      -5.414   6.535   6.637  1.00 94.56           N  
ATOM    688  CA  TYR A  91      -5.070   7.023   5.305  1.00 94.56           C  
ATOM    689  C   TYR A  91      -3.729   7.742   5.316  1.00 94.56           C  
ATOM    690  CB  TYR A  91      -6.164   7.957   4.773  1.00 94.56           C  
ATOM    691  O   TYR A  91      -3.443   8.523   6.230  1.00 94.56           O  
ATOM    692  CG  TYR A  91      -5.703   8.844   3.645  1.00 94.56           C  
ATOM    693  CD1 TYR A  91      -5.379  10.180   3.871  1.00 94.56           C  
ATOM    694  CD2 TYR A  91      -5.594   8.352   2.348  1.00 94.56           C  
ATOM    695  CE1 TYR A  91      -4.957  11.008   2.832  1.00 94.56           C  
ATOM    696  CE2 TYR A  91      -5.176   9.164   1.302  1.00 94.56           C  
ATOM    697  OH  TYR A  91      -4.441  11.305   0.521  1.00 94.56           O  
ATOM    698  CZ  TYR A  91      -4.859  10.492   1.554  1.00 94.56           C  
ATOM    699  N   PHE A  92      -2.926   7.508   4.273  1.00 95.00           N  
ATOM    700  CA  PHE A  92      -1.671   8.227   4.094  1.00 95.00           C  
ATOM    701  C   PHE A  92      -1.215   8.164   2.639  1.00 95.00           C  
ATOM    702  CB  PHE A  92      -0.584   7.656   5.008  1.00 95.00           C  
ATOM    703  O   PHE A  92      -1.678   7.312   1.876  1.00 95.00           O  
ATOM    704  CG  PHE A  92      -0.311   6.191   4.789  1.00 95.00           C  
ATOM    705  CD1 PHE A  92      -1.093   5.223   5.406  1.00 95.00           C  
ATOM    706  CD2 PHE A  92       0.728   5.785   3.963  1.00 95.00           C  
ATOM    707  CE1 PHE A  92      -0.842   3.869   5.203  1.00 95.00           C  
ATOM    708  CE2 PHE A  92       0.985   4.434   3.754  1.00 95.00           C  
ATOM    709  CZ  PHE A  92       0.199   3.477   4.379  1.00 95.00           C  
ATOM    710  N   THR A  93      -0.350   9.070   2.299  1.00 93.88           N  
ATOM    711  CA  THR A  93       0.150   9.109   0.929  1.00 93.88           C  
ATOM    712  C   THR A  93       1.654   8.859   0.894  1.00 93.88           C  
ATOM    713  CB  THR A  93      -0.164  10.461   0.257  1.00 93.88           C  
ATOM    714  O   THR A  93       2.379   9.273   1.802  1.00 93.88           O  
ATOM    715  CG2 THR A  93      -1.666  10.719   0.219  1.00 93.88           C  
ATOM    716  OG1 THR A  93       0.473  11.508   0.992  1.00 93.88           O  
ATOM    717  N   VAL A  94       2.057   8.156  -0.162  1.00 93.94           N  
ATOM    718  CA  VAL A  94       3.475   7.852  -0.332  1.00 93.94           C  
ATOM    719  C   VAL A  94       3.918   8.234  -1.742  1.00 93.94           C  
ATOM    720  CB  VAL A  94       3.775   6.363  -0.066  1.00 93.94           C  
ATOM    721  O   VAL A  94       3.098   8.312  -2.660  1.00 93.94           O  
ATOM    722  CG1 VAL A  94       3.420   5.988   1.372  1.00 93.94           C  
ATOM    723  CG2 VAL A  94       3.016   5.480  -1.055  1.00 93.94           C  
ATOM    724  N   SER A  95       5.238   8.469  -1.793  1.00 92.12           N  
ATOM    725  CA  SER A  95       5.852   8.758  -3.086  1.00 92.12           C  
ATOM    726  C   SER A  95       7.156   7.996  -3.264  1.00 92.12           C  
ATOM    727  CB  SER A  95       6.105  10.258  -3.232  1.00 92.12           C  
ATOM    728  O   SER A  95       7.859   7.719  -2.289  1.00 92.12           O  
ATOM    729  OG  SER A  95       4.891  10.992  -3.148  1.00 92.12           O  
ATOM    730  N   PRO A  96       7.383   7.641  -4.570  1.00 90.81           N  
ATOM    731  CA  PRO A  96       8.727   7.086  -4.773  1.00 90.81           C  
ATOM    732  C   PRO A  96       9.828   8.031  -4.309  1.00 90.81           C  
ATOM    733  CB  PRO A  96       8.789   6.871  -6.285  1.00 90.81           C  
ATOM    734  O   PRO A  96       9.734   9.242  -4.516  1.00 90.81           O  
ATOM    735  CG  PRO A  96       7.371   6.672  -6.707  1.00 90.81           C  
ATOM    736  CD  PRO A  96       6.496   7.559  -5.867  1.00 90.81           C  
ATOM    737  N   THR A  97      10.781   7.559  -3.582  1.00 89.75           N  
ATOM    738  CA  THR A  97      11.883   8.359  -3.070  1.00 89.75           C  
ATOM    739  C   THR A  97      12.648   9.023  -4.215  1.00 89.75           C  
ATOM    740  CB  THR A  97      12.852   7.512  -2.227  1.00 89.75           C  
ATOM    741  O   THR A  97      12.703   8.484  -5.324  1.00 89.75           O  
ATOM    742  CG2 THR A  97      14.031   8.344  -1.735  1.00 89.75           C  
ATOM    743  OG1 THR A  97      12.148   6.980  -1.096  1.00 89.75           O  
ATOM    744  N   SER A  98      13.281  10.156  -3.906  1.00 82.44           N  
ATOM    745  CA  SER A  98      14.117  10.828  -4.898  1.00 82.44           C  
ATOM    746  C   SER A  98      15.227   9.914  -5.402  1.00 82.44           C  
ATOM    747  CB  SER A  98      14.719  12.109  -4.316  1.00 82.44           C  
ATOM    748  O   SER A  98      15.883   9.234  -4.609  1.00 82.44           O  
ATOM    749  OG  SER A  98      15.516  11.812  -3.180  1.00 82.44           O  
ATOM    750  N   GLY A  99      15.359   9.781  -6.738  1.00 79.50           N  
ATOM    751  CA  GLY A  99      16.375   8.945  -7.352  1.00 79.50           C  
ATOM    752  C   GLY A  99      15.844   7.633  -7.883  1.00 79.50           C  
ATOM    753  O   GLY A  99      16.531   6.926  -8.625  1.00 79.50           O  
ATOM    754  N   VAL A 100      14.672   7.262  -7.418  1.00 79.81           N  
ATOM    755  CA  VAL A 100      14.008   6.070  -7.926  1.00 79.81           C  
ATOM    756  C   VAL A 100      13.086   6.441  -9.086  1.00 79.81           C  
ATOM    757  CB  VAL A 100      13.211   5.352  -6.816  1.00 79.81           C  
ATOM    758  O   VAL A 100      12.281   7.371  -8.969  1.00 79.81           O  
ATOM    759  CG1 VAL A 100      12.516   4.109  -7.371  1.00 79.81           C  
ATOM    760  CG2 VAL A 100      14.125   4.977  -5.652  1.00 79.81           C  
ATOM    761  N   SER A 101      13.352   5.742 -10.203  1.00 84.06           N  
ATOM    762  CA  SER A 101      12.609   6.133 -11.398  1.00 84.06           C  
ATOM    763  C   SER A 101      11.141   5.730 -11.289  1.00 84.06           C  
ATOM    764  CB  SER A 101      13.227   5.508 -12.641  1.00 84.06           C  
ATOM    765  O   SER A 101      10.258   6.477 -11.719  1.00 84.06           O  
ATOM    766  OG  SER A 101      13.273   4.094 -12.531  1.00 84.06           O  
ATOM    767  N   SER A 102      10.891   4.496 -10.672  1.00 86.38           N  
ATOM    768  CA  SER A 102       9.531   3.986 -10.547  1.00 86.38           C  
ATOM    769  C   SER A 102       9.461   2.838  -9.547  1.00 86.38           C  
ATOM    770  CB  SER A 102       9.000   3.520 -11.906  1.00 86.38           C  
ATOM    771  O   SER A 102      10.461   2.170  -9.289  1.00 86.38           O  
ATOM    772  OG  SER A 102       9.750   2.414 -12.383  1.00 86.38           O  
ATOM    773  N   VAL A 103       8.234   2.736  -8.938  1.00 89.62           N  
ATOM    774  CA  VAL A 103       8.016   1.661  -7.977  1.00 89.62           C  
ATOM    775  C   VAL A 103       6.738   0.902  -8.328  1.00 89.62           C  
ATOM    776  CB  VAL A 103       7.930   2.201  -6.531  1.00 89.62           C  
ATOM    777  O   VAL A 103       5.691   1.511  -8.562  1.00 89.62           O  
ATOM    778  CG1 VAL A 103       7.676   1.063  -5.543  1.00 89.62           C  
ATOM    779  CG2 VAL A 103       9.211   2.953  -6.168  1.00 89.62           C  
ATOM    780  N   GLU A 104       6.938  -0.388  -8.469  1.00 91.06           N  
ATOM    781  CA  GLU A 104       5.762  -1.223  -8.703  1.00 91.06           C  
ATOM    782  C   GLU A 104       4.949  -1.413  -7.430  1.00 91.06           C  
ATOM    783  CB  GLU A 104       6.180  -2.584  -9.273  1.00 91.06           C  
ATOM    784  O   GLU A 104       5.477  -1.865  -6.414  1.00 91.06           O  
ATOM    785  CG  GLU A 104       5.012  -3.527  -9.523  1.00 91.06           C  
ATOM    786  CD  GLU A 104       4.086  -3.053 -10.641  1.00 91.06           C  
ATOM    787  OE1 GLU A 104       2.951  -2.621 -10.336  1.00 91.06           O  
ATOM    788  OE2 GLU A 104       4.504  -3.117 -11.812  1.00 91.06           O  
ATOM    789  N   LEU A 105       3.676  -1.104  -7.520  1.00 91.94           N  
ATOM    790  CA  LEU A 105       2.836  -1.186  -6.332  1.00 91.94           C  
ATOM    791  C   LEU A 105       1.669  -2.143  -6.555  1.00 91.94           C  
ATOM    792  CB  LEU A 105       2.309   0.201  -5.953  1.00 91.94           C  
ATOM    793  O   LEU A 105       0.593  -1.961  -5.980  1.00 91.94           O  
ATOM    794  CG  LEU A 105       3.354   1.223  -5.500  1.00 91.94           C  
ATOM    795  CD1 LEU A 105       2.711   2.596  -5.328  1.00 91.94           C  
ATOM    796  CD2 LEU A 105       4.016   0.771  -4.199  1.00 91.94           C  
ATOM    797  N   ASP A 106       1.930  -3.111  -7.355  1.00 92.75           N  
ATOM    798  CA  ASP A 106       0.929  -4.156  -7.559  1.00 92.75           C  
ATOM    799  C   ASP A 106       0.751  -4.996  -6.297  1.00 92.75           C  
ATOM    800  CB  ASP A 106       1.317  -5.051  -8.734  1.00 92.75           C  
ATOM    801  O   ASP A 106       1.732  -5.402  -5.668  1.00 92.75           O  
ATOM    802  CG  ASP A 106       0.192  -5.969  -9.180  1.00 92.75           C  
ATOM    803  OD1 ASP A 106      -0.525  -6.516  -8.312  1.00 92.75           O  
ATOM    804  OD2 ASP A 106       0.023  -6.152 -10.406  1.00 92.75           O  
ATOM    805  N   PRO A 107      -0.536  -5.234  -5.938  1.00 93.12           N  
ATOM    806  CA  PRO A 107      -0.783  -6.020  -4.727  1.00 93.12           C  
ATOM    807  C   PRO A 107      -0.130  -7.398  -4.770  1.00 93.12           C  
ATOM    808  CB  PRO A 107      -2.309  -6.137  -4.688  1.00 93.12           C  
ATOM    809  O   PRO A 107       0.076  -8.023  -3.727  1.00 93.12           O  
ATOM    810  CG  PRO A 107      -2.805  -4.945  -5.438  1.00 93.12           C  
ATOM    811  CD  PRO A 107      -1.826  -4.629  -6.531  1.00 93.12           C  
ATOM    812  N   ALA A 108       0.250  -7.883  -5.988  1.00 93.00           N  
ATOM    813  CA  ALA A 108       0.889  -9.188  -6.133  1.00 93.00           C  
ATOM    814  C   ALA A 108       2.352  -9.133  -5.703  1.00 93.00           C  
ATOM    815  CB  ALA A 108       0.780  -9.672  -7.578  1.00 93.00           C  
ATOM    816  O   ALA A 108       2.920 -10.141  -5.285  1.00 93.00           O  
ATOM    817  N   THR A 109       2.932  -7.996  -5.770  1.00 92.69           N  
ATOM    818  CA  THR A 109       4.359  -7.914  -5.492  1.00 92.69           C  
ATOM    819  C   THR A 109       4.629  -7.020  -4.289  1.00 92.69           C  
ATOM    820  CB  THR A 109       5.137  -7.387  -6.711  1.00 92.69           C  
ATOM    821  O   THR A 109       5.723  -7.039  -3.723  1.00 92.69           O  
ATOM    822  CG2 THR A 109       5.000  -8.328  -7.902  1.00 92.69           C  
ATOM    823  OG1 THR A 109       4.621  -6.098  -7.078  1.00 92.69           O  
ATOM    824  N   THR A 110       3.609  -6.215  -3.920  1.00 94.25           N  
ATOM    825  CA  THR A 110       3.768  -5.289  -2.803  1.00 94.25           C  
ATOM    826  C   THR A 110       2.895  -5.711  -1.624  1.00 94.25           C  
ATOM    827  CB  THR A 110       3.414  -3.850  -3.219  1.00 94.25           C  
ATOM    828  O   THR A 110       1.746  -6.117  -1.809  1.00 94.25           O  
ATOM    829  CG2 THR A 110       3.643  -2.873  -2.070  1.00 94.25           C  
ATOM    830  OG1 THR A 110       4.234  -3.465  -4.328  1.00 94.25           O  
ATOM    831  N   GLY A 111       3.539  -5.660  -0.475  1.00 95.44           N  
ATOM    832  CA  GLY A 111       2.781  -6.004   0.718  1.00 95.44           C  
ATOM    833  C   GLY A 111       2.643  -4.848   1.689  1.00 95.44           C  
ATOM    834  O   GLY A 111       3.467  -3.932   1.694  1.00 95.44           O  
ATOM    835  N   LEU A 112       1.534  -4.824   2.406  1.00 97.44           N  
ATOM    836  CA  LEU A 112       1.304  -3.875   3.490  1.00 97.44           C  
ATOM    837  C   LEU A 112       0.908  -4.602   4.770  1.00 97.44           C  
ATOM    838  CB  LEU A 112       0.216  -2.869   3.102  1.00 97.44           C  
ATOM    839  O   LEU A 112      -0.034  -5.398   4.773  1.00 97.44           O  
ATOM    840  CG  LEU A 112      -0.008  -1.705   4.070  1.00 97.44           C  
ATOM    841  CD1 LEU A 112      -0.407  -0.449   3.301  1.00 97.44           C  
ATOM    842  CD2 LEU A 112      -1.067  -2.066   5.105  1.00 97.44           C  
ATOM    843  N   SER A 113       1.698  -4.270   5.801  1.00 97.19           N  
ATOM    844  CA  SER A 113       1.438  -4.895   7.094  1.00 97.19           C  
ATOM    845  C   SER A 113       1.060  -3.855   8.148  1.00 97.19           C  
ATOM    846  CB  SER A 113       2.662  -5.684   7.562  1.00 97.19           C  
ATOM    847  O   SER A 113       1.544  -2.723   8.109  1.00 97.19           O  
ATOM    848  OG  SER A 113       2.986  -6.703   6.637  1.00 97.19           O  
ATOM    849  N   PHE A 114       0.208  -4.230   8.984  1.00 96.75           N  
ATOM    850  CA  PHE A 114      -0.274  -3.387  10.070  1.00 96.75           C  
ATOM    851  C   PHE A 114      -0.100  -4.086  11.414  1.00 96.75           C  
ATOM    852  CB  PHE A 114      -1.746  -3.021   9.859  1.00 96.75           C  
ATOM    853  O   PHE A 114      -0.539  -5.223  11.586  1.00 96.75           O  
ATOM    854  CG  PHE A 114      -2.352  -2.246  11.000  1.00 96.75           C  
ATOM    855  CD1 PHE A 114      -3.072  -2.896  11.992  1.00 96.75           C  
ATOM    856  CD2 PHE A 114      -2.199  -0.869  11.070  1.00 96.75           C  
ATOM    857  CE1 PHE A 114      -3.633  -2.184  13.047  1.00 96.75           C  
ATOM    858  CE2 PHE A 114      -2.756  -0.149  12.125  1.00 96.75           C  
ATOM    859  CZ  PHE A 114      -3.475  -0.808  13.109  1.00 96.75           C  
ATOM    860  N   ILE A 115       0.527  -3.314  12.328  1.00 95.50           N  
ATOM    861  CA  ILE A 115       0.776  -3.900  13.641  1.00 95.50           C  
ATOM    862  C   ILE A 115       0.373  -2.910  14.734  1.00 95.50           C  
ATOM    863  CB  ILE A 115       2.258  -4.305  13.805  1.00 95.50           C  
ATOM    864  O   ILE A 115       0.780  -1.747  14.703  1.00 95.50           O  
ATOM    865  CG1 ILE A 115       2.682  -5.254  12.680  1.00 95.50           C  
ATOM    866  CG2 ILE A 115       2.492  -4.945  15.180  1.00 95.50           C  
ATOM    867  CD1 ILE A 115       4.188  -5.426  12.547  1.00 95.50           C  
ATOM    868  N   ALA A 116      -0.424  -3.393  15.602  1.00 93.88           N  
ATOM    869  CA  ALA A 116      -0.772  -2.697  16.828  1.00 93.88           C  
ATOM    870  C   ALA A 116      -0.442  -3.551  18.062  1.00 93.88           C  
ATOM    871  CB  ALA A 116      -2.252  -2.324  16.844  1.00 93.88           C  
ATOM    872  O   ALA A 116      -1.263  -4.359  18.500  1.00 93.88           O  
ATOM    873  N   THR A 117       0.652  -3.326  18.688  1.00 91.00           N  
ATOM    874  CA  THR A 117       1.252  -4.188  19.688  1.00 91.00           C  
ATOM    875  C   THR A 117       0.431  -4.164  20.984  1.00 91.00           C  
ATOM    876  CB  THR A 117       2.701  -3.768  20.000  1.00 91.00           C  
ATOM    877  O   THR A 117       0.208  -5.207  21.594  1.00 91.00           O  
ATOM    878  CG2 THR A 117       3.344  -4.703  21.016  1.00 91.00           C  
ATOM    879  OG1 THR A 117       3.467  -3.801  18.781  1.00 91.00           O  
ATOM    880  N   GLU A 118      -0.065  -3.047  21.312  1.00 90.31           N  
ATOM    881  CA  GLU A 118      -0.801  -2.904  22.562  1.00 90.31           C  
ATOM    882  C   GLU A 118      -2.125  -3.662  22.516  1.00 90.31           C  
ATOM    883  CB  GLU A 118      -1.051  -1.428  22.875  1.00 90.31           C  
ATOM    884  O   GLU A 118      -2.631  -4.109  23.547  1.00 90.31           O  
ATOM    885  CG  GLU A 118       0.205  -0.661  23.266  1.00 90.31           C  
ATOM    886  CD  GLU A 118      -0.065   0.793  23.625  1.00 90.31           C  
ATOM    887  OE1 GLU A 118       0.902   1.581  23.719  1.00 90.31           O  
ATOM    888  OE2 GLU A 118      -1.253   1.146  23.797  1.00 90.31           O  
ATOM    889  N   GLU A 119      -2.596  -3.789  21.281  1.00 89.88           N  
ATOM    890  CA  GLU A 119      -3.863  -4.492  21.109  1.00 89.88           C  
ATOM    891  C   GLU A 119      -3.635  -5.949  20.719  1.00 89.88           C  
ATOM    892  CB  GLU A 119      -4.727  -3.791  20.047  1.00 89.88           C  
ATOM    893  O   GLU A 119      -4.590  -6.715  20.562  1.00 89.88           O  
ATOM    894  CG  GLU A 119      -5.227  -2.420  20.484  1.00 89.88           C  
ATOM    895  CD  GLU A 119      -6.176  -2.473  21.672  1.00 89.88           C  
ATOM    896  OE1 GLU A 119      -6.219  -1.501  22.453  1.00 89.88           O  
ATOM    897  OE2 GLU A 119      -6.887  -3.494  21.812  1.00 89.88           O  
ATOM    898  N   GLY A 120      -2.338  -6.332  20.547  1.00 90.38           N  
ATOM    899  CA  GLY A 120      -1.985  -7.684  20.141  1.00 90.38           C  
ATOM    900  C   GLY A 120      -2.404  -8.008  18.719  1.00 90.38           C  
ATOM    901  O   GLY A 120      -2.754  -9.148  18.406  1.00 90.38           O  
ATOM    902  N   ILE A 121      -2.445  -7.023  17.859  1.00 93.25           N  
ATOM    903  CA  ILE A 121      -2.910  -7.195  16.484  1.00 93.25           C  
ATOM    904  C   ILE A 121      -1.722  -7.156  15.531  1.00 93.25           C  
ATOM    905  CB  ILE A 121      -3.945  -6.113  16.109  1.00 93.25           C  
ATOM    906  O   ILE A 121      -0.900  -6.238  15.586  1.00 93.25           O  
ATOM    907  CG1 ILE A 121      -5.203  -6.250  16.969  1.00 93.25           C  
ATOM    908  CG2 ILE A 121      -4.289  -6.203  14.617  1.00 93.25           C  
ATOM    909  CD1 ILE A 121      -6.145  -5.055  16.875  1.00 93.25           C  
ATOM    910  N   THR A 122      -1.571  -8.180  14.758  1.00 94.50           N  
ATOM    911  CA  THR A 122      -0.606  -8.227  13.664  1.00 94.50           C  
ATOM    912  C   THR A 122      -1.271  -8.695  12.375  1.00 94.50           C  
ATOM    913  CB  THR A 122       0.578  -9.148  14.000  1.00 94.50           C  
ATOM    914  O   THR A 122      -1.751  -9.828  12.297  1.00 94.50           O  
ATOM    915  CG2 THR A 122       1.624  -9.133  12.891  1.00 94.50           C  
ATOM    916  OG1 THR A 122       1.186  -8.711  15.219  1.00 94.50           O  
ATOM    917  N   LEU A 123      -1.265  -7.809  11.445  1.00 95.00           N  
ATOM    918  CA  LEU A 123      -1.785  -8.156  10.133  1.00 95.00           C  
ATOM    919  C   LEU A 123      -0.679  -8.117   9.078  1.00 95.00           C  
ATOM    920  CB  LEU A 123      -2.916  -7.207   9.727  1.00 95.00           C  
ATOM    921  O   LEU A 123       0.086  -7.156   9.016  1.00 95.00           O  
ATOM    922  CG  LEU A 123      -4.117  -7.148  10.672  1.00 95.00           C  
ATOM    923  CD1 LEU A 123      -5.113  -6.094  10.203  1.00 95.00           C  
ATOM    924  CD2 LEU A 123      -4.789  -8.516  10.773  1.00 95.00           C  
ATOM    925  N   SER A 124      -0.659  -9.227   8.375  1.00 93.88           N  
ATOM    926  CA  SER A 124       0.352  -9.312   7.324  1.00 93.88           C  
ATOM    927  C   SER A 124      -0.287  -9.281   5.938  1.00 93.88           C  
ATOM    928  CB  SER A 124       1.188 -10.578   7.480  1.00 93.88           C  
ATOM    929  O   SER A 124      -1.344  -9.875   5.723  1.00 93.88           O  
ATOM    930  OG  SER A 124       2.215 -10.625   6.504  1.00 93.88           O  
ATOM    931  N   ASN A 125       0.210  -8.438   5.062  1.00 94.44           N  
ATOM    932  CA  ASN A 125      -0.112  -8.328   3.643  1.00 94.44           C  
ATOM    933  C   ASN A 125      -1.590  -8.016   3.426  1.00 94.44           C  
ATOM    934  CB  ASN A 125       0.272  -9.609   2.904  1.00 94.44           C  
ATOM    935  O   ASN A 125      -2.299  -8.766   2.758  1.00 94.44           O  
ATOM    936  CG  ASN A 125       0.288  -9.438   1.399  1.00 94.44           C  
ATOM    937  ND2 ASN A 125       0.163 -10.539   0.672  1.00 94.44           N  
ATOM    938  OD1 ASN A 125       0.413  -8.320   0.893  1.00 94.44           O  
ATOM    939  N   ILE A 126      -2.018  -6.906   3.949  1.00 96.56           N  
ATOM    940  CA  ILE A 126      -3.422  -6.520   3.869  1.00 96.56           C  
ATOM    941  C   ILE A 126      -3.652  -5.664   2.625  1.00 96.56           C  
ATOM    942  CB  ILE A 126      -3.875  -5.762   5.137  1.00 96.56           C  
ATOM    943  O   ILE A 126      -4.785  -5.266   2.340  1.00 96.56           O  
ATOM    944  CG1 ILE A 126      -2.984  -4.535   5.367  1.00 96.56           C  
ATOM    945  CG2 ILE A 126      -3.861  -6.688   6.355  1.00 96.56           C  
ATOM    946  CD1 ILE A 126      -3.465  -3.623   6.488  1.00 96.56           C  
ATOM    947  N   TYR A 127      -2.617  -5.395   1.907  1.00 97.00           N  
ATOM    948  CA  TYR A 127      -2.736  -4.680   0.640  1.00 97.00           C  
ATOM    949  C   TYR A 127      -3.320  -5.586  -0.440  1.00 97.00           C  
ATOM    950  CB  TYR A 127      -1.373  -4.148   0.192  1.00 97.00           C  
ATOM    951  O   TYR A 127      -2.609  -6.410  -1.020  1.00 97.00           O  
ATOM    952  CG  TYR A 127      -1.421  -3.363  -1.097  1.00 97.00           C  
ATOM    953  CD1 TYR A 127      -0.465  -3.561  -2.090  1.00 97.00           C  
ATOM    954  CD2 TYR A 127      -2.422  -2.424  -1.323  1.00 97.00           C  
ATOM    955  CE1 TYR A 127      -0.504  -2.840  -3.279  1.00 97.00           C  
ATOM    956  CE2 TYR A 127      -2.471  -1.696  -2.508  1.00 97.00           C  
ATOM    957  OH  TYR A 127      -1.553  -1.194  -4.652  1.00 97.00           O  
ATOM    958  CZ  TYR A 127      -1.509  -1.911  -3.479  1.00 97.00           C  
ATOM    959  N   LYS A 128      -4.688  -5.352  -0.792  1.00 94.38           N  
ATOM    960  CA  LYS A 128      -5.375  -6.340  -1.615  1.00 94.38           C  
ATOM    961  C   LYS A 128      -5.793  -5.742  -2.957  1.00 94.38           C  
ATOM    962  CB  LYS A 128      -6.598  -6.891  -0.883  1.00 94.38           C  
ATOM    963  O   LYS A 128      -5.875  -6.457  -3.959  1.00 94.38           O  
ATOM    964  CG  LYS A 128      -6.270  -7.652   0.390  1.00 94.38           C  
ATOM    965  CD  LYS A 128      -5.422  -8.883   0.098  1.00 94.38           C  
ATOM    966  CE  LYS A 128      -5.129  -9.680   1.365  1.00 94.38           C  
ATOM    967  NZ  LYS A 128      -4.227 -10.836   1.098  1.00 94.38           N  
ATOM    968  N   TYR A 129      -6.062  -4.445  -2.895  1.00 92.38           N  
ATOM    969  CA  TYR A 129      -6.625  -3.842  -4.098  1.00 92.38           C  
ATOM    970  C   TYR A 129      -5.871  -2.576  -4.480  1.00 92.38           C  
ATOM    971  CB  TYR A 129      -8.109  -3.523  -3.893  1.00 92.38           C  
ATOM    972  O   TYR A 129      -5.277  -1.916  -3.623  1.00 92.38           O  
ATOM    973  CG  TYR A 129      -8.922  -4.699  -3.406  1.00 92.38           C  
ATOM    974  CD1 TYR A 129      -9.242  -5.754  -4.262  1.00 92.38           C  
ATOM    975  CD2 TYR A 129      -9.375  -4.758  -2.094  1.00 92.38           C  
ATOM    976  CE1 TYR A 129      -9.992  -6.836  -3.818  1.00 92.38           C  
ATOM    977  CE2 TYR A 129     -10.125  -5.836  -1.639  1.00 92.38           C  
ATOM    978  OH  TYR A 129     -11.172  -7.941  -2.062  1.00 92.38           O  
ATOM    979  CZ  TYR A 129     -10.430  -6.871  -2.506  1.00 92.38           C  
ATOM    980  N   THR A 130      -5.883  -2.309  -5.848  1.00 90.38           N  
ATOM    981  CA  THR A 130      -5.270  -1.077  -6.332  1.00 90.38           C  
ATOM    982  C   THR A 130      -6.105  -0.461  -7.449  1.00 90.38           C  
ATOM    983  CB  THR A 130      -3.838  -1.327  -6.836  1.00 90.38           C  
ATOM    984  O   THR A 130      -6.648  -1.178  -8.289  1.00 90.38           O  
ATOM    985  CG2 THR A 130      -3.830  -2.311  -8.000  1.00 90.38           C  
ATOM    986  OG1 THR A 130      -3.266  -0.086  -7.270  1.00 90.38           O  
ATOM    987  N   LEU A 131      -6.207   0.866  -7.367  1.00 87.56           N  
ATOM    988  CA  LEU A 131      -6.902   1.604  -8.414  1.00 87.56           C  
ATOM    989  C   LEU A 131      -5.906   2.229  -9.391  1.00 87.56           C  
ATOM    990  CB  LEU A 131      -7.789   2.691  -7.812  1.00 87.56           C  
ATOM    991  O   LEU A 131      -6.293   2.998 -10.273  1.00 87.56           O  
ATOM    992  CG  LEU A 131      -8.969   2.211  -6.965  1.00 87.56           C  
ATOM    993  CD1 LEU A 131      -9.727   3.400  -6.383  1.00 87.56           C  
ATOM    994  CD2 LEU A 131      -9.906   1.336  -7.797  1.00 87.56           C  
ATOM    995  N   LEU A 132      -4.656   1.896  -9.219  1.00 84.81           N  
ATOM    996  CA  LEU A 132      -3.619   2.422 -10.102  1.00 84.81           C  
ATOM    997  C   LEU A 132      -3.783   1.886 -11.516  1.00 84.81           C  
ATOM    998  CB  LEU A 132      -2.230   2.062  -9.562  1.00 84.81           C  
ATOM    999  O   LEU A 132      -3.346   2.520 -12.484  1.00 84.81           O  
ATOM   1000  CG  LEU A 132      -1.854   2.654  -8.203  1.00 84.81           C  
ATOM   1001  CD1 LEU A 132      -0.496   2.127  -7.754  1.00 84.81           C  
ATOM   1002  CD2 LEU A 132      -1.850   4.180  -8.266  1.00 84.81           C  
ATOM   1003  N   THR A 133      -4.391   0.732 -11.641  1.00 80.88           N  
ATOM   1004  CA  THR A 133      -4.551   0.103 -12.945  1.00 80.88           C  
ATOM   1005  C   THR A 133      -5.914   0.444 -13.547  1.00 80.88           C  
ATOM   1006  CB  THR A 133      -4.398  -1.427 -12.852  1.00 80.88           C  
ATOM   1007  O   THR A 133      -6.191   0.107 -14.695  1.00 80.88           O  
ATOM   1008  CG2 THR A 133      -3.004  -1.811 -12.367  1.00 80.88           C  
ATOM   1009  OG1 THR A 133      -5.367  -1.943 -11.938  1.00 80.88           O  
ATOM   1010  N   ASP A 134      -6.727   0.956 -12.656  1.00 73.19           N  
ATOM   1011  CA  ASP A 134      -8.094   1.170 -13.125  1.00 73.19           C  
ATOM   1012  C   ASP A 134      -8.141   2.275 -14.180  1.00 73.19           C  
ATOM   1013  CB  ASP A 134      -9.016   1.513 -11.953  1.00 73.19           C  
ATOM   1014  O   ASP A 134      -7.664   3.387 -13.945  1.00 73.19           O  
ATOM   1015  CG  ASP A 134     -10.477   1.267 -12.266  1.00 73.19           C  
ATOM   1016  OD1 ASP A 134     -10.828   1.041 -13.445  1.00 73.19           O  
ATOM   1017  OD2 ASP A 134     -11.297   1.301 -11.320  1.00 73.19           O  
ATOM   1018  N   THR A 135      -8.555   1.818 -15.406  1.00 64.25           N  
ATOM   1019  CA  THR A 135      -8.695   2.764 -16.500  1.00 64.25           C  
ATOM   1020  C   THR A 135     -10.156   3.188 -16.672  1.00 64.25           C  
ATOM   1021  CB  THR A 135      -8.188   2.162 -17.828  1.00 64.25           C  
ATOM   1022  O   THR A 135     -10.484   3.977 -17.562  1.00 64.25           O  
ATOM   1023  CG2 THR A 135      -6.688   1.887 -17.766  1.00 64.25           C  
ATOM   1024  OG1 THR A 135      -8.875   0.934 -18.094  1.00 64.25           O  
ATOM   1025  N   HIS A 136     -11.016   2.594 -15.859  1.00 56.53           N  
ATOM   1026  CA  HIS A 136     -12.430   2.764 -16.172  1.00 56.53           C  
ATOM   1027  C   HIS A 136     -12.914   4.164 -15.812  1.00 56.53           C  
ATOM   1028  CB  HIS A 136     -13.273   1.716 -15.445  1.00 56.53           C  
ATOM   1029  O   HIS A 136     -12.609   4.668 -14.727  1.00 56.53           O  
ATOM   1030  CG  HIS A 136     -14.227   0.987 -16.328  1.00 56.53           C  
ATOM   1031  CD2 HIS A 136     -15.531   1.216 -16.609  1.00 56.53           C  
ATOM   1032  ND1 HIS A 136     -13.867  -0.129 -17.047  1.00 56.53           N  
ATOM   1033  CE1 HIS A 136     -14.922  -0.556 -17.734  1.00 56.53           C  
ATOM   1034  NE2 HIS A 136     -15.938   0.243 -17.484  1.00 56.53           N  
ATOM   1035  N   LEU A 137     -13.008   5.102 -16.750  1.00 50.38           N  
ATOM   1036  CA  LEU A 137     -13.625   6.422 -16.766  1.00 50.38           C  
ATOM   1037  C   LEU A 137     -15.102   6.340 -16.391  1.00 50.38           C  
ATOM   1038  CB  LEU A 137     -13.477   7.062 -18.156  1.00 50.38           C  
ATOM   1039  O   LEU A 137     -15.836   7.324 -16.516  1.00 50.38           O  
ATOM   1040  CG  LEU A 137     -12.047   7.305 -18.641  1.00 50.38           C  
ATOM   1041  CD1 LEU A 137     -12.039   7.703 -20.109  1.00 50.38           C  
ATOM   1042  CD2 LEU A 137     -11.367   8.375 -17.781  1.00 50.38           C  
ATOM   1043  N   THR A 138     -15.562   5.016 -16.141  1.00 53.00           N  
ATOM   1044  CA  THR A 138     -17.016   5.160 -16.031  1.00 53.00           C  
ATOM   1045  C   THR A 138     -17.375   6.055 -14.844  1.00 53.00           C  
ATOM   1046  CB  THR A 138     -17.688   3.791 -15.867  1.00 53.00           C  
ATOM   1047  O   THR A 138     -16.719   6.000 -13.797  1.00 53.00           O  
ATOM   1048  CG2 THR A 138     -17.812   3.074 -17.203  1.00 53.00           C  
ATOM   1049  OG1 THR A 138     -16.922   2.979 -14.969  1.00 53.00           O  
ATOM   1050  N   PRO A 139     -18.031   7.219 -15.094  1.00 51.59           N  
ATOM   1051  CA  PRO A 139     -18.500   8.039 -13.969  1.00 51.59           C  
ATOM   1052  C   PRO A 139     -19.016   7.203 -12.805  1.00 51.59           C  
ATOM   1053  CB  PRO A 139     -19.625   8.867 -14.586  1.00 51.59           C  
ATOM   1054  O   PRO A 139     -19.562   6.121 -13.008  1.00 51.59           O  
ATOM   1055  CG  PRO A 139     -19.656   8.469 -16.031  1.00 51.59           C  
ATOM   1056  CD  PRO A 139     -18.672   7.344 -16.234  1.00 51.59           C  
ATOM   1057  N   VAL A 140     -18.328   7.234 -11.664  1.00 55.38           N  
ATOM   1058  CA  VAL A 140     -19.000   6.750 -10.461  1.00 55.38           C  
ATOM   1059  C   VAL A 140     -20.406   7.344 -10.375  1.00 55.38           C  
ATOM   1060  CB  VAL A 140     -18.188   7.098  -9.188  1.00 55.38           C  
ATOM   1061  O   VAL A 140     -20.594   8.539 -10.602  1.00 55.38           O  
ATOM   1062  CG1 VAL A 140     -18.875   6.535  -7.945  1.00 55.38           C  
ATOM   1063  CG2 VAL A 140     -16.766   6.566  -9.297  1.00 55.38           C  
ATOM   1064  N   SER A 141     -21.469   6.562 -10.773  1.00 53.78           N  
ATOM   1065  CA  SER A 141     -22.812   7.094 -10.578  1.00 53.78           C  
ATOM   1066  C   SER A 141     -23.141   7.223  -9.094  1.00 53.78           C  
ATOM   1067  CB  SER A 141     -23.844   6.207 -11.266  1.00 53.78           C  
ATOM   1068  O   SER A 141     -22.875   6.305  -8.312  1.00 53.78           O  
ATOM   1069  OG  SER A 141     -23.562   6.094 -12.648  1.00 53.78           O  
ATOM   1070  N   ALA A 142     -23.203   8.461  -8.617  1.00 51.28           N  
ATOM   1071  CA  ALA A 142     -23.781   8.742  -7.305  1.00 51.28           C  
ATOM   1072  C   ALA A 142     -25.031   9.625  -7.430  1.00 51.28           C  
ATOM   1073  CB  ALA A 142     -22.750   9.406  -6.395  1.00 51.28           C  
ATOM   1074  O   ALA A 142     -24.969  10.695  -8.039  1.00 51.28           O  
ATOM   1075  N   SER A 143     -26.250   9.094  -7.035  1.00 53.75           N  
ATOM   1076  CA  SER A 143     -27.500   9.859  -7.027  1.00 53.75           C  
ATOM   1077  C   SER A 143     -27.953  10.188  -8.445  1.00 53.75           C  
ATOM   1078  CB  SER A 143     -27.328  11.156  -6.230  1.00 53.75           C  
ATOM   1079  O   SER A 143     -28.578  11.227  -8.680  1.00 53.75           O  
ATOM   1080  OG  SER A 143     -26.281  11.945  -6.777  1.00 53.75           O  
ATOM   1081  N   GLY A 144     -27.641   9.367  -9.469  1.00 53.78           N  
ATOM   1082  CA  GLY A 144     -27.984   9.742 -10.828  1.00 53.78           C  
ATOM   1083  C   GLY A 144     -26.938  10.602 -11.508  1.00 53.78           C  
ATOM   1084  O   GLY A 144     -27.125  11.023 -12.648  1.00 53.78           O  
ATOM   1085  N   TYR A 145     -25.859  11.055 -10.648  1.00 53.81           N  
ATOM   1086  CA  TYR A 145     -24.781  11.852 -11.211  1.00 53.81           C  
ATOM   1087  C   TYR A 145     -23.562  10.984 -11.508  1.00 53.81           C  
ATOM   1088  CB  TYR A 145     -24.391  12.984 -10.250  1.00 53.81           C  
ATOM   1089  O   TYR A 145     -23.250  10.055 -10.758  1.00 53.81           O  
ATOM   1090  CG  TYR A 145     -25.484  14.008 -10.047  1.00 53.81           C  
ATOM   1091  CD1 TYR A 145     -25.625  15.070 -10.938  1.00 53.81           C  
ATOM   1092  CD2 TYR A 145     -26.359  13.914  -8.977  1.00 53.81           C  
ATOM   1093  CE1 TYR A 145     -26.625  16.031 -10.750  1.00 53.81           C  
ATOM   1094  CE2 TYR A 145     -27.359  14.859  -8.781  1.00 53.81           C  
ATOM   1095  OH  TYR A 145     -28.484  16.844  -9.492  1.00 53.81           O  
ATOM   1096  CZ  TYR A 145     -27.484  15.914  -9.680  1.00 53.81           C  
ATOM   1097  N   SER A 146     -23.062  11.039 -12.773  1.00 54.62           N  
ATOM   1098  CA  SER A 146     -21.828  10.391 -13.180  1.00 54.62           C  
ATOM   1099  C   SER A 146     -20.609  11.180 -12.719  1.00 54.62           C  
ATOM   1100  CB  SER A 146     -21.781  10.211 -14.695  1.00 54.62           C  
ATOM   1101  O   SER A 146     -20.547  12.398 -12.922  1.00 54.62           O  
ATOM   1102  OG  SER A 146     -22.562   9.094 -15.094  1.00 54.62           O  
ATOM   1103  N   LEU A 147     -19.953  10.727 -11.602  1.00 55.78           N  
ATOM   1104  CA  LEU A 147     -18.688  11.383 -11.281  1.00 55.78           C  
ATOM   1105  C   LEU A 147     -17.594  10.992 -12.273  1.00 55.78           C  
ATOM   1106  CB  LEU A 147     -18.250  11.023  -9.859  1.00 55.78           C  
ATOM   1107  O   LEU A 147     -17.406   9.812 -12.555  1.00 55.78           O  
ATOM   1108  CG  LEU A 147     -19.125  11.539  -8.719  1.00 55.78           C  
ATOM   1109  CD1 LEU A 147     -19.047  10.617  -7.516  1.00 55.78           C  
ATOM   1110  CD2 LEU A 147     -18.734  12.961  -8.336  1.00 55.78           C  
ATOM   1111  N   THR A 148     -17.188  11.961 -13.180  1.00 53.22           N  
ATOM   1112  CA  THR A 148     -16.047  11.719 -14.062  1.00 53.22           C  
ATOM   1113  C   THR A 148     -14.734  11.945 -13.320  1.00 53.22           C  
ATOM   1114  CB  THR A 148     -16.109  12.625 -15.305  1.00 53.22           C  
ATOM   1115  O   THR A 148     -14.633  12.852 -12.492  1.00 53.22           O  
ATOM   1116  CG2 THR A 148     -15.445  11.961 -16.500  1.00 53.22           C  
ATOM   1117  OG1 THR A 148     -17.469  12.914 -15.625  1.00 53.22           O  
ATOM   1118  N   LEU A 149     -13.883  10.898 -13.133  1.00 57.78           N  
ATOM   1119  CA  LEU A 149     -12.516  10.984 -12.641  1.00 57.78           C  
ATOM   1120  C   LEU A 149     -11.805  12.203 -13.234  1.00 57.78           C  
ATOM   1121  CB  LEU A 149     -11.734   9.711 -12.977  1.00 57.78           C  
ATOM   1122  O   LEU A 149     -12.109  12.617 -14.359  1.00 57.78           O  
ATOM   1123  CG  LEU A 149     -12.234   8.422 -12.320  1.00 57.78           C  
ATOM   1124  CD1 LEU A 149     -12.250   7.285 -13.336  1.00 57.78           C  
ATOM   1125  CD2 LEU A 149     -11.359   8.062 -11.125  1.00 57.78           C  
ATOM   1126  N   GLU A 150     -11.133  13.070 -12.352  1.00 58.03           N  
ATOM   1127  CA  GLU A 150     -10.305  14.172 -12.844  1.00 58.03           C  
ATOM   1128  C   GLU A 150      -9.172  13.664 -13.727  1.00 58.03           C  
ATOM   1129  CB  GLU A 150      -9.742  14.984 -11.672  1.00 58.03           C  
ATOM   1130  O   GLU A 150      -8.570  12.625 -13.438  1.00 58.03           O  
ATOM   1131  CG  GLU A 150     -10.766  15.875 -10.984  1.00 58.03           C  
ATOM   1132  CD  GLU A 150     -10.164  16.797  -9.938  1.00 58.03           C  
ATOM   1133  OE1 GLU A 150     -10.922  17.500  -9.242  1.00 58.03           O  
ATOM   1134  OE2 GLU A 150      -8.914  16.812  -9.820  1.00 58.03           O  
ATOM   1135  N   SER A 151      -9.195  14.047 -14.992  1.00 57.81           N  
ATOM   1136  CA  SER A 151      -8.086  13.734 -15.891  1.00 57.81           C  
ATOM   1137  C   SER A 151      -7.312  14.984 -16.266  1.00 57.81           C  
ATOM   1138  CB  SER A 151      -8.602  13.039 -17.156  1.00 57.81           C  
ATOM   1139  O   SER A 151      -7.863  16.094 -16.250  1.00 57.81           O  
ATOM   1140  OG  SER A 151      -9.430  13.906 -17.906  1.00 57.81           O  
ATOM   1141  N   ASN A 152      -5.984  15.031 -16.078  1.00 53.19           N  
ATOM   1142  CA  ASN A 152      -5.125  16.031 -16.688  1.00 53.19           C  
ATOM   1143  C   ASN A 152      -4.508  15.531 -18.000  1.00 53.19           C  
ATOM   1144  CB  ASN A 152      -4.027  16.469 -15.719  1.00 53.19           C  
ATOM   1145  O   ASN A 152      -4.082  14.375 -18.078  1.00 53.19           O  
ATOM   1146  CG  ASN A 152      -4.363  17.766 -15.000  1.00 53.19           C  
ATOM   1147  ND2 ASN A 152      -3.955  17.859 -13.742  1.00 53.19           N  
ATOM   1148  OD1 ASN A 152      -4.984  18.656 -15.578  1.00 53.19           O  
ATOM   1149  N   LEU A 153      -4.742  16.297 -19.078  1.00 53.38           N  
ATOM   1150  CA  LEU A 153      -3.986  16.047 -20.297  1.00 53.38           C  
ATOM   1151  C   LEU A 153      -2.652  16.781 -20.266  1.00 53.38           C  
ATOM   1152  CB  LEU A 153      -4.797  16.469 -21.516  1.00 53.38           C  
ATOM   1153  O   LEU A 153      -2.609  18.000 -20.047  1.00 53.38           O  
ATOM   1154  CG  LEU A 153      -4.203  16.109 -22.875  1.00 53.38           C  
ATOM   1155  CD1 LEU A 153      -4.148  14.586 -23.047  1.00 53.38           C  
ATOM   1156  CD2 LEU A 153      -5.016  16.734 -24.000  1.00 53.38           C  
ATOM   1157  N   THR A 154      -1.575  16.016 -20.125  1.00 54.78           N  
ATOM   1158  CA  THR A 154      -0.289  16.688 -20.281  1.00 54.78           C  
ATOM   1159  C   THR A 154       0.019  16.922 -21.750  1.00 54.78           C  
ATOM   1160  CB  THR A 154       0.849  15.859 -19.641  1.00 54.78           C  
ATOM   1161  O   THR A 154      -0.678  16.422 -22.625  1.00 54.78           O  
ATOM   1162  CG2 THR A 154       0.679  15.766 -18.125  1.00 54.78           C  
ATOM   1163  OG1 THR A 154       0.847  14.539 -20.203  1.00 54.78           O  
ATOM   1164  N   SER A 155       0.967  18.000 -22.078  1.00 52.31           N  
ATOM   1165  CA  SER A 155       1.444  18.438 -23.391  1.00 52.31           C  
ATOM   1166  C   SER A 155       1.852  17.234 -24.250  1.00 52.31           C  
ATOM   1167  CB  SER A 155       2.627  19.391 -23.234  1.00 52.31           C  
ATOM   1168  O   SER A 155       1.702  17.266 -25.469  1.00 52.31           O  
ATOM   1169  OG  SER A 155       2.777  20.188 -24.391  1.00 52.31           O  
ATOM   1170  N   GLY A 156       1.996  16.016 -23.625  1.00 57.75           N  
ATOM   1171  CA  GLY A 156       2.455  14.867 -24.406  1.00 57.75           C  
ATOM   1172  C   GLY A 156       1.332  13.938 -24.812  1.00 57.75           C  
ATOM   1173  O   GLY A 156       1.581  12.867 -25.375  1.00 57.75           O  
ATOM   1174  N   GLY A 157       0.073  14.383 -24.594  1.00 59.44           N  
ATOM   1175  CA  GLY A 157      -1.074  13.617 -25.047  1.00 59.44           C  
ATOM   1176  C   GLY A 157      -1.454  12.492 -24.109  1.00 59.44           C  
ATOM   1177  O   GLY A 157      -2.268  11.633 -24.453  1.00 59.44           O  
ATOM   1178  N   ASN A 158      -0.773  12.406 -22.859  1.00 59.28           N  
ATOM   1179  CA  ASN A 158      -1.111  11.352 -21.906  1.00 59.28           C  
ATOM   1180  C   ASN A 158      -2.189  11.805 -20.922  1.00 59.28           C  
ATOM   1181  CB  ASN A 158       0.136  10.891 -21.141  1.00 59.28           C  
ATOM   1182  O   ASN A 158      -2.195  12.961 -20.484  1.00 59.28           O  
ATOM   1183  CG  ASN A 158       1.169  10.258 -22.047  1.00 59.28           C  
ATOM   1184  ND2 ASN A 158       2.443  10.461 -21.734  1.00 59.28           N  
ATOM   1185  OD1 ASN A 158       0.825   9.578 -23.031  1.00 59.28           O  
ATOM   1186  N   THR A 159      -3.285  11.000 -20.766  1.00 60.06           N  
ATOM   1187  CA  THR A 159      -4.336  11.266 -19.781  1.00 60.06           C  
ATOM   1188  C   THR A 159      -4.043  10.539 -18.469  1.00 60.06           C  
ATOM   1189  CB  THR A 159      -5.715  10.828 -20.312  1.00 60.06           C  
ATOM   1190  O   THR A 159      -3.748   9.344 -18.469  1.00 60.06           O  
ATOM   1191  CG2 THR A 159      -6.824  11.234 -19.359  1.00 60.06           C  
ATOM   1192  OG1 THR A 159      -5.945  11.453 -21.594  1.00 60.06           O  
ATOM   1193  N   TYR A 160      -4.004  11.312 -17.438  1.00 64.12           N  
ATOM   1194  CA  TYR A 160      -3.803  10.766 -16.094  1.00 64.12           C  
ATOM   1195  C   TYR A 160      -5.090  10.812 -15.281  1.00 64.12           C  
ATOM   1196  CB  TYR A 160      -2.693  11.523 -15.367  1.00 64.12           C  
ATOM   1197  O   TYR A 160      -5.828  11.805 -15.344  1.00 64.12           O  
ATOM   1198  CG  TYR A 160      -1.371  11.523 -16.094  1.00 64.12           C  
ATOM   1199  CD1 TYR A 160      -0.513  10.422 -16.016  1.00 64.12           C  
ATOM   1200  CD2 TYR A 160      -0.976  12.609 -16.859  1.00 64.12           C  
ATOM   1201  CE1 TYR A 160       0.708  10.414 -16.672  1.00 64.12           C  
ATOM   1202  CE2 TYR A 160       0.243  12.609 -17.531  1.00 64.12           C  
ATOM   1203  OH  TYR A 160       2.283  11.508 -18.094  1.00 64.12           O  
ATOM   1204  CZ  TYR A 160       1.076  11.516 -17.438  1.00 64.12           C  
ATOM   1205  N   TYR A 161      -5.262   9.664 -14.539  1.00 71.12           N  
ATOM   1206  CA  TYR A 161      -6.426   9.656 -13.656  1.00 71.12           C  
ATOM   1207  C   TYR A 161      -6.004   9.719 -12.195  1.00 71.12           C  
ATOM   1208  CB  TYR A 161      -7.277   8.406 -13.898  1.00 71.12           C  
ATOM   1209  O   TYR A 161      -5.078   9.016 -11.781  1.00 71.12           O  
ATOM   1210  CG  TYR A 161      -7.820   8.312 -15.305  1.00 71.12           C  
ATOM   1211  CD1 TYR A 161      -8.969   9.008 -15.680  1.00 71.12           C  
ATOM   1212  CD2 TYR A 161      -7.184   7.523 -16.266  1.00 71.12           C  
ATOM   1213  CE1 TYR A 161      -9.469   8.914 -16.969  1.00 71.12           C  
ATOM   1214  CE2 TYR A 161      -7.680   7.426 -17.562  1.00 71.12           C  
ATOM   1215  OH  TYR A 161      -9.312   8.031 -19.188  1.00 71.12           O  
ATOM   1216  CZ  TYR A 161      -8.820   8.125 -17.906  1.00 71.12           C  
ATOM   1217  N   TYR A 162      -6.570  10.703 -11.484  1.00 79.00           N  
ATOM   1218  CA  TYR A 162      -6.281  10.797 -10.062  1.00 79.00           C  
ATOM   1219  C   TYR A 162      -7.547  11.102  -9.266  1.00 79.00           C  
ATOM   1220  CB  TYR A 162      -5.227  11.875  -9.789  1.00 79.00           C  
ATOM   1221  O   TYR A 162      -8.562  11.516  -9.836  1.00 79.00           O  
ATOM   1222  CG  TYR A 162      -5.676  13.266 -10.164  1.00 79.00           C  
ATOM   1223  CD1 TYR A 162      -5.492  13.758 -11.453  1.00 79.00           C  
ATOM   1224  CD2 TYR A 162      -6.281  14.094  -9.227  1.00 79.00           C  
ATOM   1225  CE1 TYR A 162      -5.902  15.039 -11.797  1.00 79.00           C  
ATOM   1226  CE2 TYR A 162      -6.695  15.375  -9.555  1.00 79.00           C  
ATOM   1227  OH  TYR A 162      -6.910  17.109 -11.180  1.00 79.00           O  
ATOM   1228  CZ  TYR A 162      -6.504  15.844 -10.844  1.00 79.00           C  
ATOM   1229  N   PHE A 163      -7.438  10.695  -7.992  1.00 82.25           N  
ATOM   1230  CA  PHE A 163      -8.531  10.984  -7.066  1.00 82.25           C  
ATOM   1231  C   PHE A 163      -8.125  12.070  -6.078  1.00 82.25           C  
ATOM   1232  CB  PHE A 163      -8.938   9.711  -6.309  1.00 82.25           C  
ATOM   1233  O   PHE A 163      -7.102  11.953  -5.398  1.00 82.25           O  
ATOM   1234  CG  PHE A 163      -9.383   8.594  -7.207  1.00 82.25           C  
ATOM   1235  CD1 PHE A 163     -10.719   8.469  -7.582  1.00 82.25           C  
ATOM   1236  CD2 PHE A 163      -8.469   7.656  -7.676  1.00 82.25           C  
ATOM   1237  CE1 PHE A 163     -11.133   7.426  -8.414  1.00 82.25           C  
ATOM   1238  CE2 PHE A 163      -8.875   6.617  -8.508  1.00 82.25           C  
ATOM   1239  CZ  PHE A 163     -10.203   6.504  -8.875  1.00 82.25           C  
ATOM   1240  N   SER A 164      -8.891  13.172  -6.125  1.00 77.31           N  
ATOM   1241  CA  SER A 164      -8.570  14.320  -5.281  1.00 77.31           C  
ATOM   1242  C   SER A 164      -8.891  14.031  -3.816  1.00 77.31           C  
ATOM   1243  CB  SER A 164      -9.328  15.562  -5.746  1.00 77.31           C  
ATOM   1244  O   SER A 164      -8.344  14.672  -2.918  1.00 77.31           O  
ATOM   1245  OG  SER A 164     -10.719  15.297  -5.824  1.00 77.31           O  
ATOM   1246  N   SER A 165      -9.820  13.086  -3.660  1.00 83.81           N  
ATOM   1247  CA  SER A 165     -10.242  12.734  -2.307  1.00 83.81           C  
ATOM   1248  C   SER A 165     -10.250  11.227  -2.102  1.00 83.81           C  
ATOM   1249  CB  SER A 165     -11.633  13.305  -2.016  1.00 83.81           C  
ATOM   1250  O   SER A 165     -10.570  10.469  -3.021  1.00 83.81           O  
ATOM   1251  OG  SER A 165     -12.164  12.758  -0.822  1.00 83.81           O  
ATOM   1252  N   PRO A 166      -9.805  10.828  -0.855  1.00 89.06           N  
ATOM   1253  CA  PRO A 166      -9.844   9.398  -0.562  1.00 89.06           C  
ATOM   1254  C   PRO A 166     -11.258   8.812  -0.660  1.00 89.06           C  
ATOM   1255  CB  PRO A 166      -9.320   9.312   0.873  1.00 89.06           C  
ATOM   1256  O   PRO A 166     -11.422   7.645  -1.012  1.00 89.06           O  
ATOM   1257  CG  PRO A 166      -9.516  10.688   1.433  1.00 89.06           C  
ATOM   1258  CD  PRO A 166      -9.414  11.680   0.310  1.00 89.06           C  
ATOM   1259  N   TYR A 167     -12.234   9.594  -0.430  1.00 89.19           N  
ATOM   1260  CA  TYR A 167     -13.617   9.125  -0.452  1.00 89.19           C  
ATOM   1261  C   TYR A 167     -14.086   8.898  -1.882  1.00 89.19           C  
ATOM   1262  CB  TYR A 167     -14.539  10.133   0.247  1.00 89.19           C  
ATOM   1263  O   TYR A 167     -14.867   7.977  -2.143  1.00 89.19           O  
ATOM   1264  CG  TYR A 167     -14.242  10.305   1.718  1.00 89.19           C  
ATOM   1265  CD1 TYR A 167     -14.297   9.219   2.590  1.00 89.19           C  
ATOM   1266  CD2 TYR A 167     -13.914  11.547   2.240  1.00 89.19           C  
ATOM   1267  CE1 TYR A 167     -14.031   9.367   3.945  1.00 89.19           C  
ATOM   1268  CE2 TYR A 167     -13.641  11.711   3.596  1.00 89.19           C  
ATOM   1269  OH  TYR A 167     -13.438  10.773   5.781  1.00 89.19           O  
ATOM   1270  CZ  TYR A 167     -13.703  10.617   4.438  1.00 89.19           C  
ATOM   1271  N   LEU A 168     -13.641   9.773  -2.797  1.00 86.06           N  
ATOM   1272  CA  LEU A 168     -13.914   9.516  -4.207  1.00 86.06           C  
ATOM   1273  C   LEU A 168     -13.289   8.203  -4.656  1.00 86.06           C  
ATOM   1274  CB  LEU A 168     -13.391  10.664  -5.070  1.00 86.06           C  
ATOM   1275  O   LEU A 168     -13.883   7.457  -5.438  1.00 86.06           O  
ATOM   1276  CG  LEU A 168     -14.180  11.977  -5.004  1.00 86.06           C  
ATOM   1277  CD1 LEU A 168     -13.438  13.078  -5.766  1.00 86.06           C  
ATOM   1278  CD2 LEU A 168     -15.586  11.789  -5.559  1.00 86.06           C  
ATOM   1279  N   ALA A 169     -12.125   7.965  -4.156  1.00 87.75           N  
ATOM   1280  CA  ALA A 169     -11.438   6.711  -4.445  1.00 87.75           C  
ATOM   1281  C   ALA A 169     -12.227   5.516  -3.916  1.00 87.75           C  
ATOM   1282  CB  ALA A 169     -10.031   6.723  -3.848  1.00 87.75           C  
ATOM   1283  O   ALA A 169     -12.289   4.469  -4.566  1.00 87.75           O  
ATOM   1284  N   LEU A 170     -12.828   5.676  -2.773  1.00 88.94           N  
ATOM   1285  CA  LEU A 170     -13.625   4.617  -2.170  1.00 88.94           C  
ATOM   1286  C   LEU A 170     -14.828   4.277  -3.047  1.00 88.94           C  
ATOM   1287  CB  LEU A 170     -14.102   5.031  -0.774  1.00 88.94           C  
ATOM   1288  O   LEU A 170     -15.164   3.105  -3.215  1.00 88.94           O  
ATOM   1289  CG  LEU A 170     -14.523   3.900   0.161  1.00 88.94           C  
ATOM   1290  CD1 LEU A 170     -13.375   2.922   0.370  1.00 88.94           C  
ATOM   1291  CD2 LEU A 170     -15.008   4.461   1.495  1.00 88.94           C  
ATOM   1292  N   LEU A 171     -15.477   5.289  -3.543  1.00 86.12           N  
ATOM   1293  CA  LEU A 171     -16.609   5.078  -4.430  1.00 86.12           C  
ATOM   1294  C   LEU A 171     -16.188   4.324  -5.688  1.00 86.12           C  
ATOM   1295  CB  LEU A 171     -17.250   6.418  -4.812  1.00 86.12           C  
ATOM   1296  O   LEU A 171     -16.906   3.430  -6.148  1.00 86.12           O  
ATOM   1297  CG  LEU A 171     -17.938   7.188  -3.686  1.00 86.12           C  
ATOM   1298  CD1 LEU A 171     -18.453   8.523  -4.199  1.00 86.12           C  
ATOM   1299  CD2 LEU A 171     -19.062   6.363  -3.084  1.00 86.12           C  
ATOM   1300  N   ALA A 172     -15.055   4.695  -6.164  1.00 83.25           N  
ATOM   1301  CA  ALA A 172     -14.523   4.031  -7.352  1.00 83.25           C  
ATOM   1302  C   ALA A 172     -14.180   2.574  -7.059  1.00 83.25           C  
ATOM   1303  CB  ALA A 172     -13.289   4.770  -7.871  1.00 83.25           C  
ATOM   1304  O   ALA A 172     -14.414   1.695  -7.895  1.00 83.25           O  
ATOM   1305  N   LEU A 173     -13.586   2.410  -5.961  1.00 86.94           N  
ATOM   1306  CA  LEU A 173     -13.250   1.052  -5.555  1.00 86.94           C  
ATOM   1307  C   LEU A 173     -14.500   0.182  -5.477  1.00 86.94           C  
ATOM   1308  CB  LEU A 173     -12.539   1.060  -4.199  1.00 86.94           C  
ATOM   1309  O   LEU A 173     -14.500  -0.963  -5.934  1.00 86.94           O  
ATOM   1310  CG  LEU A 173     -12.102  -0.301  -3.654  1.00 86.94           C  
ATOM   1311  CD1 LEU A 173     -11.016  -0.904  -4.543  1.00 86.94           C  
ATOM   1312  CD2 LEU A 173     -11.609  -0.170  -2.217  1.00 86.94           C  
ATOM   1313  N   ASN A 174     -15.562   0.682  -4.754  1.00 86.12           N  
ATOM   1314  CA  ASN A 174     -16.828  -0.028  -4.633  1.00 86.12           C  
ATOM   1315  C   ASN A 174     -17.375  -0.444  -5.996  1.00 86.12           C  
ATOM   1316  CB  ASN A 174     -17.859   0.830  -3.889  1.00 86.12           C  
ATOM   1317  O   ASN A 174     -17.844  -1.570  -6.164  1.00 86.12           O  
ATOM   1318  CG  ASN A 174     -19.172   0.110  -3.672  1.00 86.12           C  
ATOM   1319  ND2 ASN A 174     -20.266   0.756  -4.047  1.00 86.12           N  
ATOM   1320  OD1 ASN A 174     -19.203  -1.018  -3.170  1.00 86.12           O  
ATOM   1321  N   GLN A 175     -17.297   0.392  -6.949  1.00 80.62           N  
ATOM   1322  CA  GLN A 175     -17.781   0.114  -8.297  1.00 80.62           C  
ATOM   1323  C   GLN A 175     -16.906  -0.937  -8.984  1.00 80.62           C  
ATOM   1324  CB  GLN A 175     -17.812   1.396  -9.133  1.00 80.62           C  
ATOM   1325  O   GLN A 175     -17.422  -1.782  -9.727  1.00 80.62           O  
ATOM   1326  CG  GLN A 175     -18.938   2.344  -8.758  1.00 80.62           C  
ATOM   1327  CD  GLN A 175     -19.031   3.543  -9.680  1.00 80.62           C  
ATOM   1328  NE2 GLN A 175     -20.016   4.402  -9.445  1.00 80.62           N  
ATOM   1329  OE1 GLN A 175     -18.219   3.697 -10.602  1.00 80.62           O  
ATOM   1330  N   SER A 176     -15.680  -0.785  -8.805  1.00 79.81           N  
ATOM   1331  CA  SER A 176     -14.750  -1.721  -9.430  1.00 79.81           C  
ATOM   1332  C   SER A 176     -14.922  -3.129  -8.867  1.00 79.81           C  
ATOM   1333  CB  SER A 176     -13.305  -1.259  -9.227  1.00 79.81           C  
ATOM   1334  O   SER A 176     -14.766  -4.113  -9.594  1.00 79.81           O  
ATOM   1335  OG  SER A 176     -12.398  -2.262  -9.641  1.00 79.81           O  
ATOM   1336  N   LEU A 177     -15.336  -3.162  -7.613  1.00 81.50           N  
ATOM   1337  CA  LEU A 177     -15.461  -4.461  -6.965  1.00 81.50           C  
ATOM   1338  C   LEU A 177     -16.875  -5.008  -7.113  1.00 81.50           C  
ATOM   1339  CB  LEU A 177     -15.094  -4.359  -5.480  1.00 81.50           C  
ATOM   1340  O   LEU A 177     -17.109  -6.215  -6.969  1.00 81.50           O  
ATOM   1341  CG  LEU A 177     -13.648  -3.996  -5.164  1.00 81.50           C  
ATOM   1342  CD1 LEU A 177     -13.438  -3.908  -3.656  1.00 81.50           C  
ATOM   1343  CD2 LEU A 177     -12.695  -5.012  -5.781  1.00 81.50           C  
ATOM   1344  N   SER A 178     -17.969  -4.086  -7.129  1.00 66.19           N  
ATOM   1345  CA  SER A 178     -19.391  -4.418  -7.164  1.00 66.19           C  
ATOM   1346  C   SER A 178     -19.734  -5.258  -8.391  1.00 66.19           C  
ATOM   1347  CB  SER A 178     -20.234  -3.146  -7.152  1.00 66.19           C  
ATOM   1348  O   SER A 178     -20.828  -5.805  -8.484  1.00 66.19           O  
ATOM   1349  OG  SER A 178     -20.125  -2.479  -5.906  1.00 66.19           O  
ATOM   1350  N   LYS A 179     -18.766  -5.520  -9.219  1.00 53.44           N  
ATOM   1351  CA  LYS A 179     -19.047  -6.508 -10.250  1.00 53.44           C  
ATOM   1352  C   LYS A 179     -19.156  -7.910  -9.656  1.00 53.44           C  
ATOM   1353  CB  LYS A 179     -17.953  -6.484 -11.320  1.00 53.44           C  
ATOM   1354  O   LYS A 179     -19.641  -8.836 -10.320  1.00 53.44           O  
ATOM   1355  CG  LYS A 179     -18.078  -5.320 -12.297  1.00 53.44           C  
ATOM   1356  CD  LYS A 179     -17.125  -5.480 -13.477  1.00 53.44           C  
ATOM   1357  CE  LYS A 179     -17.188  -4.277 -14.406  1.00 53.44           C  
ATOM   1358  NZ  LYS A 179     -16.344  -4.477 -15.625  1.00 53.44           N  
ATOM   1359  N   VAL A 180     -19.219  -8.008  -8.258  1.00 51.00           N  
ATOM   1360  CA  VAL A 180     -19.297  -9.359  -7.719  1.00 51.00           C  
ATOM   1361  C   VAL A 180     -20.453  -9.453  -6.715  1.00 51.00           C  
ATOM   1362  CB  VAL A 180     -17.969  -9.781  -7.055  1.00 51.00           C  
ATOM   1363  O   VAL A 180     -20.656  -8.539  -5.918  1.00 51.00           O  
ATOM   1364  CG1 VAL A 180     -17.859 -11.305  -6.996  1.00 51.00           C  
ATOM   1365  CG2 VAL A 180     -16.781  -9.188  -7.809  1.00 51.00           C  
ATOM   1366  N   SER A 181     -21.734 -10.039  -7.016  1.00 51.69           N  
ATOM   1367  CA  SER A 181     -22.938 -10.508  -6.348  1.00 51.69           C  
ATOM   1368  C   SER A 181     -22.688 -10.797  -4.875  1.00 51.69           C  
ATOM   1369  CB  SER A 181     -23.469 -11.773  -7.035  1.00 51.69           C  
ATOM   1370  O   SER A 181     -21.891 -11.672  -4.535  1.00 51.69           O  
ATOM   1371  OG  SER A 181     -22.406 -12.617  -7.434  1.00 51.69           O  
ATOM   1372  N   GLY A 182     -22.797  -9.750  -3.867  1.00 57.62           N  
ATOM   1373  CA  GLY A 182     -23.281  -9.867  -2.502  1.00 57.62           C  
ATOM   1374  C   GLY A 182     -22.203 -10.289  -1.518  1.00 57.62           C  
ATOM   1375  O   GLY A 182     -22.391 -10.172  -0.304  1.00 57.62           O  
ATOM   1376  N   HIS A 183     -20.891 -10.242  -1.891  1.00 65.38           N  
ATOM   1377  CA  HIS A 183     -19.844 -10.516  -0.910  1.00 65.38           C  
ATOM   1378  C   HIS A 183     -18.609  -9.672  -1.184  1.00 65.38           C  
ATOM   1379  CB  HIS A 183     -19.484 -12.000  -0.906  1.00 65.38           C  
ATOM   1380  O   HIS A 183     -17.484 -10.188  -1.159  1.00 65.38           O  
ATOM   1381  CG  HIS A 183     -20.609 -12.883  -0.449  1.00 65.38           C  
ATOM   1382  CD2 HIS A 183     -20.922 -13.344   0.783  1.00 65.38           C  
ATOM   1383  ND1 HIS A 183     -21.547 -13.406  -1.313  1.00 65.38           N  
ATOM   1384  CE1 HIS A 183     -22.406 -14.148  -0.629  1.00 65.38           C  
ATOM   1385  NE2 HIS A 183     -22.047 -14.125   0.645  1.00 65.38           N  
ATOM   1386  N   SER A 184     -18.828  -8.469  -1.549  1.00 77.06           N  
ATOM   1387  CA  SER A 184     -17.656  -7.617  -1.737  1.00 77.06           C  
ATOM   1388  C   SER A 184     -17.141  -7.078  -0.406  1.00 77.06           C  
ATOM   1389  CB  SER A 184     -17.984  -6.453  -2.674  1.00 77.06           C  
ATOM   1390  O   SER A 184     -17.875  -7.031   0.578  1.00 77.06           O  
ATOM   1391  OG  SER A 184     -18.391  -6.930  -3.947  1.00 77.06           O  
ATOM   1392  N   PRO A 185     -15.828  -7.035  -0.261  1.00 88.75           N  
ATOM   1393  CA  PRO A 185     -15.266  -6.531   0.994  1.00 88.75           C  
ATOM   1394  C   PRO A 185     -15.773  -5.141   1.353  1.00 88.75           C  
ATOM   1395  CB  PRO A 185     -13.758  -6.512   0.718  1.00 88.75           C  
ATOM   1396  O   PRO A 185     -15.719  -4.738   2.520  1.00 88.75           O  
ATOM   1397  CG  PRO A 185     -13.648  -6.508  -0.771  1.00 88.75           C  
ATOM   1398  CD  PRO A 185     -14.852  -7.191  -1.345  1.00 88.75           C  
ATOM   1399  N   ILE A 186     -16.375  -4.492   0.312  1.00 89.38           N  
ATOM   1400  CA  ILE A 186     -16.875  -3.141   0.535  1.00 89.38           C  
ATOM   1401  C   ILE A 186     -18.203  -2.961  -0.177  1.00 89.38           C  
ATOM   1402  CB  ILE A 186     -15.859  -2.078   0.052  1.00 89.38           C  
ATOM   1403  O   ILE A 186     -18.406  -3.482  -1.277  1.00 89.38           O  
ATOM   1404  CG1 ILE A 186     -16.391  -0.668   0.344  1.00 89.38           C  
ATOM   1405  CG2 ILE A 186     -15.562  -2.254  -1.440  1.00 89.38           C  
ATOM   1406  CD1 ILE A 186     -15.383   0.440   0.050  1.00 89.38           C  
ATOM   1407  N   TYR A 187     -19.125  -2.240   0.515  1.00 88.94           N  
ATOM   1408  CA  TYR A 187     -20.422  -1.840  -0.031  1.00 88.94           C  
ATOM   1409  C   TYR A 187     -20.750  -0.406   0.359  1.00 88.94           C  
ATOM   1410  CB  TYR A 187     -21.516  -2.785   0.453  1.00 88.94           C  
ATOM   1411  O   TYR A 187     -20.688  -0.045   1.537  1.00 88.94           O  
ATOM   1412  CG  TYR A 187     -22.891  -2.447  -0.090  1.00 88.94           C  
ATOM   1413  CD1 TYR A 187     -23.797  -1.719   0.669  1.00 88.94           C  
ATOM   1414  CD2 TYR A 187     -23.266  -2.859  -1.362  1.00 88.94           C  
ATOM   1415  CE1 TYR A 187     -25.062  -1.408   0.173  1.00 88.94           C  
ATOM   1416  CE2 TYR A 187     -24.531  -2.553  -1.868  1.00 88.94           C  
ATOM   1417  OH  TYR A 187     -26.672  -1.523  -1.590  1.00 88.94           O  
ATOM   1418  CZ  TYR A 187     -25.422  -1.828  -1.095  1.00 88.94           C  
ATOM   1419  N   ILE A 188     -21.078   0.321  -0.748  1.00 87.75           N  
ATOM   1420  CA  ILE A 188     -21.406   1.717  -0.490  1.00 87.75           C  
ATOM   1421  C   ILE A 188     -22.781   2.033  -1.080  1.00 87.75           C  
ATOM   1422  CB  ILE A 188     -20.344   2.672  -1.070  1.00 87.75           C  
ATOM   1423  O   ILE A 188     -23.078   1.660  -2.219  1.00 87.75           O  
ATOM   1424  CG1 ILE A 188     -18.969   2.350  -0.488  1.00 87.75           C  
ATOM   1425  CG2 ILE A 188     -20.719   4.133  -0.803  1.00 87.75           C  
ATOM   1426  CD1 ILE A 188     -17.844   3.219  -1.037  1.00 87.75           C  
ATOM   1427  N   ASN A 189     -23.531   2.660  -0.189  1.00 85.00           N  
ATOM   1428  CA  ASN A 189     -24.875   3.078  -0.581  1.00 85.00           C  
ATOM   1429  C   ASN A 189     -25.141   4.535  -0.203  1.00 85.00           C  
ATOM   1430  CB  ASN A 189     -25.938   2.166   0.050  1.00 85.00           C  
ATOM   1431  O   ASN A 189     -24.484   5.082   0.677  1.00 85.00           O  
ATOM   1432  CG  ASN A 189     -27.266   2.238  -0.661  1.00 85.00           C  
ATOM   1433  ND2 ASN A 189     -28.281   1.589  -0.094  1.00 85.00           N  
ATOM   1434  OD1 ASN A 189     -27.391   2.875  -1.711  1.00 85.00           O  
ATOM   1435  N   TYR A 190     -25.969   5.230  -0.958  1.00 79.00           N  
ATOM   1436  CA  TYR A 190     -26.250   6.633  -0.658  1.00 79.00           C  
ATOM   1437  C   TYR A 190     -27.672   6.809  -0.136  1.00 79.00           C  
ATOM   1438  CB  TYR A 190     -26.047   7.500  -1.902  1.00 79.00           C  
ATOM   1439  O   TYR A 190     -28.109   7.930   0.123  1.00 79.00           O  
ATOM   1440  CG  TYR A 190     -26.875   7.074  -3.086  1.00 79.00           C  
ATOM   1441  CD1 TYR A 190     -26.391   6.137  -3.998  1.00 79.00           C  
ATOM   1442  CD2 TYR A 190     -28.141   7.613  -3.297  1.00 79.00           C  
ATOM   1443  CE1 TYR A 190     -27.156   5.742  -5.094  1.00 79.00           C  
ATOM   1444  CE2 TYR A 190     -28.906   7.227  -4.387  1.00 79.00           C  
ATOM   1445  OH  TYR A 190     -29.172   5.906  -6.359  1.00 79.00           O  
ATOM   1446  CZ  TYR A 190     -28.422   6.293  -5.277  1.00 79.00           C  
ATOM   1447  N   THR A 191     -28.484   5.766  -0.092  1.00 72.88           N  
ATOM   1448  CA  THR A 191     -29.812   5.832   0.507  1.00 72.88           C  
ATOM   1449  C   THR A 191     -29.797   5.273   1.928  1.00 72.88           C  
ATOM   1450  CB  THR A 191     -30.844   5.066  -0.336  1.00 72.88           C  
ATOM   1451  O   THR A 191     -29.172   4.242   2.188  1.00 72.88           O  
ATOM   1452  CG2 THR A 191     -31.094   5.762  -1.672  1.00 72.88           C  
ATOM   1453  OG1 THR A 191     -30.359   3.738  -0.583  1.00 72.88           O  
ATOM   1454  N   SER A 192     -30.297   6.113   2.867  1.00 68.06           N  
ATOM   1455  CA  SER A 192     -30.375   5.613   4.234  1.00 68.06           C  
ATOM   1456  C   SER A 192     -31.344   4.434   4.332  1.00 68.06           C  
ATOM   1457  CB  SER A 192     -30.828   6.727   5.184  1.00 68.06           C  
ATOM   1458  O   SER A 192     -32.281   4.324   3.539  1.00 68.06           O  
ATOM   1459  OG  SER A 192     -32.156   7.109   4.914  1.00 68.06           O  
ATOM   1460  N   PHE A 193     -30.906   3.393   5.145  1.00 76.06           N  
ATOM   1461  CA  PHE A 193     -31.781   2.268   5.434  1.00 76.06           C  
ATOM   1462  C   PHE A 193     -32.875   2.670   6.418  1.00 76.06           C  
ATOM   1463  CB  PHE A 193     -30.984   1.085   5.988  1.00 76.06           C  
ATOM   1464  O   PHE A 193     -32.625   3.434   7.352  1.00 76.06           O  
ATOM   1465  CG  PHE A 193     -29.938   0.558   5.039  1.00 76.06           C  
ATOM   1466  CD1 PHE A 193     -30.312  -0.091   3.869  1.00 76.06           C  
ATOM   1467  CD2 PHE A 193     -28.594   0.711   5.324  1.00 76.06           C  
ATOM   1468  CE1 PHE A 193     -29.344  -0.579   2.990  1.00 76.06           C  
ATOM   1469  CE2 PHE A 193     -27.625   0.226   4.449  1.00 76.06           C  
ATOM   1470  CZ  PHE A 193     -28.000  -0.420   3.283  1.00 76.06           C  
ATOM   1471  N   SER A 194     -34.125   2.393   5.945  1.00 79.25           N  
ATOM   1472  CA  SER A 194     -35.312   2.713   6.750  1.00 79.25           C  
ATOM   1473  C   SER A 194     -36.188   1.487   6.949  1.00 79.25           C  
ATOM   1474  CB  SER A 194     -36.125   3.834   6.094  1.00 79.25           C  
ATOM   1475  O   SER A 194     -35.844   0.386   6.516  1.00 79.25           O  
ATOM   1476  OG  SER A 194     -36.719   3.381   4.898  1.00 79.25           O  
ATOM   1477  N   SER A 195     -37.375   1.716   7.719  1.00 80.56           N  
ATOM   1478  CA  SER A 195     -38.312   0.635   7.906  1.00 80.56           C  
ATOM   1479  C   SER A 195     -38.906   0.166   6.570  1.00 80.56           C  
ATOM   1480  CB  SER A 195     -39.469   1.080   8.828  1.00 80.56           C  
ATOM   1481  O   SER A 195     -39.188  -1.018   6.398  1.00 80.56           O  
ATOM   1482  OG  SER A 195     -40.188   2.164   8.258  1.00 80.56           O  
ATOM   1483  N   THR A 196     -39.062   1.126   5.535  1.00 83.19           N  
ATOM   1484  CA  THR A 196     -39.562   0.792   4.215  1.00 83.19           C  
ATOM   1485  C   THR A 196     -38.469   0.210   3.332  1.00 83.19           C  
ATOM   1486  CB  THR A 196     -40.188   2.027   3.527  1.00 83.19           C  
ATOM   1487  O   THR A 196     -38.750  -0.512   2.373  1.00 83.19           O  
ATOM   1488  CG2 THR A 196     -41.406   2.541   4.301  1.00 83.19           C  
ATOM   1489  OG1 THR A 196     -39.219   3.066   3.459  1.00 83.19           O  
ATOM   1490  N   ASN A 197     -37.188   0.484   3.615  1.00 79.94           N  
ATOM   1491  CA  ASN A 197     -36.000  -0.033   2.938  1.00 79.94           C  
ATOM   1492  C   ASN A 197     -34.969  -0.527   3.932  1.00 79.94           C  
ATOM   1493  CB  ASN A 197     -35.406   1.034   2.021  1.00 79.94           C  
ATOM   1494  O   ASN A 197     -34.000   0.190   4.250  1.00 79.94           O  
ATOM   1495  CG  ASN A 197     -34.281   0.493   1.146  1.00 79.94           C  
ATOM   1496  ND2 ASN A 197     -33.312   1.327   0.866  1.00 79.94           N  
ATOM   1497  OD1 ASN A 197     -34.312  -0.666   0.723  1.00 79.94           O  
ATOM   1498  N   PRO A 198     -35.281  -1.730   4.520  1.00 82.56           N  
ATOM   1499  CA  PRO A 198     -34.406  -2.193   5.590  1.00 82.56           C  
ATOM   1500  C   PRO A 198     -33.000  -2.566   5.086  1.00 82.56           C  
ATOM   1501  CB  PRO A 198     -35.125  -3.422   6.141  1.00 82.56           C  
ATOM   1502  O   PRO A 198     -32.844  -2.898   3.910  1.00 82.56           O  
ATOM   1503  CG  PRO A 198     -35.938  -3.930   4.996  1.00 82.56           C  
ATOM   1504  CD  PRO A 198     -36.312  -2.766   4.117  1.00 82.56           C  
ATOM   1505  N   GLU A 199     -32.000  -2.320   6.039  1.00 83.12           N  
ATOM   1506  CA  GLU A 199     -30.641  -2.779   5.781  1.00 83.12           C  
ATOM   1507  C   GLU A 199     -30.609  -4.281   5.504  1.00 83.12           C  
ATOM   1508  CB  GLU A 199     -29.734  -2.443   6.965  1.00 83.12           C  
ATOM   1509  O   GLU A 199     -31.188  -5.070   6.262  1.00 83.12           O  
ATOM   1510  CG  GLU A 199     -28.281  -2.846   6.750  1.00 83.12           C  
ATOM   1511  CD  GLU A 199     -27.375  -2.502   7.930  1.00 83.12           C  
ATOM   1512  OE1 GLU A 199     -26.281  -3.080   8.039  1.00 83.12           O  
ATOM   1513  OE2 GLU A 199     -27.797  -1.650   8.750  1.00 83.12           O  
ATOM   1514  N   PRO A 200     -29.984  -4.645   4.340  1.00 83.25           N  
ATOM   1515  CA  PRO A 200     -29.859  -6.074   4.055  1.00 83.25           C  
ATOM   1516  C   PRO A 200     -29.141  -6.836   5.168  1.00 83.25           C  
ATOM   1517  CB  PRO A 200     -29.062  -6.109   2.758  1.00 83.25           C  
ATOM   1518  O   PRO A 200     -28.250  -6.289   5.820  1.00 83.25           O  
ATOM   1519  CG  PRO A 200     -29.219  -4.746   2.168  1.00 83.25           C  
ATOM   1520  CD  PRO A 200     -29.422  -3.764   3.287  1.00 83.25           C  
ATOM   1521  N   SER A 201     -29.594  -8.062   5.438  1.00 84.88           N  
ATOM   1522  CA  SER A 201     -29.094  -8.875   6.539  1.00 84.88           C  
ATOM   1523  C   SER A 201     -27.594  -9.117   6.391  1.00 84.88           C  
ATOM   1524  CB  SER A 201     -29.828 -10.211   6.605  1.00 84.88           C  
ATOM   1525  O   SER A 201     -26.875  -9.266   7.387  1.00 84.88           O  
ATOM   1526  OG  SER A 201     -29.719 -10.914   5.383  1.00 84.88           O  
ATOM   1527  N   TRP A 202     -27.078  -9.125   5.164  1.00 84.81           N  
ATOM   1528  CA  TRP A 202     -25.672  -9.453   4.945  1.00 84.81           C  
ATOM   1529  C   TRP A 202     -24.781  -8.273   5.297  1.00 84.81           C  
ATOM   1530  CB  TRP A 202     -25.438  -9.875   3.492  1.00 84.81           C  
ATOM   1531  O   TRP A 202     -23.547  -8.406   5.340  1.00 84.81           O  
ATOM   1532  CG  TRP A 202     -25.891  -8.859   2.484  1.00 84.81           C  
ATOM   1533  CD1 TRP A 202     -27.125  -8.742   1.930  1.00 84.81           C  
ATOM   1534  CD2 TRP A 202     -25.078  -7.824   1.907  1.00 84.81           C  
ATOM   1535  CE2 TRP A 202     -25.906  -7.109   1.010  1.00 84.81           C  
ATOM   1536  CE3 TRP A 202     -23.750  -7.430   2.062  1.00 84.81           C  
ATOM   1537  NE1 TRP A 202     -27.156  -7.688   1.042  1.00 84.81           N  
ATOM   1538  CH2 TRP A 202     -24.125  -5.656   0.441  1.00 84.81           C  
ATOM   1539  CZ2 TRP A 202     -25.438  -6.023   0.270  1.00 84.81           C  
ATOM   1540  CZ3 TRP A 202     -23.281  -6.348   1.325  1.00 84.81           C  
ATOM   1541  N   LEU A 203     -25.344  -7.090   5.645  1.00 87.56           N  
ATOM   1542  CA  LEU A 203     -24.578  -5.906   6.020  1.00 87.56           C  
ATOM   1543  C   LEU A 203     -24.562  -5.730   7.535  1.00 87.56           C  
ATOM   1544  CB  LEU A 203     -25.156  -4.656   5.352  1.00 87.56           C  
ATOM   1545  O   LEU A 203     -23.828  -4.891   8.062  1.00 87.56           O  
ATOM   1546  CG  LEU A 203     -25.047  -4.590   3.830  1.00 87.56           C  
ATOM   1547  CD1 LEU A 203     -25.750  -3.344   3.303  1.00 87.56           C  
ATOM   1548  CD2 LEU A 203     -23.594  -4.609   3.398  1.00 87.56           C  
ATOM   1549  N   LYS A 204     -25.328  -6.434   8.227  1.00 84.75           N  
ATOM   1550  CA  LYS A 204     -25.609  -6.238   9.648  1.00 84.75           C  
ATOM   1551  C   LYS A 204     -24.344  -6.340  10.492  1.00 84.75           C  
ATOM   1552  CB  LYS A 204     -26.641  -7.262  10.125  1.00 84.75           C  
ATOM   1553  O   LYS A 204     -24.172  -5.574  11.438  1.00 84.75           O  
ATOM   1554  CG  LYS A 204     -27.141  -7.020  11.539  1.00 84.75           C  
ATOM   1555  CD  LYS A 204     -28.219  -8.031  11.938  1.00 84.75           C  
ATOM   1556  CE  LYS A 204     -28.688  -7.809  13.367  1.00 84.75           C  
ATOM   1557  NZ  LYS A 204     -29.688  -8.836  13.781  1.00 84.75           N  
ATOM   1558  N   ASN A 205     -23.422  -7.137  10.070  1.00 88.94           N  
ATOM   1559  CA  ASN A 205     -22.250  -7.375  10.891  1.00 88.94           C  
ATOM   1560  C   ASN A 205     -21.031  -6.621  10.359  1.00 88.94           C  
ATOM   1561  CB  ASN A 205     -21.938  -8.875  10.992  1.00 88.94           C  
ATOM   1562  O   ASN A 205     -19.922  -6.773  10.883  1.00 88.94           O  
ATOM   1563  CG  ASN A 205     -23.062  -9.648  11.656  1.00 88.94           C  
ATOM   1564  ND2 ASN A 205     -23.328 -10.844  11.148  1.00 88.94           N  
ATOM   1565  OD1 ASN A 205     -23.672  -9.180  12.617  1.00 88.94           O  
ATOM   1566  N   ASP A 206     -21.266  -5.805   9.398  1.00 91.38           N  
ATOM   1567  CA  ASP A 206     -20.172  -5.062   8.805  1.00 91.38           C  
ATOM   1568  C   ASP A 206     -19.812  -3.838   9.641  1.00 91.38           C  
ATOM   1569  CB  ASP A 206     -20.516  -4.637   7.375  1.00 91.38           C  
ATOM   1570  O   ASP A 206     -20.656  -3.309  10.367  1.00 91.38           O  
ATOM   1571  CG  ASP A 206     -20.578  -5.809   6.406  1.00 91.38           C  
ATOM   1572  OD1 ASP A 206     -20.375  -6.965   6.836  1.00 91.38           O  
ATOM   1573  OD2 ASP A 206     -20.828  -5.566   5.207  1.00 91.38           O  
ATOM   1574  N   ASN A 207     -18.500  -3.543   9.555  1.00 94.00           N  
ATOM   1575  CA  ASN A 207     -18.125  -2.221  10.039  1.00 94.00           C  
ATOM   1576  C   ASN A 207     -18.594  -1.117   9.102  1.00 94.00           C  
ATOM   1577  CB  ASN A 207     -16.609  -2.139  10.234  1.00 94.00           C  
ATOM   1578  O   ASN A 207     -18.484  -1.247   7.883  1.00 94.00           O  
ATOM   1579  CG  ASN A 207     -16.188  -0.984  11.133  1.00 94.00           C  
ATOM   1580  ND2 ASN A 207     -14.930  -0.589  11.047  1.00 94.00           N  
ATOM   1581  OD1 ASN A 207     -17.000  -0.453  11.891  1.00 94.00           O  
ATOM   1582  N   ASN A 208     -19.156  -0.093   9.688  1.00 92.06           N  
ATOM   1583  CA  ASN A 208     -19.766   0.908   8.812  1.00 92.06           C  
ATOM   1584  C   ASN A 208     -19.406   2.324   9.258  1.00 92.06           C  
ATOM   1585  CB  ASN A 208     -21.281   0.728   8.773  1.00 92.06           C  
ATOM   1586  O   ASN A 208     -19.156   2.566  10.445  1.00 92.06           O  
ATOM   1587  CG  ASN A 208     -21.953   1.084  10.078  1.00 92.06           C  
ATOM   1588  ND2 ASN A 208     -22.500   0.081  10.766  1.00 92.06           N  
ATOM   1589  OD1 ASN A 208     -21.984   2.252  10.477  1.00 92.06           O  
ATOM   1590  N   PHE A 209     -19.328   3.238   8.320  1.00 92.50           N  
ATOM   1591  CA  PHE A 209     -19.156   4.668   8.562  1.00 92.50           C  
ATOM   1592  C   PHE A 209     -19.797   5.480   7.438  1.00 92.50           C  
ATOM   1593  CB  PHE A 209     -17.672   5.020   8.695  1.00 92.50           C  
ATOM   1594  O   PHE A 209     -20.188   4.930   6.414  1.00 92.50           O  
ATOM   1595  CG  PHE A 209     -16.891   4.832   7.422  1.00 92.50           C  
ATOM   1596  CD1 PHE A 209     -16.359   3.594   7.094  1.00 92.50           C  
ATOM   1597  CD2 PHE A 209     -16.688   5.898   6.555  1.00 92.50           C  
ATOM   1598  CE1 PHE A 209     -15.625   3.420   5.918  1.00 92.50           C  
ATOM   1599  CE2 PHE A 209     -15.969   5.734   5.375  1.00 92.50           C  
ATOM   1600  CZ  PHE A 209     -15.438   4.492   5.062  1.00 92.50           C  
ATOM   1601  N   THR A 210     -19.906   6.812   7.688  1.00 91.69           N  
ATOM   1602  CA  THR A 210     -20.547   7.688   6.707  1.00 91.69           C  
ATOM   1603  C   THR A 210     -19.625   8.836   6.324  1.00 91.69           C  
ATOM   1604  CB  THR A 210     -21.875   8.250   7.238  1.00 91.69           C  
ATOM   1605  O   THR A 210     -18.719   9.195   7.090  1.00 91.69           O  
ATOM   1606  CG2 THR A 210     -22.859   7.125   7.562  1.00 91.69           C  
ATOM   1607  OG1 THR A 210     -21.625   9.008   8.430  1.00 91.69           O  
ATOM   1608  N   PHE A 211     -19.750   9.266   5.129  1.00 90.31           N  
ATOM   1609  CA  PHE A 211     -19.094  10.492   4.703  1.00 90.31           C  
ATOM   1610  C   PHE A 211     -19.984  11.281   3.752  1.00 90.31           C  
ATOM   1611  CB  PHE A 211     -17.750  10.188   4.027  1.00 90.31           C  
ATOM   1612  O   PHE A 211     -20.922  10.734   3.172  1.00 90.31           O  
ATOM   1613  CG  PHE A 211     -17.891   9.461   2.715  1.00 90.31           C  
ATOM   1614  CD1 PHE A 211     -17.906   8.070   2.672  1.00 90.31           C  
ATOM   1615  CD2 PHE A 211     -17.984  10.172   1.524  1.00 90.31           C  
ATOM   1616  CE1 PHE A 211     -18.031   7.398   1.459  1.00 90.31           C  
ATOM   1617  CE2 PHE A 211     -18.109   9.500   0.309  1.00 90.31           C  
ATOM   1618  CZ  PHE A 211     -18.141   8.117   0.278  1.00 90.31           C  
ATOM   1619  N   THR A 212     -19.703  12.586   3.711  1.00 88.06           N  
ATOM   1620  CA  THR A 212     -20.500  13.469   2.865  1.00 88.06           C  
ATOM   1621  C   THR A 212     -19.656  14.062   1.744  1.00 88.06           C  
ATOM   1622  CB  THR A 212     -21.141  14.602   3.686  1.00 88.06           C  
ATOM   1623  O   THR A 212     -18.500  14.430   1.962  1.00 88.06           O  
ATOM   1624  CG2 THR A 212     -22.047  15.461   2.820  1.00 88.06           C  
ATOM   1625  OG1 THR A 212     -21.906  14.039   4.758  1.00 88.06           O  
ATOM   1626  N   LEU A 213     -20.188  13.992   0.470  1.00 83.88           N  
ATOM   1627  CA  LEU A 213     -19.578  14.641  -0.686  1.00 83.88           C  
ATOM   1628  C   LEU A 213     -20.516  15.672  -1.295  1.00 83.88           C  
ATOM   1629  CB  LEU A 213     -19.188  13.602  -1.740  1.00 83.88           C  
ATOM   1630  O   LEU A 213     -21.734  15.492  -1.272  1.00 83.88           O  
ATOM   1631  CG  LEU A 213     -18.062  12.633  -1.359  1.00 83.88           C  
ATOM   1632  CD1 LEU A 213     -17.891  11.570  -2.438  1.00 83.88           C  
ATOM   1633  CD2 LEU A 213     -16.766  13.391  -1.137  1.00 83.88           C  
ATOM   1634  N   THR A 214     -19.969  16.766  -1.640  1.00 81.00           N  
ATOM   1635  CA  THR A 214     -20.750  17.719  -2.414  1.00 81.00           C  
ATOM   1636  C   THR A 214     -20.641  17.438  -3.908  1.00 81.00           C  
ATOM   1637  CB  THR A 214     -20.297  19.172  -2.133  1.00 81.00           C  
ATOM   1638  O   THR A 214     -19.547  17.500  -4.477  1.00 81.00           O  
ATOM   1639  CG2 THR A 214     -21.172  20.172  -2.869  1.00 81.00           C  
ATOM   1640  OG1 THR A 214     -20.375  19.422  -0.725  1.00 81.00           O  
ATOM   1641  N   ILE A 215     -21.750  16.984  -4.500  1.00 73.19           N  
ATOM   1642  CA  ILE A 215     -21.812  16.719  -5.934  1.00 73.19           C  
ATOM   1643  C   ILE A 215     -22.797  17.672  -6.602  1.00 73.19           C  
ATOM   1644  CB  ILE A 215     -22.203  15.250  -6.219  1.00 73.19           C  
ATOM   1645  O   ILE A 215     -23.969  17.703  -6.242  1.00 73.19           O  
ATOM   1646  CG1 ILE A 215     -21.250  14.281  -5.508  1.00 73.19           C  
ATOM   1647  CG2 ILE A 215     -22.234  14.984  -7.727  1.00 73.19           C  
ATOM   1648  CD1 ILE A 215     -21.672  12.828  -5.582  1.00 73.19           C  
ATOM   1649  N   ALA A 216     -22.312  18.453  -7.633  1.00 74.12           N  
ATOM   1650  CA  ALA A 216     -23.125  19.406  -8.375  1.00 74.12           C  
ATOM   1651  C   ALA A 216     -23.859  20.359  -7.422  1.00 74.12           C  
ATOM   1652  CB  ALA A 216     -24.125  18.672  -9.258  1.00 74.12           C  
ATOM   1653  O   ALA A 216     -25.031  20.672  -7.629  1.00 74.12           O  
ATOM   1654  N   GLY A 217     -23.250  20.719  -6.312  1.00 78.75           N  
ATOM   1655  CA  GLY A 217     -23.781  21.703  -5.387  1.00 78.75           C  
ATOM   1656  C   GLY A 217     -24.625  21.078  -4.285  1.00 78.75           C  
ATOM   1657  O   GLY A 217     -25.094  21.797  -3.391  1.00 78.75           O  
ATOM   1658  N   GLN A 218     -24.906  19.766  -4.336  1.00 80.56           N  
ATOM   1659  CA  GLN A 218     -25.688  19.062  -3.330  1.00 80.56           C  
ATOM   1660  C   GLN A 218     -24.828  18.156  -2.467  1.00 80.56           C  
ATOM   1661  CB  GLN A 218     -26.812  18.250  -3.992  1.00 80.56           C  
ATOM   1662  O   GLN A 218     -23.969  17.438  -2.984  1.00 80.56           O  
ATOM   1663  CG  GLN A 218     -27.812  19.094  -4.754  1.00 80.56           C  
ATOM   1664  CD  GLN A 218     -28.734  19.875  -3.834  1.00 80.56           C  
ATOM   1665  NE2 GLN A 218     -29.422  20.859  -4.395  1.00 80.56           N  
ATOM   1666  OE1 GLN A 218     -28.812  19.609  -2.633  1.00 80.56           O  
ATOM   1667  N   LYS A 219     -25.109  18.266  -1.111  1.00 84.25           N  
ATOM   1668  CA  LYS A 219     -24.422  17.359  -0.188  1.00 84.25           C  
ATOM   1669  C   LYS A 219     -25.078  15.992  -0.168  1.00 84.25           C  
ATOM   1670  CB  LYS A 219     -24.406  17.953   1.222  1.00 84.25           C  
ATOM   1671  O   LYS A 219     -26.281  15.883   0.046  1.00 84.25           O  
ATOM   1672  CG  LYS A 219     -23.484  19.156   1.374  1.00 84.25           C  
ATOM   1673  CD  LYS A 219     -23.391  19.609   2.826  1.00 84.25           C  
ATOM   1674  CE  LYS A 219     -22.469  20.812   2.980  1.00 84.25           C  
ATOM   1675  NZ  LYS A 219     -22.359  21.250   4.406  1.00 84.25           N  
ATOM   1676  N   VAL A 220     -24.312  15.062  -0.469  1.00 82.25           N  
ATOM   1677  CA  VAL A 220     -24.828  13.695  -0.476  1.00 82.25           C  
ATOM   1678  C   VAL A 220     -24.125  12.875   0.607  1.00 82.25           C  
ATOM   1679  CB  VAL A 220     -24.641  13.023  -1.855  1.00 82.25           C  
ATOM   1680  O   VAL A 220     -22.891  12.844   0.673  1.00 82.25           O  
ATOM   1681  CG1 VAL A 220     -25.250  11.633  -1.868  1.00 82.25           C  
ATOM   1682  CG2 VAL A 220     -25.234  13.891  -2.957  1.00 82.25           C  
ATOM   1683  N   LEU A 221     -24.969  12.164   1.423  1.00 87.81           N  
ATOM   1684  CA  LEU A 221     -24.453  11.297   2.477  1.00 87.81           C  
ATOM   1685  C   LEU A 221     -24.297   9.859   1.979  1.00 87.81           C  
ATOM   1686  CB  LEU A 221     -25.375  11.328   3.699  1.00 87.81           C  
ATOM   1687  O   LEU A 221     -25.266   9.266   1.493  1.00 87.81           O  
ATOM   1688  CG  LEU A 221     -24.938  10.492   4.902  1.00 87.81           C  
ATOM   1689  CD1 LEU A 221     -23.656  11.062   5.520  1.00 87.81           C  
ATOM   1690  CD2 LEU A 221     -26.047  10.422   5.938  1.00 87.81           C  
ATOM   1691  N   TYR A 222     -23.156   9.289   2.230  1.00 88.38           N  
ATOM   1692  CA  TYR A 222     -22.859   7.922   1.814  1.00 88.38           C  
ATOM   1693  C   TYR A 222     -22.672   7.016   3.023  1.00 88.38           C  
ATOM   1694  CB  TYR A 222     -21.609   7.887   0.931  1.00 88.38           C  
ATOM   1695  O   TYR A 222     -22.047   7.410   4.016  1.00 88.38           O  
ATOM   1696  CG  TYR A 222     -21.828   8.438  -0.456  1.00 88.38           C  
ATOM   1697  CD1 TYR A 222     -22.188   7.602  -1.514  1.00 88.38           C  
ATOM   1698  CD2 TYR A 222     -21.688   9.797  -0.712  1.00 88.38           C  
ATOM   1699  CE1 TYR A 222     -22.391   8.109  -2.793  1.00 88.38           C  
ATOM   1700  CE2 TYR A 222     -21.891  10.312  -1.988  1.00 88.38           C  
ATOM   1701  OH  TYR A 222     -22.438   9.969  -4.285  1.00 88.38           O  
ATOM   1702  CZ  TYR A 222     -22.234   9.461  -3.021  1.00 88.38           C  
ATOM   1703  N   TYR A 223     -23.172   5.805   2.861  1.00 89.12           N  
ATOM   1704  CA  TYR A 223     -23.016   4.766   3.871  1.00 89.12           C  
ATOM   1705  C   TYR A 223     -22.062   3.674   3.389  1.00 89.12           C  
ATOM   1706  CB  TYR A 223     -24.375   4.160   4.230  1.00 89.12           C  
ATOM   1707  O   TYR A 223     -22.297   3.059   2.346  1.00 89.12           O  
ATOM   1708  CG  TYR A 223     -25.359   5.164   4.750  1.00 89.12           C  
ATOM   1709  CD1 TYR A 223     -25.531   5.359   6.121  1.00 89.12           C  
ATOM   1710  CD2 TYR A 223     -26.141   5.922   3.877  1.00 89.12           C  
ATOM   1711  CE1 TYR A 223     -26.453   6.285   6.605  1.00 89.12           C  
ATOM   1712  CE2 TYR A 223     -27.062   6.852   4.352  1.00 89.12           C  
ATOM   1713  OH  TYR A 223     -28.125   7.941   6.188  1.00 89.12           O  
ATOM   1714  CZ  TYR A 223     -27.203   7.023   5.715  1.00 89.12           C  
ATOM   1715  N   VAL A 224     -21.047   3.510   4.191  1.00 91.88           N  
ATOM   1716  CA  VAL A 224     -20.016   2.561   3.795  1.00 91.88           C  
ATOM   1717  C   VAL A 224     -20.047   1.349   4.723  1.00 91.88           C  
ATOM   1718  CB  VAL A 224     -18.609   3.211   3.811  1.00 91.88           C  
ATOM   1719  O   VAL A 224     -20.062   1.496   5.945  1.00 91.88           O  
ATOM   1720  CG1 VAL A 224     -17.562   2.232   3.299  1.00 91.88           C  
ATOM   1721  CG2 VAL A 224     -18.609   4.488   2.975  1.00 91.88           C  
ATOM   1722  N   PHE A 225     -20.000   0.205   4.070  1.00 91.75           N  
ATOM   1723  CA  PHE A 225     -19.953  -1.048   4.816  1.00 91.75           C  
ATOM   1724  C   PHE A 225     -18.734  -1.869   4.426  1.00 91.75           C  
ATOM   1725  CB  PHE A 225     -21.234  -1.861   4.578  1.00 91.75           C  
ATOM   1726  O   PHE A 225     -18.547  -2.193   3.250  1.00 91.75           O  
ATOM   1727  CG  PHE A 225     -22.484  -1.156   5.008  1.00 91.75           C  
ATOM   1728  CD1 PHE A 225     -23.016  -1.352   6.277  1.00 91.75           C  
ATOM   1729  CD2 PHE A 225     -23.141  -0.298   4.137  1.00 91.75           C  
ATOM   1730  CE1 PHE A 225     -24.172  -0.701   6.680  1.00 91.75           C  
ATOM   1731  CE2 PHE A 225     -24.312   0.357   4.527  1.00 91.75           C  
ATOM   1732  CZ  PHE A 225     -24.828   0.153   5.801  1.00 91.75           C  
ATOM   1733  N   ILE A 226     -17.938  -2.227   5.512  1.00 93.62           N  
ATOM   1734  CA  ILE A 226     -16.719  -2.979   5.281  1.00 93.62           C  
ATOM   1735  C   ILE A 226     -16.828  -4.359   5.918  1.00 93.62           C  
ATOM   1736  CB  ILE A 226     -15.477  -2.230   5.840  1.00 93.62           C  
ATOM   1737  O   ILE A 226     -17.016  -4.480   7.133  1.00 93.62           O  
ATOM   1738  CG1 ILE A 226     -15.391  -0.826   5.230  1.00 93.62           C  
ATOM   1739  CG2 ILE A 226     -14.203  -3.027   5.574  1.00 93.62           C  
ATOM   1740  CD1 ILE A 226     -15.219  -0.816   3.717  1.00 93.62           C  
ATOM   1741  N   ASN A 227     -16.656  -5.332   5.113  1.00 91.75           N  
ATOM   1742  CA  ASN A 227     -16.828  -6.699   5.586  1.00 91.75           C  
ATOM   1743  C   ASN A 227     -15.492  -7.352   5.938  1.00 91.75           C  
ATOM   1744  CB  ASN A 227     -17.562  -7.539   4.543  1.00 91.75           C  
ATOM   1745  O   ASN A 227     -15.438  -8.266   6.762  1.00 91.75           O  
ATOM   1746  CG  ASN A 227     -17.875  -8.945   5.027  1.00 91.75           C  
ATOM   1747  ND2 ASN A 227     -18.969  -9.102   5.742  1.00 91.75           N  
ATOM   1748  OD1 ASN A 227     -17.109  -9.883   4.758  1.00 91.75           O  
ATOM   1749  N   GLN A 228     -14.406  -6.848   5.375  1.00 91.44           N  
ATOM   1750  CA  GLN A 228     -13.062  -7.355   5.621  1.00 91.44           C  
ATOM   1751  C   GLN A 228     -12.062  -6.215   5.754  1.00 91.44           C  
ATOM   1752  CB  GLN A 228     -12.633  -8.305   4.500  1.00 91.44           C  
ATOM   1753  O   GLN A 228     -12.234  -5.156   5.148  1.00 91.44           O  
ATOM   1754  CG  GLN A 228     -13.555  -9.500   4.324  1.00 91.44           C  
ATOM   1755  CD  GLN A 228     -13.180 -10.367   3.133  1.00 91.44           C  
ATOM   1756  NE2 GLN A 228     -14.180 -10.859   2.416  1.00 91.44           N  
ATOM   1757  OE1 GLN A 228     -11.992 -10.586   2.861  1.00 91.44           O  
ATOM   1758  N   THR A 229     -11.047  -6.488   6.629  1.00 94.94           N  
ATOM   1759  CA  THR A 229      -9.953  -5.531   6.742  1.00 94.94           C  
ATOM   1760  C   THR A 229      -9.008  -5.652   5.551  1.00 94.94           C  
ATOM   1761  CB  THR A 229      -9.172  -5.730   8.047  1.00 94.94           C  
ATOM   1762  O   THR A 229      -8.469  -6.730   5.285  1.00 94.94           O  
ATOM   1763  CG2 THR A 229      -8.016  -4.738   8.156  1.00 94.94           C  
ATOM   1764  OG1 THR A 229     -10.055  -5.539   9.164  1.00 94.94           O  
ATOM   1765  N   PHE A 230      -8.789  -4.582   4.816  1.00 95.50           N  
ATOM   1766  CA  PHE A 230      -7.891  -4.578   3.670  1.00 95.50           C  
ATOM   1767  C   PHE A 230      -7.387  -3.170   3.383  1.00 95.50           C  
ATOM   1768  CB  PHE A 230      -8.594  -5.145   2.432  1.00 95.50           C  
ATOM   1769  O   PHE A 230      -7.906  -2.195   3.930  1.00 95.50           O  
ATOM   1770  CG  PHE A 230      -9.703  -4.273   1.910  1.00 95.50           C  
ATOM   1771  CD1 PHE A 230     -10.992  -4.379   2.424  1.00 95.50           C  
ATOM   1772  CD2 PHE A 230      -9.461  -3.348   0.904  1.00 95.50           C  
ATOM   1773  CE1 PHE A 230     -12.016  -3.570   1.942  1.00 95.50           C  
ATOM   1774  CE2 PHE A 230     -10.484  -2.537   0.418  1.00 95.50           C  
ATOM   1775  CZ  PHE A 230     -11.758  -2.652   0.938  1.00 95.50           C  
ATOM   1776  N   ALA A 231      -6.363  -3.117   2.625  1.00 97.00           N  
ATOM   1777  CA  ALA A 231      -5.836  -1.837   2.158  1.00 97.00           C  
ATOM   1778  C   ALA A 231      -5.867  -1.754   0.635  1.00 97.00           C  
ATOM   1779  CB  ALA A 231      -4.414  -1.627   2.670  1.00 97.00           C  
ATOM   1780  O   ALA A 231      -5.773  -2.775  -0.050  1.00 97.00           O  
ATOM   1781  N   PHE A 232      -6.051  -0.604   0.133  1.00 95.00           N  
ATOM   1782  CA  PHE A 232      -5.969  -0.403  -1.310  1.00 95.00           C  
ATOM   1783  C   PHE A 232      -5.234   0.891  -1.636  1.00 95.00           C  
ATOM   1784  CB  PHE A 232      -7.367  -0.383  -1.930  1.00 95.00           C  
ATOM   1785  O   PHE A 232      -5.086   1.761  -0.775  1.00 95.00           O  
ATOM   1786  CG  PHE A 232      -8.109   0.909  -1.714  1.00 95.00           C  
ATOM   1787  CD1 PHE A 232      -8.719   1.184  -0.493  1.00 95.00           C  
ATOM   1788  CD2 PHE A 232      -8.203   1.850  -2.730  1.00 95.00           C  
ATOM   1789  CE1 PHE A 232      -9.398   2.379  -0.290  1.00 95.00           C  
ATOM   1790  CE2 PHE A 232      -8.883   3.047  -2.535  1.00 95.00           C  
ATOM   1791  CZ  PHE A 232      -9.484   3.309  -1.314  1.00 95.00           C  
ATOM   1792  N   SER A 233      -4.758   0.988  -2.795  1.00 93.19           N  
ATOM   1793  CA  SER A 233      -4.016   2.168  -3.229  1.00 93.19           C  
ATOM   1794  C   SER A 233      -4.680   2.826  -4.434  1.00 93.19           C  
ATOM   1795  CB  SER A 233      -2.570   1.799  -3.568  1.00 93.19           C  
ATOM   1796  O   SER A 233      -5.398   2.170  -5.188  1.00 93.19           O  
ATOM   1797  OG  SER A 233      -2.527   0.884  -4.648  1.00 93.19           O  
ATOM   1798  N   TYR A 234      -4.465   4.102  -4.582  1.00 89.56           N  
ATOM   1799  CA  TYR A 234      -5.004   4.867  -5.699  1.00 89.56           C  
ATOM   1800  C   TYR A 234      -4.113   6.059  -6.023  1.00 89.56           C  
ATOM   1801  CB  TYR A 234      -6.426   5.344  -5.387  1.00 89.56           C  
ATOM   1802  O   TYR A 234      -3.365   6.535  -5.164  1.00 89.56           O  
ATOM   1803  CG  TYR A 234      -6.504   6.293  -4.219  1.00 89.56           C  
ATOM   1804  CD1 TYR A 234      -6.598   5.816  -2.912  1.00 89.56           C  
ATOM   1805  CD2 TYR A 234      -6.488   7.668  -4.414  1.00 89.56           C  
ATOM   1806  CE1 TYR A 234      -6.676   6.688  -1.832  1.00 89.56           C  
ATOM   1807  CE2 TYR A 234      -6.562   8.555  -3.342  1.00 89.56           C  
ATOM   1808  OH  TYR A 234      -6.727   8.922  -0.989  1.00 89.56           O  
ATOM   1809  CZ  TYR A 234      -6.652   8.055  -2.057  1.00 89.56           C  
ATOM   1810  N   PRO A 235      -4.223   6.500  -7.234  1.00 87.38           N  
ATOM   1811  CA  PRO A 235      -3.398   7.652  -7.613  1.00 87.38           C  
ATOM   1812  C   PRO A 235      -3.951   8.977  -7.086  1.00 87.38           C  
ATOM   1813  CB  PRO A 235      -3.426   7.617  -9.141  1.00 87.38           C  
ATOM   1814  O   PRO A 235      -5.125   9.281  -7.301  1.00 87.38           O  
ATOM   1815  CG  PRO A 235      -4.734   6.980  -9.484  1.00 87.38           C  
ATOM   1816  CD  PRO A 235      -5.078   5.984  -8.414  1.00 87.38           C  
ATOM   1817  N   VAL A 236      -3.113   9.773  -6.367  1.00 86.19           N  
ATOM   1818  CA  VAL A 236      -3.502  11.078  -5.848  1.00 86.19           C  
ATOM   1819  C   VAL A 236      -3.068  12.172  -6.824  1.00 86.19           C  
ATOM   1820  CB  VAL A 236      -2.893  11.344  -4.453  1.00 86.19           C  
ATOM   1821  O   VAL A 236      -3.838  13.094  -7.121  1.00 86.19           O  
ATOM   1822  CG1 VAL A 236      -3.246  12.742  -3.963  1.00 86.19           C  
ATOM   1823  CG2 VAL A 236      -3.371  10.289  -3.457  1.00 86.19           C  
ATOM   1824  N   ALA A 237      -1.757  12.164  -7.355  1.00 76.94           N  
ATOM   1825  CA  ALA A 237      -1.140  13.086  -8.305  1.00 76.94           C  
ATOM   1826  C   ALA A 237       0.033  12.430  -9.023  1.00 76.94           C  
ATOM   1827  CB  ALA A 237      -0.677  14.352  -7.586  1.00 76.94           C  
ATOM   1828  O   ALA A 237       0.639  11.484  -8.508  1.00 76.94           O  
ATOM   1829  N   GLY A 238       0.302  12.977 -10.469  1.00 65.00           N  
ATOM   1830  CA  GLY A 238       1.569  12.758 -11.148  1.00 65.00           C  
ATOM   1831  C   GLY A 238       1.675  11.383 -11.789  1.00 65.00           C  
ATOM   1832  O   GLY A 238       2.680  11.070 -12.422  1.00 65.00           O  
ATOM   1833  N   ASP A 239       0.631  10.633 -12.125  1.00 61.22           N  
ATOM   1834  CA  ASP A 239       0.399   9.195 -12.180  1.00 61.22           C  
ATOM   1835  C   ASP A 239       1.349   8.523 -13.172  1.00 61.22           C  
ATOM   1836  CB  ASP A 239      -1.053   8.898 -12.562  1.00 61.22           C  
ATOM   1837  O   ASP A 239       1.747   9.133 -14.172  1.00 61.22           O  
ATOM   1838  CG  ASP A 239      -1.527   7.535 -12.086  1.00 61.22           C  
ATOM   1839  OD1 ASP A 239      -0.714   6.770 -11.531  1.00 61.22           O  
ATOM   1840  OD2 ASP A 239      -2.725   7.230 -12.273  1.00 61.22           O  
ATOM   1841  N   PRO A 240       1.391   7.215 -13.211  1.00 52.59           N  
ATOM   1842  CA  PRO A 240       2.086   6.137 -13.914  1.00 52.59           C  
ATOM   1843  C   PRO A 240       1.335   5.660 -15.156  1.00 52.59           C  
ATOM   1844  CB  PRO A 240       2.168   5.023 -12.867  1.00 52.59           C  
ATOM   1845  O   PRO A 240       0.129   5.891 -15.281  1.00 52.59           O  
ATOM   1846  CG  PRO A 240       1.151   5.398 -11.836  1.00 52.59           C  
ATOM   1847  CD  PRO A 240       0.689   6.801 -12.109  1.00 52.59           C  
ATOM   1848  N   LEU A 241       1.742   5.922 -16.391  1.00 52.38           N  
ATOM   1849  CA  LEU A 241       1.401   5.305 -17.656  1.00 52.38           C  
ATOM   1850  C   LEU A 241       0.131   4.473 -17.547  1.00 52.38           C  
ATOM   1851  CB  LEU A 241       2.555   4.434 -18.156  1.00 52.38           C  
ATOM   1852  O   LEU A 241      -0.074   3.785 -16.547  1.00 52.38           O  
ATOM   1853  CG  LEU A 241       3.803   5.172 -18.656  1.00 52.38           C  
ATOM   1854  CD1 LEU A 241       4.996   4.223 -18.688  1.00 52.38           C  
ATOM   1855  CD2 LEU A 241       3.559   5.789 -20.016  1.00 52.38           C  
ATOM   1856  N   VAL A 242      -1.080   4.918 -17.922  1.00 54.84           N  
ATOM   1857  CA  VAL A 242      -2.359   4.223 -18.016  1.00 54.84           C  
ATOM   1858  C   VAL A 242      -2.141   2.715 -17.906  1.00 54.84           C  
ATOM   1859  CB  VAL A 242      -3.088   4.559 -19.344  1.00 54.84           C  
ATOM   1860  O   VAL A 242      -1.302   2.150 -18.625  1.00 54.84           O  
ATOM   1861  CG1 VAL A 242      -4.465   3.900 -19.391  1.00 54.84           C  
ATOM   1862  CG2 VAL A 242      -3.211   6.074 -19.516  1.00 54.84           C  
ATOM   1863  N   GLY A 243      -2.857   2.057 -16.875  1.00 66.06           N  
ATOM   1864  CA  GLY A 243      -3.039   0.615 -16.812  1.00 66.06           C  
ATOM   1865  C   GLY A 243      -1.900  -0.101 -16.109  1.00 66.06           C  
ATOM   1866  O   GLY A 243      -1.756  -1.319 -16.234  1.00 66.06           O  
ATOM   1867  N   SER A 244      -1.065   0.629 -15.531  1.00 79.12           N  
ATOM   1868  CA  SER A 244       0.039   0.015 -14.805  1.00 79.12           C  
ATOM   1869  C   SER A 244      -0.018   0.361 -13.320  1.00 79.12           C  
ATOM   1870  CB  SER A 244       1.381   0.458 -15.383  1.00 79.12           C  
ATOM   1871  O   SER A 244      -0.601   1.377 -12.930  1.00 79.12           O  
ATOM   1872  OG  SER A 244       2.119   1.208 -14.438  1.00 79.12           O  
ATOM   1873  N   ALA A 245       0.301  -0.631 -12.453  1.00 86.31           N  
ATOM   1874  CA  ALA A 245       0.396  -0.441 -11.008  1.00 86.31           C  
ATOM   1875  C   ALA A 245       1.771   0.091 -10.609  1.00 86.31           C  
ATOM   1876  CB  ALA A 245       0.106  -1.750 -10.273  1.00 86.31           C  
ATOM   1877  O   ALA A 245       2.283  -0.230  -9.539  1.00 86.31           O  
ATOM   1878  N   ILE A 246       2.287   0.952 -11.586  1.00 88.06           N  
ATOM   1879  CA  ILE A 246       3.615   1.514 -11.375  1.00 88.06           C  
ATOM   1880  C   ILE A 246       3.496   2.984 -10.977  1.00 88.06           C  
ATOM   1881  CB  ILE A 246       4.500   1.368 -12.633  1.00 88.06           C  
ATOM   1882  O   ILE A 246       2.783   3.752 -11.625  1.00 88.06           O  
ATOM   1883  CG1 ILE A 246       4.738  -0.113 -12.953  1.00 88.06           C  
ATOM   1884  CG2 ILE A 246       5.828   2.109 -12.453  1.00 88.06           C  
ATOM   1885  CD1 ILE A 246       5.414  -0.358 -14.289  1.00 88.06           C  
ATOM   1886  N   ALA A 247       4.156   3.295  -9.914  1.00 87.94           N  
ATOM   1887  CA  ALA A 247       4.234   4.688  -9.484  1.00 87.94           C  
ATOM   1888  C   ALA A 247       5.539   5.332  -9.953  1.00 87.94           C  
ATOM   1889  CB  ALA A 247       4.113   4.785  -7.965  1.00 87.94           C  
ATOM   1890  O   ALA A 247       6.613   5.020  -9.438  1.00 87.94           O  
ATOM   1891  N   PRO A 248       5.480   6.262 -10.961  1.00 86.25           N  
ATOM   1892  CA  PRO A 248       6.699   6.922 -11.430  1.00 86.25           C  
ATOM   1893  C   PRO A 248       7.219   7.969 -10.445  1.00 86.25           C  
ATOM   1894  CB  PRO A 248       6.266   7.574 -12.742  1.00 86.25           C  
ATOM   1895  O   PRO A 248       6.500   8.367  -9.531  1.00 86.25           O  
ATOM   1896  CG  PRO A 248       4.797   7.801 -12.594  1.00 86.25           C  
ATOM   1897  CD  PRO A 248       4.242   6.738 -11.688  1.00 86.25           C  
ATOM   1898  N   ALA A 249       8.484   8.375 -10.695  1.00 85.00           N  
ATOM   1899  CA  ALA A 249       9.078   9.438  -9.883  1.00 85.00           C  
ATOM   1900  C   ALA A 249       8.234  10.703  -9.938  1.00 85.00           C  
ATOM   1901  CB  ALA A 249      10.508   9.719 -10.336  1.00 85.00           C  
ATOM   1902  O   ALA A 249       7.777  11.109 -11.016  1.00 85.00           O  
ATOM   1903  N   GLY A 250       7.996  11.250  -8.750  1.00 84.19           N  
ATOM   1904  CA  GLY A 250       7.254  12.500  -8.672  1.00 84.19           C  
ATOM   1905  C   GLY A 250       5.762  12.297  -8.477  1.00 84.19           C  
ATOM   1906  O   GLY A 250       5.020  13.258  -8.281  1.00 84.19           O  
ATOM   1907  N   SER A 251       5.344  11.039  -8.531  1.00 86.69           N  
ATOM   1908  CA  SER A 251       3.926  10.766  -8.336  1.00 86.69           C  
ATOM   1909  C   SER A 251       3.602  10.539  -6.863  1.00 86.69           C  
ATOM   1910  CB  SER A 251       3.500   9.547  -9.156  1.00 86.69           C  
ATOM   1911  O   SER A 251       4.500  10.297  -6.055  1.00 86.69           O  
ATOM   1912  OG  SER A 251       4.113   8.367  -8.656  1.00 86.69           O  
ATOM   1913  N   THR A 252       2.299  10.750  -6.582  1.00 89.50           N  
ATOM   1914  CA  THR A 252       1.815  10.492  -5.230  1.00 89.50           C  
ATOM   1915  C   THR A 252       0.713   9.438  -5.242  1.00 89.50           C  
ATOM   1916  CB  THR A 252       1.291  11.773  -4.566  1.00 89.50           C  
ATOM   1917  O   THR A 252      -0.237   9.531  -6.023  1.00 89.50           O  
ATOM   1918  CG2 THR A 252       0.869  11.523  -3.125  1.00 89.50           C  
ATOM   1919  OG1 THR A 252       2.324  12.773  -4.582  1.00 89.50           O  
ATOM   1920  N   VAL A 253       0.981   8.438  -4.352  1.00 92.06           N  
ATOM   1921  CA  VAL A 253       0.010   7.355  -4.234  1.00 92.06           C  
ATOM   1922  C   VAL A 253      -0.603   7.355  -2.838  1.00 92.06           C  
ATOM   1923  CB  VAL A 253       0.653   5.980  -4.535  1.00 92.06           C  
ATOM   1924  O   VAL A 253       0.115   7.449  -1.839  1.00 92.06           O  
ATOM   1925  CG1 VAL A 253      -0.373   4.859  -4.383  1.00 92.06           C  
ATOM   1926  CG2 VAL A 253       1.257   5.973  -5.938  1.00 92.06           C  
ATOM   1927  N   GLY A 254      -1.980   7.227  -2.848  1.00 93.56           N  
ATOM   1928  CA  GLY A 254      -2.670   7.141  -1.569  1.00 93.56           C  
ATOM   1929  C   GLY A 254      -2.947   5.711  -1.137  1.00 93.56           C  
ATOM   1930  O   GLY A 254      -3.346   4.879  -1.952  1.00 93.56           O  
ATOM   1931  N   PHE A 255      -2.617   5.410   0.105  1.00 95.19           N  
ATOM   1932  CA  PHE A 255      -2.986   4.148   0.729  1.00 95.19           C  
ATOM   1933  C   PHE A 255      -4.070   4.355   1.780  1.00 95.19           C  
ATOM   1934  CB  PHE A 255      -1.763   3.480   1.364  1.00 95.19           C  
ATOM   1935  O   PHE A 255      -3.982   5.277   2.594  1.00 95.19           O  
ATOM   1936  CG  PHE A 255      -0.889   2.752   0.379  1.00 95.19           C  
ATOM   1937  CD1 PHE A 255      -1.083   1.399   0.125  1.00 95.19           C  
ATOM   1938  CD2 PHE A 255       0.127   3.420  -0.293  1.00 95.19           C  
ATOM   1939  CE1 PHE A 255      -0.276   0.722  -0.786  1.00 95.19           C  
ATOM   1940  CE2 PHE A 255       0.937   2.748  -1.205  1.00 95.19           C  
ATOM   1941  CZ  PHE A 255       0.735   1.400  -1.449  1.00 95.19           C  
ATOM   1942  N   MET A 256      -5.047   3.547   1.631  1.00 96.00           N  
ATOM   1943  CA  MET A 256      -6.094   3.559   2.648  1.00 96.00           C  
ATOM   1944  C   MET A 256      -6.293   2.166   3.240  1.00 96.00           C  
ATOM   1945  CB  MET A 256      -7.410   4.066   2.059  1.00 96.00           C  
ATOM   1946  O   MET A 256      -6.473   1.194   2.504  1.00 96.00           O  
ATOM   1947  CG  MET A 256      -8.484   4.336   3.102  1.00 96.00           C  
ATOM   1948  SD  MET A 256      -9.977   5.133   2.387  1.00 96.00           S  
ATOM   1949  CE  MET A 256     -10.969   5.352   3.885  1.00 96.00           C  
ATOM   1950  N   ILE A 257      -6.211   2.100   4.570  1.00 97.06           N  
ATOM   1951  CA  ILE A 257      -6.508   0.875   5.305  1.00 97.06           C  
ATOM   1952  C   ILE A 257      -7.938   0.933   5.844  1.00 97.06           C  
ATOM   1953  CB  ILE A 257      -5.508   0.647   6.461  1.00 97.06           C  
ATOM   1954  O   ILE A 257      -8.281   1.838   6.609  1.00 97.06           O  
ATOM   1955  CG1 ILE A 257      -4.070   0.668   5.930  1.00 97.06           C  
ATOM   1956  CG2 ILE A 257      -5.809  -0.669   7.184  1.00 97.06           C  
ATOM   1957  CD1 ILE A 257      -3.008   0.634   7.023  1.00 97.06           C  
ATOM   1958  N   LEU A 258      -8.719  -0.049   5.434  1.00 96.75           N  
ATOM   1959  CA  LEU A 258     -10.094  -0.138   5.910  1.00 96.75           C  
ATOM   1960  C   LEU A 258     -10.258  -1.296   6.887  1.00 96.75           C  
ATOM   1961  CB  LEU A 258     -11.062  -0.309   4.730  1.00 96.75           C  
ATOM   1962  O   LEU A 258      -9.844  -2.420   6.602  1.00 96.75           O  
ATOM   1963  CG  LEU A 258     -11.141   0.861   3.748  1.00 96.75           C  
ATOM   1964  CD1 LEU A 258     -11.625   0.376   2.385  1.00 96.75           C  
ATOM   1965  CD2 LEU A 258     -12.070   1.948   4.293  1.00 96.75           C  
ATOM   1966  N   PHE A 259     -10.914  -0.950   8.031  1.00 96.12           N  
ATOM   1967  CA  PHE A 259     -11.023  -1.961   9.078  1.00 96.12           C  
ATOM   1968  C   PHE A 259     -12.367  -2.674   9.000  1.00 96.12           C  
ATOM   1969  CB  PHE A 259     -10.844  -1.329  10.461  1.00 96.12           C  
ATOM   1970  O   PHE A 259     -13.414  -2.029   8.969  1.00 96.12           O  
ATOM   1971  CG  PHE A 259      -9.477  -0.729  10.680  1.00 96.12           C  
ATOM   1972  CD1 PHE A 259      -8.336  -1.518  10.609  1.00 96.12           C  
ATOM   1973  CD2 PHE A 259      -9.336   0.624  10.961  1.00 96.12           C  
ATOM   1974  CE1 PHE A 259      -7.074  -0.965  10.812  1.00 96.12           C  
ATOM   1975  CE2 PHE A 259      -8.078   1.183  11.164  1.00 96.12           C  
ATOM   1976  CZ  PHE A 259      -6.949   0.386  11.094  1.00 96.12           C  
ATOM   1977  N   GLY A 260     -12.281  -3.975   8.883  1.00 94.25           N  
ATOM   1978  CA  GLY A 260     -13.477  -4.801   8.922  1.00 94.25           C  
ATOM   1979  C   GLY A 260     -14.016  -5.004  10.328  1.00 94.25           C  
ATOM   1980  O   GLY A 260     -13.500  -4.430  11.289  1.00 94.25           O  
ATOM   1981  N   PRO A 261     -15.078  -5.801  10.469  1.00 91.38           N  
ATOM   1982  CA  PRO A 261     -15.758  -5.965  11.758  1.00 91.38           C  
ATOM   1983  C   PRO A 261     -14.859  -6.586  12.820  1.00 91.38           C  
ATOM   1984  CB  PRO A 261     -16.922  -6.898  11.414  1.00 91.38           C  
ATOM   1985  O   PRO A 261     -15.031  -6.309  14.016  1.00 91.38           O  
ATOM   1986  CG  PRO A 261     -16.547  -7.531  10.117  1.00 91.38           C  
ATOM   1987  CD  PRO A 261     -15.641  -6.594   9.375  1.00 91.38           C  
ATOM   1988  N   ASN A 262     -13.891  -7.387  12.438  1.00 88.56           N  
ATOM   1989  CA  ASN A 262     -13.031  -8.031  13.422  1.00 88.56           C  
ATOM   1990  C   ASN A 262     -12.094  -7.027  14.094  1.00 88.56           C  
ATOM   1991  CB  ASN A 262     -12.219  -9.164  12.773  1.00 88.56           C  
ATOM   1992  O   ASN A 262     -11.891  -7.074  15.305  1.00 88.56           O  
ATOM   1993  CG  ASN A 262     -13.086 -10.344  12.375  1.00 88.56           C  
ATOM   1994  ND2 ASN A 262     -12.602 -11.141  11.430  1.00 88.56           N  
ATOM   1995  OD1 ASN A 262     -14.180 -10.539  12.914  1.00 88.56           O  
ATOM   1996  N   LEU A 263     -11.625  -6.082  13.289  1.00 88.06           N  
ATOM   1997  CA  LEU A 263     -10.664  -5.113  13.797  1.00 88.06           C  
ATOM   1998  C   LEU A 263     -11.336  -3.779  14.102  1.00 88.06           C  
ATOM   1999  CB  LEU A 263      -9.523  -4.910  12.797  1.00 88.06           C  
ATOM   2000  O   LEU A 263     -10.820  -2.973  14.875  1.00 88.06           O  
ATOM   2001  CG  LEU A 263      -8.414  -5.965  12.805  1.00 88.06           C  
ATOM   2002  CD1 LEU A 263      -7.961  -6.262  11.383  1.00 88.06           C  
ATOM   2003  CD2 LEU A 263      -7.246  -5.508  13.664  1.00 88.06           C  
ATOM   2004  N   GLY A 264     -12.430  -3.525  13.445  1.00 85.06           N  
ATOM   2005  CA  GLY A 264     -13.133  -2.260  13.555  1.00 85.06           C  
ATOM   2006  C   GLY A 264     -13.641  -1.975  14.953  1.00 85.06           C  
ATOM   2007  O   GLY A 264     -13.898  -0.821  15.305  1.00 85.06           O  
ATOM   2008  N   GLN A 265     -13.648  -3.041  15.836  1.00 86.50           N  
ATOM   2009  CA  GLN A 265     -14.117  -2.863  17.203  1.00 86.50           C  
ATOM   2010  C   GLN A 265     -12.992  -2.412  18.125  1.00 86.50           C  
ATOM   2011  CB  GLN A 265     -14.742  -4.160  17.734  1.00 86.50           C  
ATOM   2012  O   GLN A 265     -13.219  -2.086  19.281  1.00 86.50           O  
ATOM   2013  CG  GLN A 265     -15.977  -4.605  16.969  1.00 86.50           C  
ATOM   2014  CD  GLN A 265     -16.594  -5.875  17.531  1.00 86.50           C  
ATOM   2015  NE2 GLN A 265     -17.750  -6.262  17.000  1.00 86.50           N  
ATOM   2016  OE1 GLN A 265     -16.031  -6.504  18.422  1.00 86.50           O  
ATOM   2017  N   HIS A 266     -11.797  -2.375  17.484  1.00 89.81           N  
ATOM   2018  CA  HIS A 266     -10.648  -1.930  18.250  1.00 89.81           C  
ATOM   2019  C   HIS A 266     -10.344  -0.457  18.000  1.00 89.81           C  
ATOM   2020  CB  HIS A 266      -9.422  -2.781  17.922  1.00 89.81           C  
ATOM   2021  O   HIS A 266     -10.492   0.022  16.875  1.00 89.81           O  
ATOM   2022  CG  HIS A 266      -9.555  -4.215  18.328  1.00 89.81           C  
ATOM   2023  CD2 HIS A 266      -9.086  -4.887  19.406  1.00 89.81           C  
ATOM   2024  ND1 HIS A 266     -10.250  -5.137  17.578  1.00 89.81           N  
ATOM   2025  CE1 HIS A 266     -10.203  -6.312  18.172  1.00 89.81           C  
ATOM   2026  NE2 HIS A 266      -9.500  -6.191  19.281  1.00 89.81           N  
ATOM   2027  N   VAL A 267      -9.953   0.198  19.062  1.00 89.94           N  
ATOM   2028  CA  VAL A 267      -9.531   1.591  18.969  1.00 89.94           C  
ATOM   2029  C   VAL A 267      -8.039   1.707  19.281  1.00 89.94           C  
ATOM   2030  CB  VAL A 267     -10.352   2.506  19.906  1.00 89.94           C  
ATOM   2031  O   VAL A 267      -7.578   1.197  20.297  1.00 89.94           O  
ATOM   2032  CG1 VAL A 267      -9.891   3.957  19.781  1.00 89.94           C  
ATOM   2033  CG2 VAL A 267     -11.836   2.387  19.594  1.00 89.94           C  
ATOM   2034  N   PHE A 268      -7.355   2.314  18.375  1.00 90.19           N  
ATOM   2035  CA  PHE A 268      -5.902   2.328  18.484  1.00 90.19           C  
ATOM   2036  C   PHE A 268      -5.410   3.656  19.047  1.00 90.19           C  
ATOM   2037  CB  PHE A 268      -5.262   2.070  17.109  1.00 90.19           C  
ATOM   2038  O   PHE A 268      -4.301   4.094  18.734  1.00 90.19           O  
ATOM   2039  CG  PHE A 268      -5.742   0.810  16.453  1.00 90.19           C  
ATOM   2040  CD1 PHE A 268      -5.434  -0.436  16.984  1.00 90.19           C  
ATOM   2041  CD2 PHE A 268      -6.504   0.870  15.289  1.00 90.19           C  
ATOM   2042  CE1 PHE A 268      -5.875  -1.604  16.359  1.00 90.19           C  
ATOM   2043  CE2 PHE A 268      -6.953  -0.293  14.672  1.00 90.19           C  
ATOM   2044  CZ  PHE A 268      -6.637  -1.529  15.211  1.00 90.19           C  
ATOM   2045  N   GLU A 269      -6.164   4.270  19.969  1.00 87.62           N  
ATOM   2046  CA  GLU A 269      -5.797   5.543  20.578  1.00 87.62           C  
ATOM   2047  C   GLU A 269      -4.824   5.336  21.734  1.00 87.62           C  
ATOM   2048  CB  GLU A 269      -7.043   6.289  21.062  1.00 87.62           C  
ATOM   2049  O   GLU A 269      -4.836   4.285  22.375  1.00 87.62           O  
ATOM   2050  CG  GLU A 269      -7.965   6.738  19.938  1.00 87.62           C  
ATOM   2051  CD  GLU A 269      -9.195   7.480  20.422  1.00 87.62           C  
ATOM   2052  OE1 GLU A 269      -9.992   7.953  19.594  1.00 87.62           O  
ATOM   2053  OE2 GLU A 269      -9.359   7.594  21.672  1.00 87.62           O  
ATOM   2054  N   TYR A 270      -3.910   6.387  21.891  1.00 88.38           N  
ATOM   2055  CA  TYR A 270      -2.910   6.426  22.953  1.00 88.38           C  
ATOM   2056  C   TYR A 270      -1.971   5.227  22.859  1.00 88.38           C  
ATOM   2057  CB  TYR A 270      -3.584   6.453  24.328  1.00 88.38           C  
ATOM   2058  O   TYR A 270      -1.647   4.605  23.875  1.00 88.38           O  
ATOM   2059  CG  TYR A 270      -4.527   7.617  24.516  1.00 88.38           C  
ATOM   2060  CD1 TYR A 270      -4.051   8.922  24.594  1.00 88.38           C  
ATOM   2061  CD2 TYR A 270      -5.898   7.414  24.609  1.00 88.38           C  
ATOM   2062  CE1 TYR A 270      -4.914  10.000  24.766  1.00 88.38           C  
ATOM   2063  CE2 TYR A 270      -6.773   8.477  24.797  1.00 88.38           C  
ATOM   2064  OH  TYR A 270      -7.137  10.828  25.031  1.00 88.38           O  
ATOM   2065  CZ  TYR A 270      -6.273   9.766  24.859  1.00 88.38           C  
ATOM   2066  N   GLN A 271      -1.691   4.848  21.641  1.00 89.69           N  
ATOM   2067  CA  GLN A 271      -0.726   3.789  21.359  1.00 89.69           C  
ATOM   2068  C   GLN A 271       0.015   4.047  20.062  1.00 89.69           C  
ATOM   2069  CB  GLN A 271      -1.420   2.428  21.312  1.00 89.69           C  
ATOM   2070  O   GLN A 271      -0.404   4.887  19.266  1.00 89.69           O  
ATOM   2071  CG  GLN A 271      -2.418   2.287  20.172  1.00 89.69           C  
ATOM   2072  CD  GLN A 271      -3.074   0.920  20.125  1.00 89.69           C  
ATOM   2073  NE2 GLN A 271      -3.619   0.561  18.969  1.00 89.69           N  
ATOM   2074  OE1 GLN A 271      -3.090   0.193  21.125  1.00 89.69           O  
ATOM   2075  N   THR A 272       1.101   3.359  19.969  1.00 92.19           N  
ATOM   2076  CA  THR A 272       1.880   3.432  18.734  1.00 92.19           C  
ATOM   2077  C   THR A 272       1.513   2.287  17.797  1.00 92.19           C  
ATOM   2078  CB  THR A 272       3.391   3.396  19.031  1.00 92.19           C  
ATOM   2079  O   THR A 272       1.434   1.132  18.219  1.00 92.19           O  
ATOM   2080  CG2 THR A 272       4.203   3.488  17.734  1.00 92.19           C  
ATOM   2081  OG1 THR A 272       3.734   4.500  19.875  1.00 92.19           O  
ATOM   2082  N   ILE A 273       1.185   2.668  16.516  1.00 93.75           N  
ATOM   2083  CA  ILE A 273       0.918   1.652  15.508  1.00 93.75           C  
ATOM   2084  C   ILE A 273       2.047   1.643  14.477  1.00 93.75           C  
ATOM   2085  CB  ILE A 273      -0.440   1.893  14.805  1.00 93.75           C  
ATOM   2086  O   ILE A 273       2.707   2.662  14.258  1.00 93.75           O  
ATOM   2087  CG1 ILE A 273      -0.438   3.244  14.086  1.00 93.75           C  
ATOM   2088  CG2 ILE A 273      -1.587   1.814  15.820  1.00 93.75           C  
ATOM   2089  CD1 ILE A 273      -1.551   3.398  13.055  1.00 93.75           C  
ATOM   2090  N   ASN A 274       2.258   0.495  13.977  1.00 96.00           N  
ATOM   2091  CA  ASN A 274       3.281   0.344  12.945  1.00 96.00           C  
ATOM   2092  C   ASN A 274       2.680  -0.113  11.617  1.00 96.00           C  
ATOM   2093  CB  ASN A 274       4.363  -0.635  13.406  1.00 96.00           C  
ATOM   2094  O   ASN A 274       1.920  -1.083  11.578  1.00 96.00           O  
ATOM   2095  CG  ASN A 274       5.137  -0.131  14.609  1.00 96.00           C  
ATOM   2096  ND2 ASN A 274       5.750  -1.049  15.344  1.00 96.00           N  
ATOM   2097  OD1 ASN A 274       5.184   1.073  14.867  1.00 96.00           O  
ATOM   2098  N   ILE A 275       2.939   0.659  10.594  1.00 96.31           N  
ATOM   2099  CA  ILE A 275       2.559   0.314   9.227  1.00 96.31           C  
ATOM   2100  C   ILE A 275       3.809   0.142   8.375  1.00 96.31           C  
ATOM   2101  CB  ILE A 275       1.630   1.386   8.617  1.00 96.31           C  
ATOM   2102  O   ILE A 275       4.691   1.003   8.367  1.00 96.31           O  
ATOM   2103  CG1 ILE A 275       0.370   1.556   9.469  1.00 96.31           C  
ATOM   2104  CG2 ILE A 275       1.267   1.022   7.172  1.00 96.31           C  
ATOM   2105  CD1 ILE A 275      -0.400   2.840   9.188  1.00 96.31           C  
ATOM   2106  N   GLN A 276       3.828  -0.975   7.703  1.00 95.88           N  
ATOM   2107  CA  GLN A 276       4.996  -1.235   6.867  1.00 95.88           C  
ATOM   2108  C   GLN A 276       4.578  -1.591   5.441  1.00 95.88           C  
ATOM   2109  CB  GLN A 276       5.844  -2.359   7.461  1.00 95.88           C  
ATOM   2110  O   GLN A 276       3.750  -2.479   5.234  1.00 95.88           O  
ATOM   2111  CG  GLN A 276       7.141  -2.617   6.707  1.00 95.88           C  
ATOM   2112  CD  GLN A 276       7.984  -3.705   7.344  1.00 95.88           C  
ATOM   2113  NE2 GLN A 276       9.211  -3.361   7.715  1.00 95.88           N  
ATOM   2114  OE1 GLN A 276       7.535  -4.844   7.500  1.00 95.88           O  
ATOM   2115  N   ILE A 277       5.168  -0.849   4.469  1.00 96.06           N  
ATOM   2116  CA  ILE A 277       4.984  -1.159   3.055  1.00 96.06           C  
ATOM   2117  C   ILE A 277       6.250  -1.805   2.498  1.00 96.06           C  
ATOM   2118  CB  ILE A 277       4.621   0.103   2.242  1.00 96.06           C  
ATOM   2119  O   ILE A 277       7.344  -1.245   2.617  1.00 96.06           O  
ATOM   2120  CG1 ILE A 277       3.357   0.760   2.807  1.00 96.06           C  
ATOM   2121  CG2 ILE A 277       4.445  -0.242   0.760  1.00 96.06           C  
ATOM   2122  CD1 ILE A 277       3.035   2.113   2.191  1.00 96.06           C  
ATOM   2123  N   THR A 278       6.020  -2.938   1.931  1.00 94.94           N  
ATOM   2124  CA  THR A 278       7.148  -3.652   1.346  1.00 94.94           C  
ATOM   2125  C   THR A 278       6.984  -3.775  -0.167  1.00 94.94           C  
ATOM   2126  CB  THR A 278       7.301  -5.055   1.965  1.00 94.94           C  
ATOM   2127  O   THR A 278       6.320  -4.695  -0.651  1.00 94.94           O  
ATOM   2128  CG2 THR A 278       8.633  -5.684   1.579  1.00 94.94           C  
ATOM   2129  OG1 THR A 278       7.230  -4.949   3.393  1.00 94.94           O  
ATOM   2130  N   PRO A 279       7.621  -2.838  -0.857  1.00 91.44           N  
ATOM   2131  CA  PRO A 279       7.527  -2.910  -2.316  1.00 91.44           C  
ATOM   2132  C   PRO A 279       8.422  -3.996  -2.910  1.00 91.44           C  
ATOM   2133  CB  PRO A 279       7.980  -1.521  -2.770  1.00 91.44           C  
ATOM   2134  O   PRO A 279       9.141  -4.680  -2.176  1.00 91.44           O  
ATOM   2135  CG  PRO A 279       8.914  -1.056  -1.698  1.00 91.44           C  
ATOM   2136  CD  PRO A 279       8.508  -1.694  -0.401  1.00 91.44           C  
ATOM   2137  N   ASN A 280       8.391  -4.203  -4.281  1.00 87.81           N  
ATOM   2138  CA  ASN A 280       9.172  -5.227  -4.965  1.00 87.81           C  
ATOM   2139  C   ASN A 280      10.648  -4.859  -5.016  1.00 87.81           C  
ATOM   2140  CB  ASN A 280       8.633  -5.457  -6.379  1.00 87.81           C  
ATOM   2141  O   ASN A 280      11.508  -5.734  -5.168  1.00 87.81           O  
ATOM   2142  CG  ASN A 280       8.828  -4.254  -7.281  1.00 87.81           C  
ATOM   2143  ND2 ASN A 280       8.891  -4.492  -8.586  1.00 87.81           N  
ATOM   2144  OD1 ASN A 280       8.914  -3.117  -6.809  1.00 87.81           O  
ATOM   2145  N   ILE A 281      10.953  -3.586  -4.973  1.00 85.56           N  
ATOM   2146  CA  ILE A 281      12.336  -3.113  -4.941  1.00 85.56           C  
ATOM   2147  C   ILE A 281      12.531  -2.166  -3.760  1.00 85.56           C  
ATOM   2148  CB  ILE A 281      12.719  -2.408  -6.262  1.00 85.56           C  
ATOM   2149  O   ILE A 281      11.570  -1.563  -3.273  1.00 85.56           O  
ATOM   2150  CG1 ILE A 281      11.828  -1.181  -6.492  1.00 85.56           C  
ATOM   2151  CG2 ILE A 281      12.625  -3.381  -7.441  1.00 85.56           C  
ATOM   2152  CD1 ILE A 281      12.328  -0.250  -7.586  1.00 85.56           C  
ATOM   2153  N   GLY A 282      13.836  -2.131  -3.334  1.00 86.50           N  
ATOM   2154  CA  GLY A 282      14.195  -1.234  -2.246  1.00 86.50           C  
ATOM   2155  C   GLY A 282      13.867  -1.797  -0.876  1.00 86.50           C  
ATOM   2156  O   GLY A 282      13.328  -2.898  -0.765  1.00 86.50           O  
ATOM   2157  N   SER A 283      14.227  -1.047   0.146  1.00 90.19           N  
ATOM   2158  CA  SER A 283      13.930  -1.416   1.527  1.00 90.19           C  
ATOM   2159  C   SER A 283      12.500  -1.056   1.907  1.00 90.19           C  
ATOM   2160  CB  SER A 283      14.906  -0.730   2.484  1.00 90.19           C  
ATOM   2161  O   SER A 283      11.914  -0.130   1.339  1.00 90.19           O  
ATOM   2162  OG  SER A 283      14.594  -1.033   3.830  1.00 90.19           O  
ATOM   2163  N   PRO A 284      11.883  -1.770   2.834  1.00 92.75           N  
ATOM   2164  CA  PRO A 284      10.516  -1.485   3.273  1.00 92.75           C  
ATOM   2165  C   PRO A 284      10.375  -0.098   3.895  1.00 92.75           C  
ATOM   2166  CB  PRO A 284      10.242  -2.578   4.309  1.00 92.75           C  
ATOM   2167  O   PRO A 284      11.328   0.420   4.484  1.00 92.75           O  
ATOM   2168  CG  PRO A 284      11.227  -3.660   3.990  1.00 92.75           C  
ATOM   2169  CD  PRO A 284      12.445  -3.033   3.381  1.00 92.75           C  
ATOM   2170  N   LEU A 285       9.258   0.490   3.607  1.00 93.88           N  
ATOM   2171  CA  LEU A 285       8.883   1.711   4.309  1.00 93.88           C  
ATOM   2172  C   LEU A 285       8.094   1.388   5.574  1.00 93.88           C  
ATOM   2173  CB  LEU A 285       8.055   2.619   3.398  1.00 93.88           C  
ATOM   2174  O   LEU A 285       7.051   0.734   5.512  1.00 93.88           O  
ATOM   2175  CG  LEU A 285       7.402   3.836   4.059  1.00 93.88           C  
ATOM   2176  CD1 LEU A 285       8.477   4.816   4.523  1.00 93.88           C  
ATOM   2177  CD2 LEU A 285       6.430   4.512   3.100  1.00 93.88           C  
ATOM   2178  N   THR A 286       8.664   1.859   6.738  1.00 94.06           N  
ATOM   2179  CA  THR A 286       8.000   1.612   8.016  1.00 94.06           C  
ATOM   2180  C   THR A 286       7.539   2.922   8.648  1.00 94.06           C  
ATOM   2181  CB  THR A 286       8.922   0.861   8.992  1.00 94.06           C  
ATOM   2182  O   THR A 286       8.328   3.855   8.797  1.00 94.06           O  
ATOM   2183  CG2 THR A 286       8.203   0.572  10.305  1.00 94.06           C  
ATOM   2184  OG1 THR A 286       9.328  -0.378   8.398  1.00 94.06           O  
ATOM   2185  N   LEU A 287       6.230   2.973   8.914  1.00 93.62           N  
ATOM   2186  CA  LEU A 287       5.652   4.109   9.625  1.00 93.62           C  
ATOM   2187  C   LEU A 287       5.289   3.727  11.055  1.00 93.62           C  
ATOM   2188  CB  LEU A 287       4.410   4.625   8.891  1.00 93.62           C  
ATOM   2189  O   LEU A 287       4.527   2.783  11.273  1.00 93.62           O  
ATOM   2190  CG  LEU A 287       4.594   4.984   7.414  1.00 93.62           C  
ATOM   2191  CD1 LEU A 287       3.246   5.297   6.773  1.00 93.62           C  
ATOM   2192  CD2 LEU A 287       5.551   6.164   7.266  1.00 93.62           C  
ATOM   2193  N   SER A 288       5.906   4.406  12.008  1.00 94.31           N  
ATOM   2194  CA  SER A 288       5.559   4.266  13.422  1.00 94.31           C  
ATOM   2195  C   SER A 288       4.891   5.531  13.953  1.00 94.31           C  
ATOM   2196  CB  SER A 288       6.801   3.949  14.250  1.00 94.31           C  
ATOM   2197  O   SER A 288       5.539   6.566  14.109  1.00 94.31           O  
ATOM   2198  OG  SER A 288       7.332   2.684  13.898  1.00 94.31           O  
ATOM   2199  N   GLU A 289       3.586   5.352  14.094  1.00 92.25           N  
ATOM   2200  CA  GLU A 289       2.848   6.555  14.469  1.00 92.25           C  
ATOM   2201  C   GLU A 289       2.139   6.375  15.805  1.00 92.25           C  
ATOM   2202  CB  GLU A 289       1.834   6.922  13.375  1.00 92.25           C  
ATOM   2203  O   GLU A 289       1.518   5.340  16.047  1.00 92.25           O  
ATOM   2204  CG  GLU A 289       2.463   7.195  12.016  1.00 92.25           C  
ATOM   2205  CD  GLU A 289       3.283   8.477  11.984  1.00 92.25           C  
ATOM   2206  OE1 GLU A 289       3.975   8.727  10.969  1.00 92.25           O  
ATOM   2207  OE2 GLU A 289       3.236   9.234  12.977  1.00 92.25           O  
ATOM   2208  N   TYR A 290       2.428   7.402  16.672  1.00 91.25           N  
ATOM   2209  CA  TYR A 290       1.668   7.453  17.906  1.00 91.25           C  
ATOM   2210  C   TYR A 290       0.324   8.141  17.703  1.00 91.25           C  
ATOM   2211  CB  TYR A 290       2.463   8.188  19.000  1.00 91.25           C  
ATOM   2212  O   TYR A 290       0.264   9.258  17.172  1.00 91.25           O  
ATOM   2213  CG  TYR A 290       1.801   8.156  20.344  1.00 91.25           C  
ATOM   2214  CD1 TYR A 290       1.071   9.258  20.812  1.00 91.25           C  
ATOM   2215  CD2 TYR A 290       1.904   7.043  21.172  1.00 91.25           C  
ATOM   2216  CE1 TYR A 290       0.462   9.234  22.062  1.00 91.25           C  
ATOM   2217  CE2 TYR A 290       1.299   7.016  22.422  1.00 91.25           C  
ATOM   2218  OH  TYR A 290      -0.021   8.094  24.094  1.00 91.25           O  
ATOM   2219  CZ  TYR A 290       0.581   8.117  22.859  1.00 91.25           C  
ATOM   2220  N   ILE A 291      -0.654   7.480  18.047  1.00 88.19           N  
ATOM   2221  CA  ILE A 291      -1.990   8.031  17.844  1.00 88.19           C  
ATOM   2222  C   ILE A 291      -2.441   8.781  19.094  1.00 88.19           C  
ATOM   2223  CB  ILE A 291      -3.006   6.926  17.484  1.00 88.19           C  
ATOM   2224  O   ILE A 291      -2.562   8.188  20.172  1.00 88.19           O  
ATOM   2225  CG1 ILE A 291      -2.564   6.184  16.219  1.00 88.19           C  
ATOM   2226  CG2 ILE A 291      -4.410   7.516  17.312  1.00 88.19           C  
ATOM   2227  CD1 ILE A 291      -3.463   5.016  15.836  1.00 88.19           C  
ATOM   2228  N   TYR A 292      -2.367  10.125  18.891  1.00 82.38           N  
ATOM   2229  CA  TYR A 292      -2.939  11.016  19.891  1.00 82.38           C  
ATOM   2230  C   TYR A 292      -4.246  11.633  19.406  1.00 82.38           C  
ATOM   2231  CB  TYR A 292      -1.948  12.125  20.266  1.00 82.38           C  
ATOM   2232  O   TYR A 292      -4.301  12.180  18.297  1.00 82.38           O  
ATOM   2233  CG  TYR A 292      -2.455  13.062  21.344  1.00 82.38           C  
ATOM   2234  CD1 TYR A 292      -2.906  14.336  21.016  1.00 82.38           C  
ATOM   2235  CD2 TYR A 292      -2.484  12.672  22.672  1.00 82.38           C  
ATOM   2236  CE1 TYR A 292      -3.373  15.203  22.000  1.00 82.38           C  
ATOM   2237  CE2 TYR A 292      -2.949  13.531  23.656  1.00 82.38           C  
ATOM   2238  OH  TYR A 292      -3.852  15.648  24.297  1.00 82.38           O  
ATOM   2239  CZ  TYR A 292      -3.391  14.789  23.312  1.00 82.38           C  
ATOM   2240  N   GLN A 293      -5.316  11.250  20.000  1.00 69.12           N  
ATOM   2241  CA  GLN A 293      -6.504  11.797  19.344  1.00 69.12           C  
ATOM   2242  C   GLN A 293      -6.938  13.102  20.000  1.00 69.12           C  
ATOM   2243  CB  GLN A 293      -7.652  10.781  19.391  1.00 69.12           C  
ATOM   2244  O   GLN A 293      -7.289  13.125  21.188  1.00 69.12           O  
ATOM   2245  CG  GLN A 293      -8.836  11.156  18.516  1.00 69.12           C  
ATOM   2246  CD  GLN A 293      -9.867  10.047  18.422  1.00 69.12           C  
ATOM   2247  NE2 GLN A 293     -11.000  10.352  17.797  1.00 69.12           N  
ATOM   2248  OE1 GLN A 293      -9.656   8.938  18.906  1.00 69.12           O  
ATOM   2249  N   PRO A 294      -6.938  14.242  19.219  1.00 59.41           N  
ATOM   2250  CA  PRO A 294      -7.734  15.398  19.641  1.00 59.41           C  
ATOM   2251  C   PRO A 294      -9.148  15.383  19.047  1.00 59.41           C  
ATOM   2252  CB  PRO A 294      -6.934  16.594  19.109  1.00 59.41           C  
ATOM   2253  O   PRO A 294      -9.469  14.516  18.234  1.00 59.41           O  
ATOM   2254  CG  PRO A 294      -6.023  16.000  18.078  1.00 59.41           C  
ATOM   2255  CD  PRO A 294      -6.027  14.508  18.219  1.00 59.41           C  
ATOM   2256  N   GLU A 295     -10.141  16.016  19.641  1.00 71.31           N  
ATOM   2257  CA  GLU A 295     -11.539  16.297  19.344  1.00 71.31           C  
ATOM   2258  C   GLU A 295     -11.844  16.094  17.859  1.00 71.31           C  
ATOM   2259  CB  GLU A 295     -11.906  17.719  19.766  1.00 71.31           C  
ATOM   2260  O   GLU A 295     -11.125  16.609  17.000  1.00 71.31           O  
ATOM   2261  CG  GLU A 295     -11.805  17.953  21.266  1.00 71.31           C  
ATOM   2262  CD  GLU A 295     -12.336  19.312  21.703  1.00 71.31           C  
ATOM   2263  OE1 GLU A 295     -12.352  19.609  22.906  1.00 71.31           O  
ATOM   2264  OE2 GLU A 295     -12.742  20.094  20.812  1.00 71.31           O  
ATOM   2265  N   GLY A 296     -12.414  14.945  17.344  1.00 80.31           N  
ATOM   2266  CA  GLY A 296     -12.984  14.852  16.000  1.00 80.31           C  
ATOM   2267  C   GLY A 296     -13.000  13.430  15.469  1.00 80.31           C  
ATOM   2268  O   GLY A 296     -12.477  12.516  16.109  1.00 80.31           O  
ATOM   2269  N   THR A 297     -13.703  13.281  14.297  1.00 83.00           N  
ATOM   2270  CA  THR A 297     -13.883  12.000  13.633  1.00 83.00           C  
ATOM   2271  C   THR A 297     -12.602  11.570  12.922  1.00 83.00           C  
ATOM   2272  CB  THR A 297     -15.047  12.055  12.625  1.00 83.00           C  
ATOM   2273  O   THR A 297     -12.281  10.383  12.867  1.00 83.00           O  
ATOM   2274  CG2 THR A 297     -15.312  10.680  12.016  1.00 83.00           C  
ATOM   2275  OG1 THR A 297     -16.234  12.508  13.289  1.00 83.00           O  
ATOM   2276  N   VAL A 298     -11.828  12.562  12.422  1.00 83.38           N  
ATOM   2277  CA  VAL A 298     -10.578  12.320  11.711  1.00 83.38           C  
ATOM   2278  C   VAL A 298      -9.445  13.086  12.383  1.00 83.38           C  
ATOM   2279  CB  VAL A 298     -10.680  12.719  10.219  1.00 83.38           C  
ATOM   2280  O   VAL A 298      -9.578  14.281  12.664  1.00 83.38           O  
ATOM   2281  CG1 VAL A 298      -9.367  12.438   9.492  1.00 83.38           C  
ATOM   2282  CG2 VAL A 298     -11.836  11.977   9.547  1.00 83.38           C  
ATOM   2283  N   THR A 299      -8.352  12.398  12.617  1.00 83.38           N  
ATOM   2284  CA  THR A 299      -7.203  13.031  13.266  1.00 83.38           C  
ATOM   2285  C   THR A 299      -5.926  12.758  12.477  1.00 83.38           C  
ATOM   2286  CB  THR A 299      -7.035  12.539  14.711  1.00 83.38           C  
ATOM   2287  O   THR A 299      -5.754  11.672  11.914  1.00 83.38           O  
ATOM   2288  CG2 THR A 299      -8.203  12.984  15.586  1.00 83.38           C  
ATOM   2289  OG1 THR A 299      -6.969  11.102  14.719  1.00 83.38           O  
ATOM   2290  N   ALA A 300      -5.227  13.852  12.336  1.00 82.56           N  
ATOM   2291  CA  ALA A 300      -3.887  13.633  11.797  1.00 82.56           C  
ATOM   2292  C   ALA A 300      -2.963  13.031  12.852  1.00 82.56           C  
ATOM   2293  CB  ALA A 300      -3.303  14.938  11.266  1.00 82.56           C  
ATOM   2294  O   ALA A 300      -2.928  13.500  13.992  1.00 82.56           O  
ATOM   2295  N   ILE A 301      -2.295  11.898  12.484  1.00 78.81           N  
ATOM   2296  CA  ILE A 301      -1.407  11.219  13.414  1.00 78.81           C  
ATOM   2297  C   ILE A 301       0.030  11.281  12.906  1.00 78.81           C  
ATOM   2298  CB  ILE A 301      -1.835   9.750  13.633  1.00 78.81           C  
ATOM   2299  O   ILE A 301       0.263  11.320  11.695  1.00 78.81           O  
ATOM   2300  CG1 ILE A 301      -1.854   8.992  12.297  1.00 78.81           C  
ATOM   2301  CG2 ILE A 301      -3.201   9.680  14.320  1.00 78.81           C  
ATOM   2302  CD1 ILE A 301      -2.211   7.520  12.422  1.00 78.81           C  
ATOM   2303  N   GLY A 302       0.845  11.797  13.805  1.00 62.44           N  
ATOM   2304  CA  GLY A 302       2.277  11.938  13.594  1.00 62.44           C  
ATOM   2305  C   GLY A 302       2.812  13.281  14.062  1.00 62.44           C  
ATOM   2306  O   GLY A 302       2.100  14.289  14.023  1.00 62.44           O  
TER    2307      GLY A 302                                                      
ENDMDL                                                                          
END                                                                             
