# Supplementary material for: Towards a molecular picture of the archaeal cell surface
Source: Nat Commun. 2024 Nov 29;15:10401. doi: 10.1038/s41467-024-53986-9 (PMC11607397; doi:10.1038/s41467-024-53986-9)
Supplement: Supplementary file 5 — Supplementary Dataset 1 [file 41467_2024_53986_MOESM5_ESM.zip › Archaellum_Homologues_2024/DFR88_11670_Metallosphaera_prunae/DFR88_11670_Metallosphaera_prunae_bda9b_unrelaxed_rank_004_alphafold2_ptm_model_3_seed_000.pdb]

MODEL     1                                                                     
ATOM      1  N   MET A   1      77.438 -60.656 -59.781  1.00 57.34           N  
ATOM      2  CA  MET A   1      76.000 -60.688 -59.438  1.00 57.34           C  
ATOM      3  C   MET A   1      75.750 -60.094 -58.062  1.00 57.34           C  
ATOM      4  CB  MET A   1      75.500 -62.125 -59.500  1.00 57.34           C  
ATOM      5  O   MET A   1      74.625 -59.906 -57.688  1.00 57.34           O  
ATOM      6  CG  MET A   1      74.812 -62.500 -60.812  1.00 57.34           C  
ATOM      7  SD  MET A   1      75.188 -64.188 -61.375  1.00 57.34           S  
ATOM      8  CE  MET A   1      74.125 -64.312 -62.844  1.00 57.34           C  
ATOM      9  N   GLY A   2      76.750 -59.281 -57.406  1.00 58.78           N  
ATOM     10  CA  GLY A   2      76.750 -58.656 -56.062  1.00 58.78           C  
ATOM     11  C   GLY A   2      76.688 -57.156 -56.125  1.00 58.78           C  
ATOM     12  O   GLY A   2      76.125 -56.500 -55.250  1.00 58.78           O  
ATOM     13  N   LYS A   3      76.875 -56.469 -57.344  1.00 60.56           N  
ATOM     14  CA  LYS A   3      77.000 -55.031 -57.438  1.00 60.56           C  
ATOM     15  C   LYS A   3      75.625 -54.406 -57.812  1.00 60.56           C  
ATOM     16  CB  LYS A   3      78.062 -54.594 -58.406  1.00 60.56           C  
ATOM     17  O   LYS A   3      75.250 -53.344 -57.344  1.00 60.56           O  
ATOM     18  CG  LYS A   3      79.250 -53.875 -57.750  1.00 60.56           C  
ATOM     19  CD  LYS A   3      80.312 -53.500 -58.781  1.00 60.56           C  
ATOM     20  CE  LYS A   3      81.438 -52.688 -58.125  1.00 60.56           C  
ATOM     21  NZ  LYS A   3      82.500 -52.344 -59.125  1.00 60.56           N  
ATOM     22  N   ILE A   4      74.750 -55.312 -58.406  1.00 64.75           N  
ATOM     23  CA  ILE A   4      73.438 -54.781 -58.844  1.00 64.75           C  
ATOM     24  C   ILE A   4      72.438 -54.875 -57.719  1.00 64.75           C  
ATOM     25  CB  ILE A   4      72.938 -55.562 -60.094  1.00 64.75           C  
ATOM     26  O   ILE A   4      71.625 -54.000 -57.562  1.00 64.75           O  
ATOM     27  CG1 ILE A   4      73.812 -55.250 -61.312  1.00 64.75           C  
ATOM     28  CG2 ILE A   4      71.438 -55.188 -60.344  1.00 64.75           C  
ATOM     29  CD1 ILE A   4      73.500 -56.156 -62.500  1.00 64.75           C  
ATOM     30  N   ARG A   5      72.625 -55.781 -56.719  1.00 63.19           N  
ATOM     31  CA  ARG A   5      71.750 -55.906 -55.594  1.00 63.19           C  
ATOM     32  C   ARG A   5      72.000 -54.781 -54.594  1.00 63.19           C  
ATOM     33  CB  ARG A   5      71.938 -57.250 -54.906  1.00 63.19           C  
ATOM     34  O   ARG A   5      71.000 -54.250 -54.000  1.00 63.19           O  
ATOM     35  CG  ARG A   5      70.875 -58.281 -55.281  1.00 63.19           C  
ATOM     36  CD  ARG A   5      71.188 -59.656 -54.688  1.00 63.19           C  
ATOM     37  NE  ARG A   5      70.562 -59.781 -53.344  1.00 63.19           N  
ATOM     38  NH1 ARG A   5      69.000 -61.344 -54.000  1.00 63.19           N  
ATOM     39  NH2 ARG A   5      69.062 -60.625 -51.812  1.00 63.19           N  
ATOM     40  CZ  ARG A   5      69.562 -60.594 -53.062  1.00 63.19           C  
ATOM     41  N   GLY A   6      73.188 -54.156 -54.531  1.00 65.69           N  
ATOM     42  CA  GLY A   6      73.500 -53.062 -53.625  1.00 65.69           C  
ATOM     43  C   GLY A   6      72.938 -51.719 -54.125  1.00 65.69           C  
ATOM     44  O   GLY A   6      72.500 -50.906 -53.312  1.00 65.69           O  
ATOM     45  N   LEU A   7      72.875 -51.656 -55.500  1.00 65.56           N  
ATOM     46  CA  LEU A   7      72.438 -50.438 -56.125  1.00 65.56           C  
ATOM     47  C   LEU A   7      70.875 -50.312 -56.094  1.00 65.56           C  
ATOM     48  CB  LEU A   7      72.938 -50.312 -57.562  1.00 65.56           C  
ATOM     49  O   LEU A   7      70.375 -49.219 -55.875  1.00 65.56           O  
ATOM     50  CG  LEU A   7      74.250 -49.594 -57.781  1.00 65.56           C  
ATOM     51  CD1 LEU A   7      75.000 -50.156 -58.969  1.00 65.56           C  
ATOM     52  CD2 LEU A   7      74.000 -48.094 -57.938  1.00 65.56           C  
ATOM     53  N   VAL A   8      70.188 -51.531 -56.156  1.00 69.81           N  
ATOM     54  CA  VAL A   8      68.750 -51.531 -56.094  1.00 69.81           C  
ATOM     55  C   VAL A   8      68.250 -51.281 -54.656  1.00 69.81           C  
ATOM     56  CB  VAL A   8      68.125 -52.844 -56.594  1.00 69.81           C  
ATOM     57  O   VAL A   8      67.312 -50.562 -54.406  1.00 69.81           O  
ATOM     58  CG1 VAL A   8      66.625 -52.906 -56.344  1.00 69.81           C  
ATOM     59  CG2 VAL A   8      68.438 -53.031 -58.094  1.00 69.81           C  
ATOM     60  N   GLN A   9      69.062 -51.750 -53.656  1.00 65.81           N  
ATOM     61  CA  GLN A   9      68.750 -51.562 -52.250  1.00 65.81           C  
ATOM     62  C   GLN A   9      68.938 -50.094 -51.844  1.00 65.81           C  
ATOM     63  CB  GLN A   9      69.625 -52.469 -51.375  1.00 65.81           C  
ATOM     64  O   GLN A   9      68.188 -49.531 -51.094  1.00 65.81           O  
ATOM     65  CG  GLN A   9      68.812 -53.562 -50.719  1.00 65.81           C  
ATOM     66  CD  GLN A   9      69.688 -54.562 -49.969  1.00 65.81           C  
ATOM     67  NE2 GLN A   9      69.062 -55.500 -49.281  1.00 65.81           N  
ATOM     68  OE1 GLN A   9      70.938 -54.469 -50.000  1.00 65.81           O  
ATOM     69  N   LYS A  10      69.938 -49.438 -52.469  1.00 64.00           N  
ATOM     70  CA  LYS A  10      70.250 -48.031 -52.188  1.00 64.00           C  
ATOM     71  C   LYS A  10      69.250 -47.094 -52.844  1.00 64.00           C  
ATOM     72  CB  LYS A  10      71.688 -47.656 -52.656  1.00 64.00           C  
ATOM     73  O   LYS A  10      68.812 -46.094 -52.250  1.00 64.00           O  
ATOM     74  CG  LYS A  10      72.562 -47.031 -51.594  1.00 64.00           C  
ATOM     75  CD  LYS A  10      73.938 -46.719 -52.094  1.00 64.00           C  
ATOM     76  CE  LYS A  10      74.812 -46.125 -51.031  1.00 64.00           C  
ATOM     77  NZ  LYS A  10      76.188 -45.781 -51.531  1.00 64.00           N  
ATOM     78  N   TYR A  11      68.750 -47.594 -54.000  1.00 66.38           N  
ATOM     79  CA  TYR A  11      67.750 -46.781 -54.688  1.00 66.38           C  
ATOM     80  C   TYR A  11      66.438 -46.875 -54.000  1.00 66.38           C  
ATOM     81  CB  TYR A  11      67.625 -47.250 -56.156  1.00 66.38           C  
ATOM     82  O   TYR A  11      65.750 -45.844 -53.875  1.00 66.38           O  
ATOM     83  CG  TYR A  11      66.750 -46.375 -56.969  1.00 66.38           C  
ATOM     84  CD1 TYR A  11      65.438 -46.688 -57.219  1.00 66.38           C  
ATOM     85  CD2 TYR A  11      67.250 -45.188 -57.531  1.00 66.38           C  
ATOM     86  CE1 TYR A  11      64.625 -45.875 -58.000  1.00 66.38           C  
ATOM     87  CE2 TYR A  11      66.438 -44.375 -58.312  1.00 66.38           C  
ATOM     88  OH  TYR A  11      64.312 -43.906 -59.312  1.00 66.38           O  
ATOM     89  CZ  TYR A  11      65.125 -44.719 -58.531  1.00 66.38           C  
ATOM     90  N   ASN A  12      66.125 -48.094 -53.469  1.00 65.50           N  
ATOM     91  CA  ASN A  12      64.875 -48.219 -52.781  1.00 65.50           C  
ATOM     92  C   ASN A  12      64.875 -47.500 -51.438  1.00 65.50           C  
ATOM     93  CB  ASN A  12      64.500 -49.719 -52.594  1.00 65.50           C  
ATOM     94  O   ASN A  12      63.844 -46.969 -51.031  1.00 65.50           O  
ATOM     95  CG  ASN A  12      63.625 -50.250 -53.688  1.00 65.50           C  
ATOM     96  ND2 ASN A  12      63.438 -51.562 -53.688  1.00 65.50           N  
ATOM     97  OD1 ASN A  12      63.094 -49.500 -54.500  1.00 65.50           O  
ATOM     98  N   LYS A  13      66.062 -47.344 -50.844  1.00 66.00           N  
ATOM     99  CA  LYS A  13      66.188 -46.625 -49.562  1.00 66.00           C  
ATOM    100  C   LYS A  13      66.062 -45.125 -49.781  1.00 66.00           C  
ATOM    101  CB  LYS A  13      67.562 -46.938 -48.906  1.00 66.00           C  
ATOM    102  O   LYS A  13      65.438 -44.438 -48.938  1.00 66.00           O  
ATOM    103  CG  LYS A  13      67.625 -46.469 -47.469  1.00 66.00           C  
ATOM    104  CD  LYS A  13      69.000 -46.875 -46.844  1.00 66.00           C  
ATOM    105  CE  LYS A  13      69.125 -46.344 -45.438  1.00 66.00           C  
ATOM    106  NZ  LYS A  13      70.438 -46.688 -44.844  1.00 66.00           N  
ATOM    107  N   LEU A  14      66.500 -44.594 -50.938  1.00 64.25           N  
ATOM    108  CA  LEU A  14      66.438 -43.156 -51.188  1.00 64.25           C  
ATOM    109  C   LEU A  14      65.062 -42.719 -51.594  1.00 64.25           C  
ATOM    110  CB  LEU A  14      67.438 -42.781 -52.281  1.00 64.25           C  
ATOM    111  O   LEU A  14      64.625 -41.625 -51.312  1.00 64.25           O  
ATOM    112  CG  LEU A  14      68.938 -42.750 -51.844  1.00 64.25           C  
ATOM    113  CD1 LEU A  14      69.812 -42.688 -53.062  1.00 64.25           C  
ATOM    114  CD2 LEU A  14      69.188 -41.594 -50.906  1.00 64.25           C  
ATOM    115  N   VAL A  15      64.312 -43.688 -52.188  1.00 65.50           N  
ATOM    116  CA  VAL A  15      62.938 -43.344 -52.656  1.00 65.50           C  
ATOM    117  C   VAL A  15      61.938 -43.531 -51.531  1.00 65.50           C  
ATOM    118  CB  VAL A  15      62.531 -44.219 -53.875  1.00 65.50           C  
ATOM    119  O   VAL A  15      60.938 -42.812 -51.469  1.00 65.50           O  
ATOM    120  CG1 VAL A  15      61.094 -43.938 -54.250  1.00 65.50           C  
ATOM    121  CG2 VAL A  15      63.469 -43.969 -55.031  1.00 65.50           C  
ATOM    122  N   ARG A  16      62.344 -44.219 -50.438  1.00 63.88           N  
ATOM    123  CA  ARG A  16      61.344 -44.469 -49.406  1.00 63.88           C  
ATOM    124  C   ARG A  16      61.250 -43.312 -48.406  1.00 63.88           C  
ATOM    125  CB  ARG A  16      61.688 -45.781 -48.656  1.00 63.88           C  
ATOM    126  O   ARG A  16      60.250 -43.156 -47.719  1.00 63.88           O  
ATOM    127  CG  ARG A  16      61.125 -47.031 -49.312  1.00 63.88           C  
ATOM    128  CD  ARG A  16      61.312 -48.250 -48.438  1.00 63.88           C  
ATOM    129  NE  ARG A  16      60.781 -49.469 -49.094  1.00 63.88           N  
ATOM    130  NH1 ARG A  16      61.562 -50.906 -47.469  1.00 63.88           N  
ATOM    131  NH2 ARG A  16      60.406 -51.719 -49.250  1.00 63.88           N  
ATOM    132  CZ  ARG A  16      60.938 -50.688 -48.594  1.00 63.88           C  
ATOM    133  N   ARG A  17      62.156 -42.281 -48.531  1.00 65.12           N  
ATOM    134  CA  ARG A  17      62.125 -41.219 -47.531  1.00 65.12           C  
ATOM    135  C   ARG A  17      61.406 -40.000 -48.031  1.00 65.12           C  
ATOM    136  CB  ARG A  17      63.562 -40.844 -47.094  1.00 65.12           C  
ATOM    137  O   ARG A  17      61.156 -39.062 -47.281  1.00 65.12           O  
ATOM    138  CG  ARG A  17      64.250 -41.938 -46.312  1.00 65.12           C  
ATOM    139  CD  ARG A  17      65.562 -41.438 -45.688  1.00 65.12           C  
ATOM    140  NE  ARG A  17      66.250 -42.469 -44.938  1.00 65.12           N  
ATOM    141  NH1 ARG A  17      67.438 -41.000 -43.594  1.00 65.12           N  
ATOM    142  NH2 ARG A  17      67.688 -43.281 -43.344  1.00 65.12           N  
ATOM    143  CZ  ARG A  17      67.125 -42.250 -43.938  1.00 65.12           C  
ATOM    144  N   ARG A  18      61.031 -39.969 -49.375  1.00 66.19           N  
ATOM    145  CA  ARG A  18      60.438 -38.719 -49.875  1.00 66.19           C  
ATOM    146  C   ARG A  18      58.969 -38.594 -49.469  1.00 66.19           C  
ATOM    147  CB  ARG A  18      60.562 -38.656 -51.406  1.00 66.19           C  
ATOM    148  O   ARG A  18      58.469 -37.500 -49.281  1.00 66.19           O  
ATOM    149  CG  ARG A  18      61.969 -38.375 -51.906  1.00 66.19           C  
ATOM    150  CD  ARG A  18      62.000 -38.156 -53.406  1.00 66.19           C  
ATOM    151  NE  ARG A  18      63.344 -37.906 -53.906  1.00 66.19           N  
ATOM    152  NH1 ARG A  18      63.000 -38.750 -56.000  1.00 66.19           N  
ATOM    153  NH2 ARG A  18      65.062 -37.906 -55.438  1.00 66.19           N  
ATOM    154  CZ  ARG A  18      63.781 -38.188 -55.125  1.00 66.19           C  
ATOM    155  N   GLY A  19      58.344 -39.656 -48.875  1.00 71.75           N  
ATOM    156  CA  GLY A  19      56.938 -39.562 -48.500  1.00 71.75           C  
ATOM    157  C   GLY A  19      56.719 -39.344 -47.031  1.00 71.75           C  
ATOM    158  O   GLY A  19      55.625 -39.031 -46.594  1.00 71.75           O  
ATOM    159  N   LEU A  20      57.906 -39.406 -46.219  1.00 76.44           N  
ATOM    160  CA  LEU A  20      57.844 -39.344 -44.750  1.00 76.44           C  
ATOM    161  C   LEU A  20      57.688 -37.906 -44.281  1.00 76.44           C  
ATOM    162  CB  LEU A  20      59.094 -39.938 -44.125  1.00 76.44           C  
ATOM    163  O   LEU A  20      56.969 -37.625 -43.312  1.00 76.44           O  
ATOM    164  CG  LEU A  20      59.250 -41.469 -44.250  1.00 76.44           C  
ATOM    165  CD1 LEU A  20      60.688 -41.875 -43.875  1.00 76.44           C  
ATOM    166  CD2 LEU A  20      58.219 -42.188 -43.375  1.00 76.44           C  
ATOM    167  N   ALA A  21      58.219 -36.906 -45.094  1.00 81.38           N  
ATOM    168  CA  ALA A  21      58.094 -35.500 -44.719  1.00 81.38           C  
ATOM    169  C   ALA A  21      56.656 -35.000 -44.938  1.00 81.38           C  
ATOM    170  CB  ALA A  21      59.062 -34.625 -45.500  1.00 81.38           C  
ATOM    171  O   ALA A  21      56.156 -34.188 -44.125  1.00 81.38           O  
ATOM    172  N   GLY A  22      55.938 -35.438 -46.062  1.00 87.25           N  
ATOM    173  CA  GLY A  22      54.562 -35.125 -46.344  1.00 87.25           C  
ATOM    174  C   GLY A  22      53.594 -35.625 -45.281  1.00 87.25           C  
ATOM    175  O   GLY A  22      52.656 -34.906 -44.875  1.00 87.25           O  
ATOM    176  N   LEU A  23      54.000 -36.906 -44.875  1.00 88.69           N  
ATOM    177  CA  LEU A  23      53.188 -37.500 -43.812  1.00 88.69           C  
ATOM    178  C   LEU A  23      53.312 -36.719 -42.500  1.00 88.69           C  
ATOM    179  CB  LEU A  23      53.594 -38.938 -43.562  1.00 88.69           C  
ATOM    180  O   LEU A  23      52.344 -36.500 -41.781  1.00 88.69           O  
ATOM    181  CG  LEU A  23      52.844 -39.688 -42.469  1.00 88.69           C  
ATOM    182  CD1 LEU A  23      52.250 -41.000 -43.031  1.00 88.69           C  
ATOM    183  CD2 LEU A  23      53.781 -40.000 -41.312  1.00 88.69           C  
ATOM    184  N   ASP A  24      54.562 -36.094 -42.188  1.00 90.50           N  
ATOM    185  CA  ASP A  24      54.812 -35.312 -40.969  1.00 90.50           C  
ATOM    186  C   ASP A  24      54.031 -34.000 -41.031  1.00 90.50           C  
ATOM    187  CB  ASP A  24      56.312 -35.031 -40.812  1.00 90.50           C  
ATOM    188  O   ASP A  24      53.438 -33.562 -40.031  1.00 90.50           O  
ATOM    189  CG  ASP A  24      56.656 -34.562 -39.438  1.00 90.50           C  
ATOM    190  OD1 ASP A  24      55.875 -34.750 -38.469  1.00 90.50           O  
ATOM    191  OD2 ASP A  24      57.750 -33.969 -39.281  1.00 90.50           O  
ATOM    192  N   ALA A  25      54.031 -33.312 -42.156  1.00 92.31           N  
ATOM    193  CA  ALA A  25      53.281 -32.062 -42.344  1.00 92.31           C  
ATOM    194  C   ALA A  25      51.781 -32.281 -42.250  1.00 92.31           C  
ATOM    195  CB  ALA A  25      53.656 -31.438 -43.688  1.00 92.31           C  
ATOM    196  O   ALA A  25      51.062 -31.453 -41.688  1.00 92.31           O  
ATOM    197  N   ALA A  26      51.188 -33.438 -42.812  1.00 94.19           N  
ATOM    198  CA  ALA A  26      49.781 -33.750 -42.812  1.00 94.19           C  
ATOM    199  C   ALA A  26      49.281 -33.938 -41.375  1.00 94.19           C  
ATOM    200  CB  ALA A  26      49.500 -35.031 -43.625  1.00 94.19           C  
ATOM    201  O   ALA A  26      48.188 -33.469 -41.000  1.00 94.19           O  
ATOM    202  N   ILE A  27      50.156 -34.656 -40.500  1.00 93.69           N  
ATOM    203  CA  ILE A  27      49.781 -34.906 -39.125  1.00 93.69           C  
ATOM    204  C   ILE A  27      49.781 -33.594 -38.344  1.00 93.69           C  
ATOM    205  CB  ILE A  27      50.719 -35.938 -38.438  1.00 93.69           C  
ATOM    206  O   ILE A  27      48.875 -33.344 -37.531  1.00 93.69           O  
ATOM    207  CG1 ILE A  27      50.531 -37.312 -39.094  1.00 93.69           C  
ATOM    208  CG2 ILE A  27      50.469 -36.000 -36.938  1.00 93.69           C  
ATOM    209  CD1 ILE A  27      51.562 -38.344 -38.625  1.00 93.69           C  
ATOM    210  N   ILE A  28      50.750 -32.688 -38.594  1.00 94.56           N  
ATOM    211  CA  ILE A  28      50.812 -31.344 -37.969  1.00 94.56           C  
ATOM    212  C   ILE A  28      49.594 -30.531 -38.406  1.00 94.56           C  
ATOM    213  CB  ILE A  28      52.125 -30.609 -38.375  1.00 94.56           C  
ATOM    214  O   ILE A  28      49.000 -29.812 -37.594  1.00 94.56           O  
ATOM    215  CG1 ILE A  28      53.344 -31.344 -37.812  1.00 94.56           C  
ATOM    216  CG2 ILE A  28      52.094 -29.156 -37.875  1.00 94.56           C  
ATOM    217  CD1 ILE A  28      54.688 -30.828 -38.344  1.00 94.56           C  
ATOM    218  N   LEU A  29      49.188 -30.641 -39.688  1.00 95.19           N  
ATOM    219  CA  LEU A  29      48.000 -29.953 -40.219  1.00 95.19           C  
ATOM    220  C   LEU A  29      46.750 -30.469 -39.531  1.00 95.19           C  
ATOM    221  CB  LEU A  29      47.906 -30.141 -41.719  1.00 95.19           C  
ATOM    222  O   LEU A  29      45.875 -29.672 -39.156  1.00 95.19           O  
ATOM    223  CG  LEU A  29      46.719 -29.469 -42.406  1.00 95.19           C  
ATOM    224  CD1 LEU A  29      46.875 -27.953 -42.375  1.00 95.19           C  
ATOM    225  CD2 LEU A  29      46.562 -29.969 -43.844  1.00 95.19           C  
ATOM    226  N   ILE A  30      46.562 -31.859 -39.344  1.00 94.38           N  
ATOM    227  CA  ILE A  30      45.406 -32.469 -38.688  1.00 94.38           C  
ATOM    228  C   ILE A  30      45.344 -32.000 -37.250  1.00 94.38           C  
ATOM    229  CB  ILE A  30      45.438 -34.000 -38.750  1.00 94.38           C  
ATOM    230  O   ILE A  30      44.250 -31.641 -36.750  1.00 94.38           O  
ATOM    231  CG1 ILE A  30      45.250 -34.469 -40.219  1.00 94.38           C  
ATOM    232  CG2 ILE A  30      44.375 -34.594 -37.844  1.00 94.38           C  
ATOM    233  CD1 ILE A  30      45.469 -35.969 -40.406  1.00 94.38           C  
ATOM    234  N   ALA A  31      46.562 -32.031 -36.500  1.00 95.62           N  
ATOM    235  CA  ALA A  31      46.625 -31.562 -35.125  1.00 95.62           C  
ATOM    236  C   ALA A  31      46.219 -30.094 -35.000  1.00 95.62           C  
ATOM    237  CB  ALA A  31      48.031 -31.781 -34.531  1.00 95.62           C  
ATOM    238  O   ALA A  31      45.531 -29.703 -34.094  1.00 95.62           O  
ATOM    239  N   PHE A  32      46.594 -29.234 -35.906  1.00 95.06           N  
ATOM    240  CA  PHE A  32      46.281 -27.797 -35.906  1.00 95.06           C  
ATOM    241  C   PHE A  32      44.781 -27.578 -36.094  1.00 95.06           C  
ATOM    242  CB  PHE A  32      47.062 -27.094 -37.031  1.00 95.06           C  
ATOM    243  O   PHE A  32      44.188 -26.766 -35.406  1.00 95.06           O  
ATOM    244  CG  PHE A  32      46.844 -25.609 -37.062  1.00 95.06           C  
ATOM    245  CD1 PHE A  32      46.062 -25.047 -38.062  1.00 95.06           C  
ATOM    246  CD2 PHE A  32      47.406 -24.781 -36.125  1.00 95.06           C  
ATOM    247  CE1 PHE A  32      45.844 -23.672 -38.125  1.00 95.06           C  
ATOM    248  CE2 PHE A  32      47.188 -23.406 -36.156  1.00 95.06           C  
ATOM    249  CZ  PHE A  32      46.406 -22.844 -37.156  1.00 95.06           C  
ATOM    250  N   ILE A  33      44.156 -28.297 -37.000  1.00 96.31           N  
ATOM    251  CA  ILE A  33      42.719 -28.172 -37.281  1.00 96.31           C  
ATOM    252  C   ILE A  33      41.906 -28.641 -36.094  1.00 96.31           C  
ATOM    253  CB  ILE A  33      42.344 -28.953 -38.562  1.00 96.31           C  
ATOM    254  O   ILE A  33      40.906 -28.031 -35.750  1.00 96.31           O  
ATOM    255  CG1 ILE A  33      42.938 -28.312 -39.812  1.00 96.31           C  
ATOM    256  CG2 ILE A  33      40.812 -29.047 -38.688  1.00 96.31           C  
ATOM    257  CD1 ILE A  33      42.844 -29.172 -41.062  1.00 96.31           C  
ATOM    258  N   ILE A  34      42.344 -29.781 -35.406  1.00 96.62           N  
ATOM    259  CA  ILE A  34      41.656 -30.344 -34.250  1.00 96.62           C  
ATOM    260  C   ILE A  34      41.688 -29.328 -33.125  1.00 96.62           C  
ATOM    261  CB  ILE A  34      42.281 -31.672 -33.812  1.00 96.62           C  
ATOM    262  O   ILE A  34      40.688 -29.062 -32.469  1.00 96.62           O  
ATOM    263  CG1 ILE A  34      42.031 -32.750 -34.875  1.00 96.62           C  
ATOM    264  CG2 ILE A  34      41.719 -32.125 -32.438  1.00 96.62           C  
ATOM    265  CD1 ILE A  34      42.719 -34.094 -34.562  1.00 96.62           C  
ATOM    266  N   THR A  35      42.969 -28.734 -32.875  1.00 96.19           N  
ATOM    267  CA  THR A  35      43.094 -27.719 -31.828  1.00 96.19           C  
ATOM    268  C   THR A  35      42.219 -26.516 -32.125  1.00 96.19           C  
ATOM    269  CB  THR A  35      44.562 -27.250 -31.688  1.00 96.19           C  
ATOM    270  O   THR A  35      41.562 -25.984 -31.219  1.00 96.19           O  
ATOM    271  CG2 THR A  35      44.719 -26.250 -30.547  1.00 96.19           C  
ATOM    272  OG1 THR A  35      45.406 -28.391 -31.438  1.00 96.19           O  
ATOM    273  N   ALA A  36      42.250 -25.969 -33.375  1.00 97.19           N  
ATOM    274  CA  ALA A  36      41.375 -24.859 -33.812  1.00 97.19           C  
ATOM    275  C   ALA A  36      39.906 -25.188 -33.562  1.00 97.19           C  
ATOM    276  CB  ALA A  36      41.625 -24.531 -35.281  1.00 97.19           C  
ATOM    277  O   ALA A  36      39.156 -24.328 -33.094  1.00 97.19           O  
ATOM    278  N   SER A  37      39.438 -26.531 -33.906  1.00 96.44           N  
ATOM    279  CA  SER A  37      38.062 -26.969 -33.719  1.00 96.44           C  
ATOM    280  C   SER A  37      37.688 -26.938 -32.219  1.00 96.44           C  
ATOM    281  CB  SER A  37      37.844 -28.359 -34.281  1.00 96.44           C  
ATOM    282  O   SER A  37      36.594 -26.500 -31.875  1.00 96.44           O  
ATOM    283  OG  SER A  37      38.562 -29.328 -33.531  1.00 96.44           O  
ATOM    284  N   VAL A  38      38.562 -27.406 -31.359  1.00 96.94           N  
ATOM    285  CA  VAL A  38      38.281 -27.422 -29.922  1.00 96.94           C  
ATOM    286  C   VAL A  38      38.156 -26.000 -29.391  1.00 96.94           C  
ATOM    287  CB  VAL A  38      39.375 -28.203 -29.141  1.00 96.94           C  
ATOM    288  O   VAL A  38      37.250 -25.688 -28.609  1.00 96.94           O  
ATOM    289  CG1 VAL A  38      39.188 -28.031 -27.641  1.00 96.94           C  
ATOM    290  CG2 VAL A  38      39.344 -29.672 -29.531  1.00 96.94           C  
ATOM    291  N   LEU A  39      39.125 -25.094 -29.812  1.00 96.06           N  
ATOM    292  CA  LEU A  39      39.094 -23.703 -29.391  1.00 96.06           C  
ATOM    293  C   LEU A  39      37.812 -23.016 -29.891  1.00 96.06           C  
ATOM    294  CB  LEU A  39      40.312 -22.953 -29.922  1.00 96.06           C  
ATOM    295  O   LEU A  39      37.219 -22.219 -29.172  1.00 96.06           O  
ATOM    296  CG  LEU A  39      41.656 -23.312 -29.266  1.00 96.06           C  
ATOM    297  CD1 LEU A  39      42.781 -22.641 -30.016  1.00 96.06           C  
ATOM    298  CD2 LEU A  39      41.656 -22.891 -27.797  1.00 96.06           C  
ATOM    299  N   ALA A  40      37.375 -23.281 -31.188  1.00 97.38           N  
ATOM    300  CA  ALA A  40      36.125 -22.734 -31.734  1.00 97.38           C  
ATOM    301  C   ALA A  40      34.906 -23.203 -30.922  1.00 97.38           C  
ATOM    302  CB  ALA A  40      35.969 -23.125 -33.188  1.00 97.38           C  
ATOM    303  O   ALA A  40      34.000 -22.422 -30.656  1.00 97.38           O  
ATOM    304  N   PHE A  41      34.906 -24.469 -30.609  1.00 96.38           N  
ATOM    305  CA  PHE A  41      33.812 -25.016 -29.812  1.00 96.38           C  
ATOM    306  C   PHE A  41      33.719 -24.328 -28.469  1.00 96.38           C  
ATOM    307  CB  PHE A  41      34.000 -26.531 -29.609  1.00 96.38           C  
ATOM    308  O   PHE A  41      32.625 -23.938 -28.031  1.00 96.38           O  
ATOM    309  CG  PHE A  41      32.938 -27.156 -28.734  1.00 96.38           C  
ATOM    310  CD1 PHE A  41      33.188 -27.406 -27.391  1.00 96.38           C  
ATOM    311  CD2 PHE A  41      31.703 -27.500 -29.266  1.00 96.38           C  
ATOM    312  CE1 PHE A  41      32.219 -27.984 -26.578  1.00 96.38           C  
ATOM    313  CE2 PHE A  41      30.719 -28.078 -28.453  1.00 96.38           C  
ATOM    314  CZ  PHE A  41      30.984 -28.328 -27.109  1.00 96.38           C  
ATOM    315  N   VAL A  42      34.844 -24.109 -27.781  1.00 96.44           N  
ATOM    316  CA  VAL A  42      34.906 -23.438 -26.484  1.00 96.44           C  
ATOM    317  C   VAL A  42      34.438 -21.984 -26.641  1.00 96.44           C  
ATOM    318  CB  VAL A  42      36.312 -23.469 -25.875  1.00 96.44           C  
ATOM    319  O   VAL A  42      33.656 -21.500 -25.828  1.00 96.44           O  
ATOM    320  CG1 VAL A  42      36.375 -22.641 -24.594  1.00 96.44           C  
ATOM    321  CG2 VAL A  42      36.750 -24.906 -25.609  1.00 96.44           C  
ATOM    322  N   ALA A  43      34.969 -21.297 -27.672  1.00 96.81           N  
ATOM    323  CA  ALA A  43      34.594 -19.906 -27.938  1.00 96.81           C  
ATOM    324  C   ALA A  43      33.094 -19.781 -28.172  1.00 96.81           C  
ATOM    325  CB  ALA A  43      35.375 -19.375 -29.141  1.00 96.81           C  
ATOM    326  O   ALA A  43      32.469 -18.859 -27.656  1.00 96.81           O  
ATOM    327  N   ILE A  44      32.469 -20.672 -28.969  1.00 97.31           N  
ATOM    328  CA  ILE A  44      31.047 -20.641 -29.266  1.00 97.31           C  
ATOM    329  C   ILE A  44      30.250 -20.891 -28.000  1.00 97.31           C  
ATOM    330  CB  ILE A  44      30.672 -21.672 -30.359  1.00 97.31           C  
ATOM    331  O   ILE A  44      29.281 -20.188 -27.719  1.00 97.31           O  
ATOM    332  CG1 ILE A  44      31.281 -21.266 -31.703  1.00 97.31           C  
ATOM    333  CG2 ILE A  44      29.156 -21.812 -30.453  1.00 97.31           C  
ATOM    334  CD1 ILE A  44      31.062 -22.297 -32.812  1.00 97.31           C  
ATOM    335  N   ASN A  45      30.719 -21.969 -27.203  1.00 97.38           N  
ATOM    336  CA  ASN A  45      30.000 -22.266 -25.953  1.00 97.38           C  
ATOM    337  C   ASN A  45      30.047 -21.094 -24.984  1.00 97.38           C  
ATOM    338  CB  ASN A  45      30.578 -23.531 -25.312  1.00 97.38           C  
ATOM    339  O   ASN A  45      29.047 -20.766 -24.359  1.00 97.38           O  
ATOM    340  CG  ASN A  45      30.125 -24.797 -26.000  1.00 97.38           C  
ATOM    341  ND2 ASN A  45      30.969 -25.828 -25.953  1.00 97.38           N  
ATOM    342  OD1 ASN A  45      29.031 -24.859 -26.578  1.00 97.38           O  
ATOM    343  N   MET A  46      31.219 -20.531 -24.891  1.00 96.44           N  
ATOM    344  CA  MET A  46      31.375 -19.359 -24.016  1.00 96.44           C  
ATOM    345  C   MET A  46      30.578 -18.172 -24.547  1.00 96.44           C  
ATOM    346  CB  MET A  46      32.844 -18.984 -23.891  1.00 96.44           C  
ATOM    347  O   MET A  46      29.984 -17.422 -23.766  1.00 96.44           O  
ATOM    348  CG  MET A  46      33.688 -19.969 -23.094  1.00 96.44           C  
ATOM    349  SD  MET A  46      33.125 -20.125 -21.359  1.00 96.44           S  
ATOM    350  CE  MET A  46      33.781 -18.578 -20.672  1.00 96.44           C  
ATOM    351  N   GLY A  47      30.578 -18.062 -25.922  1.00 96.69           N  
ATOM    352  CA  GLY A  47      29.734 -17.031 -26.531  1.00 96.69           C  
ATOM    353  C   GLY A  47      28.266 -17.203 -26.219  1.00 96.69           C  
ATOM    354  O   GLY A  47      27.578 -16.250 -25.875  1.00 96.69           O  
ATOM    355  N   LEU A  48      27.734 -18.391 -26.328  1.00 96.69           N  
ATOM    356  CA  LEU A  48      26.344 -18.688 -26.031  1.00 96.69           C  
ATOM    357  C   LEU A  48      26.047 -18.438 -24.547  1.00 96.69           C  
ATOM    358  CB  LEU A  48      26.000 -20.125 -26.391  1.00 96.69           C  
ATOM    359  O   LEU A  48      24.984 -17.906 -24.203  1.00 96.69           O  
ATOM    360  CG  LEU A  48      25.922 -20.453 -27.891  1.00 96.69           C  
ATOM    361  CD1 LEU A  48      25.719 -21.953 -28.094  1.00 96.69           C  
ATOM    362  CD2 LEU A  48      24.797 -19.656 -28.547  1.00 96.69           C  
ATOM    363  N   PHE A  49      26.984 -18.859 -23.656  1.00 96.38           N  
ATOM    364  CA  PHE A  49      26.828 -18.641 -22.219  1.00 96.38           C  
ATOM    365  C   PHE A  49      26.734 -17.141 -21.922  1.00 96.38           C  
ATOM    366  CB  PHE A  49      28.016 -19.250 -21.453  1.00 96.38           C  
ATOM    367  O   PHE A  49      25.875 -16.719 -21.141  1.00 96.38           O  
ATOM    368  CG  PHE A  49      27.938 -19.016 -19.969  1.00 96.38           C  
ATOM    369  CD1 PHE A  49      28.688 -18.000 -19.375  1.00 96.38           C  
ATOM    370  CD2 PHE A  49      27.141 -19.812 -19.156  1.00 96.38           C  
ATOM    371  CE1 PHE A  49      28.641 -17.797 -18.000  1.00 96.38           C  
ATOM    372  CE2 PHE A  49      27.078 -19.594 -17.781  1.00 96.38           C  
ATOM    373  CZ  PHE A  49      27.828 -18.594 -17.203  1.00 96.38           C  
ATOM    374  N   VAL A  50      27.609 -16.297 -22.484  1.00 96.69           N  
ATOM    375  CA  VAL A  50      27.609 -14.859 -22.297  1.00 96.69           C  
ATOM    376  C   VAL A  50      26.297 -14.258 -22.797  1.00 96.69           C  
ATOM    377  CB  VAL A  50      28.812 -14.195 -23.000  1.00 96.69           C  
ATOM    378  O   VAL A  50      25.719 -13.391 -22.156  1.00 96.69           O  
ATOM    379  CG1 VAL A  50      28.672 -12.672 -22.984  1.00 96.69           C  
ATOM    380  CG2 VAL A  50      30.125 -14.625 -22.359  1.00 96.69           C  
ATOM    381  N   THR A  51      25.828 -14.750 -23.984  1.00 95.94           N  
ATOM    382  CA  THR A  51      24.562 -14.266 -24.547  1.00 95.94           C  
ATOM    383  C   THR A  51      23.391 -14.633 -23.641  1.00 95.94           C  
ATOM    384  CB  THR A  51      24.328 -14.820 -25.953  1.00 95.94           C  
ATOM    385  O   THR A  51      22.469 -13.844 -23.469  1.00 95.94           O  
ATOM    386  CG2 THR A  51      25.375 -14.297 -26.938  1.00 95.94           C  
ATOM    387  OG1 THR A  51      24.406 -16.250 -25.922  1.00 95.94           O  
ATOM    388  N   GLN A  52      23.391 -15.820 -23.062  1.00 96.69           N  
ATOM    389  CA  GLN A  52      22.344 -16.219 -22.141  1.00 96.69           C  
ATOM    390  C   GLN A  52      22.359 -15.383 -20.875  1.00 96.69           C  
ATOM    391  CB  GLN A  52      22.484 -17.703 -21.781  1.00 96.69           C  
ATOM    392  O   GLN A  52      21.312 -14.992 -20.359  1.00 96.69           O  
ATOM    393  CG  GLN A  52      22.141 -18.656 -22.938  1.00 96.69           C  
ATOM    394  CD  GLN A  52      22.375 -20.109 -22.594  1.00 96.69           C  
ATOM    395  NE2 GLN A  52      21.766 -21.000 -23.359  1.00 96.69           N  
ATOM    396  OE1 GLN A  52      23.109 -20.422 -21.656  1.00 96.69           O  
ATOM    397  N   LYS A  53      23.547 -15.195 -20.406  1.00 95.62           N  
ATOM    398  CA  LYS A  53      23.672 -14.336 -19.234  1.00 95.62           C  
ATOM    399  C   LYS A  53      23.234 -12.914 -19.547  1.00 95.62           C  
ATOM    400  CB  LYS A  53      25.125 -14.328 -18.719  1.00 95.62           C  
ATOM    401  O   LYS A  53      22.562 -12.273 -18.719  1.00 95.62           O  
ATOM    402  CG  LYS A  53      25.297 -13.602 -17.391  1.00 95.62           C  
ATOM    403  CD  LYS A  53      26.625 -13.977 -16.734  1.00 95.62           C  
ATOM    404  CE  LYS A  53      26.750 -13.367 -15.344  1.00 95.62           C  
ATOM    405  NZ  LYS A  53      28.078 -13.648 -14.727  1.00 95.62           N  
ATOM    406  N   ALA A  54      23.656 -12.383 -20.703  1.00 95.94           N  
ATOM    407  CA  ALA A  54      23.203 -11.062 -21.141  1.00 95.94           C  
ATOM    408  C   ALA A  54      21.688 -10.992 -21.234  1.00 95.94           C  
ATOM    409  CB  ALA A  54      23.828 -10.711 -22.484  1.00 95.94           C  
ATOM    410  O   ALA A  54      21.078 -10.000 -20.828  1.00 95.94           O  
ATOM    411  N   LYS A  55      21.062 -12.008 -21.766  1.00 94.75           N  
ATOM    412  CA  LYS A  55      19.609 -12.078 -21.859  1.00 94.75           C  
ATOM    413  C   LYS A  55      18.953 -12.008 -20.484  1.00 94.75           C  
ATOM    414  CB  LYS A  55      19.188 -13.352 -22.578  1.00 94.75           C  
ATOM    415  O   LYS A  55      17.984 -11.281 -20.281  1.00 94.75           O  
ATOM    416  CG  LYS A  55      17.672 -13.469 -22.797  1.00 94.75           C  
ATOM    417  CD  LYS A  55      17.312 -14.750 -23.531  1.00 94.75           C  
ATOM    418  CE  LYS A  55      15.812 -14.891 -23.703  1.00 94.75           C  
ATOM    419  NZ  LYS A  55      15.453 -16.172 -24.391  1.00 94.75           N  
ATOM    420  N   THR A  56      19.438 -12.789 -19.531  1.00 92.50           N  
ATOM    421  CA  THR A  56      18.906 -12.797 -18.172  1.00 92.50           C  
ATOM    422  C   THR A  56      19.062 -11.422 -17.531  1.00 92.50           C  
ATOM    423  CB  THR A  56      19.609 -13.859 -17.312  1.00 92.50           C  
ATOM    424  O   THR A  56      18.172 -10.961 -16.812  1.00 92.50           O  
ATOM    425  CG2 THR A  56      19.375 -15.258 -17.859  1.00 92.50           C  
ATOM    426  OG1 THR A  56      21.016 -13.594 -17.281  1.00 92.50           O  
ATOM    427  N   THR A  57      20.203 -10.758 -17.703  1.00 91.81           N  
ATOM    428  CA  THR A  57      20.438  -9.430 -17.156  1.00 91.81           C  
ATOM    429  C   THR A  57      19.469  -8.414 -17.750  1.00 91.81           C  
ATOM    430  CB  THR A  57      21.891  -8.977 -17.391  1.00 91.81           C  
ATOM    431  O   THR A  57      18.938  -7.570 -17.031  1.00 91.81           O  
ATOM    432  CG2 THR A  57      22.125  -7.582 -16.828  1.00 91.81           C  
ATOM    433  OG1 THR A  57      22.781  -9.898 -16.766  1.00 91.81           O  
ATOM    434  N   ILE A  58      19.312  -8.461 -19.062  1.00 90.50           N  
ATOM    435  CA  ILE A  58      18.375  -7.570 -19.750  1.00 90.50           C  
ATOM    436  C   ILE A  58      16.953  -7.797 -19.219  1.00 90.50           C  
ATOM    437  CB  ILE A  58      18.422  -7.781 -21.281  1.00 90.50           C  
ATOM    438  O   ILE A  58      16.234  -6.840 -18.938  1.00 90.50           O  
ATOM    439  CG1 ILE A  58      19.750  -7.262 -21.844  1.00 90.50           C  
ATOM    440  CG2 ILE A  58      17.234  -7.094 -21.953  1.00 90.50           C  
ATOM    441  CD1 ILE A  58      20.016  -7.688 -23.281  1.00 90.50           C  
ATOM    442  N   ASN A  59      16.547  -8.984 -19.078  1.00 86.81           N  
ATOM    443  CA  ASN A  59      15.219  -9.312 -18.578  1.00 86.81           C  
ATOM    444  C   ASN A  59      15.016  -8.820 -17.141  1.00 86.81           C  
ATOM    445  CB  ASN A  59      14.969 -10.820 -18.656  1.00 86.81           C  
ATOM    446  O   ASN A  59      13.961  -8.266 -16.812  1.00 86.81           O  
ATOM    447  CG  ASN A  59      14.703 -11.289 -20.078  1.00 86.81           C  
ATOM    448  ND2 ASN A  59      14.898 -12.578 -20.312  1.00 86.81           N  
ATOM    449  OD1 ASN A  59      14.320 -10.500 -20.938  1.00 86.81           O  
ATOM    450  N   LYS A  60      16.062  -9.039 -16.328  1.00 83.19           N  
ATOM    451  CA  LYS A  60      15.977  -8.539 -14.961  1.00 83.19           C  
ATOM    452  C   LYS A  60      15.969  -7.016 -14.930  1.00 83.19           C  
ATOM    453  CB  LYS A  60      17.141  -9.070 -14.125  1.00 83.19           C  
ATOM    454  O   LYS A  60      15.297  -6.410 -14.094  1.00 83.19           O  
ATOM    455  CG  LYS A  60      17.016 -10.539 -13.758  1.00 83.19           C  
ATOM    456  CD  LYS A  60      18.141 -10.984 -12.836  1.00 83.19           C  
ATOM    457  CE  LYS A  60      18.016 -12.453 -12.453  1.00 83.19           C  
ATOM    458  NZ  LYS A  60      19.156 -12.906 -11.602  1.00 83.19           N  
ATOM    459  N   GLY A  61      16.750  -6.445 -15.852  1.00 85.62           N  
ATOM    460  CA  GLY A  61      16.703  -4.996 -15.992  1.00 85.62           C  
ATOM    461  C   GLY A  61      15.336  -4.477 -16.375  1.00 85.62           C  
ATOM    462  O   GLY A  61      14.891  -3.447 -15.859  1.00 85.62           O  
ATOM    463  N   GLU A  62      14.742  -5.125 -17.312  1.00 85.06           N  
ATOM    464  CA  GLU A  62      13.391  -4.766 -17.719  1.00 85.06           C  
ATOM    465  C   GLU A  62      12.406  -4.918 -16.562  1.00 85.06           C  
ATOM    466  CB  GLU A  62      12.945  -5.625 -18.906  1.00 85.06           C  
ATOM    467  O   GLU A  62      11.516  -4.082 -16.391  1.00 85.06           O  
ATOM    468  CG  GLU A  62      11.578  -5.246 -19.469  1.00 85.06           C  
ATOM    469  CD  GLU A  62      11.109  -6.160 -20.578  1.00 85.06           C  
ATOM    470  OE1 GLU A  62       9.930  -6.066 -20.984  1.00 85.06           O  
ATOM    471  OE2 GLU A  62      11.930  -6.980 -21.062  1.00 85.06           O  
ATOM    472  N   GLU A  63      12.555  -5.965 -15.820  1.00 79.50           N  
ATOM    473  CA  GLU A  63      11.688  -6.219 -14.672  1.00 79.50           C  
ATOM    474  C   GLU A  63      11.812  -5.113 -13.625  1.00 79.50           C  
ATOM    475  CB  GLU A  63      12.008  -7.578 -14.047  1.00 79.50           C  
ATOM    476  O   GLU A  63      10.812  -4.668 -13.062  1.00 79.50           O  
ATOM    477  CG  GLU A  63      11.031  -7.992 -12.953  1.00 79.50           C  
ATOM    478  CD  GLU A  63      11.367  -9.344 -12.336  1.00 79.50           C  
ATOM    479  OE1 GLU A  63      10.711  -9.742 -11.344  1.00 79.50           O  
ATOM    480  OE2 GLU A  63      12.289 -10.016 -12.852  1.00 79.50           O  
ATOM    481  N   THR A  64      13.023  -4.652 -13.398  1.00 77.56           N  
ATOM    482  CA  THR A  64      13.289  -3.615 -12.406  1.00 77.56           C  
ATOM    483  C   THR A  64      12.836  -2.250 -12.922  1.00 77.56           C  
ATOM    484  CB  THR A  64      14.781  -3.561 -12.039  1.00 77.56           C  
ATOM    485  O   THR A  64      12.438  -1.388 -12.141  1.00 77.56           O  
ATOM    486  CG2 THR A  64      15.023  -2.613 -10.867  1.00 77.56           C  
ATOM    487  OG1 THR A  64      15.227  -4.875 -11.672  1.00 77.56           O  
ATOM    488  N   ALA A  65      12.867  -2.033 -14.227  1.00 81.50           N  
ATOM    489  CA  ALA A  65      12.492  -0.752 -14.820  1.00 81.50           C  
ATOM    490  C   ALA A  65      10.977  -0.624 -14.953  1.00 81.50           C  
ATOM    491  CB  ALA A  65      13.156  -0.590 -16.188  1.00 81.50           C  
ATOM    492  O   ALA A  65      10.445   0.487 -14.961  1.00 81.50           O  
ATOM    493  N   SER A  66      10.328  -1.781 -14.922  1.00 82.38           N  
ATOM    494  CA  SER A  66       8.875  -1.768 -15.102  1.00 82.38           C  
ATOM    495  C   SER A  66       8.156  -1.561 -13.766  1.00 82.38           C  
ATOM    496  CB  SER A  66       8.406  -3.070 -15.742  1.00 82.38           C  
ATOM    497  O   SER A  66       8.727  -1.821 -12.703  1.00 82.38           O  
ATOM    498  OG  SER A  66       8.930  -3.203 -17.047  1.00 82.38           O  
ATOM    499  N   THR A  67       7.004  -0.784 -13.773  1.00 83.62           N  
ATOM    500  CA  THR A  67       6.180  -0.571 -12.586  1.00 83.62           C  
ATOM    501  C   THR A  67       5.758  -1.903 -11.977  1.00 83.62           C  
ATOM    502  CB  THR A  67       4.926   0.260 -12.922  1.00 83.62           C  
ATOM    503  O   THR A  67       5.152  -2.740 -12.648  1.00 83.62           O  
ATOM    504  CG2 THR A  67       5.152   1.739 -12.633  1.00 83.62           C  
ATOM    505  OG1 THR A  67       4.609   0.101 -14.312  1.00 83.62           O  
ATOM    506  N   ALA A  68       6.207  -2.145 -10.781  1.00 87.62           N  
ATOM    507  CA  ALA A  68       5.969  -3.410 -10.094  1.00 87.62           C  
ATOM    508  C   ALA A  68       4.504  -3.551  -9.688  1.00 87.62           C  
ATOM    509  CB  ALA A  68       6.871  -3.525  -8.867  1.00 87.62           C  
ATOM    510  O   ALA A  68       3.967  -4.660  -9.656  1.00 87.62           O  
ATOM    511  N   LEU A  69       3.871  -2.422  -9.477  1.00 91.50           N  
ATOM    512  CA  LEU A  69       2.510  -2.455  -8.953  1.00 91.50           C  
ATOM    513  C   LEU A  69       1.596  -1.538  -9.758  1.00 91.50           C  
ATOM    514  CB  LEU A  69       2.492  -2.043  -7.477  1.00 91.50           C  
ATOM    515  O   LEU A  69       2.051  -0.545 -10.328  1.00 91.50           O  
ATOM    516  CG  LEU A  69       3.205  -2.982  -6.504  1.00 91.50           C  
ATOM    517  CD1 LEU A  69       3.398  -2.297  -5.152  1.00 91.50           C  
ATOM    518  CD2 LEU A  69       2.420  -4.281  -6.344  1.00 91.50           C  
ATOM    519  N   THR A  70       0.365  -1.927  -9.859  1.00 92.06           N  
ATOM    520  CA  THR A  70      -0.666  -1.089 -10.461  1.00 92.06           C  
ATOM    521  C   THR A  70      -1.867  -0.956  -9.531  1.00 92.06           C  
ATOM    522  CB  THR A  70      -1.126  -1.657 -11.820  1.00 92.06           C  
ATOM    523  O   THR A  70      -2.162  -1.868  -8.758  1.00 92.06           O  
ATOM    524  CG2 THR A  70      -1.869  -2.977 -11.641  1.00 92.06           C  
ATOM    525  OG1 THR A  70      -1.996  -0.713 -12.453  1.00 92.06           O  
ATOM    526  N   VAL A  71      -2.516   0.215  -9.578  1.00 91.81           N  
ATOM    527  CA  VAL A  71      -3.711   0.435  -8.766  1.00 91.81           C  
ATOM    528  C   VAL A  71      -4.879  -0.367  -9.344  1.00 91.81           C  
ATOM    529  CB  VAL A  71      -4.078   1.934  -8.695  1.00 91.81           C  
ATOM    530  O   VAL A  71      -5.129  -0.330 -10.547  1.00 91.81           O  
ATOM    531  CG1 VAL A  71      -5.379   2.133  -7.914  1.00 91.81           C  
ATOM    532  CG2 VAL A  71      -2.943   2.730  -8.055  1.00 91.81           C  
ATOM    533  N   SER A  72      -5.512  -1.254  -8.453  1.00 87.81           N  
ATOM    534  CA  SER A  72      -6.543  -2.186  -8.898  1.00 87.81           C  
ATOM    535  C   SER A  72      -7.930  -1.559  -8.812  1.00 87.81           C  
ATOM    536  CB  SER A  72      -6.500  -3.471  -8.078  1.00 87.81           C  
ATOM    537  O   SER A  72      -8.820  -1.890  -9.602  1.00 87.81           O  
ATOM    538  OG  SER A  72      -5.277  -4.156  -8.273  1.00 87.81           O  
ATOM    539  N   SER A  73      -8.086  -0.587  -7.867  1.00 83.19           N  
ATOM    540  CA  SER A  73      -9.383   0.059  -7.660  1.00 83.19           C  
ATOM    541  C   SER A  73      -9.211   1.527  -7.289  1.00 83.19           C  
ATOM    542  CB  SER A  73     -10.172  -0.664  -6.566  1.00 83.19           C  
ATOM    543  O   SER A  73      -8.094   2.045  -7.277  1.00 83.19           O  
ATOM    544  OG  SER A  73      -9.523  -0.539  -5.312  1.00 83.19           O  
ATOM    545  N   SER A  74     -10.469   2.172  -7.023  1.00 86.50           N  
ATOM    546  CA  SER A  74     -10.492   3.586  -6.664  1.00 86.50           C  
ATOM    547  C   SER A  74      -9.891   3.816  -5.281  1.00 86.50           C  
ATOM    548  CB  SER A  74     -11.930   4.121  -6.699  1.00 86.50           C  
ATOM    549  O   SER A  74      -9.883   2.912  -4.445  1.00 86.50           O  
ATOM    550  OG  SER A  74     -12.477   4.000  -8.000  1.00 86.50           O  
ATOM    551  N   VAL A  75      -9.289   4.922  -5.109  1.00 89.12           N  
ATOM    552  CA  VAL A  75      -8.781   5.375  -3.820  1.00 89.12           C  
ATOM    553  C   VAL A  75      -9.914   5.969  -2.992  1.00 89.12           C  
ATOM    554  CB  VAL A  75      -7.648   6.414  -3.990  1.00 89.12           C  
ATOM    555  O   VAL A  75     -10.641   6.852  -3.461  1.00 89.12           O  
ATOM    556  CG1 VAL A  75      -7.121   6.867  -2.631  1.00 89.12           C  
ATOM    557  CG2 VAL A  75      -6.516   5.836  -4.840  1.00 89.12           C  
ATOM    558  N   LEU A  76     -10.102   5.363  -1.848  1.00 89.69           N  
ATOM    559  CA  LEU A  76     -11.156   5.844  -0.966  1.00 89.69           C  
ATOM    560  C   LEU A  76     -10.578   6.633   0.203  1.00 89.69           C  
ATOM    561  CB  LEU A  76     -11.992   4.672  -0.442  1.00 89.69           C  
ATOM    562  O   LEU A  76      -9.547   6.254   0.762  1.00 89.69           O  
ATOM    563  CG  LEU A  76     -12.664   3.789  -1.498  1.00 89.69           C  
ATOM    564  CD1 LEU A  76     -13.430   2.656  -0.831  1.00 89.69           C  
ATOM    565  CD2 LEU A  76     -13.578   4.625  -2.383  1.00 89.69           C  
ATOM    566  N   TYR A  77     -11.250   7.707   0.537  1.00 89.12           N  
ATOM    567  CA  TYR A  77     -10.836   8.617   1.598  1.00 89.12           C  
ATOM    568  C   TYR A  77     -11.992   8.914   2.543  1.00 89.12           C  
ATOM    569  CB  TYR A  77     -10.297   9.930   1.005  1.00 89.12           C  
ATOM    570  O   TYR A  77     -13.109   9.211   2.098  1.00 89.12           O  
ATOM    571  CG  TYR A  77     -10.016  10.992   2.037  1.00 89.12           C  
ATOM    572  CD1 TYR A  77     -10.703  12.203   2.031  1.00 89.12           C  
ATOM    573  CD2 TYR A  77      -9.055  10.789   3.021  1.00 89.12           C  
ATOM    574  CE1 TYR A  77     -10.445  13.180   2.980  1.00 89.12           C  
ATOM    575  CE2 TYR A  77      -8.781  11.766   3.977  1.00 89.12           C  
ATOM    576  OH  TYR A  77      -9.219  13.930   4.887  1.00 89.12           O  
ATOM    577  CZ  TYR A  77      -9.484  12.953   3.947  1.00 89.12           C  
ATOM    578  N   ALA A  78     -11.688   8.797   3.895  1.00 87.00           N  
ATOM    579  CA  ALA A  78     -12.758   9.008   4.871  1.00 87.00           C  
ATOM    580  C   ALA A  78     -12.445  10.188   5.781  1.00 87.00           C  
ATOM    581  CB  ALA A  78     -12.969   7.742   5.699  1.00 87.00           C  
ATOM    582  O   ALA A  78     -11.328  10.305   6.297  1.00 87.00           O  
ATOM    583  N   VAL A  79     -13.555  11.078   5.988  1.00 84.81           N  
ATOM    584  CA  VAL A  79     -13.484  12.219   6.891  1.00 84.81           C  
ATOM    585  C   VAL A  79     -14.719  12.250   7.789  1.00 84.81           C  
ATOM    586  CB  VAL A  79     -13.352  13.547   6.117  1.00 84.81           C  
ATOM    587  O   VAL A  79     -15.703  11.555   7.527  1.00 84.81           O  
ATOM    588  CG1 VAL A  79     -12.039  13.586   5.332  1.00 84.81           C  
ATOM    589  CG2 VAL A  79     -14.547  13.742   5.188  1.00 84.81           C  
ATOM    590  N   ASN A  80     -14.641  13.078   8.883  1.00 82.88           N  
ATOM    591  CA  ASN A  80     -15.805  13.266   9.742  1.00 82.88           C  
ATOM    592  C   ASN A  80     -16.828  14.195   9.109  1.00 82.88           C  
ATOM    593  CB  ASN A  80     -15.375  13.797  11.117  1.00 82.88           C  
ATOM    594  O   ASN A  80     -16.531  15.359   8.836  1.00 82.88           O  
ATOM    595  CG  ASN A  80     -14.891  15.227  11.062  1.00 82.88           C  
ATOM    596  ND2 ASN A  80     -15.336  16.031  12.016  1.00 82.88           N  
ATOM    597  OD1 ASN A  80     -14.133  15.609  10.164  1.00 82.88           O  
ATOM    598  N   TYR A  81     -17.766  13.617   8.484  1.00 72.69           N  
ATOM    599  CA  TYR A  81     -18.875  14.359   7.879  1.00 72.69           C  
ATOM    600  C   TYR A  81     -20.000  14.562   8.875  1.00 72.69           C  
ATOM    601  CB  TYR A  81     -19.391  13.617   6.641  1.00 72.69           C  
ATOM    602  O   TYR A  81     -20.328  13.664   9.648  1.00 72.69           O  
ATOM    603  CG  TYR A  81     -20.531  14.320   5.949  1.00 72.69           C  
ATOM    604  CD1 TYR A  81     -21.859  14.023   6.258  1.00 72.69           C  
ATOM    605  CD2 TYR A  81     -20.281  15.289   4.980  1.00 72.69           C  
ATOM    606  CE1 TYR A  81     -22.906  14.672   5.617  1.00 72.69           C  
ATOM    607  CE2 TYR A  81     -21.328  15.945   4.336  1.00 72.69           C  
ATOM    608  OH  TYR A  81     -23.672  16.281   4.023  1.00 72.69           O  
ATOM    609  CZ  TYR A  81     -22.625  15.633   4.660  1.00 72.69           C  
ATOM    610  N   PRO A  82     -20.547  15.758   8.758  1.00 74.56           N  
ATOM    611  CA  PRO A  82     -20.375  16.875   7.812  1.00 74.56           C  
ATOM    612  C   PRO A  82     -19.406  17.938   8.320  1.00 74.56           C  
ATOM    613  CB  PRO A  82     -21.781  17.438   7.672  1.00 74.56           C  
ATOM    614  O   PRO A  82     -19.125  18.906   7.621  1.00 74.56           O  
ATOM    615  CG  PRO A  82     -22.438  17.156   8.984  1.00 74.56           C  
ATOM    616  CD  PRO A  82     -21.875  15.891   9.547  1.00 74.56           C  
ATOM    617  N   SER A  83     -18.875  17.844   9.547  1.00 80.50           N  
ATOM    618  CA  SER A  83     -18.031  18.875  10.117  1.00 80.50           C  
ATOM    619  C   SER A  83     -16.719  19.016   9.352  1.00 80.50           C  
ATOM    620  CB  SER A  83     -17.734  18.594  11.594  1.00 80.50           C  
ATOM    621  O   SER A  83     -16.156  20.109   9.266  1.00 80.50           O  
ATOM    622  OG  SER A  83     -17.062  17.344  11.727  1.00 80.50           O  
ATOM    623  N   ASN A  84     -16.250  17.938   8.617  1.00 79.19           N  
ATOM    624  CA  ASN A  84     -15.016  17.906   7.836  1.00 79.19           C  
ATOM    625  C   ASN A  84     -13.852  18.516   8.609  1.00 79.19           C  
ATOM    626  CB  ASN A  84     -15.203  18.625   6.500  1.00 79.19           C  
ATOM    627  O   ASN A  84     -13.117  19.359   8.086  1.00 79.19           O  
ATOM    628  CG  ASN A  84     -16.172  17.922   5.582  1.00 79.19           C  
ATOM    629  ND2 ASN A  84     -16.625  18.625   4.547  1.00 79.19           N  
ATOM    630  OD1 ASN A  84     -16.516  16.750   5.797  1.00 79.19           O  
ATOM    631  N   THR A  85     -13.664  18.094   9.805  1.00 81.81           N  
ATOM    632  CA  THR A  85     -12.617  18.672  10.648  1.00 81.81           C  
ATOM    633  C   THR A  85     -11.492  17.672  10.867  1.00 81.81           C  
ATOM    634  CB  THR A  85     -13.188  19.109  12.016  1.00 81.81           C  
ATOM    635  O   THR A  85     -10.375  18.047  11.242  1.00 81.81           O  
ATOM    636  CG2 THR A  85     -14.180  20.250  11.852  1.00 81.81           C  
ATOM    637  OG1 THR A  85     -13.859  18.000  12.625  1.00 81.81           O  
ATOM    638  N   LYS A  86     -11.789  16.375  10.500  1.00 82.94           N  
ATOM    639  CA  LYS A  86     -10.812  15.320  10.766  1.00 82.94           C  
ATOM    640  C   LYS A  86     -10.789  14.289   9.641  1.00 82.94           C  
ATOM    641  CB  LYS A  86     -11.109  14.633  12.102  1.00 82.94           C  
ATOM    642  O   LYS A  86     -11.828  13.969   9.062  1.00 82.94           O  
ATOM    643  CG  LYS A  86     -11.148  15.586  13.289  1.00 82.94           C  
ATOM    644  CD  LYS A  86     -11.641  14.883  14.547  1.00 82.94           C  
ATOM    645  CE  LYS A  86     -11.812  15.867  15.703  1.00 82.94           C  
ATOM    646  NZ  LYS A  86     -12.281  15.180  16.953  1.00 82.94           N  
ATOM    647  N   SER A  87      -9.531  13.820   9.406  1.00 86.81           N  
ATOM    648  CA  SER A  87      -9.375  12.727   8.453  1.00 86.81           C  
ATOM    649  C   SER A  87      -9.172  11.391   9.156  1.00 86.81           C  
ATOM    650  CB  SER A  87      -8.195  13.008   7.516  1.00 86.81           C  
ATOM    651  O   SER A  87      -8.414  11.305  10.125  1.00 86.81           O  
ATOM    652  OG  SER A  87      -8.430  14.172   6.742  1.00 86.81           O  
ATOM    653  N   TYR A  88      -9.875  10.383   8.695  1.00 87.69           N  
ATOM    654  CA  TYR A  88      -9.828   9.086   9.359  1.00 87.69           C  
ATOM    655  C   TYR A  88      -8.828   8.164   8.672  1.00 87.69           C  
ATOM    656  CB  TYR A  88     -11.219   8.438   9.367  1.00 87.69           C  
ATOM    657  O   TYR A  88      -7.848   7.730   9.281  1.00 87.69           O  
ATOM    658  CG  TYR A  88     -12.250   9.227  10.141  1.00 87.69           C  
ATOM    659  CD1 TYR A  88     -11.898   9.930  11.289  1.00 87.69           C  
ATOM    660  CD2 TYR A  88     -13.570   9.266   9.719  1.00 87.69           C  
ATOM    661  CE1 TYR A  88     -12.844  10.656  12.008  1.00 87.69           C  
ATOM    662  CE2 TYR A  88     -14.531   9.984  10.430  1.00 87.69           C  
ATOM    663  OH  TYR A  88     -15.102  11.398  12.266  1.00 87.69           O  
ATOM    664  CZ  TYR A  88     -14.156  10.680  11.562  1.00 87.69           C  
ATOM    665  N   TRP A  89      -9.023   7.824   7.387  1.00 91.19           N  
ATOM    666  CA  TRP A  89      -8.180   6.848   6.711  1.00 91.19           C  
ATOM    667  C   TRP A  89      -8.297   6.980   5.195  1.00 91.19           C  
ATOM    668  CB  TRP A  89      -8.555   5.426   7.141  1.00 91.19           C  
ATOM    669  O   TRP A  89      -9.219   7.625   4.691  1.00 91.19           O  
ATOM    670  CG  TRP A  89     -10.031   5.152   7.129  1.00 91.19           C  
ATOM    671  CD1 TRP A  89     -10.875   5.125   8.211  1.00 91.19           C  
ATOM    672  CD2 TRP A  89     -10.836   4.871   5.984  1.00 91.19           C  
ATOM    673  CE2 TRP A  89     -12.164   4.680   6.441  1.00 91.19           C  
ATOM    674  CE3 TRP A  89     -10.570   4.762   4.609  1.00 91.19           C  
ATOM    675  NE1 TRP A  89     -12.156   4.840   7.801  1.00 91.19           N  
ATOM    676  CH2 TRP A  89     -12.930   4.281   4.238  1.00 91.19           C  
ATOM    677  CZ2 TRP A  89     -13.219   4.383   5.574  1.00 91.19           C  
ATOM    678  CZ3 TRP A  89     -11.625   4.469   3.750  1.00 91.19           C  
ATOM    679  N   ILE A  90      -7.336   6.523   4.527  1.00 92.94           N  
ATOM    680  CA  ILE A  90      -7.309   6.344   3.082  1.00 92.94           C  
ATOM    681  C   ILE A  90      -7.117   4.863   2.750  1.00 92.94           C  
ATOM    682  CB  ILE A  90      -6.191   7.188   2.430  1.00 92.94           C  
ATOM    683  O   ILE A  90      -6.277   4.191   3.350  1.00 92.94           O  
ATOM    684  CG1 ILE A  90      -6.457   8.680   2.643  1.00 92.94           C  
ATOM    685  CG2 ILE A  90      -6.070   6.859   0.938  1.00 92.94           C  
ATOM    686  CD1 ILE A  90      -5.320   9.586   2.189  1.00 92.94           C  
ATOM    687  N   TYR A  91      -7.891   4.438   1.794  1.00 92.50           N  
ATOM    688  CA  TYR A  91      -7.812   3.037   1.398  1.00 92.50           C  
ATOM    689  C   TYR A  91      -7.719   2.900  -0.116  1.00 92.50           C  
ATOM    690  CB  TYR A  91      -9.023   2.264   1.919  1.00 92.50           C  
ATOM    691  O   TYR A  91      -8.406   3.615  -0.853  1.00 92.50           O  
ATOM    692  CG  TYR A  91      -9.359   1.039   1.103  1.00 92.50           C  
ATOM    693  CD1 TYR A  91     -10.414   1.054   0.189  1.00 92.50           C  
ATOM    694  CD2 TYR A  91      -8.633  -0.135   1.243  1.00 92.50           C  
ATOM    695  CE1 TYR A  91     -10.727  -0.073  -0.564  1.00 92.50           C  
ATOM    696  CE2 TYR A  91      -8.938  -1.268   0.496  1.00 92.50           C  
ATOM    697  OH  TYR A  91     -10.289  -2.346  -1.147  1.00 92.50           O  
ATOM    698  CZ  TYR A  91      -9.984  -1.227  -0.405  1.00 92.50           C  
ATOM    699  N   PHE A  92      -6.887   1.954  -0.587  1.00 93.62           N  
ATOM    700  CA  PHE A  92      -6.770   1.642  -2.006  1.00 93.62           C  
ATOM    701  C   PHE A  92      -6.195   0.245  -2.207  1.00 93.62           C  
ATOM    702  CB  PHE A  92      -5.891   2.678  -2.713  1.00 93.62           C  
ATOM    703  O   PHE A  92      -5.594  -0.323  -1.291  1.00 93.62           O  
ATOM    704  CG  PHE A  92      -4.496   2.771  -2.156  1.00 93.62           C  
ATOM    705  CD1 PHE A  92      -4.227   3.555  -1.039  1.00 93.62           C  
ATOM    706  CD2 PHE A  92      -3.449   2.078  -2.750  1.00 93.62           C  
ATOM    707  CE1 PHE A  92      -2.938   3.643  -0.521  1.00 93.62           C  
ATOM    708  CE2 PHE A  92      -2.156   2.160  -2.238  1.00 93.62           C  
ATOM    709  CZ  PHE A  92      -1.903   2.945  -1.125  1.00 93.62           C  
ATOM    710  N   THR A  93      -6.414  -0.316  -3.328  1.00 93.44           N  
ATOM    711  CA  THR A  93      -5.930  -1.660  -3.619  1.00 93.44           C  
ATOM    712  C   THR A  93      -4.930  -1.637  -4.773  1.00 93.44           C  
ATOM    713  CB  THR A  93      -7.090  -2.609  -3.965  1.00 93.44           C  
ATOM    714  O   THR A  93      -5.082  -0.864  -5.719  1.00 93.44           O  
ATOM    715  CG2 THR A  93      -8.070  -2.730  -2.799  1.00 93.44           C  
ATOM    716  OG1 THR A  93      -7.789  -2.105  -5.109  1.00 93.44           O  
ATOM    717  N   VAL A  94      -3.926  -2.492  -4.664  1.00 93.56           N  
ATOM    718  CA  VAL A  94      -2.895  -2.584  -5.691  1.00 93.56           C  
ATOM    719  C   VAL A  94      -2.709  -4.039  -6.109  1.00 93.56           C  
ATOM    720  CB  VAL A  94      -1.553  -1.993  -5.203  1.00 93.56           C  
ATOM    721  O   VAL A  94      -3.080  -4.957  -5.371  1.00 93.56           O  
ATOM    722  CG1 VAL A  94      -1.706  -0.511  -4.867  1.00 93.56           C  
ATOM    723  CG2 VAL A  94      -1.037  -2.770  -3.994  1.00 93.56           C  
ATOM    724  N   SER A  95      -2.172  -4.152  -7.289  1.00 92.12           N  
ATOM    725  CA  SER A  95      -1.854  -5.477  -7.820  1.00 92.12           C  
ATOM    726  C   SER A  95      -0.525  -5.465  -8.570  1.00 92.12           C  
ATOM    727  CB  SER A  95      -2.967  -5.961  -8.750  1.00 92.12           C  
ATOM    728  O   SER A  95      -0.141  -4.449  -9.148  1.00 92.12           O  
ATOM    729  OG  SER A  95      -4.195  -6.078  -8.047  1.00 92.12           O  
ATOM    730  N   PRO A  96       0.186  -6.641  -8.414  1.00 91.00           N  
ATOM    731  CA  PRO A  96       1.354  -6.715  -9.297  1.00 91.00           C  
ATOM    732  C   PRO A  96       1.006  -6.473 -10.766  1.00 91.00           C  
ATOM    733  CB  PRO A  96       1.866  -8.141  -9.086  1.00 91.00           C  
ATOM    734  O   PRO A  96      -0.016  -6.969 -11.250  1.00 91.00           O  
ATOM    735  CG  PRO A  96       1.388  -8.516  -7.719  1.00 91.00           C  
ATOM    736  CD  PRO A  96       0.040  -7.895  -7.496  1.00 91.00           C  
ATOM    737  N   THR A  97       1.724  -5.629 -11.406  1.00 90.38           N  
ATOM    738  CA  THR A  97       1.486  -5.277 -12.805  1.00 90.38           C  
ATOM    739  C   THR A  97       1.518  -6.523 -13.680  1.00 90.38           C  
ATOM    740  CB  THR A  97       2.527  -4.262 -13.305  1.00 90.38           C  
ATOM    741  O   THR A  97       2.219  -7.488 -13.375  1.00 90.38           O  
ATOM    742  CG2 THR A  97       2.322  -3.955 -14.789  1.00 90.38           C  
ATOM    743  OG1 THR A  97       2.404  -3.047 -12.555  1.00 90.38           O  
ATOM    744  N   SER A  98       0.741  -6.523 -14.727  1.00 84.19           N  
ATOM    745  CA  SER A  98       0.714  -7.629 -15.680  1.00 84.19           C  
ATOM    746  C   SER A  98       2.109  -7.930 -16.219  1.00 84.19           C  
ATOM    747  CB  SER A  98      -0.233  -7.316 -16.844  1.00 84.19           C  
ATOM    748  O   SER A  98       2.846  -7.016 -16.594  1.00 84.19           O  
ATOM    749  OG  SER A  98       0.106  -6.082 -17.438  1.00 84.19           O  
ATOM    750  N   GLY A  99       2.646  -9.102 -16.094  1.00 80.75           N  
ATOM    751  CA  GLY A  99       3.975  -9.484 -16.531  1.00 80.75           C  
ATOM    752  C   GLY A  99       4.957  -9.688 -15.398  1.00 80.75           C  
ATOM    753  O   GLY A  99       6.031 -10.258 -15.594  1.00 80.75           O  
ATOM    754  N   VAL A 100       4.621  -9.125 -14.281  1.00 82.25           N  
ATOM    755  CA  VAL A 100       5.422  -9.320 -13.086  1.00 82.25           C  
ATOM    756  C   VAL A 100       4.914 -10.539 -12.312  1.00 82.25           C  
ATOM    757  CB  VAL A 100       5.402  -8.070 -12.172  1.00 82.25           C  
ATOM    758  O   VAL A 100       3.711 -10.664 -12.062  1.00 82.25           O  
ATOM    759  CG1 VAL A 100       6.188  -8.328 -10.891  1.00 82.25           C  
ATOM    760  CG2 VAL A 100       5.969  -6.863 -12.922  1.00 82.25           C  
ATOM    761  N   SER A 101       5.859 -11.500 -12.062  1.00 84.94           N  
ATOM    762  CA  SER A 101       5.465 -12.773 -11.469  1.00 84.94           C  
ATOM    763  C   SER A 101       5.000 -12.602 -10.031  1.00 84.94           C  
ATOM    764  CB  SER A 101       6.621 -13.773 -11.523  1.00 84.94           C  
ATOM    765  O   SER A 101       4.066 -13.266  -9.586  1.00 84.94           O  
ATOM    766  OG  SER A 101       7.766 -13.258 -10.875  1.00 84.94           O  
ATOM    767  N   SER A 102       5.668 -11.742  -9.289  1.00 87.12           N  
ATOM    768  CA  SER A 102       5.336 -11.516  -7.887  1.00 87.12           C  
ATOM    769  C   SER A 102       6.051 -10.289  -7.340  1.00 87.12           C  
ATOM    770  CB  SER A 102       5.699 -12.742  -7.051  1.00 87.12           C  
ATOM    771  O   SER A 102       7.059  -9.844  -7.898  1.00 87.12           O  
ATOM    772  OG  SER A 102       7.094 -12.992  -7.094  1.00 87.12           O  
ATOM    773  N   VAL A 103       5.434  -9.695  -6.312  1.00 90.06           N  
ATOM    774  CA  VAL A 103       6.012  -8.523  -5.660  1.00 90.06           C  
ATOM    775  C   VAL A 103       6.035  -8.727  -4.148  1.00 90.06           C  
ATOM    776  CB  VAL A 103       5.230  -7.238  -6.012  1.00 90.06           C  
ATOM    777  O   VAL A 103       5.043  -9.164  -3.561  1.00 90.06           O  
ATOM    778  CG1 VAL A 103       5.824  -6.031  -5.289  1.00 90.06           C  
ATOM    779  CG2 VAL A 103       5.227  -7.012  -7.523  1.00 90.06           C  
ATOM    780  N   GLU A 104       7.266  -8.516  -3.592  1.00 91.19           N  
ATOM    781  CA  GLU A 104       7.395  -8.586  -2.141  1.00 91.19           C  
ATOM    782  C   GLU A 104       6.828  -7.340  -1.471  1.00 91.19           C  
ATOM    783  CB  GLU A 104       8.859  -8.781  -1.741  1.00 91.19           C  
ATOM    784  O   GLU A 104       7.258  -6.223  -1.764  1.00 91.19           O  
ATOM    785  CG  GLU A 104       9.078  -8.875  -0.238  1.00 91.19           C  
ATOM    786  CD  GLU A 104       8.648 -10.211   0.348  1.00 91.19           C  
ATOM    787  OE1 GLU A 104       8.266 -10.258   1.541  1.00 91.19           O  
ATOM    788  OE2 GLU A 104       8.688 -11.219  -0.391  1.00 91.19           O  
ATOM    789  N   LEU A 105       5.871  -7.547  -0.555  1.00 91.81           N  
ATOM    790  CA  LEU A 105       5.234  -6.422   0.120  1.00 91.81           C  
ATOM    791  C   LEU A 105       5.430  -6.512   1.630  1.00 91.81           C  
ATOM    792  CB  LEU A 105       3.738  -6.375  -0.210  1.00 91.81           C  
ATOM    793  O   LEU A 105       4.500  -6.250   2.396  1.00 91.81           O  
ATOM    794  CG  LEU A 105       3.375  -6.109  -1.672  1.00 91.81           C  
ATOM    795  CD1 LEU A 105       1.870  -6.234  -1.876  1.00 91.81           C  
ATOM    796  CD2 LEU A 105       3.865  -4.730  -2.102  1.00 91.81           C  
ATOM    797  N   ASP A 106       6.621  -6.910   1.991  1.00 93.06           N  
ATOM    798  CA  ASP A 106       7.000  -6.914   3.400  1.00 93.06           C  
ATOM    799  C   ASP A 106       7.367  -5.512   3.879  1.00 93.06           C  
ATOM    800  CB  ASP A 106       8.172  -7.875   3.639  1.00 93.06           C  
ATOM    801  O   ASP A 106       8.109  -4.797   3.207  1.00 93.06           O  
ATOM    802  CG  ASP A 106       8.430  -8.141   5.109  1.00 93.06           C  
ATOM    803  OD1 ASP A 106       8.266  -7.215   5.938  1.00 93.06           O  
ATOM    804  OD2 ASP A 106       8.812  -9.281   5.449  1.00 93.06           O  
ATOM    805  N   PRO A 107       6.754  -5.113   5.035  1.00 93.19           N  
ATOM    806  CA  PRO A 107       7.035  -3.764   5.531  1.00 93.19           C  
ATOM    807  C   PRO A 107       8.523  -3.514   5.754  1.00 93.19           C  
ATOM    808  CB  PRO A 107       6.266  -3.705   6.852  1.00 93.19           C  
ATOM    809  O   PRO A 107       8.961  -2.361   5.805  1.00 93.19           O  
ATOM    810  CG  PRO A 107       5.215  -4.762   6.730  1.00 93.19           C  
ATOM    811  CD  PRO A 107       5.719  -5.832   5.805  1.00 93.19           C  
ATOM    812  N   ALA A 108       9.375  -4.574   5.859  1.00 93.25           N  
ATOM    813  CA  ALA A 108      10.812  -4.441   6.062  1.00 93.25           C  
ATOM    814  C   ALA A 108      11.516  -4.043   4.770  1.00 93.25           C  
ATOM    815  CB  ALA A 108      11.398  -5.750   6.602  1.00 93.25           C  
ATOM    816  O   ALA A 108      12.570  -3.404   4.797  1.00 93.25           O  
ATOM    817  N   THR A 109      10.938  -4.363   3.666  1.00 92.56           N  
ATOM    818  CA  THR A 109      11.633  -4.117   2.406  1.00 92.56           C  
ATOM    819  C   THR A 109      10.812  -3.195   1.510  1.00 92.56           C  
ATOM    820  CB  THR A 109      11.922  -5.434   1.663  1.00 92.56           C  
ATOM    821  O   THR A 109      11.320  -2.686   0.507  1.00 92.56           O  
ATOM    822  CG2 THR A 109      12.867  -6.324   2.469  1.00 92.56           C  
ATOM    823  OG1 THR A 109      10.695  -6.137   1.443  1.00 92.56           O  
ATOM    824  N   THR A 110       9.523  -3.016   1.846  1.00 94.12           N  
ATOM    825  CA  THR A 110       8.633  -2.162   1.060  1.00 94.12           C  
ATOM    826  C   THR A 110       8.266  -0.906   1.841  1.00 94.12           C  
ATOM    827  CB  THR A 110       7.355  -2.914   0.648  1.00 94.12           C  
ATOM    828  O   THR A 110       7.906  -0.983   3.018  1.00 94.12           O  
ATOM    829  CG2 THR A 110       6.461  -2.039  -0.224  1.00 94.12           C  
ATOM    830  OG1 THR A 110       7.715  -4.090  -0.085  1.00 94.12           O  
ATOM    831  N   GLY A 111       8.391   0.213   1.136  1.00 95.25           N  
ATOM    832  CA  GLY A 111       8.031   1.458   1.798  1.00 95.25           C  
ATOM    833  C   GLY A 111       6.781   2.100   1.232  1.00 95.25           C  
ATOM    834  O   GLY A 111       6.445   1.893   0.065  1.00 95.25           O  
ATOM    835  N   LEU A 112       6.027   2.793   2.066  1.00 96.88           N  
ATOM    836  CA  LEU A 112       4.895   3.619   1.672  1.00 96.88           C  
ATOM    837  C   LEU A 112       5.020   5.027   2.244  1.00 96.88           C  
ATOM    838  CB  LEU A 112       3.580   2.984   2.137  1.00 96.88           C  
ATOM    839  O   LEU A 112       5.176   5.199   3.455  1.00 96.88           O  
ATOM    840  CG  LEU A 112       2.293   3.637   1.628  1.00 96.88           C  
ATOM    841  CD1 LEU A 112       1.182   2.600   1.513  1.00 96.88           C  
ATOM    842  CD2 LEU A 112       1.872   4.777   2.547  1.00 96.88           C  
ATOM    843  N   SER A 113       4.969   6.016   1.269  1.00 96.44           N  
ATOM    844  CA  SER A 113       5.078   7.418   1.665  1.00 96.44           C  
ATOM    845  C   SER A 113       3.830   8.203   1.283  1.00 96.44           C  
ATOM    846  CB  SER A 113       6.312   8.055   1.023  1.00 96.44           C  
ATOM    847  O   SER A 113       3.195   7.910   0.267  1.00 96.44           O  
ATOM    848  OG  SER A 113       7.488   7.363   1.393  1.00 96.44           O  
ATOM    849  N   PHE A 114       3.500   9.086   2.098  1.00 95.38           N  
ATOM    850  CA  PHE A 114       2.336   9.945   1.923  1.00 95.38           C  
ATOM    851  C   PHE A 114       2.742  11.414   1.956  1.00 95.38           C  
ATOM    852  CB  PHE A 114       1.290   9.664   3.008  1.00 95.38           C  
ATOM    853  O   PHE A 114       3.416  11.859   2.889  1.00 95.38           O  
ATOM    854  CG  PHE A 114       0.126  10.617   2.988  1.00 95.38           C  
ATOM    855  CD1 PHE A 114       0.073  11.695   3.869  1.00 95.38           C  
ATOM    856  CD2 PHE A 114      -0.917  10.445   2.088  1.00 95.38           C  
ATOM    857  CE1 PHE A 114      -1.004  12.578   3.854  1.00 95.38           C  
ATOM    858  CE2 PHE A 114      -1.996  11.320   2.066  1.00 95.38           C  
ATOM    859  CZ  PHE A 114      -2.039  12.383   2.949  1.00 95.38           C  
ATOM    860  N   ILE A 115       2.252  12.133   0.880  1.00 94.31           N  
ATOM    861  CA  ILE A 115       2.613  13.547   0.784  1.00 94.31           C  
ATOM    862  C   ILE A 115       1.367  14.375   0.489  1.00 94.31           C  
ATOM    863  CB  ILE A 115       3.686  13.781  -0.303  1.00 94.31           C  
ATOM    864  O   ILE A 115       0.626  14.086  -0.453  1.00 94.31           O  
ATOM    865  CG1 ILE A 115       4.926  12.922  -0.027  1.00 94.31           C  
ATOM    866  CG2 ILE A 115       4.055  15.266  -0.384  1.00 94.31           C  
ATOM    867  CD1 ILE A 115       5.887  12.836  -1.202  1.00 94.31           C  
ATOM    868  N   ALA A 116       1.142  15.328   1.322  1.00 91.94           N  
ATOM    869  CA  ALA A 116       0.145  16.375   1.130  1.00 91.94           C  
ATOM    870  C   ALA A 116       0.796  17.766   1.130  1.00 91.94           C  
ATOM    871  CB  ALA A 116      -0.927  16.297   2.213  1.00 91.94           C  
ATOM    872  O   ALA A 116       0.978  18.359   2.188  1.00 91.94           O  
ATOM    873  N   THR A 117       1.089  18.281  -0.006  1.00 88.88           N  
ATOM    874  CA  THR A 117       1.920  19.469  -0.213  1.00 88.88           C  
ATOM    875  C   THR A 117       1.210  20.719   0.286  1.00 88.88           C  
ATOM    876  CB  THR A 117       2.287  19.641  -1.698  1.00 88.88           C  
ATOM    877  O   THR A 117       1.837  21.594   0.885  1.00 88.88           O  
ATOM    878  CG2 THR A 117       3.260  20.797  -1.895  1.00 88.88           C  
ATOM    879  OG1 THR A 117       2.898  18.422  -2.176  1.00 88.88           O  
ATOM    880  N   GLU A 118      -0.038  20.797   0.118  1.00 88.00           N  
ATOM    881  CA  GLU A 118      -0.791  21.984   0.502  1.00 88.00           C  
ATOM    882  C   GLU A 118      -0.839  22.141   2.020  1.00 88.00           C  
ATOM    883  CB  GLU A 118      -2.211  21.922  -0.066  1.00 88.00           C  
ATOM    884  O   GLU A 118      -0.929  23.266   2.531  1.00 88.00           O  
ATOM    885  CG  GLU A 118      -2.277  22.109  -1.576  1.00 88.00           C  
ATOM    886  CD  GLU A 118      -3.689  22.000  -2.131  1.00 88.00           C  
ATOM    887  OE1 GLU A 118      -3.848  21.828  -3.359  1.00 88.00           O  
ATOM    888  OE2 GLU A 118      -4.645  22.109  -1.329  1.00 88.00           O  
ATOM    889  N   GLU A 119      -0.759  20.969   2.682  1.00 86.88           N  
ATOM    890  CA  GLU A 119      -0.783  20.984   4.141  1.00 86.88           C  
ATOM    891  C   GLU A 119       0.629  20.922   4.719  1.00 86.88           C  
ATOM    892  CB  GLU A 119      -1.616  19.812   4.676  1.00 86.88           C  
ATOM    893  O   GLU A 119       0.812  20.984   5.934  1.00 86.88           O  
ATOM    894  CG  GLU A 119      -3.100  19.922   4.355  1.00 86.88           C  
ATOM    895  CD  GLU A 119      -3.779  21.094   5.047  1.00 86.88           C  
ATOM    896  OE1 GLU A 119      -4.785  21.609   4.512  1.00 86.88           O  
ATOM    897  OE2 GLU A 119      -3.301  21.500   6.129  1.00 86.88           O  
ATOM    898  N   GLY A 120       1.640  20.828   3.854  1.00 88.00           N  
ATOM    899  CA  GLY A 120       3.023  20.750   4.289  1.00 88.00           C  
ATOM    900  C   GLY A 120       3.344  19.438   5.000  1.00 88.00           C  
ATOM    901  O   GLY A 120       4.156  19.422   5.926  1.00 88.00           O  
ATOM    902  N   ILE A 121       2.684  18.359   4.641  1.00 91.31           N  
ATOM    903  CA  ILE A 121       2.854  17.078   5.316  1.00 91.31           C  
ATOM    904  C   ILE A 121       3.617  16.109   4.414  1.00 91.31           C  
ATOM    905  CB  ILE A 121       1.491  16.469   5.723  1.00 91.31           C  
ATOM    906  O   ILE A 121       3.283  15.953   3.236  1.00 91.31           O  
ATOM    907  CG1 ILE A 121       0.786  17.359   6.742  1.00 91.31           C  
ATOM    908  CG2 ILE A 121       1.677  15.047   6.277  1.00 91.31           C  
ATOM    909  CD1 ILE A 121      -0.675  17.000   6.980  1.00 91.31           C  
ATOM    910  N   THR A 122       4.668  15.602   4.918  1.00 93.56           N  
ATOM    911  CA  THR A 122       5.438  14.555   4.254  1.00 93.56           C  
ATOM    912  C   THR A 122       5.734  13.414   5.219  1.00 93.56           C  
ATOM    913  CB  THR A 122       6.758  15.109   3.684  1.00 93.56           C  
ATOM    914  O   THR A 122       6.445  13.594   6.211  1.00 93.56           O  
ATOM    915  CG2 THR A 122       7.504  14.039   2.889  1.00 93.56           C  
ATOM    916  OG1 THR A 122       6.473  16.219   2.822  1.00 93.56           O  
ATOM    917  N   LEU A 123       5.129  12.258   4.906  1.00 93.88           N  
ATOM    918  CA  LEU A 123       5.359  11.055   5.695  1.00 93.88           C  
ATOM    919  C   LEU A 123       6.113  10.008   4.879  1.00 93.88           C  
ATOM    920  CB  LEU A 123       4.035  10.469   6.191  1.00 93.88           C  
ATOM    921  O   LEU A 123       5.691   9.656   3.775  1.00 93.88           O  
ATOM    922  CG  LEU A 123       3.156  11.406   7.027  1.00 93.88           C  
ATOM    923  CD1 LEU A 123       1.834  10.727   7.367  1.00 93.88           C  
ATOM    924  CD2 LEU A 123       3.885  11.828   8.297  1.00 93.88           C  
ATOM    925  N   SER A 124       7.191   9.578   5.477  1.00 94.06           N  
ATOM    926  CA  SER A 124       7.980   8.570   4.781  1.00 94.06           C  
ATOM    927  C   SER A 124       7.930   7.227   5.504  1.00 94.06           C  
ATOM    928  CB  SER A 124       9.438   9.023   4.641  1.00 94.06           C  
ATOM    929  O   SER A 124       7.945   7.180   6.734  1.00 94.06           O  
ATOM    930  OG  SER A 124       9.516  10.234   3.906  1.00 94.06           O  
ATOM    931  N   ASN A 125       7.754   6.168   4.758  1.00 93.88           N  
ATOM    932  CA  ASN A 125       7.828   4.781   5.207  1.00 93.88           C  
ATOM    933  C   ASN A 125       6.840   4.500   6.336  1.00 93.88           C  
ATOM    934  CB  ASN A 125       9.250   4.434   5.648  1.00 93.88           C  
ATOM    935  O   ASN A 125       7.207   3.914   7.355  1.00 93.88           O  
ATOM    936  CG  ASN A 125      10.195   4.254   4.477  1.00 93.88           C  
ATOM    937  ND2 ASN A 125      11.492   4.367   4.742  1.00 93.88           N  
ATOM    938  OD1 ASN A 125       9.766   4.016   3.346  1.00 93.88           O  
ATOM    939  N   ILE A 126       5.582   4.895   6.078  1.00 95.44           N  
ATOM    940  CA  ILE A 126       4.547   4.734   7.090  1.00 95.44           C  
ATOM    941  C   ILE A 126       3.951   3.330   7.000  1.00 95.44           C  
ATOM    942  CB  ILE A 126       3.434   5.797   6.934  1.00 95.44           C  
ATOM    943  O   ILE A 126       3.096   2.959   7.809  1.00 95.44           O  
ATOM    944  CG1 ILE A 126       2.822   5.727   5.527  1.00 95.44           C  
ATOM    945  CG2 ILE A 126       3.982   7.195   7.223  1.00 95.44           C  
ATOM    946  CD1 ILE A 126       1.589   6.598   5.348  1.00 95.44           C  
ATOM    947  N   TYR A 127       4.367   2.494   6.051  1.00 96.19           N  
ATOM    948  CA  TYR A 127       3.986   1.090   5.953  1.00 96.19           C  
ATOM    949  C   TYR A 127       4.680   0.260   7.027  1.00 96.19           C  
ATOM    950  CB  TYR A 127       4.324   0.537   4.566  1.00 96.19           C  
ATOM    951  O   TYR A 127       5.848  -0.106   6.879  1.00 96.19           O  
ATOM    952  CG  TYR A 127       3.969  -0.919   4.387  1.00 96.19           C  
ATOM    953  CD1 TYR A 127       4.797  -1.777   3.668  1.00 96.19           C  
ATOM    954  CD2 TYR A 127       2.803  -1.440   4.941  1.00 96.19           C  
ATOM    955  CE1 TYR A 127       4.473  -3.119   3.500  1.00 96.19           C  
ATOM    956  CE2 TYR A 127       2.467  -2.779   4.781  1.00 96.19           C  
ATOM    957  OH  TYR A 127       2.979  -4.938   3.896  1.00 96.19           O  
ATOM    958  CZ  TYR A 127       3.307  -3.611   4.059  1.00 96.19           C  
ATOM    959  N   LYS A 128       3.885  -0.097   8.141  1.00 94.19           N  
ATOM    960  CA  LYS A 128       4.547  -0.675   9.305  1.00 94.19           C  
ATOM    961  C   LYS A 128       4.051  -2.094   9.570  1.00 94.19           C  
ATOM    962  CB  LYS A 128       4.320   0.199  10.539  1.00 94.19           C  
ATOM    963  O   LYS A 128       4.785  -2.924  10.109  1.00 94.19           O  
ATOM    964  CG  LYS A 128       4.973   1.571  10.453  1.00 94.19           C  
ATOM    965  CD  LYS A 128       6.488   1.464  10.367  1.00 94.19           C  
ATOM    966  CE  LYS A 128       7.148   2.838  10.352  1.00 94.19           C  
ATOM    967  NZ  LYS A 128       8.625   2.740  10.180  1.00 94.19           N  
ATOM    968  N   TYR A 129       2.803  -2.338   9.180  1.00 92.44           N  
ATOM    969  CA  TYR A 129       2.211  -3.625   9.523  1.00 92.44           C  
ATOM    970  C   TYR A 129       1.600  -4.293   8.297  1.00 92.44           C  
ATOM    971  CB  TYR A 129       1.144  -3.453  10.609  1.00 92.44           C  
ATOM    972  O   TYR A 129       1.238  -3.617   7.328  1.00 92.44           O  
ATOM    973  CG  TYR A 129       1.643  -2.742  11.844  1.00 92.44           C  
ATOM    974  CD1 TYR A 129       2.477  -3.389  12.750  1.00 92.44           C  
ATOM    975  CD2 TYR A 129       1.281  -1.426  12.102  1.00 92.44           C  
ATOM    976  CE1 TYR A 129       2.938  -2.740  13.891  1.00 92.44           C  
ATOM    977  CE2 TYR A 129       1.736  -0.767  13.242  1.00 92.44           C  
ATOM    978  OH  TYR A 129       3.018  -0.783  15.258  1.00 92.44           O  
ATOM    979  CZ  TYR A 129       2.562  -1.431  14.125  1.00 92.44           C  
ATOM    980  N   THR A 130       1.577  -5.648   8.336  1.00 90.81           N  
ATOM    981  CA  THR A 130       0.976  -6.398   7.238  1.00 90.81           C  
ATOM    982  C   THR A 130       0.235  -7.625   7.762  1.00 90.81           C  
ATOM    983  CB  THR A 130       2.039  -6.836   6.211  1.00 90.81           C  
ATOM    984  O   THR A 130       0.695  -8.281   8.695  1.00 90.81           O  
ATOM    985  CG2 THR A 130       3.094  -7.727   6.859  1.00 90.81           C  
ATOM    986  OG1 THR A 130       1.402  -7.562   5.152  1.00 90.81           O  
ATOM    987  N   LEU A 131      -0.928  -7.863   7.180  1.00 88.12           N  
ATOM    988  CA  LEU A 131      -1.693  -9.062   7.492  1.00 88.12           C  
ATOM    989  C   LEU A 131      -1.422 -10.164   6.473  1.00 88.12           C  
ATOM    990  CB  LEU A 131      -3.191  -8.750   7.535  1.00 88.12           C  
ATOM    991  O   LEU A 131      -2.012 -11.250   6.547  1.00 88.12           O  
ATOM    992  CG  LEU A 131      -3.666  -7.867   8.688  1.00 88.12           C  
ATOM    993  CD1 LEU A 131      -5.145  -7.531   8.523  1.00 88.12           C  
ATOM    994  CD2 LEU A 131      -3.414  -8.555  10.023  1.00 88.12           C  
ATOM    995  N   LEU A 132      -0.527  -9.930   5.543  1.00 87.06           N  
ATOM    996  CA  LEU A 132      -0.187 -10.898   4.508  1.00 87.06           C  
ATOM    997  C   LEU A 132       0.533 -12.102   5.109  1.00 87.06           C  
ATOM    998  CB  LEU A 132       0.687 -10.250   3.432  1.00 87.06           C  
ATOM    999  O   LEU A 132       0.398 -13.219   4.613  1.00 87.06           O  
ATOM   1000  CG  LEU A 132       0.057  -9.094   2.650  1.00 87.06           C  
ATOM   1001  CD1 LEU A 132       1.066  -8.500   1.674  1.00 87.06           C  
ATOM   1002  CD2 LEU A 132      -1.193  -9.562   1.915  1.00 87.06           C  
ATOM   1003  N   THR A 133       1.295 -11.930   6.156  1.00 83.38           N  
ATOM   1004  CA  THR A 133       2.115 -12.992   6.734  1.00 83.38           C  
ATOM   1005  C   THR A 133       1.452 -13.570   7.980  1.00 83.38           C  
ATOM   1006  CB  THR A 133       3.523 -12.477   7.086  1.00 83.38           C  
ATOM   1007  O   THR A 133       1.978 -14.500   8.594  1.00 83.38           O  
ATOM   1008  CG2 THR A 133       4.277 -12.031   5.840  1.00 83.38           C  
ATOM   1009  OG1 THR A 133       3.410 -11.367   7.988  1.00 83.38           O  
ATOM   1010  N   ASP A 134       0.307 -12.891   8.312  1.00 75.62           N  
ATOM   1011  CA  ASP A 134      -0.327 -13.344   9.555  1.00 75.62           C  
ATOM   1012  C   ASP A 134      -1.148 -14.609   9.320  1.00 75.62           C  
ATOM   1013  CB  ASP A 134      -1.214 -12.242  10.133  1.00 75.62           C  
ATOM   1014  O   ASP A 134      -2.094 -14.602   8.523  1.00 75.62           O  
ATOM   1015  CG  ASP A 134      -1.569 -12.469  11.594  1.00 75.62           C  
ATOM   1016  OD1 ASP A 134      -1.409 -13.609  12.086  1.00 75.62           O  
ATOM   1017  OD2 ASP A 134      -2.018 -11.508  12.250  1.00 75.62           O  
ATOM   1018  N   THR A 135      -0.712 -15.727   9.969  1.00 67.38           N  
ATOM   1019  CA  THR A 135      -1.341 -17.031   9.781  1.00 67.38           C  
ATOM   1020  C   THR A 135      -2.367 -17.297  10.875  1.00 67.38           C  
ATOM   1021  CB  THR A 135      -0.293 -18.156   9.766  1.00 67.38           C  
ATOM   1022  O   THR A 135      -3.160 -18.234  10.773  1.00 67.38           O  
ATOM   1023  CG2 THR A 135       0.663 -18.000   8.586  1.00 67.38           C  
ATOM   1024  OG1 THR A 135       0.459 -18.125  10.984  1.00 67.38           O  
ATOM   1025  N   HIS A 136      -2.402 -16.469  11.883  1.00 61.28           N  
ATOM   1026  CA  HIS A 136      -3.238 -16.750  13.039  1.00 61.28           C  
ATOM   1027  C   HIS A 136      -4.426 -15.805  13.109  1.00 61.28           C  
ATOM   1028  CB  HIS A 136      -2.418 -16.672  14.328  1.00 61.28           C  
ATOM   1029  O   HIS A 136      -4.684 -15.203  14.156  1.00 61.28           O  
ATOM   1030  CG  HIS A 136      -1.287 -17.641  14.391  1.00 61.28           C  
ATOM   1031  CD2 HIS A 136       0.049 -17.469  14.258  1.00 61.28           C  
ATOM   1032  ND1 HIS A 136      -1.478 -19.000  14.594  1.00 61.28           N  
ATOM   1033  CE1 HIS A 136      -0.304 -19.609  14.594  1.00 61.28           C  
ATOM   1034  NE2 HIS A 136       0.639 -18.703  14.391  1.00 61.28           N  
ATOM   1035  N   LEU A 137      -5.051 -15.461  11.898  1.00 59.53           N  
ATOM   1036  CA  LEU A 137      -6.172 -14.539  12.078  1.00 59.53           C  
ATOM   1037  C   LEU A 137      -7.406 -15.281  12.578  1.00 59.53           C  
ATOM   1038  CB  LEU A 137      -6.488 -13.820  10.766  1.00 59.53           C  
ATOM   1039  O   LEU A 137      -7.777 -16.312  12.031  1.00 59.53           O  
ATOM   1040  CG  LEU A 137      -5.359 -12.977  10.164  1.00 59.53           C  
ATOM   1041  CD1 LEU A 137      -5.770 -12.438   8.797  1.00 59.53           C  
ATOM   1042  CD2 LEU A 137      -4.984 -11.836  11.102  1.00 59.53           C  
ATOM   1043  N   THR A 138      -7.523 -15.438  13.867  1.00 55.50           N  
ATOM   1044  CA  THR A 138      -8.727 -16.016  14.461  1.00 55.50           C  
ATOM   1045  C   THR A 138      -9.953 -15.164  14.133  1.00 55.50           C  
ATOM   1046  CB  THR A 138      -8.586 -16.156  15.984  1.00 55.50           C  
ATOM   1047  O   THR A 138      -9.836 -13.953  13.922  1.00 55.50           O  
ATOM   1048  CG2 THR A 138      -7.527 -17.188  16.359  1.00 55.50           C  
ATOM   1049  OG1 THR A 138      -8.211 -14.883  16.547  1.00 55.50           O  
ATOM   1050  N   PRO A 139     -11.062 -15.773  13.703  1.00 54.16           N  
ATOM   1051  CA  PRO A 139     -12.305 -15.016  13.547  1.00 54.16           C  
ATOM   1052  C   PRO A 139     -12.523 -14.000  14.664  1.00 54.16           C  
ATOM   1053  CB  PRO A 139     -13.383 -16.109  13.578  1.00 54.16           C  
ATOM   1054  O   PRO A 139     -12.156 -14.258  15.812  1.00 54.16           O  
ATOM   1055  CG  PRO A 139     -12.625 -17.391  13.695  1.00 54.16           C  
ATOM   1056  CD  PRO A 139     -11.172 -17.062  13.898  1.00 54.16           C  
ATOM   1057  N   VAL A 140     -12.453 -12.664  14.367  1.00 51.97           N  
ATOM   1058  CA  VAL A 140     -12.750 -11.562  15.273  1.00 51.97           C  
ATOM   1059  C   VAL A 140     -14.148 -11.727  15.844  1.00 51.97           C  
ATOM   1060  CB  VAL A 140     -12.617 -10.195  14.562  1.00 51.97           C  
ATOM   1061  O   VAL A 140     -15.086 -12.062  15.125  1.00 51.97           O  
ATOM   1062  CG1 VAL A 140     -12.914  -9.055  15.531  1.00 51.97           C  
ATOM   1063  CG2 VAL A 140     -11.219 -10.039  13.953  1.00 51.97           C  
ATOM   1064  N   SER A 141     -14.258 -12.117  17.141  1.00 47.31           N  
ATOM   1065  CA  SER A 141     -15.531 -12.195  17.859  1.00 47.31           C  
ATOM   1066  C   SER A 141     -16.031 -10.812  18.234  1.00 47.31           C  
ATOM   1067  CB  SER A 141     -15.383 -13.047  19.109  1.00 47.31           C  
ATOM   1068  O   SER A 141     -15.258  -9.945  18.641  1.00 47.31           O  
ATOM   1069  OG  SER A 141     -14.383 -12.516  19.969  1.00 47.31           O  
ATOM   1070  N   ALA A 142     -16.797 -10.148  17.453  1.00 46.19           N  
ATOM   1071  CA  ALA A 142     -17.547  -9.000  17.953  1.00 46.19           C  
ATOM   1072  C   ALA A 142     -18.828  -9.445  18.641  1.00 46.19           C  
ATOM   1073  CB  ALA A 142     -17.859  -8.031  16.812  1.00 46.19           C  
ATOM   1074  O   ALA A 142     -19.594 -10.242  18.094  1.00 46.19           O  
ATOM   1075  N   SER A 143     -18.875  -9.258  20.078  1.00 47.28           N  
ATOM   1076  CA  SER A 143     -20.078  -9.523  20.859  1.00 47.28           C  
ATOM   1077  C   SER A 143     -20.344 -11.023  20.969  1.00 47.28           C  
ATOM   1078  CB  SER A 143     -21.297  -8.836  20.219  1.00 47.28           C  
ATOM   1079  O   SER A 143     -21.500 -11.461  20.938  1.00 47.28           O  
ATOM   1080  OG  SER A 143     -20.969  -7.500  19.859  1.00 47.28           O  
ATOM   1081  N   GLY A 144     -19.234 -11.906  21.016  1.00 46.16           N  
ATOM   1082  CA  GLY A 144     -19.562 -13.320  21.109  1.00 46.16           C  
ATOM   1083  C   GLY A 144     -19.719 -13.984  19.766  1.00 46.16           C  
ATOM   1084  O   GLY A 144     -20.031 -15.172  19.688  1.00 46.16           O  
ATOM   1085  N   TYR A 145     -19.516 -13.227  18.625  1.00 46.59           N  
ATOM   1086  CA  TYR A 145     -19.625 -13.805  17.297  1.00 46.59           C  
ATOM   1087  C   TYR A 145     -18.266 -13.836  16.594  1.00 46.59           C  
ATOM   1088  CB  TYR A 145     -20.625 -13.016  16.438  1.00 46.59           C  
ATOM   1089  O   TYR A 145     -17.484 -12.883  16.703  1.00 46.59           O  
ATOM   1090  CG  TYR A 145     -22.031 -13.016  17.000  1.00 46.59           C  
ATOM   1091  CD1 TYR A 145     -22.906 -14.055  16.703  1.00 46.59           C  
ATOM   1092  CD2 TYR A 145     -22.469 -11.984  17.812  1.00 46.59           C  
ATOM   1093  CE1 TYR A 145     -24.203 -14.062  17.219  1.00 46.59           C  
ATOM   1094  CE2 TYR A 145     -23.766 -11.984  18.328  1.00 46.59           C  
ATOM   1095  OH  TYR A 145     -25.906 -13.031  18.531  1.00 46.59           O  
ATOM   1096  CZ  TYR A 145     -24.625 -13.023  18.031  1.00 46.59           C  
ATOM   1097  N   SER A 146     -17.672 -15.023  16.344  1.00 43.50           N  
ATOM   1098  CA  SER A 146     -16.391 -15.328  15.695  1.00 43.50           C  
ATOM   1099  C   SER A 146     -16.422 -14.984  14.211  1.00 43.50           C  
ATOM   1100  CB  SER A 146     -16.047 -16.812  15.875  1.00 43.50           C  
ATOM   1101  O   SER A 146     -17.422 -15.250  13.523  1.00 43.50           O  
ATOM   1102  OG  SER A 146     -15.859 -17.109  17.250  1.00 43.50           O  
ATOM   1103  N   LEU A 147     -16.031 -13.773  13.820  1.00 49.78           N  
ATOM   1104  CA  LEU A 147     -15.781 -13.508  12.406  1.00 49.78           C  
ATOM   1105  C   LEU A 147     -14.945 -14.625  11.781  1.00 49.78           C  
ATOM   1106  CB  LEU A 147     -15.062 -12.164  12.227  1.00 49.78           C  
ATOM   1107  O   LEU A 147     -13.922 -15.031  12.344  1.00 49.78           O  
ATOM   1108  CG  LEU A 147     -14.914 -11.664  10.789  1.00 49.78           C  
ATOM   1109  CD1 LEU A 147     -16.266 -11.180  10.258  1.00 49.78           C  
ATOM   1110  CD2 LEU A 147     -13.867 -10.555  10.719  1.00 49.78           C  
ATOM   1111  N   THR A 148     -15.531 -15.562  10.977  1.00 46.72           N  
ATOM   1112  CA  THR A 148     -14.750 -16.469  10.148  1.00 46.72           C  
ATOM   1113  C   THR A 148     -14.023 -15.711   9.047  1.00 46.72           C  
ATOM   1114  CB  THR A 148     -15.641 -17.562   9.523  1.00 46.72           C  
ATOM   1115  O   THR A 148     -14.625 -14.883   8.352  1.00 46.72           O  
ATOM   1116  CG2 THR A 148     -14.867 -18.859   9.344  1.00 46.72           C  
ATOM   1117  OG1 THR A 148     -16.766 -17.797  10.375  1.00 46.72           O  
ATOM   1118  N   LEU A 149     -12.977 -14.883   9.273  1.00 50.69           N  
ATOM   1119  CA  LEU A 149     -12.195 -14.430   8.125  1.00 50.69           C  
ATOM   1120  C   LEU A 149     -12.430 -15.336   6.922  1.00 50.69           C  
ATOM   1121  CB  LEU A 149     -10.703 -14.398   8.477  1.00 50.69           C  
ATOM   1122  O   LEU A 149     -12.562 -16.547   7.066  1.00 50.69           O  
ATOM   1123  CG  LEU A 149     -10.281 -13.438   9.586  1.00 50.69           C  
ATOM   1124  CD1 LEU A 149      -8.992 -13.906  10.242  1.00 50.69           C  
ATOM   1125  CD2 LEU A 149     -10.117 -12.023   9.031  1.00 50.69           C  
ATOM   1126  N   GLU A 150     -13.461 -15.070   6.074  1.00 49.75           N  
ATOM   1127  CA  GLU A 150     -13.758 -15.828   4.863  1.00 49.75           C  
ATOM   1128  C   GLU A 150     -12.523 -16.547   4.336  1.00 49.75           C  
ATOM   1129  CB  GLU A 150     -14.328 -14.906   3.783  1.00 49.75           C  
ATOM   1130  O   GLU A 150     -11.477 -15.922   4.125  1.00 49.75           O  
ATOM   1131  CG  GLU A 150     -15.227 -15.617   2.775  1.00 49.75           C  
ATOM   1132  CD  GLU A 150     -15.891 -14.672   1.794  1.00 49.75           C  
ATOM   1133  OE1 GLU A 150     -16.672 -15.141   0.930  1.00 49.75           O  
ATOM   1134  OE2 GLU A 150     -15.641 -13.445   1.890  1.00 49.75           O  
ATOM   1135  N   SER A 151     -12.094 -17.609   4.957  1.00 48.94           N  
ATOM   1136  CA  SER A 151     -11.242 -18.641   4.371  1.00 48.94           C  
ATOM   1137  C   SER A 151     -11.930 -19.312   3.189  1.00 48.94           C  
ATOM   1138  CB  SER A 151     -10.875 -19.688   5.422  1.00 48.94           C  
ATOM   1139  O   SER A 151     -13.141 -19.578   3.229  1.00 48.94           O  
ATOM   1140  OG  SER A 151     -12.023 -20.422   5.820  1.00 48.94           O  
ATOM   1141  N   ASN A 152     -11.984 -18.812   2.035  1.00 46.97           N  
ATOM   1142  CA  ASN A 152     -12.484 -19.906   1.201  1.00 46.97           C  
ATOM   1143  C   ASN A 152     -11.844 -19.891  -0.181  1.00 46.97           C  
ATOM   1144  CB  ASN A 152     -14.008 -19.828   1.078  1.00 46.97           C  
ATOM   1145  O   ASN A 152     -12.031 -18.953  -0.951  1.00 46.97           O  
ATOM   1146  CG  ASN A 152     -14.727 -20.422   2.275  1.00 46.97           C  
ATOM   1147  ND2 ASN A 152     -15.969 -20.000   2.492  1.00 46.97           N  
ATOM   1148  OD1 ASN A 152     -14.164 -21.250   3.000  1.00 46.97           O  
ATOM   1149  N   LEU A 153     -10.625 -20.391  -0.359  1.00 48.16           N  
ATOM   1150  CA  LEU A 153     -10.539 -21.125  -1.616  1.00 48.16           C  
ATOM   1151  C   LEU A 153      -9.422 -22.172  -1.566  1.00 48.16           C  
ATOM   1152  CB  LEU A 153     -10.312 -20.172  -2.785  1.00 48.16           C  
ATOM   1153  O   LEU A 153      -8.281 -21.844  -1.246  1.00 48.16           O  
ATOM   1154  CG  LEU A 153     -10.453 -20.766  -4.188  1.00 48.16           C  
ATOM   1155  CD1 LEU A 153     -11.891 -21.188  -4.441  1.00 48.16           C  
ATOM   1156  CD2 LEU A 153      -9.992 -19.766  -5.242  1.00 48.16           C  
ATOM   1157  N   THR A 154      -9.625 -23.344  -1.110  1.00 47.78           N  
ATOM   1158  CA  THR A 154      -8.742 -24.484  -1.364  1.00 47.78           C  
ATOM   1159  C   THR A 154      -8.562 -24.703  -2.863  1.00 47.78           C  
ATOM   1160  CB  THR A 154      -9.297 -25.766  -0.719  1.00 47.78           C  
ATOM   1161  O   THR A 154      -9.531 -24.953  -3.580  1.00 47.78           O  
ATOM   1162  CG2 THR A 154      -8.914 -25.844   0.757  1.00 47.78           C  
ATOM   1163  OG1 THR A 154     -10.719 -25.781  -0.837  1.00 47.78           O  
ATOM   1164  N   SER A 155      -8.039 -23.750  -3.586  1.00 49.00           N  
ATOM   1165  CA  SER A 155      -7.625 -24.250  -4.895  1.00 49.00           C  
ATOM   1166  C   SER A 155      -6.277 -24.953  -4.816  1.00 49.00           C  
ATOM   1167  CB  SER A 155      -7.547 -23.094  -5.902  1.00 49.00           C  
ATOM   1168  O   SER A 155      -5.305 -24.391  -4.312  1.00 49.00           O  
ATOM   1169  OG  SER A 155      -7.168 -23.578  -7.180  1.00 49.00           O  
ATOM   1170  N   GLY A 156      -6.266 -26.250  -4.887  1.00 55.03           N  
ATOM   1171  CA  GLY A 156      -5.070 -27.047  -5.086  1.00 55.03           C  
ATOM   1172  C   GLY A 156      -4.383 -27.438  -3.787  1.00 55.03           C  
ATOM   1173  O   GLY A 156      -3.201 -27.781  -3.779  1.00 55.03           O  
ATOM   1174  N   GLY A 157      -5.105 -27.359  -2.512  1.00 58.19           N  
ATOM   1175  CA  GLY A 157      -4.508 -27.797  -1.260  1.00 58.19           C  
ATOM   1176  C   GLY A 157      -3.943 -26.656  -0.438  1.00 58.19           C  
ATOM   1177  O   GLY A 157      -3.455 -26.875   0.675  1.00 58.19           O  
ATOM   1178  N   ASN A 158      -3.932 -25.359  -0.964  1.00 59.66           N  
ATOM   1179  CA  ASN A 158      -3.441 -24.203  -0.223  1.00 59.66           C  
ATOM   1180  C   ASN A 158      -4.590 -23.344   0.300  1.00 59.66           C  
ATOM   1181  CB  ASN A 158      -2.504 -23.375  -1.096  1.00 59.66           C  
ATOM   1182  O   ASN A 158      -5.652 -23.281  -0.320  1.00 59.66           O  
ATOM   1183  CG  ASN A 158      -1.232 -24.109  -1.464  1.00 59.66           C  
ATOM   1184  ND2 ASN A 158      -0.832 -24.000  -2.725  1.00 59.66           N  
ATOM   1185  OD1 ASN A 158      -0.615 -24.766  -0.621  1.00 59.66           O  
ATOM   1186  N   THR A 159      -4.523 -22.938   1.643  1.00 60.78           N  
ATOM   1187  CA  THR A 159      -5.512 -22.078   2.301  1.00 60.78           C  
ATOM   1188  C   THR A 159      -5.156 -20.609   2.123  1.00 60.78           C  
ATOM   1189  CB  THR A 159      -5.617 -22.406   3.801  1.00 60.78           C  
ATOM   1190  O   THR A 159      -4.020 -20.203   2.369  1.00 60.78           O  
ATOM   1191  CG2 THR A 159      -6.770 -21.656   4.449  1.00 60.78           C  
ATOM   1192  OG1 THR A 159      -5.836 -23.812   3.963  1.00 60.78           O  
ATOM   1193  N   TYR A 160      -6.031 -19.875   1.486  1.00 64.12           N  
ATOM   1194  CA  TYR A 160      -5.875 -18.438   1.271  1.00 64.12           C  
ATOM   1195  C   TYR A 160      -6.797 -17.641   2.188  1.00 64.12           C  
ATOM   1196  CB  TYR A 160      -6.156 -18.078  -0.192  1.00 64.12           C  
ATOM   1197  O   TYR A 160      -7.922 -18.062   2.465  1.00 64.12           O  
ATOM   1198  CG  TYR A 160      -5.289 -18.828  -1.178  1.00 64.12           C  
ATOM   1199  CD1 TYR A 160      -4.039 -18.328  -1.548  1.00 64.12           C  
ATOM   1200  CD2 TYR A 160      -5.711 -20.016  -1.742  1.00 64.12           C  
ATOM   1201  CE1 TYR A 160      -3.236 -19.000  -2.457  1.00 64.12           C  
ATOM   1202  CE2 TYR A 160      -4.914 -20.703  -2.652  1.00 64.12           C  
ATOM   1203  OH  TYR A 160      -2.887 -20.859  -3.904  1.00 64.12           O  
ATOM   1204  CZ  TYR A 160      -3.680 -20.188  -3.004  1.00 64.12           C  
ATOM   1205  N   TYR A 161      -6.180 -16.547   2.744  1.00 68.88           N  
ATOM   1206  CA  TYR A 161      -7.000 -15.656   3.559  1.00 68.88           C  
ATOM   1207  C   TYR A 161      -7.230 -14.328   2.850  1.00 68.88           C  
ATOM   1208  CB  TYR A 161      -6.344 -15.414   4.922  1.00 68.88           C  
ATOM   1209  O   TYR A 161      -6.328 -13.805   2.191  1.00 68.88           O  
ATOM   1210  CG  TYR A 161      -6.242 -16.656   5.773  1.00 68.88           C  
ATOM   1211  CD1 TYR A 161      -7.352 -17.156   6.453  1.00 68.88           C  
ATOM   1212  CD2 TYR A 161      -5.035 -17.344   5.902  1.00 68.88           C  
ATOM   1213  CE1 TYR A 161      -7.266 -18.297   7.242  1.00 68.88           C  
ATOM   1214  CE2 TYR A 161      -4.934 -18.484   6.688  1.00 68.88           C  
ATOM   1215  OH  TYR A 161      -5.961 -20.078   8.133  1.00 68.88           O  
ATOM   1216  CZ  TYR A 161      -6.055 -18.953   7.352  1.00 68.88           C  
ATOM   1217  N   TYR A 162      -8.570 -13.977   2.719  1.00 77.50           N  
ATOM   1218  CA  TYR A 162      -8.844 -12.641   2.197  1.00 77.50           C  
ATOM   1219  C   TYR A 162      -9.859 -11.914   3.066  1.00 77.50           C  
ATOM   1220  CB  TYR A 162      -9.352 -12.727   0.755  1.00 77.50           C  
ATOM   1221  O   TYR A 162     -10.570 -12.539   3.859  1.00 77.50           O  
ATOM   1222  CG  TYR A 162     -10.688 -13.414   0.619  1.00 77.50           C  
ATOM   1223  CD1 TYR A 162     -10.758 -14.797   0.439  1.00 77.50           C  
ATOM   1224  CD2 TYR A 162     -11.875 -12.695   0.669  1.00 77.50           C  
ATOM   1225  CE1 TYR A 162     -11.984 -15.438   0.312  1.00 77.50           C  
ATOM   1226  CE2 TYR A 162     -13.109 -13.328   0.542  1.00 77.50           C  
ATOM   1227  OH  TYR A 162     -14.367 -15.336   0.239  1.00 77.50           O  
ATOM   1228  CZ  TYR A 162     -13.148 -14.703   0.365  1.00 77.50           C  
ATOM   1229  N   PHE A 163      -9.781 -10.609   2.990  1.00 81.06           N  
ATOM   1230  CA  PHE A 163     -10.734  -9.750   3.688  1.00 81.06           C  
ATOM   1231  C   PHE A 163     -11.656  -9.047   2.697  1.00 81.06           C  
ATOM   1232  CB  PHE A 163     -10.000  -8.719   4.547  1.00 81.06           C  
ATOM   1233  O   PHE A 163     -11.188  -8.367   1.782  1.00 81.06           O  
ATOM   1234  CG  PHE A 163      -9.125  -9.328   5.613  1.00 81.06           C  
ATOM   1235  CD1 PHE A 163      -9.648  -9.641   6.859  1.00 81.06           C  
ATOM   1236  CD2 PHE A 163      -7.785  -9.578   5.359  1.00 81.06           C  
ATOM   1237  CE1 PHE A 163      -8.836 -10.203   7.848  1.00 81.06           C  
ATOM   1238  CE2 PHE A 163      -6.973 -10.141   6.340  1.00 81.06           C  
ATOM   1239  CZ  PHE A 163      -7.500 -10.453   7.582  1.00 81.06           C  
ATOM   1240  N   SER A 164     -12.945  -9.297   2.820  1.00 77.38           N  
ATOM   1241  CA  SER A 164     -13.930  -8.734   1.900  1.00 77.38           C  
ATOM   1242  C   SER A 164     -14.094  -7.230   2.121  1.00 77.38           C  
ATOM   1243  CB  SER A 164     -15.273  -9.430   2.061  1.00 77.38           C  
ATOM   1244  O   SER A 164     -14.539  -6.512   1.226  1.00 77.38           O  
ATOM   1245  OG  SER A 164     -15.719  -9.375   3.408  1.00 77.38           O  
ATOM   1246  N   SER A 165     -13.734  -6.824   3.320  1.00 82.69           N  
ATOM   1247  CA  SER A 165     -13.875  -5.418   3.682  1.00 82.69           C  
ATOM   1248  C   SER A 165     -12.648  -4.918   4.438  1.00 82.69           C  
ATOM   1249  CB  SER A 165     -15.125  -5.207   4.531  1.00 82.69           C  
ATOM   1250  O   SER A 165     -12.031  -5.664   5.199  1.00 82.69           O  
ATOM   1251  OG  SER A 165     -15.164  -3.889   5.055  1.00 82.69           O  
ATOM   1252  N   PRO A 166     -12.289  -3.691   4.121  1.00 87.81           N  
ATOM   1253  CA  PRO A 166     -11.172  -3.115   4.871  1.00 87.81           C  
ATOM   1254  C   PRO A 166     -11.422  -3.088   6.379  1.00 87.81           C  
ATOM   1255  CB  PRO A 166     -11.062  -1.696   4.309  1.00 87.81           C  
ATOM   1256  O   PRO A 166     -10.484  -3.178   7.168  1.00 87.81           O  
ATOM   1257  CG  PRO A 166     -12.391  -1.437   3.670  1.00 87.81           C  
ATOM   1258  CD  PRO A 166     -12.945  -2.742   3.184  1.00 87.81           C  
ATOM   1259  N   TYR A 167     -12.656  -2.990   6.777  1.00 87.94           N  
ATOM   1260  CA  TYR A 167     -12.992  -2.930   8.195  1.00 87.94           C  
ATOM   1261  C   TYR A 167     -12.758  -4.277   8.867  1.00 87.94           C  
ATOM   1262  CB  TYR A 167     -14.453  -2.500   8.375  1.00 87.94           C  
ATOM   1263  O   TYR A 167     -12.336  -4.332  10.023  1.00 87.94           O  
ATOM   1264  CG  TYR A 167     -14.727  -1.079   7.945  1.00 87.94           C  
ATOM   1265  CD1 TYR A 167     -13.961  -0.022   8.438  1.00 87.94           C  
ATOM   1266  CD2 TYR A 167     -15.750  -0.790   7.051  1.00 87.94           C  
ATOM   1267  CE1 TYR A 167     -14.211   1.289   8.047  1.00 87.94           C  
ATOM   1268  CE2 TYR A 167     -16.000   0.518   6.648  1.00 87.94           C  
ATOM   1269  OH  TYR A 167     -15.484   2.844   6.762  1.00 87.94           O  
ATOM   1270  CZ  TYR A 167     -15.234   1.548   7.152  1.00 87.94           C  
ATOM   1271  N   LEU A 168     -13.062  -5.363   8.164  1.00 83.81           N  
ATOM   1272  CA  LEU A 168     -12.734  -6.688   8.688  1.00 83.81           C  
ATOM   1273  C   LEU A 168     -11.227  -6.840   8.867  1.00 83.81           C  
ATOM   1274  CB  LEU A 168     -13.258  -7.777   7.750  1.00 83.81           C  
ATOM   1275  O   LEU A 168     -10.773  -7.457   9.836  1.00 83.81           O  
ATOM   1276  CG  LEU A 168     -14.781  -7.941   7.684  1.00 83.81           C  
ATOM   1277  CD1 LEU A 168     -15.156  -8.961   6.621  1.00 83.81           C  
ATOM   1278  CD2 LEU A 168     -15.328  -8.344   9.047  1.00 83.81           C  
ATOM   1279  N   ALA A 169     -10.508  -6.289   7.891  1.00 87.00           N  
ATOM   1280  CA  ALA A 169      -9.055  -6.301   7.988  1.00 87.00           C  
ATOM   1281  C   ALA A 169      -8.578  -5.512   9.203  1.00 87.00           C  
ATOM   1282  CB  ALA A 169      -8.430  -5.734   6.715  1.00 87.00           C  
ATOM   1283  O   ALA A 169      -7.629  -5.914   9.883  1.00 87.00           O  
ATOM   1284  N   LEU A 170      -9.219  -4.410   9.445  1.00 88.38           N  
ATOM   1285  CA  LEU A 170      -8.883  -3.570  10.586  1.00 88.38           C  
ATOM   1286  C   LEU A 170      -9.094  -4.324  11.891  1.00 88.38           C  
ATOM   1287  CB  LEU A 170      -9.727  -2.293  10.578  1.00 88.38           C  
ATOM   1288  O   LEU A 170      -8.266  -4.234  12.805  1.00 88.38           O  
ATOM   1289  CG  LEU A 170      -9.297  -1.188  11.539  1.00 88.38           C  
ATOM   1290  CD1 LEU A 170      -7.871  -0.741  11.227  1.00 88.38           C  
ATOM   1291  CD2 LEU A 170     -10.258  -0.008  11.469  1.00 88.38           C  
ATOM   1292  N   LEU A 171     -10.164  -5.023  12.039  1.00 85.00           N  
ATOM   1293  CA  LEU A 171     -10.445  -5.816  13.234  1.00 85.00           C  
ATOM   1294  C   LEU A 171      -9.383  -6.898  13.422  1.00 85.00           C  
ATOM   1295  CB  LEU A 171     -11.828  -6.453  13.141  1.00 85.00           C  
ATOM   1296  O   LEU A 171      -8.922  -7.133  14.539  1.00 85.00           O  
ATOM   1297  CG  LEU A 171     -13.000  -5.598  13.625  1.00 85.00           C  
ATOM   1298  CD1 LEU A 171     -13.070  -4.297  12.828  1.00 85.00           C  
ATOM   1299  CD2 LEU A 171     -14.312  -6.367  13.508  1.00 85.00           C  
ATOM   1300  N   ALA A 172      -9.016  -7.500  12.320  1.00 82.62           N  
ATOM   1301  CA  ALA A 172      -7.984  -8.531  12.359  1.00 82.62           C  
ATOM   1302  C   ALA A 172      -6.641  -7.941  12.781  1.00 82.62           C  
ATOM   1303  CB  ALA A 172      -7.855  -9.211  11.000  1.00 82.62           C  
ATOM   1304  O   ALA A 172      -5.883  -8.578  13.523  1.00 82.62           O  
ATOM   1305  N   LEU A 173      -6.363  -6.832  12.273  1.00 87.25           N  
ATOM   1306  CA  LEU A 173      -5.125  -6.152  12.633  1.00 87.25           C  
ATOM   1307  C   LEU A 173      -5.066  -5.891  14.133  1.00 87.25           C  
ATOM   1308  CB  LEU A 173      -4.996  -4.832  11.875  1.00 87.25           C  
ATOM   1309  O   LEU A 173      -4.031  -6.105  14.766  1.00 87.25           O  
ATOM   1310  CG  LEU A 173      -3.725  -4.020  12.133  1.00 87.25           C  
ATOM   1311  CD1 LEU A 173      -2.508  -4.746  11.570  1.00 87.25           C  
ATOM   1312  CD2 LEU A 173      -3.846  -2.625  11.523  1.00 87.25           C  
ATOM   1313  N   ASN A 174      -6.176  -5.285  14.734  1.00 86.56           N  
ATOM   1314  CA  ASN A 174      -6.258  -5.027  16.172  1.00 86.56           C  
ATOM   1315  C   ASN A 174      -5.969  -6.281  16.984  1.00 86.56           C  
ATOM   1316  CB  ASN A 174      -7.633  -4.461  16.531  1.00 86.56           C  
ATOM   1317  O   ASN A 174      -5.238  -6.230  17.969  1.00 86.56           O  
ATOM   1318  CG  ASN A 174      -7.727  -4.047  17.984  1.00 86.56           C  
ATOM   1319  ND2 ASN A 174      -8.711  -4.590  18.703  1.00 86.56           N  
ATOM   1320  OD1 ASN A 174      -6.922  -3.250  18.469  1.00 86.56           O  
ATOM   1321  N   GLN A 175      -6.406  -7.352  16.578  1.00 80.38           N  
ATOM   1322  CA  GLN A 175      -6.191  -8.617  17.281  1.00 80.38           C  
ATOM   1323  C   GLN A 175      -4.734  -9.062  17.172  1.00 80.38           C  
ATOM   1324  CB  GLN A 175      -7.117  -9.695  16.719  1.00 80.38           C  
ATOM   1325  O   GLN A 175      -4.156  -9.547  18.141  1.00 80.38           O  
ATOM   1326  CG  GLN A 175      -8.578  -9.508  17.094  1.00 80.38           C  
ATOM   1327  CD  GLN A 175      -9.469 -10.602  16.531  1.00 80.38           C  
ATOM   1328  NE2 GLN A 175     -10.742 -10.594  16.938  1.00 80.38           N  
ATOM   1329  OE1 GLN A 175      -9.023 -11.453  15.766  1.00 80.38           O  
ATOM   1330  N   SER A 176      -4.254  -8.977  15.953  1.00 79.69           N  
ATOM   1331  CA  SER A 176      -2.869  -9.375  15.727  1.00 79.69           C  
ATOM   1332  C   SER A 176      -1.910  -8.523  16.547  1.00 79.69           C  
ATOM   1333  CB  SER A 176      -2.516  -9.273  14.242  1.00 79.69           C  
ATOM   1334  O   SER A 176      -0.916  -9.023  17.078  1.00 79.69           O  
ATOM   1335  OG  SER A 176      -3.254 -10.219  13.484  1.00 79.69           O  
ATOM   1336  N   LEU A 177      -2.258  -7.309  16.766  1.00 81.94           N  
ATOM   1337  CA  LEU A 177      -1.366  -6.383  17.469  1.00 81.94           C  
ATOM   1338  C   LEU A 177      -1.585  -6.445  18.969  1.00 81.94           C  
ATOM   1339  CB  LEU A 177      -1.584  -4.953  16.969  1.00 81.94           C  
ATOM   1340  O   LEU A 177      -0.719  -6.027  19.750  1.00 81.94           O  
ATOM   1341  CG  LEU A 177      -1.132  -4.664  15.531  1.00 81.94           C  
ATOM   1342  CD1 LEU A 177      -1.500  -3.234  15.141  1.00 81.94           C  
ATOM   1343  CD2 LEU A 177       0.368  -4.891  15.383  1.00 81.94           C  
ATOM   1344  N   SER A 178      -2.816  -6.832  19.391  1.00 74.12           N  
ATOM   1345  CA  SER A 178      -3.090  -6.957  20.812  1.00 74.12           C  
ATOM   1346  C   SER A 178      -2.234  -8.047  21.438  1.00 74.12           C  
ATOM   1347  CB  SER A 178      -4.570  -7.254  21.047  1.00 74.12           C  
ATOM   1348  O   SER A 178      -1.995  -8.039  22.656  1.00 74.12           O  
ATOM   1349  OG  SER A 178      -5.379  -6.172  20.625  1.00 74.12           O  
ATOM   1350  N   LYS A 179      -1.711  -8.891  20.578  1.00 63.06           N  
ATOM   1351  CA  LYS A 179      -0.896 -10.000  21.062  1.00 63.06           C  
ATOM   1352  C   LYS A 179       0.526  -9.539  21.375  1.00 63.06           C  
ATOM   1353  CB  LYS A 179      -0.871 -11.141  20.047  1.00 63.06           C  
ATOM   1354  O   LYS A 179       1.242 -10.195  22.141  1.00 63.06           O  
ATOM   1355  CG  LYS A 179      -2.207 -11.852  19.875  1.00 63.06           C  
ATOM   1356  CD  LYS A 179      -2.107 -13.000  18.891  1.00 63.06           C  
ATOM   1357  CE  LYS A 179      -3.461 -13.656  18.656  1.00 63.06           C  
ATOM   1358  NZ  LYS A 179      -3.367 -14.797  17.688  1.00 63.06           N  
ATOM   1359  N   VAL A 180       0.868  -8.312  20.922  1.00 58.97           N  
ATOM   1360  CA  VAL A 180       2.240  -7.828  21.031  1.00 58.97           C  
ATOM   1361  C   VAL A 180       2.371  -6.906  22.234  1.00 58.97           C  
ATOM   1362  CB  VAL A 180       2.682  -7.090  19.750  1.00 58.97           C  
ATOM   1363  O   VAL A 180       1.478  -6.102  22.516  1.00 58.97           O  
ATOM   1364  CG1 VAL A 180       4.160  -6.719  19.828  1.00 58.97           C  
ATOM   1365  CG2 VAL A 180       2.404  -7.949  18.516  1.00 58.97           C  
ATOM   1366  N   SER A 181       2.996  -7.301  23.391  1.00 51.22           N  
ATOM   1367  CA  SER A 181       3.383  -6.586  24.609  1.00 51.22           C  
ATOM   1368  C   SER A 181       3.896  -5.188  24.281  1.00 51.22           C  
ATOM   1369  CB  SER A 181       4.453  -7.371  25.375  1.00 51.22           C  
ATOM   1370  O   SER A 181       4.754  -5.020  23.422  1.00 51.22           O  
ATOM   1371  OG  SER A 181       5.539  -7.695  24.516  1.00 51.22           O  
ATOM   1372  N   GLY A 182       3.117  -4.098  24.219  1.00 60.41           N  
ATOM   1373  CA  GLY A 182       3.428  -2.699  23.969  1.00 60.41           C  
ATOM   1374  C   GLY A 182       2.213  -1.876  23.578  1.00 60.41           C  
ATOM   1375  O   GLY A 182       1.079  -2.350  23.688  1.00 60.41           O  
ATOM   1376  N   HIS A 183       2.504  -0.454  23.406  1.00 68.88           N  
ATOM   1377  CA  HIS A 183       1.471   0.486  22.984  1.00 68.88           C  
ATOM   1378  C   HIS A 183       0.954   0.151  21.594  1.00 68.88           C  
ATOM   1379  CB  HIS A 183       2.006   1.919  23.016  1.00 68.88           C  
ATOM   1380  O   HIS A 183       1.714   0.176  20.625  1.00 68.88           O  
ATOM   1381  CG  HIS A 183       2.330   2.408  24.391  1.00 68.88           C  
ATOM   1382  CD2 HIS A 183       1.580   3.080  25.297  1.00 68.88           C  
ATOM   1383  ND1 HIS A 183       3.564   2.221  24.969  1.00 68.88           N  
ATOM   1384  CE1 HIS A 183       3.557   2.758  26.188  1.00 68.88           C  
ATOM   1385  NE2 HIS A 183       2.365   3.285  26.406  1.00 68.88           N  
ATOM   1386  N   SER A 184      -0.120  -0.561  21.531  1.00 77.19           N  
ATOM   1387  CA  SER A 184      -0.764  -0.877  20.266  1.00 77.19           C  
ATOM   1388  C   SER A 184      -1.116   0.390  19.500  1.00 77.19           C  
ATOM   1389  CB  SER A 184      -2.025  -1.711  20.500  1.00 77.19           C  
ATOM   1390  O   SER A 184      -1.553   1.381  20.078  1.00 77.19           O  
ATOM   1391  OG  SER A 184      -2.613  -2.086  19.266  1.00 77.19           O  
ATOM   1392  N   PRO A 185      -0.685   0.445  18.266  1.00 85.50           N  
ATOM   1393  CA  PRO A 185      -0.998   1.631  17.469  1.00 85.50           C  
ATOM   1394  C   PRO A 185      -2.496   1.800  17.219  1.00 85.50           C  
ATOM   1395  CB  PRO A 185      -0.256   1.373  16.156  1.00 85.50           C  
ATOM   1396  O   PRO A 185      -2.943   2.883  16.828  1.00 85.50           O  
ATOM   1397  CG  PRO A 185      -0.149  -0.115  16.062  1.00 85.50           C  
ATOM   1398  CD  PRO A 185      -0.012  -0.671  17.453  1.00 85.50           C  
ATOM   1399  N   ILE A 186      -3.221   0.669  17.547  1.00 87.00           N  
ATOM   1400  CA  ILE A 186      -4.656   0.725  17.281  1.00 87.00           C  
ATOM   1401  C   ILE A 186      -5.406  -0.028  18.375  1.00 87.00           C  
ATOM   1402  CB  ILE A 186      -5.004   0.138  15.898  1.00 87.00           C  
ATOM   1403  O   ILE A 186      -4.938  -1.061  18.859  1.00 87.00           O  
ATOM   1404  CG1 ILE A 186      -6.504   0.292  15.617  1.00 87.00           C  
ATOM   1405  CG2 ILE A 186      -4.578  -1.330  15.812  1.00 87.00           C  
ATOM   1406  CD1 ILE A 186      -6.914  -0.126  14.211  1.00 87.00           C  
ATOM   1407  N   TYR A 187      -6.566   0.512  18.734  1.00 85.19           N  
ATOM   1408  CA  TYR A 187      -7.477  -0.100  19.703  1.00 85.19           C  
ATOM   1409  C   TYR A 187      -8.922  -0.023  19.203  1.00 85.19           C  
ATOM   1410  CB  TYR A 187      -7.355   0.578  21.062  1.00 85.19           C  
ATOM   1411  O   TYR A 187      -9.391   1.045  18.812  1.00 85.19           O  
ATOM   1412  CG  TYR A 187      -7.699  -0.326  22.234  1.00 85.19           C  
ATOM   1413  CD1 TYR A 187      -8.961  -0.294  22.812  1.00 85.19           C  
ATOM   1414  CD2 TYR A 187      -6.758  -1.212  22.750  1.00 85.19           C  
ATOM   1415  CE1 TYR A 187      -9.281  -1.123  23.875  1.00 85.19           C  
ATOM   1416  CE2 TYR A 187      -7.066  -2.045  23.812  1.00 85.19           C  
ATOM   1417  OH  TYR A 187      -8.641  -2.818  25.438  1.00 85.19           O  
ATOM   1418  CZ  TYR A 187      -8.328  -1.994  24.375  1.00 85.19           C  
ATOM   1419  N   ILE A 188      -9.516  -1.236  19.203  1.00 84.12           N  
ATOM   1420  CA  ILE A 188     -10.898  -1.276  18.734  1.00 84.12           C  
ATOM   1421  C   ILE A 188     -11.789  -1.867  19.828  1.00 84.12           C  
ATOM   1422  CB  ILE A 188     -11.031  -2.094  17.422  1.00 84.12           C  
ATOM   1423  O   ILE A 188     -11.492  -2.939  20.359  1.00 84.12           O  
ATOM   1424  CG1 ILE A 188     -10.148  -1.494  16.328  1.00 84.12           C  
ATOM   1425  CG2 ILE A 188     -12.492  -2.154  16.984  1.00 84.12           C  
ATOM   1426  CD1 ILE A 188     -10.148  -2.291  15.031  1.00 84.12           C  
ATOM   1427  N   ASN A 189     -12.766  -1.124  20.156  1.00 81.44           N  
ATOM   1428  CA  ASN A 189     -13.820  -1.560  21.078  1.00 81.44           C  
ATOM   1429  C   ASN A 189     -15.172  -1.638  20.375  1.00 81.44           C  
ATOM   1430  CB  ASN A 189     -13.898  -0.625  22.281  1.00 81.44           C  
ATOM   1431  O   ASN A 189     -15.344  -1.100  19.281  1.00 81.44           O  
ATOM   1432  CG  ASN A 189     -14.375  -1.333  23.547  1.00 81.44           C  
ATOM   1433  ND2 ASN A 189     -14.188  -0.693  24.688  1.00 81.44           N  
ATOM   1434  OD1 ASN A 189     -14.906  -2.445  23.469  1.00 81.44           O  
ATOM   1435  N   TYR A 190     -16.078  -2.455  20.938  1.00 76.50           N  
ATOM   1436  CA  TYR A 190     -17.359  -2.600  20.250  1.00 76.50           C  
ATOM   1437  C   TYR A 190     -18.516  -2.594  21.250  1.00 76.50           C  
ATOM   1438  CB  TYR A 190     -17.391  -3.893  19.438  1.00 76.50           C  
ATOM   1439  O   TYR A 190     -18.312  -2.869  22.438  1.00 76.50           O  
ATOM   1440  CG  TYR A 190     -17.203  -5.141  20.266  1.00 76.50           C  
ATOM   1441  CD1 TYR A 190     -15.922  -5.641  20.516  1.00 76.50           C  
ATOM   1442  CD2 TYR A 190     -18.297  -5.828  20.781  1.00 76.50           C  
ATOM   1443  CE1 TYR A 190     -15.742  -6.793  21.281  1.00 76.50           C  
ATOM   1444  CE2 TYR A 190     -18.125  -6.980  21.531  1.00 76.50           C  
ATOM   1445  OH  TYR A 190     -16.688  -8.594  22.531  1.00 76.50           O  
ATOM   1446  CZ  TYR A 190     -16.844  -7.453  21.781  1.00 76.50           C  
ATOM   1447  N   THR A 191     -19.688  -2.162  20.781  1.00 70.00           N  
ATOM   1448  CA  THR A 191     -20.938  -2.236  21.531  1.00 70.00           C  
ATOM   1449  C   THR A 191     -22.094  -2.600  20.609  1.00 70.00           C  
ATOM   1450  CB  THR A 191     -21.234  -0.905  22.250  1.00 70.00           C  
ATOM   1451  O   THR A 191     -22.000  -2.453  19.391  1.00 70.00           O  
ATOM   1452  CG2 THR A 191     -20.094  -0.499  23.172  1.00 70.00           C  
ATOM   1453  OG1 THR A 191     -21.438   0.121  21.266  1.00 70.00           O  
ATOM   1454  N   SER A 192     -23.094  -3.223  21.219  1.00 66.19           N  
ATOM   1455  CA  SER A 192     -24.297  -3.432  20.422  1.00 66.19           C  
ATOM   1456  C   SER A 192     -24.797  -2.119  19.828  1.00 66.19           C  
ATOM   1457  CB  SER A 192     -25.391  -4.070  21.266  1.00 66.19           C  
ATOM   1458  O   SER A 192     -24.688  -1.066  20.453  1.00 66.19           O  
ATOM   1459  OG  SER A 192     -25.734  -3.236  22.359  1.00 66.19           O  
ATOM   1460  N   PHE A 193     -25.172  -2.158  18.516  1.00 62.78           N  
ATOM   1461  CA  PHE A 193     -25.609  -0.944  17.828  1.00 62.78           C  
ATOM   1462  C   PHE A 193     -26.875  -0.392  18.453  1.00 62.78           C  
ATOM   1463  CB  PHE A 193     -25.828  -1.218  16.344  1.00 62.78           C  
ATOM   1464  O   PHE A 193     -27.844  -1.133  18.688  1.00 62.78           O  
ATOM   1465  CG  PHE A 193     -26.219   0.004  15.555  1.00 62.78           C  
ATOM   1466  CD1 PHE A 193     -27.547   0.284  15.289  1.00 62.78           C  
ATOM   1467  CD2 PHE A 193     -25.234   0.872  15.070  1.00 62.78           C  
ATOM   1468  CE1 PHE A 193     -27.906   1.414  14.555  1.00 62.78           C  
ATOM   1469  CE2 PHE A 193     -25.594   2.002  14.344  1.00 62.78           C  
ATOM   1470  CZ  PHE A 193     -26.922   2.271  14.086  1.00 62.78           C  
ATOM   1471  N   SER A 194     -26.828   0.870  19.016  1.00 60.69           N  
ATOM   1472  CA  SER A 194     -28.016   1.592  19.438  1.00 60.69           C  
ATOM   1473  C   SER A 194     -28.062   2.988  18.828  1.00 60.69           C  
ATOM   1474  CB  SER A 194     -28.078   1.691  20.969  1.00 60.69           C  
ATOM   1475  O   SER A 194     -27.031   3.631  18.656  1.00 60.69           O  
ATOM   1476  OG  SER A 194     -27.281   2.760  21.438  1.00 60.69           O  
ATOM   1477  N   SER A 195     -29.078   3.346  18.078  1.00 59.41           N  
ATOM   1478  CA  SER A 195     -29.266   4.664  17.484  1.00 59.41           C  
ATOM   1479  C   SER A 195     -28.984   5.773  18.484  1.00 59.41           C  
ATOM   1480  CB  SER A 195     -30.672   4.809  16.922  1.00 59.41           C  
ATOM   1481  O   SER A 195     -28.656   6.898  18.109  1.00 59.41           O  
ATOM   1482  OG  SER A 195     -31.641   4.637  17.953  1.00 59.41           O  
ATOM   1483  N   THR A 196     -29.000   5.434  19.875  1.00 56.22           N  
ATOM   1484  CA  THR A 196     -28.891   6.426  20.938  1.00 56.22           C  
ATOM   1485  C   THR A 196     -27.500   6.395  21.562  1.00 56.22           C  
ATOM   1486  CB  THR A 196     -29.953   6.199  22.016  1.00 56.22           C  
ATOM   1487  O   THR A 196     -27.250   7.086  22.547  1.00 56.22           O  
ATOM   1488  CG2 THR A 196     -31.359   6.445  21.484  1.00 56.22           C  
ATOM   1489  OG1 THR A 196     -29.875   4.848  22.484  1.00 56.22           O  
ATOM   1490  N   ASN A 197     -26.516   5.598  20.969  1.00 57.19           N  
ATOM   1491  CA  ASN A 197     -25.250   5.551  21.688  1.00 57.19           C  
ATOM   1492  C   ASN A 197     -24.547   6.898  21.672  1.00 57.19           C  
ATOM   1493  CB  ASN A 197     -24.344   4.465  21.109  1.00 57.19           C  
ATOM   1494  O   ASN A 197     -24.359   7.492  20.609  1.00 57.19           O  
ATOM   1495  CG  ASN A 197     -23.891   3.461  22.141  1.00 57.19           C  
ATOM   1496  ND2 ASN A 197     -22.906   2.639  21.781  1.00 57.19           N  
ATOM   1497  OD1 ASN A 197     -24.406   3.426  23.266  1.00 57.19           O  
ATOM   1498  N   PRO A 198     -24.672   7.727  22.766  1.00 55.72           N  
ATOM   1499  CA  PRO A 198     -23.859   8.945  22.797  1.00 55.72           C  
ATOM   1500  C   PRO A 198     -22.406   8.695  22.406  1.00 55.72           C  
ATOM   1501  CB  PRO A 198     -23.953   9.398  24.266  1.00 55.72           C  
ATOM   1502  O   PRO A 198     -21.875   7.605  22.641  1.00 55.72           O  
ATOM   1503  CG  PRO A 198     -24.484   8.203  25.000  1.00 55.72           C  
ATOM   1504  CD  PRO A 198     -25.031   7.230  23.984  1.00 55.72           C  
ATOM   1505  N   GLU A 199     -21.938   9.172  21.219  1.00 57.72           N  
ATOM   1506  CA  GLU A 199     -20.516   9.156  20.875  1.00 57.72           C  
ATOM   1507  C   GLU A 199     -19.641   9.258  22.125  1.00 57.72           C  
ATOM   1508  CB  GLU A 199     -20.172  10.289  19.906  1.00 57.72           C  
ATOM   1509  O   GLU A 199     -19.875  10.125  22.969  1.00 57.72           O  
ATOM   1510  CG  GLU A 199     -20.531   9.984  18.453  1.00 57.72           C  
ATOM   1511  CD  GLU A 199     -19.719  10.789  17.453  1.00 57.72           C  
ATOM   1512  OE1 GLU A 199     -19.797  10.508  16.234  1.00 57.72           O  
ATOM   1513  OE2 GLU A 199     -19.000  11.719  17.891  1.00 57.72           O  
ATOM   1514  N   PRO A 200     -19.016   8.164  22.609  1.00 58.59           N  
ATOM   1515  CA  PRO A 200     -18.141   8.297  23.766  1.00 58.59           C  
ATOM   1516  C   PRO A 200     -17.312   9.586  23.750  1.00 58.59           C  
ATOM   1517  CB  PRO A 200     -17.234   7.066  23.688  1.00 58.59           C  
ATOM   1518  O   PRO A 200     -17.031  10.125  22.672  1.00 58.59           O  
ATOM   1519  CG  PRO A 200     -17.844   6.230  22.594  1.00 58.59           C  
ATOM   1520  CD  PRO A 200     -18.781   7.082  21.812  1.00 58.59           C  
ATOM   1521  N   SER A 201     -17.219  10.344  24.844  1.00 55.25           N  
ATOM   1522  CA  SER A 201     -16.500  11.602  25.047  1.00 55.25           C  
ATOM   1523  C   SER A 201     -15.086  11.523  24.469  1.00 55.25           C  
ATOM   1524  CB  SER A 201     -16.438  11.961  26.531  1.00 55.25           C  
ATOM   1525  O   SER A 201     -14.555  12.523  23.984  1.00 55.25           O  
ATOM   1526  OG  SER A 201     -15.898  10.883  27.281  1.00 55.25           O  
ATOM   1527  N   TRP A 202     -14.430  10.289  24.422  1.00 54.47           N  
ATOM   1528  CA  TRP A 202     -13.070  10.148  23.906  1.00 54.47           C  
ATOM   1529  C   TRP A 202     -13.055  10.156  22.375  1.00 54.47           C  
ATOM   1530  CB  TRP A 202     -12.422   8.867  24.438  1.00 54.47           C  
ATOM   1531  O   TRP A 202     -12.000  10.305  21.766  1.00 54.47           O  
ATOM   1532  CG  TRP A 202     -13.289   7.648  24.281  1.00 54.47           C  
ATOM   1533  CD1 TRP A 202     -14.203   7.176  25.172  1.00 54.47           C  
ATOM   1534  CD2 TRP A 202     -13.305   6.746  23.172  1.00 54.47           C  
ATOM   1535  CE2 TRP A 202     -14.266   5.750  23.469  1.00 54.47           C  
ATOM   1536  CE3 TRP A 202     -12.609   6.688  21.953  1.00 54.47           C  
ATOM   1537  NE1 TRP A 202     -14.797   6.031  24.688  1.00 54.47           N  
ATOM   1538  CH2 TRP A 202     -13.844   4.664  21.406  1.00 54.47           C  
ATOM   1539  CZ2 TRP A 202     -14.539   4.699  22.578  1.00 54.47           C  
ATOM   1540  CZ3 TRP A 202     -12.891   5.645  21.078  1.00 54.47           C  
ATOM   1541  N   LEU A 203     -14.203   9.938  21.688  1.00 55.72           N  
ATOM   1542  CA  LEU A 203     -14.297   9.984  20.234  1.00 55.72           C  
ATOM   1543  C   LEU A 203     -14.086  11.406  19.719  1.00 55.72           C  
ATOM   1544  CB  LEU A 203     -15.664   9.461  19.766  1.00 55.72           C  
ATOM   1545  O   LEU A 203     -13.992  11.625  18.516  1.00 55.72           O  
ATOM   1546  CG  LEU A 203     -15.758   7.957  19.500  1.00 55.72           C  
ATOM   1547  CD1 LEU A 203     -17.125   7.430  19.922  1.00 55.72           C  
ATOM   1548  CD2 LEU A 203     -15.477   7.652  18.031  1.00 55.72           C  
ATOM   1549  N   LYS A 204     -13.914  12.328  20.609  1.00 57.41           N  
ATOM   1550  CA  LYS A 204     -13.719  13.727  20.219  1.00 57.41           C  
ATOM   1551  C   LYS A 204     -12.258  13.992  19.859  1.00 57.41           C  
ATOM   1552  CB  LYS A 204     -14.148  14.656  21.359  1.00 57.41           C  
ATOM   1553  O   LYS A 204     -11.930  15.055  19.312  1.00 57.41           O  
ATOM   1554  CG  LYS A 204     -15.656  14.680  21.594  1.00 57.41           C  
ATOM   1555  CD  LYS A 204     -16.031  15.648  22.703  1.00 57.41           C  
ATOM   1556  CE  LYS A 204     -17.516  15.617  23.016  1.00 57.41           C  
ATOM   1557  NZ  LYS A 204     -17.906  16.656  24.000  1.00 57.41           N  
ATOM   1558  N   ASN A 205     -11.516  12.883  20.016  1.00 67.62           N  
ATOM   1559  CA  ASN A 205     -10.109  13.094  19.672  1.00 67.62           C  
ATOM   1560  C   ASN A 205      -9.859  12.883  18.188  1.00 67.62           C  
ATOM   1561  CB  ASN A 205      -9.211  12.164  20.500  1.00 67.62           C  
ATOM   1562  O   ASN A 205     -10.703  12.320  17.484  1.00 67.62           O  
ATOM   1563  CG  ASN A 205      -9.258  12.469  21.984  1.00 67.62           C  
ATOM   1564  ND2 ASN A 205      -9.039  11.453  22.797  1.00 67.62           N  
ATOM   1565  OD1 ASN A 205      -9.492  13.617  22.391  1.00 67.62           O  
ATOM   1566  N   ASP A 206      -9.008  13.625  17.578  1.00 71.31           N  
ATOM   1567  CA  ASP A 206      -8.688  13.656  16.156  1.00 71.31           C  
ATOM   1568  C   ASP A 206      -8.180  12.297  15.680  1.00 71.31           C  
ATOM   1569  CB  ASP A 206      -7.637  14.734  15.867  1.00 71.31           C  
ATOM   1570  O   ASP A 206      -7.914  12.109  14.492  1.00 71.31           O  
ATOM   1571  CG  ASP A 206      -8.086  16.125  16.281  1.00 71.31           C  
ATOM   1572  OD1 ASP A 206      -9.305  16.375  16.359  1.00 71.31           O  
ATOM   1573  OD2 ASP A 206      -7.207  16.984  16.547  1.00 71.31           O  
ATOM   1574  N   ASN A 207      -8.211  11.266  16.625  1.00 79.19           N  
ATOM   1575  CA  ASN A 207      -7.633   9.977  16.266  1.00 79.19           C  
ATOM   1576  C   ASN A 207      -8.656   8.852  16.406  1.00 79.19           C  
ATOM   1577  CB  ASN A 207      -6.406   9.680  17.141  1.00 79.19           C  
ATOM   1578  O   ASN A 207      -8.281   7.680  16.516  1.00 79.19           O  
ATOM   1579  CG  ASN A 207      -6.707   9.742  18.625  1.00 79.19           C  
ATOM   1580  ND2 ASN A 207      -5.918   9.023  19.406  1.00 79.19           N  
ATOM   1581  OD1 ASN A 207      -7.641  10.422  19.047  1.00 79.19           O  
ATOM   1582  N   ASN A 208      -9.945   9.148  16.484  1.00 83.69           N  
ATOM   1583  CA  ASN A 208     -10.969   8.133  16.672  1.00 83.69           C  
ATOM   1584  C   ASN A 208     -12.023   8.188  15.562  1.00 83.69           C  
ATOM   1585  CB  ASN A 208     -11.633   8.289  18.031  1.00 83.69           C  
ATOM   1586  O   ASN A 208     -12.266   9.250  14.984  1.00 83.69           O  
ATOM   1587  CG  ASN A 208     -12.219   9.664  18.250  1.00 83.69           C  
ATOM   1588  ND2 ASN A 208     -12.367  10.055  19.516  1.00 83.69           N  
ATOM   1589  OD1 ASN A 208     -12.531  10.375  17.297  1.00 83.69           O  
ATOM   1590  N   PHE A 209     -12.516   7.023  15.125  1.00 86.31           N  
ATOM   1591  CA  PHE A 209     -13.656   6.938  14.227  1.00 86.31           C  
ATOM   1592  C   PHE A 209     -14.469   5.680  14.492  1.00 86.31           C  
ATOM   1593  CB  PHE A 209     -13.195   6.957  12.766  1.00 86.31           C  
ATOM   1594  O   PHE A 209     -14.047   4.812  15.258  1.00 86.31           O  
ATOM   1595  CG  PHE A 209     -12.406   5.738  12.359  1.00 86.31           C  
ATOM   1596  CD1 PHE A 209     -11.031   5.676  12.578  1.00 86.31           C  
ATOM   1597  CD2 PHE A 209     -13.039   4.652  11.766  1.00 86.31           C  
ATOM   1598  CE1 PHE A 209     -10.305   4.551  12.203  1.00 86.31           C  
ATOM   1599  CE2 PHE A 209     -12.312   3.525  11.391  1.00 86.31           C  
ATOM   1600  CZ  PHE A 209     -10.945   3.477  11.609  1.00 86.31           C  
ATOM   1601  N   THR A 210     -15.711   5.621  13.914  1.00 86.25           N  
ATOM   1602  CA  THR A 210     -16.609   4.492  14.148  1.00 86.25           C  
ATOM   1603  C   THR A 210     -17.062   3.889  12.820  1.00 86.25           C  
ATOM   1604  CB  THR A 210     -17.828   4.910  14.977  1.00 86.25           C  
ATOM   1605  O   THR A 210     -17.047   4.555  11.789  1.00 86.25           O  
ATOM   1606  CG2 THR A 210     -17.406   5.520  16.312  1.00 86.25           C  
ATOM   1607  OG1 THR A 210     -18.594   5.879  14.250  1.00 86.25           O  
ATOM   1608  N   PHE A 211     -17.297   2.625  12.812  1.00 84.94           N  
ATOM   1609  CA  PHE A 211     -17.938   1.954  11.695  1.00 84.94           C  
ATOM   1610  C   PHE A 211     -18.859   0.836  12.180  1.00 84.94           C  
ATOM   1611  CB  PHE A 211     -16.891   1.391  10.727  1.00 84.94           C  
ATOM   1612  O   PHE A 211     -18.734   0.381  13.320  1.00 84.94           O  
ATOM   1613  CG  PHE A 211     -16.031   0.301  11.328  1.00 84.94           C  
ATOM   1614  CD1 PHE A 211     -14.867   0.608  12.016  1.00 84.94           C  
ATOM   1615  CD2 PHE A 211     -16.406  -1.031  11.203  1.00 84.94           C  
ATOM   1616  CE1 PHE A 211     -14.078  -0.399  12.570  1.00 84.94           C  
ATOM   1617  CE2 PHE A 211     -15.633  -2.043  11.758  1.00 84.94           C  
ATOM   1618  CZ  PHE A 211     -14.469  -1.725  12.438  1.00 84.94           C  
ATOM   1619  N   THR A 212     -19.844   0.516  11.375  1.00 83.12           N  
ATOM   1620  CA  THR A 212     -20.812  -0.519  11.719  1.00 83.12           C  
ATOM   1621  C   THR A 212     -20.672  -1.720  10.789  1.00 83.12           C  
ATOM   1622  CB  THR A 212     -22.250   0.021  11.656  1.00 83.12           C  
ATOM   1623  O   THR A 212     -20.422  -1.559   9.594  1.00 83.12           O  
ATOM   1624  CG2 THR A 212     -23.250  -0.997  12.203  1.00 83.12           C  
ATOM   1625  OG1 THR A 212     -22.344   1.225  12.430  1.00 83.12           O  
ATOM   1626  N   LEU A 213     -20.672  -2.928  11.398  1.00 80.38           N  
ATOM   1627  CA  LEU A 213     -20.672  -4.184  10.656  1.00 80.38           C  
ATOM   1628  C   LEU A 213     -21.844  -5.062  11.070  1.00 80.38           C  
ATOM   1629  CB  LEU A 213     -19.359  -4.938  10.891  1.00 80.38           C  
ATOM   1630  O   LEU A 213     -22.266  -5.039  12.227  1.00 80.38           O  
ATOM   1631  CG  LEU A 213     -18.094  -4.270  10.344  1.00 80.38           C  
ATOM   1632  CD1 LEU A 213     -16.859  -5.066  10.758  1.00 80.38           C  
ATOM   1633  CD2 LEU A 213     -18.172  -4.141   8.828  1.00 80.38           C  
ATOM   1634  N   THR A 214     -22.484  -5.645  10.102  1.00 78.56           N  
ATOM   1635  CA  THR A 214     -23.500  -6.652  10.391  1.00 78.56           C  
ATOM   1636  C   THR A 214     -22.891  -8.047  10.414  1.00 78.56           C  
ATOM   1637  CB  THR A 214     -24.641  -6.609   9.352  1.00 78.56           C  
ATOM   1638  O   THR A 214     -22.391  -8.531   9.391  1.00 78.56           O  
ATOM   1639  CG2 THR A 214     -25.750  -7.582   9.727  1.00 78.56           C  
ATOM   1640  OG1 THR A 214     -25.172  -5.281   9.297  1.00 78.56           O  
ATOM   1641  N   ILE A 215     -22.766  -8.578  11.648  1.00 70.00           N  
ATOM   1642  CA  ILE A 215     -22.188  -9.906  11.844  1.00 70.00           C  
ATOM   1643  C   ILE A 215     -23.281 -10.875  12.312  1.00 70.00           C  
ATOM   1644  CB  ILE A 215     -21.031  -9.875  12.852  1.00 70.00           C  
ATOM   1645  O   ILE A 215     -23.922 -10.648  13.336  1.00 70.00           O  
ATOM   1646  CG1 ILE A 215     -19.953  -8.875  12.398  1.00 70.00           C  
ATOM   1647  CG2 ILE A 215     -20.438 -11.273  13.039  1.00 70.00           C  
ATOM   1648  CD1 ILE A 215     -18.875  -8.617  13.445  1.00 70.00           C  
ATOM   1649  N   ALA A 216     -23.531 -11.984  11.555  1.00 71.00           N  
ATOM   1650  CA  ALA A 216     -24.531 -12.992  11.898  1.00 71.00           C  
ATOM   1651  C   ALA A 216     -25.906 -12.367  12.086  1.00 71.00           C  
ATOM   1652  CB  ALA A 216     -24.109 -13.750  13.156  1.00 71.00           C  
ATOM   1653  O   ALA A 216     -26.641 -12.742  13.000  1.00 71.00           O  
ATOM   1654  N   GLY A 217     -26.219 -11.312  11.320  1.00 73.31           N  
ATOM   1655  CA  GLY A 217     -27.531 -10.703  11.344  1.00 73.31           C  
ATOM   1656  C   GLY A 217     -27.656  -9.570  12.352  1.00 73.31           C  
ATOM   1657  O   GLY A 217     -28.703  -8.914  12.430  1.00 73.31           O  
ATOM   1658  N   GLN A 218     -26.609  -9.383  13.172  1.00 76.25           N  
ATOM   1659  CA  GLN A 218     -26.625  -8.320  14.172  1.00 76.25           C  
ATOM   1660  C   GLN A 218     -25.672  -7.191  13.773  1.00 76.25           C  
ATOM   1661  CB  GLN A 218     -26.250  -8.867  15.547  1.00 76.25           C  
ATOM   1662  O   GLN A 218     -24.516  -7.438  13.453  1.00 76.25           O  
ATOM   1663  CG  GLN A 218     -27.234  -9.883  16.094  1.00 76.25           C  
ATOM   1664  CD  GLN A 218     -28.516  -9.242  16.594  1.00 76.25           C  
ATOM   1665  NE2 GLN A 218     -29.609 -10.000  16.578  1.00 76.25           N  
ATOM   1666  OE1 GLN A 218     -28.531  -8.078  17.016  1.00 76.25           O  
ATOM   1667  N   LYS A 219     -26.250  -6.012  13.906  1.00 81.81           N  
ATOM   1668  CA  LYS A 219     -25.453  -4.820  13.641  1.00 81.81           C  
ATOM   1669  C   LYS A 219     -24.625  -4.426  14.867  1.00 81.81           C  
ATOM   1670  CB  LYS A 219     -26.344  -3.656  13.211  1.00 81.81           C  
ATOM   1671  O   LYS A 219     -25.172  -4.301  15.969  1.00 81.81           O  
ATOM   1672  CG  LYS A 219     -25.594  -2.494  12.586  1.00 81.81           C  
ATOM   1673  CD  LYS A 219     -26.547  -1.439  12.039  1.00 81.81           C  
ATOM   1674  CE  LYS A 219     -25.797  -0.260  11.438  1.00 81.81           C  
ATOM   1675  NZ  LYS A 219     -26.719   0.761  10.875  1.00 81.81           N  
ATOM   1676  N   VAL A 220     -23.328  -4.312  14.680  1.00 78.81           N  
ATOM   1677  CA  VAL A 220     -22.422  -3.959  15.758  1.00 78.81           C  
ATOM   1678  C   VAL A 220     -21.688  -2.658  15.422  1.00 78.81           C  
ATOM   1679  CB  VAL A 220     -21.391  -5.082  16.031  1.00 78.81           C  
ATOM   1680  O   VAL A 220     -21.250  -2.459  14.281  1.00 78.81           O  
ATOM   1681  CG1 VAL A 220     -20.484  -4.723  17.219  1.00 78.81           C  
ATOM   1682  CG2 VAL A 220     -22.109  -6.406  16.281  1.00 78.81           C  
ATOM   1683  N   LEU A 221     -21.609  -1.787  16.406  1.00 84.25           N  
ATOM   1684  CA  LEU A 221     -20.859  -0.537  16.281  1.00 84.25           C  
ATOM   1685  C   LEU A 221     -19.469  -0.672  16.859  1.00 84.25           C  
ATOM   1686  CB  LEU A 221     -21.609   0.603  16.984  1.00 84.25           C  
ATOM   1687  O   LEU A 221     -19.297  -1.041  18.031  1.00 84.25           O  
ATOM   1688  CG  LEU A 221     -20.938   1.976  16.953  1.00 84.25           C  
ATOM   1689  CD1 LEU A 221     -20.844   2.486  15.516  1.00 84.25           C  
ATOM   1690  CD2 LEU A 221     -21.703   2.965  17.828  1.00 84.25           C  
ATOM   1691  N   TYR A 222     -18.469  -0.288  16.078  1.00 83.94           N  
ATOM   1692  CA  TYR A 222     -17.078  -0.376  16.484  1.00 83.94           C  
ATOM   1693  C   TYR A 222     -16.469   1.012  16.672  1.00 83.94           C  
ATOM   1694  CB  TYR A 222     -16.266  -1.160  15.453  1.00 83.94           C  
ATOM   1695  O   TYR A 222     -16.719   1.913  15.867  1.00 83.94           O  
ATOM   1696  CG  TYR A 222     -16.594  -2.633  15.414  1.00 83.94           C  
ATOM   1697  CD1 TYR A 222     -15.875  -3.545  16.188  1.00 83.94           C  
ATOM   1698  CD2 TYR A 222     -17.609  -3.117  14.602  1.00 83.94           C  
ATOM   1699  CE1 TYR A 222     -16.172  -4.902  16.156  1.00 83.94           C  
ATOM   1700  CE2 TYR A 222     -17.906  -4.473  14.555  1.00 83.94           C  
ATOM   1701  OH  TYR A 222     -17.484  -6.703  15.297  1.00 83.94           O  
ATOM   1702  CZ  TYR A 222     -17.188  -5.359  15.336  1.00 83.94           C  
ATOM   1703  N   TYR A 223     -15.734   1.115  17.750  1.00 84.25           N  
ATOM   1704  CA  TYR A 223     -14.984   2.330  18.047  1.00 84.25           C  
ATOM   1705  C   TYR A 223     -13.492   2.113  17.844  1.00 84.25           C  
ATOM   1706  CB  TYR A 223     -15.258   2.787  19.484  1.00 84.25           C  
ATOM   1707  O   TYR A 223     -12.891   1.260  18.500  1.00 84.25           O  
ATOM   1708  CG  TYR A 223     -16.719   3.016  19.781  1.00 84.25           C  
ATOM   1709  CD1 TYR A 223     -17.297   4.277  19.625  1.00 84.25           C  
ATOM   1710  CD2 TYR A 223     -17.531   1.971  20.203  1.00 84.25           C  
ATOM   1711  CE1 TYR A 223     -18.641   4.488  19.906  1.00 84.25           C  
ATOM   1712  CE2 TYR A 223     -18.891   2.174  20.484  1.00 84.25           C  
ATOM   1713  OH  TYR A 223     -20.766   3.641  20.594  1.00 84.25           O  
ATOM   1714  CZ  TYR A 223     -19.422   3.434  20.328  1.00 84.25           C  
ATOM   1715  N   VAL A 224     -13.000   2.896  16.953  1.00 87.31           N  
ATOM   1716  CA  VAL A 224     -11.594   2.701  16.609  1.00 87.31           C  
ATOM   1717  C   VAL A 224     -10.766   3.859  17.156  1.00 87.31           C  
ATOM   1718  CB  VAL A 224     -11.398   2.574  15.078  1.00 87.31           C  
ATOM   1719  O   VAL A 224     -11.102   5.027  16.953  1.00 87.31           O  
ATOM   1720  CG1 VAL A 224      -9.930   2.312  14.742  1.00 87.31           C  
ATOM   1721  CG2 VAL A 224     -12.281   1.465  14.516  1.00 87.31           C  
ATOM   1722  N   PHE A 225      -9.680   3.465  17.797  1.00 86.88           N  
ATOM   1723  CA  PHE A 225      -8.719   4.438  18.297  1.00 86.88           C  
ATOM   1724  C   PHE A 225      -7.348   4.219  17.672  1.00 86.88           C  
ATOM   1725  CB  PHE A 225      -8.625   4.348  19.828  1.00 86.88           C  
ATOM   1726  O   PHE A 225      -6.777   3.131  17.781  1.00 86.88           O  
ATOM   1727  CG  PHE A 225      -7.707   5.375  20.438  1.00 86.88           C  
ATOM   1728  CD1 PHE A 225      -6.410   5.035  20.812  1.00 86.88           C  
ATOM   1729  CD2 PHE A 225      -8.141   6.680  20.641  1.00 86.88           C  
ATOM   1730  CE1 PHE A 225      -5.562   5.984  21.375  1.00 86.88           C  
ATOM   1731  CE2 PHE A 225      -7.297   7.633  21.203  1.00 86.88           C  
ATOM   1732  CZ  PHE A 225      -6.012   7.285  21.562  1.00 86.88           C  
ATOM   1733  N   ILE A 226      -6.820   5.387  17.125  1.00 89.31           N  
ATOM   1734  CA  ILE A 226      -5.523   5.305  16.469  1.00 89.31           C  
ATOM   1735  C   ILE A 226      -4.488   6.094  17.266  1.00 89.31           C  
ATOM   1736  CB  ILE A 226      -5.586   5.828  15.016  1.00 89.31           C  
ATOM   1737  O   ILE A 226      -4.641   7.301  17.469  1.00 89.31           O  
ATOM   1738  CG1 ILE A 226      -6.664   5.078  14.219  1.00 89.31           C  
ATOM   1739  CG2 ILE A 226      -4.223   5.703  14.336  1.00 89.31           C  
ATOM   1740  CD1 ILE A 226      -6.406   3.584  14.086  1.00 89.31           C  
ATOM   1741  N   ASN A 227      -3.395   5.527  17.688  1.00 87.88           N  
ATOM   1742  CA  ASN A 227      -2.381   6.156  18.531  1.00 87.88           C  
ATOM   1743  C   ASN A 227      -1.231   6.719  17.703  1.00 87.88           C  
ATOM   1744  CB  ASN A 227      -1.851   5.160  19.562  1.00 87.88           C  
ATOM   1745  O   ASN A 227      -0.570   7.672  18.109  1.00 87.88           O  
ATOM   1746  CG  ASN A 227      -2.816   4.934  20.719  1.00 87.88           C  
ATOM   1747  ND2 ASN A 227      -2.758   3.754  21.312  1.00 87.88           N  
ATOM   1748  OD1 ASN A 227      -3.611   5.816  21.047  1.00 87.88           O  
ATOM   1749  N   GLN A 228      -1.145   6.137  16.484  1.00 88.88           N  
ATOM   1750  CA  GLN A 228      -0.076   6.559  15.594  1.00 88.88           C  
ATOM   1751  C   GLN A 228      -0.503   6.430  14.133  1.00 88.88           C  
ATOM   1752  CB  GLN A 228       1.191   5.738  15.844  1.00 88.88           C  
ATOM   1753  O   GLN A 228      -1.323   5.574  13.797  1.00 88.88           O  
ATOM   1754  CG  GLN A 228       1.745   5.875  17.250  1.00 88.88           C  
ATOM   1755  CD  GLN A 228       2.949   4.988  17.500  1.00 88.88           C  
ATOM   1756  NE2 GLN A 228       2.893   4.195  18.562  1.00 88.88           N  
ATOM   1757  OE1 GLN A 228       3.922   5.008  16.734  1.00 88.88           O  
ATOM   1758  N   THR A 229       0.018   7.406  13.336  1.00 92.62           N  
ATOM   1759  CA  THR A 229      -0.233   7.328  11.906  1.00 92.62           C  
ATOM   1760  C   THR A 229       0.596   6.215  11.266  1.00 92.62           C  
ATOM   1761  CB  THR A 229       0.079   8.664  11.211  1.00 92.62           C  
ATOM   1762  O   THR A 229       1.821   6.191  11.406  1.00 92.62           O  
ATOM   1763  CG2 THR A 229      -0.187   8.578   9.711  1.00 92.62           C  
ATOM   1764  OG1 THR A 229      -0.744   9.695  11.773  1.00 92.62           O  
ATOM   1765  N   PHE A 230      -0.084   5.246  10.594  1.00 94.31           N  
ATOM   1766  CA  PHE A 230       0.621   4.152   9.938  1.00 94.31           C  
ATOM   1767  C   PHE A 230      -0.225   3.562   8.812  1.00 94.31           C  
ATOM   1768  CB  PHE A 230       0.989   3.061  10.945  1.00 94.31           C  
ATOM   1769  O   PHE A 230      -1.416   3.861   8.703  1.00 94.31           O  
ATOM   1770  CG  PHE A 230      -0.194   2.289  11.461  1.00 94.31           C  
ATOM   1771  CD1 PHE A 230      -0.952   2.779  12.523  1.00 94.31           C  
ATOM   1772  CD2 PHE A 230      -0.550   1.073  10.898  1.00 94.31           C  
ATOM   1773  CE1 PHE A 230      -2.047   2.068  13.008  1.00 94.31           C  
ATOM   1774  CE2 PHE A 230      -1.644   0.357  11.375  1.00 94.31           C  
ATOM   1775  CZ  PHE A 230      -2.391   0.856  12.430  1.00 94.31           C  
ATOM   1776  N   ALA A 231       0.443   2.811   7.980  1.00 96.44           N  
ATOM   1777  CA  ALA A 231      -0.239   2.061   6.930  1.00 96.44           C  
ATOM   1778  C   ALA A 231      -0.019   0.560   7.094  1.00 96.44           C  
ATOM   1779  CB  ALA A 231       0.240   2.516   5.551  1.00 96.44           C  
ATOM   1780  O   ALA A 231       0.997   0.132   7.648  1.00 96.44           O  
ATOM   1781  N   PHE A 232      -1.026  -0.193   6.723  1.00 94.69           N  
ATOM   1782  CA  PHE A 232      -0.872  -1.643   6.742  1.00 94.69           C  
ATOM   1783  C   PHE A 232      -1.475  -2.271   5.492  1.00 94.69           C  
ATOM   1784  CB  PHE A 232      -1.526  -2.236   7.996  1.00 94.69           C  
ATOM   1785  O   PHE A 232      -2.279  -1.642   4.801  1.00 94.69           O  
ATOM   1786  CG  PHE A 232      -3.029  -2.299   7.922  1.00 94.69           C  
ATOM   1787  CD1 PHE A 232      -3.799  -1.172   8.188  1.00 94.69           C  
ATOM   1788  CD2 PHE A 232      -3.670  -3.486   7.594  1.00 94.69           C  
ATOM   1789  CE1 PHE A 232      -5.188  -1.228   8.117  1.00 94.69           C  
ATOM   1790  CE2 PHE A 232      -5.059  -3.549   7.527  1.00 94.69           C  
ATOM   1791  CZ  PHE A 232      -5.816  -2.418   7.789  1.00 94.69           C  
ATOM   1792  N   SER A 233      -1.041  -3.443   5.168  1.00 93.56           N  
ATOM   1793  CA  SER A 233      -1.530  -4.160   3.996  1.00 93.56           C  
ATOM   1794  C   SER A 233      -2.256  -5.441   4.395  1.00 93.56           C  
ATOM   1795  CB  SER A 233      -0.376  -4.492   3.049  1.00 93.56           C  
ATOM   1796  O   SER A 233      -2.025  -5.980   5.477  1.00 93.56           O  
ATOM   1797  OG  SER A 233       0.558  -5.355   3.676  1.00 93.56           O  
ATOM   1798  N   TYR A 234      -3.176  -5.902   3.545  1.00 89.12           N  
ATOM   1799  CA  TYR A 234      -3.943  -7.121   3.779  1.00 89.12           C  
ATOM   1800  C   TYR A 234      -4.391  -7.746   2.465  1.00 89.12           C  
ATOM   1801  CB  TYR A 234      -5.160  -6.824   4.660  1.00 89.12           C  
ATOM   1802  O   TYR A 234      -4.488  -7.059   1.445  1.00 89.12           O  
ATOM   1803  CG  TYR A 234      -6.105  -5.809   4.066  1.00 89.12           C  
ATOM   1804  CD1 TYR A 234      -5.879  -4.441   4.227  1.00 89.12           C  
ATOM   1805  CD2 TYR A 234      -7.227  -6.211   3.352  1.00 89.12           C  
ATOM   1806  CE1 TYR A 234      -6.746  -3.502   3.684  1.00 89.12           C  
ATOM   1807  CE2 TYR A 234      -8.102  -5.277   2.805  1.00 89.12           C  
ATOM   1808  OH  TYR A 234      -8.719  -3.000   2.438  1.00 89.12           O  
ATOM   1809  CZ  TYR A 234      -7.855  -3.928   2.975  1.00 89.12           C  
ATOM   1810  N   PRO A 235      -4.609  -9.008   2.490  1.00 87.69           N  
ATOM   1811  CA  PRO A 235      -5.051  -9.680   1.266  1.00 87.69           C  
ATOM   1812  C   PRO A 235      -6.523  -9.430   0.952  1.00 87.69           C  
ATOM   1813  CB  PRO A 235      -4.801 -11.164   1.565  1.00 87.69           C  
ATOM   1814  O   PRO A 235      -7.383  -9.625   1.813  1.00 87.69           O  
ATOM   1815  CG  PRO A 235      -4.926 -11.273   3.051  1.00 87.69           C  
ATOM   1816  CD  PRO A 235      -4.453  -9.992   3.670  1.00 87.69           C  
ATOM   1817  N   VAL A 236      -6.816  -8.906  -0.274  1.00 85.94           N  
ATOM   1818  CA  VAL A 236      -8.180  -8.617  -0.710  1.00 85.94           C  
ATOM   1819  C   VAL A 236      -8.695  -9.773  -1.572  1.00 85.94           C  
ATOM   1820  CB  VAL A 236      -8.258  -7.289  -1.493  1.00 85.94           C  
ATOM   1821  O   VAL A 236      -9.812 -10.258  -1.363  1.00 85.94           O  
ATOM   1822  CG1 VAL A 236      -9.672  -7.059  -2.021  1.00 85.94           C  
ATOM   1823  CG2 VAL A 236      -7.812  -6.125  -0.609  1.00 85.94           C  
ATOM   1824  N   ALA A 237      -7.867 -10.203  -2.607  1.00 79.44           N  
ATOM   1825  CA  ALA A 237      -8.211 -11.289  -3.523  1.00 79.44           C  
ATOM   1826  C   ALA A 237      -6.965 -11.828  -4.219  1.00 79.44           C  
ATOM   1827  CB  ALA A 237      -9.227 -10.812  -4.559  1.00 79.44           C  
ATOM   1828  O   ALA A 237      -5.910 -11.195  -4.207  1.00 79.44           O  
ATOM   1829  N   GLY A 238      -7.051 -13.070  -4.730  1.00 66.69           N  
ATOM   1830  CA  GLY A 238      -6.082 -13.555  -5.695  1.00 66.69           C  
ATOM   1831  C   GLY A 238      -4.902 -14.266  -5.059  1.00 66.69           C  
ATOM   1832  O   GLY A 238      -3.908 -14.547  -5.723  1.00 66.69           O  
ATOM   1833  N   ASP A 239      -4.953 -14.797  -3.801  1.00 61.81           N  
ATOM   1834  CA  ASP A 239      -4.293 -15.930  -3.154  1.00 61.81           C  
ATOM   1835  C   ASP A 239      -2.949 -15.516  -2.559  1.00 61.81           C  
ATOM   1836  CB  ASP A 239      -4.094 -17.078  -4.148  1.00 61.81           C  
ATOM   1837  O   ASP A 239      -1.896 -15.961  -3.016  1.00 61.81           O  
ATOM   1838  CG  ASP A 239      -5.406 -17.656  -4.645  1.00 61.81           C  
ATOM   1839  OD1 ASP A 239      -6.375 -17.750  -3.857  1.00 61.81           O  
ATOM   1840  OD2 ASP A 239      -5.469 -18.047  -5.832  1.00 61.81           O  
ATOM   1841  N   PRO A 240      -2.736 -14.438  -1.715  1.00 60.06           N  
ATOM   1842  CA  PRO A 240      -1.423 -14.422  -1.065  1.00 60.06           C  
ATOM   1843  C   PRO A 240      -1.193 -15.641  -0.171  1.00 60.06           C  
ATOM   1844  CB  PRO A 240      -1.453 -13.133  -0.239  1.00 60.06           C  
ATOM   1845  O   PRO A 240      -2.137 -16.156   0.436  1.00 60.06           O  
ATOM   1846  CG  PRO A 240      -2.902 -12.781  -0.139  1.00 60.06           C  
ATOM   1847  CD  PRO A 240      -3.646 -13.508  -1.221  1.00 60.06           C  
ATOM   1848  N   LEU A 241      -0.469 -16.641  -0.549  1.00 56.84           N  
ATOM   1849  CA  LEU A 241      -0.067 -17.766   0.285  1.00 56.84           C  
ATOM   1850  C   LEU A 241      -0.044 -17.375   1.758  1.00 56.84           C  
ATOM   1851  CB  LEU A 241       1.311 -18.281  -0.139  1.00 56.84           C  
ATOM   1852  O   LEU A 241       0.379 -16.266   2.102  1.00 56.84           O  
ATOM   1853  CG  LEU A 241       1.394 -18.938  -1.517  1.00 56.84           C  
ATOM   1854  CD1 LEU A 241       2.848 -19.062  -1.962  1.00 56.84           C  
ATOM   1855  CD2 LEU A 241       0.723 -20.312  -1.496  1.00 56.84           C  
ATOM   1856  N   VAL A 242      -0.841 -18.016   2.547  1.00 59.03           N  
ATOM   1857  CA  VAL A 242      -0.792 -17.828   3.994  1.00 59.03           C  
ATOM   1858  C   VAL A 242       0.660 -17.703   4.449  1.00 59.03           C  
ATOM   1859  CB  VAL A 242      -1.485 -19.000   4.738  1.00 59.03           C  
ATOM   1860  O   VAL A 242       1.500 -18.531   4.105  1.00 59.03           O  
ATOM   1861  CG1 VAL A 242      -1.373 -18.812   6.250  1.00 59.03           C  
ATOM   1862  CG2 VAL A 242      -2.949 -19.094   4.316  1.00 59.03           C  
ATOM   1863  N   GLY A 243       0.927 -16.547   5.047  1.00 69.81           N  
ATOM   1864  CA  GLY A 243       2.197 -16.391   5.734  1.00 69.81           C  
ATOM   1865  C   GLY A 243       3.289 -15.820   4.855  1.00 69.81           C  
ATOM   1866  O   GLY A 243       4.461 -15.820   5.230  1.00 69.81           O  
ATOM   1867  N   SER A 244       2.943 -15.461   3.674  1.00 83.38           N  
ATOM   1868  CA  SER A 244       3.951 -14.875   2.793  1.00 83.38           C  
ATOM   1869  C   SER A 244       3.604 -13.438   2.436  1.00 83.38           C  
ATOM   1870  CB  SER A 244       4.098 -15.711   1.518  1.00 83.38           C  
ATOM   1871  O   SER A 244       2.439 -13.117   2.189  1.00 83.38           O  
ATOM   1872  OG  SER A 244       4.961 -15.070   0.596  1.00 83.38           O  
ATOM   1873  N   ALA A 245       4.609 -12.562   2.494  1.00 87.50           N  
ATOM   1874  CA  ALA A 245       4.441 -11.164   2.111  1.00 87.50           C  
ATOM   1875  C   ALA A 245       4.641 -10.977   0.611  1.00 87.50           C  
ATOM   1876  CB  ALA A 245       5.418 -10.281   2.889  1.00 87.50           C  
ATOM   1877  O   ALA A 245       4.766  -9.844   0.130  1.00 87.50           O  
ATOM   1878  N   ILE A 246       4.613 -12.125  -0.079  1.00 88.88           N  
ATOM   1879  CA  ILE A 246       4.805 -12.094  -1.525  1.00 88.88           C  
ATOM   1880  C   ILE A 246       3.451 -12.125  -2.227  1.00 88.88           C  
ATOM   1881  CB  ILE A 246       5.688 -13.266  -2.002  1.00 88.88           C  
ATOM   1882  O   ILE A 246       2.664 -13.055  -2.025  1.00 88.88           O  
ATOM   1883  CG1 ILE A 246       7.078 -13.188  -1.360  1.00 88.88           C  
ATOM   1884  CG2 ILE A 246       5.789 -13.281  -3.531  1.00 88.88           C  
ATOM   1885  CD1 ILE A 246       7.973 -14.383  -1.666  1.00 88.88           C  
ATOM   1886  N   ALA A 247       3.184 -11.086  -2.957  1.00 88.88           N  
ATOM   1887  CA  ALA A 247       1.950 -11.008  -3.734  1.00 88.88           C  
ATOM   1888  C   ALA A 247       2.152 -11.555  -5.141  1.00 88.88           C  
ATOM   1889  CB  ALA A 247       1.456  -9.562  -3.799  1.00 88.88           C  
ATOM   1890  O   ALA A 247       2.910 -10.992  -5.934  1.00 88.88           O  
ATOM   1891  N   PRO A 248       1.534 -12.703  -5.508  1.00 86.62           N  
ATOM   1892  CA  PRO A 248       1.683 -13.266  -6.852  1.00 86.62           C  
ATOM   1893  C   PRO A 248       0.905 -12.484  -7.906  1.00 86.62           C  
ATOM   1894  CB  PRO A 248       1.129 -14.680  -6.703  1.00 86.62           C  
ATOM   1895  O   PRO A 248       0.025 -11.688  -7.570  1.00 86.62           O  
ATOM   1896  CG  PRO A 248       0.159 -14.594  -5.566  1.00 86.62           C  
ATOM   1897  CD  PRO A 248       0.625 -13.523  -4.621  1.00 86.62           C  
ATOM   1898  N   ALA A 249       1.283 -12.758  -9.180  1.00 85.19           N  
ATOM   1899  CA  ALA A 249       0.562 -12.148 -10.297  1.00 85.19           C  
ATOM   1900  C   ALA A 249      -0.929 -12.469 -10.227  1.00 85.19           C  
ATOM   1901  CB  ALA A 249       1.140 -12.625 -11.625  1.00 85.19           C  
ATOM   1902  O   ALA A 249      -1.314 -13.602  -9.938  1.00 85.19           O  
ATOM   1903  N   GLY A 250      -1.725 -11.398 -10.352  1.00 84.25           N  
ATOM   1904  CA  GLY A 250      -3.166 -11.602 -10.367  1.00 84.25           C  
ATOM   1905  C   GLY A 250      -3.811 -11.383  -9.008  1.00 84.25           C  
ATOM   1906  O   GLY A 250      -5.035 -11.320  -8.898  1.00 84.25           O  
ATOM   1907  N   SER A 251      -2.936 -11.258  -7.980  1.00 87.25           N  
ATOM   1908  CA  SER A 251      -3.479 -11.023  -6.645  1.00 87.25           C  
ATOM   1909  C   SER A 251      -3.768  -9.539  -6.418  1.00 87.25           C  
ATOM   1910  CB  SER A 251      -2.512 -11.531  -5.578  1.00 87.25           C  
ATOM   1911  O   SER A 251      -3.236  -8.680  -7.125  1.00 87.25           O  
ATOM   1912  OG  SER A 251      -1.309 -10.781  -5.586  1.00 87.25           O  
ATOM   1913  N   THR A 252      -4.695  -9.297  -5.473  1.00 90.12           N  
ATOM   1914  CA  THR A 252      -5.023  -7.934  -5.066  1.00 90.12           C  
ATOM   1915  C   THR A 252      -4.730  -7.727  -3.584  1.00 90.12           C  
ATOM   1916  CB  THR A 252      -6.500  -7.605  -5.352  1.00 90.12           C  
ATOM   1917  O   THR A 252      -5.164  -8.516  -2.742  1.00 90.12           O  
ATOM   1918  CG2 THR A 252      -6.820  -6.156  -5.000  1.00 90.12           C  
ATOM   1919  OG1 THR A 252      -6.773  -7.820  -6.742  1.00 90.12           O  
ATOM   1920  N   VAL A 253      -3.912  -6.688  -3.367  1.00 92.19           N  
ATOM   1921  CA  VAL A 253      -3.547  -6.344  -1.995  1.00 92.19           C  
ATOM   1922  C   VAL A 253      -4.109  -4.973  -1.638  1.00 92.19           C  
ATOM   1923  CB  VAL A 253      -2.016  -6.367  -1.793  1.00 92.19           C  
ATOM   1924  O   VAL A 253      -3.980  -4.020  -2.412  1.00 92.19           O  
ATOM   1925  CG1 VAL A 253      -1.655  -5.984  -0.359  1.00 92.19           C  
ATOM   1926  CG2 VAL A 253      -1.450  -7.742  -2.141  1.00 92.19           C  
ATOM   1927  N   GLY A 254      -4.727  -4.895  -0.428  1.00 93.19           N  
ATOM   1928  CA  GLY A 254      -5.262  -3.629   0.051  1.00 93.19           C  
ATOM   1929  C   GLY A 254      -4.305  -2.883   0.963  1.00 93.19           C  
ATOM   1930  O   GLY A 254      -3.586  -3.496   1.753  1.00 93.19           O  
ATOM   1931  N   PHE A 255      -4.207  -1.597   0.738  1.00 94.75           N  
ATOM   1932  CA  PHE A 255      -3.486  -0.710   1.644  1.00 94.75           C  
ATOM   1933  C   PHE A 255      -4.445   0.245   2.344  1.00 94.75           C  
ATOM   1934  CB  PHE A 255      -2.418   0.083   0.884  1.00 94.75           C  
ATOM   1935  O   PHE A 255      -5.367   0.773   1.721  1.00 94.75           O  
ATOM   1936  CG  PHE A 255      -1.161  -0.699   0.613  1.00 94.75           C  
ATOM   1937  CD1 PHE A 255      -0.086  -0.639   1.491  1.00 94.75           C  
ATOM   1938  CD2 PHE A 255      -1.054  -1.493  -0.521  1.00 94.75           C  
ATOM   1939  CE1 PHE A 255       1.079  -1.361   1.243  1.00 94.75           C  
ATOM   1940  CE2 PHE A 255       0.107  -2.217  -0.776  1.00 94.75           C  
ATOM   1941  CZ  PHE A 255       1.173  -2.148   0.107  1.00 94.75           C  
ATOM   1942  N   MET A 256      -4.258   0.324   3.596  1.00 95.12           N  
ATOM   1943  CA  MET A 256      -5.023   1.297   4.367  1.00 95.12           C  
ATOM   1944  C   MET A 256      -4.098   2.188   5.195  1.00 95.12           C  
ATOM   1945  CB  MET A 256      -6.023   0.590   5.285  1.00 95.12           C  
ATOM   1946  O   MET A 256      -3.252   1.688   5.938  1.00 95.12           O  
ATOM   1947  CG  MET A 256      -6.961   1.537   6.016  1.00 95.12           C  
ATOM   1948  SD  MET A 256      -8.273   0.650   6.945  1.00 95.12           S  
ATOM   1949  CE  MET A 256      -9.172   2.059   7.656  1.00 95.12           C  
ATOM   1950  N   ILE A 257      -4.230   3.525   5.004  1.00 95.19           N  
ATOM   1951  CA  ILE A 257      -3.518   4.516   5.801  1.00 95.19           C  
ATOM   1952  C   ILE A 257      -4.426   5.035   6.914  1.00 95.19           C  
ATOM   1953  CB  ILE A 257      -3.020   5.691   4.926  1.00 95.19           C  
ATOM   1954  O   ILE A 257      -5.527   5.523   6.648  1.00 95.19           O  
ATOM   1955  CG1 ILE A 257      -2.170   5.168   3.764  1.00 95.19           C  
ATOM   1956  CG2 ILE A 257      -2.229   6.695   5.773  1.00 95.19           C  
ATOM   1957  CD1 ILE A 257      -1.780   6.238   2.752  1.00 95.19           C  
ATOM   1958  N   LEU A 258      -3.898   4.910   8.141  1.00 94.06           N  
ATOM   1959  CA  LEU A 258      -4.637   5.402   9.297  1.00 94.06           C  
ATOM   1960  C   LEU A 258      -3.965   6.641   9.883  1.00 94.06           C  
ATOM   1961  CB  LEU A 258      -4.750   4.312  10.367  1.00 94.06           C  
ATOM   1962  O   LEU A 258      -2.754   6.641  10.109  1.00 94.06           O  
ATOM   1963  CG  LEU A 258      -5.523   3.053   9.969  1.00 94.06           C  
ATOM   1964  CD1 LEU A 258      -5.109   1.879  10.852  1.00 94.06           C  
ATOM   1965  CD2 LEU A 258      -7.027   3.297  10.070  1.00 94.06           C  
ATOM   1966  N   PHE A 259      -4.812   7.648  10.094  1.00 91.81           N  
ATOM   1967  CA  PHE A 259      -4.262   8.914  10.562  1.00 91.81           C  
ATOM   1968  C   PHE A 259      -4.371   9.023  12.086  1.00 91.81           C  
ATOM   1969  CB  PHE A 259      -4.980  10.094   9.906  1.00 91.81           C  
ATOM   1970  O   PHE A 259      -5.465   8.906  12.641  1.00 91.81           O  
ATOM   1971  CG  PHE A 259      -4.793  10.156   8.414  1.00 91.81           C  
ATOM   1972  CD1 PHE A 259      -3.537  10.383   7.859  1.00 91.81           C  
ATOM   1973  CD2 PHE A 259      -5.875   9.984   7.559  1.00 91.81           C  
ATOM   1974  CE1 PHE A 259      -3.363  10.445   6.480  1.00 91.81           C  
ATOM   1975  CE2 PHE A 259      -5.711  10.047   6.176  1.00 91.81           C  
ATOM   1976  CZ  PHE A 259      -4.453  10.273   5.641  1.00 91.81           C  
ATOM   1977  N   GLY A 260      -3.246   9.148  12.742  1.00 87.69           N  
ATOM   1978  CA  GLY A 260      -3.178   9.312  14.188  1.00 87.69           C  
ATOM   1979  C   GLY A 260      -3.361  10.750  14.641  1.00 87.69           C  
ATOM   1980  O   GLY A 260      -3.740  11.609  13.844  1.00 87.69           O  
ATOM   1981  N   PRO A 261      -3.146  11.047  15.906  1.00 83.19           N  
ATOM   1982  CA  PRO A 261      -3.439  12.352  16.516  1.00 83.19           C  
ATOM   1983  C   PRO A 261      -2.623  13.484  15.898  1.00 83.19           C  
ATOM   1984  CB  PRO A 261      -3.068  12.148  17.984  1.00 83.19           C  
ATOM   1985  O   PRO A 261      -3.076  14.633  15.867  1.00 83.19           O  
ATOM   1986  CG  PRO A 261      -2.180  10.945  17.984  1.00 83.19           C  
ATOM   1987  CD  PRO A 261      -2.529  10.086  16.812  1.00 83.19           C  
ATOM   1988  N   ASN A 262      -1.457  13.250  15.305  1.00 81.38           N  
ATOM   1989  CA  ASN A 262      -0.626  14.312  14.750  1.00 81.38           C  
ATOM   1990  C   ASN A 262      -1.159  14.789  13.398  1.00 81.38           C  
ATOM   1991  CB  ASN A 262       0.824  13.844  14.609  1.00 81.38           C  
ATOM   1992  O   ASN A 262      -1.009  15.961  13.047  1.00 81.38           O  
ATOM   1993  CG  ASN A 262       1.480  13.578  15.953  1.00 81.38           C  
ATOM   1994  ND2 ASN A 262       2.445  12.664  15.969  1.00 81.38           N  
ATOM   1995  OD1 ASN A 262       1.122  14.188  16.969  1.00 81.38           O  
ATOM   1996  N   LEU A 263      -1.871  13.922  12.688  1.00 82.94           N  
ATOM   1997  CA  LEU A 263      -2.299  14.250  11.328  1.00 82.94           C  
ATOM   1998  C   LEU A 263      -3.820  14.219  11.219  1.00 82.94           C  
ATOM   1999  CB  LEU A 263      -1.682  13.273  10.320  1.00 82.94           C  
ATOM   2000  O   LEU A 263      -4.383  14.695  10.234  1.00 82.94           O  
ATOM   2001  CG  LEU A 263      -0.193  13.461  10.023  1.00 82.94           C  
ATOM   2002  CD1 LEU A 263       0.346  12.266   9.250  1.00 82.94           C  
ATOM   2003  CD2 LEU A 263       0.042  14.758   9.258  1.00 82.94           C  
ATOM   2004  N   GLY A 264      -4.484  13.578  12.188  1.00 78.06           N  
ATOM   2005  CA  GLY A 264      -5.926  13.367  12.141  1.00 78.06           C  
ATOM   2006  C   GLY A 264      -6.715  14.664  12.109  1.00 78.06           C  
ATOM   2007  O   GLY A 264      -7.844  14.695  11.609  1.00 78.06           O  
ATOM   2008  N   GLN A 265      -6.074  15.781  12.453  1.00 81.19           N  
ATOM   2009  CA  GLN A 265      -6.754  17.078  12.508  1.00 81.19           C  
ATOM   2010  C   GLN A 265      -6.746  17.766  11.148  1.00 81.19           C  
ATOM   2011  CB  GLN A 265      -6.105  17.984  13.562  1.00 81.19           C  
ATOM   2012  O   GLN A 265      -7.473  18.734  10.938  1.00 81.19           O  
ATOM   2013  CG  GLN A 265      -6.227  17.453  14.984  1.00 81.19           C  
ATOM   2014  CD  GLN A 265      -5.496  18.328  15.992  1.00 81.19           C  
ATOM   2015  NE2 GLN A 265      -5.555  17.938  17.266  1.00 81.19           N  
ATOM   2016  OE1 GLN A 265      -4.879  19.328  15.633  1.00 81.19           O  
ATOM   2017  N   HIS A 266      -5.930  17.156  10.234  1.00 84.25           N  
ATOM   2018  CA  HIS A 266      -5.820  17.734   8.906  1.00 84.25           C  
ATOM   2019  C   HIS A 266      -6.867  17.156   7.961  1.00 84.25           C  
ATOM   2020  CB  HIS A 266      -4.418  17.516   8.336  1.00 84.25           C  
ATOM   2021  O   HIS A 266      -7.176  15.969   8.023  1.00 84.25           O  
ATOM   2022  CG  HIS A 266      -3.344  18.219   9.109  1.00 84.25           C  
ATOM   2023  CD2 HIS A 266      -2.580  17.812  10.148  1.00 84.25           C  
ATOM   2024  ND1 HIS A 266      -2.953  19.516   8.828  1.00 84.25           N  
ATOM   2025  CE1 HIS A 266      -1.992  19.875   9.664  1.00 84.25           C  
ATOM   2026  NE2 HIS A 266      -1.748  18.844  10.477  1.00 84.25           N  
ATOM   2027  N   VAL A 267      -7.445  17.953   7.191  1.00 84.12           N  
ATOM   2028  CA  VAL A 267      -8.398  17.547   6.164  1.00 84.12           C  
ATOM   2029  C   VAL A 267      -7.777  17.734   4.781  1.00 84.12           C  
ATOM   2030  CB  VAL A 267      -9.719  18.344   6.266  1.00 84.12           C  
ATOM   2031  O   VAL A 267      -7.316  18.828   4.441  1.00 84.12           O  
ATOM   2032  CG1 VAL A 267     -10.688  17.922   5.164  1.00 84.12           C  
ATOM   2033  CG2 VAL A 267     -10.352  18.141   7.641  1.00 84.12           C  
ATOM   2034  N   PHE A 268      -7.641  16.672   4.074  1.00 84.31           N  
ATOM   2035  CA  PHE A 268      -6.945  16.672   2.793  1.00 84.31           C  
ATOM   2036  C   PHE A 268      -7.926  16.859   1.643  1.00 84.31           C  
ATOM   2037  CB  PHE A 268      -6.172  15.352   2.611  1.00 84.31           C  
ATOM   2038  O   PHE A 268      -7.684  16.375   0.530  1.00 84.31           O  
ATOM   2039  CG  PHE A 268      -5.238  15.039   3.752  1.00 84.31           C  
ATOM   2040  CD1 PHE A 268      -4.133  15.836   4.008  1.00 84.31           C  
ATOM   2041  CD2 PHE A 268      -5.473  13.938   4.566  1.00 84.31           C  
ATOM   2042  CE1 PHE A 268      -3.271  15.547   5.062  1.00 84.31           C  
ATOM   2043  CE2 PHE A 268      -4.613  13.641   5.621  1.00 84.31           C  
ATOM   2044  CZ  PHE A 268      -3.514  14.445   5.867  1.00 84.31           C  
ATOM   2045  N   GLU A 269      -9.062  17.562   1.846  1.00 82.62           N  
ATOM   2046  CA  GLU A 269     -10.039  17.875   0.804  1.00 82.62           C  
ATOM   2047  C   GLU A 269      -9.609  19.078  -0.027  1.00 82.62           C  
ATOM   2048  CB  GLU A 269     -11.422  18.125   1.416  1.00 82.62           C  
ATOM   2049  O   GLU A 269      -8.883  19.938   0.461  1.00 82.62           O  
ATOM   2050  CG  GLU A 269     -12.055  16.875   2.023  1.00 82.62           C  
ATOM   2051  CD  GLU A 269     -13.430  17.141   2.613  1.00 82.62           C  
ATOM   2052  OE1 GLU A 269     -14.156  16.156   2.924  1.00 82.62           O  
ATOM   2053  OE2 GLU A 269     -13.797  18.328   2.766  1.00 82.62           O  
ATOM   2054  N   TYR A 270      -9.938  19.000  -1.335  1.00 82.44           N  
ATOM   2055  CA  TYR A 270      -9.672  20.047  -2.309  1.00 82.44           C  
ATOM   2056  C   TYR A 270      -8.172  20.234  -2.506  1.00 82.44           C  
ATOM   2057  CB  TYR A 270     -10.312  21.359  -1.862  1.00 82.44           C  
ATOM   2058  O   TYR A 270      -7.695  21.375  -2.598  1.00 82.44           O  
ATOM   2059  CG  TYR A 270     -11.805  21.281  -1.667  1.00 82.44           C  
ATOM   2060  CD1 TYR A 270     -12.664  21.109  -2.752  1.00 82.44           C  
ATOM   2061  CD2 TYR A 270     -12.367  21.375  -0.398  1.00 82.44           C  
ATOM   2062  CE1 TYR A 270     -14.039  21.016  -2.578  1.00 82.44           C  
ATOM   2063  CE2 TYR A 270     -13.742  21.297  -0.211  1.00 82.44           C  
ATOM   2064  OH  TYR A 270     -15.938  21.047  -1.126  1.00 82.44           O  
ATOM   2065  CZ  TYR A 270     -14.570  21.125  -1.305  1.00 82.44           C  
ATOM   2066  N   GLN A 271      -7.484  19.172  -2.381  1.00 84.88           N  
ATOM   2067  CA  GLN A 271      -6.047  19.141  -2.633  1.00 84.88           C  
ATOM   2068  C   GLN A 271      -5.625  17.812  -3.250  1.00 84.88           C  
ATOM   2069  CB  GLN A 271      -5.270  19.391  -1.340  1.00 84.88           C  
ATOM   2070  O   GLN A 271      -6.375  16.844  -3.207  1.00 84.88           O  
ATOM   2071  CG  GLN A 271      -5.457  18.312  -0.289  1.00 84.88           C  
ATOM   2072  CD  GLN A 271      -4.672  18.578   0.981  1.00 84.88           C  
ATOM   2073  NE2 GLN A 271      -5.258  18.234   2.123  1.00 84.88           N  
ATOM   2074  OE1 GLN A 271      -3.549  19.094   0.937  1.00 84.88           O  
ATOM   2075  N   THR A 272      -4.449  17.891  -3.869  1.00 88.88           N  
ATOM   2076  CA  THR A 272      -3.867  16.672  -4.426  1.00 88.88           C  
ATOM   2077  C   THR A 272      -2.941  16.000  -3.412  1.00 88.88           C  
ATOM   2078  CB  THR A 272      -3.090  16.953  -5.723  1.00 88.88           C  
ATOM   2079  O   THR A 272      -2.090  16.656  -2.812  1.00 88.88           O  
ATOM   2080  CG2 THR A 272      -2.516  15.680  -6.316  1.00 88.88           C  
ATOM   2081  OG1 THR A 272      -3.973  17.562  -6.676  1.00 88.88           O  
ATOM   2082  N   ILE A 273      -3.221  14.719  -3.158  1.00 91.38           N  
ATOM   2083  CA  ILE A 273      -2.344  13.945  -2.285  1.00 91.38           C  
ATOM   2084  C   ILE A 273      -1.532  12.953  -3.113  1.00 91.38           C  
ATOM   2085  CB  ILE A 273      -3.146  13.203  -1.192  1.00 91.38           C  
ATOM   2086  O   ILE A 273      -1.978  12.508  -4.176  1.00 91.38           O  
ATOM   2087  CG1 ILE A 273      -4.090  12.172  -1.830  1.00 91.38           C  
ATOM   2088  CG2 ILE A 273      -3.922  14.195  -0.321  1.00 91.38           C  
ATOM   2089  CD1 ILE A 273      -4.641  11.148  -0.850  1.00 91.38           C  
ATOM   2090  N   ASN A 274      -0.343  12.766  -2.684  1.00 94.38           N  
ATOM   2091  CA  ASN A 274       0.542  11.812  -3.344  1.00 94.38           C  
ATOM   2092  C   ASN A 274       0.888  10.641  -2.430  1.00 94.38           C  
ATOM   2093  CB  ASN A 274       1.818  12.508  -3.824  1.00 94.38           C  
ATOM   2094  O   ASN A 274       1.312  10.844  -1.291  1.00 94.38           O  
ATOM   2095  CG  ASN A 274       1.551  13.547  -4.895  1.00 94.38           C  
ATOM   2096  ND2 ASN A 274       2.447  14.516  -5.016  1.00 94.38           N  
ATOM   2097  OD1 ASN A 274       0.546  13.477  -5.609  1.00 94.38           O  
ATOM   2098  N   ILE A 275       0.639   9.469  -2.930  1.00 95.12           N  
ATOM   2099  CA  ILE A 275       1.012   8.242  -2.238  1.00 95.12           C  
ATOM   2100  C   ILE A 275       1.983   7.441  -3.102  1.00 95.12           C  
ATOM   2101  CB  ILE A 275      -0.229   7.387  -1.894  1.00 95.12           C  
ATOM   2102  O   ILE A 275       1.727   7.211  -4.285  1.00 95.12           O  
ATOM   2103  CG1 ILE A 275      -1.209   8.195  -1.034  1.00 95.12           C  
ATOM   2104  CG2 ILE A 275       0.185   6.094  -1.186  1.00 95.12           C  
ATOM   2105  CD1 ILE A 275      -2.602   7.582  -0.944  1.00 95.12           C  
ATOM   2106  N   GLN A 276       3.074   7.047  -2.521  1.00 95.44           N  
ATOM   2107  CA  GLN A 276       4.074   6.293  -3.268  1.00 95.44           C  
ATOM   2108  C   GLN A 276       4.422   4.988  -2.557  1.00 95.44           C  
ATOM   2109  CB  GLN A 276       5.336   7.133  -3.477  1.00 95.44           C  
ATOM   2110  O   GLN A 276       4.773   4.996  -1.375  1.00 95.44           O  
ATOM   2111  CG  GLN A 276       6.395   6.449  -4.332  1.00 95.44           C  
ATOM   2112  CD  GLN A 276       7.621   7.312  -4.551  1.00 95.44           C  
ATOM   2113  NE2 GLN A 276       7.676   7.988  -5.691  1.00 95.44           N  
ATOM   2114  OE1 GLN A 276       8.516   7.375  -3.695  1.00 95.44           O  
ATOM   2115  N   ILE A 277       4.309   3.865  -3.275  1.00 95.69           N  
ATOM   2116  CA  ILE A 277       4.742   2.559  -2.791  1.00 95.69           C  
ATOM   2117  C   ILE A 277       6.055   2.168  -3.471  1.00 95.69           C  
ATOM   2118  CB  ILE A 277       3.668   1.479  -3.039  1.00 95.69           C  
ATOM   2119  O   ILE A 277       6.137   2.123  -4.699  1.00 95.69           O  
ATOM   2120  CG1 ILE A 277       2.348   1.877  -2.373  1.00 95.69           C  
ATOM   2121  CG2 ILE A 277       4.148   0.114  -2.535  1.00 95.69           C  
ATOM   2122  CD1 ILE A 277       1.179   0.962  -2.715  1.00 95.69           C  
ATOM   2123  N   THR A 278       7.027   1.895  -2.650  1.00 94.88           N  
ATOM   2124  CA  THR A 278       8.344   1.525  -3.164  1.00 94.88           C  
ATOM   2125  C   THR A 278       8.672   0.080  -2.807  1.00 94.88           C  
ATOM   2126  CB  THR A 278       9.438   2.459  -2.619  1.00 94.88           C  
ATOM   2127  O   THR A 278       9.188  -0.194  -1.719  1.00 94.88           O  
ATOM   2128  CG2 THR A 278      10.766   2.227  -3.336  1.00 94.88           C  
ATOM   2129  OG1 THR A 278       9.039   3.820  -2.812  1.00 94.88           O  
ATOM   2130  N   PRO A 279       8.320  -0.830  -3.697  1.00 90.69           N  
ATOM   2131  CA  PRO A 279       8.648  -2.232  -3.430  1.00 90.69           C  
ATOM   2132  C   PRO A 279      10.141  -2.518  -3.527  1.00 90.69           C  
ATOM   2133  CB  PRO A 279       7.871  -2.988  -4.512  1.00 90.69           C  
ATOM   2134  O   PRO A 279      10.914  -1.652  -3.947  1.00 90.69           O  
ATOM   2135  CG  PRO A 279       7.770  -2.023  -5.652  1.00 90.69           C  
ATOM   2136  CD  PRO A 279       7.754  -0.629  -5.094  1.00 90.69           C  
ATOM   2137  N   ASN A 280      10.625  -3.770  -3.143  1.00 87.44           N  
ATOM   2138  CA  ASN A 280      12.031  -4.152  -3.184  1.00 87.44           C  
ATOM   2139  C   ASN A 280      12.523  -4.320  -4.617  1.00 87.44           C  
ATOM   2140  CB  ASN A 280      12.258  -5.441  -2.391  1.00 87.44           C  
ATOM   2141  O   ASN A 280      13.703  -4.102  -4.902  1.00 87.44           O  
ATOM   2142  CG  ASN A 280      11.586  -6.645  -3.023  1.00 87.44           C  
ATOM   2143  ND2 ASN A 280      11.812  -7.820  -2.447  1.00 87.44           N  
ATOM   2144  OD1 ASN A 280      10.875  -6.520  -4.023  1.00 87.44           O  
ATOM   2145  N   ILE A 281      11.625  -4.758  -5.480  1.00 83.94           N  
ATOM   2146  CA  ILE A 281      11.945  -4.961  -6.891  1.00 83.94           C  
ATOM   2147  C   ILE A 281      10.953  -4.191  -7.758  1.00 83.94           C  
ATOM   2148  CB  ILE A 281      11.930  -6.461  -7.266  1.00 83.94           C  
ATOM   2149  O   ILE A 281       9.750  -4.184  -7.480  1.00 83.94           O  
ATOM   2150  CG1 ILE A 281      12.977  -7.223  -6.445  1.00 83.94           C  
ATOM   2151  CG2 ILE A 281      12.172  -6.645  -8.766  1.00 83.94           C  
ATOM   2152  CD1 ILE A 281      12.883  -8.734  -6.566  1.00 83.94           C  
ATOM   2153  N   GLY A 282      11.523  -3.525  -8.797  1.00 83.81           N  
ATOM   2154  CA  GLY A 282      10.672  -2.764  -9.695  1.00 83.81           C  
ATOM   2155  C   GLY A 282      10.617  -1.284  -9.359  1.00 83.81           C  
ATOM   2156  O   GLY A 282      11.172  -0.853  -8.352  1.00 83.81           O  
ATOM   2157  N   SER A 283      10.039  -0.488 -10.258  1.00 88.69           N  
ATOM   2158  CA  SER A 283       9.891   0.949 -10.055  1.00 88.69           C  
ATOM   2159  C   SER A 283       8.758   1.249  -9.078  1.00 88.69           C  
ATOM   2160  CB  SER A 283       9.633   1.658 -11.383  1.00 88.69           C  
ATOM   2161  O   SER A 283       7.820   0.457  -8.945  1.00 88.69           O  
ATOM   2162  OG  SER A 283      10.742   1.514 -12.250  1.00 88.69           O  
ATOM   2163  N   PRO A 284       8.859   2.340  -8.320  1.00 92.19           N  
ATOM   2164  CA  PRO A 284       7.828   2.746  -7.363  1.00 92.19           C  
ATOM   2165  C   PRO A 284       6.488   3.043  -8.031  1.00 92.19           C  
ATOM   2166  CB  PRO A 284       8.414   4.012  -6.730  1.00 92.19           C  
ATOM   2167  O   PRO A 284       6.449   3.408  -9.211  1.00 92.19           O  
ATOM   2168  CG  PRO A 284       9.883   3.906  -6.957  1.00 92.19           C  
ATOM   2169  CD  PRO A 284      10.117   3.146  -8.234  1.00 92.19           C  
ATOM   2170  N   LEU A 285       5.480   2.705  -7.363  1.00 93.25           N  
ATOM   2171  CA  LEU A 285       4.145   3.137  -7.754  1.00 93.25           C  
ATOM   2172  C   LEU A 285       3.779   4.457  -7.090  1.00 93.25           C  
ATOM   2173  CB  LEU A 285       3.107   2.068  -7.395  1.00 93.25           C  
ATOM   2174  O   LEU A 285       3.840   4.578  -5.863  1.00 93.25           O  
ATOM   2175  CG  LEU A 285       1.640   2.463  -7.562  1.00 93.25           C  
ATOM   2176  CD1 LEU A 285       1.309   2.654  -9.039  1.00 93.25           C  
ATOM   2177  CD2 LEU A 285       0.728   1.412  -6.938  1.00 93.25           C  
ATOM   2178  N   THR A 286       3.457   5.504  -7.930  1.00 93.38           N  
ATOM   2179  CA  THR A 286       3.051   6.805  -7.402  1.00 93.38           C  
ATOM   2180  C   THR A 286       1.599   7.102  -7.758  1.00 93.38           C  
ATOM   2181  CB  THR A 286       3.957   7.930  -7.934  1.00 93.38           C  
ATOM   2182  O   THR A 286       1.220   7.062  -8.930  1.00 93.38           O  
ATOM   2183  CG2 THR A 286       3.557   9.281  -7.352  1.00 93.38           C  
ATOM   2184  OG1 THR A 286       5.316   7.652  -7.578  1.00 93.38           O  
ATOM   2185  N   LEU A 287       0.801   7.316  -6.715  1.00 91.56           N  
ATOM   2186  CA  LEU A 287      -0.595   7.707  -6.875  1.00 91.56           C  
ATOM   2187  C   LEU A 287      -0.786   9.188  -6.566  1.00 91.56           C  
ATOM   2188  CB  LEU A 287      -1.495   6.863  -5.969  1.00 91.56           C  
ATOM   2189  O   LEU A 287      -0.428   9.648  -5.477  1.00 91.56           O  
ATOM   2190  CG  LEU A 287      -1.384   5.344  -6.129  1.00 91.56           C  
ATOM   2191  CD1 LEU A 287      -2.154   4.637  -5.016  1.00 91.56           C  
ATOM   2192  CD2 LEU A 287      -1.893   4.910  -7.496  1.00 91.56           C  
ATOM   2193  N   SER A 288      -1.244   9.953  -7.531  1.00 91.88           N  
ATOM   2194  CA  SER A 288      -1.618  11.352  -7.348  1.00 91.88           C  
ATOM   2195  C   SER A 288      -3.123  11.547  -7.496  1.00 91.88           C  
ATOM   2196  CB  SER A 288      -0.880  12.234  -8.352  1.00 91.88           C  
ATOM   2197  O   SER A 288      -3.674  11.367  -8.586  1.00 91.88           O  
ATOM   2198  OG  SER A 288       0.520  12.180  -8.141  1.00 91.88           O  
ATOM   2199  N   GLU A 289      -3.760  11.750  -6.297  1.00 88.88           N  
ATOM   2200  CA  GLU A 289      -5.219  11.828  -6.312  1.00 88.88           C  
ATOM   2201  C   GLU A 289      -5.699  13.180  -5.793  1.00 88.88           C  
ATOM   2202  CB  GLU A 289      -5.828  10.695  -5.484  1.00 88.88           C  
ATOM   2203  O   GLU A 289      -5.242  13.648  -4.750  1.00 88.88           O  
ATOM   2204  CG  GLU A 289      -7.348  10.617  -5.578  1.00 88.88           C  
ATOM   2205  CD  GLU A 289      -7.844  10.195  -6.953  1.00 88.88           C  
ATOM   2206  OE1 GLU A 289      -9.062  10.273  -7.207  1.00 88.88           O  
ATOM   2207  OE2 GLU A 289      -7.000   9.773  -7.777  1.00 88.88           O  
ATOM   2208  N   TYR A 290      -6.602  13.742  -6.633  1.00 86.12           N  
ATOM   2209  CA  TYR A 290      -7.301  14.930  -6.164  1.00 86.12           C  
ATOM   2210  C   TYR A 290      -8.516  14.562  -5.324  1.00 86.12           C  
ATOM   2211  CB  TYR A 290      -7.727  15.805  -7.348  1.00 86.12           C  
ATOM   2212  O   TYR A 290      -9.398  13.836  -5.793  1.00 86.12           O  
ATOM   2213  CG  TYR A 290      -8.305  17.141  -6.945  1.00 86.12           C  
ATOM   2214  CD1 TYR A 290      -9.672  17.375  -6.988  1.00 86.12           C  
ATOM   2215  CD2 TYR A 290      -7.473  18.172  -6.516  1.00 86.12           C  
ATOM   2216  CE1 TYR A 290     -10.211  18.609  -6.617  1.00 86.12           C  
ATOM   2217  CE2 TYR A 290      -7.996  19.406  -6.145  1.00 86.12           C  
ATOM   2218  OH  TYR A 290      -9.883  20.828  -5.828  1.00 86.12           O  
ATOM   2219  CZ  TYR A 290      -9.359  19.609  -6.195  1.00 86.12           C  
ATOM   2220  N   ILE A 291      -8.516  14.961  -4.070  1.00 82.06           N  
ATOM   2221  CA  ILE A 291      -9.594  14.633  -3.146  1.00 82.06           C  
ATOM   2222  C   ILE A 291     -10.648  15.742  -3.166  1.00 82.06           C  
ATOM   2223  CB  ILE A 291      -9.070  14.422  -1.710  1.00 82.06           C  
ATOM   2224  O   ILE A 291     -10.336  16.906  -2.932  1.00 82.06           O  
ATOM   2225  CG1 ILE A 291      -8.008  13.312  -1.689  1.00 82.06           C  
ATOM   2226  CG2 ILE A 291     -10.219  14.094  -0.756  1.00 82.06           C  
ATOM   2227  CD1 ILE A 291      -7.414  13.055  -0.312  1.00 82.06           C  
ATOM   2228  N   TYR A 292     -11.789  15.258  -3.705  1.00 77.69           N  
ATOM   2229  CA  TYR A 292     -12.906  16.188  -3.717  1.00 77.69           C  
ATOM   2230  C   TYR A 292     -14.164  15.547  -3.137  1.00 77.69           C  
ATOM   2231  CB  TYR A 292     -13.188  16.688  -5.141  1.00 77.69           C  
ATOM   2232  O   TYR A 292     -14.383  14.344  -3.297  1.00 77.69           O  
ATOM   2233  CG  TYR A 292     -14.461  17.484  -5.273  1.00 77.69           C  
ATOM   2234  CD1 TYR A 292     -15.633  16.891  -5.742  1.00 77.69           C  
ATOM   2235  CD2 TYR A 292     -14.500  18.828  -4.930  1.00 77.69           C  
ATOM   2236  CE1 TYR A 292     -16.812  17.609  -5.867  1.00 77.69           C  
ATOM   2237  CE2 TYR A 292     -15.672  19.562  -5.047  1.00 77.69           C  
ATOM   2238  OH  TYR A 292     -17.984  19.672  -5.641  1.00 77.69           O  
ATOM   2239  CZ  TYR A 292     -16.828  18.953  -5.520  1.00 77.69           C  
ATOM   2240  N   GLN A 293     -14.859  16.156  -2.197  1.00 65.75           N  
ATOM   2241  CA  GLN A 293     -16.141  15.695  -1.662  1.00 65.75           C  
ATOM   2242  C   GLN A 293     -17.312  16.203  -2.508  1.00 65.75           C  
ATOM   2243  CB  GLN A 293     -16.312  16.156  -0.212  1.00 65.75           C  
ATOM   2244  O   GLN A 293     -17.500  17.422  -2.637  1.00 65.75           O  
ATOM   2245  CG  GLN A 293     -17.516  15.555   0.484  1.00 65.75           C  
ATOM   2246  CD  GLN A 293     -17.578  15.883   1.963  1.00 65.75           C  
ATOM   2247  NE2 GLN A 293     -18.719  15.602   2.594  1.00 65.75           N  
ATOM   2248  OE1 GLN A 293     -16.609  16.406   2.533  1.00 65.75           O  
ATOM   2249  N   PRO A 294     -17.938  15.273  -3.311  1.00 60.75           N  
ATOM   2250  CA  PRO A 294     -19.109  15.758  -4.043  1.00 60.75           C  
ATOM   2251  C   PRO A 294     -20.234  16.219  -3.115  1.00 60.75           C  
ATOM   2252  CB  PRO A 294     -19.547  14.539  -4.863  1.00 60.75           C  
ATOM   2253  O   PRO A 294     -20.281  15.805  -1.951  1.00 60.75           O  
ATOM   2254  CG  PRO A 294     -18.688  13.422  -4.359  1.00 60.75           C  
ATOM   2255  CD  PRO A 294     -17.688  13.977  -3.389  1.00 60.75           C  
ATOM   2256  N   GLU A 295     -20.719  17.422  -3.100  1.00 54.00           N  
ATOM   2257  CA  GLU A 295     -21.969  17.891  -2.506  1.00 54.00           C  
ATOM   2258  C   GLU A 295     -22.953  16.750  -2.316  1.00 54.00           C  
ATOM   2259  CB  GLU A 295     -22.578  19.000  -3.371  1.00 54.00           C  
ATOM   2260  O   GLU A 295     -23.281  16.047  -3.270  1.00 54.00           O  
ATOM   2261  CG  GLU A 295     -21.844  20.328  -3.299  1.00 54.00           C  
ATOM   2262  CD  GLU A 295     -22.609  21.469  -3.951  1.00 54.00           C  
ATOM   2263  OE1 GLU A 295     -22.109  22.625  -3.918  1.00 54.00           O  
ATOM   2264  OE2 GLU A 295     -23.703  21.203  -4.496  1.00 54.00           O  
ATOM   2265  N   GLY A 296     -22.703  15.617  -1.524  1.00 53.66           N  
ATOM   2266  CA  GLY A 296     -23.750  14.625  -1.363  1.00 53.66           C  
ATOM   2267  C   GLY A 296     -23.438  13.570  -0.317  1.00 53.66           C  
ATOM   2268  O   GLY A 296     -22.281  13.453   0.113  1.00 53.66           O  
ATOM   2269  N   THR A 297     -24.031  13.648   0.950  1.00 44.56           N  
ATOM   2270  CA  THR A 297     -24.172  12.797   2.125  1.00 44.56           C  
ATOM   2271  C   THR A 297     -23.422  11.484   1.935  1.00 44.56           C  
ATOM   2272  CB  THR A 297     -25.656  12.508   2.426  1.00 44.56           C  
ATOM   2273  O   THR A 297     -23.672  10.750   0.979  1.00 44.56           O  
ATOM   2274  CG2 THR A 297     -26.078  13.109   3.760  1.00 44.56           C  
ATOM   2275  OG1 THR A 297     -26.469  13.062   1.384  1.00 44.56           O  
ATOM   2276  N   VAL A 298     -22.109  11.258   1.714  1.00 42.75           N  
ATOM   2277  CA  VAL A 298     -21.625   9.883   1.669  1.00 42.75           C  
ATOM   2278  C   VAL A 298     -21.891   9.195   3.004  1.00 42.75           C  
ATOM   2279  CB  VAL A 298     -20.109   9.836   1.336  1.00 42.75           C  
ATOM   2280  O   VAL A 298     -21.516   9.711   4.062  1.00 42.75           O  
ATOM   2281  CG1 VAL A 298     -19.609   8.391   1.306  1.00 42.75           C  
ATOM   2282  CG2 VAL A 298     -19.844  10.523   0.001  1.00 42.75           C  
ATOM   2283  N   THR A 299     -23.094   8.703   3.342  1.00 37.62           N  
ATOM   2284  CA  THR A 299     -23.641   7.695   4.246  1.00 37.62           C  
ATOM   2285  C   THR A 299     -22.922   6.363   4.078  1.00 37.62           C  
ATOM   2286  CB  THR A 299     -25.156   7.496   4.008  1.00 37.62           C  
ATOM   2287  O   THR A 299     -22.625   5.945   2.953  1.00 37.62           O  
ATOM   2288  CG2 THR A 299     -25.891   7.285   5.324  1.00 37.62           C  
ATOM   2289  OG1 THR A 299     -25.688   8.656   3.354  1.00 37.62           O  
ATOM   2290  N   ALA A 300     -21.703   6.129   4.578  1.00 35.84           N  
ATOM   2291  CA  ALA A 300     -21.234   4.859   5.133  1.00 35.84           C  
ATOM   2292  C   ALA A 300     -20.797   3.906   4.027  1.00 35.84           C  
ATOM   2293  CB  ALA A 300     -22.328   4.219   5.980  1.00 35.84           C  
ATOM   2294  O   ALA A 300     -21.469   3.787   2.998  1.00 35.84           O  
ATOM   2295  N   ILE A 301     -19.547   3.744   3.637  1.00 38.03           N  
ATOM   2296  CA  ILE A 301     -19.000   2.643   2.850  1.00 38.03           C  
ATOM   2297  C   ILE A 301     -19.234   1.321   3.580  1.00 38.03           C  
ATOM   2298  CB  ILE A 301     -17.500   2.838   2.566  1.00 38.03           C  
ATOM   2299  O   ILE A 301     -18.906   1.189   4.758  1.00 38.03           O  
ATOM   2300  CG1 ILE A 301     -17.250   4.199   1.904  1.00 38.03           C  
ATOM   2301  CG2 ILE A 301     -16.953   1.699   1.695  1.00 38.03           C  
ATOM   2302  CD1 ILE A 301     -15.805   4.438   1.501  1.00 38.03           C  
ATOM   2303  N   GLY A 302     -20.453   0.654   3.535  1.00 34.50           N  
ATOM   2304  CA  GLY A 302     -20.609  -0.783   3.693  1.00 34.50           C  
ATOM   2305  C   GLY A 302     -19.453  -1.575   3.104  1.00 34.50           C  
ATOM   2306  O   GLY A 302     -18.969  -1.265   2.010  1.00 34.50           O  
TER    2307      GLY A 302                                                      
ENDMDL                                                                          
END                                                                             
