# Supplementary material for: Towards a molecular picture of the archaeal cell surface
Source: Nat Commun. 2024 Nov 29;15:10401. doi: 10.1038/s41467-024-53986-9 (PMC11607397; doi:10.1038/s41467-024-53986-9)
Supplement: Supplementary file 5 — Supplementary Dataset 1 [file 41467_2024_53986_MOESM5_ESM.zip › Archaellum_Homologues_2024/DFR88_11670_Metallosphaera_prunae/DFR88_11670_Metallosphaera_prunae_bda9b_unrelaxed_rank_005_alphafold2_ptm_model_1_seed_000.pdb]

MODEL     1                                                                     
ATOM      1  N   MET A   1     -83.812  12.672  74.750  1.00 57.12           N  
ATOM      2  CA  MET A   1     -84.062  12.391  73.375  1.00 57.12           C  
ATOM      3  C   MET A   1     -83.125  13.211  72.500  1.00 57.12           C  
ATOM      4  CB  MET A   1     -85.500  12.688  73.000  1.00 57.12           C  
ATOM      5  O   MET A   1     -83.062  12.992  71.250  1.00 57.12           O  
ATOM      6  CG  MET A   1     -86.188  11.539  72.312  1.00 57.12           C  
ATOM      7  SD  MET A   1     -87.938  11.305  72.875  1.00 57.12           S  
ATOM      8  CE  MET A   1     -88.562  10.367  71.438  1.00 57.12           C  
ATOM      9  N   GLY A   2     -82.000  13.867  73.000  1.00 61.69           N  
ATOM     10  CA  GLY A   2     -80.938  14.711  72.438  1.00 61.69           C  
ATOM     11  C   GLY A   2     -79.625  14.023  72.312  1.00 61.69           C  
ATOM     12  O   GLY A   2     -78.750  14.391  71.500  1.00 61.69           O  
ATOM     13  N   LYS A   3     -79.438  12.828  72.875  1.00 60.25           N  
ATOM     14  CA  LYS A   3     -78.188  12.109  72.875  1.00 60.25           C  
ATOM     15  C   LYS A   3     -78.188  11.070  71.750  1.00 60.25           C  
ATOM     16  CB  LYS A   3     -77.938  11.430  74.188  1.00 60.25           C  
ATOM     17  O   LYS A   3     -77.125  10.820  71.125  1.00 60.25           O  
ATOM     18  CG  LYS A   3     -77.062  12.242  75.188  1.00 60.25           C  
ATOM     19  CD  LYS A   3     -76.750  11.453  76.438  1.00 60.25           C  
ATOM     20  CE  LYS A   3     -75.938  12.289  77.375  1.00 60.25           C  
ATOM     21  NZ  LYS A   3     -75.625  11.531  78.625  1.00 60.25           N  
ATOM     22  N   ILE A   4     -79.375  10.789  71.125  1.00 65.12           N  
ATOM     23  CA  ILE A   4     -79.500   9.812  70.062  1.00 65.12           C  
ATOM     24  C   ILE A   4     -79.500  10.523  68.688  1.00 65.12           C  
ATOM     25  CB  ILE A   4     -80.812   8.984  70.188  1.00 65.12           C  
ATOM     26  O   ILE A   4     -79.000   9.992  67.688  1.00 65.12           O  
ATOM     27  CG1 ILE A   4     -80.688   8.031  71.375  1.00 65.12           C  
ATOM     28  CG2 ILE A   4     -81.125   8.219  68.875  1.00 65.12           C  
ATOM     29  CD1 ILE A   4     -82.000   7.438  71.812  1.00 65.12           C  
ATOM     30  N   ARG A   5     -79.750  11.805  68.625  1.00 64.12           N  
ATOM     31  CA  ARG A   5     -79.750  12.672  67.500  1.00 64.12           C  
ATOM     32  C   ARG A   5     -78.312  13.188  67.188  1.00 64.12           C  
ATOM     33  CB  ARG A   5     -80.688  13.844  67.625  1.00 64.12           C  
ATOM     34  O   ARG A   5     -77.938  13.320  66.062  1.00 64.12           O  
ATOM     35  CG  ARG A   5     -82.125  13.586  67.125  1.00 64.12           C  
ATOM     36  CD  ARG A   5     -82.938  14.852  67.062  1.00 64.12           C  
ATOM     37  NE  ARG A   5     -84.062  14.742  66.125  1.00 64.12           N  
ATOM     38  NH1 ARG A   5     -85.188  16.625  66.875  1.00 64.12           N  
ATOM     39  NH2 ARG A   5     -86.062  15.391  65.188  1.00 64.12           N  
ATOM     40  CZ  ARG A   5     -85.062  15.586  66.062  1.00 64.12           C  
ATOM     41  N   GLY A   6     -77.438  13.180  68.188  1.00 67.62           N  
ATOM     42  CA  GLY A   6     -76.000  13.516  68.062  1.00 67.62           C  
ATOM     43  C   GLY A   6     -75.188  12.344  67.625  1.00 67.62           C  
ATOM     44  O   GLY A   6     -74.188  12.516  66.875  1.00 67.62           O  
ATOM     45  N   LEU A   7     -75.750  11.164  67.875  1.00 70.06           N  
ATOM     46  CA  LEU A   7     -75.000   9.930  67.500  1.00 70.06           C  
ATOM     47  C   LEU A   7     -75.375   9.492  66.125  1.00 70.06           C  
ATOM     48  CB  LEU A   7     -75.375   8.812  68.500  1.00 70.06           C  
ATOM     49  O   LEU A   7     -74.500   8.953  65.375  1.00 70.06           O  
ATOM     50  CG  LEU A   7     -74.438   8.617  69.688  1.00 70.06           C  
ATOM     51  CD1 LEU A   7     -75.188   7.957  70.875  1.00 70.06           C  
ATOM     52  CD2 LEU A   7     -73.250   7.789  69.250  1.00 70.06           C  
ATOM     53  N   VAL A   8     -76.500   9.883  65.625  1.00 69.44           N  
ATOM     54  CA  VAL A   8     -76.938   9.594  64.250  1.00 69.44           C  
ATOM     55  C   VAL A   8     -76.375  10.633  63.281  1.00 69.44           C  
ATOM     56  CB  VAL A   8     -78.500   9.570  64.125  1.00 69.44           C  
ATOM     57  O   VAL A   8     -76.000  10.289  62.156  1.00 69.44           O  
ATOM     58  CG1 VAL A   8     -78.938   9.469  62.688  1.00 69.44           C  
ATOM     59  CG2 VAL A   8     -79.062   8.422  65.000  1.00 69.44           C  
ATOM     60  N   GLN A   9     -76.125  11.812  63.688  1.00 66.69           N  
ATOM     61  CA  GLN A   9     -75.438  12.875  62.938  1.00 66.69           C  
ATOM     62  C   GLN A   9     -73.938  12.672  62.875  1.00 66.69           C  
ATOM     63  CB  GLN A   9     -75.750  14.242  63.562  1.00 66.69           C  
ATOM     64  O   GLN A   9     -73.312  12.938  61.844  1.00 66.69           O  
ATOM     65  CG  GLN A   9     -76.562  15.156  62.625  1.00 66.69           C  
ATOM     66  CD  GLN A   9     -77.062  16.391  63.344  1.00 66.69           C  
ATOM     67  NE2 GLN A   9     -77.688  17.297  62.594  1.00 66.69           N  
ATOM     68  OE1 GLN A   9     -76.938  16.531  64.562  1.00 66.69           O  
ATOM     69  N   LYS A  10     -73.375  11.977  63.875  1.00 65.31           N  
ATOM     70  CA  LYS A  10     -72.000  11.594  63.938  1.00 65.31           C  
ATOM     71  C   LYS A  10     -71.688  10.344  63.094  1.00 65.31           C  
ATOM     72  CB  LYS A  10     -71.562  11.359  65.375  1.00 65.31           C  
ATOM     73  O   LYS A  10     -70.688  10.234  62.469  1.00 65.31           O  
ATOM     74  CG  LYS A  10     -70.500  12.312  65.875  1.00 65.31           C  
ATOM     75  CD  LYS A  10     -70.062  12.000  67.312  1.00 65.31           C  
ATOM     76  CE  LYS A  10     -69.125  13.047  67.875  1.00 65.31           C  
ATOM     77  NZ  LYS A  10     -68.625  12.695  69.188  1.00 65.31           N  
ATOM     78  N   TYR A  11     -72.688   9.523  62.938  1.00 67.25           N  
ATOM     79  CA  TYR A  11     -72.625   8.297  62.156  1.00 67.25           C  
ATOM     80  C   TYR A  11     -72.812   8.586  60.656  1.00 67.25           C  
ATOM     81  CB  TYR A  11     -73.688   7.285  62.625  1.00 67.25           C  
ATOM     82  O   TYR A  11     -72.188   7.988  59.812  1.00 67.25           O  
ATOM     83  CG  TYR A  11     -73.688   6.000  61.844  1.00 67.25           C  
ATOM     84  CD1 TYR A  11     -74.625   5.785  60.812  1.00 67.25           C  
ATOM     85  CD2 TYR A  11     -72.750   4.996  62.094  1.00 67.25           C  
ATOM     86  CE1 TYR A  11     -74.625   4.598  60.094  1.00 67.25           C  
ATOM     87  CE2 TYR A  11     -72.750   3.807  61.375  1.00 67.25           C  
ATOM     88  OH  TYR A  11     -73.688   2.441  59.656  1.00 67.25           O  
ATOM     89  CZ  TYR A  11     -73.688   3.617  60.375  1.00 67.25           C  
ATOM     90  N   ASN A  12     -73.625   9.578  60.250  1.00 65.38           N  
ATOM     91  CA  ASN A  12     -73.875   9.992  58.875  1.00 65.38           C  
ATOM     92  C   ASN A  12     -72.812  10.898  58.344  1.00 65.38           C  
ATOM     93  CB  ASN A  12     -75.250  10.688  58.781  1.00 65.38           C  
ATOM     94  O   ASN A  12     -72.500  10.859  57.156  1.00 65.38           O  
ATOM     95  CG  ASN A  12     -76.375   9.742  58.406  1.00 65.38           C  
ATOM     96  ND2 ASN A  12     -77.625  10.242  58.438  1.00 65.38           N  
ATOM     97  OD1 ASN A  12     -76.125   8.570  58.125  1.00 65.38           O  
ATOM     98  N   LYS A  13     -72.000  11.602  59.125  1.00 64.94           N  
ATOM     99  CA  LYS A  13     -70.812  12.375  58.844  1.00 64.94           C  
ATOM    100  C   LYS A  13     -69.562  11.477  58.688  1.00 64.94           C  
ATOM    101  CB  LYS A  13     -70.500  13.414  59.938  1.00 64.94           C  
ATOM    102  O   LYS A  13     -68.688  11.742  57.875  1.00 64.94           O  
ATOM    103  CG  LYS A  13     -69.625  14.555  59.531  1.00 64.94           C  
ATOM    104  CD  LYS A  13     -69.500  15.617  60.625  1.00 64.94           C  
ATOM    105  CE  LYS A  13     -68.562  16.750  60.188  1.00 64.94           C  
ATOM    106  NZ  LYS A  13     -68.438  17.750  61.281  1.00 64.94           N  
ATOM    107  N   LEU A  14     -69.688  10.281  59.250  1.00 64.31           N  
ATOM    108  CA  LEU A  14     -68.625   9.273  59.156  1.00 64.31           C  
ATOM    109  C   LEU A  14     -68.875   8.375  57.938  1.00 64.31           C  
ATOM    110  CB  LEU A  14     -68.625   8.422  60.438  1.00 64.31           C  
ATOM    111  O   LEU A  14     -67.875   7.855  57.375  1.00 64.31           O  
ATOM    112  CG  LEU A  14     -67.938   9.062  61.656  1.00 64.31           C  
ATOM    113  CD1 LEU A  14     -68.438   8.367  62.938  1.00 64.31           C  
ATOM    114  CD2 LEU A  14     -66.438   9.016  61.562  1.00 64.31           C  
ATOM    115  N   VAL A  15     -70.062   8.422  57.406  1.00 64.12           N  
ATOM    116  CA  VAL A  15     -70.375   7.512  56.312  1.00 64.12           C  
ATOM    117  C   VAL A  15     -70.500   8.289  55.000  1.00 64.12           C  
ATOM    118  CB  VAL A  15     -71.688   6.758  56.594  1.00 64.12           C  
ATOM    119  O   VAL A  15     -70.250   7.742  53.938  1.00 64.12           O  
ATOM    120  CG1 VAL A  15     -72.062   5.859  55.406  1.00 64.12           C  
ATOM    121  CG2 VAL A  15     -71.562   5.938  57.875  1.00 64.12           C  
ATOM    122  N   ARG A  16     -70.375   9.680  54.938  1.00 60.50           N  
ATOM    123  CA  ARG A  16     -70.625  10.477  53.719  1.00 60.50           C  
ATOM    124  C   ARG A  16     -69.312  11.094  53.219  1.00 60.50           C  
ATOM    125  CB  ARG A  16     -71.625  11.578  54.000  1.00 60.50           C  
ATOM    126  O   ARG A  16     -69.250  11.477  52.031  1.00 60.50           O  
ATOM    127  CG  ARG A  16     -73.125  11.148  53.781  1.00 60.50           C  
ATOM    128  CD  ARG A  16     -74.062  12.344  53.781  1.00 60.50           C  
ATOM    129  NE  ARG A  16     -75.438  11.930  53.562  1.00 60.50           N  
ATOM    130  NH1 ARG A  16     -76.250  14.078  53.531  1.00 60.50           N  
ATOM    131  NH2 ARG A  16     -77.688  12.281  53.281  1.00 60.50           N  
ATOM    132  CZ  ARG A  16     -76.438  12.766  53.469  1.00 60.50           C  
ATOM    133  N   ARG A  17     -68.062  10.648  53.625  1.00 60.53           N  
ATOM    134  CA  ARG A  17     -66.812  11.141  53.156  1.00 60.53           C  
ATOM    135  C   ARG A  17     -65.875   9.984  52.812  1.00 60.53           C  
ATOM    136  CB  ARG A  17     -66.125  12.023  54.250  1.00 60.53           C  
ATOM    137  O   ARG A  17     -64.688  10.203  52.438  1.00 60.53           O  
ATOM    138  CG  ARG A  17     -66.812  13.391  54.375  1.00 60.53           C  
ATOM    139  CD  ARG A  17     -65.938  14.352  55.188  1.00 60.53           C  
ATOM    140  NE  ARG A  17     -66.562  15.641  55.375  1.00 60.53           N  
ATOM    141  NH1 ARG A  17     -64.625  16.875  55.406  1.00 60.53           N  
ATOM    142  NH2 ARG A  17     -66.625  17.922  55.656  1.00 60.53           N  
ATOM    143  CZ  ARG A  17     -65.938  16.812  55.469  1.00 60.53           C  
ATOM    144  N   ARG A  18     -66.438   8.781  52.719  1.00 59.84           N  
ATOM    145  CA  ARG A  18     -65.625   7.602  52.500  1.00 59.84           C  
ATOM    146  C   ARG A  18     -65.688   7.188  51.031  1.00 59.84           C  
ATOM    147  CB  ARG A  18     -66.125   6.441  53.375  1.00 59.84           C  
ATOM    148  O   ARG A  18     -64.750   6.484  50.562  1.00 59.84           O  
ATOM    149  CG  ARG A  18     -65.625   6.512  54.812  1.00 59.84           C  
ATOM    150  CD  ARG A  18     -66.000   5.270  55.594  1.00 59.84           C  
ATOM    151  NE  ARG A  18     -65.438   5.316  56.969  1.00 59.84           N  
ATOM    152  NH1 ARG A  18     -67.000   3.805  57.812  1.00 59.84           N  
ATOM    153  NH2 ARG A  18     -65.375   4.738  59.188  1.00 59.84           N  
ATOM    154  CZ  ARG A  18     -65.938   4.621  57.969  1.00 59.84           C  
ATOM    155  N   GLY A  19     -66.312   8.016  50.031  1.00 62.69           N  
ATOM    156  CA  GLY A  19     -66.312   7.680  48.625  1.00 62.69           C  
ATOM    157  C   GLY A  19     -65.562   8.672  47.750  1.00 62.69           C  
ATOM    158  O   GLY A  19     -65.188   8.359  46.625  1.00 62.69           O  
ATOM    159  N   LEU A  20     -65.125   9.859  48.344  1.00 67.31           N  
ATOM    160  CA  LEU A  20     -64.375  10.922  47.688  1.00 67.31           C  
ATOM    161  C   LEU A  20     -62.844  10.719  47.875  1.00 67.31           C  
ATOM    162  CB  LEU A  20     -64.750  12.289  48.250  1.00 67.31           C  
ATOM    163  O   LEU A  20     -62.062  11.109  47.031  1.00 67.31           O  
ATOM    164  CG  LEU A  20     -64.188  13.516  47.531  1.00 67.31           C  
ATOM    165  CD1 LEU A  20     -64.812  13.602  46.125  1.00 67.31           C  
ATOM    166  CD2 LEU A  20     -64.500  14.789  48.312  1.00 67.31           C  
ATOM    167  N   ALA A  21     -62.500  10.031  48.906  1.00 75.00           N  
ATOM    168  CA  ALA A  21     -61.094   9.672  49.125  1.00 75.00           C  
ATOM    169  C   ALA A  21     -60.656   8.609  48.125  1.00 75.00           C  
ATOM    170  CB  ALA A  21     -60.875   9.172  50.562  1.00 75.00           C  
ATOM    171  O   ALA A  21     -59.469   8.578  47.719  1.00 75.00           O  
ATOM    172  N   GLY A  22     -61.594   7.738  47.531  1.00 80.81           N  
ATOM    173  CA  GLY A  22     -61.312   6.734  46.531  1.00 80.81           C  
ATOM    174  C   GLY A  22     -61.062   7.332  45.156  1.00 80.81           C  
ATOM    175  O   GLY A  22     -60.156   6.883  44.438  1.00 80.81           O  
ATOM    176  N   LEU A  23     -61.812   8.383  44.906  1.00 85.25           N  
ATOM    177  CA  LEU A  23     -61.625   9.070  43.625  1.00 85.25           C  
ATOM    178  C   LEU A  23     -60.344   9.875  43.594  1.00 85.25           C  
ATOM    179  CB  LEU A  23     -62.844   9.992  43.344  1.00 85.25           C  
ATOM    180  O   LEU A  23     -59.688   9.961  42.562  1.00 85.25           O  
ATOM    181  CG  LEU A  23     -62.844  10.711  42.000  1.00 85.25           C  
ATOM    182  CD1 LEU A  23     -64.250  10.734  41.406  1.00 85.25           C  
ATOM    183  CD2 LEU A  23     -62.281  12.125  42.156  1.00 85.25           C  
ATOM    184  N   ASP A  24     -59.969  10.586  44.719  1.00 86.69           N  
ATOM    185  CA  ASP A  24     -58.719  11.328  44.844  1.00 86.69           C  
ATOM    186  C   ASP A  24     -57.500  10.391  44.750  1.00 86.69           C  
ATOM    187  CB  ASP A  24     -58.688  12.078  46.188  1.00 86.69           C  
ATOM    188  O   ASP A  24     -56.531  10.727  44.094  1.00 86.69           O  
ATOM    189  CG  ASP A  24     -59.438  13.398  46.156  1.00 86.69           C  
ATOM    190  OD1 ASP A  24     -59.781  13.859  45.031  1.00 86.69           O  
ATOM    191  OD2 ASP A  24     -59.656  13.984  47.219  1.00 86.69           O  
ATOM    192  N   ALA A  25     -57.625   9.258  45.375  1.00 90.12           N  
ATOM    193  CA  ALA A  25     -56.562   8.242  45.281  1.00 90.12           C  
ATOM    194  C   ALA A  25     -56.469   7.691  43.875  1.00 90.12           C  
ATOM    195  CB  ALA A  25     -56.844   7.117  46.281  1.00 90.12           C  
ATOM    196  O   ALA A  25     -55.375   7.391  43.406  1.00 90.12           O  
ATOM    197  N   ALA A  26     -57.562   7.480  43.094  1.00 92.81           N  
ATOM    198  CA  ALA A  26     -57.594   6.992  41.719  1.00 92.81           C  
ATOM    199  C   ALA A  26     -56.844   7.938  40.812  1.00 92.81           C  
ATOM    200  CB  ALA A  26     -59.031   6.812  41.250  1.00 92.81           C  
ATOM    201  O   ALA A  26     -56.094   7.496  39.938  1.00 92.81           O  
ATOM    202  N   ILE A  27     -57.062   9.227  41.000  1.00 92.56           N  
ATOM    203  CA  ILE A  27     -56.406  10.227  40.156  1.00 92.56           C  
ATOM    204  C   ILE A  27     -54.906  10.211  40.438  1.00 92.56           C  
ATOM    205  CB  ILE A  27     -57.000  11.641  40.438  1.00 92.56           C  
ATOM    206  O   ILE A  27     -54.094  10.328  39.500  1.00 92.56           O  
ATOM    207  CG1 ILE A  27     -58.438  11.711  39.969  1.00 92.56           C  
ATOM    208  CG2 ILE A  27     -56.125  12.703  39.750  1.00 92.56           C  
ATOM    209  CD1 ILE A  27     -59.156  13.000  40.344  1.00 92.56           C  
ATOM    210  N   ILE A  28     -54.500  10.141  41.688  1.00 93.81           N  
ATOM    211  CA  ILE A  28     -53.094  10.039  42.062  1.00 93.81           C  
ATOM    212  C   ILE A  28     -52.500   8.766  41.469  1.00 93.81           C  
ATOM    213  CB  ILE A  28     -52.906  10.047  43.594  1.00 93.81           C  
ATOM    214  O   ILE A  28     -51.344   8.773  40.969  1.00 93.81           O  
ATOM    215  CG1 ILE A  28     -53.375  11.391  44.156  1.00 93.81           C  
ATOM    216  CG2 ILE A  28     -51.469   9.750  43.969  1.00 93.81           C  
ATOM    217  CD1 ILE A  28     -53.469  11.406  45.688  1.00 93.81           C  
ATOM    218  N   LEU A  29     -53.219   7.648  41.438  1.00 94.31           N  
ATOM    219  CA  LEU A  29     -52.781   6.383  40.844  1.00 94.31           C  
ATOM    220  C   LEU A  29     -52.531   6.535  39.375  1.00 94.31           C  
ATOM    221  CB  LEU A  29     -53.844   5.301  41.094  1.00 94.31           C  
ATOM    222  O   LEU A  29     -51.531   6.027  38.844  1.00 94.31           O  
ATOM    223  CG  LEU A  29     -53.500   3.900  40.594  1.00 94.31           C  
ATOM    224  CD1 LEU A  29     -52.375   3.285  41.406  1.00 94.31           C  
ATOM    225  CD2 LEU A  29     -54.750   3.010  40.594  1.00 94.31           C  
ATOM    226  N   ILE A  30     -53.438   7.211  38.656  1.00 93.94           N  
ATOM    227  CA  ILE A  30     -53.281   7.422  37.219  1.00 93.94           C  
ATOM    228  C   ILE A  30     -52.062   8.273  36.969  1.00 93.94           C  
ATOM    229  CB  ILE A  30     -54.531   8.102  36.625  1.00 93.94           C  
ATOM    230  O   ILE A  30     -51.312   8.008  36.000  1.00 93.94           O  
ATOM    231  CG1 ILE A  30     -55.750   7.145  36.656  1.00 93.94           C  
ATOM    232  CG2 ILE A  30     -54.281   8.562  35.188  1.00 93.94           C  
ATOM    233  CD1 ILE A  30     -57.062   7.801  36.312  1.00 93.94           C  
ATOM    234  N   ALA A  31     -51.906   9.391  37.750  1.00 96.12           N  
ATOM    235  CA  ALA A  31     -50.719  10.227  37.625  1.00 96.12           C  
ATOM    236  C   ALA A  31     -49.469   9.414  37.844  1.00 96.12           C  
ATOM    237  CB  ALA A  31     -50.781  11.398  38.594  1.00 96.12           C  
ATOM    238  O   ALA A  31     -48.469   9.578  37.094  1.00 96.12           O  
ATOM    239  N   PHE A  32     -49.438   8.594  38.750  1.00 94.00           N  
ATOM    240  CA  PHE A  32     -48.281   7.758  39.031  1.00 94.00           C  
ATOM    241  C   PHE A  32     -48.031   6.773  37.906  1.00 94.00           C  
ATOM    242  CB  PHE A  32     -48.469   7.004  40.375  1.00 94.00           C  
ATOM    243  O   PHE A  32     -46.875   6.555  37.500  1.00 94.00           O  
ATOM    244  CG  PHE A  32     -47.250   6.227  40.812  1.00 94.00           C  
ATOM    245  CD1 PHE A  32     -47.219   4.844  40.656  1.00 94.00           C  
ATOM    246  CD2 PHE A  32     -46.156   6.879  41.344  1.00 94.00           C  
ATOM    247  CE1 PHE A  32     -46.094   4.121  41.062  1.00 94.00           C  
ATOM    248  CE2 PHE A  32     -45.031   6.164  41.750  1.00 94.00           C  
ATOM    249  CZ  PHE A  32     -45.000   4.785  41.625  1.00 94.00           C  
ATOM    250  N   ILE A  33     -49.031   6.184  37.344  1.00 96.12           N  
ATOM    251  CA  ILE A  33     -48.938   5.230  36.250  1.00 96.12           C  
ATOM    252  C   ILE A  33     -48.438   5.934  35.000  1.00 96.12           C  
ATOM    253  CB  ILE A  33     -50.312   4.566  35.969  1.00 96.12           C  
ATOM    254  O   ILE A  33     -47.594   5.391  34.281  1.00 96.12           O  
ATOM    255  CG1 ILE A  33     -50.719   3.643  37.125  1.00 96.12           C  
ATOM    256  CG2 ILE A  33     -50.281   3.799  34.656  1.00 96.12           C  
ATOM    257  CD1 ILE A  33     -52.125   3.125  37.031  1.00 96.12           C  
ATOM    258  N   ILE A  34     -48.844   7.078  34.781  1.00 96.75           N  
ATOM    259  CA  ILE A  34     -48.438   7.840  33.594  1.00 96.75           C  
ATOM    260  C   ILE A  34     -46.938   8.180  33.719  1.00 96.75           C  
ATOM    261  CB  ILE A  34     -49.281   9.133  33.438  1.00 96.75           C  
ATOM    262  O   ILE A  34     -46.219   8.047  32.719  1.00 96.75           O  
ATOM    263  CG1 ILE A  34     -50.719   8.789  33.094  1.00 96.75           C  
ATOM    264  CG2 ILE A  34     -48.656  10.039  32.375  1.00 96.75           C  
ATOM    265  CD1 ILE A  34     -51.656  10.000  33.031  1.00 96.75           C  
ATOM    266  N   THR A  35     -46.594   8.680  34.938  1.00 96.62           N  
ATOM    267  CA  THR A  35     -45.156   8.977  35.156  1.00 96.62           C  
ATOM    268  C   THR A  35     -44.312   7.723  34.969  1.00 96.62           C  
ATOM    269  CB  THR A  35     -44.938   9.539  36.594  1.00 96.62           C  
ATOM    270  O   THR A  35     -43.250   7.789  34.375  1.00 96.62           O  
ATOM    271  CG2 THR A  35     -45.594  10.906  36.750  1.00 96.62           C  
ATOM    272  OG1 THR A  35     -45.500   8.641  37.531  1.00 96.62           O  
ATOM    273  N   ALA A  36     -44.812   6.621  35.531  1.00 96.94           N  
ATOM    274  CA  ALA A  36     -44.094   5.348  35.375  1.00 96.94           C  
ATOM    275  C   ALA A  36     -44.000   4.965  33.906  1.00 96.94           C  
ATOM    276  CB  ALA A  36     -44.812   4.246  36.156  1.00 96.94           C  
ATOM    277  O   ALA A  36     -42.938   4.504  33.438  1.00 96.94           O  
ATOM    278  N   SER A  37     -45.062   5.117  33.094  1.00 96.25           N  
ATOM    279  CA  SER A  37     -45.094   4.809  31.672  1.00 96.25           C  
ATOM    280  C   SER A  37     -44.125   5.668  30.891  1.00 96.25           C  
ATOM    281  CB  SER A  37     -46.531   5.008  31.125  1.00 96.25           C  
ATOM    282  O   SER A  37     -43.406   5.172  30.000  1.00 96.25           O  
ATOM    283  OG  SER A  37     -47.406   4.066  31.688  1.00 96.25           O  
ATOM    284  N   VAL A  38     -44.062   6.906  31.141  1.00 96.62           N  
ATOM    285  CA  VAL A  38     -43.156   7.828  30.453  1.00 96.62           C  
ATOM    286  C   VAL A  38     -41.719   7.469  30.750  1.00 96.62           C  
ATOM    287  CB  VAL A  38     -43.438   9.297  30.828  1.00 96.62           C  
ATOM    288  O   VAL A  38     -40.875   7.465  29.859  1.00 96.62           O  
ATOM    289  CG1 VAL A  38     -42.344  10.219  30.281  1.00 96.62           C  
ATOM    290  CG2 VAL A  38     -44.812   9.727  30.328  1.00 96.62           C  
ATOM    291  N   LEU A  39     -41.438   7.211  32.062  1.00 95.50           N  
ATOM    292  CA  LEU A  39     -40.094   6.820  32.438  1.00 95.50           C  
ATOM    293  C   LEU A  39     -39.688   5.523  31.766  1.00 95.50           C  
ATOM    294  CB  LEU A  39     -40.000   6.660  33.969  1.00 95.50           C  
ATOM    295  O   LEU A  39     -38.531   5.363  31.359  1.00 95.50           O  
ATOM    296  CG  LEU A  39     -40.031   7.949  34.781  1.00 95.50           C  
ATOM    297  CD1 LEU A  39     -40.094   7.629  36.281  1.00 95.50           C  
ATOM    298  CD2 LEU A  39     -38.812   8.812  34.469  1.00 95.50           C  
ATOM    299  N   ALA A  40     -40.688   4.566  31.656  1.00 96.56           N  
ATOM    300  CA  ALA A  40     -40.438   3.303  30.953  1.00 96.56           C  
ATOM    301  C   ALA A  40     -40.125   3.535  29.484  1.00 96.56           C  
ATOM    302  CB  ALA A  40     -41.625   2.373  31.125  1.00 96.56           C  
ATOM    303  O   ALA A  40     -39.250   2.891  28.906  1.00 96.56           O  
ATOM    304  N   PHE A  41     -40.844   4.363  28.875  1.00 95.94           N  
ATOM    305  CA  PHE A  41     -40.625   4.703  27.469  1.00 95.94           C  
ATOM    306  C   PHE A  41     -39.250   5.301  27.250  1.00 95.94           C  
ATOM    307  CB  PHE A  41     -41.719   5.684  27.000  1.00 95.94           C  
ATOM    308  O   PHE A  41     -38.562   4.941  26.297  1.00 95.94           O  
ATOM    309  CG  PHE A  41     -41.531   6.117  25.562  1.00 95.94           C  
ATOM    310  CD1 PHE A  41     -40.969   7.348  25.250  1.00 95.94           C  
ATOM    311  CD2 PHE A  41     -41.938   5.289  24.516  1.00 95.94           C  
ATOM    312  CE1 PHE A  41     -40.812   7.750  23.922  1.00 95.94           C  
ATOM    313  CE2 PHE A  41     -41.781   5.684  23.203  1.00 95.94           C  
ATOM    314  CZ  PHE A  41     -41.219   6.914  22.906  1.00 95.94           C  
ATOM    315  N   VAL A  42     -38.875   6.250  28.000  1.00 95.06           N  
ATOM    316  CA  VAL A  42     -37.562   6.887  27.922  1.00 95.06           C  
ATOM    317  C   VAL A  42     -36.469   5.848  28.141  1.00 95.06           C  
ATOM    318  CB  VAL A  42     -37.406   8.031  28.953  1.00 95.06           C  
ATOM    319  O   VAL A  42     -35.469   5.832  27.422  1.00 95.06           O  
ATOM    320  CG1 VAL A  42     -36.000   8.570  28.969  1.00 95.06           C  
ATOM    321  CG2 VAL A  42     -38.406   9.148  28.656  1.00 95.06           C  
ATOM    322  N   ALA A  43     -36.688   4.984  29.188  1.00 95.12           N  
ATOM    323  CA  ALA A  43     -35.719   3.936  29.500  1.00 95.12           C  
ATOM    324  C   ALA A  43     -35.562   2.982  28.312  1.00 95.12           C  
ATOM    325  CB  ALA A  43     -36.156   3.162  30.734  1.00 95.12           C  
ATOM    326  O   ALA A  43     -34.438   2.592  27.984  1.00 95.12           O  
ATOM    327  N   ILE A  44     -36.562   2.580  27.703  1.00 96.19           N  
ATOM    328  CA  ILE A  44     -36.531   1.669  26.562  1.00 96.19           C  
ATOM    329  C   ILE A  44     -35.812   2.334  25.391  1.00 96.19           C  
ATOM    330  CB  ILE A  44     -37.938   1.237  26.141  1.00 96.19           C  
ATOM    331  O   ILE A  44     -34.969   1.710  24.734  1.00 96.19           O  
ATOM    332  CG1 ILE A  44     -38.562   0.298  27.188  1.00 96.19           C  
ATOM    333  CG2 ILE A  44     -37.938   0.573  24.766  1.00 96.19           C  
ATOM    334  CD1 ILE A  44     -40.031  -0.018  26.969  1.00 96.19           C  
ATOM    335  N   ASN A  45     -36.250   3.557  25.094  1.00 93.50           N  
ATOM    336  CA  ASN A  45     -35.625   4.277  23.984  1.00 93.50           C  
ATOM    337  C   ASN A  45     -34.125   4.469  24.203  1.00 93.50           C  
ATOM    338  CB  ASN A  45     -36.312   5.629  23.766  1.00 93.50           C  
ATOM    339  O   ASN A  45     -33.344   4.324  23.266  1.00 93.50           O  
ATOM    340  CG  ASN A  45     -37.656   5.504  23.078  1.00 93.50           C  
ATOM    341  ND2 ASN A  45     -38.531   6.457  23.328  1.00 93.50           N  
ATOM    342  OD1 ASN A  45     -37.875   4.559  22.328  1.00 93.50           O  
ATOM    343  N   MET A  46     -33.844   4.867  25.391  1.00 94.56           N  
ATOM    344  CA  MET A  46     -32.438   4.996  25.750  1.00 94.56           C  
ATOM    345  C   MET A  46     -31.719   3.645  25.672  1.00 94.56           C  
ATOM    346  CB  MET A  46     -32.281   5.582  27.156  1.00 94.56           C  
ATOM    347  O   MET A  46     -30.562   3.562  25.234  1.00 94.56           O  
ATOM    348  CG  MET A  46     -32.594   7.066  27.234  1.00 94.56           C  
ATOM    349  SD  MET A  46     -32.312   7.754  28.906  1.00 94.56           S  
ATOM    350  CE  MET A  46     -32.719   9.500  28.609  1.00 94.56           C  
ATOM    351  N   GLY A  47     -32.406   2.650  26.156  1.00 92.81           N  
ATOM    352  CA  GLY A  47     -31.875   1.302  26.031  1.00 92.81           C  
ATOM    353  C   GLY A  47     -31.641   0.883  24.594  1.00 92.81           C  
ATOM    354  O   GLY A  47     -30.594   0.303  24.266  1.00 92.81           O  
ATOM    355  N   LEU A  48     -32.562   1.154  23.688  1.00 93.94           N  
ATOM    356  CA  LEU A  48     -32.438   0.838  22.266  1.00 93.94           C  
ATOM    357  C   LEU A  48     -31.297   1.631  21.641  1.00 93.94           C  
ATOM    358  CB  LEU A  48     -33.750   1.131  21.547  1.00 93.94           C  
ATOM    359  O   LEU A  48     -30.547   1.100  20.812  1.00 93.94           O  
ATOM    360  CG  LEU A  48     -34.906   0.170  21.812  1.00 93.94           C  
ATOM    361  CD1 LEU A  48     -36.188   0.728  21.250  1.00 93.94           C  
ATOM    362  CD2 LEU A  48     -34.594  -1.208  21.234  1.00 93.94           C  
ATOM    363  N   PHE A  49     -31.266   2.895  21.922  1.00 92.12           N  
ATOM    364  CA  PHE A  49     -30.172   3.738  21.453  1.00 92.12           C  
ATOM    365  C   PHE A  49     -28.828   3.160  21.859  1.00 92.12           C  
ATOM    366  CB  PHE A  49     -30.328   5.164  22.000  1.00 92.12           C  
ATOM    367  O   PHE A  49     -27.906   3.104  21.047  1.00 92.12           O  
ATOM    368  CG  PHE A  49     -29.188   6.078  21.609  1.00 92.12           C  
ATOM    369  CD1 PHE A  49     -28.188   6.379  22.516  1.00 92.12           C  
ATOM    370  CD2 PHE A  49     -29.125   6.633  20.344  1.00 92.12           C  
ATOM    371  CE1 PHE A  49     -27.141   7.227  22.172  1.00 92.12           C  
ATOM    372  CE2 PHE A  49     -28.078   7.480  19.984  1.00 92.12           C  
ATOM    373  CZ  PHE A  49     -27.094   7.773  20.891  1.00 92.12           C  
ATOM    374  N   VAL A  50     -28.625   2.846  23.141  1.00 93.31           N  
ATOM    375  CA  VAL A  50     -27.391   2.260  23.672  1.00 93.31           C  
ATOM    376  C   VAL A  50     -27.062   0.976  22.922  1.00 93.31           C  
ATOM    377  CB  VAL A  50     -27.516   1.971  25.188  1.00 93.31           C  
ATOM    378  O   VAL A  50     -25.906   0.743  22.562  1.00 93.31           O  
ATOM    379  CG1 VAL A  50     -26.328   1.140  25.672  1.00 93.31           C  
ATOM    380  CG2 VAL A  50     -27.609   3.277  25.969  1.00 93.31           C  
ATOM    381  N   THR A  51     -28.094   0.152  22.703  1.00 92.50           N  
ATOM    382  CA  THR A  51     -27.906  -1.098  21.969  1.00 92.50           C  
ATOM    383  C   THR A  51     -27.453  -0.827  20.531  1.00 92.50           C  
ATOM    384  CB  THR A  51     -29.188  -1.939  21.953  1.00 92.50           C  
ATOM    385  O   THR A  51     -26.578  -1.526  20.016  1.00 92.50           O  
ATOM    386  CG2 THR A  51     -28.969  -3.277  21.266  1.00 92.50           C  
ATOM    387  OG1 THR A  51     -29.609  -2.182  23.297  1.00 92.50           O  
ATOM    388  N   GLN A  52     -28.000   0.120  19.891  1.00 93.81           N  
ATOM    389  CA  GLN A  52     -27.594   0.505  18.547  1.00 93.81           C  
ATOM    390  C   GLN A  52     -26.141   1.000  18.531  1.00 93.81           C  
ATOM    391  CB  GLN A  52     -28.516   1.583  17.984  1.00 93.81           C  
ATOM    392  O   GLN A  52     -25.375   0.661  17.641  1.00 93.81           O  
ATOM    393  CG  GLN A  52     -29.906   1.076  17.656  1.00 93.81           C  
ATOM    394  CD  GLN A  52     -30.828   2.172  17.141  1.00 93.81           C  
ATOM    395  NE2 GLN A  52     -32.000   1.786  16.656  1.00 93.81           N  
ATOM    396  OE1 GLN A  52     -30.484   3.357  17.188  1.00 93.81           O  
ATOM    397  N   LYS A  53     -25.859   1.813  19.438  1.00 92.31           N  
ATOM    398  CA  LYS A  53     -24.500   2.311  19.547  1.00 92.31           C  
ATOM    399  C   LYS A  53     -23.531   1.175  19.844  1.00 92.31           C  
ATOM    400  CB  LYS A  53     -24.406   3.377  20.641  1.00 92.31           C  
ATOM    401  O   LYS A  53     -22.422   1.141  19.312  1.00 92.31           O  
ATOM    402  CG  LYS A  53     -23.047   4.055  20.734  1.00 92.31           C  
ATOM    403  CD  LYS A  53     -22.750   4.875  19.484  1.00 92.31           C  
ATOM    404  CE  LYS A  53     -21.312   5.379  19.484  1.00 92.31           C  
ATOM    405  NZ  LYS A  53     -21.016   6.234  18.297  1.00 92.31           N  
ATOM    406  N   ALA A  54     -23.875   0.317  20.797  1.00 91.44           N  
ATOM    407  CA  ALA A  54     -23.062  -0.859  21.094  1.00 91.44           C  
ATOM    408  C   ALA A  54     -22.812  -1.698  19.844  1.00 91.44           C  
ATOM    409  CB  ALA A  54     -23.734  -1.704  22.172  1.00 91.44           C  
ATOM    410  O   ALA A  54     -21.703  -2.193  19.625  1.00 91.44           O  
ATOM    411  N   LYS A  55     -23.797  -1.944  19.141  1.00 90.19           N  
ATOM    412  CA  LYS A  55     -23.688  -2.688  17.875  1.00 90.19           C  
ATOM    413  C   LYS A  55     -22.672  -2.037  16.938  1.00 90.19           C  
ATOM    414  CB  LYS A  55     -25.047  -2.785  17.203  1.00 90.19           C  
ATOM    415  O   LYS A  55     -21.859  -2.725  16.344  1.00 90.19           O  
ATOM    416  CG  LYS A  55     -25.047  -3.586  15.906  1.00 90.19           C  
ATOM    417  CD  LYS A  55     -26.438  -3.684  15.297  1.00 90.19           C  
ATOM    418  CE  LYS A  55     -26.422  -4.453  13.984  1.00 90.19           C  
ATOM    419  NZ  LYS A  55     -27.781  -4.523  13.359  1.00 90.19           N  
ATOM    420  N   THR A  56     -22.766  -0.761  16.672  1.00 86.75           N  
ATOM    421  CA  THR A  56     -21.859  -0.019  15.812  1.00 86.75           C  
ATOM    422  C   THR A  56     -20.422  -0.141  16.328  1.00 86.75           C  
ATOM    423  CB  THR A  56     -22.250   1.467  15.727  1.00 86.75           C  
ATOM    424  O   THR A  56     -19.484  -0.303  15.531  1.00 86.75           O  
ATOM    425  CG2 THR A  56     -23.641   1.634  15.141  1.00 86.75           C  
ATOM    426  OG1 THR A  56     -22.219   2.037  17.047  1.00 86.75           O  
ATOM    427  N   THR A  57     -20.219   0.023  17.609  1.00 86.81           N  
ATOM    428  CA  THR A  57     -18.906  -0.074  18.219  1.00 86.81           C  
ATOM    429  C   THR A  57     -18.312  -1.474  18.031  1.00 86.81           C  
ATOM    430  CB  THR A  57     -18.953   0.272  19.719  1.00 86.81           C  
ATOM    431  O   THR A  57     -17.141  -1.626  17.734  1.00 86.81           O  
ATOM    432  CG2 THR A  57     -17.562   0.207  20.344  1.00 86.81           C  
ATOM    433  OG1 THR A  57     -19.469   1.596  19.875  1.00 86.81           O  
ATOM    434  N   ILE A  58     -19.109  -2.475  18.328  1.00 86.88           N  
ATOM    435  CA  ILE A  58     -18.688  -3.863  18.156  1.00 86.88           C  
ATOM    436  C   ILE A  58     -18.297  -4.094  16.688  1.00 86.88           C  
ATOM    437  CB  ILE A  58     -19.812  -4.840  18.562  1.00 86.88           C  
ATOM    438  O   ILE A  58     -17.266  -4.707  16.422  1.00 86.88           O  
ATOM    439  CG1 ILE A  58     -20.016  -4.828  20.078  1.00 86.88           C  
ATOM    440  CG2 ILE A  58     -19.516  -6.254  18.062  1.00 86.88           C  
ATOM    441  CD1 ILE A  58     -21.297  -5.480  20.547  1.00 86.88           C  
ATOM    442  N   ASN A  59     -19.078  -3.691  15.797  1.00 81.75           N  
ATOM    443  CA  ASN A  59     -18.797  -3.820  14.375  1.00 81.75           C  
ATOM    444  C   ASN A  59     -17.500  -3.102  14.000  1.00 81.75           C  
ATOM    445  CB  ASN A  59     -19.953  -3.289  13.539  1.00 81.75           C  
ATOM    446  O   ASN A  59     -16.688  -3.629  13.234  1.00 81.75           O  
ATOM    447  CG  ASN A  59     -21.141  -4.227  13.531  1.00 81.75           C  
ATOM    448  ND2 ASN A  59     -22.312  -3.691  13.203  1.00 81.75           N  
ATOM    449  OD1 ASN A  59     -21.016  -5.418  13.820  1.00 81.75           O  
ATOM    450  N   LYS A  60     -17.344  -1.897  14.477  1.00 80.50           N  
ATOM    451  CA  LYS A  60     -16.109  -1.149  14.242  1.00 80.50           C  
ATOM    452  C   LYS A  60     -14.906  -1.853  14.875  1.00 80.50           C  
ATOM    453  CB  LYS A  60     -16.234   0.272  14.797  1.00 80.50           C  
ATOM    454  O   LYS A  60     -13.812  -1.867  14.305  1.00 80.50           O  
ATOM    455  CG  LYS A  60     -17.062   1.203  13.922  1.00 80.50           C  
ATOM    456  CD  LYS A  60     -17.047   2.629  14.461  1.00 80.50           C  
ATOM    457  CE  LYS A  60     -17.922   3.549  13.625  1.00 80.50           C  
ATOM    458  NZ  LYS A  60     -18.000   4.926  14.203  1.00 80.50           N  
ATOM    459  N   GLY A  61     -15.117  -2.350  16.094  1.00 81.06           N  
ATOM    460  CA  GLY A  61     -14.078  -3.148  16.719  1.00 81.06           C  
ATOM    461  C   GLY A  61     -13.656  -4.344  15.898  1.00 81.06           C  
ATOM    462  O   GLY A  61     -12.469  -4.645  15.781  1.00 81.06           O  
ATOM    463  N   GLU A  62     -14.633  -4.996  15.414  1.00 79.75           N  
ATOM    464  CA  GLU A  62     -14.367  -6.133  14.531  1.00 79.75           C  
ATOM    465  C   GLU A  62     -13.617  -5.699  13.281  1.00 79.75           C  
ATOM    466  CB  GLU A  62     -15.680  -6.824  14.148  1.00 79.75           C  
ATOM    467  O   GLU A  62     -12.688  -6.379  12.844  1.00 79.75           O  
ATOM    468  CG  GLU A  62     -15.492  -8.055  13.273  1.00 79.75           C  
ATOM    469  CD  GLU A  62     -16.797  -8.641  12.773  1.00 79.75           C  
ATOM    470  OE1 GLU A  62     -16.766  -9.547  11.906  1.00 79.75           O  
ATOM    471  OE2 GLU A  62     -17.875  -8.195  13.258  1.00 79.75           O  
ATOM    472  N   GLU A  63     -14.062  -4.672  12.656  1.00 74.44           N  
ATOM    473  CA  GLU A  63     -13.438  -4.129  11.461  1.00 74.44           C  
ATOM    474  C   GLU A  63     -11.977  -3.768  11.719  1.00 74.44           C  
ATOM    475  CB  GLU A  63     -14.195  -2.898  10.961  1.00 74.44           C  
ATOM    476  O   GLU A  63     -11.109  -4.008  10.875  1.00 74.44           O  
ATOM    477  CG  GLU A  63     -13.734  -2.395   9.602  1.00 74.44           C  
ATOM    478  CD  GLU A  63     -14.516  -1.188   9.109  1.00 74.44           C  
ATOM    479  OE1 GLU A  63     -14.141  -0.603   8.070  1.00 74.44           O  
ATOM    480  OE2 GLU A  63     -15.516  -0.824   9.773  1.00 74.44           O  
ATOM    481  N   THR A  64     -11.695  -3.199  12.859  1.00 74.19           N  
ATOM    482  CA  THR A  64     -10.344  -2.771  13.211  1.00 74.19           C  
ATOM    483  C   THR A  64      -9.484  -3.969  13.594  1.00 74.19           C  
ATOM    484  CB  THR A  64     -10.367  -1.757  14.375  1.00 74.19           C  
ATOM    485  O   THR A  64      -8.258  -3.936  13.438  1.00 74.19           O  
ATOM    486  CG2 THR A  64     -11.039  -0.455  13.953  1.00 74.19           C  
ATOM    487  OG1 THR A  64     -11.086  -2.318  15.477  1.00 74.19           O  
ATOM    488  N   ALA A  65     -10.102  -4.980  14.141  1.00 78.69           N  
ATOM    489  CA  ALA A  65      -9.375  -6.176  14.562  1.00 78.69           C  
ATOM    490  C   ALA A  65      -9.070  -7.082  13.375  1.00 78.69           C  
ATOM    491  CB  ALA A  65     -10.172  -6.934  15.617  1.00 78.69           C  
ATOM    492  O   ALA A  65      -8.055  -7.777  13.359  1.00 78.69           O  
ATOM    493  N   SER A  66      -9.953  -7.016  12.383  1.00 82.50           N  
ATOM    494  CA  SER A  66      -9.828  -7.875  11.211  1.00 82.50           C  
ATOM    495  C   SER A  66      -9.016  -7.195  10.109  1.00 82.50           C  
ATOM    496  CB  SER A  66     -11.203  -8.266  10.672  1.00 82.50           C  
ATOM    497  O   SER A  66      -8.828  -5.977  10.141  1.00 82.50           O  
ATOM    498  OG  SER A  66     -11.914  -9.047  11.617  1.00 82.50           O  
ATOM    499  N   THR A  67      -8.250  -7.996   9.289  1.00 85.31           N  
ATOM    500  CA  THR A  67      -7.477  -7.438   8.180  1.00 85.31           C  
ATOM    501  C   THR A  67      -8.398  -6.797   7.145  1.00 85.31           C  
ATOM    502  CB  THR A  67      -6.609  -8.516   7.508  1.00 85.31           C  
ATOM    503  O   THR A  67      -9.352  -7.422   6.688  1.00 85.31           O  
ATOM    504  CG2 THR A  67      -5.605  -9.109   8.492  1.00 85.31           C  
ATOM    505  OG1 THR A  67      -7.453  -9.562   7.012  1.00 85.31           O  
ATOM    506  N   ALA A  68      -8.195  -5.562   6.855  1.00 89.19           N  
ATOM    507  CA  ALA A  68      -9.023  -4.770   5.949  1.00 89.19           C  
ATOM    508  C   ALA A  68      -8.680  -5.074   4.492  1.00 89.19           C  
ATOM    509  CB  ALA A  68      -8.844  -3.281   6.234  1.00 89.19           C  
ATOM    510  O   ALA A  68      -9.508  -4.867   3.600  1.00 89.19           O  
ATOM    511  N   LEU A  69      -7.559  -5.672   4.285  1.00 93.00           N  
ATOM    512  CA  LEU A  69      -7.086  -5.949   2.934  1.00 93.00           C  
ATOM    513  C   LEU A  69      -6.613  -7.395   2.809  1.00 93.00           C  
ATOM    514  CB  LEU A  69      -5.949  -4.996   2.557  1.00 93.00           C  
ATOM    515  O   LEU A  69      -6.102  -7.969   3.773  1.00 93.00           O  
ATOM    516  CG  LEU A  69      -6.316  -3.516   2.432  1.00 93.00           C  
ATOM    517  CD1 LEU A  69      -5.059  -2.654   2.402  1.00 93.00           C  
ATOM    518  CD2 LEU A  69      -7.164  -3.279   1.185  1.00 93.00           C  
ATOM    519  N   THR A  70      -6.777  -7.953   1.685  1.00 92.75           N  
ATOM    520  CA  THR A  70      -6.234  -9.266   1.356  1.00 92.75           C  
ATOM    521  C   THR A  70      -5.473  -9.227   0.034  1.00 92.75           C  
ATOM    522  CB  THR A  70      -7.352 -10.328   1.274  1.00 92.75           C  
ATOM    523  O   THR A  70      -5.828  -8.461  -0.868  1.00 92.75           O  
ATOM    524  CG2 THR A  70      -8.258 -10.078   0.073  1.00 92.75           C  
ATOM    525  OG1 THR A  70      -6.762 -11.625   1.154  1.00 92.75           O  
ATOM    526  N   VAL A  71      -4.469 -10.039  -0.098  1.00 92.50           N  
ATOM    527  CA  VAL A  71      -3.699 -10.133  -1.335  1.00 92.50           C  
ATOM    528  C   VAL A  71      -4.516 -10.859  -2.398  1.00 92.50           C  
ATOM    529  CB  VAL A  71      -2.350 -10.852  -1.113  1.00 92.50           C  
ATOM    530  O   VAL A  71      -5.086 -11.922  -2.133  1.00 92.50           O  
ATOM    531  CG1 VAL A  71      -1.609 -11.031  -2.438  1.00 92.50           C  
ATOM    532  CG2 VAL A  71      -1.488 -10.070  -0.120  1.00 92.50           C  
ATOM    533  N   SER A  72      -4.703 -10.227  -3.586  1.00 88.12           N  
ATOM    534  CA  SER A  72      -5.602 -10.727  -4.621  1.00 88.12           C  
ATOM    535  C   SER A  72      -4.859 -11.602  -5.625  1.00 88.12           C  
ATOM    536  CB  SER A  72      -6.277  -9.562  -5.348  1.00 88.12           C  
ATOM    537  O   SER A  72      -5.438 -12.523  -6.199  1.00 88.12           O  
ATOM    538  OG  SER A  72      -7.121  -8.836  -4.465  1.00 88.12           O  
ATOM    539  N   SER A  73      -3.521 -11.289  -5.891  1.00 83.75           N  
ATOM    540  CA  SER A  73      -2.717 -12.031  -6.855  1.00 83.75           C  
ATOM    541  C   SER A  73      -1.301 -12.258  -6.336  1.00 83.75           C  
ATOM    542  CB  SER A  73      -2.664 -11.281  -8.188  1.00 83.75           C  
ATOM    543  O   SER A  73      -0.991 -11.914  -5.191  1.00 83.75           O  
ATOM    544  OG  SER A  73      -1.921 -10.086  -8.070  1.00 83.75           O  
ATOM    545  N   SER A  74      -0.474 -12.984  -7.234  1.00 84.31           N  
ATOM    546  CA  SER A  74       0.917 -13.273  -6.902  1.00 84.31           C  
ATOM    547  C   SER A  74       1.759 -12.000  -6.883  1.00 84.31           C  
ATOM    548  CB  SER A  74       1.507 -14.273  -7.902  1.00 84.31           C  
ATOM    549  O   SER A  74       1.417 -11.016  -7.535  1.00 84.31           O  
ATOM    550  OG  SER A  74       0.780 -15.484  -7.891  1.00 84.31           O  
ATOM    551  N   VAL A  75       2.756 -12.016  -6.090  1.00 89.00           N  
ATOM    552  CA  VAL A  75       3.740 -10.945  -5.996  1.00 89.00           C  
ATOM    553  C   VAL A  75       4.805 -11.125  -7.074  1.00 89.00           C  
ATOM    554  CB  VAL A  75       4.398 -10.898  -4.602  1.00 89.00           C  
ATOM    555  O   VAL A  75       5.398 -12.195  -7.199  1.00 89.00           O  
ATOM    556  CG1 VAL A  75       5.398  -9.742  -4.512  1.00 89.00           C  
ATOM    557  CG2 VAL A  75       3.334 -10.773  -3.512  1.00 89.00           C  
ATOM    558  N   LEU A  76       4.941 -10.117  -7.832  1.00 89.44           N  
ATOM    559  CA  LEU A  76       5.934 -10.148  -8.898  1.00 89.44           C  
ATOM    560  C   LEU A  76       7.152  -9.305  -8.531  1.00 89.44           C  
ATOM    561  CB  LEU A  76       5.332  -9.648 -10.211  1.00 89.44           C  
ATOM    562  O   LEU A  76       7.016  -8.219  -7.973  1.00 89.44           O  
ATOM    563  CG  LEU A  76       4.082 -10.383 -10.703  1.00 89.44           C  
ATOM    564  CD1 LEU A  76       3.562  -9.742 -11.984  1.00 89.44           C  
ATOM    565  CD2 LEU A  76       4.375 -11.859 -10.922  1.00 89.44           C  
ATOM    566  N   TYR A  77       8.297  -9.836  -8.898  1.00 89.25           N  
ATOM    567  CA  TYR A  77       9.578  -9.203  -8.602  1.00 89.25           C  
ATOM    568  C   TYR A  77      10.453  -9.133  -9.852  1.00 89.25           C  
ATOM    569  CB  TYR A  77      10.312  -9.961  -7.492  1.00 89.25           C  
ATOM    570  O   TYR A  77      10.695 -10.148 -10.500  1.00 89.25           O  
ATOM    571  CG  TYR A  77      11.695  -9.430  -7.199  1.00 89.25           C  
ATOM    572  CD1 TYR A  77      12.805 -10.266  -7.234  1.00 89.25           C  
ATOM    573  CD2 TYR A  77      11.883  -8.086  -6.887  1.00 89.25           C  
ATOM    574  CE1 TYR A  77      14.078  -9.773  -6.965  1.00 89.25           C  
ATOM    575  CE2 TYR A  77      13.156  -7.586  -6.613  1.00 89.25           C  
ATOM    576  OH  TYR A  77      15.500  -7.949  -6.387  1.00 89.25           O  
ATOM    577  CZ  TYR A  77      14.242  -8.438  -6.656  1.00 89.25           C  
ATOM    578  N   ALA A  78      10.914  -7.914 -10.141  1.00 88.12           N  
ATOM    579  CA  ALA A  78      11.695  -7.738 -11.359  1.00 88.12           C  
ATOM    580  C   ALA A  78      13.141  -7.371 -11.039  1.00 88.12           C  
ATOM    581  CB  ALA A  78      11.062  -6.672 -12.250  1.00 88.12           C  
ATOM    582  O   ALA A  78      13.398  -6.477 -10.227  1.00 88.12           O  
ATOM    583  N   VAL A  79      14.102  -8.102 -11.750  1.00 86.69           N  
ATOM    584  CA  VAL A  79      15.531  -7.844 -11.633  1.00 86.69           C  
ATOM    585  C   VAL A  79      16.156  -7.773 -13.031  1.00 86.69           C  
ATOM    586  CB  VAL A  79      16.234  -8.930 -10.789  1.00 86.69           C  
ATOM    587  O   VAL A  79      15.508  -8.109 -14.023  1.00 86.69           O  
ATOM    588  CG1 VAL A  79      15.719  -8.914  -9.352  1.00 86.69           C  
ATOM    589  CG2 VAL A  79      16.031 -10.305 -11.422  1.00 86.69           C  
ATOM    590  N   ASN A  80      17.469  -7.324 -13.102  1.00 83.31           N  
ATOM    591  CA  ASN A  80      18.219  -7.316 -14.352  1.00 83.31           C  
ATOM    592  C   ASN A  80      18.781  -8.695 -14.672  1.00 83.31           C  
ATOM    593  CB  ASN A  80      19.328  -6.281 -14.305  1.00 83.31           C  
ATOM    594  O   ASN A  80      19.797  -9.102 -14.117  1.00 83.31           O  
ATOM    595  CG  ASN A  80      20.469  -6.699 -13.398  1.00 83.31           C  
ATOM    596  ND2 ASN A  80      21.703  -6.617 -13.906  1.00 83.31           N  
ATOM    597  OD1 ASN A  80      20.266  -7.094 -12.250  1.00 83.31           O  
ATOM    598  N   TYR A  81      17.922  -9.539 -15.188  1.00 78.38           N  
ATOM    599  CA  TYR A  81      18.250 -10.906 -15.562  1.00 78.38           C  
ATOM    600  C   TYR A  81      19.031 -10.938 -16.875  1.00 78.38           C  
ATOM    601  CB  TYR A  81      16.984 -11.750 -15.695  1.00 78.38           C  
ATOM    602  O   TYR A  81      18.672 -10.242 -17.828  1.00 78.38           O  
ATOM    603  CG  TYR A  81      17.234 -13.195 -16.047  1.00 78.38           C  
ATOM    604  CD1 TYR A  81      17.188 -13.625 -17.375  1.00 78.38           C  
ATOM    605  CD2 TYR A  81      17.531 -14.125 -15.062  1.00 78.38           C  
ATOM    606  CE1 TYR A  81      17.422 -14.961 -17.703  1.00 78.38           C  
ATOM    607  CE2 TYR A  81      17.781 -15.453 -15.375  1.00 78.38           C  
ATOM    608  OH  TYR A  81      17.953 -17.188 -17.016  1.00 78.38           O  
ATOM    609  CZ  TYR A  81      17.719 -15.867 -16.703  1.00 78.38           C  
ATOM    610  N   PRO A  82      20.000 -11.859 -16.891  1.00 77.38           N  
ATOM    611  CA  PRO A  82      20.438 -12.906 -15.969  1.00 77.38           C  
ATOM    612  C   PRO A  82      21.516 -12.422 -14.992  1.00 77.38           C  
ATOM    613  CB  PRO A  82      21.000 -13.992 -16.891  1.00 77.38           C  
ATOM    614  O   PRO A  82      21.984 -13.195 -14.156  1.00 77.38           O  
ATOM    615  CG  PRO A  82      21.531 -13.250 -18.078  1.00 77.38           C  
ATOM    616  CD  PRO A  82      20.719 -12.000 -18.266  1.00 77.38           C  
ATOM    617  N   SER A  83      22.016 -11.180 -15.062  1.00 81.88           N  
ATOM    618  CA  SER A  83      23.109 -10.656 -14.266  1.00 81.88           C  
ATOM    619  C   SER A  83      22.703 -10.469 -12.812  1.00 81.88           C  
ATOM    620  CB  SER A  83      23.609  -9.328 -14.844  1.00 81.88           C  
ATOM    621  O   SER A  83      23.547 -10.531 -11.914  1.00 81.88           O  
ATOM    622  OG  SER A  83      22.547  -8.391 -14.930  1.00 81.88           O  
ATOM    623  N   ASN A  84      21.453 -10.406 -12.469  1.00 82.56           N  
ATOM    624  CA  ASN A  84      20.891 -10.273 -11.133  1.00 82.56           C  
ATOM    625  C   ASN A  84      21.719  -9.344 -10.258  1.00 82.56           C  
ATOM    626  CB  ASN A  84      20.750 -11.641 -10.461  1.00 82.56           C  
ATOM    627  O   ASN A  84      22.047  -9.680  -9.125  1.00 82.56           O  
ATOM    628  CG  ASN A  84      19.750 -12.539 -11.172  1.00 82.56           C  
ATOM    629  ND2 ASN A  84      19.766 -13.820 -10.836  1.00 82.56           N  
ATOM    630  OD1 ASN A  84      18.984 -12.086 -12.023  1.00 82.56           O  
ATOM    631  N   THR A  85      22.016  -8.258 -10.711  1.00 83.44           N  
ATOM    632  CA  THR A  85      22.859  -7.312  -9.984  1.00 83.44           C  
ATOM    633  C   THR A  85      22.031  -6.102  -9.539  1.00 83.44           C  
ATOM    634  CB  THR A  85      24.047  -6.840 -10.844  1.00 83.44           C  
ATOM    635  O   THR A  85      22.438  -5.379  -8.625  1.00 83.44           O  
ATOM    636  CG2 THR A  85      24.984  -8.000 -11.172  1.00 83.44           C  
ATOM    637  OG1 THR A  85      23.547  -6.277 -12.062  1.00 83.44           O  
ATOM    638  N   LYS A  86      20.828  -5.980 -10.086  1.00 84.81           N  
ATOM    639  CA  LYS A  86      19.969  -4.844  -9.797  1.00 84.81           C  
ATOM    640  C   LYS A  86      18.516  -5.281  -9.664  1.00 84.81           C  
ATOM    641  CB  LYS A  86      20.094  -3.777 -10.883  1.00 84.81           C  
ATOM    642  O   LYS A  86      18.062  -6.191 -10.367  1.00 84.81           O  
ATOM    643  CG  LYS A  86      21.516  -3.275 -11.094  1.00 84.81           C  
ATOM    644  CD  LYS A  86      21.609  -2.336 -12.289  1.00 84.81           C  
ATOM    645  CE  LYS A  86      23.047  -1.910 -12.555  1.00 84.81           C  
ATOM    646  NZ  LYS A  86      23.156  -1.008 -13.734  1.00 84.81           N  
ATOM    647  N   SER A  87      17.797  -4.590  -8.711  1.00 88.12           N  
ATOM    648  CA  SER A  87      16.359  -4.793  -8.547  1.00 88.12           C  
ATOM    649  C   SER A  87      15.578  -3.594  -9.062  1.00 88.12           C  
ATOM    650  CB  SER A  87      16.016  -5.055  -7.082  1.00 88.12           C  
ATOM    651  O   SER A  87      15.930  -2.447  -8.773  1.00 88.12           O  
ATOM    652  OG  SER A  87      16.625  -6.254  -6.629  1.00 88.12           O  
ATOM    653  N   TYR A  88      14.539  -3.947  -9.844  1.00 89.12           N  
ATOM    654  CA  TYR A  88      13.789  -2.867 -10.477  1.00 89.12           C  
ATOM    655  C   TYR A  88      12.539  -2.529  -9.680  1.00 89.12           C  
ATOM    656  CB  TYR A  88      13.406  -3.252 -11.906  1.00 89.12           C  
ATOM    657  O   TYR A  88      12.320  -1.369  -9.320  1.00 89.12           O  
ATOM    658  CG  TYR A  88      14.586  -3.570 -12.789  1.00 89.12           C  
ATOM    659  CD1 TYR A  88      15.797  -2.889 -12.641  1.00 89.12           C  
ATOM    660  CD2 TYR A  88      14.508  -4.551 -13.773  1.00 89.12           C  
ATOM    661  CE1 TYR A  88      16.891  -3.178 -13.453  1.00 89.12           C  
ATOM    662  CE2 TYR A  88      15.594  -4.848 -14.594  1.00 89.12           C  
ATOM    663  OH  TYR A  88      17.859  -4.445 -15.227  1.00 89.12           O  
ATOM    664  CZ  TYR A  88      16.781  -4.156 -14.422  1.00 89.12           C  
ATOM    665  N   TRP A  89      11.625  -3.447  -9.438  1.00 92.69           N  
ATOM    666  CA  TRP A  89      10.328  -3.178  -8.812  1.00 92.69           C  
ATOM    667  C   TRP A  89       9.695  -4.465  -8.297  1.00 92.69           C  
ATOM    668  CB  TRP A  89       9.383  -2.496  -9.805  1.00 92.69           C  
ATOM    669  O   TRP A  89      10.094  -5.562  -8.688  1.00 92.69           O  
ATOM    670  CG  TRP A  89       9.359  -3.137 -11.164  1.00 92.69           C  
ATOM    671  CD1 TRP A  89      10.008  -2.711 -12.289  1.00 92.69           C  
ATOM    672  CD2 TRP A  89       8.641  -4.316 -11.531  1.00 92.69           C  
ATOM    673  CE2 TRP A  89       8.906  -4.551 -12.906  1.00 92.69           C  
ATOM    674  CE3 TRP A  89       7.805  -5.203 -10.844  1.00 92.69           C  
ATOM    675  NE1 TRP A  89       9.742  -3.559 -13.336  1.00 92.69           N  
ATOM    676  CH2 TRP A  89       7.539  -6.484 -12.891  1.00 92.69           C  
ATOM    677  CZ2 TRP A  89       8.359  -5.633 -13.594  1.00 92.69           C  
ATOM    678  CZ3 TRP A  89       7.262  -6.281 -11.531  1.00 92.69           C  
ATOM    679  N   ILE A  90       8.828  -4.324  -7.383  1.00 93.19           N  
ATOM    680  CA  ILE A  90       7.930  -5.355  -6.883  1.00 93.19           C  
ATOM    681  C   ILE A  90       6.480  -4.934  -7.117  1.00 93.19           C  
ATOM    682  CB  ILE A  90       8.172  -5.633  -5.383  1.00 93.19           C  
ATOM    683  O   ILE A  90       6.113  -3.785  -6.863  1.00 93.19           O  
ATOM    684  CG1 ILE A  90       9.594  -6.152  -5.152  1.00 93.19           C  
ATOM    685  CG2 ILE A  90       7.133  -6.621  -4.844  1.00 93.19           C  
ATOM    686  CD1 ILE A  90       9.977  -6.285  -3.688  1.00 93.19           C  
ATOM    687  N   TYR A  91       5.715  -5.867  -7.578  1.00 93.12           N  
ATOM    688  CA  TYR A  91       4.316  -5.594  -7.883  1.00 93.12           C  
ATOM    689  C   TYR A  91       3.404  -6.641  -7.254  1.00 93.12           C  
ATOM    690  CB  TYR A  91       4.094  -5.555  -9.398  1.00 93.12           C  
ATOM    691  O   TYR A  91       3.705  -7.836  -7.289  1.00 93.12           O  
ATOM    692  CG  TYR A  91       2.658  -5.777  -9.805  1.00 93.12           C  
ATOM    693  CD1 TYR A  91       2.223  -7.035 -10.227  1.00 93.12           C  
ATOM    694  CD2 TYR A  91       1.735  -4.738  -9.773  1.00 93.12           C  
ATOM    695  CE1 TYR A  91       0.901  -7.246 -10.609  1.00 93.12           C  
ATOM    696  CE2 TYR A  91       0.412  -4.941 -10.156  1.00 93.12           C  
ATOM    697  OH  TYR A  91      -1.305  -6.398 -10.938  1.00 93.12           O  
ATOM    698  CZ  TYR A  91       0.005  -6.195 -10.562  1.00 93.12           C  
ATOM    699  N   PHE A  92       2.287  -6.215  -6.711  1.00 93.75           N  
ATOM    700  CA  PHE A  92       1.275  -7.105  -6.152  1.00 93.75           C  
ATOM    701  C   PHE A  92      -0.083  -6.418  -6.098  1.00 93.75           C  
ATOM    702  CB  PHE A  92       1.683  -7.578  -4.754  1.00 93.75           C  
ATOM    703  O   PHE A  92      -0.163  -5.188  -6.141  1.00 93.75           O  
ATOM    704  CG  PHE A  92       1.896  -6.457  -3.773  1.00 93.75           C  
ATOM    705  CD1 PHE A  92       3.111  -5.785  -3.719  1.00 93.75           C  
ATOM    706  CD2 PHE A  92       0.881  -6.074  -2.906  1.00 93.75           C  
ATOM    707  CE1 PHE A  92       3.312  -4.746  -2.814  1.00 93.75           C  
ATOM    708  CE2 PHE A  92       1.074  -5.035  -1.999  1.00 93.75           C  
ATOM    709  CZ  PHE A  92       2.291  -4.375  -1.953  1.00 93.75           C  
ATOM    710  N   THR A  93      -1.121  -7.191  -6.031  1.00 93.88           N  
ATOM    711  CA  THR A  93      -2.475  -6.648  -6.008  1.00 93.88           C  
ATOM    712  C   THR A  93      -3.170  -6.988  -4.691  1.00 93.88           C  
ATOM    713  CB  THR A  93      -3.311  -7.184  -7.184  1.00 93.88           C  
ATOM    714  O   THR A  93      -2.984  -8.078  -4.148  1.00 93.88           O  
ATOM    715  CG2 THR A  93      -2.691  -6.789  -8.523  1.00 93.88           C  
ATOM    716  OG1 THR A  93      -3.381  -8.609  -7.105  1.00 93.88           O  
ATOM    717  N   VAL A  94      -3.947  -6.023  -4.234  1.00 94.12           N  
ATOM    718  CA  VAL A  94      -4.688  -6.223  -2.990  1.00 94.12           C  
ATOM    719  C   VAL A  94      -6.164  -5.910  -3.215  1.00 94.12           C  
ATOM    720  CB  VAL A  94      -4.125  -5.344  -1.850  1.00 94.12           C  
ATOM    721  O   VAL A  94      -6.516  -5.137  -4.109  1.00 94.12           O  
ATOM    722  CG1 VAL A  94      -2.672  -5.707  -1.555  1.00 94.12           C  
ATOM    723  CG2 VAL A  94      -4.246  -3.863  -2.205  1.00 94.12           C  
ATOM    724  N   SER A  95      -6.984  -6.520  -2.322  1.00 92.56           N  
ATOM    725  CA  SER A  95      -8.422  -6.270  -2.342  1.00 92.56           C  
ATOM    726  C   SER A  95      -8.984  -6.156  -0.927  1.00 92.56           C  
ATOM    727  CB  SER A  95      -9.148  -7.379  -3.100  1.00 92.56           C  
ATOM    728  O   SER A  95      -8.469  -6.785   0.001  1.00 92.56           O  
ATOM    729  OG  SER A  95      -8.695  -7.457  -4.438  1.00 92.56           O  
ATOM    730  N   PRO A  96     -10.023  -5.238  -0.861  1.00 91.44           N  
ATOM    731  CA  PRO A  96     -10.695  -5.285   0.439  1.00 91.44           C  
ATOM    732  C   PRO A  96     -11.172  -6.688   0.806  1.00 91.44           C  
ATOM    733  CB  PRO A  96     -11.883  -4.332   0.256  1.00 91.44           C  
ATOM    734  O   PRO A  96     -11.672  -7.418  -0.053  1.00 91.44           O  
ATOM    735  CG  PRO A  96     -11.445  -3.379  -0.810  1.00 91.44           C  
ATOM    736  CD  PRO A  96     -10.609  -4.129  -1.804  1.00 91.44           C  
ATOM    737  N   THR A  97     -10.898  -7.094   2.006  1.00 91.19           N  
ATOM    738  CA  THR A  97     -11.289  -8.414   2.492  1.00 91.19           C  
ATOM    739  C   THR A  97     -12.797  -8.594   2.412  1.00 91.19           C  
ATOM    740  CB  THR A  97     -10.812  -8.633   3.941  1.00 91.19           C  
ATOM    741  O   THR A  97     -13.555  -7.629   2.521  1.00 91.19           O  
ATOM    742  CG2 THR A  97     -11.250 -10.000   4.457  1.00 91.19           C  
ATOM    743  OG1 THR A  97      -9.383  -8.547   3.992  1.00 91.19           O  
ATOM    744  N   SER A  98     -13.250  -9.820   2.258  1.00 88.00           N  
ATOM    745  CA  SER A  98     -14.680 -10.117   2.225  1.00 88.00           C  
ATOM    746  C   SER A  98     -15.375  -9.609   3.484  1.00 88.00           C  
ATOM    747  CB  SER A  98     -14.914 -11.617   2.066  1.00 88.00           C  
ATOM    748  O   SER A  98     -14.891  -9.828   4.598  1.00 88.00           O  
ATOM    749  OG  SER A  98     -16.297 -11.906   2.031  1.00 88.00           O  
ATOM    750  N   GLY A  99     -16.406  -8.875   3.369  1.00 84.25           N  
ATOM    751  CA  GLY A  99     -17.125  -8.367   4.535  1.00 84.25           C  
ATOM    752  C   GLY A  99     -16.812  -6.918   4.840  1.00 84.25           C  
ATOM    753  O   GLY A  99     -17.469  -6.301   5.680  1.00 84.25           O  
ATOM    754  N   VAL A 100     -15.742  -6.398   4.188  1.00 86.94           N  
ATOM    755  CA  VAL A 100     -15.383  -4.988   4.285  1.00 86.94           C  
ATOM    756  C   VAL A 100     -15.953  -4.227   3.088  1.00 86.94           C  
ATOM    757  CB  VAL A 100     -13.852  -4.797   4.355  1.00 86.94           C  
ATOM    758  O   VAL A 100     -15.766  -4.637   1.939  1.00 86.94           O  
ATOM    759  CG1 VAL A 100     -13.484  -3.312   4.328  1.00 86.94           C  
ATOM    760  CG2 VAL A 100     -13.289  -5.465   5.609  1.00 86.94           C  
ATOM    761  N   SER A 101     -16.734  -3.205   3.426  1.00 87.25           N  
ATOM    762  CA  SER A 101     -17.453  -2.473   2.387  1.00 87.25           C  
ATOM    763  C   SER A 101     -16.484  -1.664   1.520  1.00 87.25           C  
ATOM    764  CB  SER A 101     -18.484  -1.543   3.006  1.00 87.25           C  
ATOM    765  O   SER A 101     -16.641  -1.600   0.299  1.00 87.25           O  
ATOM    766  OG  SER A 101     -17.891  -0.649   3.926  1.00 87.25           O  
ATOM    767  N   SER A 102     -15.438  -1.067   2.166  1.00 88.50           N  
ATOM    768  CA  SER A 102     -14.461  -0.261   1.443  1.00 88.50           C  
ATOM    769  C   SER A 102     -13.250   0.055   2.316  1.00 88.50           C  
ATOM    770  CB  SER A 102     -15.094   1.039   0.950  1.00 88.50           C  
ATOM    771  O   SER A 102     -13.336   0.023   3.547  1.00 88.50           O  
ATOM    772  OG  SER A 102     -15.484   1.854   2.043  1.00 88.50           O  
ATOM    773  N   VAL A 103     -12.117   0.388   1.595  1.00 90.69           N  
ATOM    774  CA  VAL A 103     -10.883   0.761   2.279  1.00 90.69           C  
ATOM    775  C   VAL A 103     -10.281   1.996   1.617  1.00 90.69           C  
ATOM    776  CB  VAL A 103      -9.859  -0.399   2.279  1.00 90.69           C  
ATOM    777  O   VAL A 103     -10.180   2.066   0.390  1.00 90.69           O  
ATOM    778  CG1 VAL A 103      -8.562   0.025   2.967  1.00 90.69           C  
ATOM    779  CG2 VAL A 103     -10.453  -1.631   2.961  1.00 90.69           C  
ATOM    780  N   GLU A 104     -10.016   2.980   2.461  1.00 91.44           N  
ATOM    781  CA  GLU A 104      -9.336   4.160   1.942  1.00 91.44           C  
ATOM    782  C   GLU A 104      -7.852   3.881   1.702  1.00 91.44           C  
ATOM    783  CB  GLU A 104      -9.500   5.344   2.902  1.00 91.44           C  
ATOM    784  O   GLU A 104      -7.141   3.461   2.615  1.00 91.44           O  
ATOM    785  CG  GLU A 104      -8.789   6.609   2.445  1.00 91.44           C  
ATOM    786  CD  GLU A 104      -9.508   7.320   1.309  1.00 91.44           C  
ATOM    787  OE1 GLU A 104      -8.836   8.000   0.500  1.00 91.44           O  
ATOM    788  OE2 GLU A 104     -10.750   7.195   1.226  1.00 91.44           O  
ATOM    789  N   LEU A 105      -7.406   4.160   0.448  1.00 92.00           N  
ATOM    790  CA  LEU A 105      -6.020   3.877   0.091  1.00 92.00           C  
ATOM    791  C   LEU A 105      -5.309   5.148  -0.365  1.00 92.00           C  
ATOM    792  CB  LEU A 105      -5.953   2.818  -1.012  1.00 92.00           C  
ATOM    793  O   LEU A 105      -4.527   5.117  -1.318  1.00 92.00           O  
ATOM    794  CG  LEU A 105      -6.469   1.425  -0.644  1.00 92.00           C  
ATOM    795  CD1 LEU A 105      -6.457   0.516  -1.868  1.00 92.00           C  
ATOM    796  CD2 LEU A 105      -5.629   0.826   0.480  1.00 92.00           C  
ATOM    797  N   ASP A 106      -5.574   6.184   0.349  1.00 92.88           N  
ATOM    798  CA  ASP A 106      -4.879   7.445   0.132  1.00 92.88           C  
ATOM    799  C   ASP A 106      -3.512   7.441   0.814  1.00 92.88           C  
ATOM    800  CB  ASP A 106      -5.719   8.617   0.644  1.00 92.88           C  
ATOM    801  O   ASP A 106      -3.387   7.016   1.965  1.00 92.88           O  
ATOM    802  CG  ASP A 106      -5.184   9.969   0.198  1.00 92.88           C  
ATOM    803  OD1 ASP A 106      -4.000  10.273   0.459  1.00 92.88           O  
ATOM    804  OD2 ASP A 106      -5.957  10.734  -0.417  1.00 92.88           O  
ATOM    805  N   PRO A 107      -2.520   7.875  -0.009  1.00 92.69           N  
ATOM    806  CA  PRO A 107      -1.176   7.879   0.573  1.00 92.69           C  
ATOM    807  C   PRO A 107      -1.097   8.688   1.867  1.00 92.69           C  
ATOM    808  CB  PRO A 107      -0.320   8.516  -0.522  1.00 92.69           C  
ATOM    809  O   PRO A 107      -0.176   8.492   2.666  1.00 92.69           O  
ATOM    810  CG  PRO A 107      -1.062   8.250  -1.792  1.00 92.69           C  
ATOM    811  CD  PRO A 107      -2.533   8.234  -1.492  1.00 92.69           C  
ATOM    812  N   ALA A 108      -2.084   9.570   2.164  1.00 93.06           N  
ATOM    813  CA  ALA A 108      -2.129  10.367   3.391  1.00 93.06           C  
ATOM    814  C   ALA A 108      -2.578   9.516   4.578  1.00 93.06           C  
ATOM    815  CB  ALA A 108      -3.061  11.562   3.215  1.00 93.06           C  
ATOM    816  O   ALA A 108      -2.219   9.797   5.723  1.00 93.06           O  
ATOM    817  N   THR A 109      -3.285   8.516   4.363  1.00 92.31           N  
ATOM    818  CA  THR A 109      -3.893   7.766   5.453  1.00 92.31           C  
ATOM    819  C   THR A 109      -3.422   6.312   5.434  1.00 92.31           C  
ATOM    820  CB  THR A 109      -5.430   7.809   5.375  1.00 92.31           C  
ATOM    821  O   THR A 109      -3.592   5.586   6.418  1.00 92.31           O  
ATOM    822  CG2 THR A 109      -5.945   9.242   5.496  1.00 92.31           C  
ATOM    823  OG1 THR A 109      -5.855   7.266   4.117  1.00 92.31           O  
ATOM    824  N   THR A 110      -2.846   5.895   4.359  1.00 94.25           N  
ATOM    825  CA  THR A 110      -2.363   4.527   4.211  1.00 94.25           C  
ATOM    826  C   THR A 110      -0.841   4.500   4.102  1.00 94.25           C  
ATOM    827  CB  THR A 110      -2.982   3.848   2.975  1.00 94.25           C  
ATOM    828  O   THR A 110      -0.252   5.293   3.361  1.00 94.25           O  
ATOM    829  CG2 THR A 110      -2.518   2.400   2.854  1.00 94.25           C  
ATOM    830  OG1 THR A 110      -4.410   3.873   3.090  1.00 94.25           O  
ATOM    831  N   GLY A 111      -0.254   3.572   4.891  1.00 95.00           N  
ATOM    832  CA  GLY A 111       1.193   3.439   4.832  1.00 95.00           C  
ATOM    833  C   GLY A 111       1.648   2.119   4.242  1.00 95.00           C  
ATOM    834  O   GLY A 111       0.939   1.114   4.336  1.00 95.00           O  
ATOM    835  N   LEU A 112       2.777   2.127   3.543  1.00 96.81           N  
ATOM    836  CA  LEU A 112       3.422   0.924   3.029  1.00 96.81           C  
ATOM    837  C   LEU A 112       4.887   0.870   3.451  1.00 96.81           C  
ATOM    838  CB  LEU A 112       3.318   0.872   1.502  1.00 96.81           C  
ATOM    839  O   LEU A 112       5.637   1.823   3.232  1.00 96.81           O  
ATOM    840  CG  LEU A 112       3.795  -0.419   0.834  1.00 96.81           C  
ATOM    841  CD1 LEU A 112       2.910  -0.753  -0.363  1.00 96.81           C  
ATOM    842  CD2 LEU A 112       5.254  -0.296   0.410  1.00 96.81           C  
ATOM    843  N   SER A 113       5.219  -0.310   4.082  1.00 96.19           N  
ATOM    844  CA  SER A 113       6.590  -0.515   4.543  1.00 96.19           C  
ATOM    845  C   SER A 113       7.223  -1.729   3.875  1.00 96.19           C  
ATOM    846  CB  SER A 113       6.621  -0.686   6.062  1.00 96.19           C  
ATOM    847  O   SER A 113       6.535  -2.703   3.564  1.00 96.19           O  
ATOM    848  OG  SER A 113       6.090   0.458   6.711  1.00 96.19           O  
ATOM    849  N   PHE A 114       8.406  -1.617   3.631  1.00 95.62           N  
ATOM    850  CA  PHE A 114       9.195  -2.674   3.012  1.00 95.62           C  
ATOM    851  C   PHE A 114      10.398  -3.029   3.879  1.00 95.62           C  
ATOM    852  CB  PHE A 114       9.664  -2.252   1.615  1.00 95.62           C  
ATOM    853  O   PHE A 114      11.195  -2.156   4.242  1.00 95.62           O  
ATOM    854  CG  PHE A 114      10.602  -3.234   0.966  1.00 95.62           C  
ATOM    855  CD1 PHE A 114      11.977  -3.018   0.980  1.00 95.62           C  
ATOM    856  CD2 PHE A 114      10.109  -4.371   0.342  1.00 95.62           C  
ATOM    857  CE1 PHE A 114      12.844  -3.926   0.380  1.00 95.62           C  
ATOM    858  CE2 PHE A 114      10.977  -5.285  -0.260  1.00 95.62           C  
ATOM    859  CZ  PHE A 114      12.344  -5.059  -0.241  1.00 95.62           C  
ATOM    860  N   ILE A 115      10.531  -4.379   4.129  1.00 94.56           N  
ATOM    861  CA  ILE A 115      11.609  -4.832   4.996  1.00 94.56           C  
ATOM    862  C   ILE A 115      12.352  -5.996   4.336  1.00 94.56           C  
ATOM    863  CB  ILE A 115      11.086  -5.250   6.387  1.00 94.56           C  
ATOM    864  O   ILE A 115      11.727  -6.973   3.912  1.00 94.56           O  
ATOM    865  CG1 ILE A 115      10.305  -4.094   7.031  1.00 94.56           C  
ATOM    866  CG2 ILE A 115      12.234  -5.699   7.289  1.00 94.56           C  
ATOM    867  CD1 ILE A 115       9.453  -4.512   8.219  1.00 94.56           C  
ATOM    868  N   ALA A 116      13.625  -5.844   4.184  1.00 93.38           N  
ATOM    869  CA  ALA A 116      14.555  -6.891   3.779  1.00 93.38           C  
ATOM    870  C   ALA A 116      15.648  -7.086   4.824  1.00 93.38           C  
ATOM    871  CB  ALA A 116      15.172  -6.562   2.422  1.00 93.38           C  
ATOM    872  O   ALA A 116      16.672  -6.391   4.801  1.00 93.38           O  
ATOM    873  N   THR A 117      15.477  -8.008   5.730  1.00 89.75           N  
ATOM    874  CA  THR A 117      16.250  -8.195   6.949  1.00 89.75           C  
ATOM    875  C   THR A 117      17.672  -8.641   6.617  1.00 89.75           C  
ATOM    876  CB  THR A 117      15.594  -9.234   7.879  1.00 89.75           C  
ATOM    877  O   THR A 117      18.641  -8.188   7.246  1.00 89.75           O  
ATOM    878  CG2 THR A 117      16.375  -9.383   9.180  1.00 89.75           C  
ATOM    879  OG1 THR A 117      14.266  -8.812   8.180  1.00 89.75           O  
ATOM    880  N   GLU A 118      17.859  -9.477   5.617  1.00 89.12           N  
ATOM    881  CA  GLU A 118      19.172 -10.008   5.242  1.00 89.12           C  
ATOM    882  C   GLU A 118      20.078  -8.906   4.688  1.00 89.12           C  
ATOM    883  CB  GLU A 118      19.016 -11.133   4.219  1.00 89.12           C  
ATOM    884  O   GLU A 118      21.297  -9.000   4.785  1.00 89.12           O  
ATOM    885  CG  GLU A 118      18.281 -12.352   4.750  1.00 89.12           C  
ATOM    886  CD  GLU A 118      19.094 -13.133   5.781  1.00 89.12           C  
ATOM    887  OE1 GLU A 118      18.500 -13.969   6.504  1.00 89.12           O  
ATOM    888  OE2 GLU A 118      20.312 -12.906   5.871  1.00 89.12           O  
ATOM    889  N   GLU A 119      19.406  -7.844   4.145  1.00 88.50           N  
ATOM    890  CA  GLU A 119      20.141  -6.730   3.557  1.00 88.50           C  
ATOM    891  C   GLU A 119      20.172  -5.527   4.492  1.00 88.50           C  
ATOM    892  CB  GLU A 119      19.531  -6.336   2.207  1.00 88.50           C  
ATOM    893  O   GLU A 119      20.750  -4.492   4.168  1.00 88.50           O  
ATOM    894  CG  GLU A 119      19.562  -7.453   1.174  1.00 88.50           C  
ATOM    895  CD  GLU A 119      20.969  -7.863   0.761  1.00 88.50           C  
ATOM    896  OE1 GLU A 119      21.172  -9.031   0.352  1.00 88.50           O  
ATOM    897  OE2 GLU A 119      21.875  -7.008   0.849  1.00 88.50           O  
ATOM    898  N   GLY A 120      19.562  -5.633   5.727  1.00 90.06           N  
ATOM    899  CA  GLY A 120      19.484  -4.543   6.688  1.00 90.06           C  
ATOM    900  C   GLY A 120      18.672  -3.367   6.195  1.00 90.06           C  
ATOM    901  O   GLY A 120      18.969  -2.215   6.504  1.00 90.06           O  
ATOM    902  N   ILE A 121      17.703  -3.600   5.379  1.00 92.62           N  
ATOM    903  CA  ILE A 121      16.891  -2.553   4.770  1.00 92.62           C  
ATOM    904  C   ILE A 121      15.531  -2.502   5.441  1.00 92.62           C  
ATOM    905  CB  ILE A 121      16.734  -2.775   3.248  1.00 92.62           C  
ATOM    906  O   ILE A 121      14.852  -3.527   5.566  1.00 92.62           O  
ATOM    907  CG1 ILE A 121      18.109  -2.697   2.553  1.00 92.62           C  
ATOM    908  CG2 ILE A 121      15.766  -1.757   2.652  1.00 92.62           C  
ATOM    909  CD1 ILE A 121      18.094  -3.184   1.110  1.00 92.62           C  
ATOM    910  N   THR A 122      15.172  -1.341   5.953  1.00 93.94           N  
ATOM    911  CA  THR A 122      13.852  -1.067   6.496  1.00 93.94           C  
ATOM    912  C   THR A 122      13.320   0.273   5.992  1.00 93.94           C  
ATOM    913  CB  THR A 122      13.867  -1.065   8.039  1.00 93.94           C  
ATOM    914  O   THR A 122      13.898   1.323   6.285  1.00 93.94           O  
ATOM    915  CG2 THR A 122      12.469  -0.875   8.602  1.00 93.94           C  
ATOM    916  OG1 THR A 122      14.398  -2.312   8.500  1.00 93.94           O  
ATOM    917  N   LEU A 123      12.297   0.164   5.176  1.00 94.25           N  
ATOM    918  CA  LEU A 123      11.656   1.361   4.641  1.00 94.25           C  
ATOM    919  C   LEU A 123      10.234   1.501   5.172  1.00 94.25           C  
ATOM    920  CB  LEU A 123      11.648   1.323   3.111  1.00 94.25           C  
ATOM    921  O   LEU A 123       9.453   0.551   5.113  1.00 94.25           O  
ATOM    922  CG  LEU A 123      13.008   1.223   2.424  1.00 94.25           C  
ATOM    923  CD1 LEU A 123      12.828   1.075   0.916  1.00 94.25           C  
ATOM    924  CD2 LEU A 123      13.859   2.441   2.752  1.00 94.25           C  
ATOM    925  N   SER A 124       9.992   2.689   5.695  1.00 94.12           N  
ATOM    926  CA  SER A 124       8.648   2.953   6.199  1.00 94.12           C  
ATOM    927  C   SER A 124       7.969   4.059   5.406  1.00 94.12           C  
ATOM    928  CB  SER A 124       8.703   3.330   7.680  1.00 94.12           C  
ATOM    929  O   SER A 124       8.625   4.984   4.930  1.00 94.12           O  
ATOM    930  OG  SER A 124       9.258   2.281   8.453  1.00 94.12           O  
ATOM    931  N   ASN A 125       6.707   3.852   5.125  1.00 93.56           N  
ATOM    932  CA  ASN A 125       5.828   4.836   4.504  1.00 93.56           C  
ATOM    933  C   ASN A 125       6.312   5.219   3.107  1.00 93.56           C  
ATOM    934  CB  ASN A 125       5.707   6.082   5.383  1.00 93.56           C  
ATOM    935  O   ASN A 125       6.402   6.402   2.779  1.00 93.56           O  
ATOM    936  CG  ASN A 125       4.883   5.840   6.633  1.00 93.56           C  
ATOM    937  ND2 ASN A 125       5.148   6.613   7.676  1.00 93.56           N  
ATOM    938  OD1 ASN A 125       4.016   4.961   6.656  1.00 93.56           O  
ATOM    939  N   ILE A 126       6.609   4.219   2.324  1.00 95.44           N  
ATOM    940  CA  ILE A 126       7.156   4.430   0.987  1.00 95.44           C  
ATOM    941  C   ILE A 126       6.016   4.566  -0.020  1.00 95.44           C  
ATOM    942  CB  ILE A 126       8.094   3.277   0.573  1.00 95.44           C  
ATOM    943  O   ILE A 126       6.254   4.805  -1.207  1.00 95.44           O  
ATOM    944  CG1 ILE A 126       7.355   1.935   0.629  1.00 95.44           C  
ATOM    945  CG2 ILE A 126       9.344   3.252   1.463  1.00 95.44           C  
ATOM    946  CD1 ILE A 126       8.133   0.775   0.020  1.00 95.44           C  
ATOM    947  N   TYR A 127       4.738   4.457   0.427  1.00 96.12           N  
ATOM    948  CA  TYR A 127       3.553   4.703  -0.385  1.00 96.12           C  
ATOM    949  C   TYR A 127       3.309   6.199  -0.553  1.00 96.12           C  
ATOM    950  CB  TYR A 127       2.322   4.043   0.244  1.00 96.12           C  
ATOM    951  O   TYR A 127       2.840   6.867   0.373  1.00 96.12           O  
ATOM    952  CG  TYR A 127       1.054   4.242  -0.549  1.00 96.12           C  
ATOM    953  CD1 TYR A 127      -0.148   4.547   0.088  1.00 96.12           C  
ATOM    954  CD2 TYR A 127       1.053   4.129  -1.935  1.00 96.12           C  
ATOM    955  CE1 TYR A 127      -1.320   4.727  -0.639  1.00 96.12           C  
ATOM    956  CE2 TYR A 127      -0.113   4.309  -2.672  1.00 96.12           C  
ATOM    957  OH  TYR A 127      -2.451   4.789  -2.738  1.00 96.12           O  
ATOM    958  CZ  TYR A 127      -1.293   4.609  -2.016  1.00 96.12           C  
ATOM    959  N   LYS A 128       3.604   6.781  -1.808  1.00 93.62           N  
ATOM    960  CA  LYS A 128       3.654   8.234  -1.938  1.00 93.62           C  
ATOM    961  C   LYS A 128       2.633   8.734  -2.957  1.00 93.62           C  
ATOM    962  CB  LYS A 128       5.059   8.688  -2.342  1.00 93.62           C  
ATOM    963  O   LYS A 128       2.146   9.859  -2.855  1.00 93.62           O  
ATOM    964  CG  LYS A 128       6.125   8.398  -1.295  1.00 93.62           C  
ATOM    965  CD  LYS A 128       5.875   9.180  -0.011  1.00 93.62           C  
ATOM    966  CE  LYS A 128       6.992   8.961   1.003  1.00 93.62           C  
ATOM    967  NZ  LYS A 128       6.727   9.688   2.281  1.00 93.62           N  
ATOM    968  N   TYR A 129       2.336   7.852  -3.936  1.00 91.88           N  
ATOM    969  CA  TYR A 129       1.486   8.312  -5.031  1.00 91.88           C  
ATOM    970  C   TYR A 129       0.356   7.320  -5.293  1.00 91.88           C  
ATOM    971  CB  TYR A 129       2.312   8.508  -6.305  1.00 91.88           C  
ATOM    972  O   TYR A 129       0.505   6.121  -5.055  1.00 91.88           O  
ATOM    973  CG  TYR A 129       3.480   9.445  -6.129  1.00 91.88           C  
ATOM    974  CD1 TYR A 129       3.287  10.828  -6.086  1.00 91.88           C  
ATOM    975  CD2 TYR A 129       4.777   8.961  -6.012  1.00 91.88           C  
ATOM    976  CE1 TYR A 129       4.359  11.695  -5.930  1.00 91.88           C  
ATOM    977  CE2 TYR A 129       5.855   9.820  -5.852  1.00 91.88           C  
ATOM    978  OH  TYR A 129       6.703  12.047  -5.656  1.00 91.88           O  
ATOM    979  CZ  TYR A 129       5.641  11.188  -5.812  1.00 91.88           C  
ATOM    980  N   THR A 130      -0.793   7.945  -5.789  1.00 90.31           N  
ATOM    981  CA  THR A 130      -1.925   7.094  -6.133  1.00 90.31           C  
ATOM    982  C   THR A 130      -2.582   7.562  -7.430  1.00 90.31           C  
ATOM    983  CB  THR A 130      -2.971   7.066  -5.004  1.00 90.31           C  
ATOM    984  O   THR A 130      -2.756   8.766  -7.641  1.00 90.31           O  
ATOM    985  CG2 THR A 130      -3.539   8.461  -4.750  1.00 90.31           C  
ATOM    986  OG1 THR A 130      -4.039   6.188  -5.371  1.00 90.31           O  
ATOM    987  N   LEU A 131      -2.844   6.590  -8.273  1.00 86.69           N  
ATOM    988  CA  LEU A 131      -3.562   6.883  -9.508  1.00 86.69           C  
ATOM    989  C   LEU A 131      -5.055   6.621  -9.344  1.00 86.69           C  
ATOM    990  CB  LEU A 131      -3.010   6.047 -10.664  1.00 86.69           C  
ATOM    991  O   LEU A 131      -5.816   6.711 -10.305  1.00 86.69           O  
ATOM    992  CG  LEU A 131      -1.578   6.355 -11.102  1.00 86.69           C  
ATOM    993  CD1 LEU A 131      -1.144   5.402 -12.203  1.00 86.69           C  
ATOM    994  CD2 LEU A 131      -1.459   7.805 -11.562  1.00 86.69           C  
ATOM    995  N   LEU A 132      -5.480   6.316  -8.141  1.00 84.44           N  
ATOM    996  CA  LEU A 132      -6.879   6.023  -7.844  1.00 84.44           C  
ATOM    997  C   LEU A 132      -7.734   7.281  -7.953  1.00 84.44           C  
ATOM    998  CB  LEU A 132      -7.020   5.418  -6.445  1.00 84.44           C  
ATOM    999  O   LEU A 132      -8.938   7.199  -8.211  1.00 84.44           O  
ATOM   1000  CG  LEU A 132      -6.270   4.105  -6.195  1.00 84.44           C  
ATOM   1001  CD1 LEU A 132      -6.469   3.648  -4.754  1.00 84.44           C  
ATOM   1002  CD2 LEU A 132      -6.734   3.031  -7.172  1.00 84.44           C  
ATOM   1003  N   THR A 133      -7.168   8.422  -7.715  1.00 79.38           N  
ATOM   1004  CA  THR A 133      -7.887   9.688  -7.637  1.00 79.38           C  
ATOM   1005  C   THR A 133      -7.789  10.445  -8.953  1.00 79.38           C  
ATOM   1006  CB  THR A 133      -7.348  10.562  -6.492  1.00 79.38           C  
ATOM   1007  O   THR A 133      -8.391  11.516  -9.109  1.00 79.38           O  
ATOM   1008  CG2 THR A 133      -7.531   9.875  -5.141  1.00 79.38           C  
ATOM   1009  OG1 THR A 133      -5.953  10.812  -6.703  1.00 79.38           O  
ATOM   1010  N   ASP A 134      -7.039   9.875  -9.844  1.00 71.69           N  
ATOM   1011  CA  ASP A 134      -6.801  10.562 -11.109  1.00 71.69           C  
ATOM   1012  C   ASP A 134      -8.000  10.422 -12.047  1.00 71.69           C  
ATOM   1013  CB  ASP A 134      -5.539  10.023 -11.789  1.00 71.69           C  
ATOM   1014  O   ASP A 134      -8.375   9.312 -12.422  1.00 71.69           O  
ATOM   1015  CG  ASP A 134      -4.992  10.953 -12.852  1.00 71.69           C  
ATOM   1016  OD1 ASP A 134      -5.680  11.930 -13.227  1.00 71.69           O  
ATOM   1017  OD2 ASP A 134      -3.855  10.719 -13.320  1.00 71.69           O  
ATOM   1018  N   THR A 135      -8.797  11.531 -12.164  1.00 58.91           N  
ATOM   1019  CA  THR A 135     -10.070  11.656 -12.859  1.00 58.91           C  
ATOM   1020  C   THR A 135      -9.859  12.008 -14.328  1.00 58.91           C  
ATOM   1021  CB  THR A 135     -10.961  12.727 -12.203  1.00 58.91           C  
ATOM   1022  O   THR A 135     -10.766  11.852 -15.148  1.00 58.91           O  
ATOM   1023  CG2 THR A 135     -11.352  12.320 -10.789  1.00 58.91           C  
ATOM   1024  OG1 THR A 135     -10.242  13.969 -12.148  1.00 58.91           O  
ATOM   1025  N   HIS A 136      -8.539  12.242 -14.750  1.00 52.69           N  
ATOM   1026  CA  HIS A 136      -8.203  12.664 -16.109  1.00 52.69           C  
ATOM   1027  C   HIS A 136      -7.211  11.695 -16.750  1.00 52.69           C  
ATOM   1028  CB  HIS A 136      -7.625  14.078 -16.094  1.00 52.69           C  
ATOM   1029  O   HIS A 136      -6.016  11.742 -16.453  1.00 52.69           O  
ATOM   1030  CG  HIS A 136      -8.617  15.125 -15.703  1.00 52.69           C  
ATOM   1031  CD2 HIS A 136      -8.695  15.898 -14.594  1.00 52.69           C  
ATOM   1032  ND1 HIS A 136      -9.680  15.477 -16.500  1.00 52.69           N  
ATOM   1033  CE1 HIS A 136     -10.383  16.422 -15.898  1.00 52.69           C  
ATOM   1034  NE2 HIS A 136      -9.805  16.703 -14.742  1.00 52.69           N  
ATOM   1035  N   LEU A 137      -7.477  10.414 -16.688  1.00 53.53           N  
ATOM   1036  CA  LEU A 137      -6.410   9.664 -17.344  1.00 53.53           C  
ATOM   1037  C   LEU A 137      -6.406   9.922 -18.844  1.00 53.53           C  
ATOM   1038  CB  LEU A 137      -6.570   8.164 -17.078  1.00 53.53           C  
ATOM   1039  O   LEU A 137      -7.316   9.492 -19.547  1.00 53.53           O  
ATOM   1040  CG  LEU A 137      -6.406   7.715 -15.617  1.00 53.53           C  
ATOM   1041  CD1 LEU A 137      -6.973   6.309 -15.430  1.00 53.53           C  
ATOM   1042  CD2 LEU A 137      -4.941   7.766 -15.203  1.00 53.53           C  
ATOM   1043  N   THR A 138      -6.426  11.266 -19.219  1.00 49.41           N  
ATOM   1044  CA  THR A 138      -6.062  11.664 -20.578  1.00 49.41           C  
ATOM   1045  C   THR A 138      -5.262  10.562 -21.266  1.00 49.41           C  
ATOM   1046  CB  THR A 138      -5.246  12.969 -20.578  1.00 49.41           C  
ATOM   1047  O   THR A 138      -4.586   9.766 -20.609  1.00 49.41           O  
ATOM   1048  CG2 THR A 138      -6.148  14.180 -20.375  1.00 49.41           C  
ATOM   1049  OG1 THR A 138      -4.281  12.922 -19.516  1.00 49.41           O  
ATOM   1050  N   PRO A 139      -5.719  10.008 -22.484  1.00 50.00           N  
ATOM   1051  CA  PRO A 139      -4.828   9.062 -23.156  1.00 50.00           C  
ATOM   1052  C   PRO A 139      -3.355   9.312 -22.859  1.00 50.00           C  
ATOM   1053  CB  PRO A 139      -5.129   9.312 -24.641  1.00 50.00           C  
ATOM   1054  O   PRO A 139      -2.934  10.469 -22.719  1.00 50.00           O  
ATOM   1055  CG  PRO A 139      -6.137  10.414 -24.656  1.00 50.00           C  
ATOM   1056  CD  PRO A 139      -6.383  10.852 -23.234  1.00 50.00           C  
ATOM   1057  N   VAL A 140      -2.783   8.484 -21.938  1.00 53.59           N  
ATOM   1058  CA  VAL A 140      -1.331   8.523 -21.812  1.00 53.59           C  
ATOM   1059  C   VAL A 140      -0.690   8.594 -23.203  1.00 53.59           C  
ATOM   1060  CB  VAL A 140      -0.798   7.297 -21.047  1.00 53.59           C  
ATOM   1061  O   VAL A 140      -1.048   7.828 -24.094  1.00 53.59           O  
ATOM   1062  CG1 VAL A 140       0.721   7.363 -20.906  1.00 53.59           C  
ATOM   1063  CG2 VAL A 140      -1.463   7.199 -19.672  1.00 53.59           C  
ATOM   1064  N   SER A 141      -0.408   9.852 -23.703  1.00 51.66           N  
ATOM   1065  CA  SER A 141       0.336   9.906 -24.953  1.00 51.66           C  
ATOM   1066  C   SER A 141       1.680   9.195 -24.828  1.00 51.66           C  
ATOM   1067  CB  SER A 141       0.556  11.359 -25.391  1.00 51.66           C  
ATOM   1068  O   SER A 141       2.479   9.516 -23.953  1.00 51.66           O  
ATOM   1069  OG  SER A 141      -0.057  12.250 -24.469  1.00 51.66           O  
ATOM   1070  N   ALA A 142       1.640   8.016 -25.016  1.00 50.94           N  
ATOM   1071  CA  ALA A 142       2.912   7.309 -25.141  1.00 50.94           C  
ATOM   1072  C   ALA A 142       3.332   7.176 -26.594  1.00 50.94           C  
ATOM   1073  CB  ALA A 142       2.818   5.930 -24.484  1.00 50.94           C  
ATOM   1074  O   ALA A 142       2.623   6.566 -27.406  1.00 50.94           O  
ATOM   1075  N   SER A 143       4.238   8.031 -27.016  1.00 49.75           N  
ATOM   1076  CA  SER A 143       4.781   7.895 -28.375  1.00 49.75           C  
ATOM   1077  C   SER A 143       3.805   8.430 -29.406  1.00 49.75           C  
ATOM   1078  CB  SER A 143       5.109   6.434 -28.672  1.00 49.75           C  
ATOM   1079  O   SER A 143       3.701   7.883 -30.516  1.00 49.75           O  
ATOM   1080  OG  SER A 143       6.059   5.930 -27.750  1.00 49.75           O  
ATOM   1081  N   GLY A 144       2.896   9.461 -29.062  1.00 51.12           N  
ATOM   1082  CA  GLY A 144       1.946   9.961 -30.047  1.00 51.12           C  
ATOM   1083  C   GLY A 144       0.652   9.172 -30.078  1.00 51.12           C  
ATOM   1084  O   GLY A 144      -0.237   9.453 -30.891  1.00 51.12           O  
ATOM   1085  N   TYR A 145       0.646   8.023 -29.172  1.00 52.12           N  
ATOM   1086  CA  TYR A 145      -0.552   7.203 -29.047  1.00 52.12           C  
ATOM   1087  C   TYR A 145      -1.300   7.512 -27.766  1.00 52.12           C  
ATOM   1088  CB  TYR A 145      -0.191   5.715 -29.109  1.00 52.12           C  
ATOM   1089  O   TYR A 145      -0.682   7.738 -26.719  1.00 52.12           O  
ATOM   1090  CG  TYR A 145       0.439   5.289 -30.406  1.00 52.12           C  
ATOM   1091  CD1 TYR A 145      -0.348   4.914 -31.500  1.00 52.12           C  
ATOM   1092  CD2 TYR A 145       1.821   5.262 -30.562  1.00 52.12           C  
ATOM   1093  CE1 TYR A 145       0.228   4.520 -32.688  1.00 52.12           C  
ATOM   1094  CE2 TYR A 145       2.408   4.867 -31.766  1.00 52.12           C  
ATOM   1095  OH  TYR A 145       2.180   4.113 -34.000  1.00 52.12           O  
ATOM   1096  CZ  TYR A 145       1.604   4.500 -32.812  1.00 52.12           C  
ATOM   1097  N   SER A 146      -2.588   7.828 -27.859  1.00 52.12           N  
ATOM   1098  CA  SER A 146      -3.447   8.062 -26.703  1.00 52.12           C  
ATOM   1099  C   SER A 146      -3.859   6.746 -26.047  1.00 52.12           C  
ATOM   1100  CB  SER A 146      -4.695   8.844 -27.109  1.00 52.12           C  
ATOM   1101  O   SER A 146      -4.340   5.832 -26.719  1.00 52.12           O  
ATOM   1102  OG  SER A 146      -4.348  10.156 -27.531  1.00 52.12           O  
ATOM   1103  N   LEU A 147      -3.178   6.434 -24.953  1.00 56.84           N  
ATOM   1104  CA  LEU A 147      -3.557   5.223 -24.234  1.00 56.84           C  
ATOM   1105  C   LEU A 147      -4.770   5.473 -23.344  1.00 56.84           C  
ATOM   1106  CB  LEU A 147      -2.387   4.707 -23.391  1.00 56.84           C  
ATOM   1107  O   LEU A 147      -4.766   6.402 -22.531  1.00 56.84           O  
ATOM   1108  CG  LEU A 147      -1.364   3.830 -24.125  1.00 56.84           C  
ATOM   1109  CD1 LEU A 147       0.021   4.465 -24.047  1.00 56.84           C  
ATOM   1110  CD2 LEU A 147      -1.345   2.428 -23.516  1.00 56.84           C  
ATOM   1111  N   THR A 148      -5.988   5.016 -23.781  1.00 53.91           N  
ATOM   1112  CA  THR A 148      -7.238   5.133 -23.031  1.00 53.91           C  
ATOM   1113  C   THR A 148      -7.375   4.008 -22.016  1.00 53.91           C  
ATOM   1114  CB  THR A 148      -8.453   5.117 -23.984  1.00 53.91           C  
ATOM   1115  O   THR A 148      -7.059   2.854 -22.312  1.00 53.91           O  
ATOM   1116  CG2 THR A 148      -9.711   5.605 -23.281  1.00 53.91           C  
ATOM   1117  OG1 THR A 148      -8.188   5.969 -25.109  1.00 53.91           O  
ATOM   1118  N   LEU A 149      -7.207   4.309 -20.734  1.00 60.41           N  
ATOM   1119  CA  LEU A 149      -7.559   3.377 -19.656  1.00 60.41           C  
ATOM   1120  C   LEU A 149      -8.758   2.525 -20.062  1.00 60.41           C  
ATOM   1121  CB  LEU A 149      -7.863   4.133 -18.359  1.00 60.41           C  
ATOM   1122  O   LEU A 149      -9.656   3.000 -20.766  1.00 60.41           O  
ATOM   1123  CG  LEU A 149      -6.684   4.863 -17.719  1.00 60.41           C  
ATOM   1124  CD1 LEU A 149      -7.164   6.141 -17.031  1.00 60.41           C  
ATOM   1125  CD2 LEU A 149      -5.973   3.953 -16.719  1.00 60.41           C  
ATOM   1126  N   GLU A 150      -8.570   1.130 -20.016  1.00 61.59           N  
ATOM   1127  CA  GLU A 150      -9.695   0.226 -20.266  1.00 61.59           C  
ATOM   1128  C   GLU A 150     -10.859   0.534 -19.328  1.00 61.59           C  
ATOM   1129  CB  GLU A 150      -9.250  -1.231 -20.094  1.00 61.59           C  
ATOM   1130  O   GLU A 150     -10.664   0.899 -18.172  1.00 61.59           O  
ATOM   1131  CG  GLU A 150      -8.250  -1.696 -21.141  1.00 61.59           C  
ATOM   1132  CD  GLU A 150      -7.871  -3.164 -21.000  1.00 61.59           C  
ATOM   1133  OE1 GLU A 150      -6.973  -3.633 -21.719  1.00 61.59           O  
ATOM   1134  OE2 GLU A 150      -8.484  -3.850 -20.141  1.00 61.59           O  
ATOM   1135  N   SER A 151     -12.055   0.778 -19.922  1.00 60.94           N  
ATOM   1136  CA  SER A 151     -13.258   1.044 -19.141  1.00 60.94           C  
ATOM   1137  C   SER A 151     -14.258  -0.103 -19.266  1.00 60.94           C  
ATOM   1138  CB  SER A 151     -13.914   2.348 -19.609  1.00 60.94           C  
ATOM   1139  O   SER A 151     -14.266  -0.823 -20.266  1.00 60.94           O  
ATOM   1140  OG  SER A 151     -14.398   2.229 -20.922  1.00 60.94           O  
ATOM   1141  N   ASN A 152     -14.695  -0.553 -18.188  1.00 55.81           N  
ATOM   1142  CA  ASN A 152     -15.820  -1.480 -18.188  1.00 55.81           C  
ATOM   1143  C   ASN A 152     -17.094  -0.811 -17.688  1.00 55.81           C  
ATOM   1144  CB  ASN A 152     -15.508  -2.713 -17.328  1.00 55.81           C  
ATOM   1145  O   ASN A 152     -17.078  -0.068 -16.703  1.00 55.81           O  
ATOM   1146  CG  ASN A 152     -14.500  -3.633 -18.000  1.00 55.81           C  
ATOM   1147  ND2 ASN A 152     -13.680  -4.301 -17.188  1.00 55.81           N  
ATOM   1148  OD1 ASN A 152     -14.453  -3.740 -19.234  1.00 55.81           O  
ATOM   1149  N   LEU A 153     -18.203  -0.901 -18.516  1.00 55.81           N  
ATOM   1150  CA  LEU A 153     -19.531  -0.454 -18.094  1.00 55.81           C  
ATOM   1151  C   LEU A 153     -20.234  -1.544 -17.297  1.00 55.81           C  
ATOM   1152  CB  LEU A 153     -20.375  -0.053 -19.297  1.00 55.81           C  
ATOM   1153  O   LEU A 153     -20.328  -2.689 -17.750  1.00 55.81           O  
ATOM   1154  CG  LEU A 153     -21.656   0.727 -19.000  1.00 55.81           C  
ATOM   1155  CD1 LEU A 153     -21.328   2.070 -18.359  1.00 55.81           C  
ATOM   1156  CD2 LEU A 153     -22.469   0.924 -20.281  1.00 55.81           C  
ATOM   1157  N   THR A 154     -20.406  -1.235 -16.031  1.00 56.81           N  
ATOM   1158  CA  THR A 154     -21.156  -2.203 -15.234  1.00 56.81           C  
ATOM   1159  C   THR A 154     -22.641  -2.113 -15.531  1.00 56.81           C  
ATOM   1160  CB  THR A 154     -20.906  -1.990 -13.727  1.00 56.81           C  
ATOM   1161  O   THR A 154     -23.094  -1.159 -16.172  1.00 56.81           O  
ATOM   1162  CG2 THR A 154     -19.438  -2.188 -13.375  1.00 56.81           C  
ATOM   1163  OG1 THR A 154     -21.297  -0.659 -13.375  1.00 56.81           O  
ATOM   1164  N   SER A 155     -23.438  -3.195 -15.320  1.00 48.94           N  
ATOM   1165  CA  SER A 155     -24.875  -3.398 -15.430  1.00 48.94           C  
ATOM   1166  C   SER A 155     -25.641  -2.297 -14.703  1.00 48.94           C  
ATOM   1167  CB  SER A 155     -25.266  -4.762 -14.859  1.00 48.94           C  
ATOM   1168  O   SER A 155     -26.734  -1.903 -15.133  1.00 48.94           O  
ATOM   1169  OG  SER A 155     -26.656  -4.988 -15.000  1.00 48.94           O  
ATOM   1170  N   GLY A 156     -24.938  -1.354 -13.867  1.00 58.12           N  
ATOM   1171  CA  GLY A 156     -25.484  -0.262 -13.086  1.00 58.12           C  
ATOM   1172  C   GLY A 156     -25.141   1.107 -13.648  1.00 58.12           C  
ATOM   1173  O   GLY A 156     -25.484   2.129 -13.047  1.00 58.12           O  
ATOM   1174  N   GLY A 157     -24.547   1.217 -14.930  1.00 60.84           N  
ATOM   1175  CA  GLY A 157     -24.312   2.455 -15.656  1.00 60.84           C  
ATOM   1176  C   GLY A 157     -23.078   3.207 -15.195  1.00 60.84           C  
ATOM   1177  O   GLY A 157     -22.875   4.363 -15.570  1.00 60.84           O  
ATOM   1178  N   ASN A 158     -22.234   2.643 -14.312  1.00 60.09           N  
ATOM   1179  CA  ASN A 158     -20.984   3.234 -13.867  1.00 60.09           C  
ATOM   1180  C   ASN A 158     -19.812   2.809 -14.758  1.00 60.09           C  
ATOM   1181  CB  ASN A 158     -20.703   2.865 -12.406  1.00 60.09           C  
ATOM   1182  O   ASN A 158     -19.750   1.653 -15.180  1.00 60.09           O  
ATOM   1183  CG  ASN A 158     -21.734   3.430 -11.453  1.00 60.09           C  
ATOM   1184  ND2 ASN A 158     -22.062   2.664 -10.422  1.00 60.09           N  
ATOM   1185  OD1 ASN A 158     -22.219   4.543 -11.641  1.00 60.09           O  
ATOM   1186  N   THR A 159     -18.953   3.789 -15.352  1.00 60.94           N  
ATOM   1187  CA  THR A 159     -17.766   3.539 -16.156  1.00 60.94           C  
ATOM   1188  C   THR A 159     -16.516   3.469 -15.273  1.00 60.94           C  
ATOM   1189  CB  THR A 159     -17.562   4.629 -17.234  1.00 60.94           C  
ATOM   1190  O   THR A 159     -16.250   4.383 -14.484  1.00 60.94           O  
ATOM   1191  CG2 THR A 159     -16.406   4.293 -18.156  1.00 60.94           C  
ATOM   1192  OG1 THR A 159     -18.766   4.738 -18.016  1.00 60.94           O  
ATOM   1193  N   TYR A 160     -15.844   2.281 -15.336  1.00 64.62           N  
ATOM   1194  CA  TYR A 160     -14.648   2.002 -14.555  1.00 64.62           C  
ATOM   1195  C   TYR A 160     -13.398   2.068 -15.422  1.00 64.62           C  
ATOM   1196  CB  TYR A 160     -14.750   0.624 -13.891  1.00 64.62           C  
ATOM   1197  O   TYR A 160     -13.375   1.534 -16.531  1.00 64.62           O  
ATOM   1198  CG  TYR A 160     -15.938   0.481 -12.961  1.00 64.62           C  
ATOM   1199  CD1 TYR A 160     -15.883   0.958 -11.656  1.00 64.62           C  
ATOM   1200  CD2 TYR A 160     -17.109  -0.130 -13.398  1.00 64.62           C  
ATOM   1201  CE1 TYR A 160     -16.969   0.828 -10.797  1.00 64.62           C  
ATOM   1202  CE2 TYR A 160     -18.203  -0.266 -12.547  1.00 64.62           C  
ATOM   1203  OH  TYR A 160     -19.203   0.083 -10.406  1.00 64.62           O  
ATOM   1204  CZ  TYR A 160     -18.125   0.215 -11.250  1.00 64.62           C  
ATOM   1205  N   TYR A 161     -12.406   2.832 -14.844  1.00 70.06           N  
ATOM   1206  CA  TYR A 161     -11.141   2.863 -15.562  1.00 70.06           C  
ATOM   1207  C   TYR A 161     -10.086   2.016 -14.852  1.00 70.06           C  
ATOM   1208  CB  TYR A 161     -10.633   4.305 -15.703  1.00 70.06           C  
ATOM   1209  O   TYR A 161      -9.984   2.051 -13.617  1.00 70.06           O  
ATOM   1210  CG  TYR A 161     -11.539   5.180 -16.531  1.00 70.06           C  
ATOM   1211  CD1 TYR A 161     -11.430   5.203 -17.922  1.00 70.06           C  
ATOM   1212  CD2 TYR A 161     -12.500   5.984 -15.938  1.00 70.06           C  
ATOM   1213  CE1 TYR A 161     -12.250   6.012 -18.703  1.00 70.06           C  
ATOM   1214  CE2 TYR A 161     -13.336   6.797 -16.703  1.00 70.06           C  
ATOM   1215  OH  TYR A 161     -14.023   7.605 -18.844  1.00 70.06           O  
ATOM   1216  CZ  TYR A 161     -13.203   6.805 -18.078  1.00 70.06           C  
ATOM   1217  N   TYR A 162      -9.492   1.093 -15.523  1.00 77.88           N  
ATOM   1218  CA  TYR A 162      -8.438   0.272 -14.945  1.00 77.88           C  
ATOM   1219  C   TYR A 162      -7.246   0.163 -15.898  1.00 77.88           C  
ATOM   1220  CB  TYR A 162      -8.961  -1.126 -14.609  1.00 77.88           C  
ATOM   1221  O   TYR A 162      -7.363   0.481 -17.078  1.00 77.88           O  
ATOM   1222  CG  TYR A 162      -9.398  -1.918 -15.812  1.00 77.88           C  
ATOM   1223  CD1 TYR A 162     -10.695  -1.803 -16.312  1.00 77.88           C  
ATOM   1224  CD2 TYR A 162      -8.523  -2.783 -16.453  1.00 77.88           C  
ATOM   1225  CE1 TYR A 162     -11.102  -2.533 -17.422  1.00 77.88           C  
ATOM   1226  CE2 TYR A 162      -8.922  -3.518 -17.578  1.00 77.88           C  
ATOM   1227  OH  TYR A 162     -10.609  -4.109 -19.141  1.00 77.88           O  
ATOM   1228  CZ  TYR A 162     -10.211  -3.385 -18.047  1.00 77.88           C  
ATOM   1229  N   PHE A 163      -6.070  -0.244 -15.266  1.00 80.25           N  
ATOM   1230  CA  PHE A 163      -4.875  -0.489 -16.062  1.00 80.25           C  
ATOM   1231  C   PHE A 163      -4.695  -1.979 -16.328  1.00 80.25           C  
ATOM   1232  CB  PHE A 163      -3.633   0.069 -15.359  1.00 80.25           C  
ATOM   1233  O   PHE A 163      -4.719  -2.789 -15.398  1.00 80.25           O  
ATOM   1234  CG  PHE A 163      -3.648   1.565 -15.195  1.00 80.25           C  
ATOM   1235  CD1 PHE A 163      -3.217   2.393 -16.219  1.00 80.25           C  
ATOM   1236  CD2 PHE A 163      -4.094   2.143 -14.016  1.00 80.25           C  
ATOM   1237  CE1 PHE A 163      -3.229   3.779 -16.078  1.00 80.25           C  
ATOM   1238  CE2 PHE A 163      -4.109   3.527 -13.859  1.00 80.25           C  
ATOM   1239  CZ  PHE A 163      -3.676   4.344 -14.891  1.00 80.25           C  
ATOM   1240  N   SER A 164      -4.684  -2.369 -17.609  1.00 77.44           N  
ATOM   1241  CA  SER A 164      -4.578  -3.760 -18.031  1.00 77.44           C  
ATOM   1242  C   SER A 164      -3.178  -4.312 -17.781  1.00 77.44           C  
ATOM   1243  CB  SER A 164      -4.938  -3.891 -19.516  1.00 77.44           C  
ATOM   1244  O   SER A 164      -2.986  -5.527 -17.719  1.00 77.44           O  
ATOM   1245  OG  SER A 164      -4.105  -3.064 -20.312  1.00 77.44           O  
ATOM   1246  N   SER A 165      -2.254  -3.414 -17.562  1.00 82.06           N  
ATOM   1247  CA  SER A 165      -0.871  -3.777 -17.281  1.00 82.06           C  
ATOM   1248  C   SER A 165      -0.234  -2.799 -16.297  1.00 82.06           C  
ATOM   1249  CB  SER A 165      -0.051  -3.826 -18.562  1.00 82.06           C  
ATOM   1250  O   SER A 165      -0.553  -1.609 -16.297  1.00 82.06           O  
ATOM   1251  OG  SER A 165       1.335  -3.908 -18.281  1.00 82.06           O  
ATOM   1252  N   PRO A 166       0.620  -3.301 -15.422  1.00 87.06           N  
ATOM   1253  CA  PRO A 166       1.349  -2.420 -14.508  1.00 87.06           C  
ATOM   1254  C   PRO A 166       2.211  -1.394 -15.234  1.00 87.06           C  
ATOM   1255  CB  PRO A 166       2.219  -3.389 -13.695  1.00 87.06           C  
ATOM   1256  O   PRO A 166       2.439  -0.295 -14.727  1.00 87.06           O  
ATOM   1257  CG  PRO A 166       2.271  -4.633 -14.523  1.00 87.06           C  
ATOM   1258  CD  PRO A 166       1.012  -4.719 -15.336  1.00 87.06           C  
ATOM   1259  N   TYR A 167       2.646  -1.706 -16.438  1.00 86.81           N  
ATOM   1260  CA  TYR A 167       3.490  -0.815 -17.219  1.00 86.81           C  
ATOM   1261  C   TYR A 167       2.686   0.357 -17.766  1.00 86.81           C  
ATOM   1262  CB  TYR A 167       4.148  -1.579 -18.375  1.00 86.81           C  
ATOM   1263  O   TYR A 167       3.201   1.472 -17.891  1.00 86.81           O  
ATOM   1264  CG  TYR A 167       5.117  -2.645 -17.922  1.00 86.81           C  
ATOM   1265  CD1 TYR A 167       6.090  -2.367 -16.969  1.00 86.81           C  
ATOM   1266  CD2 TYR A 167       5.062  -3.930 -18.453  1.00 86.81           C  
ATOM   1267  CE1 TYR A 167       6.988  -3.346 -16.547  1.00 86.81           C  
ATOM   1268  CE2 TYR A 167       5.953  -4.918 -18.047  1.00 86.81           C  
ATOM   1269  OH  TYR A 167       7.793  -5.586 -16.672  1.00 86.81           O  
ATOM   1270  CZ  TYR A 167       6.910  -4.613 -17.094  1.00 86.81           C  
ATOM   1271  N   LEU A 168       1.456   0.119 -18.141  1.00 82.50           N  
ATOM   1272  CA  LEU A 168       0.562   1.203 -18.531  1.00 82.50           C  
ATOM   1273  C   LEU A 168       0.327   2.162 -17.375  1.00 82.50           C  
ATOM   1274  CB  LEU A 168      -0.775   0.643 -19.031  1.00 82.50           C  
ATOM   1275  O   LEU A 168       0.235   3.375 -17.562  1.00 82.50           O  
ATOM   1276  CG  LEU A 168      -0.765  -0.025 -20.406  1.00 82.50           C  
ATOM   1277  CD1 LEU A 168      -2.107  -0.694 -20.672  1.00 82.50           C  
ATOM   1278  CD2 LEU A 168      -0.437   0.992 -21.484  1.00 82.50           C  
ATOM   1279  N   ALA A 169       0.191   1.615 -16.188  1.00 86.12           N  
ATOM   1280  CA  ALA A 169       0.061   2.420 -14.977  1.00 86.12           C  
ATOM   1281  C   ALA A 169       1.295   3.293 -14.766  1.00 86.12           C  
ATOM   1282  CB  ALA A 169      -0.169   1.522 -13.766  1.00 86.12           C  
ATOM   1283  O   ALA A 169       1.181   4.445 -14.344  1.00 86.12           O  
ATOM   1284  N   LEU A 170       2.471   2.736 -15.023  1.00 87.69           N  
ATOM   1285  CA  LEU A 170       3.736   3.449 -14.891  1.00 87.69           C  
ATOM   1286  C   LEU A 170       3.789   4.645 -15.836  1.00 87.69           C  
ATOM   1287  CB  LEU A 170       4.914   2.510 -15.172  1.00 87.69           C  
ATOM   1288  O   LEU A 170       4.254   5.723 -15.453  1.00 87.69           O  
ATOM   1289  CG  LEU A 170       5.406   1.671 -13.992  1.00 87.69           C  
ATOM   1290  CD1 LEU A 170       6.344   0.572 -14.477  1.00 87.69           C  
ATOM   1291  CD2 LEU A 170       6.098   2.555 -12.961  1.00 87.69           C  
ATOM   1292  N   LEU A 171       3.402   4.457 -17.062  1.00 84.69           N  
ATOM   1293  CA  LEU A 171       3.355   5.539 -18.031  1.00 84.69           C  
ATOM   1294  C   LEU A 171       2.404   6.641 -17.578  1.00 84.69           C  
ATOM   1295  CB  LEU A 171       2.920   5.012 -19.406  1.00 84.69           C  
ATOM   1296  O   LEU A 171       2.713   7.828 -17.703  1.00 84.69           O  
ATOM   1297  CG  LEU A 171       3.906   4.086 -20.109  1.00 84.69           C  
ATOM   1298  CD1 LEU A 171       3.291   3.551 -21.406  1.00 84.69           C  
ATOM   1299  CD2 LEU A 171       5.215   4.816 -20.406  1.00 84.69           C  
ATOM   1300  N   ALA A 172       1.261   6.230 -17.062  1.00 82.25           N  
ATOM   1301  CA  ALA A 172       0.266   7.172 -16.547  1.00 82.25           C  
ATOM   1302  C   ALA A 172       0.815   7.965 -15.367  1.00 82.25           C  
ATOM   1303  CB  ALA A 172      -1.007   6.434 -16.141  1.00 82.25           C  
ATOM   1304  O   ALA A 172       0.556   9.164 -15.242  1.00 82.25           O  
ATOM   1305  N   LEU A 173       1.467   7.273 -14.516  1.00 86.19           N  
ATOM   1306  CA  LEU A 173       2.090   7.918 -13.367  1.00 86.19           C  
ATOM   1307  C   LEU A 173       3.078   8.992 -13.812  1.00 86.19           C  
ATOM   1308  CB  LEU A 173       2.801   6.883 -12.492  1.00 86.19           C  
ATOM   1309  O   LEU A 173       3.102  10.094 -13.258  1.00 86.19           O  
ATOM   1310  CG  LEU A 173       3.463   7.414 -11.219  1.00 86.19           C  
ATOM   1311  CD1 LEU A 173       2.404   7.871 -10.227  1.00 86.19           C  
ATOM   1312  CD2 LEU A 173       4.359   6.348 -10.602  1.00 86.19           C  
ATOM   1313  N   ASN A 174       3.994   8.617 -14.781  1.00 84.88           N  
ATOM   1314  CA  ASN A 174       4.980   9.547 -15.336  1.00 84.88           C  
ATOM   1315  C   ASN A 174       4.320  10.805 -15.875  1.00 84.88           C  
ATOM   1316  CB  ASN A 174       5.801   8.867 -16.438  1.00 84.88           C  
ATOM   1317  O   ASN A 174       4.812  11.914 -15.648  1.00 84.88           O  
ATOM   1318  CG  ASN A 174       6.898   9.758 -16.984  1.00 84.88           C  
ATOM   1319  ND2 ASN A 174       6.906   9.953 -18.297  1.00 84.88           N  
ATOM   1320  OD1 ASN A 174       7.727  10.273 -16.219  1.00 84.88           O  
ATOM   1321  N   GLN A 175       3.293  10.703 -16.547  1.00 79.94           N  
ATOM   1322  CA  GLN A 175       2.553  11.820 -17.125  1.00 79.94           C  
ATOM   1323  C   GLN A 175       1.903  12.672 -16.047  1.00 79.94           C  
ATOM   1324  CB  GLN A 175       1.490  11.312 -18.109  1.00 79.94           C  
ATOM   1325  O   GLN A 175       1.896  13.906 -16.141  1.00 79.94           O  
ATOM   1326  CG  GLN A 175       2.057  10.812 -19.438  1.00 79.94           C  
ATOM   1327  CD  GLN A 175       0.984  10.297 -20.375  1.00 79.94           C  
ATOM   1328  NE2 GLN A 175       1.309  10.227 -21.656  1.00 79.94           N  
ATOM   1329  OE1 GLN A 175      -0.128   9.969 -19.938  1.00 79.94           O  
ATOM   1330  N   SER A 176       1.245  11.984 -15.070  1.00 79.25           N  
ATOM   1331  CA  SER A 176       0.573  12.672 -13.969  1.00 79.25           C  
ATOM   1332  C   SER A 176       1.561  13.484 -13.133  1.00 79.25           C  
ATOM   1333  CB  SER A 176      -0.159  11.672 -13.078  1.00 79.25           C  
ATOM   1334  O   SER A 176       1.245  14.586 -12.688  1.00 79.25           O  
ATOM   1335  OG  SER A 176       0.762  10.820 -12.414  1.00 79.25           O  
ATOM   1336  N   LEU A 177       2.729  13.016 -12.969  1.00 81.00           N  
ATOM   1337  CA  LEU A 177       3.732  13.633 -12.109  1.00 81.00           C  
ATOM   1338  C   LEU A 177       4.527  14.688 -12.883  1.00 81.00           C  
ATOM   1339  CB  LEU A 177       4.680  12.578 -11.539  1.00 81.00           C  
ATOM   1340  O   LEU A 177       5.121  15.586 -12.281  1.00 81.00           O  
ATOM   1341  CG  LEU A 177       4.074  11.602 -10.523  1.00 81.00           C  
ATOM   1342  CD1 LEU A 177       5.125  10.594 -10.070  1.00 81.00           C  
ATOM   1343  CD2 LEU A 177       3.504  12.359  -9.336  1.00 81.00           C  
ATOM   1344  N   SER A 178       4.648  14.523 -14.188  1.00 72.88           N  
ATOM   1345  CA  SER A 178       5.301  15.500 -15.055  1.00 72.88           C  
ATOM   1346  C   SER A 178       4.520  16.812 -15.102  1.00 72.88           C  
ATOM   1347  CB  SER A 178       5.469  14.938 -16.469  1.00 72.88           C  
ATOM   1348  O   SER A 178       5.094  17.875 -15.336  1.00 72.88           O  
ATOM   1349  OG  SER A 178       4.539  13.898 -16.703  1.00 72.88           O  
ATOM   1350  N   LYS A 179       3.213  16.750 -14.711  1.00 62.34           N  
ATOM   1351  CA  LYS A 179       2.271  17.875 -14.734  1.00 62.34           C  
ATOM   1352  C   LYS A 179       2.271  18.625 -13.398  1.00 62.34           C  
ATOM   1353  CB  LYS A 179       0.860  17.375 -15.055  1.00 62.34           C  
ATOM   1354  O   LYS A 179       1.984  19.812 -13.352  1.00 62.34           O  
ATOM   1355  CG  LYS A 179       0.686  16.891 -16.484  1.00 62.34           C  
ATOM   1356  CD  LYS A 179      -0.757  16.500 -16.766  1.00 62.34           C  
ATOM   1357  CE  LYS A 179      -0.917  15.938 -18.172  1.00 62.34           C  
ATOM   1358  NZ  LYS A 179      -2.338  15.586 -18.484  1.00 62.34           N  
ATOM   1359  N   VAL A 180       2.854  18.016 -12.281  1.00 59.59           N  
ATOM   1360  CA  VAL A 180       2.623  18.438 -10.906  1.00 59.59           C  
ATOM   1361  C   VAL A 180       3.941  18.875 -10.266  1.00 59.59           C  
ATOM   1362  CB  VAL A 180       1.971  17.312 -10.070  1.00 59.59           C  
ATOM   1363  O   VAL A 180       3.971  19.797  -9.453  1.00 59.59           O  
ATOM   1364  CG1 VAL A 180       1.765  17.766  -8.625  1.00 59.59           C  
ATOM   1365  CG2 VAL A 180       0.643  16.891 -10.695  1.00 59.59           C  
ATOM   1366  N   SER A 181       5.367  19.094 -11.117  1.00 52.62           N  
ATOM   1367  CA  SER A 181       6.465  19.688 -10.359  1.00 52.62           C  
ATOM   1368  C   SER A 181       7.816  19.219 -10.898  1.00 52.62           C  
ATOM   1369  CB  SER A 181       6.344  19.344  -8.875  1.00 52.62           C  
ATOM   1370  O   SER A 181       7.918  18.156 -11.492  1.00 52.62           O  
ATOM   1371  OG  SER A 181       6.191  17.953  -8.695  1.00 52.62           O  
ATOM   1372  N   GLY A 182       8.805  20.000 -11.328  1.00 55.97           N  
ATOM   1373  CA  GLY A 182      10.203  20.109 -11.719  1.00 55.97           C  
ATOM   1374  C   GLY A 182      11.086  19.062 -11.078  1.00 55.97           C  
ATOM   1375  O   GLY A 182      12.164  18.750 -11.586  1.00 55.97           O  
ATOM   1376  N   HIS A 183      10.523  18.016 -10.102  1.00 62.03           N  
ATOM   1377  CA  HIS A 183      11.352  16.953  -9.555  1.00 62.03           C  
ATOM   1378  C   HIS A 183      10.555  15.656  -9.422  1.00 62.03           C  
ATOM   1379  CB  HIS A 183      11.914  17.359  -8.195  1.00 62.03           C  
ATOM   1380  O   HIS A 183      10.094  15.312  -8.328  1.00 62.03           O  
ATOM   1381  CG  HIS A 183      12.820  18.547  -8.250  1.00 62.03           C  
ATOM   1382  CD2 HIS A 183      14.164  18.641  -8.383  1.00 62.03           C  
ATOM   1383  ND1 HIS A 183      12.359  19.844  -8.172  1.00 62.03           N  
ATOM   1384  CE1 HIS A 183      13.383  20.672  -8.258  1.00 62.03           C  
ATOM   1385  NE2 HIS A 183      14.492  19.969  -8.383  1.00 62.03           N  
ATOM   1386  N   SER A 184      10.141  15.086 -10.508  1.00 78.12           N  
ATOM   1387  CA  SER A 184       9.477  13.797 -10.617  1.00 78.12           C  
ATOM   1388  C   SER A 184      10.422  12.648 -10.266  1.00 78.12           C  
ATOM   1389  CB  SER A 184       8.930  13.594 -12.031  1.00 78.12           C  
ATOM   1390  O   SER A 184      11.578  12.648 -10.680  1.00 78.12           O  
ATOM   1391  OG  SER A 184       8.273  12.336 -12.148  1.00 78.12           O  
ATOM   1392  N   PRO A 185       9.953  11.797  -9.266  1.00 85.31           N  
ATOM   1393  CA  PRO A 185      10.781  10.656  -8.867  1.00 85.31           C  
ATOM   1394  C   PRO A 185      10.906   9.602  -9.961  1.00 85.31           C  
ATOM   1395  CB  PRO A 185      10.047  10.102  -7.645  1.00 85.31           C  
ATOM   1396  O   PRO A 185      11.695   8.664  -9.836  1.00 85.31           O  
ATOM   1397  CG  PRO A 185       8.617  10.461  -7.863  1.00 85.31           C  
ATOM   1398  CD  PRO A 185       8.555  11.758  -8.609  1.00 85.31           C  
ATOM   1399  N   ILE A 186      10.133   9.883 -11.109  1.00 87.50           N  
ATOM   1400  CA  ILE A 186      10.156   8.922 -12.211  1.00 87.50           C  
ATOM   1401  C   ILE A 186      10.227   9.664 -13.539  1.00 87.50           C  
ATOM   1402  CB  ILE A 186       8.922   7.996 -12.172  1.00 87.50           C  
ATOM   1403  O   ILE A 186       9.562  10.695 -13.719  1.00 87.50           O  
ATOM   1404  CG1 ILE A 186       9.000   6.957 -13.297  1.00 87.50           C  
ATOM   1405  CG2 ILE A 186       7.629   8.812 -12.273  1.00 87.50           C  
ATOM   1406  CD1 ILE A 186       7.934   5.875 -13.219  1.00 87.50           C  
ATOM   1407  N   TYR A 187      11.055   9.172 -14.367  1.00 85.31           N  
ATOM   1408  CA  TYR A 187      11.195   9.688 -15.727  1.00 85.31           C  
ATOM   1409  C   TYR A 187      11.203   8.555 -16.750  1.00 85.31           C  
ATOM   1410  CB  TYR A 187      12.477  10.516 -15.859  1.00 85.31           C  
ATOM   1411  O   TYR A 187      11.984   7.609 -16.625  1.00 85.31           O  
ATOM   1412  CG  TYR A 187      12.680  11.117 -17.219  1.00 85.31           C  
ATOM   1413  CD1 TYR A 187      13.539  10.523 -18.156  1.00 85.31           C  
ATOM   1414  CD2 TYR A 187      12.008  12.273 -17.594  1.00 85.31           C  
ATOM   1415  CE1 TYR A 187      13.727  11.070 -19.406  1.00 85.31           C  
ATOM   1416  CE2 TYR A 187      12.188  12.836 -18.859  1.00 85.31           C  
ATOM   1417  OH  TYR A 187      13.227  12.773 -21.016  1.00 85.31           O  
ATOM   1418  CZ  TYR A 187      13.047  12.227 -19.766  1.00 85.31           C  
ATOM   1419  N   ILE A 188      10.203   8.703 -17.719  1.00 83.94           N  
ATOM   1420  CA  ILE A 188      10.094   7.645 -18.719  1.00 83.94           C  
ATOM   1421  C   ILE A 188      10.234   8.242 -20.109  1.00 83.94           C  
ATOM   1422  CB  ILE A 188       8.758   6.879 -18.594  1.00 83.94           C  
ATOM   1423  O   ILE A 188       9.570   9.227 -20.438  1.00 83.94           O  
ATOM   1424  CG1 ILE A 188       8.633   6.250 -17.203  1.00 83.94           C  
ATOM   1425  CG2 ILE A 188       8.641   5.812 -19.688  1.00 83.94           C  
ATOM   1426  CD1 ILE A 188       7.305   5.543 -16.953  1.00 83.94           C  
ATOM   1427  N   ASN A 189      11.195   7.715 -20.781  1.00 79.50           N  
ATOM   1428  CA  ASN A 189      11.406   8.055 -22.172  1.00 79.50           C  
ATOM   1429  C   ASN A 189      11.172   6.855 -23.094  1.00 79.50           C  
ATOM   1430  CB  ASN A 189      12.805   8.625 -22.391  1.00 79.50           C  
ATOM   1431  O   ASN A 189      11.203   5.711 -22.625  1.00 79.50           O  
ATOM   1432  CG  ASN A 189      12.906   9.492 -23.625  1.00 79.50           C  
ATOM   1433  ND2 ASN A 189      13.922  10.344 -23.672  1.00 79.50           N  
ATOM   1434  OD1 ASN A 189      12.070   9.406 -24.531  1.00 79.50           O  
ATOM   1435  N   TYR A 190      10.875   7.156 -24.391  1.00 75.81           N  
ATOM   1436  CA  TYR A 190      10.602   6.027 -25.266  1.00 75.81           C  
ATOM   1437  C   TYR A 190      11.391   6.137 -26.562  1.00 75.81           C  
ATOM   1438  CB  TYR A 190       9.102   5.941 -25.578  1.00 75.81           C  
ATOM   1439  O   TYR A 190      11.758   7.238 -26.984  1.00 75.81           O  
ATOM   1440  CG  TYR A 190       8.586   7.109 -26.391  1.00 75.81           C  
ATOM   1441  CD1 TYR A 190       8.156   8.281 -25.750  1.00 75.81           C  
ATOM   1442  CD2 TYR A 190       8.523   7.047 -27.766  1.00 75.81           C  
ATOM   1443  CE1 TYR A 190       7.676   9.352 -26.500  1.00 75.81           C  
ATOM   1444  CE2 TYR A 190       8.039   8.117 -28.516  1.00 75.81           C  
ATOM   1445  OH  TYR A 190       7.145  10.328 -28.609  1.00 75.81           O  
ATOM   1446  CZ  TYR A 190       7.621   9.266 -27.875  1.00 75.81           C  
ATOM   1447  N   THR A 191      11.711   5.016 -27.188  1.00 67.44           N  
ATOM   1448  CA  THR A 191      12.281   4.938 -28.531  1.00 67.44           C  
ATOM   1449  C   THR A 191      11.602   3.842 -29.344  1.00 67.44           C  
ATOM   1450  CB  THR A 191      13.797   4.672 -28.469  1.00 67.44           C  
ATOM   1451  O   THR A 191      11.047   2.898 -28.781  1.00 67.44           O  
ATOM   1452  CG2 THR A 191      14.523   5.777 -27.703  1.00 67.44           C  
ATOM   1453  OG1 THR A 191      14.039   3.418 -27.812  1.00 67.44           O  
ATOM   1454  N   SER A 192      11.414   4.090 -30.703  1.00 63.06           N  
ATOM   1455  CA  SER A 192      10.977   2.986 -31.547  1.00 63.06           C  
ATOM   1456  C   SER A 192      11.898   1.776 -31.391  1.00 63.06           C  
ATOM   1457  CB  SER A 192      10.938   3.420 -33.000  1.00 63.06           C  
ATOM   1458  O   SER A 192      13.117   1.920 -31.344  1.00 63.06           O  
ATOM   1459  OG  SER A 192      12.211   3.842 -33.469  1.00 63.06           O  
ATOM   1460  N   PHE A 193      11.234   0.624 -30.938  1.00 60.84           N  
ATOM   1461  CA  PHE A 193      12.008  -0.575 -30.641  1.00 60.84           C  
ATOM   1462  C   PHE A 193      12.859  -0.984 -31.844  1.00 60.84           C  
ATOM   1463  CB  PHE A 193      11.078  -1.727 -30.234  1.00 60.84           C  
ATOM   1464  O   PHE A 193      12.352  -1.126 -32.938  1.00 60.84           O  
ATOM   1465  CG  PHE A 193      11.812  -2.957 -29.781  1.00 60.84           C  
ATOM   1466  CD1 PHE A 193      11.984  -4.043 -30.625  1.00 60.84           C  
ATOM   1467  CD2 PHE A 193      12.320  -3.031 -28.484  1.00 60.84           C  
ATOM   1468  CE1 PHE A 193      12.664  -5.184 -30.203  1.00 60.84           C  
ATOM   1469  CE2 PHE A 193      13.000  -4.168 -28.047  1.00 60.84           C  
ATOM   1470  CZ  PHE A 193      13.164  -5.242 -28.906  1.00 60.84           C  
ATOM   1471  N   SER A 194      14.188  -0.917 -31.766  1.00 57.47           N  
ATOM   1472  CA  SER A 194      15.117  -1.408 -32.781  1.00 57.47           C  
ATOM   1473  C   SER A 194      16.250  -2.219 -32.156  1.00 57.47           C  
ATOM   1474  CB  SER A 194      15.695  -0.245 -33.594  1.00 57.47           C  
ATOM   1475  O   SER A 194      16.734  -1.882 -31.078  1.00 57.47           O  
ATOM   1476  OG  SER A 194      17.094  -0.122 -33.344  1.00 57.47           O  
ATOM   1477  N   SER A 195      16.500  -3.496 -32.375  1.00 57.75           N  
ATOM   1478  CA  SER A 195      17.516  -4.449 -31.922  1.00 57.75           C  
ATOM   1479  C   SER A 195      18.922  -3.871 -32.094  1.00 57.75           C  
ATOM   1480  CB  SER A 195      17.406  -5.754 -32.719  1.00 57.75           C  
ATOM   1481  O   SER A 195      19.875  -4.379 -31.484  1.00 57.75           O  
ATOM   1482  OG  SER A 195      17.766  -5.555 -34.062  1.00 57.75           O  
ATOM   1483  N   THR A 196      19.094  -2.543 -32.531  1.00 54.19           N  
ATOM   1484  CA  THR A 196      20.391  -1.947 -32.812  1.00 54.19           C  
ATOM   1485  C   THR A 196      20.578  -0.650 -32.062  1.00 54.19           C  
ATOM   1486  CB  THR A 196      20.531  -1.672 -34.344  1.00 54.19           C  
ATOM   1487  O   THR A 196      21.609   0.007 -32.188  1.00 54.19           O  
ATOM   1488  CG2 THR A 196      20.594  -2.973 -35.125  1.00 54.19           C  
ATOM   1489  OG1 THR A 196      19.391  -0.914 -34.781  1.00 54.19           O  
ATOM   1490  N   ASN A 197      19.750  -0.311 -30.953  1.00 53.41           N  
ATOM   1491  CA  ASN A 197      19.969   0.933 -30.219  1.00 53.41           C  
ATOM   1492  C   ASN A 197      20.594   0.674 -28.844  1.00 53.41           C  
ATOM   1493  CB  ASN A 197      18.672   1.719 -30.078  1.00 53.41           C  
ATOM   1494  O   ASN A 197      20.062  -0.127 -28.078  1.00 53.41           O  
ATOM   1495  CG  ASN A 197      18.812   3.176 -30.469  1.00 53.41           C  
ATOM   1496  ND2 ASN A 197      17.734   3.930 -30.375  1.00 53.41           N  
ATOM   1497  OD1 ASN A 197      19.906   3.619 -30.859  1.00 53.41           O  
ATOM   1498  N   PRO A 198      21.938   0.946 -28.750  1.00 53.25           N  
ATOM   1499  CA  PRO A 198      22.609   0.775 -27.453  1.00 53.25           C  
ATOM   1500  C   PRO A 198      21.938   1.569 -26.344  1.00 53.25           C  
ATOM   1501  CB  PRO A 198      24.016   1.293 -27.719  1.00 53.25           C  
ATOM   1502  O   PRO A 198      21.281   2.584 -26.594  1.00 53.25           O  
ATOM   1503  CG  PRO A 198      23.891   2.145 -28.938  1.00 53.25           C  
ATOM   1504  CD  PRO A 198      22.625   1.780 -29.641  1.00 53.25           C  
ATOM   1505  N   GLU A 199      21.484   0.817 -25.109  1.00 58.06           N  
ATOM   1506  CA  GLU A 199      21.016   1.409 -23.859  1.00 58.06           C  
ATOM   1507  C   GLU A 199      21.688   2.748 -23.594  1.00 58.06           C  
ATOM   1508  CB  GLU A 199      21.250   0.454 -22.688  1.00 58.06           C  
ATOM   1509  O   GLU A 199      22.906   2.865 -23.734  1.00 58.06           O  
ATOM   1510  CG  GLU A 199      20.266  -0.698 -22.625  1.00 58.06           C  
ATOM   1511  CD  GLU A 199      20.406  -1.550 -21.375  1.00 58.06           C  
ATOM   1512  OE1 GLU A 199      19.578  -2.463 -21.156  1.00 58.06           O  
ATOM   1513  OE2 GLU A 199      21.375  -1.302 -20.609  1.00 58.06           O  
ATOM   1514  N   PRO A 200      21.031   3.893 -23.734  1.00 57.84           N  
ATOM   1515  CA  PRO A 200      21.641   5.188 -23.438  1.00 57.84           C  
ATOM   1516  C   PRO A 200      22.578   5.137 -22.234  1.00 57.84           C  
ATOM   1517  CB  PRO A 200      20.438   6.094 -23.156  1.00 57.84           C  
ATOM   1518  O   PRO A 200      22.375   4.328 -21.328  1.00 57.84           O  
ATOM   1519  CG  PRO A 200      19.250   5.281 -23.547  1.00 57.84           C  
ATOM   1520  CD  PRO A 200      19.672   3.846 -23.672  1.00 57.84           C  
ATOM   1521  N   SER A 201      23.875   5.609 -22.266  1.00 55.94           N  
ATOM   1522  CA  SER A 201      24.984   5.652 -21.312  1.00 55.94           C  
ATOM   1523  C   SER A 201      24.500   6.082 -19.922  1.00 55.94           C  
ATOM   1524  CB  SER A 201      26.078   6.605 -21.797  1.00 55.94           C  
ATOM   1525  O   SER A 201      25.047   5.660 -18.906  1.00 55.94           O  
ATOM   1526  OG  SER A 201      25.547   7.895 -22.047  1.00 55.94           O  
ATOM   1527  N   TRP A 202      23.297   6.832 -19.766  1.00 58.12           N  
ATOM   1528  CA  TRP A 202      22.734   7.262 -18.484  1.00 58.12           C  
ATOM   1529  C   TRP A 202      21.891   6.156 -17.859  1.00 58.12           C  
ATOM   1530  CB  TRP A 202      21.891   8.531 -18.672  1.00 58.12           C  
ATOM   1531  O   TRP A 202      21.516   6.238 -16.688  1.00 58.12           O  
ATOM   1532  CG  TRP A 202      20.906   8.445 -19.781  1.00 58.12           C  
ATOM   1533  CD1 TRP A 202      21.125   8.742 -21.109  1.00 58.12           C  
ATOM   1534  CD2 TRP A 202      19.531   8.031 -19.688  1.00 58.12           C  
ATOM   1535  CE2 TRP A 202      18.984   8.109 -20.984  1.00 58.12           C  
ATOM   1536  CE3 TRP A 202      18.719   7.605 -18.625  1.00 58.12           C  
ATOM   1537  NE1 TRP A 202      19.969   8.547 -21.828  1.00 58.12           N  
ATOM   1538  CH2 TRP A 202      16.875   7.359 -20.203  1.00 58.12           C  
ATOM   1539  CZ2 TRP A 202      17.656   7.773 -21.250  1.00 58.12           C  
ATOM   1540  CZ3 TRP A 202      17.406   7.273 -18.891  1.00 58.12           C  
ATOM   1541  N   LEU A 203      21.531   4.992 -18.578  1.00 56.66           N  
ATOM   1542  CA  LEU A 203      20.781   3.803 -18.188  1.00 56.66           C  
ATOM   1543  C   LEU A 203      21.688   2.803 -17.469  1.00 56.66           C  
ATOM   1544  CB  LEU A 203      20.156   3.145 -19.406  1.00 56.66           C  
ATOM   1545  O   LEU A 203      21.234   1.735 -17.047  1.00 56.66           O  
ATOM   1546  CG  LEU A 203      18.625   3.102 -19.453  1.00 56.66           C  
ATOM   1547  CD1 LEU A 203      18.094   4.000 -20.562  1.00 56.66           C  
ATOM   1548  CD2 LEU A 203      18.125   1.670 -19.625  1.00 56.66           C  
ATOM   1549  N   LYS A 204      22.938   3.062 -17.219  1.00 56.59           N  
ATOM   1550  CA  LYS A 204      23.938   2.250 -16.516  1.00 56.59           C  
ATOM   1551  C   LYS A 204      23.859   2.479 -15.016  1.00 56.59           C  
ATOM   1552  CB  LYS A 204      25.344   2.557 -17.031  1.00 56.59           C  
ATOM   1553  O   LYS A 204      24.516   1.773 -14.242  1.00 56.59           O  
ATOM   1554  CG  LYS A 204      25.625   2.021 -18.422  1.00 56.59           C  
ATOM   1555  CD  LYS A 204      27.078   2.250 -18.828  1.00 56.59           C  
ATOM   1556  CE  LYS A 204      27.328   1.804 -20.266  1.00 56.59           C  
ATOM   1557  NZ  LYS A 204      28.781   1.896 -20.625  1.00 56.59           N  
ATOM   1558  N   ASN A 205      22.891   3.301 -14.586  1.00 66.88           N  
ATOM   1559  CA  ASN A 205      22.719   3.566 -13.164  1.00 66.88           C  
ATOM   1560  C   ASN A 205      21.734   2.596 -12.531  1.00 66.88           C  
ATOM   1561  CB  ASN A 205      22.266   5.012 -12.938  1.00 66.88           C  
ATOM   1562  O   ASN A 205      20.922   1.991 -13.227  1.00 66.88           O  
ATOM   1563  CG  ASN A 205      23.344   6.020 -13.312  1.00 66.88           C  
ATOM   1564  ND2 ASN A 205      22.906   7.223 -13.688  1.00 66.88           N  
ATOM   1565  OD1 ASN A 205      24.531   5.723 -13.273  1.00 66.88           O  
ATOM   1566  N   ASP A 206      21.922   2.098 -11.344  1.00 67.62           N  
ATOM   1567  CA  ASP A 206      21.234   1.084 -10.555  1.00 67.62           C  
ATOM   1568  C   ASP A 206      19.734   1.398 -10.445  1.00 67.62           C  
ATOM   1569  CB  ASP A 206      21.859   0.973  -9.164  1.00 67.62           C  
ATOM   1570  O   ASP A 206      18.938   0.529 -10.086  1.00 67.62           O  
ATOM   1571  CG  ASP A 206      23.297   0.509  -9.195  1.00 67.62           C  
ATOM   1572  OD1 ASP A 206      23.719  -0.099 -10.195  1.00 67.62           O  
ATOM   1573  OD2 ASP A 206      24.016   0.751  -8.203  1.00 67.62           O  
ATOM   1574  N   ASN A 207      19.281   2.529 -11.016  1.00 77.44           N  
ATOM   1575  CA  ASN A 207      17.891   2.957 -10.836  1.00 77.44           C  
ATOM   1576  C   ASN A 207      17.172   3.086 -12.172  1.00 77.44           C  
ATOM   1577  CB  ASN A 207      17.844   4.277 -10.070  1.00 77.44           C  
ATOM   1578  O   ASN A 207      16.141   3.768 -12.266  1.00 77.44           O  
ATOM   1579  CG  ASN A 207      18.672   5.367 -10.719  1.00 77.44           C  
ATOM   1580  ND2 ASN A 207      18.328   6.621 -10.445  1.00 77.44           N  
ATOM   1581  OD1 ASN A 207      19.609   5.090 -11.469  1.00 77.44           O  
ATOM   1582  N   ASN A 208      17.688   2.434 -13.227  1.00 83.75           N  
ATOM   1583  CA  ASN A 208      17.078   2.459 -14.555  1.00 83.75           C  
ATOM   1584  C   ASN A 208      16.641   1.064 -15.000  1.00 83.75           C  
ATOM   1585  CB  ASN A 208      18.047   3.068 -15.578  1.00 83.75           C  
ATOM   1586  O   ASN A 208      17.297   0.073 -14.664  1.00 83.75           O  
ATOM   1587  CG  ASN A 208      18.453   4.484 -15.219  1.00 83.75           C  
ATOM   1588  ND2 ASN A 208      19.625   4.895 -15.680  1.00 83.75           N  
ATOM   1589  OD1 ASN A 208      17.703   5.203 -14.547  1.00 83.75           O  
ATOM   1590  N   PHE A 209      15.484   0.922 -15.656  1.00 86.69           N  
ATOM   1591  CA  PHE A 209      15.062  -0.329 -16.266  1.00 86.69           C  
ATOM   1592  C   PHE A 209      14.258  -0.064 -17.547  1.00 86.69           C  
ATOM   1593  CB  PHE A 209      14.242  -1.167 -15.289  1.00 86.69           C  
ATOM   1594  O   PHE A 209      13.867   1.075 -17.812  1.00 86.69           O  
ATOM   1595  CG  PHE A 209      12.914  -0.552 -14.938  1.00 86.69           C  
ATOM   1596  CD1 PHE A 209      12.820   0.386 -13.914  1.00 86.69           C  
ATOM   1597  CD2 PHE A 209      11.766  -0.913 -15.625  1.00 86.69           C  
ATOM   1598  CE1 PHE A 209      11.594   0.957 -13.586  1.00 86.69           C  
ATOM   1599  CE2 PHE A 209      10.531  -0.347 -15.297  1.00 86.69           C  
ATOM   1600  CZ  PHE A 209      10.453   0.587 -14.273  1.00 86.69           C  
ATOM   1601  N   THR A 210      14.094  -1.149 -18.328  1.00 86.81           N  
ATOM   1602  CA  THR A 210      13.359  -1.014 -19.594  1.00 86.81           C  
ATOM   1603  C   THR A 210      12.188  -1.992 -19.641  1.00 86.81           C  
ATOM   1604  CB  THR A 210      14.281  -1.246 -20.797  1.00 86.81           C  
ATOM   1605  O   THR A 210      12.219  -3.035 -18.984  1.00 86.81           O  
ATOM   1606  CG2 THR A 210      15.477  -0.302 -20.766  1.00 86.81           C  
ATOM   1607  OG1 THR A 210      14.758  -2.600 -20.781  1.00 86.81           O  
ATOM   1608  N   PHE A 211      11.133  -1.610 -20.281  1.00 86.50           N  
ATOM   1609  CA  PHE A 211      10.031  -2.514 -20.594  1.00 86.50           C  
ATOM   1610  C   PHE A 211       9.469  -2.225 -21.984  1.00 86.50           C  
ATOM   1611  CB  PHE A 211       8.930  -2.395 -19.547  1.00 86.50           C  
ATOM   1612  O   PHE A 211       9.641  -1.123 -22.516  1.00 86.50           O  
ATOM   1613  CG  PHE A 211       8.258  -1.048 -19.516  1.00 86.50           C  
ATOM   1614  CD1 PHE A 211       8.750  -0.027 -18.719  1.00 86.50           C  
ATOM   1615  CD2 PHE A 211       7.137  -0.803 -20.297  1.00 86.50           C  
ATOM   1616  CE1 PHE A 211       8.133   1.221 -18.688  1.00 86.50           C  
ATOM   1617  CE2 PHE A 211       6.512   0.442 -20.281  1.00 86.50           C  
ATOM   1618  CZ  PHE A 211       7.012   1.451 -19.469  1.00 86.50           C  
ATOM   1619  N   THR A 212       8.922  -3.275 -22.562  1.00 83.94           N  
ATOM   1620  CA  THR A 212       8.352  -3.150 -23.906  1.00 83.94           C  
ATOM   1621  C   THR A 212       6.832  -3.273 -23.859  1.00 83.94           C  
ATOM   1622  CB  THR A 212       8.930  -4.215 -24.859  1.00 83.94           C  
ATOM   1623  O   THR A 212       6.297  -4.121 -23.141  1.00 83.94           O  
ATOM   1624  CG2 THR A 212       8.414  -4.016 -26.281  1.00 83.94           C  
ATOM   1625  OG1 THR A 212      10.359  -4.121 -24.859  1.00 83.94           O  
ATOM   1626  N   LEU A 213       6.145  -2.381 -24.547  1.00 80.62           N  
ATOM   1627  CA  LEU A 213       4.691  -2.420 -24.672  1.00 80.62           C  
ATOM   1628  C   LEU A 213       4.285  -2.443 -26.141  1.00 80.62           C  
ATOM   1629  CB  LEU A 213       4.055  -1.215 -23.984  1.00 80.62           C  
ATOM   1630  O   LEU A 213       4.926  -1.804 -26.984  1.00 80.62           O  
ATOM   1631  CG  LEU A 213       4.098  -1.218 -22.453  1.00 80.62           C  
ATOM   1632  CD1 LEU A 213       3.594   0.114 -21.906  1.00 80.62           C  
ATOM   1633  CD2 LEU A 213       3.271  -2.375 -21.891  1.00 80.62           C  
ATOM   1634  N   THR A 214       3.332  -3.277 -26.422  1.00 79.81           N  
ATOM   1635  CA  THR A 214       2.748  -3.270 -27.766  1.00 79.81           C  
ATOM   1636  C   THR A 214       1.521  -2.363 -27.812  1.00 79.81           C  
ATOM   1637  CB  THR A 214       2.357  -4.691 -28.203  1.00 79.81           C  
ATOM   1638  O   THR A 214       0.530  -2.613 -27.125  1.00 79.81           O  
ATOM   1639  CG2 THR A 214       1.837  -4.695 -29.641  1.00 79.81           C  
ATOM   1640  OG1 THR A 214       3.506  -5.543 -28.125  1.00 79.81           O  
ATOM   1641  N   ILE A 215       1.653  -1.268 -28.500  1.00 72.19           N  
ATOM   1642  CA  ILE A 215       0.569  -0.300 -28.609  1.00 72.19           C  
ATOM   1643  C   ILE A 215       0.146  -0.180 -30.078  1.00 72.19           C  
ATOM   1644  CB  ILE A 215       0.980   1.083 -28.062  1.00 72.19           C  
ATOM   1645  O   ILE A 215       0.965   0.141 -30.938  1.00 72.19           O  
ATOM   1646  CG1 ILE A 215       1.437   0.959 -26.609  1.00 72.19           C  
ATOM   1647  CG2 ILE A 215      -0.174   2.082 -28.188  1.00 72.19           C  
ATOM   1648  CD1 ILE A 215       2.100   2.215 -26.047  1.00 72.19           C  
ATOM   1649  N   ALA A 216      -1.166  -0.548 -30.375  1.00 71.31           N  
ATOM   1650  CA  ALA A 216      -1.713  -0.453 -31.734  1.00 71.31           C  
ATOM   1651  C   ALA A 216      -0.897  -1.289 -32.719  1.00 71.31           C  
ATOM   1652  CB  ALA A 216      -1.759   1.004 -32.188  1.00 71.31           C  
ATOM   1653  O   ALA A 216      -0.641  -0.858 -33.844  1.00 71.31           O  
ATOM   1654  N   GLY A 217      -0.363  -2.414 -32.250  1.00 74.94           N  
ATOM   1655  CA  GLY A 217       0.287  -3.371 -33.125  1.00 74.94           C  
ATOM   1656  C   GLY A 217       1.768  -3.102 -33.312  1.00 74.94           C  
ATOM   1657  O   GLY A 217       2.457  -3.846 -34.000  1.00 74.94           O  
ATOM   1658  N   GLN A 218       2.309  -1.996 -32.625  1.00 76.44           N  
ATOM   1659  CA  GLN A 218       3.723  -1.639 -32.688  1.00 76.44           C  
ATOM   1660  C   GLN A 218       4.379  -1.801 -31.312  1.00 76.44           C  
ATOM   1661  CB  GLN A 218       3.896  -0.204 -33.188  1.00 76.44           C  
ATOM   1662  O   GLN A 218       3.832  -1.362 -30.297  1.00 76.44           O  
ATOM   1663  CG  GLN A 218       3.381   0.021 -34.594  1.00 76.44           C  
ATOM   1664  CD  GLN A 218       4.262  -0.619 -35.656  1.00 76.44           C  
ATOM   1665  NE2 GLN A 218       3.656  -1.036 -36.750  1.00 76.44           N  
ATOM   1666  OE1 GLN A 218       5.480  -0.738 -35.469  1.00 76.44           O  
ATOM   1667  N   LYS A 219       5.547  -2.428 -31.328  1.00 80.50           N  
ATOM   1668  CA  LYS A 219       6.316  -2.586 -30.094  1.00 80.50           C  
ATOM   1669  C   LYS A 219       7.148  -1.341 -29.797  1.00 80.50           C  
ATOM   1670  CB  LYS A 219       7.227  -3.812 -30.188  1.00 80.50           C  
ATOM   1671  O   LYS A 219       7.871  -0.850 -30.672  1.00 80.50           O  
ATOM   1672  CG  LYS A 219       6.480  -5.141 -30.141  1.00 80.50           C  
ATOM   1673  CD  LYS A 219       7.441  -6.320 -30.062  1.00 80.50           C  
ATOM   1674  CE  LYS A 219       6.695  -7.645 -30.016  1.00 80.50           C  
ATOM   1675  NZ  LYS A 219       7.633  -8.805 -29.906  1.00 80.50           N  
ATOM   1676  N   VAL A 220       7.016  -0.857 -28.672  1.00 78.69           N  
ATOM   1677  CA  VAL A 220       7.738   0.335 -28.250  1.00 78.69           C  
ATOM   1678  C   VAL A 220       8.578   0.013 -27.016  1.00 78.69           C  
ATOM   1679  CB  VAL A 220       6.773   1.503 -27.938  1.00 78.69           C  
ATOM   1680  O   VAL A 220       8.102  -0.632 -26.078  1.00 78.69           O  
ATOM   1681  CG1 VAL A 220       7.551   2.760 -27.562  1.00 78.69           C  
ATOM   1682  CG2 VAL A 220       5.871   1.776 -29.141  1.00 78.69           C  
ATOM   1683  N   LEU A 221       9.805   0.444 -27.031  1.00 82.62           N  
ATOM   1684  CA  LEU A 221      10.711   0.266 -25.906  1.00 82.62           C  
ATOM   1685  C   LEU A 221      10.750   1.513 -25.016  1.00 82.62           C  
ATOM   1686  CB  LEU A 221      12.125  -0.058 -26.406  1.00 82.62           C  
ATOM   1687  O   LEU A 221      11.016   2.613 -25.516  1.00 82.62           O  
ATOM   1688  CG  LEU A 221      13.188  -0.308 -25.328  1.00 82.62           C  
ATOM   1689  CD1 LEU A 221      12.836  -1.550 -24.516  1.00 82.62           C  
ATOM   1690  CD2 LEU A 221      14.562  -0.450 -25.953  1.00 82.62           C  
ATOM   1691  N   TYR A 222      10.523   1.325 -23.719  1.00 83.81           N  
ATOM   1692  CA  TYR A 222      10.500   2.414 -22.750  1.00 83.81           C  
ATOM   1693  C   TYR A 222      11.695   2.338 -21.812  1.00 83.81           C  
ATOM   1694  CB  TYR A 222       9.195   2.385 -21.938  1.00 83.81           C  
ATOM   1695  O   TYR A 222      12.055   1.254 -21.344  1.00 83.81           O  
ATOM   1696  CG  TYR A 222       7.977   2.773 -22.750  1.00 83.81           C  
ATOM   1697  CD1 TYR A 222       7.523   4.090 -22.766  1.00 83.81           C  
ATOM   1698  CD2 TYR A 222       7.273   1.825 -23.484  1.00 83.81           C  
ATOM   1699  CE1 TYR A 222       6.402   4.453 -23.500  1.00 83.81           C  
ATOM   1700  CE2 TYR A 222       6.148   2.176 -24.219  1.00 83.81           C  
ATOM   1701  OH  TYR A 222       4.609   3.844 -24.953  1.00 83.81           O  
ATOM   1702  CZ  TYR A 222       5.723   3.490 -24.234  1.00 83.81           C  
ATOM   1703  N   TYR A 223      12.258   3.475 -21.531  1.00 84.06           N  
ATOM   1704  CA  TYR A 223      13.344   3.617 -20.578  1.00 84.06           C  
ATOM   1705  C   TYR A 223      12.883   4.352 -19.328  1.00 84.06           C  
ATOM   1706  CB  TYR A 223      14.523   4.359 -21.203  1.00 84.06           C  
ATOM   1707  O   TYR A 223      12.359   5.469 -19.406  1.00 84.06           O  
ATOM   1708  CG  TYR A 223      15.070   3.689 -22.453  1.00 84.06           C  
ATOM   1709  CD1 TYR A 223      16.125   2.777 -22.359  1.00 84.06           C  
ATOM   1710  CD2 TYR A 223      14.539   3.965 -23.703  1.00 84.06           C  
ATOM   1711  CE1 TYR A 223      16.625   2.158 -23.500  1.00 84.06           C  
ATOM   1712  CE2 TYR A 223      15.039   3.352 -24.844  1.00 84.06           C  
ATOM   1713  OH  TYR A 223      16.578   1.841 -25.859  1.00 84.06           O  
ATOM   1714  CZ  TYR A 223      16.078   2.451 -24.734  1.00 84.06           C  
ATOM   1715  N   VAL A 224      13.086   3.654 -18.266  1.00 87.31           N  
ATOM   1716  CA  VAL A 224      12.570   4.207 -17.016  1.00 87.31           C  
ATOM   1717  C   VAL A 224      13.727   4.609 -16.109  1.00 87.31           C  
ATOM   1718  CB  VAL A 224      11.648   3.205 -16.297  1.00 87.31           C  
ATOM   1719  O   VAL A 224      14.664   3.838 -15.914  1.00 87.31           O  
ATOM   1720  CG1 VAL A 224      11.070   3.822 -15.016  1.00 87.31           C  
ATOM   1721  CG2 VAL A 224      10.523   2.746 -17.219  1.00 87.31           C  
ATOM   1722  N   PHE A 225      13.609   5.797 -15.547  1.00 87.00           N  
ATOM   1723  CA  PHE A 225      14.555   6.289 -14.547  1.00 87.00           C  
ATOM   1724  C   PHE A 225      13.836   6.613 -13.242  1.00 87.00           C  
ATOM   1725  CB  PHE A 225      15.281   7.531 -15.062  1.00 87.00           C  
ATOM   1726  O   PHE A 225      12.867   7.379 -13.227  1.00 87.00           O  
ATOM   1727  CG  PHE A 225      16.203   8.164 -14.055  1.00 87.00           C  
ATOM   1728  CD1 PHE A 225      15.781   9.250 -13.297  1.00 87.00           C  
ATOM   1729  CD2 PHE A 225      17.484   7.668 -13.859  1.00 87.00           C  
ATOM   1730  CE1 PHE A 225      16.625   9.836 -12.352  1.00 87.00           C  
ATOM   1731  CE2 PHE A 225      18.328   8.250 -12.922  1.00 87.00           C  
ATOM   1732  CZ  PHE A 225      17.906   9.328 -12.172  1.00 87.00           C  
ATOM   1733  N   ILE A 226      14.414   6.027 -12.141  1.00 89.12           N  
ATOM   1734  CA  ILE A 226      13.828   6.250 -10.820  1.00 89.12           C  
ATOM   1735  C   ILE A 226      14.805   7.023  -9.945  1.00 89.12           C  
ATOM   1736  CB  ILE A 226      13.438   4.918 -10.141  1.00 89.12           C  
ATOM   1737  O   ILE A 226      15.953   6.602  -9.758  1.00 89.12           O  
ATOM   1738  CG1 ILE A 226      12.477   4.121 -11.031  1.00 89.12           C  
ATOM   1739  CG2 ILE A 226      12.820   5.176  -8.766  1.00 89.12           C  
ATOM   1740  CD1 ILE A 226      11.141   4.805 -11.266  1.00 89.12           C  
ATOM   1741  N   ASN A 227      14.453   8.086  -9.383  1.00 85.94           N  
ATOM   1742  CA  ASN A 227      15.328   8.977  -8.617  1.00 85.94           C  
ATOM   1743  C   ASN A 227      15.203   8.734  -7.117  1.00 85.94           C  
ATOM   1744  CB  ASN A 227      15.031  10.438  -8.953  1.00 85.94           C  
ATOM   1745  O   ASN A 227      16.109   9.070  -6.352  1.00 85.94           O  
ATOM   1746  CG  ASN A 227      16.047  11.391  -8.359  1.00 85.94           C  
ATOM   1747  ND2 ASN A 227      15.719  12.672  -8.328  1.00 85.94           N  
ATOM   1748  OD1 ASN A 227      17.141  10.977  -7.941  1.00 85.94           O  
ATOM   1749  N   GLN A 228      14.133   8.055  -6.715  1.00 89.31           N  
ATOM   1750  CA  GLN A 228      13.883   7.695  -5.320  1.00 89.31           C  
ATOM   1751  C   GLN A 228      12.984   6.469  -5.219  1.00 89.31           C  
ATOM   1752  CB  GLN A 228      13.258   8.867  -4.570  1.00 89.31           C  
ATOM   1753  O   GLN A 228      12.148   6.230  -6.094  1.00 89.31           O  
ATOM   1754  CG  GLN A 228      11.891   9.281  -5.105  1.00 89.31           C  
ATOM   1755  CD  GLN A 228      11.336  10.508  -4.406  1.00 89.31           C  
ATOM   1756  NE2 GLN A 228      10.016  10.578  -4.289  1.00 89.31           N  
ATOM   1757  OE1 GLN A 228      12.086  11.391  -3.977  1.00 89.31           O  
ATOM   1758  N   THR A 229      13.281   5.672  -4.137  1.00 93.06           N  
ATOM   1759  CA  THR A 229      12.438   4.512  -3.875  1.00 93.06           C  
ATOM   1760  C   THR A 229      11.055   4.953  -3.383  1.00 93.06           C  
ATOM   1761  CB  THR A 229      13.078   3.570  -2.840  1.00 93.06           C  
ATOM   1762  O   THR A 229      10.953   5.711  -2.418  1.00 93.06           O  
ATOM   1763  CG2 THR A 229      12.172   2.377  -2.551  1.00 93.06           C  
ATOM   1764  OG1 THR A 229      14.328   3.096  -3.348  1.00 93.06           O  
ATOM   1765  N   PHE A 230      10.000   4.508  -4.035  1.00 94.62           N  
ATOM   1766  CA  PHE A 230       8.633   4.840  -3.635  1.00 94.62           C  
ATOM   1767  C   PHE A 230       7.648   3.795  -4.145  1.00 94.62           C  
ATOM   1768  CB  PHE A 230       8.242   6.227  -4.156  1.00 94.62           C  
ATOM   1769  O   PHE A 230       7.992   2.977  -5.000  1.00 94.62           O  
ATOM   1770  CG  PHE A 230       8.039   6.281  -5.648  1.00 94.62           C  
ATOM   1771  CD1 PHE A 230       9.125   6.418  -6.504  1.00 94.62           C  
ATOM   1772  CD2 PHE A 230       6.766   6.191  -6.191  1.00 94.62           C  
ATOM   1773  CE1 PHE A 230       8.945   6.469  -7.883  1.00 94.62           C  
ATOM   1774  CE2 PHE A 230       6.574   6.242  -7.566  1.00 94.62           C  
ATOM   1775  CZ  PHE A 230       7.664   6.379  -8.414  1.00 94.62           C  
ATOM   1776  N   ALA A 231       6.461   3.803  -3.570  1.00 96.12           N  
ATOM   1777  CA  ALA A 231       5.367   2.939  -4.016  1.00 96.12           C  
ATOM   1778  C   ALA A 231       4.168   3.766  -4.469  1.00 96.12           C  
ATOM   1779  CB  ALA A 231       4.961   1.980  -2.900  1.00 96.12           C  
ATOM   1780  O   ALA A 231       3.947   4.875  -3.975  1.00 96.12           O  
ATOM   1781  N   PHE A 232       3.451   3.260  -5.434  1.00 94.69           N  
ATOM   1782  CA  PHE A 232       2.215   3.904  -5.855  1.00 94.69           C  
ATOM   1783  C   PHE A 232       1.123   2.871  -6.105  1.00 94.69           C  
ATOM   1784  CB  PHE A 232       2.447   4.738  -7.121  1.00 94.69           C  
ATOM   1785  O   PHE A 232       1.413   1.688  -6.297  1.00 94.69           O  
ATOM   1786  CG  PHE A 232       2.559   3.916  -8.375  1.00 94.69           C  
ATOM   1787  CD1 PHE A 232       3.742   3.262  -8.695  1.00 94.69           C  
ATOM   1788  CD2 PHE A 232       1.478   3.797  -9.242  1.00 94.69           C  
ATOM   1789  CE1 PHE A 232       3.850   2.500  -9.859  1.00 94.69           C  
ATOM   1790  CE2 PHE A 232       1.576   3.037 -10.406  1.00 94.69           C  
ATOM   1791  CZ  PHE A 232       2.764   2.391 -10.711  1.00 94.69           C  
ATOM   1792  N   SER A 233      -0.101   3.312  -6.082  1.00 93.19           N  
ATOM   1793  CA  SER A 233      -1.237   2.420  -6.297  1.00 93.19           C  
ATOM   1794  C   SER A 233      -2.031   2.820  -7.535  1.00 93.19           C  
ATOM   1795  CB  SER A 233      -2.154   2.420  -5.070  1.00 93.19           C  
ATOM   1796  O   SER A 233      -2.023   3.988  -7.934  1.00 93.19           O  
ATOM   1797  OG  SER A 233      -2.707   3.707  -4.855  1.00 93.19           O  
ATOM   1798  N   TYR A 234      -2.686   1.817  -8.141  1.00 88.69           N  
ATOM   1799  CA  TYR A 234      -3.482   2.043  -9.344  1.00 88.69           C  
ATOM   1800  C   TYR A 234      -4.605   1.021  -9.453  1.00 88.69           C  
ATOM   1801  CB  TYR A 234      -2.600   1.985 -10.594  1.00 88.69           C  
ATOM   1802  O   TYR A 234      -4.516  -0.073  -8.891  1.00 88.69           O  
ATOM   1803  CG  TYR A 234      -1.839   0.690 -10.742  1.00 88.69           C  
ATOM   1804  CD1 TYR A 234      -0.592   0.521 -10.141  1.00 88.69           C  
ATOM   1805  CD2 TYR A 234      -2.363  -0.367 -11.477  1.00 88.69           C  
ATOM   1806  CE1 TYR A 234       0.115  -0.669 -10.273  1.00 88.69           C  
ATOM   1807  CE2 TYR A 234      -1.665  -1.562 -11.617  1.00 88.69           C  
ATOM   1808  OH  TYR A 234       0.266  -2.885 -11.148  1.00 88.69           O  
ATOM   1809  CZ  TYR A 234      -0.429  -1.704 -11.008  1.00 88.69           C  
ATOM   1810  N   PRO A 235      -5.664   1.416 -10.148  1.00 86.75           N  
ATOM   1811  CA  PRO A 235      -6.789   0.490 -10.273  1.00 86.75           C  
ATOM   1812  C   PRO A 235      -6.508  -0.655 -11.242  1.00 86.75           C  
ATOM   1813  CB  PRO A 235      -7.922   1.380 -10.797  1.00 86.75           C  
ATOM   1814  O   PRO A 235      -6.043  -0.420 -12.359  1.00 86.75           O  
ATOM   1815  CG  PRO A 235      -7.230   2.480 -11.531  1.00 86.75           C  
ATOM   1816  CD  PRO A 235      -5.895   2.723 -10.891  1.00 86.75           C  
ATOM   1817  N   VAL A 236      -6.770  -1.916 -10.828  1.00 85.00           N  
ATOM   1818  CA  VAL A 236      -6.535  -3.107 -11.633  1.00 85.00           C  
ATOM   1819  C   VAL A 236      -7.871  -3.715 -12.055  1.00 85.00           C  
ATOM   1820  CB  VAL A 236      -5.691  -4.152 -10.875  1.00 85.00           C  
ATOM   1821  O   VAL A 236      -8.039  -4.133 -13.203  1.00 85.00           O  
ATOM   1822  CG1 VAL A 236      -5.535  -5.426 -11.703  1.00 85.00           C  
ATOM   1823  CG2 VAL A 236      -4.324  -3.574 -10.516  1.00 85.00           C  
ATOM   1824  N   ALA A 237      -8.820  -3.842 -11.023  1.00 80.25           N  
ATOM   1825  CA  ALA A 237     -10.148  -4.395 -11.305  1.00 80.25           C  
ATOM   1826  C   ALA A 237     -11.133  -4.027 -10.203  1.00 80.25           C  
ATOM   1827  CB  ALA A 237     -10.062  -5.910 -11.461  1.00 80.25           C  
ATOM   1828  O   ALA A 237     -10.742  -3.764  -9.070  1.00 80.25           O  
ATOM   1829  N   GLY A 238     -12.477  -4.004 -10.531  1.00 65.81           N  
ATOM   1830  CA  GLY A 238     -13.523  -4.023  -9.516  1.00 65.81           C  
ATOM   1831  C   GLY A 238     -13.508  -2.797  -8.625  1.00 65.81           C  
ATOM   1832  O   GLY A 238     -14.312  -2.693  -7.691  1.00 65.81           O  
ATOM   1833  N   ASP A 239     -13.375  -1.483  -8.906  1.00 63.41           N  
ATOM   1834  CA  ASP A 239     -13.797  -0.099  -8.734  1.00 63.41           C  
ATOM   1835  C   ASP A 239     -13.055   0.563  -7.574  1.00 63.41           C  
ATOM   1836  CB  ASP A 239     -15.312  -0.029  -8.500  1.00 63.41           C  
ATOM   1837  O   ASP A 239     -13.359   0.302  -6.406  1.00 63.41           O  
ATOM   1838  CG  ASP A 239     -16.094   0.278  -9.766  1.00 63.41           C  
ATOM   1839  OD1 ASP A 239     -15.484   0.732 -10.758  1.00 63.41           O  
ATOM   1840  OD2 ASP A 239     -17.328   0.067  -9.766  1.00 63.41           O  
ATOM   1841  N   PRO A 240     -12.250   1.669  -7.578  1.00 55.25           N  
ATOM   1842  CA  PRO A 240     -12.250   2.830  -6.684  1.00 55.25           C  
ATOM   1843  C   PRO A 240     -13.109   3.977  -7.215  1.00 55.25           C  
ATOM   1844  CB  PRO A 240     -10.773   3.234  -6.625  1.00 55.25           C  
ATOM   1845  O   PRO A 240     -13.336   4.078  -8.422  1.00 55.25           O  
ATOM   1846  CG  PRO A 240     -10.141   2.543  -7.789  1.00 55.25           C  
ATOM   1847  CD  PRO A 240     -11.078   1.474  -8.273  1.00 55.25           C  
ATOM   1848  N   LEU A 241     -14.289   4.387  -6.699  1.00 57.84           N  
ATOM   1849  CA  LEU A 241     -15.062   5.598  -6.961  1.00 57.84           C  
ATOM   1850  C   LEU A 241     -14.219   6.617  -7.723  1.00 57.84           C  
ATOM   1851  CB  LEU A 241     -15.562   6.211  -5.652  1.00 57.84           C  
ATOM   1852  O   LEU A 241     -13.055   6.848  -7.387  1.00 57.84           O  
ATOM   1853  CG  LEU A 241     -16.656   5.434  -4.918  1.00 57.84           C  
ATOM   1854  CD1 LEU A 241     -16.516   5.617  -3.412  1.00 57.84           C  
ATOM   1855  CD2 LEU A 241     -18.047   5.879  -5.391  1.00 57.84           C  
ATOM   1856  N   VAL A 242     -14.406   6.688  -9.156  1.00 55.62           N  
ATOM   1857  CA  VAL A 242     -13.719   7.691  -9.961  1.00 55.62           C  
ATOM   1858  C   VAL A 242     -13.352   8.891  -9.086  1.00 55.62           C  
ATOM   1859  CB  VAL A 242     -14.586   8.148 -11.156  1.00 55.62           C  
ATOM   1860  O   VAL A 242     -14.219   9.477  -8.430  1.00 55.62           O  
ATOM   1861  CG1 VAL A 242     -13.859   9.227 -11.961  1.00 55.62           C  
ATOM   1862  CG2 VAL A 242     -14.938   6.961 -12.047  1.00 55.62           C  
ATOM   1863  N   GLY A 243     -12.062   9.078  -8.945  1.00 64.19           N  
ATOM   1864  CA  GLY A 243     -11.609  10.289  -8.289  1.00 64.19           C  
ATOM   1865  C   GLY A 243     -11.531  10.156  -6.777  1.00 64.19           C  
ATOM   1866  O   GLY A 243     -11.414  11.156  -6.066  1.00 64.19           O  
ATOM   1867  N   SER A 244     -11.734   8.922  -6.312  1.00 78.19           N  
ATOM   1868  CA  SER A 244     -11.633   8.656  -4.883  1.00 78.19           C  
ATOM   1869  C   SER A 244     -10.539   7.637  -4.590  1.00 78.19           C  
ATOM   1870  CB  SER A 244     -12.969   8.148  -4.336  1.00 78.19           C  
ATOM   1871  O   SER A 244     -10.258   6.766  -5.414  1.00 78.19           O  
ATOM   1872  OG  SER A 244     -12.820   7.664  -3.014  1.00 78.19           O  
ATOM   1873  N   ALA A 245      -9.797   7.852  -3.604  1.00 86.62           N  
ATOM   1874  CA  ALA A 245      -8.758   6.926  -3.146  1.00 86.62           C  
ATOM   1875  C   ALA A 245      -9.367   5.785  -2.336  1.00 86.62           C  
ATOM   1876  CB  ALA A 245      -7.715   7.668  -2.316  1.00 86.62           C  
ATOM   1877  O   ALA A 245      -8.688   5.172  -1.508  1.00 86.62           O  
ATOM   1878  N   ILE A 246     -10.688   5.535  -2.641  1.00 88.44           N  
ATOM   1879  CA  ILE A 246     -11.414   4.520  -1.895  1.00 88.44           C  
ATOM   1880  C   ILE A 246     -11.539   3.248  -2.732  1.00 88.44           C  
ATOM   1881  CB  ILE A 246     -12.820   5.020  -1.479  1.00 88.44           C  
ATOM   1882  O   ILE A 246     -11.953   3.301  -3.895  1.00 88.44           O  
ATOM   1883  CG1 ILE A 246     -12.695   6.230  -0.543  1.00 88.44           C  
ATOM   1884  CG2 ILE A 246     -13.617   3.896  -0.818  1.00 88.44           C  
ATOM   1885  CD1 ILE A 246     -14.023   6.910  -0.239  1.00 88.44           C  
ATOM   1886  N   ALA A 247     -11.094   2.127  -2.135  1.00 89.12           N  
ATOM   1887  CA  ALA A 247     -11.258   0.814  -2.756  1.00 89.12           C  
ATOM   1888  C   ALA A 247     -12.516   0.119  -2.238  1.00 89.12           C  
ATOM   1889  CB  ALA A 247     -10.031  -0.055  -2.502  1.00 89.12           C  
ATOM   1890  O   ALA A 247     -12.547  -0.347  -1.097  1.00 89.12           O  
ATOM   1891  N   PRO A 248     -13.602   0.016  -3.074  1.00 86.62           N  
ATOM   1892  CA  PRO A 248     -14.828  -0.646  -2.629  1.00 86.62           C  
ATOM   1893  C   PRO A 248     -14.703  -2.168  -2.613  1.00 86.62           C  
ATOM   1894  CB  PRO A 248     -15.867  -0.192  -3.660  1.00 86.62           C  
ATOM   1895  O   PRO A 248     -13.773  -2.723  -3.197  1.00 86.62           O  
ATOM   1896  CG  PRO A 248     -15.078   0.075  -4.902  1.00 86.62           C  
ATOM   1897  CD  PRO A 248     -13.711   0.555  -4.508  1.00 86.62           C  
ATOM   1898  N   ALA A 249     -15.695  -2.781  -1.933  1.00 86.38           N  
ATOM   1899  CA  ALA A 249     -15.758  -4.238  -1.899  1.00 86.38           C  
ATOM   1900  C   ALA A 249     -15.773  -4.820  -3.311  1.00 86.38           C  
ATOM   1901  CB  ALA A 249     -16.984  -4.703  -1.125  1.00 86.38           C  
ATOM   1902  O   ALA A 249     -16.500  -4.332  -4.184  1.00 86.38           O  
ATOM   1903  N   GLY A 250     -14.836  -5.809  -3.531  1.00 84.12           N  
ATOM   1904  CA  GLY A 250     -14.836  -6.469  -4.828  1.00 84.12           C  
ATOM   1905  C   GLY A 250     -13.867  -5.852  -5.812  1.00 84.12           C  
ATOM   1906  O   GLY A 250     -13.664  -6.379  -6.910  1.00 84.12           O  
ATOM   1907  N   SER A 251     -13.242  -4.727  -5.457  1.00 86.69           N  
ATOM   1908  CA  SER A 251     -12.250  -4.090  -6.312  1.00 86.69           C  
ATOM   1909  C   SER A 251     -10.852  -4.656  -6.059  1.00 86.69           C  
ATOM   1910  CB  SER A 251     -12.242  -2.576  -6.090  1.00 86.69           C  
ATOM   1911  O   SER A 251     -10.602  -5.258  -5.012  1.00 86.69           O  
ATOM   1912  OG  SER A 251     -11.789  -2.262  -4.781  1.00 86.69           O  
ATOM   1913  N   THR A 252     -10.023  -4.504  -7.098  1.00 90.25           N  
ATOM   1914  CA  THR A 252      -8.617  -4.879  -6.992  1.00 90.25           C  
ATOM   1915  C   THR A 252      -7.719  -3.678  -7.266  1.00 90.25           C  
ATOM   1916  CB  THR A 252      -8.273  -6.020  -7.965  1.00 90.25           C  
ATOM   1917  O   THR A 252      -7.895  -2.977  -8.258  1.00 90.25           O  
ATOM   1918  CG2 THR A 252      -6.820  -6.457  -7.797  1.00 90.25           C  
ATOM   1919  OG1 THR A 252      -9.125  -7.141  -7.707  1.00 90.25           O  
ATOM   1920  N   VAL A 253      -6.824  -3.467  -6.301  1.00 91.62           N  
ATOM   1921  CA  VAL A 253      -5.879  -2.361  -6.430  1.00 91.62           C  
ATOM   1922  C   VAL A 253      -4.457  -2.904  -6.543  1.00 91.62           C  
ATOM   1923  CB  VAL A 253      -5.984  -1.385  -5.234  1.00 91.62           C  
ATOM   1924  O   VAL A 253      -4.059  -3.781  -5.773  1.00 91.62           O  
ATOM   1925  CG1 VAL A 253      -4.961  -0.258  -5.371  1.00 91.62           C  
ATOM   1926  CG2 VAL A 253      -7.398  -0.817  -5.133  1.00 91.62           C  
ATOM   1927  N   GLY A 254      -3.701  -2.320  -7.547  1.00 93.00           N  
ATOM   1928  CA  GLY A 254      -2.314  -2.721  -7.723  1.00 93.00           C  
ATOM   1929  C   GLY A 254      -1.337  -1.831  -6.980  1.00 93.00           C  
ATOM   1930  O   GLY A 254      -1.478  -0.606  -6.980  1.00 93.00           O  
ATOM   1931  N   PHE A 255      -0.414  -2.432  -6.250  1.00 94.94           N  
ATOM   1932  CA  PHE A 255       0.707  -1.729  -5.633  1.00 94.94           C  
ATOM   1933  C   PHE A 255       2.014  -2.072  -6.340  1.00 94.94           C  
ATOM   1934  CB  PHE A 255       0.808  -2.072  -4.145  1.00 94.94           C  
ATOM   1935  O   PHE A 255       2.271  -3.238  -6.645  1.00 94.94           O  
ATOM   1936  CG  PHE A 255      -0.146  -1.299  -3.277  1.00 94.94           C  
ATOM   1937  CD1 PHE A 255       0.249  -0.111  -2.674  1.00 94.94           C  
ATOM   1938  CD2 PHE A 255      -1.439  -1.758  -3.064  1.00 94.94           C  
ATOM   1939  CE1 PHE A 255      -0.633   0.608  -1.869  1.00 94.94           C  
ATOM   1940  CE2 PHE A 255      -2.326  -1.045  -2.262  1.00 94.94           C  
ATOM   1941  CZ  PHE A 255      -1.920   0.137  -1.665  1.00 94.94           C  
ATOM   1942  N   MET A 256       2.688  -1.051  -6.652  1.00 95.25           N  
ATOM   1943  CA  MET A 256       4.008  -1.248  -7.242  1.00 95.25           C  
ATOM   1944  C   MET A 256       5.070  -0.479  -6.465  1.00 95.25           C  
ATOM   1945  CB  MET A 256       4.016  -0.812  -8.711  1.00 95.25           C  
ATOM   1946  O   MET A 256       4.918   0.719  -6.215  1.00 95.25           O  
ATOM   1947  CG  MET A 256       5.305  -1.146  -9.438  1.00 95.25           C  
ATOM   1948  SD  MET A 256       5.199  -0.802 -11.242  1.00 95.25           S  
ATOM   1949  CE  MET A 256       6.836  -1.381 -11.773  1.00 95.25           C  
ATOM   1950  N   ILE A 257       6.129  -1.225  -6.020  1.00 95.38           N  
ATOM   1951  CA  ILE A 257       7.285  -0.622  -5.367  1.00 95.38           C  
ATOM   1952  C   ILE A 257       8.414  -0.437  -6.379  1.00 95.38           C  
ATOM   1953  CB  ILE A 257       7.770  -1.478  -4.176  1.00 95.38           C  
ATOM   1954  O   ILE A 257       8.852  -1.400  -7.012  1.00 95.38           O  
ATOM   1955  CG1 ILE A 257       6.617  -1.734  -3.195  1.00 95.38           C  
ATOM   1956  CG2 ILE A 257       8.953  -0.801  -3.467  1.00 95.38           C  
ATOM   1957  CD1 ILE A 257       6.961  -2.709  -2.078  1.00 95.38           C  
ATOM   1958  N   LEU A 258       8.836   0.812  -6.508  1.00 94.31           N  
ATOM   1959  CA  LEU A 258       9.930   1.115  -7.422  1.00 94.31           C  
ATOM   1960  C   LEU A 258      11.211   1.429  -6.652  1.00 94.31           C  
ATOM   1961  CB  LEU A 258       9.562   2.295  -8.328  1.00 94.31           C  
ATOM   1962  O   LEU A 258      11.203   2.256  -5.734  1.00 94.31           O  
ATOM   1963  CG  LEU A 258       8.391   2.076  -9.281  1.00 94.31           C  
ATOM   1964  CD1 LEU A 258       7.762   3.412  -9.664  1.00 94.31           C  
ATOM   1965  CD2 LEU A 258       8.852   1.323 -10.531  1.00 94.31           C  
ATOM   1966  N   PHE A 259      12.281   0.690  -7.047  1.00 92.25           N  
ATOM   1967  CA  PHE A 259      13.531   0.818  -6.301  1.00 92.25           C  
ATOM   1968  C   PHE A 259      14.414   1.900  -6.910  1.00 92.25           C  
ATOM   1969  CB  PHE A 259      14.281  -0.518  -6.273  1.00 92.25           C  
ATOM   1970  O   PHE A 259      14.711   1.868  -8.102  1.00 92.25           O  
ATOM   1971  CG  PHE A 259      13.547  -1.612  -5.551  1.00 92.25           C  
ATOM   1972  CD1 PHE A 259      13.039  -1.404  -4.270  1.00 92.25           C  
ATOM   1973  CD2 PHE A 259      13.352  -2.852  -6.148  1.00 92.25           C  
ATOM   1974  CE1 PHE A 259      12.359  -2.416  -3.598  1.00 92.25           C  
ATOM   1975  CE2 PHE A 259      12.672  -3.865  -5.484  1.00 92.25           C  
ATOM   1976  CZ  PHE A 259      12.180  -3.646  -4.207  1.00 92.25           C  
ATOM   1977  N   GLY A 260      14.742   2.900  -6.160  1.00 88.75           N  
ATOM   1978  CA  GLY A 260      15.641   3.975  -6.547  1.00 88.75           C  
ATOM   1979  C   GLY A 260      17.109   3.639  -6.320  1.00 88.75           C  
ATOM   1980  O   GLY A 260      17.438   2.492  -6.023  1.00 88.75           O  
ATOM   1981  N   PRO A 261      18.016   4.570  -6.504  1.00 81.44           N  
ATOM   1982  CA  PRO A 261      19.453   4.375  -6.508  1.00 81.44           C  
ATOM   1983  C   PRO A 261      19.984   3.846  -5.176  1.00 81.44           C  
ATOM   1984  CB  PRO A 261      20.000   5.777  -6.793  1.00 81.44           C  
ATOM   1985  O   PRO A 261      21.000   3.145  -5.148  1.00 81.44           O  
ATOM   1986  CG  PRO A 261      18.859   6.695  -6.520  1.00 81.44           C  
ATOM   1987  CD  PRO A 261      17.578   5.914  -6.660  1.00 81.44           C  
ATOM   1988  N   ASN A 262      19.312   4.031  -4.051  1.00 80.94           N  
ATOM   1989  CA  ASN A 262      19.734   3.576  -2.730  1.00 80.94           C  
ATOM   1990  C   ASN A 262      19.391   2.105  -2.506  1.00 80.94           C  
ATOM   1991  CB  ASN A 262      19.094   4.441  -1.636  1.00 80.94           C  
ATOM   1992  O   ASN A 262      20.062   1.412  -1.748  1.00 80.94           O  
ATOM   1993  CG  ASN A 262      19.641   5.859  -1.635  1.00 80.94           C  
ATOM   1994  ND2 ASN A 262      18.844   6.797  -1.137  1.00 80.94           N  
ATOM   1995  OD1 ASN A 262      20.766   6.113  -2.078  1.00 80.94           O  
ATOM   1996  N   LEU A 263      18.484   1.575  -3.246  1.00 84.50           N  
ATOM   1997  CA  LEU A 263      18.000   0.211  -3.039  1.00 84.50           C  
ATOM   1998  C   LEU A 263      18.125  -0.608  -4.320  1.00 84.50           C  
ATOM   1999  CB  LEU A 263      16.547   0.214  -2.562  1.00 84.50           C  
ATOM   2000  O   LEU A 263      18.062  -1.839  -4.281  1.00 84.50           O  
ATOM   2001  CG  LEU A 263      16.328   0.241  -1.048  1.00 84.50           C  
ATOM   2002  CD1 LEU A 263      16.469   1.664  -0.518  1.00 84.50           C  
ATOM   2003  CD2 LEU A 263      14.969  -0.333  -0.693  1.00 84.50           C  
ATOM   2004  N   GLY A 264      18.312   0.048  -5.477  1.00 78.31           N  
ATOM   2005  CA  GLY A 264      18.344  -0.557  -6.797  1.00 78.31           C  
ATOM   2006  C   GLY A 264      19.547  -1.463  -7.008  1.00 78.31           C  
ATOM   2007  O   GLY A 264      19.500  -2.363  -7.848  1.00 78.31           O  
ATOM   2008  N   GLN A 265      20.594  -1.358  -6.121  1.00 83.38           N  
ATOM   2009  CA  GLN A 265      21.812  -2.148  -6.195  1.00 83.38           C  
ATOM   2010  C   GLN A 265      21.703  -3.420  -5.359  1.00 83.38           C  
ATOM   2011  CB  GLN A 265      23.016  -1.322  -5.738  1.00 83.38           C  
ATOM   2012  O   GLN A 265      22.547  -4.312  -5.457  1.00 83.38           O  
ATOM   2013  CG  GLN A 265      23.312  -0.122  -6.625  1.00 83.38           C  
ATOM   2014  CD  GLN A 265      24.484   0.699  -6.129  1.00 83.38           C  
ATOM   2015  NE2 GLN A 265      25.031   1.536  -7.004  1.00 83.38           N  
ATOM   2016  OE1 GLN A 265      24.906   0.583  -4.969  1.00 83.38           O  
ATOM   2017  N   HIS A 266      20.531  -3.512  -4.551  1.00 86.00           N  
ATOM   2018  CA  HIS A 266      20.281  -4.684  -3.725  1.00 86.00           C  
ATOM   2019  C   HIS A 266      19.438  -5.711  -4.477  1.00 86.00           C  
ATOM   2020  CB  HIS A 266      19.578  -4.277  -2.426  1.00 86.00           C  
ATOM   2021  O   HIS A 266      18.500  -5.348  -5.195  1.00 86.00           O  
ATOM   2022  CG  HIS A 266      20.406  -3.389  -1.553  1.00 86.00           C  
ATOM   2023  CD2 HIS A 266      20.453  -2.039  -1.459  1.00 86.00           C  
ATOM   2024  ND1 HIS A 266      21.312  -3.877  -0.639  1.00 86.00           N  
ATOM   2025  CE1 HIS A 266      21.891  -2.863  -0.017  1.00 86.00           C  
ATOM   2026  NE2 HIS A 266      21.391  -1.737  -0.497  1.00 86.00           N  
ATOM   2027  N   VAL A 267      19.844  -6.934  -4.375  1.00 86.88           N  
ATOM   2028  CA  VAL A 267      19.078  -8.039  -4.949  1.00 86.88           C  
ATOM   2029  C   VAL A 267      18.484  -8.898  -3.832  1.00 86.88           C  
ATOM   2030  CB  VAL A 267      19.953  -8.906  -5.883  1.00 86.88           C  
ATOM   2031  O   VAL A 267      19.219  -9.336  -2.936  1.00 86.88           O  
ATOM   2032  CG1 VAL A 267      19.156 -10.078  -6.445  1.00 86.88           C  
ATOM   2033  CG2 VAL A 267      20.531  -8.055  -7.016  1.00 86.88           C  
ATOM   2034  N   PHE A 268      17.188  -9.016  -3.826  1.00 86.19           N  
ATOM   2035  CA  PHE A 268      16.484  -9.648  -2.721  1.00 86.19           C  
ATOM   2036  C   PHE A 268      16.203 -11.117  -3.016  1.00 86.19           C  
ATOM   2037  CB  PHE A 268      15.156  -8.914  -2.451  1.00 86.19           C  
ATOM   2038  O   PHE A 268      15.312 -11.719  -2.426  1.00 86.19           O  
ATOM   2039  CG  PHE A 268      15.320  -7.441  -2.215  1.00 86.19           C  
ATOM   2040  CD1 PHE A 268      15.977  -6.969  -1.085  1.00 86.19           C  
ATOM   2041  CD2 PHE A 268      14.812  -6.520  -3.123  1.00 86.19           C  
ATOM   2042  CE1 PHE A 268      16.125  -5.602  -0.863  1.00 86.19           C  
ATOM   2043  CE2 PHE A 268      14.953  -5.152  -2.908  1.00 86.19           C  
ATOM   2044  CZ  PHE A 268      15.617  -4.695  -1.777  1.00 86.19           C  
ATOM   2045  N   GLU A 269      17.000 -11.812  -3.893  1.00 85.25           N  
ATOM   2046  CA  GLU A 269      16.859 -13.219  -4.246  1.00 85.25           C  
ATOM   2047  C   GLU A 269      17.359 -14.125  -3.125  1.00 85.25           C  
ATOM   2048  CB  GLU A 269      17.594 -13.531  -5.547  1.00 85.25           C  
ATOM   2049  O   GLU A 269      18.344 -13.789  -2.447  1.00 85.25           O  
ATOM   2050  CG  GLU A 269      16.953 -12.922  -6.781  1.00 85.25           C  
ATOM   2051  CD  GLU A 269      17.672 -13.266  -8.070  1.00 85.25           C  
ATOM   2052  OE1 GLU A 269      17.234 -12.836  -9.156  1.00 85.25           O  
ATOM   2053  OE2 GLU A 269      18.703 -13.977  -8.000  1.00 85.25           O  
ATOM   2054  N   TYR A 270      16.609 -15.211  -2.900  1.00 84.00           N  
ATOM   2055  CA  TYR A 270      16.938 -16.234  -1.916  1.00 84.00           C  
ATOM   2056  C   TYR A 270      16.891 -15.664  -0.501  1.00 84.00           C  
ATOM   2057  CB  TYR A 270      18.328 -16.812  -2.195  1.00 84.00           C  
ATOM   2058  O   TYR A 270      17.766 -15.953   0.323  1.00 84.00           O  
ATOM   2059  CG  TYR A 270      18.484 -17.391  -3.580  1.00 84.00           C  
ATOM   2060  CD1 TYR A 270      17.797 -18.547  -3.947  1.00 84.00           C  
ATOM   2061  CD2 TYR A 270      19.312 -16.781  -4.523  1.00 84.00           C  
ATOM   2062  CE1 TYR A 270      17.938 -19.094  -5.223  1.00 84.00           C  
ATOM   2063  CE2 TYR A 270      19.453 -17.312  -5.801  1.00 84.00           C  
ATOM   2064  OH  TYR A 270      18.906 -19.000  -7.402  1.00 84.00           O  
ATOM   2065  CZ  TYR A 270      18.766 -18.469  -6.141  1.00 84.00           C  
ATOM   2066  N   GLN A 271      16.031 -14.789  -0.294  1.00 85.12           N  
ATOM   2067  CA  GLN A 271      15.719 -14.219   1.014  1.00 85.12           C  
ATOM   2068  C   GLN A 271      14.227 -13.914   1.143  1.00 85.12           C  
ATOM   2069  CB  GLN A 271      16.531 -12.945   1.252  1.00 85.12           C  
ATOM   2070  O   GLN A 271      13.516 -13.828   0.139  1.00 85.12           O  
ATOM   2071  CG  GLN A 271      16.188 -11.805   0.308  1.00 85.12           C  
ATOM   2072  CD  GLN A 271      17.016 -10.555   0.571  1.00 85.12           C  
ATOM   2073  NE2 GLN A 271      17.062  -9.664  -0.413  1.00 85.12           N  
ATOM   2074  OE1 GLN A 271      17.578 -10.391   1.650  1.00 85.12           O  
ATOM   2075  N   THR A 272      13.805 -13.820   2.414  1.00 88.31           N  
ATOM   2076  CA  THR A 272      12.430 -13.438   2.695  1.00 88.31           C  
ATOM   2077  C   THR A 272      12.305 -11.922   2.824  1.00 88.31           C  
ATOM   2078  CB  THR A 272      11.914 -14.109   3.984  1.00 88.31           C  
ATOM   2079  O   THR A 272      13.094 -11.289   3.525  1.00 88.31           O  
ATOM   2080  CG2 THR A 272      10.477 -13.695   4.281  1.00 88.31           C  
ATOM   2081  OG1 THR A 272      11.977 -15.531   3.832  1.00 88.31           O  
ATOM   2082  N   ILE A 273      11.383 -11.383   2.020  1.00 91.88           N  
ATOM   2083  CA  ILE A 273      11.086  -9.961   2.146  1.00 91.88           C  
ATOM   2084  C   ILE A 273       9.719  -9.773   2.801  1.00 91.88           C  
ATOM   2085  CB  ILE A 273      11.125  -9.250   0.775  1.00 91.88           C  
ATOM   2086  O   ILE A 273       8.828 -10.617   2.654  1.00 91.88           O  
ATOM   2087  CG1 ILE A 273      10.047  -9.812  -0.151  1.00 91.88           C  
ATOM   2088  CG2 ILE A 273      12.516  -9.375   0.141  1.00 91.88           C  
ATOM   2089  CD1 ILE A 273       9.766  -8.953  -1.376  1.00 91.88           C  
ATOM   2090  N   ASN A 274       9.609  -8.719   3.590  1.00 93.81           N  
ATOM   2091  CA  ASN A 274       8.344  -8.383   4.246  1.00 93.81           C  
ATOM   2092  C   ASN A 274       7.785  -7.059   3.748  1.00 93.81           C  
ATOM   2093  CB  ASN A 274       8.523  -8.352   5.766  1.00 93.81           C  
ATOM   2094  O   ASN A 274       8.492  -6.047   3.738  1.00 93.81           O  
ATOM   2095  CG  ASN A 274       8.859  -9.711   6.348  1.00 93.81           C  
ATOM   2096  ND2 ASN A 274      10.070  -9.844   6.875  1.00 93.81           N  
ATOM   2097  OD1 ASN A 274       8.039 -10.633   6.320  1.00 93.81           O  
ATOM   2098  N   ILE A 275       6.559  -7.109   3.246  1.00 95.00           N  
ATOM   2099  CA  ILE A 275       5.820  -5.914   2.848  1.00 95.00           C  
ATOM   2100  C   ILE A 275       4.578  -5.758   3.725  1.00 95.00           C  
ATOM   2101  CB  ILE A 275       5.414  -5.973   1.356  1.00 95.00           C  
ATOM   2102  O   ILE A 275       3.805  -6.703   3.893  1.00 95.00           O  
ATOM   2103  CG1 ILE A 275       6.656  -6.145   0.474  1.00 95.00           C  
ATOM   2104  CG2 ILE A 275       4.633  -4.719   0.960  1.00 95.00           C  
ATOM   2105  CD1 ILE A 275       6.348  -6.586  -0.950  1.00 95.00           C  
ATOM   2106  N   GLN A 276       4.453  -4.562   4.293  1.00 95.25           N  
ATOM   2107  CA  GLN A 276       3.320  -4.320   5.176  1.00 95.25           C  
ATOM   2108  C   GLN A 276       2.518  -3.107   4.723  1.00 95.25           C  
ATOM   2109  CB  GLN A 276       3.793  -4.129   6.617  1.00 95.25           C  
ATOM   2110  O   GLN A 276       3.074  -2.025   4.527  1.00 95.25           O  
ATOM   2111  CG  GLN A 276       2.660  -3.986   7.625  1.00 95.25           C  
ATOM   2112  CD  GLN A 276       3.156  -3.762   9.039  1.00 95.25           C  
ATOM   2113  NE2 GLN A 276       2.309  -4.059  10.023  1.00 95.25           N  
ATOM   2114  OE1 GLN A 276       4.293  -3.326   9.250  1.00 95.25           O  
ATOM   2115  N   ILE A 277       1.189  -3.326   4.523  1.00 95.19           N  
ATOM   2116  CA  ILE A 277       0.269  -2.238   4.215  1.00 95.19           C  
ATOM   2117  C   ILE A 277      -0.583  -1.919   5.441  1.00 95.19           C  
ATOM   2118  CB  ILE A 277      -0.636  -2.586   3.012  1.00 95.19           C  
ATOM   2119  O   ILE A 277      -1.235  -2.805   6.000  1.00 95.19           O  
ATOM   2120  CG1 ILE A 277       0.217  -2.924   1.783  1.00 95.19           C  
ATOM   2121  CG2 ILE A 277      -1.599  -1.433   2.709  1.00 95.19           C  
ATOM   2122  CD1 ILE A 277      -0.585  -3.441   0.597  1.00 95.19           C  
ATOM   2123  N   THR A 278      -0.521  -0.690   5.816  1.00 94.25           N  
ATOM   2124  CA  THR A 278      -1.295  -0.250   6.973  1.00 94.25           C  
ATOM   2125  C   THR A 278      -2.396   0.718   6.547  1.00 94.25           C  
ATOM   2126  CB  THR A 278      -0.394   0.422   8.023  1.00 94.25           C  
ATOM   2127  O   THR A 278      -2.148   1.913   6.375  1.00 94.25           O  
ATOM   2128  CG2 THR A 278      -1.166   0.708   9.305  1.00 94.25           C  
ATOM   2129  OG1 THR A 278       0.708  -0.444   8.320  1.00 94.25           O  
ATOM   2130  N   PRO A 279      -3.568   0.174   6.277  1.00 90.56           N  
ATOM   2131  CA  PRO A 279      -4.668   1.051   5.871  1.00 90.56           C  
ATOM   2132  C   PRO A 279      -5.211   1.889   7.027  1.00 90.56           C  
ATOM   2133  CB  PRO A 279      -5.730   0.073   5.363  1.00 90.56           C  
ATOM   2134  O   PRO A 279      -4.801   1.702   8.180  1.00 90.56           O  
ATOM   2135  CG  PRO A 279      -5.496  -1.184   6.137  1.00 90.56           C  
ATOM   2136  CD  PRO A 279      -4.031  -1.288   6.445  1.00 90.56           C  
ATOM   2137  N   ASN A 280      -6.172   2.791   6.746  1.00 86.00           N  
ATOM   2138  CA  ASN A 280      -6.777   3.682   7.730  1.00 86.00           C  
ATOM   2139  C   ASN A 280      -7.711   2.926   8.672  1.00 86.00           C  
ATOM   2140  CB  ASN A 280      -7.527   4.816   7.039  1.00 86.00           C  
ATOM   2141  O   ASN A 280      -7.973   3.377   9.789  1.00 86.00           O  
ATOM   2142  CG  ASN A 280      -8.727   4.328   6.250  1.00 86.00           C  
ATOM   2143  ND2 ASN A 280      -9.727   5.188   6.102  1.00 86.00           N  
ATOM   2144  OD1 ASN A 280      -8.758   3.188   5.785  1.00 86.00           O  
ATOM   2145  N   ILE A 281      -8.180   1.752   8.203  1.00 85.00           N  
ATOM   2146  CA  ILE A 281      -9.062   0.897   8.984  1.00 85.00           C  
ATOM   2147  C   ILE A 281      -8.578  -0.549   8.914  1.00 85.00           C  
ATOM   2148  CB  ILE A 281     -10.523   0.997   8.500  1.00 85.00           C  
ATOM   2149  O   ILE A 281      -7.945  -0.952   7.934  1.00 85.00           O  
ATOM   2150  CG1 ILE A 281     -10.633   0.559   7.035  1.00 85.00           C  
ATOM   2151  CG2 ILE A 281     -11.055   2.420   8.688  1.00 85.00           C  
ATOM   2152  CD1 ILE A 281     -12.055   0.295   6.574  1.00 85.00           C  
ATOM   2153  N   GLY A 282      -8.781  -1.287   9.984  1.00 86.50           N  
ATOM   2154  CA  GLY A 282      -8.398  -2.689  10.000  1.00 86.50           C  
ATOM   2155  C   GLY A 282      -6.949  -2.906  10.406  1.00 86.50           C  
ATOM   2156  O   GLY A 282      -6.180  -1.950  10.508  1.00 86.50           O  
ATOM   2157  N   SER A 283      -6.586  -4.160  10.680  1.00 88.25           N  
ATOM   2158  CA  SER A 283      -5.215  -4.547  10.984  1.00 88.25           C  
ATOM   2159  C   SER A 283      -4.336  -4.492   9.734  1.00 88.25           C  
ATOM   2160  CB  SER A 283      -5.172  -5.949  11.586  1.00 88.25           C  
ATOM   2161  O   SER A 283      -4.828  -4.652   8.617  1.00 88.25           O  
ATOM   2162  OG  SER A 283      -3.863  -6.484  11.531  1.00 88.25           O  
ATOM   2163  N   PRO A 284      -3.033  -4.176   9.938  1.00 91.75           N  
ATOM   2164  CA  PRO A 284      -2.107  -4.137   8.797  1.00 91.75           C  
ATOM   2165  C   PRO A 284      -2.051  -5.461   8.039  1.00 91.75           C  
ATOM   2166  CB  PRO A 284      -0.760  -3.824   9.453  1.00 91.75           C  
ATOM   2167  O   PRO A 284      -2.215  -6.527   8.641  1.00 91.75           O  
ATOM   2168  CG  PRO A 284      -1.107  -3.160  10.750  1.00 91.75           C  
ATOM   2169  CD  PRO A 284      -2.406  -3.729  11.242  1.00 91.75           C  
ATOM   2170  N   LEU A 285      -2.020  -5.359   6.785  1.00 93.31           N  
ATOM   2171  CA  LEU A 285      -1.736  -6.512   5.938  1.00 93.31           C  
ATOM   2172  C   LEU A 285      -0.233  -6.719   5.789  1.00 93.31           C  
ATOM   2173  CB  LEU A 285      -2.377  -6.332   4.559  1.00 93.31           C  
ATOM   2174  O   LEU A 285       0.484  -5.816   5.355  1.00 93.31           O  
ATOM   2175  CG  LEU A 285      -2.029  -7.391   3.508  1.00 93.31           C  
ATOM   2176  CD1 LEU A 285      -2.631  -8.734   3.895  1.00 93.31           C  
ATOM   2177  CD2 LEU A 285      -2.518  -6.957   2.129  1.00 93.31           C  
ATOM   2178  N   THR A 286       0.263  -7.934   6.234  1.00 93.31           N  
ATOM   2179  CA  THR A 286       1.684  -8.250   6.121  1.00 93.31           C  
ATOM   2180  C   THR A 286       1.911  -9.375   5.125  1.00 93.31           C  
ATOM   2181  CB  THR A 286       2.277  -8.641   7.488  1.00 93.31           C  
ATOM   2182  O   THR A 286       1.308 -10.445   5.238  1.00 93.31           O  
ATOM   2183  CG2 THR A 286       3.770  -8.930   7.375  1.00 93.31           C  
ATOM   2184  OG1 THR A 286       2.084  -7.559   8.414  1.00 93.31           O  
ATOM   2185  N   LEU A 287       2.713  -9.094   4.094  1.00 91.69           N  
ATOM   2186  CA  LEU A 287       3.148 -10.094   3.119  1.00 91.69           C  
ATOM   2187  C   LEU A 287       4.578 -10.539   3.402  1.00 91.69           C  
ATOM   2188  CB  LEU A 287       3.047  -9.531   1.698  1.00 91.69           C  
ATOM   2189  O   LEU A 287       5.492  -9.711   3.461  1.00 91.69           O  
ATOM   2190  CG  LEU A 287       1.681  -8.984   1.279  1.00 91.69           C  
ATOM   2191  CD1 LEU A 287       1.804  -8.180  -0.009  1.00 91.69           C  
ATOM   2192  CD2 LEU A 287       0.679 -10.125   1.110  1.00 91.69           C  
ATOM   2193  N   SER A 288       4.742 -11.820   3.639  1.00 90.88           N  
ATOM   2194  CA  SER A 288       6.066 -12.406   3.805  1.00 90.88           C  
ATOM   2195  C   SER A 288       6.383 -13.383   2.674  1.00 90.88           C  
ATOM   2196  CB  SER A 288       6.172 -13.125   5.152  1.00 90.88           C  
ATOM   2197  O   SER A 288       5.754 -14.445   2.568  1.00 90.88           O  
ATOM   2198  OG  SER A 288       6.027 -12.211   6.223  1.00 90.88           O  
ATOM   2199  N   GLU A 289       7.266 -12.875   1.733  1.00 87.50           N  
ATOM   2200  CA  GLU A 289       7.516 -13.664   0.530  1.00 87.50           C  
ATOM   2201  C   GLU A 289       8.992 -14.039   0.414  1.00 87.50           C  
ATOM   2202  CB  GLU A 289       7.070 -12.891  -0.717  1.00 87.50           C  
ATOM   2203  O   GLU A 289       9.867 -13.203   0.625  1.00 87.50           O  
ATOM   2204  CG  GLU A 289       5.566 -12.672  -0.801  1.00 87.50           C  
ATOM   2205  CD  GLU A 289       4.785 -13.961  -1.030  1.00 87.50           C  
ATOM   2206  OE1 GLU A 289       3.533 -13.922  -0.994  1.00 87.50           O  
ATOM   2207  OE2 GLU A 289       5.430 -15.008  -1.249  1.00 87.50           O  
ATOM   2208  N   TYR A 290       9.125 -15.375   0.153  1.00 85.94           N  
ATOM   2209  CA  TYR A 290      10.469 -15.836  -0.192  1.00 85.94           C  
ATOM   2210  C   TYR A 290      10.742 -15.648  -1.680  1.00 85.94           C  
ATOM   2211  CB  TYR A 290      10.656 -17.297   0.193  1.00 85.94           C  
ATOM   2212  O   TYR A 290      10.031 -16.203  -2.521  1.00 85.94           O  
ATOM   2213  CG  TYR A 290      12.078 -17.797   0.047  1.00 85.94           C  
ATOM   2214  CD1 TYR A 290      12.461 -18.547  -1.062  1.00 85.94           C  
ATOM   2215  CD2 TYR A 290      13.031 -17.516   1.016  1.00 85.94           C  
ATOM   2216  CE1 TYR A 290      13.766 -19.000  -1.200  1.00 85.94           C  
ATOM   2217  CE2 TYR A 290      14.344 -17.969   0.888  1.00 85.94           C  
ATOM   2218  OH  TYR A 290      15.992 -19.156  -0.354  1.00 85.94           O  
ATOM   2219  CZ  TYR A 290      14.703 -18.703  -0.222  1.00 85.94           C  
ATOM   2220  N   ILE A 291      11.742 -14.844  -2.004  1.00 83.62           N  
ATOM   2221  CA  ILE A 291      12.047 -14.516  -3.395  1.00 83.62           C  
ATOM   2222  C   ILE A 291      13.008 -15.555  -3.969  1.00 83.62           C  
ATOM   2223  CB  ILE A 291      12.641 -13.102  -3.527  1.00 83.62           C  
ATOM   2224  O   ILE A 291      14.086 -15.789  -3.410  1.00 83.62           O  
ATOM   2225  CG1 ILE A 291      11.656 -12.055  -2.984  1.00 83.62           C  
ATOM   2226  CG2 ILE A 291      13.008 -12.805  -4.984  1.00 83.62           C  
ATOM   2227  CD1 ILE A 291      12.203 -10.633  -2.998  1.00 83.62           C  
ATOM   2228  N   TYR A 292      12.445 -16.219  -4.973  1.00 77.56           N  
ATOM   2229  CA  TYR A 292      13.266 -17.219  -5.633  1.00 77.56           C  
ATOM   2230  C   TYR A 292      13.133 -17.125  -7.148  1.00 77.56           C  
ATOM   2231  CB  TYR A 292      12.883 -18.625  -5.160  1.00 77.56           C  
ATOM   2232  O   TYR A 292      12.047 -16.859  -7.664  1.00 77.56           O  
ATOM   2233  CG  TYR A 292      13.578 -19.734  -5.914  1.00 77.56           C  
ATOM   2234  CD1 TYR A 292      12.922 -20.438  -6.926  1.00 77.56           C  
ATOM   2235  CD2 TYR A 292      14.883 -20.094  -5.613  1.00 77.56           C  
ATOM   2236  CE1 TYR A 292      13.555 -21.453  -7.621  1.00 77.56           C  
ATOM   2237  CE2 TYR A 292      15.531 -21.109  -6.301  1.00 77.56           C  
ATOM   2238  OH  TYR A 292      15.500 -22.797  -7.988  1.00 77.56           O  
ATOM   2239  CZ  TYR A 292      14.859 -21.781  -7.305  1.00 77.56           C  
ATOM   2240  N   GLN A 293      14.211 -17.172  -7.926  1.00 68.12           N  
ATOM   2241  CA  GLN A 293      14.195 -17.203  -9.383  1.00 68.12           C  
ATOM   2242  C   GLN A 293      14.336 -18.625  -9.914  1.00 68.12           C  
ATOM   2243  CB  GLN A 293      15.312 -16.312  -9.945  1.00 68.12           C  
ATOM   2244  O   GLN A 293      15.344 -19.281  -9.672  1.00 68.12           O  
ATOM   2245  CG  GLN A 293      15.219 -16.109 -11.453  1.00 68.12           C  
ATOM   2246  CD  GLN A 293      16.250 -15.109 -11.961  1.00 68.12           C  
ATOM   2247  NE2 GLN A 293      16.328 -14.977 -13.281  1.00 68.12           N  
ATOM   2248  OE1 GLN A 293      16.969 -14.477 -11.180  1.00 68.12           O  
ATOM   2249  N   PRO A 294      13.234 -19.188 -10.445  1.00 63.22           N  
ATOM   2250  CA  PRO A 294      13.375 -20.562 -10.961  1.00 63.22           C  
ATOM   2251  C   PRO A 294      14.320 -20.641 -12.156  1.00 63.22           C  
ATOM   2252  CB  PRO A 294      11.945 -20.922 -11.375  1.00 63.22           C  
ATOM   2253  O   PRO A 294      14.562 -19.641 -12.828  1.00 63.22           O  
ATOM   2254  CG  PRO A 294      11.219 -19.625 -11.453  1.00 63.22           C  
ATOM   2255  CD  PRO A 294      12.023 -18.578 -10.727  1.00 63.22           C  
ATOM   2256  N   GLU A 295      15.414 -21.438 -12.203  1.00 52.75           N  
ATOM   2257  CA  GLU A 295      16.328 -21.750 -13.297  1.00 52.75           C  
ATOM   2258  C   GLU A 295      15.586 -21.797 -14.633  1.00 52.75           C  
ATOM   2259  CB  GLU A 295      17.031 -23.094 -13.047  1.00 52.75           C  
ATOM   2260  O   GLU A 295      14.750 -22.672 -14.859  1.00 52.75           O  
ATOM   2261  CG  GLU A 295      18.156 -23.000 -12.031  1.00 52.75           C  
ATOM   2262  CD  GLU A 295      19.031 -24.250 -12.000  1.00 52.75           C  
ATOM   2263  OE1 GLU A 295      20.047 -24.250 -11.266  1.00 52.75           O  
ATOM   2264  OE2 GLU A 295      18.703 -25.219 -12.711  1.00 52.75           O  
ATOM   2265  N   GLY A 296      14.789 -20.688 -15.062  1.00 52.03           N  
ATOM   2266  CA  GLY A 296      14.156 -20.609 -16.375  1.00 52.03           C  
ATOM   2267  C   GLY A 296      13.758 -19.188 -16.750  1.00 52.03           C  
ATOM   2268  O   GLY A 296      13.742 -18.297 -15.906  1.00 52.03           O  
ATOM   2269  N   THR A 297      14.422 -18.516 -17.828  1.00 44.88           N  
ATOM   2270  CA  THR A 297      14.203 -17.219 -18.469  1.00 44.88           C  
ATOM   2271  C   THR A 297      12.734 -16.812 -18.375  1.00 44.88           C  
ATOM   2272  CB  THR A 297      14.641 -17.234 -19.938  1.00 44.88           C  
ATOM   2273  O   THR A 297      11.859 -17.516 -18.891  1.00 44.88           O  
ATOM   2274  CG2 THR A 297      15.109 -15.859 -20.391  1.00 44.88           C  
ATOM   2275  OG1 THR A 297      15.727 -18.172 -20.094  1.00 44.88           O  
ATOM   2276  N   VAL A 298      12.109 -16.547 -17.203  1.00 42.50           N  
ATOM   2277  CA  VAL A 298      10.750 -16.016 -17.312  1.00 42.50           C  
ATOM   2278  C   VAL A 298      10.789 -14.594 -17.859  1.00 42.50           C  
ATOM   2279  CB  VAL A 298      10.016 -16.062 -15.961  1.00 42.50           C  
ATOM   2280  O   VAL A 298      11.414 -13.711 -17.266  1.00 42.50           O  
ATOM   2281  CG1 VAL A 298       8.562 -15.617 -16.125  1.00 42.50           C  
ATOM   2282  CG2 VAL A 298      10.094 -17.453 -15.352  1.00 42.50           C  
ATOM   2283  N   THR A 299      11.062 -14.398 -19.125  1.00 34.66           N  
ATOM   2284  CA  THR A 299      10.969 -13.250 -20.016  1.00 34.66           C  
ATOM   2285  C   THR A 299       9.508 -12.867 -20.250  1.00 34.66           C  
ATOM   2286  CB  THR A 299      11.656 -13.523 -21.359  1.00 34.66           C  
ATOM   2287  O   THR A 299       9.227 -11.781 -20.766  1.00 34.66           O  
ATOM   2288  CG2 THR A 299      13.094 -13.008 -21.375  1.00 34.66           C  
ATOM   2289  OG1 THR A 299      11.672 -14.938 -21.609  1.00 34.66           O  
ATOM   2290  N   ALA A 300       8.562 -12.750 -19.281  1.00 34.09           N  
ATOM   2291  CA  ALA A 300       7.410 -12.016 -19.812  1.00 34.09           C  
ATOM   2292  C   ALA A 300       6.352 -11.812 -18.734  1.00 34.09           C  
ATOM   2293  CB  ALA A 300       6.812 -12.742 -21.016  1.00 34.09           C  
ATOM   2294  O   ALA A 300       5.938 -12.766 -18.078  1.00 34.09           O  
ATOM   2295  N   ILE A 301       6.297 -10.656 -18.047  1.00 35.97           N  
ATOM   2296  CA  ILE A 301       5.086 -10.172 -17.391  1.00 35.97           C  
ATOM   2297  C   ILE A 301       4.172  -9.508 -18.422  1.00 35.97           C  
ATOM   2298  CB  ILE A 301       5.418  -9.188 -16.250  1.00 35.97           C  
ATOM   2299  O   ILE A 301       4.586  -8.578 -19.125  1.00 35.97           O  
ATOM   2300  CG1 ILE A 301       6.383  -9.836 -15.250  1.00 35.97           C  
ATOM   2301  CG2 ILE A 301       4.141  -8.719 -15.555  1.00 35.97           C  
ATOM   2302  CD1 ILE A 301       6.766  -8.930 -14.078  1.00 35.97           C  
ATOM   2303  N   GLY A 302       3.238 -10.242 -19.094  1.00 32.72           N  
ATOM   2304  CA  GLY A 302       1.877  -9.953 -19.516  1.00 32.72           C  
ATOM   2305  C   GLY A 302       0.846 -10.852 -18.859  1.00 32.72           C  
ATOM   2306  O   GLY A 302       1.004 -12.070 -18.828  1.00 32.72           O  
TER    2307      GLY A 302                                                      
ENDMDL                                                                          
END                                                                             
