# Supplementary material for: Towards a molecular picture of the archaeal cell surface
Source: Nat Commun. 2024 Nov 29;15:10401. doi: 10.1038/s41467-024-53986-9 (PMC11607397; doi:10.1038/s41467-024-53986-9)
Supplement: Supplementary file 5 — Supplementary Dataset 1 [file 41467_2024_53986_MOESM5_ESM.zip › Archaellum_Homologues_2024/DFR88_11670_Metallosphaera_prunae/log.txt]

2024-09-24 15:05:26	787 Running on GPU
2024-09-24 15:05:26	789 Found 5 citations for tools or databases
2024-09-24 15:05:26	790 Query 1/1: DFR88_11670_Metallosphaera_prunae_bda9b (length 302)
2024-09-24 15:05:27	397 Sleeping for 7s. Reason: PENDING
2024-09-24 15:05:34	985 Sleeping for 5s. Reason: RUNNING
2024-09-24 15:05:40	579 Sleeping for 9s. Reason: RUNNING
2024-09-24 15:05:54	225 Setting max_seq=512	max_extra_seq=1225
2024-09-24 15:06:47	329 alphafold2_ptm_model_1_seed_000 recycle=0 pLDDT=74.4 pTM=0.669
2024-09-24 15:07:18	736 alphafold2_ptm_model_1_seed_000 recycle=1 pLDDT=79 pTM=0.727 tol=1.54
2024-09-24 15:07:49	775 alphafold2_ptm_model_1_seed_000 recycle=2 pLDDT=79.9 pTM=0.73 tol=0.927
2024-09-24 15:08:21	266 alphafold2_ptm_model_1_seed_000 recycle=3 pLDDT=79.6 pTM=0.726 tol=0.46
2024-09-24 15:08:21	267 alphafold2_ptm_model_1_seed_000 took 139.9s (3 recycles)
2024-09-24 15:08:52	806 alphafold2_ptm_model_2_seed_000 recycle=0 pLDDT=75.8 pTM=0.69
2024-09-24 15:09:24	063 alphafold2_ptm_model_2_seed_000 recycle=1 pLDDT=82.6 pTM=0.752 tol=2
2024-09-24 15:09:55	355 alphafold2_ptm_model_2_seed_000 recycle=2 pLDDT=85 pTM=0.764 tol=0.67
2024-09-24 15:10:26	704 alphafold2_ptm_model_2_seed_000 recycle=3 pLDDT=85.3 pTM=0.765 tol=0.366
2024-09-24 15:10:26	705 alphafold2_ptm_model_2_seed_000 took 125.1s (3 recycles)
2024-09-24 15:10:58	263 alphafold2_ptm_model_3_seed_000 recycle=0 pLDDT=73.5 pTM=0.661
2024-09-24 15:11:29	596 alphafold2_ptm_model_3_seed_000 recycle=1 pLDDT=77 pTM=0.703 tol=0.965
2024-09-24 15:12:00	812 alphafold2_ptm_model_3_seed_000 recycle=2 pLDDT=78.9 pTM=0.722 tol=0.703
2024-09-24 15:12:32	115 alphafold2_ptm_model_3_seed_000 recycle=3 pLDDT=79.8 pTM=0.724 tol=1.02
2024-09-24 15:12:32	117 alphafold2_ptm_model_3_seed_000 took 125.1s (3 recycles)
2024-09-24 15:13:03	846 alphafold2_ptm_model_4_seed_000 recycle=0 pLDDT=76.1 pTM=0.702
2024-09-24 15:13:35	244 alphafold2_ptm_model_4_seed_000 recycle=1 pLDDT=78.5 pTM=0.732 tol=1.35
2024-09-24 15:14:06	600 alphafold2_ptm_model_4_seed_000 recycle=2 pLDDT=80.6 pTM=0.746 tol=0.988
2024-09-24 15:14:37	895 alphafold2_ptm_model_4_seed_000 recycle=3 pLDDT=84.6 pTM=0.769 tol=1.11
2024-09-24 15:14:37	896 alphafold2_ptm_model_4_seed_000 took 125.3s (3 recycles)
2024-09-24 15:15:09	636 alphafold2_ptm_model_5_seed_000 recycle=0 pLDDT=74.5 pTM=0.685
2024-09-24 15:15:40	838 alphafold2_ptm_model_5_seed_000 recycle=1 pLDDT=80.8 pTM=0.751 tol=2.01
2024-09-24 15:16:12	151 alphafold2_ptm_model_5_seed_000 recycle=2 pLDDT=82.6 pTM=0.772 tol=0.966
2024-09-24 15:16:43	425 alphafold2_ptm_model_5_seed_000 recycle=3 pLDDT=83.2 pTM=0.774 tol=0.419
2024-09-24 15:16:43	426 alphafold2_ptm_model_5_seed_000 took 125.1s (3 recycles)
2024-09-24 15:16:43	742 reranking models by 'plddt' metric
2024-09-24 15:16:43	743 rank_001_alphafold2_ptm_model_2_seed_000 pLDDT=85.3 pTM=0.765
2024-09-24 15:16:43	744 rank_002_alphafold2_ptm_model_4_seed_000 pLDDT=84.6 pTM=0.769
2024-09-24 15:16:43	745 rank_003_alphafold2_ptm_model_5_seed_000 pLDDT=83.2 pTM=0.774
2024-09-24 15:16:43	746 rank_004_alphafold2_ptm_model_3_seed_000 pLDDT=79.8 pTM=0.724
2024-09-24 15:16:43	746 rank_005_alphafold2_ptm_model_1_seed_000 pLDDT=79.6 pTM=0.726
2024-09-24 15:16:45	399 Done
