# Supplementary material for: Towards a molecular picture of the archaeal cell surface
Source: Nat Commun. 2024 Nov 29;15:10401. doi: 10.1038/s41467-024-53986-9 (PMC11607397; doi:10.1038/s41467-024-53986-9)
Supplement: Supplementary file 5 — Supplementary Dataset 1 [file 41467_2024_53986_MOESM5_ESM.zip › Archaellum_Homologues_2024/HS1genome_1617_Sulfodiicoccus_acidiphilus/HS1genome_1617_Sulfodiicoccus_acidiphilus_34e1f_env/bfd.mgnify30.metaeuk30.smag30.a3m]

>101
MSGRQLIIAVKRVSLKSAIRAYNRKMRRRGLAGLDTAIILIAFIITASVLAYVAVNMGLFVTQKAKSTITKGEETASTALTLSGSVLYAVNYPTDTNSYWLYFPVSPSSGVSSVELSPATTAISFTASSSGIELSNIYVFSLMSYVSNYYVTQTVSNQSQGGQTYYYFTSPYAALVALSEIISNKQNTTPVPVNISTTKPTTTTDVNTFSFEYQRTTYYVTVYRTFAFTFPIAGFSLAGSDVAPAGSTIGVMVLFGPHAGSQVFQYQTVTVQITPNIGSPLTVSEYIYQPEGNVTIIG
>8450|scaffold15450_1|-47|01	313	0.607	1.229E-91	11	297	298	6	312	313
-----------KMNTKKMLKEYNKKVKRKGLAGLDTAIILIAFIITASVLAYVAINMGLFVTQKAKSTINKGEETASTALTLSGSVLYAVNYPSNTQSYWIYFTVSPSSGVSSVELSPSTTAISFTASAEGISYSNIYEYTLLTvspselanqvYANGQYL-DLVNQQTNAGQTYVYYPNPYYALLALNYTLSKIDKVSPSPLYITTTTPSsatqtypFLAHDNMFTFTLnisgTLVTYYAFVNQTFAFTYPVAGDPLIGSAIAPAGSVIGVMILFGPDLGSHVFQYQTITIQITPNIGSPLTISEYVYQPEGSVSVIG
>D0KUW1	299	0.608	1.007E-86	16	297	298	7	309	310
----------------KMLKEYNKKVKRKGLAGLDTAIILIAFIITASVLAYVAINMGLFVTQKAKSTINKGEETASTALTLSGSVLYAVNYPLNTRSYWIYFTVSPSSGVSSVELSPTTTAISFTASAEGVTYSNIYKYTLLTvspselanvvYANGQYL-DLVNQQTSAGQTYVYYPNPYYALLALNYTLYNyyLSTKTPSPIFINssilslSSLPSWLKNDNSFTFTLNisgkLVTYYVFVNQTFAFTYPVAGDPLIGSAIAPAGSVIGVILLFGPDLGSHVFQYQTITIQITPNIGSPLTISEYIYQPEGSVSVIG
>18_taG_2_1085343.scaffolds.fasta_scaffold356379_1	286	0.782	1.706E-82	12	297	298	0	288	289
------------MNLKSAVKAYNRKMRRRGLAGLDTAIILIAFIITASVLAYVAVNMGLFVTQKAKSTITKGEETASTALTLSGSVLYSVNYPTDTQSYWIYFPVSPSSGVSSVELSPATTAISFTASSSGIQLSNIYALSLLAYASNSNLnshnYTTVSNDTSGGQTYYYFSSPYAALVAI-YNLNQTGTM-PSAwnnyLEVSTAKPTV---GSYFSFLYQGTTFYVKVLRTFAFTFPIAGFSLAGSYVAPAGSTIGVMVLFGPHVGSNVFQYQTVTVQITPNIGSPLTVSEYVYQPEGNVTIIG
>A0A1C8ZU76	281	0.610	1.385E-80	15	297	298	3	305	306
---------------KKVIKEYNKKMKRKGLAGLDTAIILIAFIITASVLAYVAINMGLFVTQKAKSTIDKGEETASTALTLSGSVLYAVNYPSNSRSYWIYFTVSPSSGVSSVELSPATTAISFTASALGVAYSNIYKYTLLTVSPsevngvvyaAPQYLSLADQESSGGQTYVYYPNPYYALLALNYSLYQMvlsKQIKYSPLYITTTKStstqTWLTSDNVFQFTLnisgTLEIFYAYVNQTFAFTYPVAGDPLIGSAIAPAGSVIGVMILFGPDLGSHVFQYQTITIQISPNIGSPLTLSEYVYQPEGNVTVIG
>A4YGD6	274	0.589	3.941E-78	13	297	298	2	301	302
-------------KIRGLVQKYNKLVRRRGLAGLDTAIILIAFIITASVLAFVAINMGLFVTQKAKTTINKGEETASTALTVSSSVLYAVNYPSNTKSYWIYFTVSPTSGVSSVELDPATTGLSFIATEEGITLSNIYKYTLltdthLTPVSAsGYSLTLESNLTSGGNTYYYFSSPYLALLALNQSLS--KVSGHSPIYINYTSfsstnpePSWLKNDNNFTFTLtiagQKVLYYVFINQTFAFSYPVAGDPLVGSAIAPAGSTVGFMILFGPNLGQHVFEYQTINIQITPNIGSPLTLSEYIYQPEGTVTAIG
>H2C431	273	0.590	7.383E-78	13	297	298	2	303	304
-------------KLKKVVQSYNRLVRRKGLAGLDTAIILIAFIITASVLAFVAINMGLFVTQKAKTTINKGEETASTALTVSSSVLYAVNYPTNSKSYWIYFTVSPTSGVSSVELDPATTGLSFVATQEGLTLSNIYKytlltvpnpGTLYSTVSGSYLT-LQNNVSSGGNTYVYYPNPYYALLALNETL--GKNMKNSPIYINytaytvqSPEPVWLKHDNNFTFTLTIngntVKYYVFVNQTFAFSFPVAGDPLVGSAIAPAGSTIGFMILFGPNVGSHIFEYQTINIQITPNIGSPLTLSEYIYQPEGSVTSIG
>Laugrefbdmm110sn_1035136.scaffolds.fasta_scaffold254650_1	258	0.611	1.114E-72	14	297	298	10	290	291
--------------PNGYQRSVRSKKRKRGLAGLDTAIIMIAFIITASVLAYVAINMGLFVTQKAKTTIDQGEKTASTALTLSGAVLYAVNYPQNTKSYWIYFPVSPSAGVSSVDMSPQTTAISFIASTEGISLSNIYNASLLGITNPSALKYANVSVAPSGQTYYSYSSPYAALLALNATkaLNKIFIVETSN-----TAPTGFSTANEFSFSYGGTTYYAFVKSTFAFTYPIAGDPLVGSNIAPAGSTVGVMILFGSDIGSHVFQYETITMQITPNVGSPLTISQYIYQPSGNVSVIG
>Q4J9K5	255	0.582	1.001E-71	21	297	298	2	303	304
---------------------YMKRRKTRGLAGLDTAIILIAFIITAAVLAYVAVNMGLFVTQKAKTTINKGEETASTALSLSGNVLYAVNYPTNTKSYWMYFTVSPSSGVSSVDLSPSTTAISFTAASRGVSLSNIYQFSLLsvLPSQVNNKVQvklgtSIINLTlafssnSAGQTYVYYSDPNYALLALNYTLGQEVKGgqlTSSPLYIisNTSivaSKPWLKNDNVFTFNIsvngTEVEYYAYVNKTFAFTYPVSGFPLAGSDIAPAGSVIGVMILFGPGEATNVFQYETVTIQITPNIGSPLTISQYIYQPDGKVTVIG
>SoiMetStandDraft_5_1073268.scaffolds.fasta_scaffold4838306_1	247	0.620	7.248E-69	15	297	298	1	291	292
---------------KSLITRYNQKVKRRGLAGLDTAIILIAFIITASVLAYVAINMGLFVTQKAKTTISKGEETASTALTLSSSVLYAVNYPLNSLSYWIYFTVSPSSGISSVELSPQTTAISFTAASSGISLSNIYISTLLnvtsvqpAFYNGYYTAYLLTSSKSPnGQTYYYYANPYAAVLAL---AEQPGSSSYLVVSPNPSTGATVTapsaPHNTFTFQYGGVTYTAYILQTFAFTFPVAGDPLVGSAIAPAGSTIGVMILFGPNA-DQVYQYQTITIQITPNIGSPLTISQYVYQPQGNVSVIG
>SRR5579875_411247	244	0.609	8.898E-68	16	297	298	0	275	276
----------------KTLYTNRGKKRKKGLAGLDTAIILIAFIITASVLAYVAVSMGIFVTQKAKTTINKGEETASTALSITGNILYASNYPTDTYSYWIYFPVSPSSGVSSVQLSPSTTAISFEASAEGIVLTNIYNYTLLTVTSNPYLLQ----QTSGNQVYYYYPSVYAAFLALQSVVPKnifsvASTTTPSSCTSSSSA-------NEFTFTYQGTTYCATVSQDFAFTFPVAGDALVGSAIAPAGSTVGVVVLFGPSTGHNVFQYQTLTIAITPNIGSPLTVSQYVYQPDGSVSVIG
>MGYP000262344517	136	0.376	7.857E-31	23	131	298	10	117	161
-----------------------RVNEERGITGLETAIVLIAFVVVSSVFAFAALSTGLFSSDQAKETIRAGLSEARGTLELRGAVIA-EDTDTDGDIDKVYFQVSNAAGGEPIDLTQGKTIIRYSDSSQSV----------------------------------------------------------------------------------------------------------------------------------------------------------------------
>MGYP001493174767	135	0.344	1.456E-30	26	140	298	61	176	254
--------------------------DQRGITGLETAIVLIAFVVVSSVFAFAALSTGLFSSDKAKETIQAGLAETRGSMELKGSVILTAsTTGTSGVVSDIAFQVANAAGGESIDLTPGKTLIKYTDSTQSKMFVSTSGFT-------------------------------------------------------------------------------------------------------------------------------------------------------------
>A0A2E8F396	133	0.303	9.246E-30	3	132	298	22	151	230
---RQPVMSNALVNLFKGSRRFGRV--ERGITGLETAIVLIASVVVSFVFPFAALSTGLFSSDKAKETISAGLAEARGPLELKGSVVAKvsGSTGSSGVVTTIEFQVSNAAAGESIDMTPGNTVIKYSDNTQTVT---------------------------------------------------------------------------------------------------------------------------------------------------------------------
>UniRef100_A0A2E8F396	133	0.303	9.246E-30	3	132	298	22	151	230
---RQPVMSNALVNLFKGSRRFGRV--ERGITGLETAIVLIASVVVSFVFPFAALSTGLFSSDKAKETISAGLAEARGPLELKGSVVAKvsGSTGSSGVVTTIEFQVSNAAAGESIDMTPGNTVIKYSDNTQTVT---------------------------------------------------------------------------------------------------------------------------------------------------------------------
>MGYP000120790096	132	0.342	1.712E-29	25	131	298	10	117	137
-------------------------TEQRGITGLETAIVLIAFVVVSSVFAFAALSTGLFSSDKAKETIQAGLAETRGSMELKGSVVLTATTaGTGATVSKIAFQVSNAAGGEAIDLTPGKTIIKYNDDTQSK----------------------------------------------------------------------------------------------------------------------------------------------------------------------
>MGYP001386120143	132	0.330	1.712E-29	25	141	298	22	139	214
-------------------------RDQRGITGLETAIVLIAFVVVSSVFAFAALSTSLFSSDKAKETIQAGLSETRGSMELKGSVILTAsTTGTSGVVSDIAFQVASAAGGESIDLTPGKTIIKYTDSGQSKIFQSTSGFTV------------------------------------------------------------------------------------------------------------------------------------------------------------
>MGYP000241663602	131	0.314	3.168E-29	8	132	298	5	128	207
--------PKKQISLNSTPK---LASDQRGITGLETAIVLIAFVVVSSVFAFAALSTGLFSSDKAKETHTAGLAEARGTLELKGSVVAKvsGTTGATSVVTSIEFQISNAAAGEAVDMTPGNTIIKYSDKTQTVN---------------------------------------------------------------------------------------------------------------------------------------------------------------------
>E0SRS0	131	0.300	3.168E-29	22	174	298	4	162	399
----------------------NRKTLKRGIVGIEAAIVMIAFVIVAAALAFVVLNMGFFTTQQSRQVMQRGLGESSSALMVDGSVVATVDT-SISRISYIYVPIKLSTGQYMVDLTPGKSIVGYWSPQRGIAIANTYLMAVLTPVDTPdtlaNITKTVVNLGETQEIYnltKDPNGNFYLL---------------------------------------------------------------------------------------------------------------------------
>UniRef100_E0SRS0	131	0.300	3.168E-29	22	174	298	4	162	399
----------------------NRKTLKRGIVGIEAAIVMIAFVIVAAALAFVVLNMGFFTTQQSRQVMQRGLGESSSALMVDGSVVATVDT-SISRISYIYVPIKLSTGQYMVDLTPGKSIVGYWSPQRGIAIANTYLMAVLTPVDTPdtlaNITKTVVNLGETQEIYnltKDPNGNFYLL---------------------------------------------------------------------------------------------------------------------------
>UniRef100_A0A3C0EBB1	130	0.318	5.864E-29	26	133	298	23	132	164
--------------------------DQRGITGLETAIVLIAFVVVSSVFAFAALSTGLFSSDKAKETHAAGLSEARGTLELKGSVVAKvsGTTGASGVVTSIEFQLSNAAAGEAIDMTPGNTVIKYGDKNQTLTL--------------------------------------------------------------------------------------------------------------------------------------------------------------------
>MGYP000601418503	130	0.313	5.864E-29	21	133	298	18	132	210
---------------------PKLASDQRGITGLETAIVLIAFVVVSSVFAFAALSTGLFSSDKAKETHTAGLAEARGTLELEGSVVAKvsGTTGATGVVTSIEFQISNAAAGEAIDMTPGNTIIKYSDKTQTVNL--------------------------------------------------------------------------------------------------------------------------------------------------------------------
>MGYP000639756692	129	0.352	1.476E-28	27	131	298	19	123	191
---------------------------QQGITGLETAIVLIAFVVVSSVFAFAALSTGLFSADKAKDTIQAGLAETRGSMELKGSVVLTATIGTSGVVSQIAFQVSNAAGGEAIDLTPGKTLIKYTDELQSK----------------------------------------------------------------------------------------------------------------------------------------------------------------------
>SRR5579862_4709114	129	0.507	2.007E-28	164	297	298	0	127	128
--------------------------------------------------------------------------------------------------------------------------------------------------------------------YYFYQSPYAALLDLN------GTASSSVFQVHQTAGNCFAKANNFSFSYGGIQYTGCVGSDFAYTFPISGDPLVGSSIAPAGSVIGVMVLFGPDTGSKVFQYQSIQVEITPNIGSSLAVTEYVYQPDGTVTTIG
>MGYP001196350717	129	0.318	2.007E-28	26	133	298	23	132	179
--------------------------DQRGTTGLETAIVLIAFVVVSSVFAFAALSTGLFSSDKAKETHAAGLSEARGTLELKGSVVAKvsGTTGASGVVTSIEFQLSNAAAGEAIDMTPGNTVIKYGDKNQTLTL--------------------------------------------------------------------------------------------------------------------------------------------------------------------
>MGYP000117845220	129	0.339	2.007E-28	25	131	298	30	138	216
-------------------------RDQRGITGLETAIVLIAFVVVSSVFAFAALSTGLFSSDKAKETIQAGLAETRGSMELKGSVIleADGTSTATSVATSIAFQVANAAGGNSIDLTPGKTLIKYTDQTQSK----------------------------------------------------------------------------------------------------------------------------------------------------------------------
>HubBroStandDraft_1064217.scaffolds.fasta_scaffold392387_1	128	0.345	2.730E-28	26	131	298	17	123	215
--------------------------DQRGITGLETAIVLIAFVVVSSVFAFAALSTGLFSSDKAKETIQAGLAETRGSMELKGSVVLTSpSSGTAAIISQIAFQVANAAGGNAIDLTPGKTLIKYTDQTQSK----------------------------------------------------------------------------------------------------------------------------------------------------------------------
>7754|Ga0208336_1042471_1|+1|11	128	0.345	2.730E-28	26	131	298	35	141	230
--------------------------DQRGITGLETAIVLIAFVVVSSVFAFAALSTGLFSSDKAKETIQAGLAETRGSMELKGSVVLTSpSSGTAAIISQIAFQVANAAGGNAIDLTPGKTLIKYTDQTQSK----------------------------------------------------------------------------------------------------------------------------------------------------------------------
>MGYP000050031357	128	0.345	2.730E-28	26	131	298	53	159	251
--------------------------DQRGITGLETAIVLIAFVVVSSVFAFAALSTGLFSSDKAKETIQAGLAETRGSMELKGSVVLTSpSSGTAAIISQIAFQVANAAGGNAIDLTPGKTLIKYTDQTQSK----------------------------------------------------------------------------------------------------------------------------------------------------------------------
>MGYP000468752399	128	0.320	2.730E-28	7	132	298	56	186	265
-------IPVKLSRLKKQIsldQTPKLASDQRGITGLETAIVLIAFVVVSSVFAFAAVSTGLFFSDKAKETHTAGLAESRGTLELKGSVVAKvsGTTGATSVVTSIEFQISNAAAGEAVDMTPGNTIIKYSDKTQTVN---------------------------------------------------------------------------------------------------------------------------------------------------------------------
>tagenome__1003787_1003787.scaffolds.fasta_scaffold10201407_2	128	0.295	5.048E-28	22	129	298	7	121	197
----------------------NLRRDERGITGLETAIILIAFVVVASVFAYTVLSAGIFSSQKGQEAVYAGLSEARATMEIKGSMFAWGNTsGNTSTVDAVSFTLTNAMKGQAIDLTPNaggnesVTVISYTDKNQ------------------------------------------------------------------------------------------------------------------------------------------------------------------------
>MGYP001460693809	128	0.358	5.048E-28	27	131	298	56	161	201
---------------------------QQGITGLETAIVLIAFVVVSSVFAFAALSTGLFSSDKAKETIQAGLAETRGSMELKGSVIVLAETfGTTAAATSIAFQVANAAGGESIDLTPGKTLIKYTDSTQSK----------------------------------------------------------------------------------------------------------------------------------------------------------------------
>MGYP000285046978	127	0.300	6.865E-28	25	136	298	16	127	138
-------------------------RDQRGITGLETAIVLIAFVVVASVFAFAVLSTGLLSSEKSKETVLGGLEETSSTLSIRGDIIGTANTPKD-ALDSIKFTLSSAtQASEAVDLSTTGVVVTYLDANHALNCDNP-----------------------------------------------------------------------------------------------------------------------------------------------------------------
>MGYP001281108238	127	0.309	6.865E-28	22	132	298	14	126	146
----------------------NSWSDQRGITGLETAIVLIAFVVVSSVFAFAALSTGLFSSDKAKETHAAGLSEARGTLELKGSVVAKvsGTTGASGVVTSIEFHISNAAAGEAIDMTLGNTVIKYSDNSQSVT---------------------------------------------------------------------------------------------------------------------------------------------------------------------
>MGYP000734141722	127	0.307	6.865E-28	25	140	298	12	128	199
-------------------------TDQRGITGLETAIVLIAFVVVSSVFAFSVLSTGLFSSDKAKETIAAGLEGKRSTLEMKGSIVLTAsTTGASGVVSQIEFQVGMAAAGDQADLTPGHTIIRYSDNNQVRNFTNSTEFS-------------------------------------------------------------------------------------------------------------------------------------------------------------
>MGYP001500476427	127	0.277	9.334E-28	24	140	298	15	133	204
------------------------HRDQRGITGLETAILLIAFVVVSSIFATTALSTGLRSSDKSKEVIETGIAEVRGTLELKGPVIARvsGTTGTTGVVTTIEFQVSNVAAGKPIDLTPGNTVIKYSDQYQTVNMIDTADFT-------------------------------------------------------------------------------------------------------------------------------------------------------------
>MGYP000607311792	127	0.345	9.334E-28	26	131	298	33	139	227
--------------------------NQRGITGLETAIVLIAFVVVSSVFAFAALSTGLFSSDKAKETIQAGLAETRGSMELKGSVVLTSPTsGTAAIISQIAFQVANAAGGNAIDLTPGKTLIKYTDQTQSK----------------------------------------------------------------------------------------------------------------------------------------------------------------------
>SRR5581483_8011628	126	0.328	1.269E-27	9	132	298	162	283	355
---------MKRVAPNEIWRRL---RDERGITGLETAIILIAFVVVAAVFAFVVLSTGLFSSERGKEAVYAGLAKTRGTMELSSSVVANSN---GTNLTTVEFDITLAAGGDSVNLDPtattNRTVISYIDPTQVIN---------------------------------------------------------------------------------------------------------------------------------------------------------------------
>MGYP001069209287	126	0.339	1.726E-27	25	131	298	30	138	176
-------------------------RDQRGITGLKTAIVLIAFVVVSSVFAFAALSTGLFSSDKAKETIQAGLAETRGSMELKGSVIleADGTSTATSVATSIAFQVANAAGGNSIDLTPGKTLIKYTDQTQSK----------------------------------------------------------------------------------------------------------------------------------------------------------------------
>MGYP000359651693	126	0.356	1.726E-27	26	139	298	28	141	194
--------------------------DQRGITGLETAIVLIAFVVVASVFAFAVLNTGLLSSEKSKEAALGGLEETSATLSIRGNVIAAANSGK-TAIDTLKFNLTPAsTSSESVDLSTTGTVVTYLDENQGINCQNPQAF--------------------------------------------------------------------------------------------------------------------------------------------------------------
>GraSoiStandDraft_56_1057294.scaffolds.fasta_scaffold2845652_1	126	0.339	1.726E-27	25	131	298	10	118	206
-------------------------RDQRGITGLKTAIVLIAFVVVSSVFAFAALSTGLFSSDKAKETIQAGLAETRGSMELKGSVIleADGTSTATSVATSIAFQVANAAGGNSIDLTPGKTLIKYTDQTQSK----------------------------------------------------------------------------------------------------------------------------------------------------------------------
>MGYP000529780810	125	0.241	3.189E-27	17	139	298	0	144	154
-----------------MFRTVTRESSQRGITGLETAIILIAFVVVASVFAFTVLSTGIFASERSKETVYAGIQKTKSSLEPRGAVVAyKADRGGTNTIYKVSFIVSNAVAGEPIDLTPPytsdgsgtdpdissgaeyKTIVSYNDQNQVmsdVPWSVDWLG--------------------------------------------------------------------------------------------------------------------------------------------------------------
>GraSoiStandDraft_16_1057320.scaffolds.fasta_scaffold10839190_1	125	0.330	3.189E-27	25	141	298	0	117	193
-------------------------RDQRGITDLETAIVLIAFVVVSSVFAFAALSTGLFSSDKAKETILVGLAETQGSMELKGSVILTsSTTGTSGVVSDIAFQVASAAGGGSIDLTPGKTLIKYTDSTQSKIFESTAGFTV------------------------------------------------------------------------------------------------------------------------------------------------------------
>MGYP001037356738	125	0.282	3.189E-27	7	132	298	1	131	210
-------IPAKLSRPKKqisLISIPQLASDQRGITGLETAIVLIAFVVVSSVFAFAALSAGLFSSDKANETHTAGLAEARGTLELKGSVVAKvsGTTGATGVVTSIEFLISNAAAGEAIDMTPGNSIIKYSDKTQTVN---------------------------------------------------------------------------------------------------------------------------------------------------------------------
>MGYP000960052660	125	0.292	4.336E-27	27	131	298	32	154	196
---------------------------QRGITGLETAIILIAFVVVAAVFAYTVLSAGLFSTQKSQEAIYSGLEQAQSTLEIKGGVIAKAeNTGADGYISQITFTIANALGGEPVNFTEPQqsvsnngladsstsdnvVVISYIDQDQRV----------------------------------------------------------------------------------------------------------------------------------------------------------------------
>SynMetStandDraft_1070027.scaffolds.fasta_scaffold84035_1	124	0.303	5.893E-27	25	135	298	11	121	157
-------------------------RDQRGITGLETAIVLIAFVVVASVFAFAVLSTGLLSSEKSKETVLGGLEETSSTLSVRGDVIGDANSGK-TALDTVKFTLPSAAqAADAVDLSSTGVVITYLDQDQALNCTN------------------------------------------------------------------------------------------------------------------------------------------------------------------
>GraSoiStandDraft_5_1057265.scaffolds.fasta_scaffold438832_1	124	0.307	5.893E-27	25	140	298	12	128	163
-------------------------TDQRGITGLETAIVLIAFVVVSSVFAFSVLSTGLFSSDKAKETIAAGLEGKRSTLEMKGSIVLTASTTvASGVVSQIEFQVGMVAAGDHADLTPGHTIIRYSDNNQVRNFTNSTEFS-------------------------------------------------------------------------------------------------------------------------------------------------------------
>SRR5271165_6950301	124	0.420	5.893E-27	131	297	298	4	162	163
-----------------------------------------------------------------------------------------------------------------------------------VTLSNMYNYTLLTSTTGANILE----QKSGGENYFFYSSPYAALIDLNKTVADTAVfqVTASGGHCTTSSAS------EFNFTYSGTSYNGCVAKDVAFTFPVAGDPLVGSSIAPAGSVVGVMLLFGPSTGKNVFQYQNIQVEITPNIGSSLALSLYVYQPDGTVTSIG
>SRR5512140_3110449	124	0.296	5.893E-27	9	132	298	25	149	215
---------IRRTSMKRMKDFANKVRGEHGITGLETAIVLIAFVVVAAVFAFVVLSTGLFSSERGKETVYAGLAKTRGSMELTGGVIASSNT---TKLTGITFDLTLAAGGDQVNLNPldttNRTVISYQDASNKVN---------------------------------------------------------------------------------------------------------------------------------------------------------------------
>MGYP001321737100	124	0.252	8.011E-27	13	139	298	105	254	265
-------------ELGRMNNVHMRVDRQKGITGLETAIILISFVVVASVFAFTVLSTGIFASERSKEIVFAGIEEAQSSLEPRGSVIAYKATlpDSTSTVFKLSFVVSNAIAGEPVDLTPDYtaddsgtdpdvssgaesiTVISYSDANNQFsdlPWSITWLG--------------------------------------------------------------------------------------------------------------------------------------------------------------
>MGYP000586640836	124	0.288	8.011E-27	24	132	298	68	192	273
------------------------RRDQRGITGLETAIILIAFVVVAAVFSYTVISSGLFSTQKSKETVYSGLDEARGCLELKGGIIALANsTGTNGQVTMLSFTVANAMDGAPIDFtapldadndgvadsgSSNQVVISYLDKNNRKN---------------------------------------------------------------------------------------------------------------------------------------------------------------------
>UniRef100_A0A497BNE2	124	0.288	8.011E-27	24	132	298	68	192	273
------------------------RRDQRGITGLETAIILIAFVVVAAVFSYTVISSGLFSTQKSKETVYSGLDEARGCLELKGGIIALANsTGTNGQVTMLSFTVANAMDGAPIDFtapldadndgvadsgSSNQVVISYLDKNNRKN---------------------------------------------------------------------------------------------------------------------------------------------------------------------
>tagenome__1003787_1003787.scaffolds.fasta_scaffold11347182_1	124	0.275	1.089E-26	24	131	298	9	124	198
------------------------RRDERGITGLETAIILIAFVVVASVFAYTVLSAGIFSSQKGQEAVYAGLAQTRATMEIKGDVFAHAtGTPGNMTVGNVSFTLTNAMKGQAIDLTPNplggntsVTVISYTDKNQHV----------------------------------------------------------------------------------------------------------------------------------------------------------------------
>SRR5581483_846462	123	0.317	1.480E-26	8	132	298	65	190	222
--------PGRRWPVRTLRKLLGRVHDERGITGLETAIILIAFVVVAAVFAFVVLSTGLFSSERGKEAVYAGLAKTRGTMELSSGVVANSN---GTNVTTVEFDMTLAAGGDSVNLDPtatsNRTVISYIDSSQVIN---------------------------------------------------------------------------------------------------------------------------------------------------------------------
>5|scaffold255127_1|-76|00	123	0.256	1.480E-26	16	163	298	21	177	234
----------------KMYNKYFKH--EKGITGLETAIILIAFVVVAAVFAYTALSAGLFSTQKAQQAVYSGLQEAQSTLELRGSVIATAN-ASGESVQQISFVVSLVLGGDPIDFTPptaatdnggiaattstNKVVIKYIDDNQTIN--NLY--WTFTPLGTNNGNNLLEANEKFQIT--------------------------------------------------------------------------------------------------------------------------------------
>MGYP000073584181	123	0.285	2.011E-26	13	158	298	6	148	209
-------------SLKSVPKILNG---EKGITGLETAIVLIAFVVVSSVFAFSALSTGMFSSDKARETVTAGLAQTRASMQLKGSIIGTANaASSTGTMTTISFHVAQTAGGADVDLTPGTTTIRYTDENQHKLFSST-AGLTVTPVGGSDSDNLLEANE-------------------------------------------------------------------------------------------------------------------------------------------
>26246|scaffold_866526_c1_1|+3|10	123	0.290	2.011E-26	5	130	298	26	153	229
-----PMLPVRRERMSKLLKLFRRAtREEEGITGLETAIILIAFVVVATVFAFVVLSTGLFSAERGKEAVYAGLQKTRGSLELRGSVIANTD---GTNVESLVFDVANAAGGEPVNLDPiavsNKVVMAYHDSGNS-----------------------------------------------------------------------------------------------------------------------------------------------------------------------
>SRR5581483_6302715	123	0.314	2.011E-26	10	132	298	114	237	311
----------RRSPVKRMAEFIRRVREERGITGLETAIVLIAFVVVAAVFAFVVLSTGLFSSERGKETVYAGLAKTRGSMELTGGVIAQSN---NTQLTDLTFDVTLAAGGDAVNLNPsdttNRTVISYADSAYSKN---------------------------------------------------------------------------------------------------------------------------------------------------------------------
>MGYP001356296317	123	0.298	2.733E-26	26	158	298	16	146	193
--------------------------DQRGIIGLETAIVLIAFVVVASVFAFAVLNTGLLSSQKSEQAALGGLEETSATLSIRGDVIASANAGK-TSIDTVRFNLAPAsTSSESVDLSTTGTVVTYLDENQGINCENPQSFDG--DADTPECSWSISWLI-------------------------------------------------------------------------------------------------------------------------------------------
>MDTE01.1.fsa_nt_gb|MDTE01033949.1|_2	123	0.314	2.733E-26	16	130	298	24	144	242
----------------KTYRRFRRiAIDQAGITGLETAIVLIAFIVVAAVFAFTVLTTGLFTTEKAKQTAQAGVGETQSTLTLKGSVIATATTedcpgDEEICVKTISFKLGQAAGSDPVDLEPSRTLITYSDANNQ-----------------------------------------------------------------------------------------------------------------------------------------------------------------------
>A0A2E2VG19	123	0.347	2.733E-26	26	139	298	17	130	311
--------------------------NQRGITGLETAIVLIAFVVVASIFAFAVLNTGLLSSEKSKEATLGGLEETSATLSLRGQVIAVANTGT-TSVDTVKFTIAPAsTASETVDLSNTGTVITYLDEXQGINXGNPQSF--------------------------------------------------------------------------------------------------------------------------------------------------------------
>MGYP000406793387	123	0.347	2.733E-26	26	139	298	174	287	317
--------------------------DQRGITGLETAIVLIAFVVVASVFAFAVLNTGFLSSEKSKEAALGGLEETSATLSIRGNVIAAANSGK-TAIDTLKFNLTPAsTSSESVDLSTTGSVITYLDDFQGINCQNPQSF--------------------------------------------------------------------------------------------------------------------------------------------------------------
>MGYP000341914833	122	0.299	3.714E-26	25	129	298	9	135	149
-------------------------TSEKGITGLETAIILIAFVVVASVFAFTVLSTGIFASERSKETVYAGLEEAKSSIEPRGSVIAfkgrIENSSTTDTIYKLSFVVANAIAGEPVDLTPPyvqgndgtdpdivsnaeyKTVISYTDKNQ------------------------------------------------------------------------------------------------------------------------------------------------------------------------
>MGYP000843571154	122	0.311	3.714E-26	14	130	298	1	119	156
--------------LKKIIKVMN--HDQKGITGLETAIILIAFVVVASVFAYTVLSAGIFSSEKGKEAVYAGLDQARSSMTLKGSVVAMGDV-AENELTSVVFTVANALDGEAIDLTPpaggkNVTVISCFDNNQR-----------------------------------------------------------------------------------------------------------------------------------------------------------------------
>SRR5258708_9743811	122	0.285	3.714E-26	12	132	298	49	172	186
------------VKLRNFMRRLNK--DERGITGLETAIILIAFVVVATVFAFIVLTTGIFSAERGKETVYAGLQKARGTMEVRGGIVVKSTGcPSSCAVDSISFQVSPAAGGDAIPLDPsattNRTVIAYRDPTTANN---------------------------------------------------------------------------------------------------------------------------------------------------------------------
>MGYP000277023217	122	0.255	3.714E-26	23	286	298	0	198	211
-----------------------MKLRRKGVVGIESAIVLIAFVIVAAALAFVVLNMGFFTTQRSKQVISSGLGEASSALEIDGSIVAHVDT-SAKNITYIVIPVKLASGQHEVDLTPGKTTIAYWSPNKGIALTDIYNATLEtgTYTDPSQVASEMSPDENN------------TVLANIAWVTN----------INNDK--VLDPGEK-----------VFVV----IKFYQSVQP---------------------------KNYDTIKVEIRPPIGAPLTIERTV-----------
>MGYP000341923894	122	0.280	3.714E-26	9	139	298	24	154	232
---------MNNFLVRSLIKSAKLHDNQRGITDLETAIVLIAFVVVASVFAFAVLSTGLLSSEKSKETVLGGLEETSSTISVRGSVIGDSNSAK-TFIDTVKFTLSSAAqASDAVDLSTTGVVVTYLDNNQAINCENPQSF--------------------------------------------------------------------------------------------------------------------------------------------------------------
>MGYP001409765154	122	0.276	3.714E-26	26	183	298	16	166	235
--------------------------DQRGITGLETAIVLIAFVVVASVFAFAVLNVGLLSSQKSEQAALGGLEETSATLSIRGDVIASANAGK-TAIDTVRFNLAPAsTSSESVDLSTAGTVVTYLDENQGINCENPQSFDG--DVDTPECSWSTDWLIGSGDIV-----DSGEQVEITVTLTN------------------------------------------------------------------------------------------------------------------
>MGYP000627986226	122	0.307	5.046E-26	24	139	298	12	127	158
------------------------RADQRGIPGLETAIVLIAFVVVASVFAFAVLSTGLLSSEKSKETVLGGLEETSSTISVRGSVIGDSNTAK-TFIDTVKFTLSSAAqASDTVDLSTTGVVVTYLDQDQAINCENPQSF--------------------------------------------------------------------------------------------------------------------------------------------------------------
>MGYP001238115336	121	0.267	6.857E-26	21	135	298	9	123	146
---------------------RSLRADQKGITGLETAIVLIAFVVVASVFAFAVLSTGLLSSGESKETVLGGLEETSSTLSVRGDIIGDANAGK-TAIDTVKFTLTSAAqAAEAVDLSSTGVVITYLDEDQALNCTN------------------------------------------------------------------------------------------------------------------------------------------------------------------
>MGYP001030645497	121	0.306	6.857E-26	31	140	298	0	110	179
-------------------------------TGLETAIVLTAFVVVSSVFAFAALSTGLFSSDKAKETISAGLAETRGTLEQKGSIILQAsTTGTSGVISQIEFQVSNAAVGEPIDLTPGNTIIRYSDKNQVKNFTTTSLFS-------------------------------------------------------------------------------------------------------------------------------------------------------------
>MGYP000848168509	121	0.252	6.857E-26	17	135	298	0	121	192
-----------------MNKFWRFSRDERGITALETAIILIAFVVVASVFAFTILSAGTFTTERGKEAVYEGLAEVRGALELRGSMIAR-SVTSTGAVSDVIFTLANVAGGAPVDMTDETgsqvVIIEYRDANQRVEIDD------------------------------------------------------------------------------------------------------------------------------------------------------------------
>MGYP001342527621	121	0.330	6.857E-26	17	130	298	10	124	222
-----------------YRRFRRIAVDQAGITGLETAIVLIAFIVVAAVFAFTVLTTGLFTTEKAKQTAQAGVGETQATLTLKGSVIATSDGcPDECELKTISFKLAQAAGSDAVDLEPSRTLITYSDANNQ-----------------------------------------------------------------------------------------------------------------------------------------------------------------------
>SRR6187549_3343706	121	0.280	9.316E-26	19	127	298	6	119	125
-------------------KIRNRARNEKGITGLETAIILIAFVVVATVFAFIVLTTGIFSAERGKETVYAGLNKARGTMEVRGGIVVTSTGcPSTCAVDSISFQVSTAAGGDPIPLDPaatnNRTVIAYRDA--------------------------------------------------------------------------------------------------------------------------------------------------------------------------
>MGYP000049842742	121	0.340	9.316E-26	24	119	298	9	105	141
------------------------HKSEKGITGLETAIILIAFVVVAAVFAYTALSAGLFSTQKSQEAVYSGLQEARSTLELKGAVIATANtTGSSGTIKQISFTVGNVLGGEPIDFTAPT----------------------------------------------------------------------------------------------------------------------------------------------------------------------------------
>7457|Ga0209635_10408321_2|+525|01	121	0.298	1.266E-25	27	159	298	39	168	177
---------------------------ERGITGIETAIILIAFVVVAAVFAYTVLSAGLFATQKSQEAVYSGLKEARSTVELKGGVIATGNqTGNNGNIKSLSFVLSNSLGGEAIDFTPPTANTTYT----GLAAGNSNNKVIISYIDKDQAVSDLYWTIT------------------------------------------------------------------------------------------------------------------------------------------
>SRR4030043_361084	121	0.261	1.266E-25	16	132	298	27	158	232
----------------KMLKKFLRH--EKGITGLETAIILIAFVVVAAVFAYTVLSAGLFSTQKSQEAVYAGLKEARATLELKGNVIATANeSAASGRIQQISFIVANVLGGEAVDFaepdaaagntgiadaaSTNKVVINYVDEAQTVN---------------------------------------------------------------------------------------------------------------------------------------------------------------------
>MGYP000603745198	120	0.291	1.719E-25	27	153	298	10	139	143
---------------------------QQGITGIETAIILIAFVIVASVFAYVVLSAGLFSTQKAKEAIHAGLEEAKATIEIKGNIYG---TMQGGYLTTVYFTVATTTGGDQIDFTPPSssnssnlVIISYTDAYQLFPSVN-WTMTKLNTADVDNLLDN------------------------------------------------------------------------------------------------------------------------------------------------
>MGYP000951458511	120	0.330	1.719E-25	22	120	298	8	110	153
----------------------NEIRHQHGITGLETAIILIAFVVVASVFAFTVLSTGMFASERSKETVYSGLEEAKSSLEPRGSVIAFkgraGTTVADDTIYKIKFVLSNAIAGEPIDLTPPYT---------------------------------------------------------------------------------------------------------------------------------------------------------------------------------
>MGYP000734142183	120	0.250	1.719E-25	24	155	298	33	155	202
------------------------RNDQSGITGLETAIVLIAFIVVAAVFAFAVLTTGLFTTERAKETTLSALGEAQSTLAPKGAIVAEA---SATTVDTIKFKLANATGSLGVDLASGTTLLTYRDDNQSVN------GAFLATAGDAGACAGVS----------------------------------------------------------------------------------------------------------------------------------------------
>SRR5574338_1186115	120	0.314	1.719E-25	10	132	298	32	155	229
----------RRLAMRTLRRLLGRFREERGITGLETAIILIAFVVVAAVFAFVVLSTGLFSSERGKEAVYAGLAKTRGTMELSSGVIATSD---GTQVTNLTFDVALAAGGDSVNLDPaattNRTVISYIDSTLTLN---------------------------------------------------------------------------------------------------------------------------------------------------------------------
>EndMetStandDraft_2_1072991.scaffolds.fasta_scaffold3345716_1	120	0.284	1.719E-25	14	149	298	96	230	288
--------------HMEVRRKMKRlINDNKGFTGLEAAIVLTAFVVVAAVFSYVVLGAGFFTTDTAKQVVHSGVEQATSSVVLNGDVVADGNTTAPAEINEIIFYMQLSAGRNPVDIKHNTTVISYEDSDQYI--ANIYLNGDLTFIGDDD----------------------------------------------------------------------------------------------------------------------------------------------------
>MGYP000447429929	120	0.290	2.336E-25	27	129	298	33	156	159
---------------------------QRGITGLETAIILIAFVVVASVFAFTVLSTGIFASERSKETVFAGLDEVRSSLEPRGSVIAYKgryTSGNTDSIYKVVFTVSNAVQGESINLTPPYnvggsgddpdlisgaqyrTIISYTDENQ------------------------------------------------------------------------------------------------------------------------------------------------------------------------
>13097|Ga0208747_1012483_3|+1505|01	120	0.339	2.336E-25	26	139	298	36	149	226
--------------------------NQWGITGLETAIVLIAFVVVASVFAFAVLNTGLLSSEKSKEATLGGLEETSATLSLRGQVIAVANTGT-TSVDTVKFTIAPAsTASETVDFSNTGTVITYLDEGQGINRGNPQSF--------------------------------------------------------------------------------------------------------------------------------------------------------------
>MGYP001351026466	120	0.330	2.336E-25	27	130	298	63	171	269
---------------------------QAGITGLETAIVLIAFIVVAAVFAFTVLTTGLFTTEKAKQTAQAGVGETQSTLTLKGSVIATATTedcpgDEEICVKTISFKLGQAAGSDPVDLEPSRTLITYSDANNQ-----------------------------------------------------------------------------------------------------------------------------------------------------------------------
>MGYP001425957354	119	0.280	3.172E-25	26	129	298	10	116	120
--------------------------DESGITALETAIILIAFVVVAAIFAFTVLSTGTFLTEKSKEAAYAGLQEVRGSMELKGGMVAHATTSSSNIVDYVSFTLSTVAGGSPVDFSTGSTAklrISYRDNEN------------------------------------------------------------------------------------------------------------------------------------------------------------------------
>MGYP001086249186	119	0.284	3.172E-25	24	132	298	33	138	182
------------------------RNDQSGITGLETAIVLIAFIVVAAVFAFAVLTTGLFTTERAKETTLSALGEAQSTLAPKGAVIGEA---AGTSVDTVKFKLANATGAAAVDLATTRTLLTYSDDNQNVN---------------------------------------------------------------------------------------------------------------------------------------------------------------------
>OM-RGC.v1.034675313	119	0.345	3.172E-25	27	131	298	11	119	191
---------------------------ERGITGLETAIILIAFVVVASVFAYTVLSAGIFSSQKGKEAIYTGLAEARSSLTLKGELVAR-DTNSDGKLNTVTFMLTNALNGEAVDMTPtaggnNVTVISYTDKTQHI----------------------------------------------------------------------------------------------------------------------------------------------------------------------
>APCry1669192969_1035441.scaffolds.fasta_scaffold60691_1	119	0.293	3.172E-25	24	139	298	9	133	196
------------------------RRDERGITGLETAIILIAFVVTASVFAYTVLSAGIFSSQKGQEAIFSALSEARATMEVKGSVFAYGNT-TTGNLTAVTVTLTNTLKGQAIDLTPNTdgnsthaTIISYTDKNQHVsdlPWTVSWIG--------------------------------------------------------------------------------------------------------------------------------------------------------------
>7816|Ga0208057_1023998_1|+3|10	119	0.303	3.172E-25	19	139	298	34	154	232
-------------------RAAELQANQKGITGLETAIELIAFVVVASVFAFAVLSTGLLSSEKSKETVLGGLEETSSTISVRGSVIGDSNSAK-TFIDTVKFTLSSAAqASDAVDLSTTGVVVTYLDNNQAINCENPQSF--------------------------------------------------------------------------------------------------------------------------------------------------------------
>MGYP001337990006	119	0.330	4.309E-25	17	118	298	0	102	111
-----------------MFRTINRESSQRGITGLETAIILIAFVVVASVFAFTVLSTGIFASERSKETVFAGIEETKSSLEPRGAVVAyKADRGGTDTIYKVSFIVANAVSGMPVVLTPP-----------------------------------------------------------------------------------------------------------------------------------------------------------------------------------
>MGYP000442196934	119	0.327	4.309E-25	26	132	298	16	121	135
--------------------------DQRGITGLETAIVLIAFIVVAAVFAFAVLTTGLFTTERAKETTLSALGEAQSTLAPKGAVIGEA-TANQTYVDTIKFKLANTTGAVGVDLASDTTLLTYTDDSQSVT---------------------------------------------------------------------------------------------------------------------------------------------------------------------
>MGYP001146641488	119	0.311	4.309E-25	24	132	298	11	118	215
------------------------RRDQSGITGLETAIVLIAFIVVAAVFAFAVLTTGLFTTERARDTTVSAVGEAQSTLSPKGAVIAEAN-PGLDEVDVIRFKLANASGAEGVDLAGATTLLTYSDQNQSAN---------------------------------------------------------------------------------------------------------------------------------------------------------------------
>MGYP000542425765	119	0.252	4.309E-25	26	155	298	46	166	238
--------------------------DQSGITGLETAIVLIAFIVVAAVFAFTVLTTGLFTTEKARETTMSALGEAQSTLAPKGAIVGEART---TVVDTIKFKLANATGALGVDLASGTTLLTYRDDNQSVN------GAFLATAGDAGACAGVS----------------------------------------------------------------------------------------------------------------------------------------------
>2420|Ga0374944_554776_4|-4150|00	119	0.306	4.309E-25	24	131	298	43	166	248
------------------------RADERGITGLETAIILIAFVVVAAVFAFSTLSAGLFSSQKSQQSIHSGIKEAKGCLELRGGVLALANtTGSDGYIGQLTFTVLNAMDGEPVDFTPPTddnndgvadrgssniVVISYVDKNNAV----------------------------------------------------------------------------------------------------------------------------------------------------------------------
>MGYP001146645578	119	0.268	4.309E-25	18	139	298	2	146	249
------------------NNSHDRDEAQRGITGLETAIILIAFVVVASVFAFTVLSTGVFSSERSKETVFAGLDEVRSSLQPRGSVIAYkgALDGSTNTIYKVVFVVSNAVKGESVNLTPPYtaggtgddpdidsgavseTIISYSDSNQFlsdLPWSVSWPG--------------------------------------------------------------------------------------------------------------------------------------------------------------
>MGYP000035271444	119	0.330	5.852E-25	25	131	298	30	138	156
-------------------------RDQRGITGLKTAIVLIAFVVVSSVFAFAALSTGLFSSDKAKETIQAGLAETRGSMELKGSVIleADGTSTATSVATSIAFQVANGAGGNSIGLTPGKTLIKYPVQTQSK----------------------------------------------------------------------------------------------------------------------------------------------------------------------
>MGYP000941551245	119	0.284	5.852E-25	25	130	298	13	121	166
-------------------------RDEAGITALETAIILIAFVVVASVFAFTILSAGTFSTERGKEAIFAGLADVQSSMEVKGSVIATATvTGTTGTIDAIIFTVANAVGGEPINLSttDPVVVIDYRDSLQT-----------------------------------------------------------------------------------------------------------------------------------------------------------------------
>DeetaT_10_FD_contig_41_583211_length_413_multi_1_in_0_out_0_1	119	0.308	5.852E-25	27	139	298	0	121	184
---------------------------ERGITGLETAIILIAFVVVASVFAYSVLSAGIFASQKGQEAIYAGLSEARATLELKGDVYALGNK-TTGNITAVTVTLTNTMGGQAIDLTQNTtgnethvTIISYTDRNQHVsdlPWTVSWIG--------------------------------------------------------------------------------------------------------------------------------------------------------------
>MGYP001389414594	119	0.277	5.852E-25	24	139	298	8	132	195
------------------------RRDERGITGLETAIILIAFVVVASVFSYSVLSAGIFSSQKGQEAIFSALSEARATMEVKGSVFAYGNT-TTRNLTAVTVTLTNTLKGQAIDLTPNTdgntthvTIISYTDKNQHVsdlPWTVSWIG--------------------------------------------------------------------------------------------------------------------------------------------------------------
>5634|Ga0207873_1102731_1|+2|10	119	0.254	5.852E-25	25	135	298	52	165	236
-------------------------REEEGITALETAIILIAFVVVASVFAFTMLSAGTFSTERGKEAVYAGLAEVRSSMEVKGSVLAIADSAGvSGTVESLIVTVGNAMGGEPIDLSTDdrKVLIEYRDARQRRPIDD------------------------------------------------------------------------------------------------------------------------------------------------------------------
>MGYP001090539288	118	0.300	7.948E-25	24	132	298	18	130	162
------------------------RHDQSGITGLETAIVLIAFIVVAAVFAFAVLTTGLFTTERAKDTTISAVGEAQSTLSPKGAVFAqslmQAVDPAPQFVDRIIFKLANASGAEAVDLGDLTTLLTYTDENQSVN---------------------------------------------------------------------------------------------------------------------------------------------------------------------
>MGYP000350737142	118	0.322	7.948E-25	6	131	298	0	126	208
------IIQIVLMKARRNPRVRLRRMARRGLTGLETAIILIAFVIVAAAFAFAVLNLGFSSTQKSGEVLKAGLEEATSSVELAGSVIAmGANTTNGVKVENFTIYIKTAVGKRPVDMSEQTLVISYLDPYKAV----------------------------------------------------------------------------------------------------------------------------------------------------------------------
>SRR5690554_1044804	118	0.254	7.948E-25	25	135	298	79	192	228
-------------------------REEEGITALETAIILIAFVVVASVFAFTMLSAGTFSTERGKEAVYAGLAEVRSSMEVKGSVLAIADSAGvSGTVESLIVTVGNAMGGEPIDLSTDdrKVMIEYRDARQRRPIDD------------------------------------------------------------------------------------------------------------------------------------------------------------------
>N0BK23	118	0.305	7.948E-25	24	131	298	11	116	286
------------------------RMDEKGFTGLEAAIVLIAFVVVAAVFSYVMLGAGFFTTQKSQEVVHTGVQQASSSIELAGDVVVKGDDTIANAVDTITFYVTVTAGSTPVDLD--KTIISYKDDDEFF----------------------------------------------------------------------------------------------------------------------------------------------------------------------
>SRR6266566_8263726	118	0.310	1.079E-24	14	127	298	3	118	157
--------------TRKILHLMRRfQHEEDGITGLETAIVLIAFVVVSSVFAYTILNTGMFSADRSKESITAGMMQTRSNMELKGSVTALADDPTaPTAVASVKFYVGTTAAAEPIDFDPATLVVSYTDD--------------------------------------------------------------------------------------------------------------------------------------------------------------------------
>MGYP000636773878	118	0.282	1.079E-24	1	127	298	14	138	218
-SGR---VPTGGLAMERILNLVRRVREERGITGLETAIVLIAFVVVAAVFSFVVLSTGLFSSERGKETVYAGLAKTRGSMEITGAVIATSD---GTQVTDLTFGVTLAAGGDAVNLdngdTNNTTVISYIDA--------------------------------------------------------------------------------------------------------------------------------------------------------------------------
>26219|Ga0315289_10788193_1|+43|00	118	0.257	1.079E-24	25	147	298	45	171	231
-------------------------RNQRGITALETAIILIAFVVVASVFAFTILSAGTFTTERGKEAVYAGLAEVRGSLEMRGGVIARstvGFTGTNGTITDVVFTVANVASGAPVDFSTSSrvLVIEYRDSSQRKPI-NDWTVTWLGYNDG------------------------------------------------------------------------------------------------------------------------------------------------------
>MGYP000710537169	118	0.268	1.079E-24	18	139	298	2	146	247
------------------NNSHDRDEAQRGITGLETAIILIAFVVVASVFAFTVLSTGVFSSERSKETVFAGLDEVRSSLQPRGSVIDYkgALDGSTNTIYKVVFVVSNAVKGESVNLTPPYtaggtgddpdidsgaaseTIISYSDSNQFlsdLPWSVSWPG--------------------------------------------------------------------------------------------------------------------------------------------------------------
>3300027685.a:Ga0209554_1001302_6	118	0.330	1.079E-24	23	121	298	7	109	266
-----------------------REGTQRGITGLETAIILIAFVVVASVFAFTVLSTGIFSSERSKETVFAGLDEIRSSLEPRGSVIAykgrYSTTSASDTIYKVTFVVSNAVQGEAINLTPPYTA--------------------------------------------------------------------------------------------------------------------------------------------------------------------------------
>MGYP001331215161	118	0.330	1.079E-24	23	121	298	20	122	278
-----------------------REGTQRGITGLETAIILIAFVVVASVFAFTVLSTGIFSSERSKETVFAGLDEIRSSLEPRGSVIAykgrYSTTSASDTIYKVTFVVSNAVQGEAINLTPPYTA--------------------------------------------------------------------------------------------------------------------------------------------------------------------------------
>SRR5687768_754659	117	0.327	1.466E-24	25	127	298	47	150	159
-------------------------RDERGITGLETAIILIAFVVVATVFAFVVLTTGIFSAERGKETVFAGLQKARGTMEVRGGVLIRATPPT---VDSIEFTVGTTAGGDPIPLDPAatslRTVIAYRDD--------------------------------------------------------------------------------------------------------------------------------------------------------------------------
>MGYP001034617307	117	0.222	1.466E-24	27	152	298	11	157	198
---------------------------QRGITGLETAIILIAFVVVASVFAFTVLSTGIFSSERAKETVHAGLDEVRSSLEPRGSVTAfrgrYGSGSGTETIYKVSIVVAQAVAGEPLDLTPpysadgastdpdivsgaqNKTIVTYSDSDEHLS-DVPWTITWLGYSNGDNILD-------------------------------------------------------------------------------------------------------------------------------------------------
>ETNmetMinimDraft_13_1059891.scaffolds.fasta_scaffold452657_2	117	0.341	1.466E-24	26	144	298	17	134	207
--------------------------DQSGITGLETAIVLIAFIVVAAVFAFTVLTTGLFTTEKAKQTAQAGVGETQATLTLKGAVMATSDGcPTECEVKTITFKLAQAAGSDAVDLEPSRTLITFADANNQE--VGIYASSGARP---------------------------------------------------------------------------------------------------------------------------------------------------------
>20365|Ga0154453_1027_2|+814|00	117	0.272	1.466E-24	19	152	298	1	139	247
-------------------RRYAKKliRNQQGITGIETAIILIAFVIVASVFAYVVLSAGLFSTQKAKEAIHAGLDEARSTIEVKGNIYGR---MVSSVLQEVYFTIATTTGGDMIDFTPPSsgnysnlVVISYSDAYQLFPTIN-WTLTKLNTNNADNLLD-------------------------------------------------------------------------------------------------------------------------------------------------
>SRR5581483_7492523	117	0.336	1.466E-24	23	131	298	139	248	325
-----------------------RMRDERGVTGLETAIILIAFVVVAAVFAFVVLSTGLFSSERGKEAVYAGLSKTRGTMELSSGVVATSD---GTQITALKFDVALAAGGDSVNLDPaattNRTVISYIDSTASV----------------------------------------------------------------------------------------------------------------------------------------------------------------------
>MGYP001045620739	117	0.361	1.990E-24	26	129	298	19	123	124
--------------------------DQSGITGLETAIVLIAFIVVAAVFAFTVLTTGLFTSEKAKQTAQAGVGETQATLTLKGSVIATSSGcPSECELETISFKLAQAAGSDPVDLEPSRTLITFADASN------------------------------------------------------------------------------------------------------------------------------------------------------------------------
>MGYP001234118593	117	0.307	1.990E-24	19	132	298	17	126	212
-------------------RFSRVYRDERGITGLETAIVLIAFVVVASVFAFTVLTTGLFGTSKAKDSVEAGLSVAGSTLAKKGSTVLTADT----AVETIHFKLASVAGSDSIDLDPNRTLITYADANNRVN---------------------------------------------------------------------------------------------------------------------------------------------------------------------
>SRR3954451_13008766	117	0.270	1.990E-24	15	132	298	38	157	230
---------------KFMKNARRRMQDERGITGLETAIILIAFVVVATVFAFIVLTTGIFSAERGKETVYAGLQKARGTIEGRGGVIATSSAP--PAVDKISFTIANTAGGDAVPLDPaatsNRTVLAYRDALVAVN---------------------------------------------------------------------------------------------------------------------------------------------------------------------
>MGYP000114833191	117	0.333	1.990E-24	25	163	298	9	146	233
-------------------------RNRKGLTGLETAIIVIAFVIVAAAFAFAVLNMGFQTSQRSTEVMQSGLQEASSAIELDGAVIAYSNTAK-TNVTSIEFCIKLSAGKHPVDLSNETLAIAYTDPY--IHVYDIYNGTVLTSLDllNEYIDYNSSDDLDGPST--------------------------------------------------------------------------------------------------------------------------------------
>MGYP000019666417	117	0.351	2.702E-24	27	119	298	11	104	123
---------------------------EKGITGLETAIILIAFVVVASVFAFTVLSTGIFASERSKETVFAGLEEAKSSIEPRGSVIAyKGYEDTTDTIYKVSFVVSNAVAGEPVDLTPPY----------------------------------------------------------------------------------------------------------------------------------------------------------------------------------
>X0UU82	117	0.287	2.702E-24	24	127	298	11	118	173
------------------------HRDERGITGLETAIILIAFVIVATVFAFVVLTTGVFSSERGKETVFAGLQKARGTMELRGGVVVSATGSPADTVDDIVLTFGNAAAGDPIPLDPdateNTTIIAYRDD--------------------------------------------------------------------------------------------------------------------------------------------------------------------------
>SRR5581483_1296778	117	0.315	2.702E-24	25	131	298	26	133	208
-------------------------REERGVTGLETAIILIAFVVVAAVFAFVVLSTGLFSSERGKEAVYAGLAKTRGTMELSSGVIA---TSSGTRITALKFDVALAAGGDSVNLDPaattNRTVVSYIDAATTV----------------------------------------------------------------------------------------------------------------------------------------------------------------------
>16200|Ga0265296_1006332_10|+6948|00	117	0.312	2.702E-24	24	119	298	34	129	236
------------------------HASQKGITGLETAIILIAFVVVAAVFAYTVLSAGLFSSQKSSEAVYAGLQETQSTLEIKGSVIGFQDPAETTDLGWVKFTLANAIGGAPINFTQPT----------------------------------------------------------------------------------------------------------------------------------------------------------------------------------
>SRR6185295_11946011	116	0.288	3.668E-24	10	129	298	23	144	187
----------KRRSGMKRIKEFLRRsRNEHGITGLETAIVLIAFVVVAAVFAFVVLSTGLFSAERGKETVYAGLAKTRGSMELTGSIIADSDT---TKITGISMGITLAAGGDQVNLNPddttNRTVISYVDERN------------------------------------------------------------------------------------------------------------------------------------------------------------------------
>MGYP001421996749	116	0.250	3.668E-24	25	132	298	12	123	196
-------------------------RDESGITALETAIILIAFIVVASVFAFTILSAGTFSTERGKEAVYSGLGEVQSSMEVKGSLIATASVSGTTgaEMDTLVFTVGNVVGGEPLDLntTTPVMVVNYVDAAQFVN---------------------------------------------------------------------------------------------------------------------------------------------------------------------
>SoimicmetaTmtLMB_FD_contig_51_1898110_length_569_multi_1_in_0_out_0_1	116	0.275	3.668E-24	26	141	298	79	194	279
--------------------------DRSGITGLETAIVLIAFVVVAAVFAFTVLTTGLFTSEKAKETALAGVATTSSSMTIKGNIIARATAGANPTVEVVRVKVATATGVEPVLFDPEQILVTYQDDNNVEQLAYPGGATG------------------------------------------------------------------------------------------------------------------------------------------------------------
>MGYP001238243921	116	0.311	4.980E-24	24	129	298	11	115	119
------------------------RHDQAGITGLETAIVLIAFIVVAAVFAFAVLTTGLFTTERAKDTTISAVGEAQSTLSPKGAVIAEADDG-LAFVELIRFKLANASGAEGVDLAGATTLLTYSDANQ------------------------------------------------------------------------------------------------------------------------------------------------------------------------
>MGYP000433401236	116	0.346	4.980E-24	21	121	298	68	171	179
---------------------YGSPRSEKGITGLETAIILIAFVVVASVFAFTVLSTGVFSAERSKDTIYAGLQEARSSLEPRGALIAYAGGAGATpteSVYKVSFIVSPAVAGESIDLTPPYTA--------------------------------------------------------------------------------------------------------------------------------------------------------------------------------
>DEB0MinimDraft_3_1074331.scaffolds.fasta_scaffold261839_1	116	0.358	4.980E-24	26	127	298	12	114	192
--------------------------DQRGITGLETAIILIAFVVVASVFAFVVLSTGLFSAERSKETVLAGLAKTRGTMELSGSVIGTSD---GTELTAISFDVTLAAGGSSVNWDPdatsNKTIVSYRDG--------------------------------------------------------------------------------------------------------------------------------------------------------------------------
>AraplaMF_Cvi_mMS_1032046.scaffolds.fasta_scaffold06662_2	116	0.300	4.980E-24	26	153	298	10	138	197
--------------------------NQQGITGIETAIILIAFVIVASVFAYVVLSAGLFSTQKAKESIHSGLNEARSAIEVKGNTYGR---MTNDVLTSVYFTVATTTGGDMIDFTdtdnfTNKVVISYTDAYQIFPSVN-WTLTKLNTHTNDNILDQ------------------------------------------------------------------------------------------------------------------------------------------------
>SRR4030066_2259385	116	0.267	4.980E-24	8	142	298	15	151	210
--------CVKEGNGMRIL-VRKMFKNQQGITGIETAIILIAFVIVASVFAYVVLSAGLFSTQKAKESIHSGLDEARSTIEIKGNIYGKME---GGILTTVYFTIATTTGGDMIDFtdtssnvSPNLVVISYADAYQIFPTLD-WTMTKL-----------------------------------------------------------------------------------------------------------------------------------------------------------
>3276|scaffold83807_1|+2|10	116	0.286	4.980E-24	15	132	298	27	147	219
---------------RGARSAWKRFQEEHGITGLETAIILIAFVVVAAVFAFVVLSTGLFSSERGKEAVYAGLAKTRSTMTLSSGLVANADAG-LTQIDTIEFDLTLAAGGDTVNLDPtavsNSTVITYFDSDNLVP---------------------------------------------------------------------------------------------------------------------------------------------------------------------
>MGYP000079451444	116	0.390	4.980E-24	19	141	298	1	122	233
-------------------RRGRRALKRRGVVGIESAIVLIAFVIVAAALAFVVLNMGFFTTQKSKETIRSGLGEASSALELDGSIVAHVDVTNKKVTYWYA-PLKLAAGEHPVDLTVGKATIAYWSPQRGISYTDIYALAL------------------------------------------------------------------------------------------------------------------------------------------------------------
>UPI00020BB284	116	0.277	4.980E-24	25	132	298	103	206	292
-------------------------GDERGITGLETAIVLIAFVVVASVFAFTVLTTGLYGTSKAKDSVEAGLSVAGSTLAKKGATVLTAGTT----VETIHFKLASATGSEPIDLDPNRTLVTYADENNRVN---------------------------------------------------------------------------------------------------------------------------------------------------------------------
>MGYP001099673982	115	0.314	6.760E-24	23	130	298	15	119	120
-----------------------MQNDQSGITGLETAIVLIAFIVVAAVFAFAVLTTGLFTTERARETTMSGVGEAQSTLATKGTVIGAA---AATTVDTIKFKLANATGASGVDLASGTTLLTYRDDNQS-----------------------------------------------------------------------------------------------------------------------------------------------------------------------
>SRR5215211_327666	115	0.245	6.760E-24	26	135	298	7	120	143
--------------------------EEDGITALETAIILIAFVVVASVFAFTMLSAGTFSTERGKEAIYAGLTEVQSSMEIKGGVIAIADtTGASGTVDSLVFTIANVLDGEAVNLATGDqavVVFEYRDATQRVALGN------------------------------------------------------------------------------------------------------------------------------------------------------------------
>MGYP000918997992	115	0.333	6.760E-24	24	132	298	11	127	190
------------------------HSDERGITGLETAIILIAFVIVASVFAFVVLSTGLFSAERGKQTVLAGLEKASGNVELRGDVIVTDVGSdgliDDTDPDTITFNLSLAAAGRPVNLDPaatnNTVVINYVDATQRVA---------------------------------------------------------------------------------------------------------------------------------------------------------------------
>MGYP000669201521	115	0.379	6.760E-24	28	143	298	7	119	197
----------------------------RGITGLETAIILIAFVIVASVFAFTVLNMGFLTTQTTQSTIQAGTQQAASSMQLAGSVIAY-DTNGDDKVDKIEIYVKLSPGRQAVDLSEGKLIISYT--NSKGHWVNVYNSTAYT----------------------------------------------------------------------------------------------------------------------------------------------------------
>MGYP001031000835	115	0.299	6.760E-24	7	132	298	4	127	213
-------IGVKQFAQNQIINRLSRvYKDERGITGLETAIVLIAFVVVASVFAFTVLTTGLYGTSKAKDSVETGLSVAGSTLAKKGSTVLTAGTDS---VETIHFKLASATGSDSIDLDPNRTLVSYADGNNRVN---------------------------------------------------------------------------------------------------------------------------------------------------------------------
>4325|Ga0315339_1015265_2|+1135|00	115	0.275	6.760E-24	26	141	298	79	194	279
--------------------------DRSGITGLETAIVLIAFVVVAAVFAFTVLTTGLFTSEKAKETALAGVATTSSSMTIKGNIIARATTGANPTVEVVRVKVATATGVERVLFDPEQILVTYQDENNVEQLAYPGGATG------------------------------------------------------------------------------------------------------------------------------------------------------------
>MGYP001460721096	115	0.278	9.177E-24	27	158	298	17	148	157
---------------------------EKGIIGLETAILLIAFVVVSSVFDFSALSTGMFSSDKARETVTAGLAQTRASMQLKGSIIGTANAASaTGTLTTISFHVSQTSGGADVDLTSGTTMITYTDEFQSKLFSSTTGMTV-TPVGASDSDKLLEANE-------------------------------------------------------------------------------------------------------------------------------------------
>MGYP001223688677	115	0.350	9.177E-24	21	134	298	5	116	171
---------------------RNFRRDQRGITGLETAIVLIAFVVVASVFAFAVITTGLFSSEQASETASSGLKEASTTLTPKGAVIAQSNAGQD-SIATVSFKLTN-GGSSAIGLAPSTTLLTYTDTNNLVTLA-------------------------------------------------------------------------------------------------------------------------------------------------------------------
>SidCnscriptome_3_FD_contig_123_96889_length_243_multi_16_in_1_out_1_1	115	0.291	9.177E-24	7	132	298	4	127	213
-------IGVKQFAQNQIINRLSRvYKDERGITGLETAIVLIAFVVVASVFAFTVLTTGLYGTSKAKDSVETGLSVAGSTLAKKGSTVLTAGTDS---VETIHFKLAGATGSDSIDLDPNRTLVTYADGNNRVN---------------------------------------------------------------------------------------------------------------------------------------------------------------------
>MGYP001192125128	115	0.307	9.177E-24	7	132	298	4	127	213
-------IGVKQFVQNQIINRLSRvYKDERGITGLETAIVLIAFVVVASVFAFTVLTTGLFGTAKAKDSVETGLSVAGSTLAKKGSTVLTAGTDS---VETIHFKLASAAGSESIDLDPNRTLLSYADGNNRVN---------------------------------------------------------------------------------------------------------------------------------------------------------------------
>13272|Ga0209610_1029136_2|+348|00	115	0.391	9.177E-24	27	118	298	46	137	239
---------------------------QRGMTGLETAIILIAFVTVASVFAYAVLSAGLFSAERGKETVYAGLEQAKANLEVSGSVIVTSDNATRTAATEIRFTVRNAIAGSPIDMTPN-----------------------------------------------------------------------------------------------------------------------------------------------------------------------------------
>MGYP000564559047	115	0.336	1.246E-23	25	124	298	10	110	140
-------------------------RDERGITGLETAIILIAFVVVASVFAYTVLSAGIFSSQKGQEAVYTGLEEARSTLEMKGEVVATSD---GSAVQTLVFCVGNALNGEAIDLTDTTgdnvTVISY-----------------------------------------------------------------------------------------------------------------------------------------------------------------------------
>MGYP000252813354	115	0.240	1.246E-23	27	140	298	10	146	158
---------------------------QRGITGLETAIVLIAFVVVSSVFAFTVLTTGIFSSERSKQTVFAGLDEVRSSLHPKGSVIAYkgALDGSTDTIYKVSFVVSSAVDGDQIDLTPPydvgsdgddpdivsgartKTVISYSDSDQFlsdLPWTVSWPGA-------------------------------------------------------------------------------------------------------------------------------------------------------------
>MGYP001164130456	115	0.321	1.246E-23	26	139	298	17	130	161
--------------------------NQQGITGFETAIVLIAFVVVASVFAFAVLNVGLLSSEKSKEATLGSLEETSATLSLRGQVIAVANTGK-TSVDTVKFTIAPAsTASETVDLSTTGTAITYLDENQGINCETPQSF--------------------------------------------------------------------------------------------------------------------------------------------------------------
>MGYP001380129731	115	0.273	1.246E-23	25	127	298	32	137	163
-------------------------REEAGITALETAIILIAFVVVASVFAFTILSAGTFSTERGKEAVFTGLSEVQSSMEVKGSVIALGeTTGTTGTVDSLVFTIANAVGGEPINLSDTErvVVIDYRDA--------------------------------------------------------------------------------------------------------------------------------------------------------------------------
>MGYP000940813869	115	0.265	1.246E-23	7	133	298	1	132	164
-------IPVRMFQNKKPMTFSSISTpwfDQRRITGMETAIVLIAFVVVSSVFAFAALSTGLFSSDKAKETHAAVLTEARGTLELKGSVVAKasGTTGANGVVTSIELQLSNAATGEAINMTPGNTVIKYGDKSQTLTL--------------------------------------------------------------------------------------------------------------------------------------------------------------------
>MGYP000753901755	115	0.238	1.246E-23	16	139	298	35	181	191
----------------KMNLSLSRSDSQKGITGLETAIILIAFVVVASVFAFTVLSTGIFASERSKETVFAGIEEAQSSIEPRGSVVAYKATLPSSVATGFKVTyvVSNAIAGEPVDLTPDYtsddsgtdpdvssgaesvTVVSYLDKNQHIddmPWSISWLG--------------------------------------------------------------------------------------------------------------------------------------------------------------
>GraSoiStandDraft_11_1057310.scaffolds.fasta_scaffold1037917_2	115	0.291	1.246E-23	12	137	298	1	122	201
------------VAMRKTPYRLNDvGRRKKGLTGLETAIVLIAFVVVAAAFAFAVLNMGFFTTQKSSEVMQAGLEETLSSIEIAGSVIAR---SSGGQISNITIYVKSAVGKNPVDMRDGVLVISYRDPYNFIP--NIY----------------------------------------------------------------------------------------------------------------------------------------------------------------
>16167|scaffold136545_2|+367|00	115	0.320	1.246E-23	16	135	298	21	142	211
----------------KLTRVSNINSEEKGITGLETAIILIAFVIVASVFAYVVLSAGLFSAQKAKEAVNAGLQETRSTVELKGDIIVRMDNST---VTEAYFTVGIPPAGEGIDFTDTTngnnvVVISYSDSRQQIPSVN------------------------------------------------------------------------------------------------------------------------------------------------------------------
>18513|scaffold323995_1|+3|10	115	0.245	1.246E-23	26	135	298	48	161	234
--------------------------EEDGITALETAIILIAFVVVASVFAFTMLSAGTFSTERGKEAIYAGLTEVQSSMEIKGGVIAIAETqGASGTVDSLVFTIANVLDGEAVNLATGEnavIVFEYRDATQRVALGN------------------------------------------------------------------------------------------------------------------------------------------------------------------
>MGYP001167339259	114	0.321	1.690E-23	23	132	298	0	111	112
-----------------------MHTNQRGITGLETAIILIAFVVVASVFAFTVLSTGVFASERAKETIFAGLAETKSSLRPSGSVIAfKGFVGSTEAIFKFSMIVESVTGSAPIDLTPPYTSDgSGTDPDSSVT---------------------------------------------------------------------------------------------------------------------------------------------------------------------
>SRR4051812_24230385	114	0.304	1.690E-23	13	126	298	18	130	139
-------------KLLKLIRRF--QHEEDGITGLETAIVLIAFVVVSSVFAYTILNTGMFSADRSKESITAGMTQTRSNMELKGSVTASADDaTTPTKVESVKFHVGTAAGAEPMDFKVENLVMSYTD---------------------------------------------------------------------------------------------------------------------------------------------------------------------------
>SRR6476661_8922604	114	0.299	1.690E-23	3	124	298	15	138	139
---RAPDQGIRGSDSMKRLLGFVRKiGNERGITGLETAIVLIAFVVVAAVFAFVVLSTGLFSSERGKETVYAGLAKTRGSMELTGGVIAASDT---TKLTSLTFDLTLAAGGDAVNLNPadttNRTVISY-----------------------------------------------------------------------------------------------------------------------------------------------------------------------------
>SRR5262249_43316965	114	0.265	1.690E-23	26	135	298	20	130	147
--------------------------EEAGITALETAIILIAFVVVASVFAFTMLSAGTFSTERGKEAIYAGLTEVQSSLEVKGGVIAMASTTSS--VDSLIFTVANVLDGEPVNLATGDdavVVFEYRDATQRVALGN------------------------------------------------------------------------------------------------------------------------------------------------------------------
>MGYP000742967693	114	0.315	1.690E-23	24	134	298	11	120	147
------------------------RHDQSGITGLETAIVLIAFIVVAAVFAFAVLTTGLFTTERARDTTVNAVGEAQSTLSPKGAVIAEAN-GILTAVNMIKFKLANGSGAEGVDLAGATTLLTYTDVNQSVNMT-------------------------------------------------------------------------------------------------------------------------------------------------------------------
>MGYP000492274255	114	0.317	1.690E-23	16	179	298	2	161	163
----------------KTRRKLLR--NKRAIVGIEAAIVLIAFVVVASALAYIAINMGFFASQKSKDTISRGISEATSALELDGSVIAK--TDSDGKIKYIAFPVKLSVGRSEVDLGANATVVSVYAPDDSFTLLDIYNGVNQSLNDPSNLDTIINSLSSQGAVFIIYNDDNDTVLERNE----------------------------------------------------------------------------------------------------------------------
>SRR5579862_4087432	114	0.581	1.690E-23	19	178	298	9	164	165
-------------------RLIKNRRRQSAMAGLDTAIILIAFVITASVLAYVAVNMGLFVTQKAKAVINNGEAQASTALEVGGSVLYSTNYPLNTKSNWLYFPITPSAGISSVQLAPATTSIAFTASAENVTLSNVYNYTLLSSATGSHLIKEIS----GGENYYYYPSPYSALLDLN-----------------------------------------------------------------------------------------------------------------------
>ETNmetMinimDraft_19_1059907.scaffolds.fasta_scaffold349801_1	114	0.310	1.690E-23	22	120	298	7	106	192
----------------------NMHREQRGMTGLETAIILIAFVTVAAVFGYAVLSAGLFSAERGKETVYAGLAQAKANMEIAGSVIVTAdNTSTPKAANEIRFVVRNAIAGTPIDMTEPGT---------------------------------------------------------------------------------------------------------------------------------------------------------------------------------
>MGYP000486373982	114	0.385	1.690E-23	28	141	298	7	117	195
----------------------------RGITGLETAIILIAFVIVASVFAFTVLNMGFLTTQTAQSTIQAGTQQAASSIQLAGSVIAY-DTNDDNKVDKIEIYVKLSPGKQAVDLSEGKLIVSYTNAKGH--WVNVYNSTL------------------------------------------------------------------------------------------------------------------------------------------------------------
>MGYP001328529805	114	0.293	1.690E-23	14	132	298	3	125	199
--------------LRKALARMYGR--EEGLTGLETAIILIAFVTVAAVFGYAVLSAGIFSADKAKGTIYQGMEEAKSSMEVKGNLIAVGD-PATDAVTDVQFVVANAIGEYPIDLTPegdasgnNVTVISYWDENQHVA---------------------------------------------------------------------------------------------------------------------------------------------------------------------
>MGYP001203162975	114	0.280	1.690E-23	25	155	298	14	142	202
-------------------------RDESGITGLETAIILIAFIVVAAVFAFTIMTTGLFSTEKAKTTAQAGISEASSTFAMKGGVQAEGLPANaPTHVAAVRFQVTLAAGAEDVDITLNRLAFSYTDDNNSQSVA---GGTGLGGIMTDIIRTTIT----------------------------------------------------------------------------------------------------------------------------------------------
>850.fasta_scaffold546684_1	114	0.246	1.690E-23	14	150	298	1	149	208
--------------LKKLMKFLNK--DERGITGLETAIILIAFVVVAAVFGYTVLSAGLFSTQKSQEAVYSGLETAQSTVEIKGAIIAQSNEAN--KVSQLTFTVSNALGGEAINFTaptqdgatgvatsgssaTNYVTISYIDQNQKVENL-FWTMTKLGSTDTDSL---------------------------------------------------------------------------------------------------------------------------------------------------
>3300017987.a:Ga0180431_10001760_6	114	0.272	1.690E-23	10	131	298	21	156	239
----------KKGGTKMLNKVFNRiHARQKGITGLETAIILIAFVVVAAVFAYTVLSAGLFATQKSSDAVYSGLKEAQSTMELKGAVISFADPVETSEVGWFKFTLAPALKGEPINFTAPTdnsgmaassssnvVTISYIDQYQRV----------------------------------------------------------------------------------------------------------------------------------------------------------------------
>MGYP001126066860	114	0.301	2.294E-23	26	118	298	10	102	113
--------------------------DERGITALETAIILIAFVVVASVFAFTVLSAGTFLTERSEEAAYAGLEEVRGSVERKGDVVAYESTVSSDAVGKVTFKVALVAGGEPVDLTPP-----------------------------------------------------------------------------------------------------------------------------------------------------------------------------------
>MGYP001341308110	114	0.287	2.294E-23	26	133	298	13	118	124
--------------------------DQRGITGLETAIVLISLVVVSLVFAFAALSTGLFSSDKAKKTASARLAETRGALETKGSIILT--TGTSGVISLIEFHVSNAAGGEPIDLAPGNTIVRYSDKTRSTTC--------------------------------------------------------------------------------------------------------------------------------------------------------------------
>SRR5690554_5970284	114	0.263	2.294E-23	26	135	298	55	168	198
--------------------------EEAGITALETAIILIAFVVVASVFAFTMLSAGTFSTERGKEAIYAGLTEVQSSLEVKGGVIALADSaGASETVDSLVFTVANVLDGEAVNLANGgaaEVVFEYRDATQRVALGN------------------------------------------------------------------------------------------------------------------------------------------------------------------
>MGYP000374354075	114	0.327	2.294E-23	22	131	298	7	115	200
----------------------HGANEQRGITGLETALVLIAFVVVSSVFAFAALSSGLISSDSAKGSLLAGLSGARATLSPRGSVIA-EDTDTDGRVDRLYFQVANTAGGESIDLTPGKTIIKYNDDTQSK----------------------------------------------------------------------------------------------------------------------------------------------------------------------
>SRR3990172_2436004	114	0.277	2.294E-23	25	128	298	91	197	275
-------------------------RDEQGITGLETAIILIAFVVVATIFAFIVLTTGVFSAERGKETVFAGLEKARGSMEVRGGVVVTA-TGTTLAVDDVQFAVATTAGGEPLPLNPsgtnNRTVIAYRDDN-------------------------------------------------------------------------------------------------------------------------------------------------------------------------
>SRR3970282_1617707	113	0.287	3.113E-23	23	126	298	22	126	149
-----------------------RTRDERGITGLETAIILIAFVVVATVFAFIVLTTGIFSAERGKETVFAGLQKARGTMEVRGGIIV---TATPPDVDNIQFAVSKTAGGDPIPLdaaaTTQRTVIAYRD---------------------------------------------------------------------------------------------------------------------------------------------------------------------------
>MGYP001389986740	113	0.311	3.113E-23	26	145	298	22	139	149
--------------------------DQRGITGLETAIVLIAFVVVASVFAFTVLTTGLFATEKAKESVQSGLRLSGATLAKKGSTFVQAGV----AVETVKFKLSSPVGTDVVDLSPETTLVTYSDGNQNENvvYTNAFPNPLVEPV--------------------------------------------------------------------------------------------------------------------------------------------------------
>MGYP000742959575	113	0.293	3.113E-23	24	132	298	33	138	156
------------------------RNDQSGITGLETAIVLIAFIVVAAVFAFAVLTTGLFTTERAKETTLSALGEAQSTLAPKGAIIG---EGSGTTVDTIKFKLANATGAVGVALASDMTLLTYTDDSQAVN---------------------------------------------------------------------------------------------------------------------------------------------------------------------
>SRR5215203_5359091	113	0.235	3.113E-23	14	131	298	47	169	170
--------------VKKTVRFLKRiGAEEDGITALETAIILIAFVVVASVFAFTMLSAGTFSTERGKEAIYAGLTEVQSSMEIKGGVIAIAETqGASGTVDSLVFTIANVLDGEAVNLATGEnavIVFEYRDATQRV----------------------------------------------------------------------------------------------------------------------------------------------------------------------
>A0A2E0ZNK2	113	0.247	3.113E-23	24	132	298	5	117	191
------------------------HDNESGITALETAIILIAFIVVASVFAFTILSAGTFSTERGKEAVYAGLGEVQSSMEVKGSIIATAAVTGTTtaTMDTLVFTVGNVVGGEPLDLntTNPVMTMNYVDETQFVN---------------------------------------------------------------------------------------------------------------------------------------------------------------------
>MGYP000041113992	113	0.308	3.113E-23	28	185	298	7	170	199
----------------------------RGITGLETAIILIAFVIVASVFAFTMLNMGFLTTQTAQSTIQAGTQQATSAMQLAGSVIAYDNND-DDRVDMVEIYIKLSPGRQAVDLSEGKLIVSYTSSRGH--WVNVYNSTKY-----QNACNVVEVTGDGDMllergelfkitlnlTAIDPTNKNAELVAYDWFKVELK----------------------------------------------------------------------------------------------------------------
>MGYP001324925681	113	0.333	3.113E-23	24	130	298	13	120	218
------------------------RDDQRGITGLETAIILIAFIVVAAVFAFTIMTTGLFSTEKAKTTAQAGIQQVSSTFTHKGSVTAEGDPaATPSFVSKIIFQIATASGAETGSIDPNDIAVVYIDENQR-----------------------------------------------------------------------------------------------------------------------------------------------------------------------
>HubBroStandDraft_2_1064218.scaffolds.fasta_scaffold2189194_1	113	0.333	3.113E-23	22	116	298	43	138	229
----------------------NMHREQRGMTGLETAIILIAFVTVAAVFGYAVLSAGLFSAERGKETIYAGLQQAKANMEISGSVIVLGDNATpPTKVDTIKMTVRNAIAGSPIDMT-------------------------------------------------------------------------------------------------------------------------------------------------------------------------------------
>MGYP000281556743	113	0.416	3.113E-23	28	147	298	18	136	297
----------------------------RGIVGIESAIVLIAFVIVAAALAFVVLNMGFFTSQQSKLVMQRGLGEASSALELDGTVVAAVNVTAQNILYAWT-PVKLSSGQHKVDLTPTKTVISYWSPDKGLTLSNTYLVAVLTPVTN------------------------------------------------------------------------------------------------------------------------------------------------------
>MGYP000297662933	113	0.261	4.225E-23	25	222	298	8	173	189
-------------------------RNKKGLTGLETAIILIAFVIVASAFAFTVLNMGILSSQRSKEVIGTGMAEASSVLELDGSVIA---NSTNNQVDSIIFYIKTSAGKHPVDLSTTTATISYTSPHTHE--DNVY----------DNTTKAFIYEVKGdGDTLLEYGEKFKVVVNVTAVDTN------------------LAANDKFTIEVKPPVGAVLTV---------------------------------------------------------------------------
>APSaa5957512576_1039674.scaffolds.fasta_scaffold140447_1	113	0.352	4.225E-23	19	140	298	5	121	192
-------------------NKLSWRTQRRGLTGLETAIILIAFVIVASAFAFTVLNIGFQSTQKSQEVIAAGIEEASSVMEIDGAVIAKSD---GTTLHNVSFVIKLSAGKSPVDLSQDKLVITWTSKNKHE--DNIYDGT-------------------------------------------------------------------------------------------------------------------------------------------------------------
>SRR4030042_553475	113	0.268	4.225E-23	17	127	298	82	199	206
-----------------MNRRLNallrGHRDERGITGLETAIILIAFVVVATVFAFVVLTAGIFSSERGKETVYAGLAKARGTMEVRGGVVATA-TGSPLTVDDIFFAVASTASGESIPLntaaTNHRTVIAYRDA--------------------------------------------------------------------------------------------------------------------------------------------------------------------------
>MGYP000642669993	113	0.267	4.225E-23	14	135	298	96	222	288
--------------VKSTMRFLKRiGAEEAGITALETAIILIAFVVVASVFAFTMLSAGTFSTERGKEAIYAGLTEVQSSMEIKGGVIAIaASAGASATVDSLVFTVANVLDGEAVNLSTGdaaQVVFEYRDETQRVALGN------------------------------------------------------------------------------------------------------------------------------------------------------------------
>SRR5690606_22192667	113	0.259	5.732E-23	14	135	298	34	160	164
--------------VKRAVRFIKRiGAEEAGITALETAIILIAFVVVASVFAFTMLSAGTFSTERGKEAIYAGLTEVQSTMEIKGGVIALSGEDAlSQTVDSLVFTVANALDGEPVNLTNDQaavVVFEYRDAKQRAALPN------------------------------------------------------------------------------------------------------------------------------------------------------------------
>MGYP001053780774	113	0.324	5.732E-23	24	132	298	9	122	198
------------------------RRDERGITGLETAIILIAFVVVASVFAYTVLSAGIFSSQKGQEAVYAGLEEARASMTVKGSMFA---YGSGGNVTSVSFCLVNTMKGQAIDLTPsggngttdNVTIISFTDSAQHVA---------------------------------------------------------------------------------------------------------------------------------------------------------------------
>MGYP001288230530	113	0.318	5.732E-23	26	135	298	15	123	198
--------------------------DRSGITGLETAIVLIAFVVVAAGFAFTVLTTGLFTSEKAKETALAGVATTSSSLVIKGSIIA-GDPDDNDDVDYLRLKLATATGVEQVLLDPDQLVVTYTDDNNVVLLQN------------------------------------------------------------------------------------------------------------------------------------------------------------------
>MGYP000459833676	113	0.338	5.732E-23	25	142	298	8	122	234
-------------------------RNRKGLTGLETAIIVIAFVIVAAAFAFAVLNMGFQTSQRSTEVMQSGLQEASSAIELDGAVIAYSNRTKNG-VDRIEFCIKLSAGKHPVDLSNETLAIAYTDPY--IHVYDIYNGTVL-----------------------------------------------------------------------------------------------------------------------------------------------------------
>3300009503.a:Ga0123519_10003027_21	113	0.282	5.732E-23	27	127	298	12	135	257
---------------------------QKGITGLETAIILIAFVVVAAVFAYTVLSAGLFSTQKSQEVVYSGLEQTQSTLELKGGVIAYGSSGTGTGVDtidrsdgstdlssynnygpkfvtRISFTVAGVLGGEPIDLSAPYTVDDTVDP--------------------------------------------------------------------------------------------------------------------------------------------------------------------------
>SRR4030042_4416590	112	0.344	7.777E-23	23	115	298	21	113	117
-----------------------RTRDERGITGLETAIILIAFVVVASVFAYTVLTAGMFSSQKSQEAIYTGLEETKCTLKLMGAVYAKDTGDTADKVDQITFTLSTALNGLPIDF--------------------------------------------------------------------------------------------------------------------------------------------------------------------------------------
>MGYP001268896570	112	0.276	7.777E-23	26	130	298	7	109	201
--------------------------NERAFTGLEAAIVLIAFVVVAAVFSYVVLGAGFFTTQKSQETVYSATKQATSSFEVIGSVYGMANQTNAPYLSHVKFTIGNTAGGTAVDMT--KVVVEYTDESQR-----------------------------------------------------------------------------------------------------------------------------------------------------------------------
>MGYP001182646195	112	0.322	7.777E-23	15	131	298	1	115	211
---------------KKINRFY---RDDSGITGLETAIILIAFVVVAAVFAFTIMTTGLFSTEKAKTTAQAALTEASSSFITKGAVTATCDTPGTCvYVDSITFTVALASGAEAQTLTPAELSFMYTDVNNTF----------------------------------------------------------------------------------------------------------------------------------------------------------------------
>APIni6443716594_1056825.scaffolds.fasta_scaffold4897836_1	112	0.314	7.777E-23	25	131	298	17	124	225
-------------------------RDDSGITGLETAIILIAFVVVAAVFAFTVMTTGLFSTEKAKTTAQAALTEASSSFITKGAVTARCDTPGTCvFVDEVTFTIALASGAEAQTLTPAELSFMYTDPNNTF----------------------------------------------------------------------------------------------------------------------------------------------------------------------
>MGYP001235904904	112	0.272	7.777E-23	23	135	298	10	141	276
-----------------------RGHDERGVTGLETAIILIAFVVVASVFAFTVLSTGVFSAERGKETVYAGLKEAQASLSNAGSMGAvRGDVEGTNAIVKLKFVVTSAISGEEIDLTPPNTtdesapdpdanvgaqsviIISYSDENQAIGDAN------------------------------------------------------------------------------------------------------------------------------------------------------------------
>MGYP001300068284	112	0.323	1.055E-22	23	119	298	6	104	115
-----------------------RSDSQKGITGLETAIILIAFVVVASVFAFTVLSTGIFASERSKETVFSGIEEAPNSIEPRGRVIAYKGlvDGSMSIIYKVTFVVSNAIAGEPVDLTPDY----------------------------------------------------------------------------------------------------------------------------------------------------------------------------------
>MGYP001219622649	112	0.295	1.055E-22	17	119	298	0	104	121
-----------------MNLSLSRSDSQKGITGLETAIILIAFVVVASVFAFTVLSTGIFASERSKETVFAGIEEAQSSIEPRGSVVAYKGVlaDSTSTVFKVTFVVSNAIAGEPVDLTADY----------------------------------------------------------------------------------------------------------------------------------------------------------------------------------
>MGYP000324280194	112	0.340	1.055E-22	26	116	298	12	108	136
--------------------------EQRGITGLETAIILIAFVVVASVFAYTVLSAGIFSSEKGKEAIHSGLEQARGTMELVGGVVLKdtgaptSSTSSDDKVDQVIFTVSNALDGEAIDLT-------------------------------------------------------------------------------------------------------------------------------------------------------------------------------------
>MGYP001430101140	112	0.303	1.055E-22	24	152	298	8	138	146
------------------------KRGQHGITGLETAIILIAFVIVASVFAYVVLSAGLFATQKSKEAVYAGLEETRNTIELKGDVLCKME---SSIMTTVYFTVGTTPSGGSIDFTPPTsgntslVIISYSDKYQIYPTVN-WTMTKLNTTEADNLLD-------------------------------------------------------------------------------------------------------------------------------------------------
>16185|scaffold489097_2|+825|01	112	0.295	1.055E-22	25	129	298	33	144	146
-------------------------RNQKGITGIETAIILIAFVIVASVFAYVVLSAGLFSTQKAKEAIHAGLDEAKSTIEVKGNIYGR---MTSGYMTEVFFTLATTTGGDMIDFTdttpdgtgnvSNKVIISYSDQYQ------------------------------------------------------------------------------------------------------------------------------------------------------------------------
>1574|NODE_2673999_length_453_cov_0.334356_1|-2|11	112	0.241	1.055E-22	8	132	298	5	145	150
--------PIISRTIIEKMKSMKLFKQESGITGLETAIIFIAFIILAAVFAYSVLSAGLFTTQRSQEAINSGLKNAESTAVLKSTVFGKAeNTGAQGYLSQITFTVSTTAGGEPIDFTPplssgtdgkapagstNKIVVSYKDAYQVIN---------------------------------------------------------------------------------------------------------------------------------------------------------------------
>SRR4030043_2430317	112	0.270	1.055E-22	16	152	298	4	143	198
----------------KMWKKLLKrlKDRQEGITGLETAIILIAFVIVASVFAYVVLSAGLFSSQKTKEAMNAGLQSTMSVVEIKGNVIAKME---GGIVTHIYFCVGIPAAGSPVDFNPTSentsiLIISYSDYDNLVPSMN-WTITKLATVNADNILD-------------------------------------------------------------------------------------------------------------------------------------------------
>MGYP001028421935	112	0.289	1.055E-22	12	132	298	10	126	212
------------VQHRVANRLSRIYKDEKGITGLETAIVLIAFVVVASVFAFTVLTTGLLGTSKAKHSVETGLSVAGSTLTKKGSTVLTA----GTSVETIHFKLASAAGSEAIDLDPGRTLVTYADANNRVN---------------------------------------------------------------------------------------------------------------------------------------------------------------------
>26271|scaffold_2199_c1_11|+5744|00	112	0.377	1.055E-22	28	141	298	10	122	290
----------------------------KAIVGIESAIVLIAFVVVAAALAFVVLNMGFFTTQKSKETIGSGLGEASSALEIDGTVVAGVDTTTST-ITYFYIPLKLSAGKASIDVTPGKSVVSLWSPTRGYTYADIYVATL------------------------------------------------------------------------------------------------------------------------------------------------------------
>1319|scaffold_24724_c1_2|+1279|00	112	0.353	1.055E-22	22	154	298	4	135	356
----------------------NRRNKRKGIVGIESAIVMIAFVIVAAALAFVVLNMGFFTTQQTRGAIQRGLGEASSALELDGTVVAHVNITASKIDYWFA-TLKLSSGQHKVDLTPVKAVISYWSPQRGISLANTYLTAITTPLYDPDTVVKI-----------------------------------------------------------------------------------------------------------------------------------------------
>MGYP001469548191	111	0.324	1.431E-22	25	135	298	18	127	154
-------------------------RDQKGITGLETTIVLIAVVVVSSVFVFSALTKGLFSADKPRETIKADLSEARGTLEIRSSVIAQTN-GTGDVVDELIFQVSNATGEEAVDLPPGETIIVYQDASQTETLVN------------------------------------------------------------------------------------------------------------------------------------------------------------------
>MGYP000433416781	111	0.341	1.431E-22	13	131	298	2	128	202
-------------NLRRVWRKLARG--QRGITGLETAIILIAFVIVASVFAFVTLSTGLFSAERSKETIFAGLAKAQSNLELHGSVVLTGAQDTETPPDgqvdqgNLTFQLALAAGGSPISLDPsannSRVVMNYTDSDGRV----------------------------------------------------------------------------------------------------------------------------------------------------------------------
>SRR5581483_274887	111	0.289	1.431E-22	23	132	298	77	187	211
-----------------------RRSNEAGITGLETAIVLIAFVVVAAVFAFVVLSTGLFSSERGKDTVYAGLAKTRGSMALTGGIIAESNT---TKVTAIKLTLTLAAGGDSVNLNPsdtnNRTVISYADTGHSNN---------------------------------------------------------------------------------------------------------------------------------------------------------------------
>MGYP000548418213	111	0.273	1.431E-22	21	131	298	6	132	223
---------------------RSLSRGEQGITGIETAIILIAFVVVASVFAYTVLSAGIFSSEKGKEAVHSGLDTARSSMSLVGGVVA-SDTNSDGNLDEIIFTVSNALDGEAVDLTVTtdsdgdgdlsdeaspshTTIITYLDKTQRK----------------------------------------------------------------------------------------------------------------------------------------------------------------------
>2352|scaffold_102739_c1_2|-323|00	111	0.339	1.431E-22	24	132	298	48	153	244
------------------------RNDQSGITGLETAIVLIAFIIVAAVFAFAVLTTGLFTTERAKETSMAGVGEAQATLAQKGAVLGEAATST---VQRVKFKIANASGAQAVNLASNTTLLTYADPSNNVN---------------------------------------------------------------------------------------------------------------------------------------------------------------------
>AntAceMinimDraft_8_1070364.scaffolds.fasta_scaffold349022_1	111	0.292	1.431E-22	25	129	298	94	206	280
-------------------------RDEGGITALETAIILIAFVVVAAVFAFXVLSAGTTTTEKGKEAIYSGLQEVQSSLELRGSVMAISNTvgiSGTGKIGHLVFTVGNVAGGSAIDLTdtsagQNKVVIDYRDSKQ------------------------------------------------------------------------------------------------------------------------------------------------------------------------
>MGYP000681053574	111	0.355	1.941E-22	26	114	298	17	106	171
--------------------------DQRGITGLETAIVLIAFVVVSSVFAFAALSTGLFSSDKAKETIQAGLAETRGSMELKGSVVLTSpSSGTAAIISQIAFQVANAAGGNAID---------------------------------------------------------------------------------------------------------------------------------------------------------------------------------------
>MGYP000097141741	111	0.376	1.941E-22	29	137	298	9	114	192
-----------------------------GLTGIQTAIILIAFVIVASVFAFAVLNMGLLTTQRAGETVSAGMQQAASALQLAGSVIAY-DTDGDDKADKIEIYVAVAPGKEPIDFTEGRLVISYT--NARVHEANIY----------------------------------------------------------------------------------------------------------------------------------------------------------------
>SRR5208283_5152010	111	0.299	1.941E-22	14	140	298	1	136	194
--------------LNKLNRAIQRlHRGEKGITGLETAIILIAFVTVASVLGYSVLSAGIFSSEKGKETVYQGLAQAQASMEVKGSVYATVDQTTS-KVTDITFTLASVLNDQAVDMTPpgtgnkNTTVISYTDStgtYNDVTWTETPLGV-------------------------------------------------------------------------------------------------------------------------------------------------------------
>GraSoiStandDraft_55_1057291.scaffolds.fasta_scaffold3181460_1	111	0.272	1.941E-22	24	139	298	12	136	199
------------------------HKDQQGITGLETAIILIAFVTVASVLAYSVLSAGIFSAERGKETVYSGLDQAQSSMQVRGSVYATDNETTpDGVVNQIQFTLASVLGDEAVDLTDtssaaNNVVINYSDNEifvQNVDWVKTLLG--------------------------------------------------------------------------------------------------------------------------------------------------------------
>21854|Ga0299907_10227683_1|+1|10	111	0.305	1.941E-22	24	127	298	40	144	223
------------------------RRGERGITGLETAIILIAFVVVATVFAFIVLTTGIFSAERGKETVFAGLQKARGTMEIRGGVIVTAAPP---DVVDIQFAVSTVAGGDPIPLDPAatslRTVIAYRDD--------------------------------------------------------------------------------------------------------------------------------------------------------------------------
>MGYP000178343029	111	0.309	1.941E-22	26	133	298	15	124	242
--------------------------DKKGFTGLEAAIVLIAFVTVAAVFSYVMLGAGFFTAQKGKQSVDTGVKQASSSLELDGQYIYLeaNKTGSDGDVKKIFFYVTLSAGGTPIDLDKTVLAIRYQDKYGQIPF--------------------------------------------------------------------------------------------------------------------------------------------------------------------
>MGYP001434964419	111	0.347	2.633E-22	25	118	298	16	110	111
-------------------------WDQRGITGLETAIVLIAFVVVSSEFAFAALSTGLFSSDKAMETIQAGLAETRGSMELKGSVVLTASiTGTSGIVSEIAFQVGSAAGGESKDLTPG-----------------------------------------------------------------------------------------------------------------------------------------------------------------------------------
>MGYP001377019684	111	0.298	2.633E-22	26	136	298	10	122	123
--------------------------DERGITALETAIILIAFVVVAAVFAFTILSAGTFLTERSEEAAYAGLEEVRGSLQRKGDVVAYTGN-TTNEVAKVTFKLALVAGGAPVDLTPGTNAVvhmSYRDAEAEIDLNNM-----------------------------------------------------------------------------------------------------------------------------------------------------------------
>SRR4051812_45202323	111	0.319	2.633E-22	25	120	298	33	129	134
-------------------------RDERGITGLETAIILIAFVVVATVFAFIVLTAGIFSAERGKETVYAGLQKARGTMEVRGGMVVEASGcPSSCAVTSVQFQVATSAGGEPIPLDPAAT---------------------------------------------------------------------------------------------------------------------------------------------------------------------------------
>SRR5574337_1233860	111	0.308	2.633E-22	17	132	298	8	126	160
-----------------MFNLRKLHKNESGLSALETAIILIAFIVVASVFAFTILSAGSASTDKSKKAINAGLEQVQSSMTIKGDVIAKGNAGN-TAVDNAVFTLSLVSGGDPVDLTSAaadrKVIISYRDGTQSVN---------------------------------------------------------------------------------------------------------------------------------------------------------------------
>SoiMethySBSTD1v2_1073268.scaffolds.fasta_scaffold112585_4	111	0.275	2.633E-22	24	144	298	12	137	199
------------------------HRNQKGITGLETAIILIAFVTVASVLAYSVLSAGIFSAERGKETVYSGLNQAQSSMQVRGSVYATDNETTpDGKVNQIQFTLASVLGDEAVDMTdtsadKNNVVINYNDAGGLVTNVD-WTKALLGY---------------------------------------------------------------------------------------------------------------------------------------------------------
>SoimicmetaTmtHPB_FD_contig_41_3973200_length_515_multi_1_in_0_out_0_2	111	0.335	2.633E-22	28	158	298	7	136	261
----------------------------RGIVGIESAIVLIAFVIVAAALAFVVLNMGFFTSQQSKLVMQRGLGEASSALELDGTFVAAVDTTAQNIVYAWA-PVKLSSGQHKVDLTPTKTVVSYWSPDKGLTITNAYLIAILTPITDTSKIPEIVNAI-------------------------------------------------------------------------------------------------------------------------------------------
>AntAceMinimDraft_4_1070372.scaffolds.fasta_scaffold397520_1	111	0.358	2.633E-22	27	118	298	97	185	272
---------------------------QRGMTGLETAIILIAFVTVAAVFGYAVLSAGLFSAERGKETIYAGLQQAKANMELSGSVIVVA---TNTSVSEIRFTVRNAVAGTPIDMTPN-----------------------------------------------------------------------------------------------------------------------------------------------------------------------------------
>MGYP001378938751	110	0.354	3.571E-22	26	134	298	9	118	134
--------------------------DERGITGLETAIVLIAFVIVASVFAFTMMSKELLTTEKTRETVLGGLEETSASLTLRGSLIVTANtTPPTPYVETTTFQVTVAFSNGSVDLSTSTAIVTYIDEDQVVNLS-------------------------------------------------------------------------------------------------------------------------------------------------------------------
>MGYP001490465092	110	0.289	3.571E-22	27	135	298	3	130	135
---------------------------ERGITGLETAIILIAFVVVASVFAFTVLSVGIFASERSKETTLAGVEEARSTLAPAGAVIAFRDTiAGIDGITRLRFNVTLSNAGAPIDLTPswtaaasgvspvasggisGPTVISYTDKNQHVSDAN------------------------------------------------------------------------------------------------------------------------------------------------------------------
>SRR5271157_3604871	110	0.278	3.571E-22	24	135	298	36	148	166
------------------------KSNDEGFTGLEAAIVLIAFVVVAAVFSYVVLGAGFFTTQKAQQTVHTGVQQTSSTLEIVGNVYGAAPGASgspTDAVKYVNFSMALAPGGTPIDF--EKVVLVYSNETQLITLAN------------------------------------------------------------------------------------------------------------------------------------------------------------------
>MGYP001375515557	110	0.285	3.571E-22	25	129	298	8	119	188
-------------------------RDESGQTALETAIILIAFVVVASVFAFTILSAGSSSTEKGEEAIYAGLESVQSSMAVKGAVIAVDDDgagGTTGNVTNVRFTLSLVSGGDPVDLTDTTgtnvVVIDYRDDTQ------------------------------------------------------------------------------------------------------------------------------------------------------------------------
>RhiMetStandDraft_4_1073278.scaffolds.fasta_scaffold6514791_1	110	0.302	3.571E-22	24	127	298	12	120	198
------------------------HRSQKGITGLETAIILIAFVTVASVLAYSVLSAGIFSAERGKETVYSGLDQAQSSMQVRGSVYATDNGTQDFAINQIQFSLASVLGDEAVDLTskaqgNNNVVINYSDA--------------------------------------------------------------------------------------------------------------------------------------------------------------------------
>MGYP001481829523	110	0.272	3.571E-22	25	160	298	8	150	215
-------------------------RDNSGITGLETAIILIAFVVVAAVFAFTVMTTGLFSTEKAKTTAQAALTEASSSFITKGAVTATCDDPAAcAYVDSITFTVALASGADAQTLSQAELSFLYSDPNNTqrtsglVPVGGIITQETAAPEPDGNGTDIVSIIDTG-----------------------------------------------------------------------------------------------------------------------------------------
>MGYP001471302363	110	0.309	4.844E-22	19	130	298	1	112	158
-------------------KKFNRfYRDDSGITGLETAIILIAFVVVAAVFAFTIMTTGLFSTEKAKTTAQAALTEASSSFITKGAVTATADAG-LAYVDSITFTVALASGAEAQTLSAGELSFLYTDPNNT-----------------------------------------------------------------------------------------------------------------------------------------------------------------------
>MGYP001336392513	110	0.262	4.844E-22	24	138	298	8	122	182
------------------------RNDKRAFTGLEAAIVLTAFVVVAAVFSYVVLNAGFFTTQKAKEVVHTGIEQATSSVEIAGDVMALC---AGNEVTGLNVTLQLTAGQNPIDLTGGQTVISYQDKNEyvdNVTWTTTWL---------------------------------------------------------------------------------------------------------------------------------------------------------------
>MGYP001104897209	110	0.350	4.844E-22	24	140	298	10	121	192
------------------------RNQRRGLTGLETAIILIAFVIVAAAFAFTVLNVGYQSIQKSQEVIAAGLEEASSVMEIDGAVIAKSD---GNTLQNVSFIIKLSAGKSPIDLSEGKLAITWTSKN--MHLDNIYNGT-------------------------------------------------------------------------------------------------------------------------------------------------------------
>MGYP000486400294	110	0.333	4.844E-22	26	127	298	18	117	211
--------------------------DQRGITGLETAIVLIAFVVVAAVFAFTVLTTGLFTSEKAKETALAGVAASSSTLAVKGSIIAT--SADNTNVDMIRVKVSTAAGIDRVPFNPADVLVTYQDD--------------------------------------------------------------------------------------------------------------------------------------------------------------------------
>MGYP001319639755	110	0.301	4.844E-22	24	129	298	7	108	222
------------------------HKDCRGITGLETAIVLIAFVVVASVFAFTVLITGLFATEKTKESVQSGLRLSGETLAKKGATFLRA----GTAIDTITFKLSNALGTEVIDLSPDTILVTYSDDNQ------------------------------------------------------------------------------------------------------------------------------------------------------------------------
>SRR3990170_4032773	110	0.246	4.844E-22	5	127	298	51	181	229
-----PIISLRGYPQRRDRQMRKFKeflsraaREEQGITGLETAIILIAFVVVATVFAFVVLTAGIFSSERGKETVFAGLHKARGTMEVRGGVVV---TSTGGAVDNIQFAVATTAAGESIPMDPaatnNRTVIAYRDD--------------------------------------------------------------------------------------------------------------------------------------------------------------------------
>MGYP000891438014	110	0.339	4.844E-22	26	139	298	55	168	246
--------------------------NQQGITGLETAIVVIAFVVVASVFAFVLVNTWLLSSYKSKEATLGGLEETSVTLSIRGEVIAVANNAK-TSVDTLKFTIAAAsPASETVDLSTTGTAITYLDENQGINCENPQSF--------------------------------------------------------------------------------------------------------------------------------------------------------------
>SRR5690554_5930041	110	0.270	4.844E-22	24	132	298	67	174	247
------------------------HNDESGQTALETAIILIAFVVVASVFAFVILSAGSSLTEKSEAAIYSGLENVQSSMAVKGAVIAQ---GASDAVTEVSFTVALAGGGEPVDLDPthEKVVIAYRDADEAVN---------------------------------------------------------------------------------------------------------------------------------------------------------------------
>SRR5690606_21521435	110	0.288	4.844E-22	24	132	298	112	221	301
------------------------HNDESGQTALETAIILIAFVVVASVFAFVILSAGSSSTEKSEAAIYSGLENVQSSTAVKGAVIATGDTDAKT-LQTVSFTVALAGGGEPVDLDPdhGKVVIAYRDASAIVN---------------------------------------------------------------------------------------------------------------------------------------------------------------------
>MGYP001031056855	109	0.377	6.568E-22	23	119	298	25	122	131
-----------------------MRRGARGITGLETAIILIAFVVVAAVFAYTVLSAGIFSTQKSQETIYSGLQEASGTMQVKGGVIAYDTDGTpDNNVDQVKFVVSTGSAGGAIDLTAPT----------------------------------------------------------------------------------------------------------------------------------------------------------------------------------
>MGYP001358999211	109	0.321	6.568E-22	27	132	298	24	132	197
---------------------------QRGiITGLETAIVLIAFVVVSSVYAFAAQSTGLFSSDKAKETHAAGGPEARGTLELKGSVVvkASGTTGAKGVVTSMEFQISNAAAGEPSDLTPGNTVIKYSDNAQTVA---------------------------------------------------------------------------------------------------------------------------------------------------------------------
>APLak6261665767_1056052.scaffolds.fasta_scaffold77316_1	109	0.348	6.568E-22	13	131	298	2	128	202
-------------KLKRAMKKVLRG--ERGITGLETAIILIAFVIVASVFAFVTLSTGLFSAERSKETIFAGLAKAQSNLELHGSVVLTGAQDTETPPDgqvdqgNLTFQLALAAGGSPISLDPsannSRVVMNYTDSDGRV----------------------------------------------------------------------------------------------------------------------------------------------------------------------
>MGYP001395347324	109	0.308	6.568E-22	26	132	298	22	124	210
--------------------------DQRGITGLETAIVLIAFVVVAAVFAFTVLTTGLFATEKAKESSQAGLSLSGMTLAKKGATFLEADT----AVETIKFKLSSPLGTEIIDLAPDKTLITYSDSSQTAN---------------------------------------------------------------------------------------------------------------------------------------------------------------------
>MGYP001092084916	109	0.327	6.568E-22	26	134	298	63	171	450
--------------------------DQRGITGLETAIVLIAFVVVASVFAFAVLSSGLISSEKTKETTIGSLSEVSATLMVRGSVVGTSNN-SLTALDTVRFTLSSAtQAHEAVEINTASTVITYLDVDQAVNLS-------------------------------------------------------------------------------------------------------------------------------------------------------------------
>GraSoiStandDraft_55_1057291.scaffolds.fasta_scaffold3385852_1	109	0.327	6.568E-22	26	134	298	63	171	450
--------------------------DQRGITGLETAIVLIAFVVVASVFAFAVLSSGLISSEKTKETTIGSLSEVSATLMVRGSVVGTSNN-SLTALDTVRFTLSSAtQAHEAVEINTASTVITYLDVDQAVNLS-------------------------------------------------------------------------------------------------------------------------------------------------------------------
>HubBroStandDraft_1064217.scaffolds.fasta_scaffold1823213_2	109	0.283	8.906E-22	2	135	298	15	152	154
--GRPFVNSLQNEEEGMMIKRFLAKLRqaQEGITGLETAIILIAFVIVASVFAYVVLSAGLFSSQKVKEAVNAGLESTMATVEVKGDIIAKMDTG---IVSEIYICVGIPQAGTPVDFSPTSanispLVISYMDANNMLPTMN------------------------------------------------------------------------------------------------------------------------------------------------------------------
>MGYP001137407804	109	0.274	8.906E-22	17	129	298	0	109	193
-----------------MMKQRELRTDKKGFTGLEAAIVLTAFVVVAAVFSYVVLNAGFFTTQKTEEVVHTGVGQATSSVELVGDVIAHGD---GTNITNVTITLGLTAGRSRVDLKINRTILSYADKYQ------------------------------------------------------------------------------------------------------------------------------------------------------------------------
>I0A1Q5	109	0.282	8.906E-22	25	282	298	1	207	224
-------------------------GKKRGIVGIEAAIVLIAFVIVAAALAFVALNMGLFTTQKAKETISQGLGEASTALEVDGYVVGISN---GTTVNTVSIPIRTSAGVSSVDLAPSRTSIDAIVGNQS--FENIYKAIFYVY-------------------------PNGTLAYAN-------NGTLTNLTTDFSTHNLTADIESVLGSPSTPTAYVVIIQNVNY-----------NSVLETGEKAVVLIDLENN---GLGPYGQLSVEIRPPEGAPLTV---------------
>MGYP001221670850	109	0.258	1.208E-21	22	130	298	10	118	191
----------------------NLVKEEKGVSALETAIILIAFVVVAAIFAFTILSAGTTSTEQSKEAIYAGLSEVRSSMELRGAVVAETD---GTKVTNIIFSVSNAAGGESIDMtapTSNTLIIDYRDNDQR-----------------------------------------------------------------------------------------------------------------------------------------------------------------------
>GraSoiStandDraft_56_1057294.scaffolds.fasta_scaffold37082_3	109	0.308	1.208E-21	23	116	298	11	101	203
-----------------------MRRDERGITGLETAIILIAFVVVASVFAYTVLSAGIFSSQKGQEAVYTGLQHARSTLELKGDVVAETD---GSSVQSLVICVASALNGEAIDMT-------------------------------------------------------------------------------------------------------------------------------------------------------------------------------------
>SRR3972149_208096	109	0.305	1.208E-21	14	127	298	35	150	229
--------------LLSTLQRGNR--DEQGITGLETAIILIAFVVVAPVFAFVVLTTGVFSSERGKESVFAGLQKARGTLELRGGvVISSSGCPSACVVSGIQFAVANSAGGDPVSLansGDNRTILAYRDD--------------------------------------------------------------------------------------------------------------------------------------------------------------------------
>SRR4030066_213690	109	0.294	1.208E-21	19	152	298	75	207	260
-------------------RRINDK--QEGITGLETAIILIAFVMVASVLAYVVLSAGLFSSQKTKEAMNAGLQSTMSVLEIKGNVIAKME---AGLVTHIYFCVGIPAAGSPVDFNPtpentSILIISYSDYDNLVPSMN-WTITKLATVNADNILD-------------------------------------------------------------------------------------------------------------------------------------------------
>MGYP000710556559	108	0.344	1.637E-21	27	118	298	6	98	103
---------------------------EKGITGLETAIVLIAFVVVSSVFAFAALSTGLFSSDKAKETIQAGLAETRGTMELKGSIIVEAqTTGTTASATTIAFQVSNAAGGEPTAPWPP-----------------------------------------------------------------------------------------------------------------------------------------------------------------------------------
>MGYP000362635843	108	0.350	1.637E-21	26	121	298	8	104	186
--------------------------RERGITGLETSIVLIAFVVVASVFAFTVLSAGVFSSEAAKQTIFAGLKETRSRLRQNGSVFAFsAQAGTTQSVYKIVFIVSNSLAGEPLDLTAPYTV--------------------------------------------------------------------------------------------------------------------------------------------------------------------------------
>Dee2metaT_6_FD_contig_21_18280168_length_202_multi_2_in_0_out_0_1	108	0.291	1.637E-21	26	151	298	7	133	199
--------------------------DIRGFTGLEAAIVLIAFVTVAAVFSYVLLGAGFFATQKGQETVHTGVKQATSSMELVGEVIGYGNTaSNANNLTKLVFTVKLASGGTPIDLGKTAIMVAVPSEGKLVELKYSTSSEAQGYYRVDWIT--------------------------------------------------------------------------------------------------------------------------------------------------
>UPI00030E8D52	108	0.309	1.637E-21	23	127	298	7	119	199
-----------------------RMQDESGITALETAIILIAFVVVAAVFAFTILSAGTVSTEKGKAAIFSGLEEVSSSLELRGSVLATDNVTgtlGTGKIKTIAFTVGNVAGGSALDLTDttnnaNKVVIDYRDP--------------------------------------------------------------------------------------------------------------------------------------------------------------------------
>APHig6443717497_1056834.scaffolds.fasta_scaffold2921509_1	108	0.343	1.637E-21	26	126	298	18	119	217
--------------------------DQRGITGLETAIVLIAFVVVAAVFAFTVLTTGLFTSEKAKETALAGVAASSATLAVKGSVTATsAMAGPPDTLDMIRIKVSTATGVDSVPFNPAGVLVTYQD---------------------------------------------------------------------------------------------------------------------------------------------------------------------------
>15313|scaffold_25128_c2_2|+722|00	108	0.273	1.637E-21	10	123	298	43	159	259
----------RQYPLSKEGESMNsCKRDDNAFTGLEAAIVLIAFVVVAAVFSYVVLGAGFFTTQKAQQTVHTGVEQSSSTLEVVGNVYGSGTGTGavGSTITFVNFSLGLAPGGTPIDFSKVVIVFS------------------------------------------------------------------------------------------------------------------------------------------------------------------------------
>Orb8nscriptome_5_FD_contig_31_3430315_length_460_multi_2_in_0_out_0_1	108	0.274	2.219E-21	27	152	298	12	138	193
---------------------------QEGITGLETAIILIAFVIVASVFAYVVLSAGLFSSQKVKEAVNAGLESTMATVEVRGDIIARMDTG---IVSEIYICVGIPQAGTPVDFSPTSanispLVISYMDANNMLPTMN-WTLNKLSTINADNLLD-------------------------------------------------------------------------------------------------------------------------------------------------
>MGYP000247530149	108	0.322	2.219E-21	14	132	298	1	119	193
--------------LNRALQKAN--QEERGITGLETTIVLIAFVMVASIFAYVVLSAGIFSSQKAKQAIRSGLEETESTLVVKGNVVARVE---DQKVTHIYFTVGIVPGAGPIDFTdtsegKNVVVISYRDSNEYIP---------------------------------------------------------------------------------------------------------------------------------------------------------------------
>GraSoiStandDraft_9_1057307.scaffolds.fasta_scaffold5271648_1	108	0.271	2.219E-21	13	135	298	2	128	196
-------------STKQLFRR--LHKNEEGITGLETAIILIAFVIVASVFAFVVLSTGLFSSERGKEVVFAGLEKARGNLEVRGAVTVVDAnlDGAIDTNDEMVFNLANAAGGFPVLVDPaattNSVVINYIDDEARVPDAD------------------------------------------------------------------------------------------------------------------------------------------------------------------
>MGYP000867936346	108	0.298	2.219E-21	26	149	298	7	124	198
--------------------------NENGFTGLEAAIVLIAFVVVAAVFSYVMLGAGFFTTQKSQEVVHTGVMQASSSIALSGDVIVT--SAKEGNASNITFYVTNTAGGTSVDLD--KTVITYTDNDDFVTKD--YGGKGPDTGTNGW----------------------------------------------------------------------------------------------------------------------------------------------------
>MGYP000029320302	108	0.304	2.219E-21	26	189	298	10	164	202
--------------------------RRRGLTGLETAIILIAFIIVAAAFAFAVLNMGFQTVQRSSEVMQSGLQEASSALELDGAVIAYADSGK-TYMDYTVFYIKLSAGKQPVVLSTGSLSVAYTDPY--IHVDNVYTS------SDSYSRCTITEVLGDGDMVLEYGEKFKVVVNVTGIYQAEGEGTP------------------------------------------------------------------------------------------------------------
>HubBroStandDraft_4_1064222.scaffolds.fasta_scaffold3288997_1	108	0.309	2.219E-21	27	132	298	14	126	202
---------------------------QRGITGLETAIILIAFVIVASVFAFVTLSTGLFSAERSKETVFAGLQKAQSNLELHGSVVITGitlNDDGEATDGTITFQLALAAGGNPISLdrdsSNNRVVMNIVDANNRYP---------------------------------------------------------------------------------------------------------------------------------------------------------------------
>A0A2E7G478	108	0.317	2.219E-21	25	130	298	8	114	217
-------------------------RDNSGITGLETAIILIAFVVVAAVFAFTVMTTGLFSTEKAKTTAQAALTEASSSFITKGAVTATCDDPAAcAYVNSITFTVALASGADAQTLSAGELSFLYTDPNNT-----------------------------------------------------------------------------------------------------------------------------------------------------------------------
>3300005300.a:Ga0072500_142278_49	108	0.307	2.219E-21	24	130	298	9	122	224
------------------------RRDEKGFTGLEAAIVLIAFVVVAAVFSYVMLGAGFYTTQKSKQVVDTGVKQASSSLTLDGQYIylncssgADGQTGSNGNVGRIYFYVTQTAGGSPVDLNKTSIAITTAKGYQQ-----------------------------------------------------------------------------------------------------------------------------------------------------------------------
>MGYP001212161967	108	0.271	2.219E-21	27	140	298	24	135	224
---------------------------EYGFTGLEAAIVLIAFVVVAAVFSYVVLGAGFFTTQTAQATVHTGVQQASSSIEIVGNTYGIADPGDLTHLKYINITVALTAGGTAVDLQ--QMVLSYNDNNGGHNANLTYGGV-------------------------------------------------------------------------------------------------------------------------------------------------------------
>SRR5208283_2276519	108	0.350	2.219E-21	22	118	298	9	103	241
----------------------NLFKNQKGMTGLETAIILIAFVTVAAVFGYAVLSAGLFSAEQGKSTIYAGLNEAKSNLELSGSVIAKSDD--SVNVRSVLFTVKNAIAGNPIDMTPN-----------------------------------------------------------------------------------------------------------------------------------------------------------------------------------
>Dee2metaT_20_FD_contig_41_4789877_length_205_multi_1_in_0_out_0_1	108	0.294	3.009E-21	27	119	298	10	104	156
---------------------------QEGMTGLETAIILIAFVTVAAVFGYAVLSAGLFSAERGKETIYAGLQQARANMEVVGSVIAYGDnaTNSPTKVSRVLFTCRDAIAGTPIDMTPNR----------------------------------------------------------------------------------------------------------------------------------------------------------------------------------
>SRR3990170_8497636	108	0.268	3.009E-21	5	120	298	51	170	187
-----PIIPLRGYPQRRDRQMRKFKellaraaREEQGITGLETAIILIAFVVVATVFAFVVLTAGIFSSERGKETVFAGLQKARGTVEVRGGIVV---TATGGVIDDIQFAVATTAGGDPIPLDPAPT---------------------------------------------------------------------------------------------------------------------------------------------------------------------------------
>MGYP001106400325	108	0.237	3.009E-21	22	137	298	9	127	192
----------------------NMYKDEQGVSALETAIILIAFVVVAAIFAFTILSAGTTATEQSKEAIYAGLSEVRSSLELRGAVVAQTD---GSQVNSVIFSVANAAGGESIDLTapvSNTLIVDYRDNTQRsanVTWSLTW----------------------------------------------------------------------------------------------------------------------------------------------------------------
>LakMenE18May11ns_1017448.scaffolds.fasta_scaffold9810469_3	108	0.327	3.009E-21	26	132	298	13	125	196
--------------------------REDGITGLETAIILIAFVIVASVFAFVVLSTGLFSAERGKETVFAGLEKARGNLEMRGalTVVDADSSGTITSADEIVFNLANAAGGFPVLVDPGATtnsvIVNYIDAQARVA---------------------------------------------------------------------------------------------------------------------------------------------------------------------
>CryGeyStandDraft_6_1057127.scaffolds.fasta_scaffold401198_1	108	0.278	3.009E-21	15	128	298	0	114	199
---------------MKSTSIQKKRAQNKGLTGLETAIILIAFVVVAAAFAFAVLNLGFTTTQKSSEVIRAGLSEATSAIELSGGVVARsEEVDGKRYVSNVTIYVKTGPGKEPIDMSDKTLTVSYMDPY-------------------------------------------------------------------------------------------------------------------------------------------------------------------------
>MGYP001010076348	108	0.308	3.009E-21	24	129	298	13	119	218
------------------------HKEQSGITGLETAIVLIAFVVVASVFAFTVLTTGLFTSEKAKETALAGVATTSTSLTIKGAIFAGQSPGNqADRVDYVRVNISSATGLEQVSFNPTDVLVTYTDDNN------------------------------------------------------------------------------------------------------------------------------------------------------------------------
>SRR3972149_4803825	108	0.324	3.009E-21	21	132	298	111	224	227
---------------------RKLRERQEGITGLETAIILIAFVIVASVFAYVVLSAGLFSSQKAKEAVNAGLDSTMSTVEIRGNIVAK---MVSGEVTEISFPVGIPSAGTPVDFSPSSanvtpVVISYMDADSYVP---------------------------------------------------------------------------------------------------------------------------------------------------------------------
>SRR5512143_672227	107	0.333	4.078E-21	25	126	298	21	120	122
-------------------------RDERGITALETAIILIAFVVVAAIFAFTVLSTGTFLTEKSKEAAYGGLQEVRGSLELKGSMVLESSDPMTTTGNIVVFNLSNVSGGSSVDLAKVTFI--YRD---------------------------------------------------------------------------------------------------------------------------------------------------------------------------
>SRR5271157_5787410	107	0.271	4.078E-21	21	134	298	0	109	126
---------------------MKSSRNYEAFTGLEAAIVLIAFVVVAAVFSYVVLGAGFFTTQKAQETVHTSVQQASSTLEIVGNVYGTNTV--SANIKFINFTVALAPGGTPVDFS--KVVMTYSNATTLETLT-------------------------------------------------------------------------------------------------------------------------------------------------------------------
>GraSoiStandDraft_60_1057301.scaffolds.fasta_scaffold254673_1	107	0.252	4.078E-21	25	140	298	12	149	165
-------------------------RKQKGITGLETAIVLIAFVVVASVFAFTILSAGVFSSEANKQTIHAGLSETRTGLRQHGSAFAYsGKQGSTQAVYKIVFIVSNSLAGEPVDLTPPYaaddsgtdpdvvpgaataTIMSYADENQRFsdlAWSQSFIGT-------------------------------------------------------------------------------------------------------------------------------------------------------------
>MDTG01.1.fsa_nt_gb|MDTG01023368.1|_2	107	0.317	4.078E-21	19	122	298	2	101	191
-------------------KIMNR---EEGFTGLEAAIVLIAFVVVAAVFSYVVLGAGFFTTQKAQEVVYTSVDMSSSSMEIIGDVYGIGNT-TSNQIDTIRFTVGLSAGGSAVDFSTTQMVF-------------------------------------------------------------------------------------------------------------------------------------------------------------------------------
>PorBlaBluebeHill_2_1084457.scaffolds.fasta_scaffold789669_1	107	0.288	4.078E-21	21	132	298	8	125	196
---------------------SQLHKREDGITGLETAIILIAFVIVASVFAFVVLSTGLFSAERGKDTVFAGLEKARGNLEVRGalTIIDTNASGTITTADDIVFNLATAAGGFPVLVDPsattNSVVVNYIDAQDRVA---------------------------------------------------------------------------------------------------------------------------------------------------------------------
>MGYP000467321019	107	0.289	4.078E-21	25	138	298	4	114	200
-------------------------RDKKGFTGLEAAITLIAFITVAAVFSYILLGAGFFSTQKGQEVVHTGVQQVSSSVEIVGSVIAHGNLTNNTLTDTI-FTIQLAAGGQPIDL--EKTVITVTDPKNGRSVDLAYN---------------------------------------------------------------------------------------------------------------------------------------------------------------
>MGYP000993948294	107	0.283	4.078E-21	25	140	298	9	135	202
-------------------------RDEQGITALETAIILIAFVVVASVFAFTILSSGTSSTQQAKDAIAGGLAQVSGSLEVRGSVIATGDlAADPKVVKELVFTLSTVTGGDPVDLTEPtdedskhTLVIDYRDGENHcpdIKWTQDFLGS-------------------------------------------------------------------------------------------------------------------------------------------------------------
>APDee1175537692_1029409.scaffolds.fasta_scaffold170648_1	107	0.264	4.078E-21	7	123	298	0	115	203
-------MPMSIINTGE-FMKITRMSNEPAFTGLEAAIVLIAFVVVAAVFSYVVLGAGFFTTQKSQETIYRGVEQASSNIQMVGNVYGIGSGTNPTQINKIQFNLALAPGAPALDISKMIIVVS------------------------------------------------------------------------------------------------------------------------------------------------------------------------------
>MGYP001030537113	107	0.344	4.078E-21	27	174	298	10	153	209
---------------------------KKGIVGIEAAIVLIAFVIIAAALAYVVINMGFFATQKTKETIGQGIEEATSALQLDGSVIGK--TGASANISYIIFPVKLSVGRSGVDLSNGSVVISVYLPN--ATLLNIYNGTYQGSSPTELNCTALGMGEDAAIVIFYNNDNDTVL---------------------------------------------------------------------------------------------------------------------------
>A0A257AQM2	107	0.301	4.078E-21	19	131	298	5	130	212
-------------------RIGSKRGARRGLTGLETAIILIAFVIVAAAFAFAVLNLGFSSTQKSGEVLKAGLEEATSSIELAGSVEATssielagsviamgENASGTMKVANITLYVKTAVGKRPVDMSTNTLVISYLDPYKAV----------------------------------------------------------------------------------------------------------------------------------------------------------------------
>MGYP001223584465	107	0.327	4.078E-21	25	130	298	8	114	215
-------------------------RDDSGITGLETAIILIAFVVVAAVFAFTVMTTGLFSTEKAKTTAQAALTEASSSFITKGAVTATCDAPGAcTRVNSITFTVALASGADAQTLDLAELSFLYTDPNNT-----------------------------------------------------------------------------------------------------------------------------------------------------------------------
>MGYP001192115609	107	0.278	4.078E-21	24	133	298	46	160	216
------------------------HKENSGITGLETAIVLIAFVVVAAVFAFTVLTTGLFTSEKAKETALAGVATTSSSLTIKGSIIAHGTGlpgtaANPASIDYLRVKLAAATGVEQILFDPEDIIVTYVDRNNVVQL--------------------------------------------------------------------------------------------------------------------------------------------------------------------
>MGYP000421495673	107	0.428	4.078E-21	17	141	298	0	121	240
-----------------MKKMRNLLKNKRGIVGIEAAIVLIAFVVIASALAYVVVNMGFYSSQKAKSTISRGIEEATSALQLDGSVIAYTNeTGGSKYVQYLLIPVKLSIGRSSLDLANTTTVISVWGS----NLLNIYRGVV------------------------------------------------------------------------------------------------------------------------------------------------------------
>SRR5574341_1363539	107	0.266	5.527E-21	24	140	298	12	134	156
------------------------HNDERGMSALETAIILIAFIVVASVFAFAILRAGTASTERGQQAVYAGLEGVQSSMEVKGSVVAL-DSGGAGSVQDIVFTVSLVAGGEPVDLTSAaadrVVIIGYRDGAQYENdldWTVAWVGS-------------------------------------------------------------------------------------------------------------------------------------------------------------
>8907|scaffold_681602_c1_1|-2|11	107	0.336	5.527E-21	25	119	298	24	117	165
-------------------------RKEHGVTGLETAIILIAFVVVASVFAYTVLSAGIFSAQKGQEAIHTGLEQARSSMSITGGLTAK-NTDADDKLDEFWFVVKNSLDGEAIDLTNTT----------------------------------------------------------------------------------------------------------------------------------------------------------------------------------
>SRR4030067_3190572	107	0.273	5.527E-21	2	146	298	19	163	166
--GPQPAQWKREVCMIKRIWKRIREFEE-GITGLETAIILIAFVIVASVFAYVVLSAGLYSSQKAKEAVNAGLEATMSTVEIRGNIIAKME---SSVVTEIYFCVGIPRAGSPVDFNPSSanispLLISYSDADNFLPTGN-WTITKLTTIN-------------------------------------------------------------------------------------------------------------------------------------------------------
>GraSoiStandDraft_41_1057321.scaffolds.fasta_scaffold2331950_2	107	0.320	5.527E-21	31	132	298	0	101	174
-------------------------------TGLETAIVLIAFVVVASVFAFAVLTTGLLSSEKSKETIIGGLEETASTVHLRGSVVALA-TTSLAHISNLRFQVStVSQAGSGIDFSDNAIVITYIDENNAVN---------------------------------------------------------------------------------------------------------------------------------------------------------------------
>2390|Ga0208902_1076916_1|+1|10	107	0.234	5.527E-21	26	137	298	38	150	210
--------------------------DEKAFTGLEAAIVLTAFVVVAAVFSYVVLGAGFFTSDKAKEVIHTGVDQATSSIELTGDVIAK--NSSSTTVGYVLLTAQLTAGQSAVDMRSDKMIVSYFDKNQynrSVNWTSDW----------------------------------------------------------------------------------------------------------------------------------------------------------------
>3300000866.a:JzSedJan11_1001140_6	107	0.336	5.527E-21	27	131	298	26	132	220
---------------------------KRGLTGLETAIILIAFVIVAAAFAFAVLNLGFASTQKSGEVLRAGMEEATSSIELSGSVIAGGTKDAEGkyRVKNVTIYVKTAVGKMPVDMSNDTLTISYLDPYKHV----------------------------------------------------------------------------------------------------------------------------------------------------------------------
>22837|scaffold22303_1|+1|10	107	0.269	5.527E-21	13	132	298	28	151	222
-------------SIKQLFRRLHKSED--GITGLETAIILIAFVIVASVFAFVVLSTGLFSSERGKEVVFAGLDKARGNLEVRGavTVIDANADAAIDSNDEIVFNLANAAGGFPVLVDPaattNSLVVNYIDKQARVP---------------------------------------------------------------------------------------------------------------------------------------------------------------------
>MGYP001071843744	106	0.429	7.490E-21	27	140	298	13	122	145
---------------------------KKGIVGIEAAIVLIAFVIIAAALAYVVINMGFFATQKTKETIGSGIEEATSALQLDGSVIGKTNAGA--KISYVVFPVKLSVGRSAVDLSNGSVVISVYLPN--ATLLNIYNGT-------------------------------------------------------------------------------------------------------------------------------------------------------------
>MGYP000710549935	106	0.379	7.490E-21	25	111	298	16	99	151
-------------------------GEQRGITGLETAIVLIAFVVVSSVFAFAALSTGLFSADKSKETIRAGLSEARGTLEMRGSVIAKK---GSTNVDEIILRVSNAAGGE------------------------------------------------------------------------------------------------------------------------------------------------------------------------------------------
>OrbCnscriptome_FD_contig_121_349352_length_332_multi_4_in_0_out_0_1	106	0.357	7.490E-21	26	121	298	10	107	168
--------------------------RQQGITGLETAIILIAFVVVASVFAFTVLSTGIFSAERSKDTVYAGLSEARSSLATRGSFVGFAGKVSPTqTPYKFSFVVSSAVGsSDPIDLTPPYTA--------------------------------------------------------------------------------------------------------------------------------------------------------------------------------
>GraSoi2013_115cm_1033766.scaffolds.fasta_scaffold720834_2	106	0.277	7.490E-21	26	150	298	6	129	190
--------------------------NDEGFTGLEAAIVLIAFVVVAAVFSYVVLGAGFFTTQKAQETVHTGVSQATSAVELSGPVMAKA--GGGQNVTNISFYLQLAAGGNAVDVSKIGYTVSTSRNMSTVQGTSPFvAMQWLKVISAGNL---------------------------------------------------------------------------------------------------------------------------------------------------
>MGYP000212262556	106	0.313	7.490E-21	13	135	298	2	136	205
-------------KLKKVMKRVLRG--ERGITGLETAIILIAFVIVASVFAFVTLSTGLFSAERSKETVFAGLQKAQSNLELHGSVVITDTVLTDHDTDpttpdaatdgTITFQLALAAGGAPISLDPASTnnrvVMNFIDADGRVQDLN------------------------------------------------------------------------------------------------------------------------------------------------------------------
>GraSoiStandDraft_50_1057286.scaffolds.fasta_scaffold7459078_1	106	0.289	7.490E-21	9	129	298	0	115	210
---------MNRKSLRNVYQKF--GNDQSGITGLETAIVLIAFVVVAAVFAFTVLTTGLFTSEKAKETAMAGVATTSSSLNVKGGVIAHADAG--GLVDYLRIKIA-AAGTKEVLFTPADVLITYADENN------------------------------------------------------------------------------------------------------------------------------------------------------------------------
>MGYP001224497728	106	0.289	7.490E-21	9	129	298	0	115	210
---------MNRKSLRNVYQKF--GNDQSGITGLETAIVLIAFVVVAAVFAFTVLTTGLFTSEKAKETAMAGVATTSSSLNVKGGVIAHADAG--GLVDYLRIKIA-AAGTKEVLFTPADVLITYADENN------------------------------------------------------------------------------------------------------------------------------------------------------------------------
>MGYP000565993776	106	0.396	7.490E-21	25	140	298	9	121	212
-------------------------RSKRAIVGIEAAIILIAFVVIASALAYVAINMGFFASQKSKDTISRGISEATSALELDGVVIAK---TSGGKVKYIAFPVKLSVGRSEVDLGQNATVVSVYAPDDSFALLDIYQGV-------------------------------------------------------------------------------------------------------------------------------------------------------------
>MGYP000277161033	106	0.296	7.490E-21	24	134	298	9	126	213
------------------------RRDEKGFTGLEAAIVLIAFVVVAAVFSYVMLGAGFYTTQKSKKVVDTGVKQASSSLTLDGQYIYLdcttakgGSTGSNGQVGEVYFYVTQTAGGSPVDLNKTSIAITTDDGFKQLFYD-------------------------------------------------------------------------------------------------------------------------------------------------------------------
>ETNmetMinimDraft_20_1059909.scaffolds.fasta_scaffold177788_2	106	0.276	7.490E-21	17	130	298	7	129	225
-----------------MIERYVRKlvREERGITGLETAIVLIAFVVVAAVFAFTVLTTGLFTSEKAKETAMAGVAATSSTLTVKGSLTAMGGTTTGaggatccDRVDHIRVKLAGATDANDVPFNPSQVLVTYQDDANV-----------------------------------------------------------------------------------------------------------------------------------------------------------------------
>3300028602.a:Ga0265294_10004912_8	106	0.272	7.490E-21	13	133	298	18	142	241
-------------SIMEAFNMRNFMNKEEAFTGLEAAIVLIAFVVVAAVFSYVVLGAGFYTTQKSQEVIYTSVAQASSSVEVLGDVYGTNNGTTTGlgvnNVTDIRFTVGLTAGGSPVDFNTVTMTWSTPKAINSLDC--------------------------------------------------------------------------------------------------------------------------------------------------------------------
>SRR3989304_4801899	106	0.314	1.015E-20	25	128	298	41	147	149
-------------------------GNQRGITGLETAIILIAFVTVASVLAYSVLSAGIFSAERGKETVYRGLDQAQSSMQVRGSVYATDNN-SDQIVNQVQFVLASVLGDEAVDLTdttgNNNVVINYSDQD-------------------------------------------------------------------------------------------------------------------------------------------------------------------------
>MGYP000427396078	106	0.361	1.015E-20	20	127	298	3	109	208
--------------------KLNVKKARKGIVGIEAAIVLIAFVIVAAALAFVVLNMGFTTTQKSKETMSSGLSEASSALEIDGTVLAKADTGT-QKVTVVAIPLKLASGKAPIDMSRAAVSIVYYDG--------------------------------------------------------------------------------------------------------------------------------------------------------------------------
>MGYP001312883662	106	0.279	1.015E-20	15	132	298	1	117	232
---------------NFRNKFRTFSRDNSGITGLETAIILIAFVVVAAVFAFTVMTTGLFSTEKAKTTAQAALTEASSSFIIKGAVTARANI-ADGAMSSISFNIALASGADQQTMDPGELSFLWTDDNNSFA---------------------------------------------------------------------------------------------------------------------------------------------------------------------
>Q9YAN6	106	0.355	1.015E-20	25	139	298	1	119	246
-------------------------RRRRGIVGIEAAIVLIAFVIVAAALAFVALNMGLFTTQKSKEVMQRGLEEATSALEVDGSVIARaidADTTTGSYnivVDALAVPLKISPGREGIDLDPSKLTVRLLLPNGF--YENVYCG--------------------------------------------------------------------------------------------------------------------------------------------------------------
>16461|Ga0209484_10054709_1|-94|01	106	0.376	1.015E-20	23	123	298	74	173	259
-----------------------MKRNDEGFTGLEAAIVLIAFVVVAAVFSYAVISAGFFTTQKAQETMYKGLEQSTSNIQLIGNVYGLSNDTTKG-ISEIRFSVGLGPGASSVDLSKFTVIFS------------------------------------------------------------------------------------------------------------------------------------------------------------------------------
>SRR4030042_2103530	106	0.372	1.375E-20	25	118	298	4	94	105
-------------------------GNQRGITGIETALILIAFVIVASVFAYVVLSAGLFSTQKAKEAINAGLDEAKSTIEIKGNVYGRME---DSVLTEVYFTVATTTGGDMIDFTDN-----------------------------------------------------------------------------------------------------------------------------------------------------------------------------------
>MGYP001126153175	106	0.298	1.375E-20	24	119	298	9	105	142
------------------------RTDQRGTTGLETAIVLIAFVVVSSASEFADLSTGLFSSDKAKETIQAGLAETRGSMELKSPvVIIPDGSSTTSSAISIAFQVANAAGGNAIDLTPEK----------------------------------------------------------------------------------------------------------------------------------------------------------------------------------
>MGYP001437706600	106	0.357	1.375E-20	22	133	298	7	116	157
----------------------NALKDQKGITGLETAIVLIAFVVVAAVFAFTVITTGLFSSEKAAETATAGLGEVSTSLTPKGSALASGNHGND-SVSIVWFKLANS-GAQAVGLPAARTLVTYSDTSNLVTL--------------------------------------------------------------------------------------------------------------------------------------------------------------------
>MGYP001031145999	106	0.333	1.375E-20	11	122	298	24	136	170
-----------RHSHQLYNRFYeeYMKHNDEGFTGLEAAIVLIAFVVVAAVFSYVVLGAGFFTTQKAQETVYKGLEQSTSNIQLIGNVYGLSNDTTKG-ISEIRFSIGLAPGAPSIDLTGLKIAV-------------------------------------------------------------------------------------------------------------------------------------------------------------------------------
>FaiFalDrversion3_1042247.scaffolds.fasta_scaffold121338_2	106	0.230	1.375E-20	25	135	298	9	124	196
-------------------------RDESGITALETAIILIAFVVVAAVFAFTILSAGTFTTEQSREAIYSGLEEVQGSVERRGEVVAECDSGK-TKIMTVTFSIANTAGGEAVDVTEpgateaNKMLIQYRDPENDAQVAN------------------------------------------------------------------------------------------------------------------------------------------------------------------
>A0A0E3WP69	106	0.287	1.375E-20	26	126	298	7	106	198
--------------------------DEKGFTGLEAAIVLVAFVVVAAVFSYVMLGAGFYTTQKSQEVVHTGVQQASSSVELSGDVVAKSDDGN-TEIDTVTLFLQLTSGGSPVDMAKTLIVVSAPD---------------------------------------------------------------------------------------------------------------------------------------------------------------------------
>A0A1M4MK51	106	0.263	1.375E-20	25	134	298	1	107	200
-------------------------RKEDAFTGLEAAVVLIAFIVVAAVFSYVVLGAGFFATQKSQEVVHTGVAQTSSSVEVVGDVIGMANV-ADKRLESILFTVKLSPGSGAIDFD--NVVILYSDANNVKTLA-------------------------------------------------------------------------------------------------------------------------------------------------------------------
>MGYP001038798447	106	0.412	1.375E-20	27	140	298	10	119	209
---------------------------KKGIVGIEAAIVLIAFVVIAAALSYVVINMGFFATQKTKETIGSGMEEATSALQLDGSVIGK--TGASTNILYIVFPVKLSVGRSAVDLSNESVVLSVYLPN--ATLLNIYNGT-------------------------------------------------------------------------------------------------------------------------------------------------------------
>A0A2E8RB08	106	0.300	1.375E-20	15	130	298	1	120	215
---------------KNMFDRMNGLWkDQRGITGLETAIILIAFIVVAAVFAFTVMTTGLFSTEKAKTTAQAGIAEASSTFAPKGGLIaecAQNAQGACTRVEALTFQITTASGSTGTSIARDKIALIYSDDNQR-----------------------------------------------------------------------------------------------------------------------------------------------------------------------
>SRR3972149_10555203	106	0.317	1.375E-20	11	115	298	49	155	233
-----------RSAMKKVFRLLGRtNRDEQGITGLETAIILIAFVVVATIFAFVVLTTGVFSAERGKESVFAGLNKARGTLELRGGVVGsRSGCPDTCVVSGIQFAVANSAGGDPVSL--------------------------------------------------------------------------------------------------------------------------------------------------------------------------------------
>18715|scaffold92890_2|+411|00	106	0.375	1.375E-20	27	120	298	44	139	254
---------------------------QRGITGLETAIILIAFVVVAAVFAYTALSAGLFSTQKSQEAIYAGLERTQSTLQQTGSVIAyKGDINIANSVGKVEITVQNALkGGESVDLTPPYI---------------------------------------------------------------------------------------------------------------------------------------------------------------------------------
>MGYP001444443695	105	0.336	1.864E-20	24	119	298	10	110	127
------------------------RTEERGLTGLETAIILIAFVVVAAVFSYTVLSAGVFSAEKSKQGIYSGLSSVQCSLPLNGSVLAIDsdsdiDSDSDNDVDQIAFTLVTALGGEPVDLTETT----------------------------------------------------------------------------------------------------------------------------------------------------------------------------------
>MGYP001114459407	105	0.259	1.864E-20	21	139	298	5	139	154
---------------------RMLRRDERGVTALETAIILIAFVVVASVFAFTVLTSGVTSTEKAKEAVVSGLEDVQGTMELKGSVIATAASSTATEVETVILNFASVAGGNSVDLHPreatdgvgdtsddNVVVINYRDTENRetnVAWSVEWLG--------------------------------------------------------------------------------------------------------------------------------------------------------------
>MGYP001252742064	105	0.259	1.864E-20	26	130	298	14	118	193
--------------------------EEKGVSALETAIILIAFVVVAAIFAFTILSAGTTSTEQSKEAIYAGLSEVRSSMELRGAVVAQTD---GTEVTDIIFSVANAAGGDSIDLTapaNNTLIIDYRDNAQR-----------------------------------------------------------------------------------------------------------------------------------------------------------------------
>SaaInlStandDraft_3_1057020.scaffolds.fasta_scaffold422817_1	105	0.326	1.864E-20	26	123	298	6	103	195
--------------------------NDKGFTGLEAAIVLIAFVVVAAVFSYVVLGAGFFTTQKAQETVHTGVSQATSAVELSGPVMVKAHDSDANTVSNISFYLQLGAGGSAVDVTKIGYTVS------------------------------------------------------------------------------------------------------------------------------------------------------------------------------
>Dee2metaT_30_FD_contig_51_438265_length_258_multi_1_in_0_out_0_1	105	0.256	1.864E-20	25	126	298	9	116	199
-------------------------RDEEGVTALETAIILIAFVVVASVFAFTILSAGMNSTEQSKVAINSGLSEVQGSLEVKGNVIATGDT-TNGYVEDVIITLSTVAGGQPVDITPksnadseNVVVVSYRD---------------------------------------------------------------------------------------------------------------------------------------------------------------------------
>JI8StandDraft_1071087.scaffolds.fasta_scaffold41633_1	105	0.317	1.864E-20	26	132	298	7	109	223
--------------------------DEKGFTGLEAAIVLIAFVVVAAVFSYVMLGAGFFTTQKSQEVVHTGVQQASSSIALSGDVIVRGFNTSAAN--QITFYITNTAGGTAVDLD--KTILTYTDSKSFKT---------------------------------------------------------------------------------------------------------------------------------------------------------------------
>3300009556.a:Ga0127641_10096_34	105	0.317	1.864E-20	26	132	298	7	109	224
--------------------------DEKGFTGLEAAIVLIAFVVVAAVFSYVMLGAGFFTTQKSQEVVHTGVQQASSSIALSGDVIVRGFNTSAAN--QITFYITNTAGGTAVDLD--KTILTYTDSKSFKT---------------------------------------------------------------------------------------------------------------------------------------------------------------------
>SRR5271157_524756	105	0.356	1.864E-20	13	140	298	10	135	227
-------------EVGKMGKRMHRRvWNRRGIVGIEAAIVLIAFVVIAAALAYVVINMGFYASQTAKSTIDKGIQEATSALELDGFVTGKTN-STDSAVTYLAIPLKLAVGQEEVDLASSTVVVAVESGN--FSLANIYSGV-------------------------------------------------------------------------------------------------------------------------------------------------------------
>MGYP001262157697	105	0.290	1.864E-20	16	130	298	6	129	227
----------------KMIERYVRKlvREERGITGLETAIVLIAFVVVAAVFAFTVLTTGLFTSEKAKETAMAGVAAASSTLTVKGSMtamgglaGGAGGAGCCDRVDHIRVKLTGATNVNDVPFNPSQVLVTYQDDANV-----------------------------------------------------------------------------------------------------------------------------------------------------------------------
>MGYP000141374669	105	0.457	1.864E-20	25	141	298	7	120	240
-------------------------RDKRGIVGVEAAIVLIAFVVIASALAYVVVNMGFFSAQKAKMTISRGIEESTSALQLDGSVIAYTNeTGGSKYIQYLLIPVKLSIGRSSLDLSNKTTAISVWGS----NLLNIYKGVV------------------------------------------------------------------------------------------------------------------------------------------------------------
>11177|Ga0265309_13116774_1|+1|11	105	0.314	2.525E-20	19	121	298	0	103	113
-------------------RGQNCEGKYRGHNH-ETAIILIAFVVVASVFAFTVLSTGVFSAERSKDTIYAGLQEARSSLEPKGALIAYsgGDSSATATIFKVGFIVAPAVAGESIDLTPPYTA--------------------------------------------------------------------------------------------------------------------------------------------------------------------------------
>JI8StandDraft_2_1071088.scaffolds.fasta_scaffold475494_1	105	0.297	2.525E-20	25	134	298	9	118	192
-------------------------WEQRGITAIETSIVLIAFVVVASVFAFSILNTGLMSSEKERETVEAGMEETSANLTLRGGVVAVGNGGRTG-IDTIKFYLTpLVESGGSTDLSSTGVVVTYTDSASNLNCA-------------------------------------------------------------------------------------------------------------------------------------------------------------------
>LauGreDrversion2_2_1035103.scaffolds.fasta_scaffold125365_2	105	0.279	2.525E-20	25	134	298	25	134	210
-------------------------GDQRGVTGLETAIVMIAFVVVAAVFAFSVLSIGLLSAGEVEQTVTGAMAETSATLMLRGAVFAESNTDN-TAIDTVRFTLIRAArSGGSVDLSSGGTVITYLDDDQVLNCT-------------------------------------------------------------------------------------------------------------------------------------------------------------------
>Dee2metaT_5_FD_contig_31_2402458_length_252_multi_1_in_0_out_0_1	105	0.300	2.525E-20	15	130	298	1	120	215
---------------KNMLNRMNGLWkDQRGITGLETAIILIAFIVVAAVFAFTVMTTGLFSTEKAKTTAQAGIAEASSTFAPKGGLIAECAVnaqNACTRVEALTFQITTASGSTGTSIARDKIALIYSDDNQR-----------------------------------------------------------------------------------------------------------------------------------------------------------------------
>1610|scaffold_281_c1_24|+20926|00	105	0.300	2.525E-20	24	123	298	37	135	219
------------------------KRNDEGFTGLEAAIVLIAFVVVAAVFSYVVLGAGFFTTQKAQETVYKGVEQSTANIQMIGIVYGLSSDTASG-VDEIRFSIGLAPGAPAIDLTKMKIVFS------------------------------------------------------------------------------------------------------------------------------------------------------------------------------
>MGYP001276084901	105	0.282	2.525E-20	16	130	298	3	133	231
----------------KAWRLIKRKiskfvHDERGITGLETAIVLIAFVVVAAVFAFTVLTTGLFTSEKAKETALAGVAAASSTLSIKGSVtaaggpivappGGQACPPACTLVDHIRVKITSATDVNDVPFAPTSILVTYMDDANV-----------------------------------------------------------------------------------------------------------------------------------------------------------------------
>MGYP001076496162	105	0.248	2.525E-20	9	131	298	14	144	241
---------VKKGKVRPQEQRKSLRKDQRGFTGLEAAIVLTAFVVVAAVFSYVMLNAGFFTTQKSKEVVHTGVTQATSSIELTGSVIGysmnytasgfLDKTTTGSRLNATRFYMQLTAGQTPMAMD--GVIISYSDEDTHV----------------------------------------------------------------------------------------------------------------------------------------------------------------------
>MGYP000011509389	104	0.293	3.420E-20	26	153	298	4	132	184
--------------------------REEGITGLETAIILIAFVMVASVFSYVVLSAGLYSSQKAKQAVYAGLDSTMSAIELKGDVIAK---MSNNSVEEIYLFVGIPSAGNPVEFagtdnNTQKVVISYTDTDTLLASVN-WTMTKLSTINNDNLLDN------------------------------------------------------------------------------------------------------------------------------------------------
>PorBlaMBantryBay_2_1084458.scaffolds.fasta_scaffold197846_1	104	0.266	3.420E-20	25	133	298	5	112	193
-------------------------RNEDAFTGLEAAIVLIAFVVVAAVFSYVVLGAGFFTTQKSQEVVHSGVTQAASNIVVKGEVYGIANAGN-TSVERIRFDVGLAAGGLPVDMEQAAFTLSTENEVQSLTF--------------------------------------------------------------------------------------------------------------------------------------------------------------------
>MGYP001430203798	104	0.287	3.420E-20	24	159	298	9	147	196
------------------------KNSSDGFTGLEAAIVLIAFVVVAAVFSYVVLGAGFFTTQKSQQTIYKGVEQATSNIQMMGQVYGTNSGGGdDTTIKQIEFSIGLAPGAPSIDLSKMVIVVSQPSDAriNQLIYSSVASATTFSSVNAQTDTALPTLAGQ------------------------------------------------------------------------------------------------------------------------------------------
>KBSMisStaDraftv2_1062788.scaffolds.fasta_scaffold12962981_1	104	0.314	3.420E-20	26	131	298	7	114	201
--------------------------DERAFTGLEAAIVLIAFVVVAAVFSYIMLGAGFFTTQKSKQVVHTGVGQASTSLELDGQYIYivPKTTGSSGNVSKIYFFVTLTAGGNPVDLNQTLVSIKTPKLYKQV----------------------------------------------------------------------------------------------------------------------------------------------------------------------
>APPan5920702963_1055757.scaffolds.fasta_scaffold928555_1	104	0.290	3.420E-20	14	123	298	6	113	202
--------------LKRGANMKSLHHDEDGFTGLEAAIVLIAFVVVAAVFSYVVLGAGFFTTQKAQETVHTAVGQATSAVELSGPVMVEG--GSSNDVTNATFYLQLAAGGNPVDVTKIGYTVS------------------------------------------------------------------------------------------------------------------------------------------------------------------------------
>GraSoiStandDraft_46_1057282.scaffolds.fasta_scaffold667735_1	104	0.299	3.420E-20	17	130	298	4	120	204
-----------------MNRINGLWKDQKGITGLETAIILIAFIVVAAVFAFTVMTTGLFSTEKAKTTAQAGIAEASSTFAPKGGLIaecAQNAQNACTHVDALTFQITTASGSTGTSIAPDKIALIYSDDNQR-----------------------------------------------------------------------------------------------------------------------------------------------------------------------
>SRR5665647_471717	104	0.366	3.420E-20	23	123	298	69	168	254
-----------------------MKRNDEGFTGLEAAIVLIAFVVVAAVFSYAVISAGFFTTQKAQETMYKGLEQSTSNIQLIGNMYGLSNDTTKG-ISEIRFSVGLGPGASSVDLSKFTVIFS------------------------------------------------------------------------------------------------------------------------------------------------------------------------------
>16200|Ga0265296_1002980_17|-14611|00	104	0.355	3.420E-20	14	128	298	1	112	383
--------------LNKLINRISK--DERGITGLETAIILIAFIVVASVFAYTVLSAGLFSSQKAEETIHSGIGTAQSTMEMKGGnvIAYKGTANGDECITKLSFTISNALeSGTSIDLTPAY----YIDSN-------------------------------------------------------------------------------------------------------------------------------------------------------------------------
>3300028032.a:Ga0265296_1002980_18	104	0.355	3.420E-20	14	128	298	1	112	384
--------------LNKLINRISK--DERGITGLETAIILIAFIVVASVFAYTVLSAGLFSSQKAEETIHSGIGTAQSTMEMKGGnvIAYKGTANGDECITKLSFTISNALeSGTSIDLTPAY----YIDSN-------------------------------------------------------------------------------------------------------------------------------------------------------------------------
>MGYP000651394722	104	0.377	4.633E-20	24	113	298	9	95	96
------------------------KRDQSGITGLETAIILIAFVMVASVLAYVVLTAGLFSSQKAKEAVYAGMDETRSTMEIKGDVIAKME---NSVVTELYFTVGTRPGAEPI----------------------------------------------------------------------------------------------------------------------------------------------------------------------------------------
>MGYP001215135230	104	0.310	4.633E-20	22	120	298	39	138	159
----------------------NMNTKQRGITGLETMIIMLAFVVVASVFALKVLSTGVFSSESAKETIFAGLEQTKSSLRPSGSAIAfKGFVGSTEAIFKISMVVESVDGSDPIDLTPPYT---------------------------------------------------------------------------------------------------------------------------------------------------------------------------------
>MGYP001492765672	104	0.276	4.633E-20	17	120	298	0	104	174
-----------------MYKKVSGESSQRGIIRLEAAIILITFVVAASVFAFTVLSTGIFTSERAKETIFAGVEETKGAIETRGAVVAyKADRGGTNTICKVSLIVSNAVSGEPIDLTPLYT---------------------------------------------------------------------------------------------------------------------------------------------------------------------------------
>JI10StandDraft_1071094.scaffolds.fasta_scaffold5734321_1	104	0.336	4.633E-20	33	125	298	0	94	175
---------------------------------LETAIILIAFVVVASVFAYTVLSAGIFSSQKGQEAIHSGLQQARSTLELKGDVVAESN---GTAVQTVSFCVGNALDGEAIDLTEPGnstnvTVISYS----------------------------------------------------------------------------------------------------------------------------------------------------------------------------
>MGYP000480951820	104	0.273	4.633E-20	19	145	298	3	128	203
-------------------RIHKKKAPNAGLTGLETAIILISFVIVAAAFSFAVLNLGLFTTQKSGEVVQAGLDEATSAIETVGSVIARSDlDGGTRKVSNVTVFFKVAVGKRPIDLRVGSLVVTYHDSRTSI--QNVYTSNATAPV--------------------------------------------------------------------------------------------------------------------------------------------------------
>MGYP000278610470	104	0.377	4.633E-20	28	125	298	10	106	215
----------------------------KAIVGIESAIVLIAFVVVAAALAFVVLNMGFFTTQRSKETIGSGLAQASSALEIDGTVLAKIDTDN-RGLQCMVIPLRLSAGQKPVDLTPNKTSISVW----------------------------------------------------------------------------------------------------------------------------------------------------------------------------
>SRR5512140_176346	104	0.309	6.275E-20	19	129	298	3	110	119
-------------------RIMNtkLHRNEHGVTALETAIILIAFVVVAAVFAFTILSTGTFLTERSKEATYAGLQEVRGSMELKGSVVLNTITNKG---DSLIFNLAPVSGGSSVDLS--QIRVTYRDASH------------------------------------------------------------------------------------------------------------------------------------------------------------------------
>SRR4030042_7204583	104	0.298	6.275E-20	10	123	298	33	143	150
----------REINDSGDFRPMSRNSD--AFTGLEAAIVLIAFVVVAAVFAYVILGAGFFTTQKAQETVYKSVEQSTTNLQLIGNVYGLASVPATG-IDEIKFSIGLAPGAPAIDLTKLRIVLS------------------------------------------------------------------------------------------------------------------------------------------------------------------------------
>SRR4030043_228115	104	0.286	6.275E-20	2	123	298	16	130	152
--GTPVSSQCTKVNHMK-----SMKRNDEGFTGLEAAIVLIAFVVVAAVFSYVVLGAGFFTTQKAQETVYKGVEQSTANIQMIGNVYGLSTDNAT--ITNLTFVVGLAPGASAIDLTKMKIVFS------------------------------------------------------------------------------------------------------------------------------------------------------------------------------
>MGYP001121488754	104	0.320	6.275E-20	21	123	298	1	102	162
---------------------RQLKSDDNGFTGLEAAIVLIAFVVVAAVFSYVVLGAGFFTTQKSQETVYKGVEQASTNIQMIGNVYGLA-SPVASGINTIEFSIGLAPGAPTIDLTKMRIVFS------------------------------------------------------------------------------------------------------------------------------------------------------------------------------
>MGYP001045789795	104	0.294	6.275E-20	26	127	298	6	105	180
--------------------------DESGITALETAIILIAFVVVAAVFAFTILQAGTFSTERDREAIYGGIEQVSSSMEVVGSVKATDINTPDDYVDDVIFELRTVSGGSGVDMDA--VSYSYSDP--------------------------------------------------------------------------------------------------------------------------------------------------------------------------
>MGYP000843991709	104	0.276	6.275E-20	24	128	298	5	104	190
------------------------HRNEHGITALETAIILIAFVVVAAIFAFTVLSTGTFLTEKSKEASYAGLQEVRGSMELKGGIVLSKTTA---LADTLIFNLAPVAGGSSQDLSKVK--ITYRDKN-------------------------------------------------------------------------------------------------------------------------------------------------------------------------
>MGYP001466762125	104	0.316	6.275E-20	26	126	298	4	104	190
--------------------------RDDAFTGLEAAIVLIAFVVVAAVFSYVVLGAGFFTTQKSQETVYKGVEQATSNIQMLGQVYGINESAAAEHIDKIQFTIGLAPGAPSVDLDAMTIIYSAPD---------------------------------------------------------------------------------------------------------------------------------------------------------------------------
>SRR3990172_8306886	104	0.309	6.275E-20	24	132	298	29	138	197
------------------------HKNEKGITGLETAIILIAFVIVASVFAFVVLSTGLFSAEKGKEAVFAGMEKASGNLEVRGAVTAQ---STLGVVDSVTFNVALAAAGSPtlIDetATTNTLALNYIDAEARVA---------------------------------------------------------------------------------------------------------------------------------------------------------------------
>4714|scaffold64986_2|+488|00	104	0.292	6.275E-20	27	132	298	15	118	209
---------------------------EDAFTGLEAAIVLIAFVVVAAVFSYVVLGAGFFTSQTAQATVHTGVQQASSSMELVGNVYGIAANSGAANLKSLNVTVALTAGGTGMDLS--QMVVSYRDNNGGYN---------------------------------------------------------------------------------------------------------------------------------------------------------------------
>MGYP000224059729	104	0.300	6.275E-20	27	132	298	10	132	216
---------------------------QEGITGLETAIILIAFVIVASVFAFVVLSTGLFSAERGKETVFAGLNKAQANLELHGSVVVTdlnewndpgtgcvEQAGSDGEPDRVVFSLALAAGGAPVNVDPaatiNTVAINYVDQDVRVA---------------------------------------------------------------------------------------------------------------------------------------------------------------------
>MGYP000424444294	104	0.370	6.275E-20	17	140	298	0	118	217
-----------------MRREISLHRDKRGIVGIEAAIVLIAFVVIAAALAGVVINMGFYSTQKVKGTISRGISEASSALQLNGHVIGKTN--GTGHLVVMAFPVKVSVGKSEVDLNVNTTVVSI---EGRVCLLDIYRGV-------------------------------------------------------------------------------------------------------------------------------------------------------------
>Laugresbdmm110dd_1035094.scaffolds.fasta_scaffold175154_1	104	0.276	6.275E-20	26	130	298	18	129	225
--------------------------EERGITGLETAIVLIAFVVVAAVFAFTVLTTGLFTSEKAKETAMAGVAATSSSLTVKGSLTAMGGDATTaggagccDRVDHIRVKITGATDVNDVPFDPNEVLVTYQDDANV-----------------------------------------------------------------------------------------------------------------------------------------------------------------------
>UPI000774B1BC	104	0.299	6.275E-20	28	158	298	13	148	226
----------------------------KAIVGIESAIVLIAFVVVAAALAFVVLNMGFFTTQRSKETIGSGLAQASSSIEIDGTVLAnvtISGSGNSGNVTCLLIPIRLSAGQKPVDLTPGKSIISVWILGKA-AFPQVYNSTDtnsFTSISNNNITTICNNVT-------------------------------------------------------------------------------------------------------------------------------------------
>SRR5512142_880339	103	0.268	8.499E-20	22	129	298	6	108	121
----------------------HLHRNESGITALETAIILIAFVVVAAVFAFTVLSTGTFLTARSKEAAYAGLQEVQGSMELKGSMVLNTTTAKG---DTVIFNLATVSGGASVDLS--KIKITYRDATH------------------------------------------------------------------------------------------------------------------------------------------------------------------------
>SRR5512147_1735858	103	0.281	8.499E-20	24	126	298	24	121	147
------------------------HRNEHGITALETAIILIAFVVVAAIFAFTVLSTGTFLTEKSKEASYAGLQEVRGSMELKGGVVLSTTTALG---DTIIFNLAPVAGGSSQDLSQVK--ITYRD---------------------------------------------------------------------------------------------------------------------------------------------------------------------------
>MGYP001439966367	103	0.272	8.499E-20	15	130	298	5	129	158
---------------RNMIERYVRKfaHEEKGITGLETAIVLIAFVVVAAVFAFTVLTTGLFTSEKAKETAMAGVAATSSTLTVKGSLTAMGGTATGaggatccDRVDHIRVKLTGATDVNDVPFNPSQVLVTYQDDANV-----------------------------------------------------------------------------------------------------------------------------------------------------------------------
>SRR3972149_4045722	103	0.295	8.499E-20	12	128	298	18	135	166
------------VSVMKRLLKR-IHQRQDGITGLETAIILIAFVIVASVFSYVVLSAGLFSSQKVKEAVNAGIQSTMATVEIRGNIIARMESGT---VREVYLTVGIPMAGTPVDFSPSTanispVVIAYSDAN-------------------------------------------------------------------------------------------------------------------------------------------------------------------------
>SRR3972149_553472	103	0.310	8.499E-20	28	146	298	3	121	187
----------------------------KGMTGLETAIIPIAFIIVASAFAFTVLNLGFQSSQKAGQVIQRGTEEASSAFELDGAVVAYQNGTSSAYIKNVTFVIKLSAGRQAIDLSASKLTVAYWSVNKYVANAYTSNSTTTVYVD-------------------------------------------------------------------------------------------------------------------------------------------------------
>GraSoi2013_100cm_1033763.scaffolds.fasta_scaffold408165_1	103	0.304	8.499E-20	21	123	298	0	104	190
---------------------MLRNLDDDGFTGLEAAIVLIAFVVVAAVFSYVVLGAGFFTTQKAQETVYQGVAQSTTNILLKGSVYGFTDPTAgpGTAITKVNFTLGLAPGAPTIDLQTLKIIYS------------------------------------------------------------------------------------------------------------------------------------------------------------------------------
>MGYP001203858595	103	0.322	8.499E-20	24	135	298	10	125	195
------------------------HRNEKGITGLETAIILIAFVIVASVFAFVVLSTGLFSAEKGKAAVFAGLEKASGNLEVRGAVTAASAIP--PAVDAITFNVGLAAAGSPtlVDdtaiGDVNNLAINYIDAEDRVANTN------------------------------------------------------------------------------------------------------------------------------------------------------------------
>SoimicMinimDraft_2_1059730.scaffolds.fasta_scaffold35293_1	103	0.371	8.499E-20	20	124	298	5	108	197
--------------------RYRKFRKKQGLTGIETAIILIAFVIVAAAFAFAILNVGFQTTQKSQSVISEGMLQASSSVELVGAVIAKGDT-TTNNVTYLEFTIQLSPGMTQVDLSPGKLIVSW-----------------------------------------------------------------------------------------------------------------------------------------------------------------------------
>DewCreStandDraft_4_1066084.scaffolds.fasta_scaffold527778_1	103	0.248	8.499E-20	26	157	298	5	135	198
--------------------------NDEAFTGLEAAIVLIAFVVVAAVFSYVMLGAGFFTTQKSQEVVHTGVEQASSSVELIGTVFGYNTTPtTPEQIDFVTFTLGSTAGGTGVDM--EKILVTYRDNKTSSIIAKVANFTTAPDTAAAAGTWNISMQ--------------------------------------------------------------------------------------------------------------------------------------------
>MGYP000324195740	103	0.321	8.499E-20	20	147	298	1	137	202
--------------------RYMSKFERRkGLTGLETAIILIAFIITAAAFAFAILNVGFQTTQQAQSVISEGMKEASAAIELSGAVVAQ-DTDDDGYVDIIRFTIKLSPGMKPVDLTPGKLIIAwhssdmyevniYSDTNQTK--VSSEGGAVIIPVPG------------------------------------------------------------------------------------------------------------------------------------------------------
>GraSoiStandDraft_39_1057311.scaffolds.fasta_scaffold4579524_1	103	0.320	8.499E-20	16	118	298	3	101	206
----------------KMIESRLRRG-QAGTTGLETAIILIAFSTVVAVFGYAVLNAGLFSTERSKETVYAGLQQAKANMEISGSVIVKANNLTA---ETILFTVRNAIAGAPIDMTPP-----------------------------------------------------------------------------------------------------------------------------------------------------------------------------------
>MGYP001292269127	103	0.310	8.499E-20	25	130	298	14	129	215
-------------------------RDESGITGLETAIILIAFIVVAAVFAFTIMTTGLFSTEKAKTTAQAGISEASSTFAMKGSVTATSNDTGGpgqppapntqGHITSVKFQVTLAAGAEDVDITLGNLAFILTHPDHV-----------------------------------------------------------------------------------------------------------------------------------------------------------------------
>SRR3990172_9099762	103	0.329	8.499E-20	26	121	298	31	127	218
--------------------------EQRGITGLETAIILIAFVIVASVFAFTILSVGVFSAQQSQQTAYAGLEETRGTLNPNGILVGmTGDIAGTTGAVQLVFTMQLAVDGNPVDLTPPYTV--------------------------------------------------------------------------------------------------------------------------------------------------------------------------------
>MGYP001086408201	103	0.283	8.499E-20	26	130	298	17	122	219
--------------------------NERGITGLDAALITTAFVVVASVFAFTALSTGLFATDRATDTVTAGLSEARGTMVLKGDIVASAAvTGGSGTIDPRKFLASHAAGGEPIDMTVGNILIRYTDRFQT-----------------------------------------------------------------------------------------------------------------------------------------------------------------------
>KBSMisStandDraft_5_1062788.scaffolds.fasta_scaffold7452570_1	103	0.260	8.499E-20	29	131	298	14	132	228
-----------------------------GITGLETAIIMIAFVVVAAVFAYTILSAGLFSTQKSQEAVYSGLEKSQSVPVIKGNVMAKAeHTGDQGYLSQLTFTLANNNGGGPMDFtpplasgtnglappsSPNSVVISYSDGYQKV----------------------------------------------------------------------------------------------------------------------------------------------------------------------
>MGYP001158981058	103	0.288	8.499E-20	23	126	298	48	150	246
-----------------------RPGREDAFTGLEAAIVLIAFIIVAAEFSYIVLGAGFFTTQKSQEVVHSGVAQAASNIVVKGEVYGIANQSTS-EIDYIRFNVGLAAGGTPVDMNRTSMTFSTAD---------------------------------------------------------------------------------------------------------------------------------------------------------------------------
>MGYP000956518565	103	0.280	1.151E-19	25	123	298	5	104	205
-------------------------RNEDAFTGLEAAIVLIAFVVVAAVFSYVVLGAGFFTTQKSQEVVHSGVTQASSNIVVKGEVYGIYNaTNSTDGISWIRFNIGLAAGGTPVDVTMMGMTFS------------------------------------------------------------------------------------------------------------------------------------------------------------------------------
>MGYP000524705188	103	0.336	1.151E-19	15	139	298	2	123	216
---------------NKRKNSILKNINRRGMVGIEAAIVLIAFVIVAAAFSFMVVNMGLFATQRGRDTVQQGLQEASTPLTLDGSILIRGNSDGDG-IDVIIIPLK-TMGVEYVPMGTNTTVVTLRIENKT-AYANIYQG--------------------------------------------------------------------------------------------------------------------------------------------------------------
>MGYP001028235096	103	0.250	1.151E-19	26	159	298	15	143	222
--------------------------DEKAFTGLEAAIVLTAFVVVAAVFSYVVLGAGFFTSEKSKEVIHTGMDQATSSVELAGDVIGHSNAGK-TLLTNVTVYLQLTAGNNPIDLS--KLTVAYADKY-------VYLGSLthsdnTTYDSDYRNTDNVTSAGQ------------------------------------------------------------------------------------------------------------------------------------------
>GraSoiStandDraft_48_1057284.scaffolds.fasta_scaffold1054352_1	102	0.320	1.558E-19	27	132	298	1	103	190
---------------------------QRGMTGLETAIILIAFVTVASVLAYSVLSAGIFSAEKGKETVYSGLQSAQASLEVHGSVIGDAESDNA-SLDYIEFLVGLTIPDEKVDMTA--IVVNYYDSSNQTN---------------------------------------------------------------------------------------------------------------------------------------------------------------------
>GraSoiStandDraft_40_1057318.scaffolds.fasta_scaffold3347310_1	102	0.320	1.558E-19	26	125	298	6	102	194
--------------------------DNKGFTGLEAAIVLTAFVVVAAVFSYVVLGAGFFTTDTAKQVVHTGMEQATSSASVVGDVMAAGN---GTNVTNITVTLQLTAGNNPVDMAKNRTIISYT----------------------------------------------------------------------------------------------------------------------------------------------------------------------------
>MGYP000577791773	102	0.389	1.558E-19	23	140	298	1	115	199
-----------------------RRHGRKGLTGIQTAIILIAFVIVASVFAFAVLNMGLLTTQRAGETVSAGMQQATSALQLAGSVIAY-SSAEGYVADKIIIYIKISPGREPVDLSQAAFTIAFT--NDRVHASNVYDGT-------------------------------------------------------------------------------------------------------------------------------------------------------------
>MGYP000899690077	102	0.326	1.558E-19	25	122	298	5	100	199
-------------------------RNEDAFTGLEAAIVLIAFIVVAAVFSYVILGAGFFTTQKSQEVVHTGVAQTSSTLELSGPVVAQA--SSTTALGTVSFYLQVAAGGSPVDMKKVTYTI-------------------------------------------------------------------------------------------------------------------------------------------------------------------------------
>MGYP000108934325	102	0.327	1.558E-19	21	127	298	1	106	204
---------------------PSKHKRMKGIVGIEAAIVLIAFVIVAAALAFVVLNMGFTTTQKSKETMQSGLKEASSALEVDGTVLGKVDT-TSRKVTIVAMPLKLATGKNPIDINKTSVTIVYYDG--------------------------------------------------------------------------------------------------------------------------------------------------------------------------
>MGYP001041329032	102	0.258	1.558E-19	25	128	298	17	155	217
-------------------------RDQSGITGLETAIVLIAFVVVAAVFAFTVLTTGLFTSEKAKETAMAGVSSAGGSLELVGSVIAGGNnigqacrtvtgagggappihpappyeNATSCDIDWmvssphvqtLRFRLGLALGVEDLNFDPNRILITYQDEN-------------------------------------------------------------------------------------------------------------------------------------------------------------------------
>MGYP000150343247	102	0.354	1.558E-19	28	137	298	17	124	226
----------------------------KAVVGIESAIVLIAFVVVAAALAFVVLNMGFFTTQRSKETIGSGLAQASSSLELDGTVVARVDISKS-IVDCVIIPIRLSAGQKPVDLTPTKTNIAIWV-LGRYGYANIY----------------------------------------------------------------------------------------------------------------------------------------------------------------
>15313|scaffold_90797_c1_1|+2|10	102	0.320	1.558E-19	7	138	298	24	155	267
-------VPMREEKMTNLLKSLKRfARNKKAISGLETAIVLIAFVIVASAFAYAVLNMGFLATQKSQQVVLGGLSAASSALVVDGPVYGYSTAPGpTGNITSLIFWLKTASAASSVDLNVNKTTIGYQNSRGV--WPNIYN---------------------------------------------------------------------------------------------------------------------------------------------------------------
>SoimicmetaTmtHPA_FD_contig_31_16828216_length_263_multi_1_in_0_out_0_1	102	0.265	1.558E-19	27	146	298	11	134	378
---------------------------EKGITGLETAIIIIAFVVVAAVFAYTILSSGLFSSQKAEETVHSGVSQSQATSELRGSVLAYKGTAnGDDCITKIQFTVGNAlVDGREIDLTPPY----YIDPNGSLTspmlddCDDAWTAVGTTSVS-------------------------------------------------------------------------------------------------------------------------------------------------------
>MGYP001336764742	102	0.283	2.110E-19	27	132	298	6	109	144
---------------------------EDAFTGLEAAIVLIAFVVVAAVFSYVVLGAGFFTTQTAQATVHTSVAQASSSMEIVGNVYGIDTTTTHANLTYANITVALTAGGTAVDIS--QMVVSYSDNNGGYN---------------------------------------------------------------------------------------------------------------------------------------------------------------------
>JI6StandDraft_1071083.scaffolds.fasta_scaffold2665766_2	102	0.307	2.110E-19	27	130	298	9	109	161
---------------------------EEGVTGLETAIILIAFVVVASVFGYVVLTTGVFATEKGKEATMAGLSQVRTTLQQRGGVIASKSSTAST-VDTVIVRVSTMAGGAPIDAS--DLTVSYLDADQS-----------------------------------------------------------------------------------------------------------------------------------------------------------------------
>SRR5512147_1594930	102	0.281	2.110E-19	24	126	298	35	129	174
------------------------HRNEHGITALETAIILIAFVVVAAIFAFTVLSTGTFLTERSKEAAYAGLQEVRGSMELKGSVVLESTGA------NMVFNLATVAGGSSVDLSKVK--ITYRD---------------------------------------------------------------------------------------------------------------------------------------------------------------------------
>UPI0002AB6942	102	0.340	2.110E-19	24	117	298	4	96	191
------------------------KNNDNGFTGLEAAIVLIAFVVVAAVFSYVVLGAGFFTTQKAQETVHTSVQQTTSAVELSGPVSVEAN-DAGTAISNVTFYLQLAAGGNGVDMSK------------------------------------------------------------------------------------------------------------------------------------------------------------------------------------
>APGre2960657505_1045072.scaffolds.fasta_scaffold45234_2	102	0.321	2.110E-19	24	132	298	11	123	194
------------------------HKNEKGITGLETAIILIAFVIVASVFAFVVLSTGLFSAEKGKAAVFAGLEKASGNLEVRGSVTAASAVP--PAVDSITFNLGLAAAGSPtlVDdtaiGDVNNLAINYIDEQARVA---------------------------------------------------------------------------------------------------------------------------------------------------------------------
>MGYP001286412043	102	0.280	2.110E-19	30	128	298	9	106	211
------------------------------FTGLEAAIVLIAFVVVAAVFSYVVLGAGFFTTQKSQEVVHTGVSQASSSMEIIGSVFGYGNANDPiDGLAYVVFTIGNTAGGAPIDIT--KMIITYTSED-------------------------------------------------------------------------------------------------------------------------------------------------------------------------
>D2RE95	102	0.295	2.110E-19	26	123	298	5	101	217
--------------------------DRRGFTGLEAAITLIAFITVAAVFSYILLGAGFFSTQKGQEVVHTGVQQVSSSVEIIGSIIGYGNT-TGGYLNGTTLTIQLAAGGQPIDLNKTIITVS------------------------------------------------------------------------------------------------------------------------------------------------------------------------------
>OM-RGC.v1.007019811	102	0.283	2.110E-19	17	281	298	0	214	232
-----------------MEKGREKGKKKRGIVGIEAAIVLIAFVIVAAALAFVALNMGLFTTQKSKEVIGKGLGEASTALEVDGSALGISN---STHIVEVSVPIKTSAGVSAVDLSPSRTSIGVIVGGTS--FENIYNNILYYNGTDQYL--------------YYANGTKFSASALSDLSTNT-----IANAIWSTAPS-------------SPQAYVVILKNVNYD-----------SVLEFSEKAIVLINLG--TANALPPYGKLSVEIRPPEGAPLT----------------
>MGYP000256421927	102	0.303	2.857E-19	23	120	298	0	98	107
-----------------------MNTNQRCITGLETAIILIAFVVVASVFAFTVLSTGVFSAERGKETVFAGLSEAQASLANAGSLAAsRGNVEGTNAPVKIKFVVMSAVSGEEIDLTPPNT---------------------------------------------------------------------------------------------------------------------------------------------------------------------------------
>MGYP001207441069	102	0.388	2.857E-19	18	89	298	10	81	149
------------------IKRSRDRLDQRGVTGLETAIILIAFVVVASVFAFTVLSTGIFSAERGKETIHAGLKEARSSIELKGSVAANG----------------------------------------------------------------------------------------------------------------------------------------------------------------------------------------------------------------
>OpeIllAssembly_1097287.scaffolds.fasta_scaffold3029008_1	102	0.316	2.857E-19	26	123	298	6	102	181
--------------------------NEDAFTGLEAAIVLIAFVVVAAVFSYVVLGAGFFTTQKSQETVHSGVAMASSAVEVLGDVYGIADNDGDD-IKYIQFTVGLAAGASTVDMNKTVMVFS------------------------------------------------------------------------------------------------------------------------------------------------------------------------------
>GraSoiStandDraft_49_1057285.scaffolds.fasta_scaffold2970201_1	102	0.329	2.857E-19	27	123	298	26	121	193
---------------------------EDAFTGLEAAIVLIAFVVVAAVFSYVVLGAGFFTTQKSQETIYAGVGQSTSNVEIVGPVTVKANTAGD-AAKEIYFKMKLAAGGSNLDLNKMTFTIS------------------------------------------------------------------------------------------------------------------------------------------------------------------------------
>GraSoiStandDraft_40_1057318.scaffolds.fasta_scaffold3940483_1	102	0.276	2.857E-19	25	135	298	6	117	199
-------------------------RNEEGFTGLEAAIVLIAFVVVAAVFSYVMLGAGFFATGEAQRTVHTGVGQATSNLEVSGPVVVQAeNKDDPEHLANISFFLQLAAGGAPVDMEKVTFTVSTANKMEIYMYEN------------------------------------------------------------------------------------------------------------------------------------------------------------------
>14429|Ga0335084_11601139_1|+1|11	102	0.252	2.857E-19	24	132	298	32	143	214
------------------------HRDEKGQAALETAIILIAFVVVASVFAFAILSAGSASTDKGKQAINSGLEGVQSSMAVKGAVSADA---TGTTVDHVVVDLSLAAGGDPIDLTeadsthKNVVVVTYRDNQQVVA---------------------------------------------------------------------------------------------------------------------------------------------------------------------
>MGYP000294760271	102	0.312	2.857E-19	24	134	298	27	137	241
------------------------KKYELGITGLETAIVLMAFVVVASVFAFAVLSTGLISAEKSKETALGSLSEASATLMVRDSVVGTSN-SSLTALDTVKFTLSSATQAdEAAEVSSASTVITYLDDDQALNLS-------------------------------------------------------------------------------------------------------------------------------------------------------------------
>SRR3989304_5589675	102	0.348	2.857E-19	13	141	298	43	171	284
-------------KLMNLIQKGHRHT-HRGIIGVESAIVLIAFVIVAAALAFVVLNMGFSTTQKAKTTIVSTLAEAGSSLEIEGKVIASSYQPGGGitsSINVTSIPIKIAGSGDSVNLDPALTAIKYL--SNTITYDDIYSGTL------------------------------------------------------------------------------------------------------------------------------------------------------------
>SidTnscriptome_2_FD_contig_101_857835_length_1102_multi_4_in_0_out_0_1	102	0.312	2.857E-19	24	134	298	27	137	410
------------------------KKYELGITGLETAIVLMAFVVVASVFAFAVLSTGLISAEKSKETALGSLSEASATLMVRDSVVGTSN-SSLTALDTVKFTLSSATQAdEAAEVSSASTVITYLDDDQALNLS-------------------------------------------------------------------------------------------------------------------------------------------------------------------
>3300026108.a:Ga0208391_1001286_8	102	0.312	2.857E-19	24	134	298	27	137	415
------------------------KKYELGITGLETAIVLMAFVVVASVFAFAVLSTGLISAEKSKETALGSLSEASATLMVRDSVVGTSN-SSLTALDTVKFTLSSATQAdEAAEVSSASTVITYLDDDQALNLS-------------------------------------------------------------------------------------------------------------------------------------------------------------------
>SRR5919202_3997872	101	0.268	3.867E-19	32	127	298	0	96	112
--------------------------------GLETAIVLIAFVVVSSVFASTILNTGMFSADRSKEAITASMQQTRSNMELKGAVTATADsTTAPTKVAKVKFYLGTAAGAQPLDFKVDNLVISYQDD--------------------------------------------------------------------------------------------------------------------------------------------------------------------------
>ERR1035437_6840255	101	0.315	3.867E-19	24	129	298	8	115	124
------------------------HRGQRGITGLETAIILIAFVMVASVLSYVVLSAGLYSSQKAKEAVNAGLQQSNSTLEVKGNVVADTD---GTNIDTIYLTLGMASTNGSIDFTdtaagKNVVVISYSDRDR------------------------------------------------------------------------------------------------------------------------------------------------------------------------
>SRR3990170_8745623	101	0.276	3.867E-19	22	126	298	39	135	136
----------------------NLMKEESGITALETAIILIAFVVVAAIFAFTVLSTGTFLTERSKEAAYAGLQEVRGSMELKGSVVLEDTG------DMVVFNLATVAGGSSVDLSKVK--VMYRD---------------------------------------------------------------------------------------------------------------------------------------------------------------------------
>GraSoiStandDraft_15_1057317.scaffolds.fasta_scaffold4446832_1	101	0.286	3.867E-19	17	152	298	0	138	192
-----------------MFSKLLRKVDenQSGITGLETAIILIAFVMVASVLAYVVISAGLFSSQKAKEAIHAGLDETRNSVDVKGNLLGKME---DGVLTELSFTIGCVSGGSGIDFTdssedSNVVVISYSDIAIQSPSVN-WTMEKLTTVNEDNILD-------------------------------------------------------------------------------------------------------------------------------------------------
>SRR3972149_1002573	101	0.277	3.867E-19	26	126	298	85	180	205
--------------------------DESGITALETAIILIAFVVVAAIFAFTVLSTGTFLTERSKEAAYSGLQEVRGSMDLKGSVVLEDTAARG---DTIVFNLATVAGGSSQDLSKVK--ITYRD---------------------------------------------------------------------------------------------------------------------------------------------------------------------------
>MGYP001436858108	101	0.300	3.867E-19	27	128	298	9	109	206
---------------------------ENAFTGLEAAIVLIAFVVVAAVFSYVVLGAGFFTTQSAQEAVHTSVDQASSSLELSGDVYGIGDiHNTNNHLDYVNATVALTAGGTPVDVS--QMIISYSDNN-------------------------------------------------------------------------------------------------------------------------------------------------------------------------
>MGYP001031051336	101	0.317	3.867E-19	24	168	298	8	146	211
------------------------RKNKRGIVGIEAAIVMIAFVVIAAAFAYVVINMGFYSAQQAKSTIDKGIDEATSSLELDGFLVGRTN---GTSIQWLAVPIKLAVGQSEVDLGSETVVVAILGD--SFALSDIYSGAIAT-TENTNITDMMMDTTGLNATCYIFN---------------------------------------------------------------------------------------------------------------------------------
>A0A060HIR5	101	0.279	3.867E-19	28	186	298	4	160	218
----------------------------RGITGVESAIVLIAFVIVAAAIAYVVLNSGFQTTEKAKSTITTGLSEASSGIEVAGAATGKGNV-TSAAVAAYTIPVKLAAGGSSIDIAQDKMIIRYS--SKSVTYDNIYAG-IMSNTTFASIDDAIQQAKDENMVLRKPGeGAGPDKTaAIVYFTTNTNN---------------------------------------------------------------------------------------------------------------
>MGYP000987477917	101	0.238	3.867E-19	7	130	298	2	129	247
-------IPPNRSSFIRMI------AGKDGITGLETAIVLIAFVVVAAVFAFTVLTTGLFTSEKAKETALAGVAATSSTIAVKGSVTAWGEPGIDGgaaagagdplEIDRIAIKLTTAGDTDPVSFDPTGVMVTYQDEANV-----------------------------------------------------------------------------------------------------------------------------------------------------------------------
>MGYP001311506639	101	0.252	3.867E-19	22	135	298	68	172	250
----------------------NLREDQRGITGLETAIVLIAF---------AVLSTGLLSSEKSKETVLGGLEETSSTLSIRGDIIGDANSGK-TAIDTVKCTLTSAvQAAEAVDLSSTGVVITYLDEDQALNCTN------------------------------------------------------------------------------------------------------------------------------------------------------------------
>SRR5919108_3408481	101	0.265	5.235E-19	34	126	298	0	93	100
----------------------------------ETAIVLIAFVVVSAVFAYTILNTGMFSADRSKESINSSLTQTRSNMELKGAVIATADDaTTPTKVAKVKFYIGTAAGAESIDFKVDNLVISYQD---------------------------------------------------------------------------------------------------------------------------------------------------------------------------
>MGYP001258911510	101	0.369	5.235E-19	19	91	298	6	78	122
-------------------RRTDMARDERGITGLETAIILIAFVVVASVFAFTVLSTGIFSSERGKETVFAGLSEARGAIEPKGSVIANGLT--------------------------------------------------------------------------------------------------------------------------------------------------------------------------------------------------------------
>MGYP001068696516	101	0.361	5.235E-19	22	129	298	7	112	144
----------------------NALKDQKGIIGLETAIVLIAFVVVAAVFAFTVITTGLFSSEKAAETATAGLGEVSTSLTPKGSALASGNHGNDSA-SIVRFKLANS-GAQAVGLPAARTLVTYSDTSN------------------------------------------------------------------------------------------------------------------------------------------------------------------------
>MGYP001055087197	101	0.277	5.235E-19	16	116	298	3	121	149
----------------KFKRAMHRlHKGERGLTGLETAIILIAFVTVAAVFGYAVLSAGIFSTEKAKETIYEGMAEAKSTMVVKGATIASKDvsaayytstgvtttdytYTSGNYVGEIRVTLANIMGGEPLDLT-------------------------------------------------------------------------------------------------------------------------------------------------------------------------------------
>MGYP001290347914	101	0.252	5.235E-19	19	126	298	0	123	172
-------------------KRKSLRKDKRGFTGLEAAIVLTAFVVVAAVFSYVVLNAGFFTSQKSKEVVHTGVEQVTSSFELAGDIIGYGwkyngtnytyyyndssgkNELDDTNLTAVKLYLTLTAGQNPIDLD--KLTISYTD---------------------------------------------------------------------------------------------------------------------------------------------------------------------------
>MGYP001099219015	101	0.321	5.235E-19	15	128	298	2	112	189
---------------NKMVKSLSRlHKDQKGITGLETAIILIAFVTVAAVLAYTVLTAGIFSSERGKEAVYAGLESTQSTLTLKGSVLAEDLDSTSTA--KLYLTLGMAVSGASVDL--NRLVYNYWDSN-------------------------------------------------------------------------------------------------------------------------------------------------------------------------
>GraSoiStandDraft_41_1057321.scaffolds.fasta_scaffold4793508_1	101	0.336	5.235E-19	21	126	298	5	109	190
---------------------RNLHRGQRGMTGLETAIILIAFVTVASVLAYSVLSAGIFSAERGKETVYKGLEQAQSTMEIAGSVLGISDNGTpPTTLETVQFNVQLTI--PNAKLDTNAVVCNYWD---------------------------------------------------------------------------------------------------------------------------------------------------------------------------
>MGYP000027883459	101	0.285	5.235E-19	27	131	298	6	106	192
---------------------------EEAFTGLEAAIVLIAFVVVAAVFSYVMLGAGFFTTQKSQEVVHTGVQQASSSIELIGNVFG--NSTTGNNLTSVKFTLGTTAGGTGVDV--EKMLITYRDNATSV----------------------------------------------------------------------------------------------------------------------------------------------------------------------
>MGYP001466520898	101	0.287	5.235E-19	26	125	298	6	104	194
--------------------------NEDGFTGLEAAIVLIAFIVVAAVFSYVILGAGFFTTQKSQEVVHTGVSQTSSSVEVVGNVYGLASSISDKfVINKIQFDLGLTAGGSPVDM--EKTVLTYS----------------------------------------------------------------------------------------------------------------------------------------------------------------------------
>MGYP000356637693	101	0.325	5.235E-19	23	140	298	0	120	197
-----------------------MSFKKKGVTGIQTAIIMIAFIVVASVLAFAVLNMGLSATQRAQEVGTRGLRQAASALQLHGSVIGydkdyDNEEPGNRTIDLIEICVKLAPGNEPIDVGLGKLTISYT--NTRLHVANIYDGT-------------------------------------------------------------------------------------------------------------------------------------------------------------
>Dee2metaT_18_FD_contig_21_4571_length_257_multi_6_in_0_out_0_1	101	0.284	5.235E-19	27	128	298	6	104	199
---------------------------EDAFTGLEAAIVLIAFVVVAAVFSYVVLGAGFFTSQTAQATVHTGVQQASSSMELVGNVYG-VQSAGHQYLAYTNITVALTAGGTPIDLS--QMVVSYNDNN-------------------------------------------------------------------------------------------------------------------------------------------------------------------------
>ETNmetMinimDraft_23_1059889.scaffolds.fasta_scaffold591314_1	101	0.280	5.235E-19	21	126	298	0	106	207
---------------------MMNSNKTEGFTGLEAAIVLIAFVVVAAVFSYVVLGAGFFTTQKSEQVVYTSVAQASSSIEVLGDVYGNSTTTGvDAEIGGLRFVVGLTAGGTPMDFSSTTITFSTKD---------------------------------------------------------------------------------------------------------------------------------------------------------------------------
>694.fasta_scaffold67280_1	101	0.288	5.235E-19	18	128	298	10	116	209
------------------NRTHALWLEQKGITGLETAIVLIAFVVVAAVFAFTVLTTGLFTSEKAKETALAGVAAASATMQVKGSVTA---DSAADVVTLIRIKVATA-GVDAVQFNPDSILVTYMDQD-------------------------------------------------------------------------------------------------------------------------------------------------------------------------
>MGYP001466105397	101	0.266	5.235E-19	28	132	298	0	123	212
----------------------------RGVTGLETAIILIAFVVVASVFAFTVLSTGVFSAERGKETVLAGLKEAQASLTNAASMSGiRGDVAGTNAMVKVHFVVMTAVSGREIDLTPPNTtddsspdpdvnagaqsvmIVSYTDENQFIN---------------------------------------------------------------------------------------------------------------------------------------------------------------------
>GWRWMinimDraft_8_1066016.scaffolds.fasta_scaffold00285_4	101	0.357	5.235E-19	17	141	298	0	121	212
-----------------MRKRMHRRvWNRRGIVGIEAAIVLIAFVVIAAALAYVVINMGFYASQTAKSTINKGVQEATSALELDG--FVTGETSSSGNVTYLAIPMKLSVGQSEVDLANNTAVVAVQSGN--FSLANIYSGAV------------------------------------------------------------------------------------------------------------------------------------------------------------
>MGYP001471681920	101	0.310	5.235E-19	26	123	298	7	109	222
--------------------------DEKGFTGLEAAIVLVAFVVVAAVFSYVMLGAGFYTTQKSQEVVHTGVTQASSSVELSGDVIAKGDddanpDTAPTKIDIITLFLQPTAGGSAVDLSQTLITIS------------------------------------------------------------------------------------------------------------------------------------------------------------------------------
>LakMenE18May11ns_1017448.scaffolds.fasta_scaffold8323301_1	101	0.291	5.235E-19	26	123	298	6	108	235
--------------------------NEDAFTGLEAAIVLIAFVVVAAVFSYVMLNAGFFAAQEAQRTVHTGSQQASSSLEVIGDVYGRTNNTTmspekPGCLEWIEFTVGNTAGGTPIDITQMLVTFT------------------------------------------------------------------------------------------------------------------------------------------------------------------------------
>MGYP001157185889	101	0.298	5.235E-19	26	134	298	27	140	277
--------------------------DESGITGLETAIILIAFIVVAAVFAFTIMTTGLFSSERAKTVARSGLSEVASSLILKGPVYAEASDtiipPTGMVPSKLIFQVALAGSvGDEVSLKLDGLAFRYVDENSVYSFD-------------------------------------------------------------------------------------------------------------------------------------------------------------------
>1307|scaffold_30384_c1_2|-472|00	101	0.423	5.235E-19	13	89	298	5	82	365
-------------KLGRKIRLLLRKlREERGITGLETAIILIAFVVVASVFAYTVLSAGIFSSERGKETIHAGLKEARGSLELKGGVIAFG----------------------------------------------------------------------------------------------------------------------------------------------------------------------------------------------------------------
>MGYP000421618553	100	0.357	7.086E-19	21	113	298	8	102	105
---------------------SQLHKREDGITGLETAIILIAFVIVASVFAFVVLSTGLFSAERGKDTVFAGLEKARGNLEVRGalTIIDADTSGTITTADDIVFNLATAAGGFPV----------------------------------------------------------------------------------------------------------------------------------------------------------------------------------------
>SRR5712692_1505949	100	0.279	7.086E-19	26	134	298	20	122	124
--------------------------NESGVTALETAIILIAFVVVASIFAFTMLSTGTFLTERSKEATYAGLQEVRGSMELKGSVILESTG------DFVSFNLSTVAGGQSVDLSKIKMA--YLDAstNQDIAYT-------------------------------------------------------------------------------------------------------------------------------------------------------------------
>UPI0001DD8E6F	100	0.313	7.086E-19	25	123	298	5	101	206
-------------------------RNEDAFTGLEAAIVLIAFVVVAAVFSYVVLGAGFFTTQKSQEVVHTGVSQASSSLEVSGPVTVAA--SSNAYLGSIYLYLQLAAGGTSVDMTKVTYTVS------------------------------------------------------------------------------------------------------------------------------------------------------------------------------
>MGYP000663309941	100	0.320	7.086E-19	17	141	298	1	121	211
-----------------MFGKFVRRNGKRGLTGIETAIILVAFVIVAASFAFAVLNVGFQSTQKAQDVMRGGMEQASSAMEIDGGVVGYA--SQYGSLDQLNFTIRLSPGRTPIDLHKDYFVITVTTSSGS--FTDVYVGVL------------------------------------------------------------------------------------------------------------------------------------------------------------
>APCry1669191961_1035387.scaffolds.fasta_scaffold68700_1	100	0.269	7.086E-19	22	132	298	8	133	229
----------------------NFSRDNSGVTGLETAIILIAFVVVAAVFAFTVMTTGLFSTEKAKTTAQAALTEASSSFIIKGPVLAKCSPGvvpidcevdanpigkAEEFISRISFTIALSSGADQQTLDESELAFIYSDENNIFT---------------------------------------------------------------------------------------------------------------------------------------------------------------------
>MGYP001374785552	100	0.264	7.086E-19	25	129	298	11	131	232
-------------------------RDNSGITGLETAIILIAFVVVAAVFAFTVMTTGLFSTEKAKTTAQAALTEASSSFILKGAITAKcelnlagdacdndaavAGGTATPYINQIAFQIALASGADQQTMIPGEMAFIYSDSNN------------------------------------------------------------------------------------------------------------------------------------------------------------------------
>SRR5581483_1991300	100	0.373	7.086E-19	18	140	298	44	162	270
------------------LRKANRNHR-RGVIGIESAIVLIAFVIVAAALSFVVLNMGFSTSQKAKTTIGQGLDTSSSALEVGGTVSGHLN-GTAQTLDIVTIPLKVASGSTSVDLQKSLTAVKYF--TTKVNYDNIYNGT-------------------------------------------------------------------------------------------------------------------------------------------------------------
>1313|scaffold_9997_c1_2|-703|00	100	0.367	7.086E-19	19	97	298	10	88	364
-------------------RLYGASKDQRGMTGLETAIILIAFVTVAAVFGYAVLSAGIFSAEKGKETVYAGLEQAKSSMELKGSVIAYGAPGGGGTI--------------------------------------------------------------------------------------------------------------------------------------------------------------------------------------------------------
>SRR4030042_4186502	100	0.376	9.590E-19	22	106	298	16	98	99
----------------------NLHKDNRGMTGLETAIILIAFVTVAAVFGYAVLSAGLFSAERGKETIHAGLQQAKSNLELSGSVIATSSD--NTTVETILITVRN-----------------------------------------------------------------------------------------------------------------------------------------------------------------------------------------------
>SRR5512147_231890	100	0.271	9.590E-19	24	126	298	24	118	137
------------------------HRNEHGITALETAIILIAFVVVAAIFAFTVLSTGTFLTERSKEAAYSGLQEVRGSMELKGSVVLEGTGTMA------VFNIATVAGGSSVDLSKVKM--TYRD---------------------------------------------------------------------------------------------------------------------------------------------------------------------------
>MGYP000002845925	100	0.337	9.590E-19	37	121	298	18	103	138
-------------------------------------IILIAFVVVASVFAFTVLSMGIFASERSKETVFAGLQEAKSTLEPRGaTVGYKADRGGTDTIYKVSFIVTNAVDGEPVDLTPPYTA--------------------------------------------------------------------------------------------------------------------------------------------------------------------------------
>MGYP001140504003	100	0.221	9.590E-19	5	128	298	3	169	171
-----LLIPIRGEEARKIRRERELRMDTKGFTGLEAGIVLTAFVVIAAVFSYVVLNAGFFSIQKTEEVIHTGIKQATSSAELAGDVIGHGwrygyvnnsasgydgtwdsgatsnpgyNYPGyyawnypdeaskyqadTTNLTVVEFYLQLSTSGEPLSLSPTKLTIGYSDKN-------------------------------------------------------------------------------------------------------------------------------------------------------------------------
>MGYP000751843271	100	0.322	9.590E-19	25	114	298	19	108	171
-------------------------RNQRGVTGLETAIILIAFVVVASVFAFTVLSTGIFSAERGKETIYAGLREARSTIQLKGSVIANGITDKSLSLGDTVWTASSTAEETSID---------------------------------------------------------------------------------------------------------------------------------------------------------------------------------------
>A0A1V5A7Y7	100	0.309	9.590E-19	27	123	298	7	102	194
---------------------------EDAFTGLEAAIVLIAFVVVAAVFSYVVLGAGFFTTQKSQETIYAGVGQSTSNIEIVGPVSVNA-TTAGTGVSAIMFKIKPAAGASDIDLQKMTFTIT------------------------------------------------------------------------------------------------------------------------------------------------------------------------------
>A0A1B8X2B7	100	0.339	9.590E-19	26	134	298	7	112	199
--------------------------NDKAFTGLEAAIVLIAFVVVAAVFSYVMLGAGFYTTQKSQEVVHTGVQQASSSLISSGETIVASDSDGD-NASEVYFYLANTAGGSSVDL--NKTLITYTDSDDFVTHS-------------------------------------------------------------------------------------------------------------------------------------------------------------------
>MGYP001103856536	100	0.325	9.590E-19	26	160	298	8	139	209
--------------------------NKRGMIGVEAAIVMIAFVIVAAAFSFMVVNMGLFATQRGRDTIQQGIHESSTPLMLDGSVLIRGN-GTGDGVDAVVIPLK-TLGVKYVPMANETTVVTLRIET-TIAYANIYNGIDAIDPTGQSYNNLIGNVTQG-----------------------------------------------------------------------------------------------------------------------------------------
>L0HFG7	100	0.272	9.590E-19	17	126	298	0	107	211
-----------------MVKTMKNLYSEDAFTGLEAAIVLIAFVVVAAVFSYVVLGAGFFTTQTAQATVHTGVAQASSSLEIVGNVMGIAVDPASNRLTFINTSVALTAGGTAMDLT--QMVISYSD---------------------------------------------------------------------------------------------------------------------------------------------------------------------------
>A0A0D5C1S6	100	0.286	9.590E-19	24	188	298	8	175	234
------------------------RHSHRGVIGVESAIVMIAFVIVAAALAFVVLNMGFTTSQKAKTSIISSLGEASSSMQVAGKVIGEGD-SSTGYLNMTAFPIKVSSGGNDINLEAKTTSVRYV--SNSIDYSDIYVGTLtgefksLSSATAQAVSDGSSGDETFGQIDNSPTGASPGPTYTRAFIYFTQEST-------------------------------------------------------------------------------------------------------------
>MGYP001086408452	100	0.252	9.590E-19	25	127	298	17	154	249
-------------------------RDQSGITGLETAIVLIAFVVVAAVFAFTVLTTGLFTSEKAKETAMAGVSSAGGSLELVGSVIAGGNnigqacrsvsgaggatppiypappyeNATSCDIDWnvgsphvqtLRFRLGLALGVEDLNFDPNDILVTYQDA--------------------------------------------------------------------------------------------------------------------------------------------------------------------------
>MGYP001398400673	100	0.409	1.298E-18	24	89	298	18	83	95
------------------------RRDQRGVTGLETAIILIAFVVVASVFAFTVLSTGIFSAERGKETIHAGLSEARSSVELKGSVTANG----------------------------------------------------------------------------------------------------------------------------------------------------------------------------------------------------------------
>MGYP001151429352	100	0.356	1.298E-18	24	110	298	4	89	101
------------------------RSDDNGFTGLEAAIVLIAFVVVAAVFSYVVLGAGFFTTQKSQETVYKGVEQASTNIQMIGNVYGLAATPANG-IDEIRFSVGLAPGA-------------------------------------------------------------------------------------------------------------------------------------------------------------------------------------------
>MGYP001155988769	100	0.319	1.298E-18	20	163	298	4	141	196
--------------------KRNIRKNKRGIVGIEAAIVLIAFVVIAAALAYVVINMGFYSSQQAKSTIDKGLKEATSALTLDGFAVGLASNGT---LTGLAIPLKLAVGQQAVDMNANTTVVAVY--CTGWALSNIYEGV-QEPTNETDLETLIGTSTSSNAT--------------------------------------------------------------------------------------------------------------------------------------
>SRR5271157_320325	100	0.292	1.298E-18	23	172	298	8	158	218
-----------------------RRRNKQGIVGIEAAIVLIAFVVIAAALAYVVINMGFYAAQQSKSTINKGINEATSALELDGYITGL--TSSTGNVTALAIPLKLAVAQAQVDLTNGTAVVAVQAGN--FSLANIYSGS--ATSNQSDITTLIStvtpasnPGTTPNATAFIYNSPSG-----------------------------------------------------------------------------------------------------------------------------
>917|scaffold73746_2|-1067|00	100	0.289	1.298E-18	24	163	298	40	188	258
------------------------RHSHRGVIGVESAIVMIAFVIVAAALAFVVLNMGFSTTQKTKNAIVSSADEASSALEIAGKVIGSGDV-TAGKLNATAVPLKIVSGGSAINLNPSNAAIRYLSNN--VEHGNIYAGaissgthdtlasAMQASVTAGYISANPVNDTSPSDT--------------------------------------------------------------------------------------------------------------------------------------
>MGYP001315443296	100	0.276	1.298E-18	11	134	298	11	140	277
-----------RAKAPRTRRFIRRiYDDESGITGLETAIILIAFIVVAAVFAFTVMTTGLFSSERAKTVARSGLSEAASSLILKGPVYAESSDfilpTIGMVPSKLIFQVALAGSiGDEVSLELDGLAFRYVDENSVYSFD-------------------------------------------------------------------------------------------------------------------------------------------------------------------
>SRR3972149_4426537	99	0.286	1.756E-18	24	132	298	30	142	158
------------------------HKNEKGITGLETAIILIAFVIVASVFAFVVLSTGLFSAEKGKAAVFAGLEKASGNLEVRGAV--TAASTAPPVVNTITFNLGLAAAGVPtlVDDTaigaVNNLAINYIDEQNRFP---------------------------------------------------------------------------------------------------------------------------------------------------------------------
>MGYP000583715547	99	0.290	1.756E-18	16	130	298	6	119	192
----------------KEIRRRLRRLPagEEGVTGLETAIILIAFVVVASVFGYVVLTTGVFATEKGKEATMAGLSQIRTTLQQRGGVIAVKSSTGST-VDTVIVRVSTIAGGAPI--GASDLTVSYLDTDQS-----------------------------------------------------------------------------------------------------------------------------------------------------------------------
>MGYP001342377381	99	0.289	1.756E-18	26	134	298	31	144	198
--------------------------DESGITGLETAIILIAFIVVAAVFAFTVMTTGLFSSERAKTVARSGLSEAASSLILKGPVYAESSDfilpTIGMVPSKLIFQVALAGSiGDEVSLELDGLAFRYVDENSVYSFD-------------------------------------------------------------------------------------------------------------------------------------------------------------------
>SRR3990172_6772383	99	0.382	1.756E-18	24	112	298	47	133	210
------------------------HKNEKGITGLETAIILIAFVIVASVFAFVVLSTGLFSAEKGKAAVFAGLEKASGNLEVRGSVTAASAVP--PAVDSITFNLGLAAAGSP-----------------------------------------------------------------------------------------------------------------------------------------------------------------------------------------
>MGYP001449129766	99	0.318	1.756E-18	25	132	298	10	117	216
-------------------------TDEHGFTGLEAAIVLIAFVVVAAVFSFVVLGAGSFTTQTAQATVHTGVAQASSSLEVVGNVMGISRSPTAANarLTFINASVALTAGGTSMDL--AQMVISYADNNGGRN---------------------------------------------------------------------------------------------------------------------------------------------------------------------
>SRR5271157_740191	99	0.307	1.756E-18	23	170	298	8	155	218
-----------------------RRRNKQGIVGIEAAIVLIAFVVIAAALAYVVINMGFFAAQEAKSTINKGINEATSALELDGYITGFTN---NDNVTALVIPLKLAVAQQQVDMSGKTVVVAVEGAN--FSLANIYNGSTTSTATDVMTLINITNSntwtgTTPNATAFLYNAP-------------------------------------------------------------------------------------------------------------------------------
>OM-RGC.v1.014028127	99	0.385	1.756E-18	21	142	298	2	119	221
---------------------RQLKGNKRAIVGVEAAIVLIAFIIIAAALAYVVINMGFYTTQKTKEVMQSGLEESISALQLDGSISAKTND--DGNIEWLIIPVKLSAGKGEIDLKNGTLAVSIYLPN--ATLLNIYNGPVL-----------------------------------------------------------------------------------------------------------------------------------------------------------
>MGYP001074017083	99	0.319	1.756E-18	27	121	298	32	128	227
---------------------------QQGITGLETAIILIAFVVVMSAFAFTGLSTGIFSPERSKDTAYAGLSEARSSLVTRGSFGGFAGkVSTTETPYEFSFVVASAVGsSDPIDLTPSYTA--------------------------------------------------------------------------------------------------------------------------------------------------------------------------------
>12381|scaffold101301_1|+1|10	99	0.297	1.756E-18	17	126	298	42	144	231
-----------------MNGKLNRlVREERGITALETAIILIAFVVVAAIFAFTVLTTGTFLTERSKQASYSGLEEVSSSMQLEGSVVLQSTG------DTIVFDLATVAGGSSVDLTKVTM--TYRD---------------------------------------------------------------------------------------------------------------------------------------------------------------------------
>SRR5574338_43098	99	0.369	1.756E-18	23	141	298	44	159	272
-----------------------RNARHSGIAGLETAIIAIVVVIVAAALAFVVLNMGFSTTQKAKTTVVSSLGEASSTLEVSGKVFGSGDT-TNNKLKVLAIPIKTAAGGESINLDVSTAAVKYL--SNSKTYDNIYAGTL------------------------------------------------------------------------------------------------------------------------------------------------------------
>MGYP000695805929	99	0.421	2.376E-18	26	89	298	18	81	91
--------------------------DQRGITGLETAIVLIAFVVVASVFAFTVLSTGIFSAERGKETIHAGLRGARSSLELKGSVVAEG----------------------------------------------------------------------------------------------------------------------------------------------------------------------------------------------------------------
>MGYP000424508738	99	0.348	2.376E-18	21	104	298	15	100	101
---------------------PKLASDQRGITGLETAIVLIAFVVVSSVFAFAALSTGLFSSDKAKETHTAGLAESRGTLELKGSVVAKvsGTTGATGVVTSIEFQI-------------------------------------------------------------------------------------------------------------------------------------------------------------------------------------------------
>SRR3972149_5859224	99	0.340	2.376E-18	19	110	298	13	106	109
-------------------RLLNIHREQTGITGLETAIILIAFVVVASVFAYTVLSAGIFSSERSKEAVYSGLQEARNAIELRGNVTGYKAsiSGQEDSLGRLDFVVSNSMTG-------------------------------------------------------------------------------------------------------------------------------------------------------------------------------------------
>MGYP000377271689	99	0.387	2.376E-18	25	140	298	7	117	134
-------------------------GDKRGIVGIEAAIVLIAFVVIAAALAGVVINMGFYSTQKVKGTIGRGISEASSALQLNGHVIGKTN--GTGHLVIMTFPVKVSVGKSEVDLNVNTTVVSI---EGRVCLLDIYRGV-------------------------------------------------------------------------------------------------------------------------------------------------------------
>MGYP001188478005	99	0.333	2.376E-18	27	119	298	31	122	146
---------------------------EHGVTGLETAIILIAFVVVASVFAYAVPSAGIFSAQKGQEAFYQGLLQTRSSMTMIGGLTLK-DTDSDDKVDELWFTVSNALNGEAVDLTNTT----------------------------------------------------------------------------------------------------------------------------------------------------------------------------------
>SRR5688572_20223097	99	0.260	2.376E-18	26	136	298	50	164	187
--------------------------EEAGITVLETALILIAFVVVASIFAFTMLSRGTFSTGPGKEVIDAGLTEAQSLMEIKGSVIAIAtTTGSSGTVDSLVFTIANALTGEAVNLATGelaEIAFEYLDNKQNIALGNT-----------------------------------------------------------------------------------------------------------------------------------------------------------------
>MGYP001302859036	99	0.268	2.376E-18	26	129	298	1	107	189
--------------------------DQSGASALETAIILIAFVVVASVFAFTILSAGSASTEQSEESIYAGLSNVQSSMTTKGAIIATANAG-GTALDSVVFTLSLASGGDPVNIADTTgnnvIVIDYRDELQ------------------------------------------------------------------------------------------------------------------------------------------------------------------------
>WorMetDrversion2_3_1045171.scaffolds.fasta_scaffold610146_1	99	0.262	2.376E-18	21	123	298	1	102	201
---------------------RKLRNNEEAFTGLEAAIVLIAFVVVAAVFSYVVLGAGFFTTQKSQEVVYAGVGSAASNVVVKGDVYGIANEAKD-NLSYIQFDLGLAAGGYPIDVAQLNIIYS------------------------------------------------------------------------------------------------------------------------------------------------------------------------------
>7461|Ga0209636_10123637_3|-1330|00	99	0.320	2.376E-18	21	126	298	24	125	206
---------------------RNIHRGQRGMTGLETAIILIAFVTVASVLAYSVLSAGIFSAERGKETVYGGLKQAESTMEVAGSVLGL--SPNETKLEQVQFNIGLTIPNASVD--TGAVVVNYWD---------------------------------------------------------------------------------------------------------------------------------------------------------------------------
>EndMetStandDraft_3_1072993.scaffolds.fasta_scaffold2578051_1	99	0.373	2.376E-18	27	141	298	2	113	221
---------------------------HRGVIGVESAIVMIAFVIVAAALAFVVLNMGFTTSQKAKTSIISSLEEASSSMQIAGKVIGSGD-AAVGKLNVTAFPVKISSGGDNVDLAASTAAVKYV--SNSIDYDNIYVGTL------------------------------------------------------------------------------------------------------------------------------------------------------------
>I7L0E4	99	0.283	2.376E-18	26	133	298	8	120	238
--------------------------NEDAFTGLEAAIVLIAFIVVAAVFSYVMLGAGFFATQEAQRTVHTGSQQASSSLEIIGNVYGrttntTVNATQQGYLEWIEFTVGNTAGGTPIDINQMLVTFVCGEEAQVIPF--------------------------------------------------------------------------------------------------------------------------------------------------------------------
>15120|scaffold93046_1|-65|00	99	0.330	2.376E-18	16	127	298	35	152	246
----------------GDNKMRNHKllGNRRGMTGLETAIILVAFVITAAAFAFVVLNMGFLTAEKAQSVISSGMSEASSALLVDSGVIGqfgsTGGDQADIDLTKLTFYIKLSQGHEPIDLDDSKLVATYTNP--------------------------------------------------------------------------------------------------------------------------------------------------------------------------
>23240|Ga0272442_10205078_1|+3|10	99	0.319	2.376E-18	28	143	298	50	168	247
----------------------------RGMTGLETAIILVAFVITAAAFAFVVLNMGFLTAEKAQSVISSGMSEASSALLTDSGVIGQFTSTGGDQADvdlaKLTFYLKLSQGHEPVDLDDSKLVATYT---NARTHANLYasNGTIMT----------------------------------------------------------------------------------------------------------------------------------------------------------
>MGYP001295067699	98	0.311	3.214E-18	21	129	298	13	118	137
---------------------RDLRSNQRGVTGLETAIILIAFVVVASVFGYVVLTTGIFATEKGKEATMAGLQQIRTTLQQRSGVT-TVKSLTENTIDRIKLRVSSMPGGAAVD--PVELSVHYQDSTQ------------------------------------------------------------------------------------------------------------------------------------------------------------------------
>UPI000603CC58	98	0.259	3.214E-18	37	131	298	0	103	177
-------------------------------------IILIAFVVVASVFAYTVLSAGIFSSQKGQEAVYAGLAQTRATMEIKGSVFAKAPVVGnvTGNVTEVAFTLTNAMKGQAIDLTPNplggntsVTVISYTDNNQHV----------------------------------------------------------------------------------------------------------------------------------------------------------------------
>26221|Ga0315290_10126059_3|-1569|01	98	0.258	3.214E-18	24	140	298	2	124	204
------------------------KSPDEAFTGLEAAIVLIAFIVVASVFAYVVLGAGFFATQKSQETIHTGIQQTTSGVQPSGMLSIQAD-GAGTGISRIAFYLQLAAGGTGADMSKfsytvstPTLIKTYSAADVVYSWAKVQTGT-------------------------------------------------------------------------------------------------------------------------------------------------------------
>26239|scaffold_7753_c1_5|-4316|00	98	0.365	3.214E-18	19	141	298	36	154	245
-------------------RMQRRGGKNRGIVGIEAAIVLIAFVVIAAALAYVVINMGFYASQTAKSTIDKGIQEATSALELDGFVTGETN--SNGNVTYLAIPLKLAVGQADVDLAVHTVVVAVEGGN--FSLANIYSGAV------------------------------------------------------------------------------------------------------------------------------------------------------------
>MGYP000592542971	98	0.375	3.214E-18	26	97	298	0	71	245
--------------------------DEKGITGLETAIILIAFVVVASVFAYTVLSAGIFSSERGKETVYAGLREARGTLEPKGSVIATAKVVTGESL--------------------------------------------------------------------------------------------------------------------------------------------------------------------------------------------------------
>MGYP001418212893	98	0.229	3.214E-18	25	139	298	21	151	259
-------------------------TDRRGITGLETAIVLIAFVVVAAVFAFTVLTTGLFTSEKAKETTMAGVASSSSTLALKGTITAIGGSGAQGApvvdcappavpctfVQYIRVKITSASSAQDVAFDPRNVLVTYRDDQDVilVNWFDPDGG--------------------------------------------------------------------------------------------------------------------------------------------------------------
>26189|Ga0315274_10127298_2|+239|00	98	0.290	3.214E-18	10	140	298	46	172	272
----------KKMKIKQNLRKLLK--QNRGMVGIEAAIVLISFVIVAAAFSFMVVNMGLFATQRSKETIQNGVTQSSTPLVISGDIWVRANATAPFYVDAIVIPLQ-TIGVRYVPMDVNATQVTLTVANRT-AFADVYAGV-------------------------------------------------------------------------------------------------------------------------------------------------------------
>MGYP001102822042	98	0.339	3.214E-18	26	140	298	65	175	281
--------------------------NKKGMTGIETAIILIAFVIAASVFAFAVLNMGLIATQRAQEAVGAGLEQASSSLLL--DTLVQKASGNPPAVDNITILVKIAPGQSPCDFNQTRMTISFKNNYTFI--GNIYTMA-------------------------------------------------------------------------------------------------------------------------------------------------------------
>SRR6478672_10125370	98	0.344	4.348E-18	10	98	298	29	118	121
----------KRRSGMKRIKEFLRRsRNEHGITGLETAIVLIAFVVVAAVFAFVVLSTGLFSSERSKETVYAGLSKTRGSMELTGGVIAASNLSNVTTVE-------------------------------------------------------------------------------------------------------------------------------------------------------------------------------------------------------
>SRR3972149_11696806	98	0.300	4.348E-18	32	127	298	0	99	135
--------------------------------GLETAIILIAFVVVATIFAFVVLTTGVFSSERGKESVFAGLNKARGTLELRGGVVASSSGcPSACAVSGIQFAVANSAGGDPVSLansGDNRTILAYRDA--------------------------------------------------------------------------------------------------------------------------------------------------------------------------
>SRR5574338_702353	98	0.421	4.348E-18	23	143	298	13	130	158
-----------------------RKGTRRGVIGIEAAIVLIAFVIVAAALSFVVLNMGFSTTQKAKTTIGSGLETSSSVLSTSGTVTGHVN-STASKLDVIAYPLKVASGSKSVDLQEASVAVKYF--SKSISYDDIYVGTLHT----------------------------------------------------------------------------------------------------------------------------------------------------------
>MGYP000148783005	98	0.297	4.348E-18	27	127	298	1	98	185
---------------------------DEAFTGLEAAIVLIAFVVVAAVFSYVMLGAGFFTSQKSQEVVHTSVDQASSSVQIVGDVVGLDNAG-GTLIDTVELTLGLTSGGSAVDLS--KTVVSYWNE--------------------------------------------------------------------------------------------------------------------------------------------------------------------------
>MGYP000072122669	98	0.281	4.348E-18	26	128	298	5	104	208
--------------------------NEEGFTGLEAAIVLIAFVVVAAVFSYVMLGAGFFTSQKSQEVVHTSVQQASSSVEVVGDVIGEGD-ASNTKLEYVVFTIATTAGGSSFDL--RSMLVTFTDAD-------------------------------------------------------------------------------------------------------------------------------------------------------------------------
>MGYP001182630552	98	0.327	4.348E-18	15	128	298	0	121	214
---------------MKTIYTYVRKlyRDESGITGLETAIILIAFIVVAAVFAFTIMTTGLFSTEKAKTTALAGISEASIGLAVKGQITGRCCRGaavvgsGANHLSGFTFKVALAGGNEPMEITPSRLAFRFTHPD-------------------------------------------------------------------------------------------------------------------------------------------------------------------------
>A0A2E7G5H3	98	0.274	4.348E-18	22	129	298	8	131	229
----------------------NFSRDNSGVTGLETAIILIAFVVVAAVFAFTVMTTGLFSTEKAKTTSQAALTEASSSFILKGSVTATCAAGagplgckkdlapvgvADEYVESITFTIALAIGAEQQRIDDESvFAIHYFDENN------------------------------------------------------------------------------------------------------------------------------------------------------------------------
>A0A151BBE1	98	0.358	4.348E-18	23	139	298	1	115	230
-----------------------RRSGRKGIVGIEAAIVMIAFVIVASAFAFMIVNMGLTSTQRSKEAIQQGLKEASCPLTLDGSLLLKSDETYPNNVSAIIIPLK-TLGVKYVPMWTNETVVSIKIGTK-VALANIYAG--------------------------------------------------------------------------------------------------------------------------------------------------------------
>3300020145.a:Ga0197144_100875_9	98	0.289	4.348E-18	18	148	298	8	150	265
------------------NNKTGRRKSRRGILGIESAIVMIAFVVVAAALAFVVLNAGFGTTQKSKTTISEGLQSATGAIEVAGLVTGQkvtftldvnndddnSNDTSVTALEFYSIPIKLASGANAVNLQKELTAVRYF--SNTIKYDNIYKGVVFNSTGNG-----------------------------------------------------------------------------------------------------------------------------------------------------
>3300017391.a:Ga0185304_1002872_6	98	0.384	4.348E-18	23	139	298	1	113	290
-----------------------RKPCRRGIVGIEAAIVLIAFVIVAAAFAFMVVNMGLTSTQRSKEAIQQGLKEASCPLTLDGSILLKSATPN--NVSTIIIPLK-TLGVKYVPMWTNETVVSIKIGT-RVTLANIYSG--------------------------------------------------------------------------------------------------------------------------------------------------------------
>GraSoi013_1_40cm_4_1032424.scaffolds.fasta_scaffold52817_1	98	0.400	4.348E-18	25	89	298	19	83	363
-------------------------RDERGVTGLETAIILIAFVVVASVFAFTVLSTGIFSAERGKETIHAGLQQSRSSVELKGSVVANG----------------------------------------------------------------------------------------------------------------------------------------------------------------------------------------------------------------
>SRR5208283_3827274	98	0.290	5.881E-18	21	127	298	9	116	141
---------------------HNLYRGQKGITGLETAIILIAFVTVAAVLAYTVLSAGIFSSEQGKAAVYSGLESAQSTMAVKGSVVGTGTEnqaGTAIDLTSVQFNLGLAITGTSVDLS--QCTFNYWDA--------------------------------------------------------------------------------------------------------------------------------------------------------------------------
>SRR5664279_6306394	98	0.274	5.881E-18	10	130	298	42	170	171
----------RRAQKMVVWNKLNK--NQSGQAALEAAIILIVFVVVASVFAFAILSAGSASTQKGEQAIYSGLANVQSSMQVKGAVIANGSlTPSPGNVTTIVFTVAPVSGGNPVKLigvtagtppASPTTIISYRDATQS-----------------------------------------------------------------------------------------------------------------------------------------------------------------------
>MGYP001489266656	98	0.286	5.881E-18	16	132	298	13	148	180
----------------KPSRAMRRlHRNEEGITGLETAIILIAFVIVASVFAFVVLSTGLFSADRGKQTVLAGLEKASGNIEVRGSVSlqdvgtvaapttpdGAIGEAGGPSVDVFIFNLGTAAGGRPVLIDPavtnNTMVVNIVDSGARVA---------------------------------------------------------------------------------------------------------------------------------------------------------------------
>SRR4030042_6792690	98	0.286	5.881E-18	27	140	298	16	135	197
---------------------------QRGITGLETAIILIAFVTVASVLGYSVLSAGIFSAERGKETVYKGLEQAQASMQVRGSVLGL--STDDIAITSIQFVLASVLNDEPVDMTDtaadlNVVVINYADSlihEENVEWTKTTLGV-------------------------------------------------------------------------------------------------------------------------------------------------------------
>APIni6443716594_1056825.scaffolds.fasta_scaffold8169193_1	98	0.284	5.881E-18	16	126	298	8	118	199
----------------RSLRILNK--EQKGITGLETAIILIAFVTVASVLGYSVLSAGIFSAEKGKQAVYSGLSQAQASMQVKGSVYA---TTVASAVDSVTFTLASVLNDETVDMTdttdgENTLVISYTD---------------------------------------------------------------------------------------------------------------------------------------------------------------------------
>JFJP01.1.fsa_nt_gi|907672259|gb|JFJP01027573.1|_13	98	0.306	5.881E-18	27	130	298	7	116	199
---------------------------EDAFTGLEAAIVLIAFVVVAAVFSYVVLGTGFFTTQKSQETIYTGTKQASNNLATTGPVIMQA-TSTDDVVNNLSLTIKLASGANSIDMSKITYHVTtnatdkiYVDANSS-----------------------------------------------------------------------------------------------------------------------------------------------------------------------
>AOAMet1_18_M0_10_1038524.scaffolds.fasta_scaffold220514_1	98	0.336	5.881E-18	28	127	298	6	109	204
----------------------------RGMTGLETAIILVAFVITAAAFAFVVLNMGFLTAEKAQSVISSGMTEASSALLVDSGVIGQFGTTGGDqdliDLTKLIFYIKLSQGHEPIDLDDSKLVATYTNA--------------------------------------------------------------------------------------------------------------------------------------------------------------------------
>L0HDX9	98	0.273	5.881E-18	27	132	298	6	109	206
---------------------------DDAFTGLEAAIVLIAFVVVAAVFSYVLLGAGFYTTQTAQETVHNGVVQASSSLEIVGDIMAIAEGADPARLSYINTSVALTAGGTPMDLT--QMVISCSDSNGGRN---------------------------------------------------------------------------------------------------------------------------------------------------------------------
>A0A0E3PR80	98	0.224	5.881E-18	24	126	298	21	127	212
------------------------RKDDKAFTGLESAIVLTAFVVVAAVFSYVVLGAGFTTSDTAKKTIDEGVKQTSSSVGLAGDVIAKGTPGATPTVDNITITLQLTAGQSPVDIgadsTTGMMVVAYSD---------------------------------------------------------------------------------------------------------------------------------------------------------------------------
>SRR5918911_3508394	98	0.350	5.881E-18	24	143	298	17	133	219
------------------------RRTRRGVIGIEAAIVLIAFVIVAAALSFVVLNAGFTTTQQAKTTVSQGLQTSSSVLAVSGTVVGHVN-GTSSSIDVITLPLRVASGSNNVDLQKSLVAVKYF--SKTKSYDNIYAGTLET----------------------------------------------------------------------------------------------------------------------------------------------------------
>MGYP000028600091	98	0.327	5.881E-18	24	139	298	8	127	239
------------------------RQSHRGVIGVESAIVMIAFVIVAAALAFVVLNMGFSTTQKAKTTIISGLGEASSSLEVAGKVKGIGCTTSAGgcstnaYLNATIIPLKIVSGGDSVNLQASTTTVKYI--SNSKSFDDIYAG--------------------------------------------------------------------------------------------------------------------------------------------------------------
>APIni6443716594_1056825.scaffolds.fasta_scaffold8950698_1	98	0.274	5.881E-18	22	129	298	27	150	248
----------------------NFSRDNSGVTGLETAIILIAFVVVAAVFAFTVMTAGLFSTEKAKTTSQAALTEASSSFILKGSVTATCAAGagplgckkdlapvgvADEYVDSITFTIALAIGAEQQRIDDESvFAIHYFDENN------------------------------------------------------------------------------------------------------------------------------------------------------------------------
>18246|scaffold00025_2|-375|00	98	0.299	5.881E-18	12	142	298	25	157	284
------------ISLSNNNNKTRKHR--RGILGIESAIVMIAFVVVAAALAFVVLNAGFGTTQKSKTTINEGLKSATGAVEVAGLVTGKkvtftlDDNSSVTALEYYSIPIKLASGANSVNLQPELTAVKYF--SKSVSYDNIYKGVVF-----------------------------------------------------------------------------------------------------------------------------------------------------------
>MGYP000580743519	98	0.356	5.881E-18	25	97	298	13	85	355
-------------------------RDQRGMTGLETAIILIAFVTVAAVFGYAVLSAGIFSAEKGKETVYAGLEQSKSSMELKGSVIAYGAPGDEGTI--------------------------------------------------------------------------------------------------------------------------------------------------------------------------------------------------------
>MGYP000297662293	98	0.262	5.881E-18	25	165	298	53	187	377
-------------------------TNKRAIIGLEAAIVLIAFVIIAAAFAFMVINQGLFATERGKTVIEQGLKQSSTPLIVDGTIFVRA-TPEGRAVNVIIIPLK-AYGVKYVSVGKGYVSVTIKVG--QKAWADIYGGVLYMSI-QHDTTETIT-LTNSSMTYY------------------------------------------------------------------------------------------------------------------------------------
>MGYP001331627533	97	0.384	7.954E-18	26	103	298	17	93	117
--------------------------NQRGITGIETAIVLIAFVVVASVFAFAVLNTGLLSSEKSKEATLGGLEETSATLSLRGQVIAVANTGT-TSVDTVKFT--------------------------------------------------------------------------------------------------------------------------------------------------------------------------------------------------
>SRR3972149_5653697	97	0.434	7.954E-18	21	89	298	5	73	120
---------------------RRLHRRQRGITGLETAIILIAFVVVASVFAYTVLSAGIFASEKGKEAIHAGLEEARSSMELVGSVKATA----------------------------------------------------------------------------------------------------------------------------------------------------------------------------------------------------------------
>SRR4030066_365513	97	0.341	7.954E-18	33	117	298	70	150	151
---------------------------------IETAIILIAFVVVASVFAYTVLSAGIFSSQKGQEAIHAGLEEARASMEIKGSVFAEGNGTATT----VIFTLTNALKGQKIDLTP------------------------------------------------------------------------------------------------------------------------------------------------------------------------------------
>tagenome__1003787_1003787.scaffolds.fasta_scaffold19179150_2	97	0.315	7.954E-18	28	152	298	16	141	195
----------------------------EGITGLETAIILIAFVMVASVFSYVVVSAGLLSSQKAKEAIYAGIETIMSVVEIKGDVIALVE---GSQVKEVYLFVGTPAAGGSVDFTdtangSNTVVISYMDNDQMFPTVN-WTMEKLSTVNTDNVLD-------------------------------------------------------------------------------------------------------------------------------------------------
>MGYP000452576365	97	0.349	7.954E-18	15	137	298	1	116	207
---------------KNMVGKRNRK--NAGLTGIETAIILIAFVIVAAVFSFAVLNTGFQSTQKAQDVMKAGMEQAASAMELDGGIII---SSEGGKLKTMNFTVRISPGKNPVSFDPAFLSISVTTPGYSRP--NIY----------------------------------------------------------------------------------------------------------------------------------------------------------------
>MGYP000474584675	97	0.391	7.954E-18	28	140	298	8	120	218
----------------------------RGIVGIEAAIVLIAFVIIAAALAYVVVNTGFFASQKSKDTIMRGISEAASALQLDGSVIAYVN--GSGNVTALVIPVKISVGREGVDVSNKSLVVTVWitGTDRSIYMPDIYNGT-------------------------------------------------------------------------------------------------------------------------------------------------------------
>4259|Ga0209501_10010695_3|+2892|00	97	0.281	7.954E-18	26	128	298	38	139	224
--------------------------DEQGITGLETAIILIAFVVVATVFAFAILNTGLGATSNAEDAISTAQNETQSTLVPRGDIILVASAG-LSDVEQIRFKLAPSPGARAISLAEEITLIQYSDND-------------------------------------------------------------------------------------------------------------------------------------------------------------------------
>UPI0003B7F353	97	0.300	7.954E-18	22	132	298	9	121	236
----------------------NLYSDRSGITGLETAIILIAFIVVAAVFAFTVMTTGLFSTEKAKTTAQAGITEASSTFAPKGAIVAQATalGTDNARVQTLFVQLQPATGSAGASINRADLAFIYVDKNQRYA---------------------------------------------------------------------------------------------------------------------------------------------------------------------
>MGYP000081036335	97	0.333	7.954E-18	26	140	298	15	129	246
--------------------------NRRGILGIESAIVMIAFVVVAAALAFVVLNAGFGTTQKSKTTISEGLQSATGAVEVAGLVTGqnRGTPETPEKLEFYSIPIKLASGANAVNLQKELTAVRYF--SNSVSYDNIYVGT-------------------------------------------------------------------------------------------------------------------------------------------------------------
>UPI000457EB0E	97	0.239	7.954E-18	0	127	298	0	154	251
MGARLLLIARR--------QLRRLAEDQSGITGLETAIVLIAFVVVAAVFAFTVLTTGLFTSEKAKETALKGVSSAGGSLELIGGVVAGGTNIGTTCdtaegptnpplapiitppyqnqtecdidwneasphIQTLRFRLGLALGVSAIPFDPNNILVTYQDE--------------------------------------------------------------------------------------------------------------------------------------------------------------------------
>8975|scaffold355213_2|-63|01	97	0.300	1.076E-17	27	134	298	14	123	143
---------------------------EEGITGLETAIILIAFVIVASVFAYVVLSAGLYSSQKVKQAVNSGIDSTMSTIELKGDILAKV---SATLVQEIYLFIGIPAAGTPIDFTNSsnttqKVIISYSDARHLTPLS-------------------------------------------------------------------------------------------------------------------------------------------------------------------
>ABLV01.1.fsa_nt_gi|185923476|gb|ABLV01196309.1|_1	97	0.284	1.076E-17	25	192	298	3	159	164
-------------------------RNRKGMVGIDTAIILIAFVLVAAAVAFVVLDMGMTSAQKAKQTMENGLQQASTALQVNGEVMAYVNT--NGYVQDIFIPLGVTPGTGYVSFAKNLLSVSLIAGN--MSYANIYNGVNETTLNSG------TSNLAAIAHYYDnNNSTSGEVLAVVYFIH--GNITPFVL---------------------------------------------------------------------------------------------------------
>MGYP001150316497	97	0.447	1.076E-17	23	89	298	8	74	175
-----------------------MRGNERGITGLETAIILIAFVVVASVFAYTALSAGLFSTQKSQEAVYSGLEETRSTLELKGGVIANG----------------------------------------------------------------------------------------------------------------------------------------------------------------------------------------------------------------
>AntAceMinimDraft_9_1070365.scaffolds.fasta_scaffold01597_3	97	0.357	1.076E-17	29	123	298	11	104	188
-----------------------------GFTGLEAAIVLIAFVVVASVFAYVILGAGFFTTQRAQETVYKSVEQASTNVQIVGNVYGIQSEGSTG-INEIRFSLKLTTGSPGVDLSRMQIIFS------------------------------------------------------------------------------------------------------------------------------------------------------------------------------
>MGYP000066221746	97	0.240	1.076E-17	27	126	298	6	105	203
---------------------------EEAFTGLEAAIVLIAFVVVAAVFSYVMLGAGFFTSQKSQEVVHSSVDQASSSVEIRGDVFGRDAGSTASEIEIVEFAVALTAGGTALDMNSSVLTFQKSD---------------------------------------------------------------------------------------------------------------------------------------------------------------------------
>MGYP000863700968	97	0.284	1.076E-17	17	123	298	0	108	205
-----------------MWKKWNISlKDDKAFTGLEAAIVLVAFVVVAAVFSYVMLGAGFYTTQKSQEVVHTGVQQASSSVELSGDLIGKGNAATpPTQVSTINLFLQLTSGGSSVDMGKTLIVFS------------------------------------------------------------------------------------------------------------------------------------------------------------------------------
>12485|scaffold02911_4|-3143|00	97	0.310	1.076E-17	27	126	298	10	106	208
---------------------------EEGFTGLEAAIVLIAFVVVAAVFAYVVLGAGLFTAQKAQATIHAGVQQGSSSMEVVGNVYGIA-VGQTDHLSYANTTVALTAGDTPMDIS--QMVISYND---------------------------------------------------------------------------------------------------------------------------------------------------------------------------
>MGYP001074940849	97	0.358	1.076E-17	24	140	298	8	119	211
------------------------RRNKRGIVGIEAAIVLIAFVVIAAALAYVVINMGFYSGQKAKSTIDSGVKEASSALILDGFLTGLA---SSGNLTGLAIPIKLAVGQEAVDMNQNSTVVAVF--GTGWALSNVYGGT-------------------------------------------------------------------------------------------------------------------------------------------------------------
>SRR3972149_5871401	97	0.307	1.076E-17	24	132	298	28	138	211
------------------------RKRQEGSPGLETAIILIAFVIVASVFAYVVLSAGLYSSQKAKEAVTAGLQSTMATVEIRGNIIARMQ---GGEVQEVFVTVGIPMAGTPVDFSPSTanispVVISYSDTNTLLP---------------------------------------------------------------------------------------------------------------------------------------------------------------------
>MGYP000111885915	97	0.309	1.076E-17	19	144	298	1	122	212
-------------------RRVERRRGSRGIVGLEAAIVLIAFVIIAAAFSFMVVNQGLFATERGKTVIQEGLKQASTPLTVDGSIFVKTD-STGDKITDFVIPLR-AFGVKYVAMWKNETVVTLKIG--SKAYADIYQGVDEDY---------------------------------------------------------------------------------------------------------------------------------------------------------
>MGYP001186776987	97	0.300	1.076E-17	14	132	298	26	142	213
--------------LNRIWRRLRRlPADEHGVTGLETAIILIAFVVVASVFGYVVLTTGVFTTEKGKDATTAGLNQIRSTLMTRGGATA-VRSSTDATVDALTIRVSTMPDGAPI--SATELTVQYQDSTQSAN---------------------------------------------------------------------------------------------------------------------------------------------------------------------
>MGYP000044062672	97	0.376	1.076E-17	25	141	298	5	117	221
-------------------------RNRRGIVGIEAAIVLIAFIIIAAALSYVVINMGFYTTQKTKETMQTGLEESLSALQLDGSVIGKTN--GAGHIEWVIVPVKLSAGKGTLDLNNGSLIVSVYLP--TATLLDIYVGVV------------------------------------------------------------------------------------------------------------------------------------------------------------
>MGYP000573481112	97	0.333	1.076E-17	24	139	298	8	122	235
------------------------RKQRRGILGIESAIVMIAFVVVAAALAFVVLNAGFGTTQKSKTTINEGLQAATGAVEVAGLVTGQDRaATTPEKLEFYSIPIKLASGANAVNLQKELTAVRYF--SNSIKYDNIYKG--------------------------------------------------------------------------------------------------------------------------------------------------------------
>3300021469.a:Ga0190361_1006144_4	97	0.411	1.076E-17	20	141	298	2	121	242
--------------------KRARLRNRLGIVGIEAAIVLIAFVVIAAALAYVVVNMGFYSSQEAKSTISRGISEATSALQLDGSVIAYTNrsSTRGTCVQYLLIPVKLSIGRSSLDLANTTTVVSVWGS----NLLNIYKGVV------------------------------------------------------------------------------------------------------------------------------------------------------------
>15120|scaffold30716_2|-549|00	97	0.419	1.076E-17	20	141	298	2	121	246
--------------------KRARLRNRLGIVGIEAAIVLIAFVVIAAALAYVVVNMGFYSSQEAKSTISRGISEATSALQLDGSVIAYTNrsDTRGTCVQYLLIPVKLSIGRSSLDLANTTTIISVWGS----NLLNIYKGVV------------------------------------------------------------------------------------------------------------------------------------------------------------
>1245|scaffold_28697_c1_2|+307|00	97	0.309	1.076E-17	23	154	298	11	154	264
-----------------------MKKFRRGLTGIETAIILIAFVIVAAAFAFAILNVGFQTTEKSQSVITEGMLQASSSIDLVGAVIAEDCynvTWTgpnangqynvtsianqpDGVVDIIRFTIKLSPGMTPVDLNPGKLVLSWTDKDQ--YLVNIY------PKSNNNDLANV-----------------------------------------------------------------------------------------------------------------------------------------------
>MGYP000058870590	96	0.378	1.455E-17	24	97	298	12	85	88
------------------------RSDQRGITGLETAIVLIAFVVVSSVFAFAALSTGLFSSDKAKETIRAGLAETRCSMELKGSVILTISVTGTSAI--------------------------------------------------------------------------------------------------------------------------------------------------------------------------------------------------------
>MGYP001478949033	96	0.295	1.455E-17	26	123	298	6	102	107
--------------------------NDKGFTGLEAAIVLIAFVVVAAVFSYVVLGAGFFTTQKAQESVHTAVGQATSAVELSGPVMVKAGT-APNTVGNASFYLQLAAGGAAVDVTKIGYTVS------------------------------------------------------------------------------------------------------------------------------------------------------------------------------
>MGYP000651538434	96	0.384	1.455E-17	26	102	298	33	110	111
--------------------------DQRGITGLETAIVLIAFVVVSSVFAFAALSTGLFSSDKAKETITAGLAETRGTLEQKGSIILTsSTTGTSGVVSQIQF---------------------------------------------------------------------------------------------------------------------------------------------------------------------------------------------------
>MGYP001254444294	96	0.336	1.455E-17	22	122	298	26	129	131
----------------------NIYFDDRGITGLETAIILIAFIVVAAVFAFTVMTTGLFSTEKAKTTAQAGIAEASSTFAPKGAIVAESNGmwaGPPRFVQWIYIQVTLATGATDASIDREDLAF-------------------------------------------------------------------------------------------------------------------------------------------------------------------------------
>SRR5574340_817932	96	0.333	1.455E-17	7	138	298	18	146	150
-------ICRRHIILQLMNSTTRSRKTRRGVIGIESAIVMIAFVIVAAALAFVVLNMGFSTTQKTKSAISSSIVESGSSLEVSGKVTGIG-YVSAGKLNATIVPLKIAGGGDAVNLDPATTAIKYY--SNSVRYDNIYN---------------------------------------------------------------------------------------------------------------------------------------------------------------
>MGYP001094675111	96	0.325	1.455E-17	13	130	298	3	119	168
-------------SLFDAIRLRLRRLPaaQEGVTGLETSIILIAFVVVASVFGYVVLTTGVFATEKSRDATTSGLNQIRTTLMQRGGVTAVKSASTDT-VDKLTLRVSTIASGEPIAFS--DLTILYQDANQS-----------------------------------------------------------------------------------------------------------------------------------------------------------------------
>MGYP000883105251	96	0.304	1.455E-17	24	128	298	12	112	178
------------------------HEEQKGITGLETAIILIAFVTVASVMAYSVLTAGIFSAERGKETVYKGLKSAQSTLEIKGSVLGLSE--NQTELDEIQFCMALSIPNEVVDV--NNLVFNYYDND-------------------------------------------------------------------------------------------------------------------------------------------------------------------------
>GraSoiStandDraft_60_1057301.scaffolds.fasta_scaffold615100_2	96	0.336	1.455E-17	32	123	298	0	90	181
--------------------------------GLEAAIVLIAFVVVAAVFSYVVLGAGFFTTQKSQETVHSGVAMASSAVEVLGDVYGIADNDGDD-IKYIQFTVGLAAGASTVDMNKTVMVFS------------------------------------------------------------------------------------------------------------------------------------------------------------------------------
>MGYP001290898666	96	0.288	1.455E-17	26	127	298	15	118	195
--------------------------DERGITGLETAIILIAFVVVAAVFAFAILNAGLGATSNAEDAISTAQTETQSTLAPRGDsiLVARGAGPAFADVETVSFKLAPSPGAKAISLANDITLVQYSDE--------------------------------------------------------------------------------------------------------------------------------------------------------------------------
>MGYP001276640866	96	0.288	1.455E-17	27	128	298	19	122	205
---------------------------DDAFTGLEAAIVLIAFVVVAAVFSYVVLGAGFFTTQKSQETVYKGVEQATSNIQMLGQVYGInsGATSASNAVNMIQFTIGLAPGAPSMDLDAMTIIYSAPDVN-------------------------------------------------------------------------------------------------------------------------------------------------------------------------
>ADurb_Met_01_Slu_FD_contig_21_1887355_length_277_multi_3_in_0_out_0_1	96	0.324	1.455E-17	24	139	298	1	115	230
------------------------RKHRRGILGIESAIVMIAFVVVAAALAFVVLNAGFGTTQKSKTTINEGLKSATGAVEVAGLVQGRGNTaANPPVLQFYSIPIKLASGAGEVNLQKDLTAVRYS--SKSVSYDNIYAG--------------------------------------------------------------------------------------------------------------------------------------------------------------
>22277|Ga0268276_1055548_2|-696|00	96	0.284	1.455E-17	24	118	298	38	129	233
------------------------RRGQAGMTGLQTAILLIAFSTVAAVFGYAVLNAGLYSAERGKETVYAGLQQARANMEIAGSVIVESD---NTDAVAILFTVRNAIAGAPIDMTPN-----------------------------------------------------------------------------------------------------------------------------------------------------------------------------------
>MGYP000214272605	96	0.444	1.455E-17	27	89	298	21	83	266
---------------------------QRGVTGLETAIILIAFVVVASVFAFTVLSTGIFSAERGKETIHAGLRGARSSLELKGSVIAEG----------------------------------------------------------------------------------------------------------------------------------------------------------------------------------------------------------------
>DewCreStandDraft_4_1066084.scaffolds.fasta_scaffold284112_1	96	0.350	1.455E-17	23	139	298	3	115	364
-----------------------RRSNKRGIVGIEAAIVLIAFVIVAAAFAFMVVNMGLTSTEKSKEAIQQGLKEASCPLTLDGSMLLKSE--SANNVATIIIPLK-TLGVKYVPMWTNETVVSIKIGT-RVAVANIYTG--------------------------------------------------------------------------------------------------------------------------------------------------------------
>7570|JGI24020J35080_1000047_117|-128882|00	96	0.384	1.455E-17	25	89	298	18	82	373
-------------------------RDEMGITGLETAIILIAFVVVASVFAYTVLSAGIFSSERGKEAVYAGLKEARGTLEPKGSVIATG----------------------------------------------------------------------------------------------------------------------------------------------------------------------------------------------------------------
>SRR4030042_7095346	96	0.414	1.967E-17	22	91	298	30	99	104
----------------------NLHRDDRGMTGLETAIILIAFVTVAAVFGYAVLSAGLFSAERGKETIYSGLQQAKSNLEVSGSVIAQSSD--------------------------------------------------------------------------------------------------------------------------------------------------------------------------------------------------------------
>MGYP001131831155	96	0.415	1.967E-17	25	89	298	15	79	118
-------------------------GDQRGGTGLETAIILIAFVVVASVFAFTVLSTGIFSAERGKETIHAGLKEARSSAELKGSVTANG----------------------------------------------------------------------------------------------------------------------------------------------------------------------------------------------------------------
>MGYP000745922732	96	0.264	1.967E-17	43	140	298	0	101	177
-------------------------------------------VLVSSVFAFAALSTGLFSADKAKDTIQAGLAETRGSMELKGSVVLTASVTGtasdGAKVSEISFQVSNAAGGEAIDLTPGKTLIKYTDATQSKMFLSTAGFT-------------------------------------------------------------------------------------------------------------------------------------------------------------
>HubBroStandDraft_2_1064218.scaffolds.fasta_scaffold2232517_1	96	0.270	1.967E-17	27	159	298	4	129	178
---------------------------QKGITGLETAIILIAFVTVAAVLAYTVLSAGIFSSERGKEAVYSGLNSAGSTMGVKGSVLGTGWNSTTPTLE---FTLSSAIQGANIDLT--KLTFNYYDG-HVVHSGNAAVGT-FTFKTNGAVVTTLSGTAQ------------------------------------------------------------------------------------------------------------------------------------------
>ETN02SMinimDraft_4_1059925.scaffolds.fasta_scaffold356663_1	96	0.267	1.967E-17	30	141	298	18	125	191
------------------------------FTGLEAAIVLIAFVVVAAVFSYVVLGAGFYTTQKSQETVYKSVEQATSNIQMVGNVYGIASTGSS-AIDSIVFTIGLTPGAPTADLTKMTVVYS---SDSVSPVKYTYGGAV------------------------------------------------------------------------------------------------------------------------------------------------------------
>SRR5208283_5841873	96	0.290	1.967E-17	21	127	298	6	113	199
---------------------HNIYRGQKGITGLETAIILIAFVTVAAVLAYTVLSSGIFSSEQGKAAVYSGLESAQSTMAVKGSVVGTGTEnqaGTAIDLTSVQFNLGLAITGTSVDLS--QCTFNYWDA--------------------------------------------------------------------------------------------------------------------------------------------------------------------------
>MGYP001215186913	96	0.283	1.967E-17	26	126	298	15	120	213
--------------------------DERGITGLETAIILIAFVVVAAVFAFAILNAGLGATSNAEDAISTAQTETQSTLAPRGDTILVARAPAapgdpFPDVETIRFKLAPSPGAKQISLDNGSTLVQYSD---------------------------------------------------------------------------------------------------------------------------------------------------------------------------
>MGYP001088365913	96	0.335	1.967E-17	12	139	298	0	122	220
------------MNIKKALQKLLKQT--RGMVGIEAAIVLIAFVIVAAAFSFMVVNMGLFSTQRGRETIQQGVSEASSPLTLDGSVHIWCN-ASATNVSGIVIPLK-TLGVRYVPMDTPESEIGFRIET-TVAYADIYNG--------------------------------------------------------------------------------------------------------------------------------------------------------------
>18719|scaffold_445570_c1_2|-270|00	96	0.299	1.967E-17	10	132	298	29	151	227
----------KGVTPMKRL-IQRLHQKQEGLTGLSTAIILIAFVIVASVFAYVVLSAGLYASQKVKEAVTSGLGSTMSVLELKGDVMAKMENG---VLTEVYLTVGIPAAGSPVDFgsvnGTQKVVISYADAQNIFP---------------------------------------------------------------------------------------------------------------------------------------------------------------------
>KBSSwiStaDraftv2_1062776.scaffolds.fasta_scaffold4267705_1	96	0.301	1.967E-17	26	126	298	25	130	229
--------------------------DERGITGLETAIILIAFVVVAAVFAFAILNAGLGATSNAEDAISTAQTETQSTLAPRGDVVLVARAPvapatAFSQVETIRFKLAPSPGAKQISLADLSTLIQYSD---------------------------------------------------------------------------------------------------------------------------------------------------------------------------
>MGYP001457556856	96	0.415	2.659E-17	7	83	298	0	74	87
-------MSNALVNLFKGSRRFGR--DERGITGLETAIVLIAFVVVSSVFAFAALSTGLFSSDKAKETISAGLAEARGTLELKG----------------------------------------------------------------------------------------------------------------------------------------------------------------------------------------------------------------------
>MGYP000244463475	96	0.329	2.659E-17	19	115	298	9	100	112
-------------------KRINGK--EEGITGLETAIILIAFVMVASVFSYVVLSAGLYSSQKAKQAVYAGLDSTMSTIEIKGDVIAK---MSNNSVEEIYLFVGIPSAGSPVDF--------------------------------------------------------------------------------------------------------------------------------------------------------------------------------------
>MGYP001039429430	96	0.444	2.659E-17	27	89	298	24	86	169
---------------------------QRGVTGLETAIILIAFVVVASVFAFTVLSTGIFSAERGKETIHAGLRGARSSLELKGSVVAEG----------------------------------------------------------------------------------------------------------------------------------------------------------------------------------------------------------------
>SRR5581483_8765821	96	0.325	2.659E-17	8	87	298	88	167	170
--------PGRRWPVRTLRKLLGRVHDERGITGLETAIILIAFVVVAAVFAFVVLSTGLFSSERGKEAVYAGLAKTRGTMELSSGVVA------------------------------------------------------------------------------------------------------------------------------------------------------------------------------------------------------------------
>UPI00073AFA91	96	0.444	2.659E-17	27	89	298	39	101	175
---------------------------QRGVTGLETAIILIAFVVVASVFAFTVLSTGIFSAERGKETIHAGLRGARSSLELKGSVVAEG----------------------------------------------------------------------------------------------------------------------------------------------------------------------------------------------------------------
>A0A0W8F0V0	96	0.250	2.659E-17	24	123	298	4	102	200
------------------------RNNEEAFTGLEAAIVLIAFVVVAAVFSYVVLGAGFFTTQKSQEVVYAGVGSAASNIVVKGDVYGI-STTTPAKIIYMQFDLGLAAGGYPIDIGQLNMIYS------------------------------------------------------------------------------------------------------------------------------------------------------------------------------
>MGYP001062142370	96	0.406	2.659E-17	26	89	298	29	92	204
--------------------------DQRGVTGLETAITLIAFVVVASVFAFIVLSTGIFSAERGKETIHAGLKEARSSAELKGSVIALG----------------------------------------------------------------------------------------------------------------------------------------------------------------------------------------------------------------
>MGYP001045275363	96	0.258	2.659E-17	15	118	298	2	121	244
---------------KFMRAVQRLHKGEKGLTGLETAIILIAFVTVAAVFGYAILSAGIFSTEKAKESVYQGMQEAKSTMVITGDVIASQnitsgaynttscpagyNYTATSSVGEIMVTLSNNIGGEPIDLTVP-----------------------------------------------------------------------------------------------------------------------------------------------------------------------------------
>MGYP000226941954	96	0.386	2.659E-17	23	97	298	29	103	253
-----------------------RVNEERGITGLETAIVLIAFVVVSSVFAFAALSTGLFSSDQAKETIRAGLSEARGTLELRGAVIAEDTDTDGDGV--------------------------------------------------------------------------------------------------------------------------------------------------------------------------------------------------------
>A0A2E8EZ14	96	0.284	2.659E-17	25	130	298	17	131	253
-------------------------REQSGITGLETAIVLIAFVVVAAVFAFTVLTTGLFTSEKAKETTLAGVASVSSTLSVKGSVTAIGGPVTGTNntcvpaacqfVDHIRVNLA-TTGGEEATFQAANIMLTYQDSSNV-----------------------------------------------------------------------------------------------------------------------------------------------------------------------
>MGYP000748001155	96	0.345	2.659E-17	6	89	298	0	83	259
------VIPTRERTLSHLRNSRRVLSGQRGVTGLETAISLIAFVVVASVFAFTVLSTGIFSAERGKETIHAGLRGARSSLELKGSVVAEG----------------------------------------------------------------------------------------------------------------------------------------------------------------------------------------------------------------
>MGYP001344014346	96	0.240	2.659E-17	26	127	298	18	154	275
--------------------------DQNGITGLETAIVLIAFVVVAAVFAFTVLTTGLFTSEKAKETALDGVSSAGGNLELMGAVVAGGTnigtqcdpargpttpplapiitppyqnqtgcdidwTEASPHVQTLRFRLGLALGVSAVPFDPNDILVTYQDE--------------------------------------------------------------------------------------------------------------------------------------------------------------------------
>SRR5574337_202349	96	0.366	2.659E-17	19	138	298	64	180	293
-------------------NSSSRRKTRRGVIGIESAIVMIAFVIVAAALDFVVLNMGFSTTQKAKSAISSSITEASSSLEIAGKVTGIG-YVSVGKLNATIIPIKVAGGGDSVNLDPATTTIKYY--SNSVRYDNIYN---------------------------------------------------------------------------------------------------------------------------------------------------------------
>MGYP000991849505	95	0.468	3.594E-17	24	87	298	9	72	73
------------------------KQNQKGITGLETAIILIAFVVVASVFAYTVLSAGIFSSQKGKEAVYAGLDQARSSLTLKGSVVG------------------------------------------------------------------------------------------------------------------------------------------------------------------------------------------------------------------
>MGYP000627806010	95	0.341	3.594E-17	25	105	298	11	92	95
-------------------------RNERGLSALETAITLIAFVVVAAVFAFTMLSAGMFSTEKSKEAIYAGLDEVRSSVELRGSVIAIaATTGSAGSVESLAFTVR------------------------------------------------------------------------------------------------------------------------------------------------------------------------------------------------
>MGYP001103454094	95	0.288	3.594E-17	25	130	298	19	143	164
-------------------------RRQNGITGLKTAIVLIAFVVVASVFAFTILSAGAFSSEANKQTIHAGLKETRTRLRQHGSAFAFSGyVGNTQAVHKLVFIVSNSLAGESVDLTahyttddpstdpdivvgaNTMTTISYADENQR-----------------------------------------------------------------------------------------------------------------------------------------------------------------------
>SRR5664279_127107	95	0.311	3.594E-17	10	115	298	68	170	182
----------RRAQKMVVWNKLNK--NQSGQAALEAAIILIAFVVVASVFAFAILSAGQSSTQKGEQAIYSGLANVQSSMEVKGAVIAKGNSG-STAVQYVVFTVAPVSGGNPVKL--------------------------------------------------------------------------------------------------------------------------------------------------------------------------------------
>MGYP001296330705	95	0.291	3.594E-17	29	131	298	1	103	189
-----------------------------GITGLQTAIVLISFVIVSSVFAFAILSTGLFSAAKAKEAAVNSIESTASTLQHKGSIRAFESAGTADTIATITFRLATAASATEVSLLPSTTLVVYIDAQNFK----------------------------------------------------------------------------------------------------------------------------------------------------------------------
>A0A0E3P0H8	95	0.256	3.594E-17	26	139	298	12	131	198
--------------------------DEKAFTGLESAIVLTAFIVVAAVFSYVVLGAGFSTSDTAKATVDEGIKQATSSIELAGDVIG-VEGSTDNTLDNLLVTIQLTAGQAPVDIGENSTddmlVVSYWDAglyESNVTWSKTFIG--------------------------------------------------------------------------------------------------------------------------------------------------------------
>SRR5574337_1944632	95	0.382	3.594E-17	24	138	298	32	143	202
------------------------RKTRRGVIGIESAIVMIAFVIVAAALAFVVLNMGFSTTQKAKSAISSSITEASSSLEIAGKVTGIG-YVSVGKLNATIIPIKVAGGGDSVNLDPATTTIKYY--SNSVRYDNIYN---------------------------------------------------------------------------------------------------------------------------------------------------------------
>APLow6443716910_1056828.scaffolds.fasta_scaffold1345392_1	95	0.309	3.594E-17	28	178	298	12	158	213
----------------------------RGIVGIEAAIVLIAFVVIAAAMAYVCINMGFFAAQKAKSTIDQGIQEATSGLEIDGFVTGETN-STNVAVTYLAIPLKLSVGQDQVDLANNSVVVAVQCGN--FSLANVYSGVRTS--NDSSMTDLMANVTNaPNAMCFLYNSQYSTDTALT-----------------------------------------------------------------------------------------------------------------------
>V4JQ72	95	0.285	3.594E-17	25	192	298	6	160	214
-------------------------RNRRAMVGVDTAIILIAFVLVAAAVAFVVLDMGMTSAQKAKQSMENGLQQASTALQVNGEVMAYVNT--NGYVQDIYIPLGVTPGTGYVSFAKNLLSVSLIAGN--MSYANIYNGVNETTLGNS------TSNLSAIASYYDNN-YQGKVLAVVYFIH--GNITPFVL---------------------------------------------------------------------------------------------------------
>RifCSP16_2_1023846.scaffolds.fasta_scaffold02320_4	95	0.288	3.594E-17	26	127	298	31	134	218
--------------------------DERGITGLETAIILIAFVVVAAVFAFAILNAGLGATSNAEDAISTAQTETQSTLAPRGDsiLVARGAGPVFADVESVAFKLAPSPGAKAISLANDITLVQYSDE--------------------------------------------------------------------------------------------------------------------------------------------------------------------------
>MGYP001030538424	95	0.330	3.594E-17	25	138	298	12	124	219
-------------------------RNKKAVSGLETAIVLIAFVIVASAFAYAVLNMGFLATQKSQEVAVGGLQAASAAIVLDGPVYGYsTQSGANANLTTIIFWMKTASGADSIDLNVNKTTIGFQNPRGV--WPNVYN---------------------------------------------------------------------------------------------------------------------------------------------------------------
>GraSoiStandDraft_48_1057284.scaffolds.fasta_scaffold3436882_1	95	0.341	3.594E-17	21	140	298	1	116	221
---------------------RRLHKDRRGIVGIEAAIVLIAFLIVAAALSYVVINMGFYITQKTKETMQSSLDESLGALQLDGLVAGKTN--NDSQIEWLVIPMKLSVGKEGLDLRKEAIVVSVYLPN--ATLINIYNGV-------------------------------------------------------------------------------------------------------------------------------------------------------------
>3300009503.a:Ga0123519_10004952_3	95	0.350	3.594E-17	21	140	298	2	118	223
---------------------RNMRMNRKGLTGIETAIIVIAFVIAASVFAFAVLNMGLLTTAKAQDAIVSGVGQAQSSLKITSVYAYSDEEGSDAKCKGVAILVQPS-GTANVDFTPTKVAISYKNAN--VAYPDVYEGS-------------------------------------------------------------------------------------------------------------------------------------------------------------
>7512|contig_128538_2|-469|01	95	0.359	3.594E-17	26	139	298	34	143	252
--------------------------NKKGIVGIEAAIVLIAFVVIAAALSYVVINMGFFTTQKTKEAMQSGLDESLSALQLDGLVTGKTN--NQTRIEWLVLPVKLSAGKASIDLKNGTVVVSVYLPD--ATLLNLYQG--------------------------------------------------------------------------------------------------------------------------------------------------------------
>SRR3989304_878686	95	0.325	3.594E-17	15	141	298	31	157	270
---------------MNLIQKWHKNNTHRALIGLESAIILIAFVLVAVALAFVVLNMGFSTAQKAKTTIISTMTTTDSSLEIEGGVIASSyrPPGGPPSLNVTSIPIKVTAGGESVNLAPSDTAVKYL--SNQITYDDIYNGTL------------------------------------------------------------------------------------------------------------------------------------------------------------
>MGYP000185602282	95	0.338	3.594E-17	9	141	298	23	154	351
---------VNVVNLGEVMGRYTRKLR-RGIVGVEAAIVLIAFVIISAAFAFMVINMGLFATQRSKDTISQGLREASSPLQVDGSIFVR--TTSDLDVNASIIPLR-SMGVKYVPVGKDETVVSLSivyREGSSKSFANIYYGVV------------------------------------------------------------------------------------------------------------------------------------------------------------
>23244|Ga0272441_12079613_1|-3|10	95	0.390	4.859E-17	26	107	298	12	92	93
--------------------------RERGITGIETAIILIAFVVVSSVLAYVVLSAGVFATQKSKEAVYAGLEEARGTVKLLGEVVAK-DTDGDGCVELVTFTIANA----------------------------------------------------------------------------------------------------------------------------------------------------------------------------------------------
>SRR3972149_820849	95	0.339	4.859E-17	21	124	298	4	109	111
---------------------PRRRERQEGIPGLETAIILIAFVIVASVFAYVVLSAGLFSSQKAKEAVNAGLDSSMATGVIKGDIIAKME---ESVLTEIIFGVAIPSAGSPVDFAPPsennsSVIISY-----------------------------------------------------------------------------------------------------------------------------------------------------------------------------
>MGYP001296326619	95	0.327	4.859E-17	13	129	298	3	118	133
-------------SLFDPIRLRLRRLPaaQEGVTGLETAIILIAFVVVASVFGYVVLTTGIFATEKGKDATMAGLEQVRTTLQQRSGVT-TVKSLTENTIDRIKLRVSSMPGGAAVD--PVELSVHYQDSTQ------------------------------------------------------------------------------------------------------------------------------------------------------------------------
>ETNvirenome_6_85_1030632.scaffolds.fasta_scaffold275094_1	95	0.362	4.859E-17	25	140	298	4	116	174
-------------------------RKKRGMVGIDTAIILISFVLVAAAVAFVVLDMGMTSATKAKQTMVNGLQEASTALEVNGEILGVVN-GTGTGIEEIAIPLGVTPGTGYVSFDTDTFVVSFTDQYG--TYPNIYSGV-------------------------------------------------------------------------------------------------------------------------------------------------------------
>MGYP001122948090	95	0.377	4.859E-17	27	140	298	9	119	179
---------------------------KKGIVGVEAAIVLIAFIIIAAALSYVVINMGFYTTQKTKETMSAGVEESTSALLLDGVVTGKTN-ASSGEIEYLIIPVKLSVGKTPLDLKNGTVVVSVYLSN--ATLMNIYRGV-------------------------------------------------------------------------------------------------------------------------------------------------------------
>MGYP001205739397	95	0.386	4.859E-17	15	89	298	19	93	190
---------------MRGLMKYLAWRDERGITGLETAIVLIAFVVVSSVFAFAALSTGLFSSDKSKETIRAGLAEAQGTLELRGDVKVKA----------------------------------------------------------------------------------------------------------------------------------------------------------------------------------------------------------------
>A0A0E3WRY9	95	0.252	4.859E-17	24	126	298	8	113	197
------------------------RKDEKAFTGLESAIVLTAFVVVAAVFSYVVLGAGFTTSDTAKKTIDEGVKQTTSSVELAGDVIAKGDT-TNEKVKYLLVTLQLTAGQSPVDIgesnGTGKMIVSYTD---------------------------------------------------------------------------------------------------------------------------------------------------------------------------
>MGYP001179943549	95	0.273	4.859E-17	26	142	298	39	154	206
--------------------------DEQGITGLETAIILIAFVVVAAVFAFAILNAGLGATSNAEDAISTAQTETQSTLAPRGDVVLIARAG-LADVEIIMFKLAPSPGAKQISLADGSTLIQYSDNTTAAETAQLNGAALL-----------------------------------------------------------------------------------------------------------------------------------------------------------
>UPI0006B4B8FC	95	0.352	4.859E-17	27	145	298	5	120	214
---------------------------HRGVIGVESAIVMIAFVIVAAALAFVVLNMGFSTTQKTKQAIVSSADEASSALEIAGKVIGSGHV-TAGKLNATAIPLKIVSGGASINLNPANAAIRYLSNN--VEHGNIYAGAIPTGV--------------------------------------------------------------------------------------------------------------------------------------------------------
>LauGreDrversion4_1035100.scaffolds.fasta_scaffold116381_3	95	0.218	4.859E-17	25	127	298	17	158	271
-------------------------GDQSGITGLETAIVLIAFVVVAAVFAFTVLTTGLFTSEKAKETAMAGVSSAGGSLELVGAVIAGGDniglacrttmaaqgppapihpdspyeNASGCDVDWnlvpptiyphvqtLRFRLGLALDAEDVSFDPNQILVTYQDD--------------------------------------------------------------------------------------------------------------------------------------------------------------------------
>MGYP001096062949	95	0.406	4.859E-17	26	89	298	8	71	293
--------------------------DQRGVTGLETAITLIAFVVVASVFAFTVLSTGIFSAERGKETIHAGLKDARSSAELKGSVIALG----------------------------------------------------------------------------------------------------------------------------------------------------------------------------------------------------------------
>MGYP001157857055	95	0.400	4.859E-17	25	89	298	11	75	350
-------------------------RQEKGVTGLETAIILIAFVVVASVFAFTVLSTGIFSAERGKETIHAGLKGARSSLEIKGSVIANG----------------------------------------------------------------------------------------------------------------------------------------------------------------------------------------------------------------
>MGYP000250477224	95	0.439	4.859E-17	24	89	298	9	74	371
------------------------HKSERGITGLETAIILIAFVVVAAVFAYTALSAGLFSTQKSQEAVYSGLEETRSTLELKGGVVAQG----------------------------------------------------------------------------------------------------------------------------------------------------------------------------------------------------------------
>MGYP000480529004	94	0.444	6.567E-17	27	89	298	13	75	106
---------------------------QRGVTGLETAIILIAFVVVASVFAFTVLSTGIFSAERGKETIHAGLRGARSSLQLKGSVVAEG----------------------------------------------------------------------------------------------------------------------------------------------------------------------------------------------------------------
>SRR4030043_1733064	94	0.351	6.567E-17	16	109	298	25	117	118
----------------KVNHLKSMKRKDEGVTGLEAAIVLIAFVVVAAVFSYVVLGAGFFTTQKAQETIYKGLEQSPSNTQLIGNVYGLSN-DTSKGISEIRFSVGLGPG--------------------------------------------------------------------------------------------------------------------------------------------------------------------------------------------
>SRR3989304_5920980	94	0.358	6.567E-17	26	103	298	42	118	120
--------------------------NQKGITGLETAIILIAFVVVASVFAFTVLSTGIFSAEKGKEAVNSGLQTARSSMELVGSVVAK-DTDADDEVEQGVFT--------------------------------------------------------------------------------------------------------------------------------------------------------------------------------------------------
>MGYP001392285501	94	0.283	6.567E-17	27	132	298	9	112	150
---------------------------DNAFTGLEAAIVLIAFVVVAAVFSYVLLGAGFYTTQTAQEAVHSGVAQASSSLEIVGDMLAIAEGTNPTRLTYVNTSVALTAGGTSMDLT--QMVISCADNNGGRN---------------------------------------------------------------------------------------------------------------------------------------------------------------------
>SRR3990172_7074959	94	0.318	6.567E-17	24	127	298	47	154	156
------------------------HKNEKGITSLVTAIILIAFVIVASVFAFVVLSTGLFSAEKGKAAVFAGLEKARGNLEVRGSVTAASAVP--PAVDSITFNLGLAAAGSPtlVDeltiGDANNIAINYIDE--------------------------------------------------------------------------------------------------------------------------------------------------------------------------
>MGYP000347907531	94	0.288	6.567E-17	24	117	298	9	119	173
------------------------HNDNKGITGLETAIILIAFVVVASVFAYTVLSAGIFSSEKGKEAVYEGLDEASSGLVLLGmpslytpddlylygevPAAGTKATNTGAAVARVDFVVGLAASnGTPMDLSP------------------------------------------------------------------------------------------------------------------------------------------------------------------------------------
>A0A101GR10	94	0.315	6.567E-17	21	115	298	11	103	203
---------------------PHRGLPETGFTGLEAAIVLIAFVIVAAVFAYVVLTTGILFSGESQSTIHQGIREAGSSVTVTGMVYGVSNTP--GYIDSVIVPVGLTAGSEPIDF--------------------------------------------------------------------------------------------------------------------------------------------------------------------------------------
>1106|Ga0265326_10000201_11|+8442|00	94	0.320	6.567E-17	5	138	298	36	165	280
-----LIIP-PNTNPKTMNSAVRSRKTRRGVIGIESAIVMIAFVIVAAALAFVVLNMGFSTTQKAKTAISSSVTESSSALEIAGKVTGFGDIANA-QLNATVIPLKVAGGGDAVSLDPTLTDIKYY--SNTVRYDNIFG---------------------------------------------------------------------------------------------------------------------------------------------------------------
>MGYP000344900655	94	0.378	8.874E-17	24	97	298	11	84	86
------------------------KSEQEGITRLETAIVLIAFVVVSSVFAFAALSTGLFSSDKAKETIQAGLAETRGSMELKGSVILTATATTTGVV--------------------------------------------------------------------------------------------------------------------------------------------------------------------------------------------------------
>MGYP001387566825	94	0.428	8.874E-17	27	89	298	13	75	115
---------------------------QQGVTGLETAIILIAFVVVASVFAFTVLSTGIFSAERGKETIHAGLRGARSSLELKGSVVAEG----------------------------------------------------------------------------------------------------------------------------------------------------------------------------------------------------------------
>SRR5512137_2934406	94	0.297	8.874E-17	27	127	298	40	135	138
---------------------------EKGITGLETAIILIAFVTVAAVLAYSVLSAGIFSSERGKEAVYQGLSTAQATMKVTSSVYAQGNGST---VDNVSFQLSSVLQNQNVDL--GKCVVNYQDP--------------------------------------------------------------------------------------------------------------------------------------------------------------------------
>1960|Ga0302252_1000008_356|-404955|00	94	0.284	8.874E-17	26	134	298	20	126	212
--------------------------RDTAFTGLEAALILIAFVVVAAVFSYTVLNTGFMVTQKSQSVIFRAVEQSTSTLEIPGTIYGIGDESSTTEIYKINFSCGIPLSGSPVDF--EKIVLTYSNSSWLETLD-------------------------------------------------------------------------------------------------------------------------------------------------------------------
>MGYP001036804116	94	0.341	8.874E-17	24	140	298	6	119	213
------------------------RRNKRGIVGIEAAIVLVAFIIIAAALSYVVINMGFYTSQKTKETMQTGLDESLTALQLDGIVTAKTN-ASSSEILNVLVPVKLSAGKAAIDLGEDAVVVSIYLNNQ--TLLNIYNGS-------------------------------------------------------------------------------------------------------------------------------------------------------------
>GraSoiStandDraft_53_1057289.scaffolds.fasta_scaffold4320626_1	94	0.279	8.874E-17	25	192	298	8	162	216
-------------------------RNRRAMVGVDTAIILIAFVLVAAAVAFVVLDMGMTSAQKAKQSMENGLQQASTALQVNGEVMAYVD--SSGYVQDIFIPLGVTPGTGYVSFAKNLLSVSLIAGN--MSYANIYNGV------NETTLNYNTSNLTAIASYYDKSYP-GKVLAVVYFI--QGNITPFVL---------------------------------------------------------------------------------------------------------
>SRR4030042_3001764	94	0.356	8.874E-17	26	168	298	35	175	237
--------------------------NKRAIVGIEAAIVLIAFVVIAAAMAYVVINMGFYSAQQAKSTIDKGIGEATSALTLDGFLVGRTN---GTSIQWIAIPVKLAVGQSEVDMASDTVVIAVVGSD--FALSNIYSGATNTTTANVETLMTAVgsgNTTAGNATCYIFN---------------------------------------------------------------------------------------------------------------------------------
>SRR5574337_858980	94	0.356	8.874E-17	23	137	298	44	155	270
-----------------------RRRTRRGVMGIEAAIVMIAFVIVAAALAFVVLNMGFSTTQKAKTAVISSQTEASSALEIAGKVTGIG-YVSGGVLNATIIPIKVASGGDSVSLNPNQTSIKYYSD--TVRYDDIY----------------------------------------------------------------------------------------------------------------------------------------------------------------
>23244|Ga0272441_11270632_1|+217|01	94	0.417	1.199E-16	10	88	298	21	99	110
----------KRRSANERLKIIMRHDGQRGITGLETAIVLIAFVMVASVFAYVVLSAGLFSSQKAKEAVYQGMSQTSGSVSLKGNVYAR-----------------------------------------------------------------------------------------------------------------------------------------------------------------------------------------------------------------
>MGYP001190567746	94	0.365	1.199E-16	26	107	298	16	96	112
--------------------------DQRGITGLETAIVLIAFVVVASVFAFAVLNVGLLSSQKSEQAALGGLEATSASLSIRGDVIASANAGK-TAIDTVRFNLAPA----------------------------------------------------------------------------------------------------------------------------------------------------------------------------------------------
>MEHZ01.3.fsa_nt_MEHZ010821790.1_2	94	0.300	1.199E-16	24	123	298	4	102	190
------------------------KKDNEAFTGLEASMVLIAFVVVASVFSYVMLGAGFFSTQKSQQVIQAGIGQTSGNIALKGEIFGIADNNTAT-IEKIQFGVGPAIAGTNVDFSRMGITWS------------------------------------------------------------------------------------------------------------------------------------------------------------------------------
>A0A0F7GF56	94	0.333	1.199E-16	27	128	298	15	107	194
---------------------------KKGITGLETAIILIAFVTVAAVLAYTVLSAGIFSSERGKEAVYSGLESAQSTMTVKGSVLIVDNAD-------LQFNLAMAVTGGSVDL--NKMVVNYFDSN-------------------------------------------------------------------------------------------------------------------------------------------------------------------------
>SRR3989304_9040433	94	0.364	1.199E-16	13	141	298	35	159	269
-------------KLMNLIQKGHRHT-HRGIIGVESAIVLIAFVIVAAALAFVVLNMGFATTQKAKTTIISSLSEASSGIAVSGKVTAIANVAAD-NVNATSIPLKITSGGDSINLDNSTVSLKYL--SNTVEYDNILVATL------------------------------------------------------------------------------------------------------------------------------------------------------------
>SRR3970282_1031669	94	0.372	1.199E-16	13	141	298	41	165	275
-------------KLMNLIQKGHRHT-HRGIIGVESAIVLIAFVIVAAALAFVVLNMGFATTQKAKTTIISSLSEASSGIAVSGKVTAIANVAAD-NVNATSIPLKITSGGDSINLDNSTVSIKYL--SNPVEYDNILVATL------------------------------------------------------------------------------------------------------------------------------------------------------------
>MGYP000560166007	93	0.375	1.620E-16	21	92	298	30	101	104
---------------------SNLKKDQRGITGLETAIVLVAFVLVASVFAFAVLSTGLVASEKSKETSLESLKEASSTLMVRGRVVGTANSD-------------------------------------------------------------------------------------------------------------------------------------------------------------------------------------------------------------
>APLak6261694202_1056214.scaffolds.fasta_scaffold42455_1	93	0.292	1.620E-16	25	123	298	5	102	190
-------------------------RDDAAFTGLEASLVLIAFVVVAAVFSYVTLGAGFFSTQKSQQVIQSGIAQVSGNIAVKGEIFGIANNDT-TNIEKIQFDIGPTVGGTPVDYSRISLTWS------------------------------------------------------------------------------------------------------------------------------------------------------------------------------
>MGYP000285867409	93	0.274	1.620E-16	27	137	298	11	132	192
---------------------------KKAITGIETAIILIAFVIVAAAFAFIILSMGFFAGERAKGVISGGLKEAASAIELDGSVIAYGgrvtgsqgnfttsTTGTLNNVTSIVIYIKLSTGQQPMDLRVGRLTILY--ANTKTSIDNIY----------------------------------------------------------------------------------------------------------------------------------------------------------------
>OM-RGC.v1.005523731	93	0.333	1.620E-16	25	140	298	9	123	221
-------------------------RKKRGIVGIEAAIVLIAFVVIAAALAYVVINMGFYSAQTAKSTISKGINEATSALELDGYITAwTSSDGSTCNVTALAIPLKLAVAQQQVDMAGNTVVVAVEGAN--FSLANVYNGS-------------------------------------------------------------------------------------------------------------------------------------------------------------
>15094|scaffold_721_c1_2|-686|00	93	0.412	1.620E-16	25	87	298	9	71	276
-------------------------RDQRGITGLETAIILIAFVVVAAVFAYTALSAGIFSAQKGQETIYSGLKQAAGSMEIKGGMIA------------------------------------------------------------------------------------------------------------------------------------------------------------------------------------------------------------------
>MGYP000950093447	93	0.395	2.189E-16	25	105	298	24	103	104
-------------------------RDEQGVTALETAIILIAFVVVASVFAFTILSSGTSSTQQAKEAIASGLEQVSGALEVRGSVIATGNV-TDGEVSTVVFTLA------------------------------------------------------------------------------------------------------------------------------------------------------------------------------------------------
>MGYP001371337609	93	0.305	2.189E-16	17	110	298	0	94	107
-----------------MYKKVPGGSPQRGIAGLEAAIILITFVVAASVFAFTVLSTGIFTSERAKETIFAGVEETKGAIETRGAVVAyKADPGGTNTIYKVSLIVSNAVSG-------------------------------------------------------------------------------------------------------------------------------------------------------------------------------------------
>SRR5574338_343985	93	0.344	2.189E-16	24	139	298	0	119	132
------------------------RQSHRGVIGVESAIVMIVFVIIAAALAFVVLNLGFSTTQKAKTTIVSSLGEASSSLEVSGKVTGTGCTTaaggcsTTPRLNVTAIPIKIASGGESVNLALATASIKYL--SNSIQYDNIYTG--------------------------------------------------------------------------------------------------------------------------------------------------------------
>MGYP001161387493	93	0.325	2.189E-16	43	131	298	0	87	166
-------------------------------------------VVVSSVFAFSALSTGLFATDQAKNTAGAGLSEARGNLDLRGGVIA-EDTDADGDVDKVHFQVSNAAGGGPIDLSQGKTIIRYTDSSQSV----------------------------------------------------------------------------------------------------------------------------------------------------------------------
>MGYP000296226918	93	0.327	2.189E-16	25	127	298	4	110	205
-------------------------RNRRGMTGLETAIILVAFVITAAAFAFVVLNMGFLTAEKAQSVISAGMTEASSSILMDSGMVGqfqnVTGPQSGIDLVKLTFYIKLSQGHEPVDLSSDKLVATYTNA--------------------------------------------------------------------------------------------------------------------------------------------------------------------------
>A0A1F5D0M8	93	0.345	2.189E-16	28	127	298	7	113	208
----------------------------RGMTGLETAIILVAFVITAAAFAFVILNMGSLTAEKAQSVIATGMAEASSSMLIDnGVVGYFGNTTTAPvlqsnvYLYKVVFYIKLSQGHEPIDVSDNRLVATYTNA--------------------------------------------------------------------------------------------------------------------------------------------------------------------------
>GraSoiStandDraft_23_1057293.scaffolds.fasta_scaffold3927178_1	93	0.333	2.189E-16	26	141	298	3	122	209
--------------------------RRRGMTGLETAIILVAFVITAAAFAFVVLNMGFLTAEKAQSVIATGISEASSSMLIDsGLVGYFSNTTlvpvtqADVCLTKVVFYIKLSQGHEPIDVDDARLVATYT---NSRCHAVIYSSSV------------------------------------------------------------------------------------------------------------------------------------------------------------
>SRR5574337_934406	93	0.344	2.189E-16	19	137	298	45	160	274
-------------------NSSSRRKTRRGVIGIESAIVMIAFVIVAAALAFVVLNMGFSTTQKAKSAISSSITEASSSLEIAGKVTGIG-YVSVGKLNATIVPLKIAGGGDAVNLDPAVVSIKYYSD--TVRYDNIY----------------------------------------------------------------------------------------------------------------------------------------------------------------
>MGYP000020515039	93	0.301	2.189E-16	30	134	298	0	104	300
------------------------------ITGLETVIVLMAFVLVASVFAFAVLSTGLISAEKSKETALGSLSEASATLMVWDSVVGTSN-SSLTALDTVKFTLSSATQAdEAAEVSSASTVITYLDDDQALNLS-------------------------------------------------------------------------------------------------------------------------------------------------------------------
>MGYP001123021469	93	0.426	2.957E-16	25	106	298	9	87	90
-------------------------TREQGITGIETAIILIAFVIVASVFAYVALSAGLFSTQKAKEAIYSGLDEAKSTVEIKGNVYGRME---SAVLREVYFTLAP-----------------------------------------------------------------------------------------------------------------------------------------------------------------------------------------------
>MGYP001086406473	93	0.428	2.957E-16	27	89	298	21	83	120
---------------------------ERGVTGLETAIILIAFVVVASVFAFTVLSTGIFSAERGKETIHAGLKGARSSLALKGSIVASG----------------------------------------------------------------------------------------------------------------------------------------------------------------------------------------------------------------
>MGYP000226889424	93	0.347	2.957E-16	24	144	298	3	120	121
------------------------KRLKRGMVGIEAAIVLIAFVIVAAALAFVVLNMGFLTTQRSGIVIRSGLGEASTALEVDGSVLAFSQKG--DVVNYTMIPIKVSPGRHLVDLHPDRASILYW-STEAGSYADIYTAYGYVY---------------------------------------------------------------------------------------------------------------------------------------------------------
>SRR3990172_5712673	93	0.430	2.957E-16	27	91	298	71	135	137
---------------------------QRGITGLETAIILIAFVVVASVFAYTVLSAGIFSAEKGKEAIHSGLETARSSMEIVGAVVAKDTD--------------------------------------------------------------------------------------------------------------------------------------------------------------------------------------------------------------
>MGYP001488289990	93	0.428	2.957E-16	27	89	298	21	83	140
---------------------------ERGVTGLETAIILIAFVVVASVFAFTVLSTGIFSAERGKETIHAGLKGARSSLALKGSIVASG----------------------------------------------------------------------------------------------------------------------------------------------------------------------------------------------------------------
>MGYP001204728694	93	0.412	2.957E-16	27	89	298	21	83	162
---------------------------ERGVTGLETAIILIAFVVVASVFAFTVLSTGIFSAERGKETIHAGLKGARSSMAIKGSVVANG----------------------------------------------------------------------------------------------------------------------------------------------------------------------------------------------------------------
>EndMetStandDraft_9_1072997.scaffolds.fasta_scaffold5205736_1	93	0.297	2.957E-16	39	139	298	0	98	196
---------------------------------------LIAFVVVAAVFAFTVLTTGLFTSEKAKETALAGVATTSSSLTVKGNVIAQTDGAAPDVVERIRIKLATATGVERVEFIPSDIIITYLDDQNVGEF--IYPG--------------------------------------------------------------------------------------------------------------------------------------------------------------
>SRR5574340_326665	93	0.339	2.957E-16	24	138	298	57	168	207
------------------------RKTRRGVIGIESAIVMIAFVIVAAALAFVVLNMGFSTTQKAKTAISSSVTESSSALEISGKVTGFGDVAKS-QLNATMIPLKVAGGGDAVSLDPTLTDIKYY--SNSVRYDNIFG---------------------------------------------------------------------------------------------------------------------------------------------------------------
>18715|scaffold984680_1|-22|01	93	0.282	2.957E-16	21	144	298	17	138	209
---------------------RSRGLSEAGFTGLEAAIVLIAFIVVASVFAYVALQAGFSSAQRSQSVIHQGIQEAGSSCTVTGTIYGISSAP--GFIESVIIPVGLTAGNEPIDMTTVSIRFIGPRHSEIVEQANPLVDVFPGY---------------------------------------------------------------------------------------------------------------------------------------------------------
>MGYP000580741880	93	0.353	2.957E-16	26	141	298	8	118	221
--------------------------DKRGIVGIEASIVLIAFVVIAAALACVVINMGFYSSQKVKDTINRGVNEASSSLQLDGQVIGKTN--STRHLIIIVLPVKVSVGRSEVDLNANTTVVSI---EGRTCLLDVYKGVL------------------------------------------------------------------------------------------------------------------------------------------------------------
>SRR3989338_138696	93	0.338	2.957E-16	15	142	298	27	154	264
---------------MNLIQKGHKNNSHRALIGLESAIIIIAFVIVVAGLAFVVINMGLSTSQTAKTAIRSTMTSASSSLEPEGKVIASSYRPpvGEPSLNVTSIPIRIAAGGESVNLDPTVTAVKYL--SNQITYDNIYSGTLM-----------------------------------------------------------------------------------------------------------------------------------------------------------
>DeetaT_5_FD_contig_31_521321_length_203_multi_6_in_0_out_0_1	93	0.371	2.957E-16	25	94	298	12	81	351
-------------------------RQERGVTGLETAIIMIAFVVVASVFAFTVLSSGIFAAERGKETIHAGLKGARSSLEIKGSVVANGITDKT-----------------------------------------------------------------------------------------------------------------------------------------------------------------------------------------------------------
>MGYP001209327044	93	0.393	2.957E-16	24	89	298	18	83	363
------------------------RRTELGVTGLETAIILIAFVVVASVFAFTVLSTGIFVSERGKETVYAGLQQASGSIEIKGSVIASG----------------------------------------------------------------------------------------------------------------------------------------------------------------------------------------------------------------
>23250|scaffold16289_7|-5155|00	93	0.476	2.957E-16	24	86	298	9	71	375
------------------------HSRQKGITGLETAIILIAFVVVAAVFAYTVLSAGLFATQKSSEAVYSGLEEARSSLELKGSVI-------------------------------------------------------------------------------------------------------------------------------------------------------------------------------------------------------------------
>SRR5689334_4790946	92	0.247	3.993E-16	35	132	298	0	99	102
-----------------------------------TAIILIAFIVVASVFAFTILSAGTASTQRGSEAINAGLSSVQSSMEIKGSIVA-MDGAGSGNVESIVFTLGQVSGGDPIDMTADankVVVIGYRDGTQFVN---------------------------------------------------------------------------------------------------------------------------------------------------------------------
>MGYP000170743692	92	0.324	3.993E-16	24	97	298	11	84	111
------------------------HRGEKGMTGLETAIILIAFVTVAAVFGYAVLSAGIFSAEQGKETLYAGLEQAKSSMEIKGSIIAYGAPGEDGDI--------------------------------------------------------------------------------------------------------------------------------------------------------------------------------------------------------
>MGYP000896134470	92	0.255	3.993E-16	24	117	298	8	101	112
------------------------RKDEKAFTGLESAIVLTAFVVVAAVFSYVVLGAGITASDTAKKTIDEGVKKTTSSLELAGDVIAKGTPGDAPRVDNIIVTLQLTAGQSPAPATP------------------------------------------------------------------------------------------------------------------------------------------------------------------------------------
>SRR5512134_3151821	92	0.326	3.993E-16	6	100	298	35	129	131
------IHPEEGVRMNRVKQMFRRLSEQRGITGLETAIILIAFVVVAAVFAFVVLSTGLVSAEKGKQTVLAGLDKAQGNLELRGAVIATASGTTLATDDVI-----------------------------------------------------------------------------------------------------------------------------------------------------------------------------------------------------
>UPI0006591AB7	92	0.363	3.993E-16	24	89	298	18	83	154
------------------------RRTELGVTGLETAIILIAFVVVASVFAFTVLSTGIFASERGKETVYAGLQQTSGSIEIKGSVIASG----------------------------------------------------------------------------------------------------------------------------------------------------------------------------------------------------------------
>MGYP000333099052	92	0.437	3.993E-16	26	89	298	12	75	181
--------------------------DQRGITGLETAIVLIAFVVVSSVFAFAALSTGLFSSDKAKETITAGLAETRGTLEQKGSIILTG----------------------------------------------------------------------------------------------------------------------------------------------------------------------------------------------------------------
>APLow6443716910_1056828.scaffolds.fasta_scaffold972670_1	92	0.298	3.993E-16	26	122	298	2	95	201
--------------------------RDNAFTGLEAAIVLIAFVVVAAIFSYVLLGAGFFATQKAQEVTYAGIKQATSNAVIDGSLYA---NTKDDRLDGLMFNVRIPLGGEAIDMSTTTFIF-------------------------------------------------------------------------------------------------------------------------------------------------------------------------------
>MGYP001474386511	92	0.286	3.993E-16	27	141	298	15	125	203
---------------------------EKGMTGLETAIILIAFVTVASVLAYSVLSAGIFSAEKGKETVYSGLQSAQASTEVHGSVIG--DSADNSTLNYIEFLIGLTIPDEKVDIS--SLVVNFYDSTNSTNVQNSAWGAW------------------------------------------------------------------------------------------------------------------------------------------------------------
>D5U2X5	92	0.364	3.993E-16	27	122	298	2	94	207
---------------------------KKGIVGIEAAIVLIAFVIVAAALAFVVINMGMYTTQKSKEVMQQGLNEATTALEVDGTVLGYGDT---NGITRIYIPLKVSPGQLAVDFSNDKIDI-------------------------------------------------------------------------------------------------------------------------------------------------------------------------------
>MGYP000105992593	92	0.322	3.993E-16	17	106	298	125	211	212
-----------------MRRFHQHLHDERGITGLETAIVLIAFIVVAAVFAFVVLSTGLFSADRGKETVFAGLQKTRGSVTLAGGITAVSD---GTELTDVKFTLSL-----------------------------------------------------------------------------------------------------------------------------------------------------------------------------------------------
>GraSoiStandDraft_24_1057298.scaffolds.fasta_scaffold08943_6	92	0.206	3.993E-16	29	144	298	19	177	221
-----------------------------GITGLETAIVLIAFVVVAAVFAFTVLTTGLFTSEKAKETVMSGVS-SQSSLELVGSVIAGGTNLGDGCrnaagpvgnpppvagagtspfedletcdmdwngwdanppqihVQTIRFTLKPALGAAKIPLNPSDLLVTYSDGrvAELFTFVNARGGTTVTP---------------------------------------------------------------------------------------------------------------------------------------------------------
>MGYP001334776775	92	0.406	3.993E-16	26	89	298	82	145	240
--------------------------NERGVTGLETAIILIAFVVVASVFAFTVLSIGIFSSERGKETVFAGLEEAQGTLEPKGRVIANG----------------------------------------------------------------------------------------------------------------------------------------------------------------------------------------------------------------
>MGYP000138549009	92	0.402	3.993E-16	25	91	298	9	75	244
-------------------------RDESGITALETAIILIAFVVVAAVFAFTILSAGTVSTEKGKEAIYSGLQEVSSSLELRGSVLAISNT--------------------------------------------------------------------------------------------------------------------------------------------------------------------------------------------------------------
>SRR5574340_988990	92	0.333	3.993E-16	24	140	298	61	174	286
------------------------RKTRRGVIGIESAIVMIAFVIVAAALAFVVLNMGFSTTQKAKTAISSSVSESSSALEIAGKVTGVGDVVN-NKLNATVIPLKVAGGGDAVSLDPALADIKYY--SNTVRYDNIYKST-------------------------------------------------------------------------------------------------------------------------------------------------------------
>3282|scaffold1023450_1|-1|10	92	0.294	5.393E-16	19	103	298	26	110	112
-------------------RVRALGWDQRGVTGLETAIILIAFVVVASVFAFTVLSSGIFSAERGKETVFASLREARGSAAIKGSVVANGLTRDTLSLGNTAWT--------------------------------------------------------------------------------------------------------------------------------------------------------------------------------------------------
>MGYP001285498718	92	0.369	5.393E-16	25	89	298	17	81	198
-------------------------RQQRGVTGLETAIILIAFVVVASVFAFTVLSTGIFSSERGKETVFAGLEEAQGTIEPRGRITANG----------------------------------------------------------------------------------------------------------------------------------------------------------------------------------------------------------------
>MGYP001118376190	92	0.347	5.393E-16	26	143	298	8	121	209
--------------------------NKRGIVGIEAAIVLIAFIIIAAALSYVVINMGFYTTQKTKEAMAAGLEESMTALQLDGIITAKTN--SSGYIEYMAVPVKLSAGRASIDLGESAVVVSVYLPNS--TLMNIHKGGIAT----------------------------------------------------------------------------------------------------------------------------------------------------------
>A0A0X3BNF1	92	0.280	5.393E-16	26	134	298	8	121	218
--------------------------NEDAFTGLEAAIVLIAFIVVAAVFSYVMLGAGFFATQEAQRTVHTGSQQASTSLEIIGNIYGTTTSTTASssinaHLKYIEFTVGNTAGGTPLDISQMLVTFVCGEKSEVITYD-------------------------------------------------------------------------------------------------------------------------------------------------------------------
>MGYP001380146662	91	0.305	7.283E-16	25	132	298	5	109	158
-------------------------RNEPAFTGLEAAIVLIAFVVVAAVFSYVALGAGFFTTQKAQATIHTGVDQASAGLA-AGTVMGIAIADPPARLTYVNVSVTITAGGTPLDLS--RMVVSYADDKGGRN---------------------------------------------------------------------------------------------------------------------------------------------------------------------
>SRR5512145_2275605	91	0.297	7.283E-16	30	123	298	10	102	190
------------------------------FTGLEAAIVLIAFVVVAAVFSYVILGAGFYTTQKSQETVYKSVEQATSNIMVAGTVYGIASEPASG-IDTIDFAITLTPGAPDADLSKMSVMFS------------------------------------------------------------------------------------------------------------------------------------------------------------------------------
>UniRef100_UPI000FFE69B4	91	0.310	7.283E-16	27	126	298	22	120	202
---------------------------DEAFTGLEAAIILIAFIVVASVFSFVVLGSGFFATQKSQEVIHAGIEQSGNALALGGTVVCQGD-PSGGKVGKVEINLETASKGTGVDMTRVSYRIALHD---------------------------------------------------------------------------------------------------------------------------------------------------------------------------
>SoimicmetaTmtLPB_FD_contig_31_26041074_length_291_multi_3_in_0_out_0_2	91	0.333	7.283E-16	28	125	298	6	110	207
----------------------------RGMTGLETAIILVAFVITAAAFAFVILNMGFLTAEKAQSVISSGMSEASSSMLIDsGLVGYFSNTTvapvsqADVCLTKVVFYIKLSQGHEPIDVDSNRLVATYT----------------------------------------------------------------------------------------------------------------------------------------------------------------------------
>MGYP001244859326	91	0.201	7.283E-16	27	144	298	19	181	263
---------------------------QSGITGLETAIVLIAFVVVAAVFAFTVLTTGLFTSEKAKETVMSGVS-SQSSLELVGSVIAGGTNLGNTCrtaagpvgpanrppvagagvtpfedletcdmdwngwdanppqihVQTIRFTLKPALGAGKIPFNPNDLLITYSDGrlAELFNFVNARAGNTVTP---------------------------------------------------------------------------------------------------------------------------------------------------------
>21928|Ga0310342_100112688_2|+1255|00	91	0.201	7.283E-16	27	144	298	19	181	294
---------------------------QSGITGLETAIVLIAFVVVAAVFAFTVLTTGLFTSEKAKETVMSGVS-SQSSLELVGSVIAGGTNLGNTCrtaagpvgpanrppvagagvtpfedletcdmdwngwdanppqihVQTIRFTLKPALGAGKIPFNPNDLLITYSDGrlAELFNFVNARAGNTVTP---------------------------------------------------------------------------------------------------------------------------------------------------------
>MGYP001119341282	91	0.391	9.834E-16	15	88	298	0	73	76
---------------MFMRLVQRLRTDQSGITGLETAIILIAFVMVASVLAYVVLTAGLYSSQKAKEAVHAGLEEVSATVEIKGDVIAK-----------------------------------------------------------------------------------------------------------------------------------------------------------------------------------------------------------------
>MGYP001042364410	91	0.393	9.834E-16	27	87	298	11	71	90
---------------------------QQGITGLETAIILIAFVVVASVFAFTVLSTGIFASERSKETVFAGIEEAQSTIEPRGSIVA------------------------------------------------------------------------------------------------------------------------------------------------------------------------------------------------------------------
>MGYP001150776202	91	0.375	9.834E-16	26	97	298	18	89	101
--------------------------DQRGITGLETAIVLIAFVVVAAVFAFTVLTTGLFTSEKAKETALAGVAASSATLAVKGSVTAISFGGGTGLV--------------------------------------------------------------------------------------------------------------------------------------------------------------------------------------------------------
>GraSoiStandDraft_59_1057299.scaffolds.fasta_scaffold1490281_1	91	0.297	9.834E-16	25	192	298	3	152	206
-------------------------RNRRAMVGVDTAIILIAFVLVAAAVAFVVLDMGMTAAQKAKQSMEGGLEQSSTALQVDGDVMAYVNT--SGAVQVIYIPLGVTPGTGYVSFAKNLLSVSVIAGN--MSYANIYNGV-EGVITNQNLTAIANNNSTSG-----------EVLAVVYFIH--GNITPFVL---------------------------------------------------------------------------------------------------------
>KBSSwiStaDraftv2_1062776.scaffolds.fasta_scaffold767082_2	91	0.373	9.834E-16	26	140	298	5	116	211
--------------------------NRKGIVGVEAAIVLIAFLIIAAALSYVVINMGFYTTQKTKETMQTGLDESLTALQLDGVVTARTN-ATSSHILYVLVPVKLSAGRGAVDLSNSSVVVSVYLPN--ATLMNIYQGA-------------------------------------------------------------------------------------------------------------------------------------------------------------
>1353|scaffold_102326_c1_2|+472|00	91	0.237	9.834E-16	24	126	298	8	129	243
------------------------RKDERGFTGLEAGIVLTAFVIIAAVFSYVVLNAGFFSSQKAEEVVHTGIEQVTSSFEPAGDVIAHGWTynasgktyydatggtwgyeTDSTNLTVVQLYLTLTAGQTAMDMDKLTIAYSDRD---------------------------------------------------------------------------------------------------------------------------------------------------------------------------
>3300013127.a:Ga0172365_10004458_3	91	0.466	9.834E-16	27	86	298	11	70	274
---------------------------ERGITGLETAIILIAFVVVAAVFAYTVLSAGIFATQKSQETIYSGLEQTASAMEIKGGVV-------------------------------------------------------------------------------------------------------------------------------------------------------------------------------------------------------------------
>1502|scaffold304671_2|+655|00	91	0.457	9.834E-16	27	85	298	18	76	378
---------------------------QKGITGLETAIILIAFVVVAAVFAYTVLSAGLFSTQKSQEAVYSGLQQTQSTLELKGSV--------------------------------------------------------------------------------------------------------------------------------------------------------------------------------------------------------------------
>MGYP001181864598	91	0.291	1.328E-15	24	126	298	12	110	111
------------------------HAGQRGMTGLETAIILIAFVTVASVLAYSVLSAGIFSAERGKETVYSGLESAQSSLEVKGAVIG--HSADNIVLTTLTMKLGMAIQDERVD--ADSIHVTYLD---------------------------------------------------------------------------------------------------------------------------------------------------------------------------
>ETNmetMinimDraft_25_1059894.scaffolds.fasta_scaffold1520231_1	91	0.308	1.328E-15	24	117	298	12	104	188
------------------------HRGQKGITGLETAIILIAFVTVAAVLAYSVLSAGIFSSERGKEAVYQGLETAQATMKVTSSVYATGNT-ISHTLENVSFQLSSVLQDQDVDMAK------------------------------------------------------------------------------------------------------------------------------------------------------------------------------------
>1319|scaffold_28579_c1_3|+1393|00	91	0.306	1.328E-15	16	139	298	50	169	262
----------------KGSGRGEMFRNKKGMLGVESAIILIAFVIVAAAFSFMVVNMGLYATQKGRDVISQGVQEASTPLTLDGTIMIRG--TSSGKVDAIIIPLK-TLGVKYVPMANQTTMVSLRVENHT-AYANIYNG--------------------------------------------------------------------------------------------------------------------------------------------------------------
>1353|scaffold_7075_c1_1|+14|00	91	0.450	1.328E-15	27	86	298	11	70	273
---------------------------ERGITGLETAIILIAFVVVAAVFAYTVLSAGIFATQKSQETIYSGLEQTAGTMEIKGGVV-------------------------------------------------------------------------------------------------------------------------------------------------------------------------------------------------------------------
>MGYP001497708753	91	0.280	1.328E-15	15	101	298	0	88	309
---------------MKMIRSLMRKasRDERGITGLETAIILIAFVVVATVFAFIVLTTGIFSAERGKETVFAGLQKARGTREVRVGIVVDRDTGSFSATGQFR----------------------------------------------------------------------------------------------------------------------------------------------------------------------------------------------------
>MGYP001317057933	90	0.403	1.792E-15	25	86	298	11	72	100
-------------------------GQERGVTGLETAVILIAFVVVASVFAFTVLSTGIFSAERGKETIHAGLTGARSSMELKGSIV-------------------------------------------------------------------------------------------------------------------------------------------------------------------------------------------------------------------
>SRR4030042_78445	90	0.298	1.792E-15	27	125	298	10	113	127
---------------------------ERGITGIETAIILVAFVITASAFSFVILNVGFLTSDKAQTTVITSMKETSSALLADVGVTGYFSNTTEGnqdevCLEEIIFYIRLAQGHEPVDCSDAKMVMTYT----------------------------------------------------------------------------------------------------------------------------------------------------------------------------
>MGYP001485997760	90	0.280	1.792E-15	26	130	298	6	112	166
--------------------------DESGITGLETAIIVIAFIVVAAVFAFTVMTTGLFGVERAKTVARSGLSEAASSRILKGPATVKGREMDGKLRPWvLVFQVGLVGRvGEQVPLELDKLAFRYIDEHNS-----------------------------------------------------------------------------------------------------------------------------------------------------------------------
>MGYP001113661877	90	0.336	1.792E-15	40	143	298	0	100	168
----------------------------------------IAFVVIASAFSFMILSMGFQTTQKSKEVIKSGLGEAASAMELTGSVVAYKN-PAGAYVGNVTIYVKLAAGREPVDLSQTTTTVSFTAADRH--DANIYDGTKCT----------------------------------------------------------------------------------------------------------------------------------------------------------
>MGYP000282920283	90	0.298	1.792E-15	27	160	298	7	136	207
---------------------------KKGMLGVESAIILIAFVIVAAAFSFMVVNMGLFATQRGRSVIQQGIQEASTPLMLDGSIMIRG--SSNNKADAIVIPLK-TLGVKYVPMANETTVVLLRVENHT-AYANIYNGINTTDPRGEDFTTLINGLGSG-----------------------------------------------------------------------------------------------------------------------------------------
>MGYP001206084996	90	0.406	1.792E-15	26	89	298	3	66	239
--------------------------DQRGITGLETAIILIAFVVVAAVFAYTVLSAGTFSAEKGKEAIHSGLETARSSMKVVGNISAKG----------------------------------------------------------------------------------------------------------------------------------------------------------------------------------------------------------------
>UPI0007F4B8AB	90	0.268	2.419E-15	39	184	298	0	141	199
---------------------------------------MIAFVVVAAALAFVVLNMGMFTTQRARETINSGLAHASSALEVDGSITALVN-SNGNGVELISIPLRLAPGKDSVDLNPEKLTVALFVtGTQNLAYENIYSkvFTAKEWNTTGYGLSSISTNINAS------NGPNATMIFVVERVADT-----------------------------------------------------------------------------------------------------------------
>GraSoiStandDraft_32_1057276.scaffolds.fasta_scaffold2819403_2	90	0.365	2.419E-15	26	140	298	8	119	213
--------------------------NRKGIVGVEAAIVLIAFLIIAAALSYVVINMGFYTTQKTKETMQTGLDESLTALQLDGVVTARTNQSSAHILY-ILVPVKLSAGKGAVDLGTSSVVVSVYLPN--ATLMNIYQGA-------------------------------------------------------------------------------------------------------------------------------------------------------------
>D5U1N2	90	0.366	2.419E-15	27	122	298	2	102	214
---------------------------KKGIVGIEAAIVLIAFVIVAAALAFVVINMGMYTTQKSKEVMQQGLNEATTALEVDGSVLGYVIDTDAGapvvpGIQYIYIPLKVSPGQLAVDFSSSKIDI-------------------------------------------------------------------------------------------------------------------------------------------------------------------------------
>MGYP000353686587	90	0.378	2.419E-15	24	140	298	6	122	229
------------------------RRGRRGTFSVEAAIILIAFVVIASALAFAVMNMGYYAAQKTKETMEKGVQEVSSALELDGSITAYVNHTNDnePRVQYLIIPVKTCVARSPVDLSNGSFIVTVTLSE--LTLPNIYNGT-------------------------------------------------------------------------------------------------------------------------------------------------------------
>SRR3990172_7153106	90	0.314	2.419E-15	13	139	298	40	162	272
-------------KLMNLIQKGHRHT-HRGIIGIESAIVLIAFVIVAAALAFVVLNMGFSTTQKAKTAIIAAVEEAGSSLEVAGKITAVGDVDN-NVLNATTIPLKIVSGGANSNMDGNFTSIKVITSN--VEYDNVYTF--------------------------------------------------------------------------------------------------------------------------------------------------------------
>MGYP001318083083	89	0.394	3.265E-15	26	96	298	44	114	169
--------------------------DQNGITGLETAIVLIAFVVVAAVFAFTVLTTGLFTSEKAKETALEGVSSAGGSLELIGSVVAGGTNIGTTC---------------------------------------------------------------------------------------------------------------------------------------------------------------------------------------------------------
>MGYP000645642674	89	0.294	3.265E-15	39	131	298	1	92	172
---------------------------------------LIGFVVVCSVFAFAALSTGLFSSDKAKETIQAGLAETRGSMELKGSVviIADGNSTTSSAV-SIAFQVANAAGG-AIDLTP-ETLVKYSDQLQSK----------------------------------------------------------------------------------------------------------------------------------------------------------------------
>MGYP001432798790	89	0.339	3.265E-15	24	132	298	4	111	226
------------------------RLNKKGMTGIETAIIVIAFVIAASVFAFAILNMGLLTTSKAQEAIVSGVSQAQSSMKITSVYAYSDSTGADARANGIVMIVQPS-GTASVDFGHSRTAISYKNENVSIA---------------------------------------------------------------------------------------------------------------------------------------------------------------------
>MGYP001191937735	89	0.403	3.265E-15	25	86	298	11	72	306
-------------------------GQERGVTGLETAVILIAFVVVASVFAFTVLSTGIFSAERGKETIHAGLTGARSSMELKGSMV-------------------------------------------------------------------------------------------------------------------------------------------------------------------------------------------------------------------
>25886|scaffold127666_2|-203|00	89	0.341	3.265E-15	22	100	298	13	91	363
----------------------NIYKEQKGITGLETAIILIAFVVVAAVFAYTVLSAGLFSTQKSQEAVYSGLQETQNTLVVKGGVLSVAEPKFTDTADAV-----------------------------------------------------------------------------------------------------------------------------------------------------------------------------------------------------
>4295|scaffold36741_4|+1988|00	89	0.325	3.265E-15	3	91	298	10	95	377
---RQLL--MKRFTFDTT-RIRTVASDQQGVTGLETAIILIAFVVVASVFAFTVLSSGIFSAERGKETVFSSLREARGSAAIKGSVVANGLT--------------------------------------------------------------------------------------------------------------------------------------------------------------------------------------------------------------
>10832|scaffold85478_2|-109|00	89	0.318	3.265E-15	24	139	298	6	117	396
------------------------RRSRRGIVGIEAAIVMIAFVVIAAAFAFMVVNMGLTSTQRSQEAIQQGLKEASCPLTIDGSILLKSVEAND--VRYVIVPLK-VLGVKYVPMWTNETVVSMKVGSRT-AMANMYSG--------------------------------------------------------------------------------------------------------------------------------------------------------------
>MGYP001161237712	89	0.344	4.406E-15	26	115	298	15	103	133
--------------------------DERGITGLETAIILIAFVVVAAVFAFAILNAGLGATSNAEDAITTAQSETQSTLAPRGDVILVAKDDLST-VNVIKFKLAPSPGAKAISL--------------------------------------------------------------------------------------------------------------------------------------------------------------------------------------
>SRR3970040_1729645	89	0.323	4.406E-15	24	91	298	57	124	136
------------------------RRGERGITGLETAIILIAFVVVATVFAFIVLTTGIFSAERGKETVFAGLAKARGTMEVRGGIVVTDDD--------------------------------------------------------------------------------------------------------------------------------------------------------------------------------------------------------------
>MGYP001331225049	89	0.259	4.406E-15	21	128	298	20	124	138
---------------------RRLHYYEKGITGLETAIILIAFVTVAAVLAYSVLSAGVFSAEKGQEAVYRGLKESEASMQVVSSVYVTTNV-SGAIATNVSFQISTVLVGESVDLD--FCVVNYMDND-------------------------------------------------------------------------------------------------------------------------------------------------------------------------
>MGYP000908836326	89	0.262	4.406E-15	27	128	298	3	105	172
---------------------------EAAFSGLEAAIVLIAFVVVAAVFSYVMLGAGFFATQKSQEVTYSGIKQSTSNLVLDGQIYGTMDDSKDDsKLKNLTFYLAVPEGGQPQKLSDVQFLLTVDNGN-------------------------------------------------------------------------------------------------------------------------------------------------------------------------
>MGYP000744509360	89	0.336	4.406E-15	39	141	298	0	102	199
---------------------------------------MIAFVVVAAALAFVVLNMGMFTTQRARETINSGLAHASSALEVDGSITALVN-SNGNGVELISIPIRLAPGKDSVDLNPEKLTVALFVtGTQNIAYENIYSKVF------------------------------------------------------------------------------------------------------------------------------------------------------------
>EndMetStandDraft_7_1072992.scaffolds.fasta_scaffold7971816_1	89	0.338	4.406E-15	24	141	298	8	122	227
------------------------RQSHKGIIGVESAIVLIAFVIVAAALAFVVLNMGISTTQKAKTTTILTLGEASXSIQISAGIKGAGHI-TDGVLNVTAIPLKIVPGGNPVNLAEQFTAIKY--QXNSITYDDIYVGTL------------------------------------------------------------------------------------------------------------------------------------------------------------
>LauGreDrversion4_2_1035121.scaffolds.fasta_scaffold924131_1	89	0.369	4.406E-15	21	93	298	6	78	238
---------------------RSLSRGEQGITGIETAIILIAFVVVASVFAYTVLSAGIFSSEKGKEAVHSGLETSRSSMELVGSVKALAVTAT------------------------------------------------------------------------------------------------------------------------------------------------------------------------------------------------------------
>MGYP001140090859	89	0.338	5.945E-15	13	80	298	35	102	103
-------------EPDRMFRNVTQESSERGITGLETAIILIAFVVVASVFAFTVLSTGIFASERSKETVFAGIQETKSSLE-------------------------------------------------------------------------------------------------------------------------------------------------------------------------------------------------------------------------
>18781|Ga0209431_12133367_1|-3|11	89	0.337	5.945E-15	14	86	298	38	111	113
--------------VKKLLQVFRRtAQEEEGITGLETAIILIAFVVVATVFAFVVLTTGIFSSERGKETVFAGLQKARGTMEVRGGVV-------------------------------------------------------------------------------------------------------------------------------------------------------------------------------------------------------------------
>MGYP001502650864	89	0.366	5.945E-15	26	111	298	27	116	140
--------------------------DESGITGLETAIILIAFIVVAAVFAFTVMTTGLFSSERAKTVALSGLSEAASSLTLKGPVSAEAHNigqPYGQVPVKLVFQVGLSMcGGE------------------------------------------------------------------------------------------------------------------------------------------------------------------------------------------
>MGYP000262157565	89	0.390	5.945E-15	23	86	298	8	71	178
-----------------------MHKGEKGITGLETAIILIAFVVVSAVFAYTVLSAGIFTTQKSQETIYSGLTQAASSMEMKGGVV-------------------------------------------------------------------------------------------------------------------------------------------------------------------------------------------------------------------
>B8GGI7	89	0.278	5.945E-15	27	123	298	1	96	186
---------------------------DDAFTGLEAAIVLIAFVVVSAVFSYMVLSAGFYATQKVQEVVHAGVDQTGSTLQISGDVYGSADSP-GGPVTMLTIMLKNGVPYGSVDLNKTTFIIS------------------------------------------------------------------------------------------------------------------------------------------------------------------------------
>EndMetStandDraft_8_1072994.scaffolds.fasta_scaffold1168207_1	89	0.278	5.945E-15	27	159	298	13	140	210
---------------------------KRGMVGLEAAIILIAFVIIAGAFSFMVINQGLFATERGKTVVQDSLRQSSTPLIVDGSIYVHAD--SSTSIDAIVIPLR-AYGVKYVALGEDETSVSLQVAGS--AWPNVYEGINGTFTTTDDFDDLVANVTN------------------------------------------------------------------------------------------------------------------------------------------
>6671|scaffold60744_2|-1127|00	89	0.415	5.945E-15	27	91	298	18	82	286
---------------------------ERGITGLETAIVLIAFVVVAAVFAFVVITTGLFSGQRAQETAQAGLKEARTSLAPKGSIVAIQAT--------------------------------------------------------------------------------------------------------------------------------------------------------------------------------------------------------------
>MGYP000986064364	88	0.380	8.020E-15	26	96	298	21	91	107
--------------------------DQAGITGLETAIVLIAFVVVAAVFAFTVLTTGLFTSEKAKETTMAGVTSANSSLELVGGVIAGGTNIGTTC---------------------------------------------------------------------------------------------------------------------------------------------------------------------------------------------------------
>MGYP001006684085	88	0.463	8.020E-15	22	90	298	9	77	117
----------------------NLYSDRKGITGLETAIILIAFIVVAAVFAFTVMTTGLFSTEKAKTTAQAGIAEASSTFAPKGGVIAASN---------------------------------------------------------------------------------------------------------------------------------------------------------------------------------------------------------------
>MGYP000928647295	88	0.275	8.020E-15	25	122	298	5	100	185
-------------------------RDDRAFTGLEAAIIFIAFVVVASVFAYVVLGVGMTTSQKSQEVMHAALEEAGSALRPGYTVIAKLDT--LGVLDFVKFDLETTADLAAVDMGSMTYTI-------------------------------------------------------------------------------------------------------------------------------------------------------------------------------
>MGYP001063535506	88	0.273	8.020E-15	35	140	298	0	115	190
-----------------------------------TAIVLIAFVVVASVFAFAILNAGLMASEKAKTAVGSGMIESGSALTVKGSiiahststVIGDASTGTSTAriVERIQIPL-LPLTSEPIDLSAESLVVTYIDSNQVVDLtANPLAGT-------------------------------------------------------------------------------------------------------------------------------------------------------------
>MGYP000931026589	88	0.262	8.020E-15	24	126	298	4	105	192
------------------------RPDEEAFTGLEAAIVLVAFVVVAAVFAYVVLGAGFMTTEKAQETVHSGIRQATAAVQQSGQTSIQAD-ATGTGVNQISFFLQLAASGTGADMAAFGYTLSTTD---------------------------------------------------------------------------------------------------------------------------------------------------------------------------
>MGYP001476591984	88	0.415	8.020E-15	25	89	298	11	75	198
-------------------------RRQRRVTELETAIILIAFLVVASVFAFTVLSTGIFSAERGKETIHAGLMGARSSLELKGSVVAEG----------------------------------------------------------------------------------------------------------------------------------------------------------------------------------------------------------------
>MGYP000863936134	88	0.268	8.020E-15	33	128	298	0	94	202
---------------------------------LEAAIVLIAFVVVAAVFSYVmMLGAGFFATGEAQKVVHTGTGQASSSLEIIGNVYGYNVGGSTTELDYLVFTVGNTAGGTPIDIT--QMLVTYVCGN-------------------------------------------------------------------------------------------------------------------------------------------------------------------------
>MGYP001416312123	88	0.271	8.020E-15	25	127	298	39	140	220
-------------------------WDDRAFTGLEAAIVFIAFIVVAAVFAYVVLGLGVVTSQKSQEAMHTALGEAGSALRPGQSVIAKVDN-TQGLVKFVEFDLETATNLAAIDLGRMTYTIMTKDA--------------------------------------------------------------------------------------------------------------------------------------------------------------------------
>MGYP000518716441	88	0.325	8.020E-15	15	137	298	0	118	230
---------------MNLIQKGHRHT-HRGIIGIESAIVLIAFVIVAAALAFVVLNMGFSTTQKAKTAIIAAVEEAGSSLEVAGKITAAGWV-TQDSLNATNIPLKIVSGGATSNLDGNFTSIKYISDN--VEYDNVY----------------------------------------------------------------------------------------------------------------------------------------------------------------
>GraSoiStandDraft_16_1057320.scaffolds.fasta_scaffold7850074_1	88	0.336	8.020E-15	15	139	298	0	120	241
---------------MNLIQKGHRHT-HRGIIGIESAIVLIAFVIVAAALAFVVLNMGFSTTQKAKTAIIAAVEEAGSSLEVAGKITGVGDI-NTNVLNATSIPVKLVSGGASSNMDGNFTSIKVITSN--IEYDNVYKF--------------------------------------------------------------------------------------------------------------------------------------------------------------
>MGYP001168071155	88	0.384	8.020E-15	25	89	298	40	104	379
-------------------------RQERGVTVLETAIIMIAFVVVASVFAFTVLSSGIFAAERGKETIHAGLKGARSSLEVKGSVVATG----------------------------------------------------------------------------------------------------------------------------------------------------------------------------------------------------------------
>ERR1043165_7844630	88	0.314	1.082E-14	4	110	298	12	113	115
----QLCLSIK---HKGANLMFNkMHKNESGQAALETAIILIAFVVVASVFAFTILSAGSSSTEKGKQAIQAGLEGVQSSMNVKGSIIA---EGSGTSVNDAIFTLSLVAGG-------------------------------------------------------------------------------------------------------------------------------------------------------------------------------------------
>MGYP001072875394	88	0.330	1.082E-14	29	140	298	15	122	147
-----------------------------GIVGIEAAIVLISFVVIAASLAYVVINMGFYSSQKAKSTIDRGVQEATSALALDG--FITGHTDANSQLQYFAVPLKLAVGQDEVDMSGNTTLVAVL--GTTFSLTDIYSSV-------------------------------------------------------------------------------------------------------------------------------------------------------------
>tagenome__1003787_1003787.scaffolds.fasta_scaffold14663618_1	88	0.324	1.082E-14	27	140	298	13	122	211
---------------------------KRAIVGLEAAIILIAFVIIAAVFSFMVVNQGLFATEQGKTVIQQGLQQASTPLSVDGTTFVK-TTADGANVTGILVPLK-TFGAKYVSMNQDTTVVTLKIGSN--AWSNVYAGV-------------------------------------------------------------------------------------------------------------------------------------------------------------
>MGYP000333166572	88	0.324	1.082E-14	27	140	298	13	122	211
---------------------------KRAIVGLEAAIILIAFVIIAAVFSFMVVNQGLFATEQGKTVIQQGLQQASTPLSVDGTTFVK-TTADGANVTGILVPLK-TFGAKYVSMNQDTTVVTLKIGSN--AWSNVYAGV-------------------------------------------------------------------------------------------------------------------------------------------------------------
>MGYP001108509172	88	0.241	1.082E-14	28	145	298	11	134	213
----------------------------RGITGIETAIILVAFVITASAFSFVILNVGFLTSDKAQTTVITSMRETTSALLVDAGITGYFSNTTvanqdEVCLEEVVFYIRLAQGHEPVDCSDTKLVMTYTNmRGHAVVYSNTFTNGTITTI--------------------------------------------------------------------------------------------------------------------------------------------------------
>MGYP000710516241	87	0.268	1.459E-14	26	107	298	17	98	103
--------------------------NERGITGLDAALITTAFVVVASVFAFTVLSTGIFSSERGKETVLAGVREARGTMEPKGRVVANGLTAETLSLGEAAWTVTNA----------------------------------------------------------------------------------------------------------------------------------------------------------------------------------------------
>ERR1035437_738079	87	0.329	1.459E-14	27	114	298	21	106	149
---------------------------QKGMTGLETAIILIAFVTVASVLAYSVLSAGIFSAEKGKATVYAGLQQAQASLDVKGTVIGQSDD--NLKLSTLTINLGLVNPAEQVD---------------------------------------------------------------------------------------------------------------------------------------------------------------------------------------
>HubBroStandDraft_4_1064222.scaffolds.fasta_scaffold3638610_1	87	0.272	1.459E-14	27	123	298	3	101	165
---------------------------DNAFTGLEAAIVLIAFVVVAAVFSYVLLGAGFFATQKAQEVTYSGIQQTTSNMYLVGQVYGNVQPDSDGvnVLSTINLKLGIPEGGQPQDISQIQLLFS------------------------------------------------------------------------------------------------------------------------------------------------------------------------------
>SRR3989304_1087126	87	0.365	1.459E-14	24	86	298	138	200	216
------------------------RRGEDGITGLETAIILIAFVVVATVFAFVVLTTGIFSAERGKETVFAGLQKARGTMEVRGGVV-------------------------------------------------------------------------------------------------------------------------------------------------------------------------------------------------------------------
>D9PZ77	87	0.341	1.459E-14	24	140	298	2	114	219
------------------------RRSRRGMVGIDTAIILIAFVLVAAAVAFVVLDMGMTSAQKAKQTMESGLQESSTALQVDGNVMAYVN--GSGYVQDIFIPLGVTPGTGYVSFAPSLMEVSIITSKGS--YPDIYIGV-------------------------------------------------------------------------------------------------------------------------------------------------------------
>17729|Ga0153915_10275755_2|-658|00	87	0.267	1.459E-14	26	132	298	9	150	229
--------------------------NENGITGLETAIILIAFVIVASVLSYVVISAGLFSSQKAKEAVNSGISQTGATVELKGNVVVqmqseesesEETTTTVATAAYAYLTIGLVPGGTEVDLSsnpppgwvddgttptpdgstptatsfNNMMVISYSDSTQQVP---------------------------------------------------------------------------------------------------------------------------------------------------------------------
>1319|scaffold_45045_c1_3|+759|00	87	0.291	1.459E-14	30	137	298	22	156	263
------------------------------MTGIETAIILIAFVIVAASFAFVVLNMGFFTAQRSKTVIGSGLAEASSAIEIDGSVIAYGIPGpyasvqelpsemsseggtiqslednneeyRYGFAYRIVIYVKLSSGRQPVEYTRGKMVITFT--NPRVSIDNIY----------------------------------------------------------------------------------------------------------------------------------------------------------------
>1235|Ga0190286_1016389_2|-498|00	87	0.364	1.459E-14	16	89	298	22	95	357
----------------RMRGKGEMSRKRRGFTGLEAAIVLTAFVVVAAVFSYVVLNAGFFTTQKSKEVVHTGVEQATSSVELAGDVIGYG----------------------------------------------------------------------------------------------------------------------------------------------------------------------------------------------------------------
>MGYP000580807743	87	0.421	1.968E-14	22	78	298	10	66	74
----------------------NLGTDQRGITGLETAIVLIAFVVVASVFAFAVLSTGLLSSEKSKETVLGGLEETSST---------------------------------------------------------------------------------------------------------------------------------------------------------------------------------------------------------------------------
>MGYP001077450831	87	0.333	1.968E-14	26	94	298	7	75	92
--------------------------DEKGFTGLEAAIVLVAFVVVAAVFSYVMLGAGFYTTQKSQEVVHTGVQQASSSVELSGDVVAKSDDGNT-----------------------------------------------------------------------------------------------------------------------------------------------------------------------------------------------------------
>SRR5512147_2594208	87	0.365	1.968E-14	24	86	298	35	97	110
------------------------HRNEHGITALETAIILIAFVVVAAIFAFTVLSTGTFLTEKSKEASYAGLQEVRGSLALKGSVV-------------------------------------------------------------------------------------------------------------------------------------------------------------------------------------------------------------------
>MGYP000181828523	87	0.369	1.968E-14	26	116	298	37	127	128
--------------------------DQRGITGLEPAIVRISLGVVASVLAFAVLNTGLLSSEKRKEAAFGGLEETSATLSIRGNVIAAANSGK-TAIDNLKFNFTPtSTSSESVDLS-------------------------------------------------------------------------------------------------------------------------------------------------------------------------------------
>2350|scaffold_91394_c1_3|-1245|00	87	0.384	1.968E-14	25	89	298	11	75	157
-------------------------RQERGVTGLETAIIMTAFVVVASVFAFTALSSGIFAAERGKETIHASLKGARSSLEIKGSVVATG----------------------------------------------------------------------------------------------------------------------------------------------------------------------------------------------------------------
>MGYP001016902030	87	0.255	1.968E-14	19	116	298	30	125	224
-------------------RGSGRDPSDAGFTGLEAAIVLIAFVVVAAVFAYTVLAVGILFSGESRATVHQGVQQAGSACTVTGTIYGISET--SGRIDVILVPVGLTVGSEPIDMT-------------------------------------------------------------------------------------------------------------------------------------------------------------------------------------
>MGYP000645615147	87	0.409	1.968E-14	24	89	298	8	73	300
------------------------RRDRRGFTGLEAAIVLTAFVVVAAVFSYVVLNAGFFTTQTSKEVIHTGVEQATSSAELAGNVYGHG----------------------------------------------------------------------------------------------------------------------------------------------------------------------------------------------------------------
>SRR4030042_1241084	87	0.415	2.654E-14	24	88	298	32	96	100
------------------------RKNERGITGLETAIILIAFVIVASVFAYVVLSAGLFSSQQAKEAVNAGLDATMATVEIRGDIIAK-----------------------------------------------------------------------------------------------------------------------------------------------------------------------------------------------------------------
>MGYP000022816111	87	0.341	2.654E-14	26	107	298	16	96	112
--------------------------DQRGITGLETAIVLIDFVVVASVFVFAVLNVGLLSSQKSEQAALGGREATSASLSIRGDVIASANAGK-TAIDTVRFNLAPA----------------------------------------------------------------------------------------------------------------------------------------------------------------------------------------------
>MGYP001145943538	87	0.375	2.654E-14	28	127	298	8	111	185
----------------------------RGMTGLEVSIILVAFVITASVFAYMVLNVGFLTAEKAQSVISSGISEASSALFLDIDVIGsfANNTGaqSDICLTKAVFYVRLGQGDSPISLSDSKLVVTYTNA--------------------------------------------------------------------------------------------------------------------------------------------------------------------------
>A0A0W8FE81	87	0.293	2.654E-14	24	114	298	6	97	197
------------------------RRREDGFTGLEAAIVLIAFIVVAAVFSFVVLKTGFHATEEGQYAIYKGVQQAGSGLEVSGTIYGVKPVQQEQlTIKSILIPISVPPGGAAVD---------------------------------------------------------------------------------------------------------------------------------------------------------------------------------------
>HotLakDrversion2_2_1075449.scaffolds.fasta_scaffold538754_1	87	0.293	2.654E-14	24	114	298	11	102	202
------------------------RRREDGFTGLEAAIVLIAFIVVAAVFSFVVLKTGFHATEEGQYAIYKGVQQAGSGLEVSGTIYGVKPVQQEQlTIKSILIPISVPPGGAAVD---------------------------------------------------------------------------------------------------------------------------------------------------------------------------------------
>APLak6261671648_1056085.scaffolds.fasta_scaffold156331_1	87	0.348	2.654E-14	26	137	298	6	114	220
--------------------------NRKGLTGIETAIIVIAFVIAASVFAFAVLNMGLLTTSKAQEAIVSGVGQAQSSMKITSVYAYADGTGASAKVKGLAMLVQIS-GTQSVDFTASKIAISY--KNDRISIADVY----------------------------------------------------------------------------------------------------------------------------------------------------------------
>3300014914.a:Ga0164311_10000108_16	87	0.406	2.654E-14	26	89	298	7	70	244
--------------------------NKRGFTGLEAAIVLTAFVVVAAVFSYVVLNAGFFTTQKSKEVVHTGVEQATSSIELAGTVIGHG----------------------------------------------------------------------------------------------------------------------------------------------------------------------------------------------------------------
>SRR4030043_1321966	86	0.336	3.579E-14	16	107	298	25	114	115
----------------KVNHLKSMKRKDEGVTGLEAAIVLIAFVVVAAVFSYVVLGAGFFTTQKAQETVYKSVEQSTTNLLLIGNVYGL--SPDNANITEVRFSIGLA----------------------------------------------------------------------------------------------------------------------------------------------------------------------------------------------
>UPI0000F7EF90	86	0.363	3.579E-14	39	131	298	0	98	171
---------------------------------------LIAFVIVASVFAFVTLSTGLFSAERSKETIFAGLAKAQSNLELHGSVVltGVVLTGSDATDGSLTFQLALAAGGSPISLDPAATnsrvVMNFTDANSRV----------------------------------------------------------------------------------------------------------------------------------------------------------------------
>SRR4030042_2055980	86	0.313	3.579E-14	30	127	298	0	101	189
------------------------------MTGLETAIMLVAFIITASAFSFVVLNMGYLTSQSAESVIQSGMSEASSTLLLDSALIGTfaNNTGrqSDVCLTRAVFYVRLGEGGEPIDMGDSRLVITYSNE--------------------------------------------------------------------------------------------------------------------------------------------------------------------------
>MGYP000873197976	86	0.310	3.579E-14	29	115	298	7	91	191
-----------------------------GFTGLEAAIVLIAFVIVAAVFGFVILQAGFTSAQQGQSVIHDGMEQAGSSCMVSGIVYGISARP--GVVESFVIPVGLTAGSEPIDM--------------------------------------------------------------------------------------------------------------------------------------------------------------------------------------
>SRR5271157_518457	86	0.333	3.579E-14	26	139	298	19	127	220
--------------------------RNRGMVGIEAAIVLISFVIIAAAFAFMVVNMGLFATQSAKNTIQQGISEASSPLLTDGSIYVRA---SSQRVDALIIPLK-TIGTAYVSMAQNSTIVTLTVQNRT-AVANVYEG--------------------------------------------------------------------------------------------------------------------------------------------------------------
>MGYP001161387284	86	0.245	3.579E-14	26	120	298	22	131	223
--------------------------RQRGITGIETAIIMISFVVVASVFAFATLSTGFFAAEEGKKTILGGLNKAESSIIVRGGVTAtrggvdvdadntlliTSTSTDEYAIATVKFLLTTAMSNGDIDLTPPYT---------------------------------------------------------------------------------------------------------------------------------------------------------------------------------
>4261|Ga0209402_10115073_2|-567|00	86	0.247	3.579E-14	26	119	298	32	136	263
--------------------------DERGITGLETAIILIAFVVVASVFAYTVITAGIYSSQKSNEAVNAAIEEVRSSVRTTGNILAyRGDVDTDGvasstvdrvpVVVSVSLELRVAINGVPIDVTPPY----------------------------------------------------------------------------------------------------------------------------------------------------------------------------------
>MGYP001028936183	86	0.348	4.825E-14	24	89	298	18	83	96
------------------------RRTELGVTELETAIILIAVVVVASVFAFTVLSTGIFASERGKETVYAGLQQASGSIEIKGSVIASG----------------------------------------------------------------------------------------------------------------------------------------------------------------------------------------------------------------
>MGYP000853179049	86	0.244	4.825E-14	26	115	298	6	93	185
--------------------------NEQAFTGLEAAIIFIAFVVVASVFSYVVLGMGMTTSQKSQEVVHAALDEARSAFRPGDAVIVKLDT--AGGLSFIEFDLETAAGPTAIDM--------------------------------------------------------------------------------------------------------------------------------------------------------------------------------------
>MGYP001120906300	86	0.344	4.825E-14	26	137	298	1	113	200
--------------------------NRRGLTGLETAIILVAFVITASAFAFVVLNMGMLSADQAQSVISSSVEETSAALMMDTDIIGTFSNTTGAqstiCLTKATFYVRLSQGDSPIDMDDSKVVITFTKP---RCHTDIY----------------------------------------------------------------------------------------------------------------------------------------------------------------
>NorSeaMetagenome_1021524.scaffolds.fasta_scaffold649042_1	86	0.280	4.825E-14	28	143	298	4	121	201
----------------------------RGMTGLETAIILVAFVITAAAFNFMLLNMGFLTSQKNQTVISSSLEESTTTLQVVDAVvgsFALSDSQVFTNMTNVEFFLRLPSGGEVIDLSSDNLTVTYT---NLRCHGVIYppNGTVVT----------------------------------------------------------------------------------------------------------------------------------------------------------
>3300026518.a:Ga0256829_1000682_18	86	0.333	4.825E-14	25	141	298	4	116	210
-------------------------RKKRGMVGIDTAIILIAFVLVAVAVAFVTLDMGMTSATKAKQTMVNGLQEASTALQVNGEVLGVTN--SSGDVEEVAIPLGVTPGSGYVSFDNTTFSVSVVDQYGS--YPNVYVGVV------------------------------------------------------------------------------------------------------------------------------------------------------------
>OM-RGC.v1.027928056	86	0.366	4.825E-14	28	139	298	0	108	229
----------------------------RGIIGIESAIVLIAFVIVAAALAFVVLNMGFSTTQKAKTAIIAAVEEAGSSLEVAGKITAVGDIDN-NVINATSIPVKIVSGGSSSNMDGNFTSIKVITSD--IEYDNVYTF--------------------------------------------------------------------------------------------------------------------------------------------------------------
>A0A0D5C143	86	0.292	4.825E-14	24	140	298	8	128	239
------------------------RHSHRGVIGVESAIVMIAFIIVAAALAFVVLNMGFTTSQMVKTTTIAGLEESSSSMKISGTITAVGCIDSESSCFSIprinatNIPLKISKDGNSVNFSPDVISIRYIGE--SIQYDNIYTGA-------------------------------------------------------------------------------------------------------------------------------------------------------------
>SRR5512143_1870803	85	0.297	6.504E-14	24	124	298	3	98	99
------------------------HKNEQGQAALETAIILIAFVVVAAVFAFTILSAGNASTDKGKAAINAGMQSVESSLAVKGAVIA---AGTSNKVTDVTFTVGVSGGSSPI--KTDQITITY-----------------------------------------------------------------------------------------------------------------------------------------------------------------------------
>SRR5690606_13957256	85	0.265	6.504E-14	12	107	298	8	102	103
------------VKMKKYWSKMfkSLVKEEEGVSALETAIILIAFVVVAAIFAFTILSAGTSSTEQSKEAIYAGRSEVRSSMELRGAVVAETD---GTEVTDLIFSVANA----------------------------------------------------------------------------------------------------------------------------------------------------------------------------------------------
>3280|scaffold61392_1|-1|10	85	0.315	6.504E-14	6	119	298	10	113	114
------IIPINNVKLLK---------SHRGVTGVEAALLTIVIVIVAAALAFIVLNAGFSTTQKAKTTIISGLSESSSALEVSGNVVGIGDT-TLSNLRVVSIPIKVAAGGDSINLQNTT----------------------------------------------------------------------------------------------------------------------------------------------------------------------------------
>9040|Ga0208132_1246112_1|+1|11	85	0.370	6.504E-14	26	87	298	7	68	121
--------------------------RHRGITGLETAIIVIAFVVVASAFAFTVLSTGVFSAERSKDTVYAGLSEVRSSLATRGSFVA------------------------------------------------------------------------------------------------------------------------------------------------------------------------------------------------------------------
>MGYP001453245363	85	0.463	6.504E-14	26	94	298	9	77	131
--------------------------DQKGMTGLETAIILIAFVTVASVLGYAVLSAGVFSAEQGKETIYAGLKEASTNLTLPGSVVGKSADRTG-----------------------------------------------------------------------------------------------------------------------------------------------------------------------------------------------------------
>A0A2E9TE18	85	0.370	6.504E-14	26	87	298	10	71	196
--------------------------RHRGITGLETAIIVIAFVVVASAFAFTVLSTGVFSAERSKDTVYAGLSEVRSSLATRGSFVA------------------------------------------------------------------------------------------------------------------------------------------------------------------------------------------------------------------
>MGYP000182655638	85	0.424	6.504E-14	24	89	298	8	73	282
------------------------RKDRRGFTGLEAAIVLTAFIVVAAVFSYVVLNAGFFTTQTSKEVIHTGVEQATSSAELAGNVYGHG----------------------------------------------------------------------------------------------------------------------------------------------------------------------------------------------------------------
>MGYP001294591110	85	0.378	8.766E-14	22	87	298	10	75	86
----------------------NVHRGQKGITGLETAIILIAFVTVAAVLAYTVLSAGIFSSERGKEGVYSGLNSAQSTMDVKGSVIG------------------------------------------------------------------------------------------------------------------------------------------------------------------------------------------------------------------
>MGYP000588148712	85	0.390	8.766E-14	26	89	298	9	72	88
--------------------------DKRAFTGLEAAIVLTAFVVVAAVFSYVVLNAGFFTTQKSKEVVHTGVEQATSSAELAGDVIGHG----------------------------------------------------------------------------------------------------------------------------------------------------------------------------------------------------------------
>MGYP001068750151	85	0.363	8.766E-14	16	113	298	5	101	102
----------------KTLRRFAR--NKKAISGLETAIVLIAFVIVASAFAYAVLNMGFLATQKTQEVAIGGLQAASAAIVLDGPVYGYsSQSGTNANMTTVIFWLKTASGADSV----------------------------------------------------------------------------------------------------------------------------------------------------------------------------------------
>MGYP001091927868	85	0.320	8.766E-14	25	123	298	12	110	113
-------------------------GDQRGTSGIETAIILIFVVIVGTVFAVTTLNTGLISSEKAEKTVTAGMDETSGTMVIKGVVFADANVGK-TDIDTIKFTLTSASdSSSGIDLSNTSTVVS------------------------------------------------------------------------------------------------------------------------------------------------------------------------------
>H1YXI9	85	0.278	8.766E-14	21	124	298	1	99	186
---------------------PSGPGSSEAFTGLEAAIVLTAFVVVAAVFAFVVLGAGFFVTDKSEDVINSGLKETSNSLNLAGTVVGRV-KLSGSELRYIMFYLEHCGGGTGIDISK----ISY-----------------------------------------------------------------------------------------------------------------------------------------------------------------------------
>MGYP001303257633	85	0.354	8.766E-14	29	107	298	116	193	206
-----------------------------GIIGLETAIVFIAFVVVASVFAFAVLNVGLLSSQKSEQAALGGLEATSASLSIRGDVIASANAGK-TAIDTVRFNLAPA----------------------------------------------------------------------------------------------------------------------------------------------------------------------------------------------
>A0A0F8IVA3	85	0.206	8.766E-14	24	126	298	8	138	221
------------------------RKDDRAFTGLESAIVLTAFVVVAAVFSYVVLGAGFTTSDAAKKTIDEGVKQTTSSIELAGDVIAIGGTAVSTTiitdgdpetegdqavtamkspVDKIIITLQLTAGQSPVDIGRAGngdgseiLVVSYAD---------------------------------------------------------------------------------------------------------------------------------------------------------------------------
>24402|Ga0307375_10082664_2|-609|00	85	0.402	8.766E-14	21	92	298	5	76	296
---------------------RKLHRGQRGMTGLETAIILIAFVTVASVLAYSVLSAGIFSAERGKATVYSGLESVQATMELQGSVLGLSTDG-------------------------------------------------------------------------------------------------------------------------------------------------------------------------------------------------------------
>MGYP000861079980	85	0.428	1.181E-13	26	88	298	15	77	97
--------------------------DQAGITGLETAIILIAFIVVAAVFAFTIMTTGLFSTEKAKTTAQAGITEASSTFVPKGAIVAK-----------------------------------------------------------------------------------------------------------------------------------------------------------------------------------------------------------------
>SRR3989344_9322951	85	0.377	1.181E-13	20	109	298	10	98	99
--------------------RRGRRKSHRGVIGVESAIVMIAFVIVAAALAFVVLNMGFSTTQKAKTTIVSSLSEASSSLEVAGKVIAVGDT-TLSNLRVVSIPIKVASG--------------------------------------------------------------------------------------------------------------------------------------------------------------------------------------------
>MGYP001083309487	85	0.367	1.181E-13	7	74	298	13	80	113
-------IPYLVEEPDLMFKTVTRGTSQRGITGLETAIILIAFTVVASVFAFTVLSTGLFTSERSKETVFAGIEE-------------------------------------------------------------------------------------------------------------------------------------------------------------------------------------------------------------------------------
>MGYP000218041030	85	0.348	1.181E-13	26	136	298	9	118	119
--------------------------NKKAIVGIEAAIVLIAFVIIAAAFAFMAINMGLFATQRSKDTIAQGLRESSSPLQLDGNIFLRVNE-TNMRAEAIIIPLR-AMGVKYVPMGTDQTVVSISISGQRKlGYSNI-----------------------------------------------------------------------------------------------------------------------------------------------------------------
>ABNT01.1.fsa_nt_gi|180638788|gb|ABNT01041783.1|_1	85	0.336	1.181E-13	30	127	298	0	103	198
------------------------------MTGLETAIILVAFVITAAAFAFVILNMGFLTAEKAQSVISTGMSEATSALLIDNSVVATFDNATGGfeqseiCMIKVMFYLKLSQGHSPIDVSDSRLVATFTNE--------------------------------------------------------------------------------------------------------------------------------------------------------------------------
>MGYP001456490200	85	0.215	1.181E-13	29	129	298	14	129	294
-----------------------------GVTGLETAIILIGLVVVAAVFAFVVMTVGLFSSEKSKNISYEALTESTSSFIVKGGITATCGVGddnldcekdadpvgkNDKYVDSISFAIALSSGSDIQSINKNEFAFHYFDGNN------------------------------------------------------------------------------------------------------------------------------------------------------------------------
>MGYP000530607421	85	0.400	1.181E-13	25	89	298	8	72	334
-------------------------RKRKGFTGLEAAIVLTAFVVVAAVFSYVVLNAGFFTTQKSKEVVHTGVEQATSSVELAGDVIGYG----------------------------------------------------------------------------------------------------------------------------------------------------------------------------------------------------------------
>MGYP001381736178	84	0.309	1.592E-13	26	108	298	22	105	119
--------------------------NQEGITDLETAIVLIAFVVVSSVFAFTALSTDLFATDKAKQTIHSFLAETGGTMELKRSVSGTNDvTGSAGYVSDLSFGLPTPP---------------------------------------------------------------------------------------------------------------------------------------------------------------------------------------------
>A0A101IV97	84	0.266	1.592E-13	26	115	298	1	90	190
--------------------------DEDGFTGLESAIILIAFVVVGAVFSHVIISAGMGISDDAGSKVHEGLSRAGSSLVVAGSIYAVDLNDDPKIAEGILVPIRLLPGSDPVDL--------------------------------------------------------------------------------------------------------------------------------------------------------------------------------------
>HubBroStandDraft_4_1064222.scaffolds.fasta_scaffold1840876_1	84	0.266	1.592E-13	26	115	298	1	90	190
--------------------------DEDGFTGLESAIILIAFVVVGAVFSHVIISAGMGISDDAGSKVHEGLSRAGSSLVVAGSIYAVDLNDDPKIAEGILVPIRLLPGSDPVDL--------------------------------------------------------------------------------------------------------------------------------------------------------------------------------------
>MGYP000200342364	84	0.400	2.145E-13	25	89	298	8	72	236
-------------------------RKRKGFTGLEAAIVLTAFVVVAAVFSYVVLNAGFFTTQKSKEVVHTGVEQATSSVELAGDVVGYG----------------------------------------------------------------------------------------------------------------------------------------------------------------------------------------------------------------
>GraSoiStandDraft_24_1057298.scaffolds.fasta_scaffold4323231_1	83	0.384	2.889E-13	22	86	298	26	90	373
----------------------NQARQERDVTGLETAIILIAFVVVASVFAFTVRSTGIFSAERGKETIHARRAGARSSMELKGSIV-------------------------------------------------------------------------------------------------------------------------------------------------------------------------------------------------------------------
>MGYP000701711463	83	0.444	3.892E-13	24	77	298	9	62	68
------------------------RNDQRGITGLETAIVLIAFVVVSSVFAFAALSTGLFSSDKAKETIQAGLAETGG----------------------------------------------------------------------------------------------------------------------------------------------------------------------------------------------------------------------------
>MGYP001387224858	83	0.409	3.892E-13	25	85	298	16	76	93
-------------------------RDQRGIGGLETAIVLIAFVVVSSVFAFAALSTGLLSSDRAKQTFRRGLSEARGSLELRGGI--------------------------------------------------------------------------------------------------------------------------------------------------------------------------------------------------------------------
>ETNmetMinimDraft_16_1059900.scaffolds.fasta_scaffold799526_1	83	0.275	3.892E-13	25	122	298	5	100	180
-------------------------TDDQAFTGLEAAIIFIAFIVVASVFAYVVLGVGMTTSQKSQEVMHAALEEAGSALRPGYTVIAKLD--SLGVLHFVEFDLETATDLAAVDMGSMTYTI-------------------------------------------------------------------------------------------------------------------------------------------------------------------------------
>APLak6261660806_1056025.scaffolds.fasta_scaffold455267_1	83	0.275	3.892E-13	26	123	298	6	102	188
--------------------------DDRAFTGLEAAMVFIAFIVVASVFAYVALGAGFFTTQKTEQTIYSAVEQVGSVVQITEPIMVQA-SADGQHVRYIVVTVKVPPGNNDVDVERIVVTVS------------------------------------------------------------------------------------------------------------------------------------------------------------------------------
>MGYP001113215374	83	0.336	3.892E-13	27	142	298	2	113	237
---------------------------KRAIIGLESAIVLIAFVIIAAAFSFMVVNQGLFATERGKTIIQQGLKQSSTPLTVDGTSFIRIN-PDETRVDVLLIPVK-AFGVKYVSMGTNQTAVTLTIGD--KSWPTVYYGVLY-----------------------------------------------------------------------------------------------------------------------------------------------------------
>HubBroStandDraft_1064217.scaffolds.fasta_scaffold1666237_1	83	0.255	5.241E-13	25	122	298	5	101	186
-------------------------WDDRAFTGLEAAIVFIAFIVVAAVFGYVVLGVGMTTSQKSQETMYAALGEAGSALRPGQTIIAKLEPP-QGLVKFIEFDLETATDIAVIDLGKMTYTI-------------------------------------------------------------------------------------------------------------------------------------------------------------------------------
>A0A0N7JD54	83	0.395	5.241E-13	28	123	298	4	96	210
----------------------------RGIVGIEAAIVLIAFVLVASALAFVAINMGMFASQKSKEVMAKAYESSTRALDIAGDAIAKVDTATST-VTMVYVPIKLTAGTSPIDLS--KTVVS------------------------------------------------------------------------------------------------------------------------------------------------------------------------------
>SRR3972149_3435301	82	0.380	7.058E-13	6	75	298	15	85	105
------ILSRRKIQMRKLARlFSSLHKNEEGITGLETAIILIAFVIVASVFAFVVLSTGLFSAERGKETVFAGLEKA------------------------------------------------------------------------------------------------------------------------------------------------------------------------------------------------------------------------------
>MGYP000486443468	82	0.291	7.058E-13	45	121	298	1	79	129
---------------------------------------------VASVFAFTVLSTGIFSSERSKETVFAGLDEVRSSLQPRGSVIAYkgALDGSTNTIYKVVFVVSNAVKGESVNLTPPYTA--------------------------------------------------------------------------------------------------------------------------------------------------------------------------------
>MGYP000268225735	82	0.418	9.503E-13	22	76	298	9	63	64
----------------------NLGIDQRGITGLETAIVLIAFVVVASVFAFAVLNTGLLSSEKSKEAALGGLQETS-----------------------------------------------------------------------------------------------------------------------------------------------------------------------------------------------------------------------------
>MGYP001087965790	82	0.419	9.503E-13	25	86	298	60	121	139
-------------------------RDQRGITGLETAIVLIAMVVVSSVFAFVALTTGLYSNYKAGETIPSGLAQTRGSTELKGSVV-------------------------------------------------------------------------------------------------------------------------------------------------------------------------------------------------------------------
>RhiMetStandDraft_4_1073278.scaffolds.fasta_scaffold5235680_1	82	0.292	9.503E-13	21	125	298	0	100	186
---------------------MNKATENDcAFTGLEAAIVLIAFIVVAAVFSFAVLGTGFFAAQKSGEVIQKGVETTSTSLALGGTVRVQSDT-SDVKLKYIFLYLQVTPGRGGIDMDR----VSYT----------------------------------------------------------------------------------------------------------------------------------------------------------------------------
>3313|scaffold1964927_1|+3|11	81	0.291	1.279E-12	34	111	298	0	78	79
----------------------------------ETAILLIAFIVIAAVFATTMLSAGLFSSQKSQEAVFSGLNQVKGTLELRGDVIAIaGSTGNNGTIGQISFLINNILGGE------------------------------------------------------------------------------------------------------------------------------------------------------------------------------------------
>MGYP001474228752	81	0.319	1.279E-12	2	73	298	54	125	126
--GTSVVIAIGVEETRGNEMILRGTRSQHGITGLETAIVLIAFVVVASVFAFTILSAGVFSSEANKQTIRAGLK--------------------------------------------------------------------------------------------------------------------------------------------------------------------------------------------------------------------------------
>UniRef100_A0A0Q0ZSN3	81	0.311	1.279E-12	28	116	298	5	94	193
----------------------------EAFTGLEAAIVLIAFVVIASVFSYTILGSGFLADEMTRETVQEGVVRASGALVLSGDIYGISATGhNPPSYDFLHVPLRVPSGGVPVDFS-------------------------------------------------------------------------------------------------------------------------------------------------------------------------------------
>A0A0Q0ZSN3	81	0.311	1.279E-12	28	116	298	5	94	193
----------------------------EAFTGLEAAIVLIAFVVIASVFSYTILGSGFLADEMTRETVQEGVVRASGALVLSGDIYGISATGhNPPSYDFLHVPLRVPSGGVPVDFS-------------------------------------------------------------------------------------------------------------------------------------------------------------------------------------
>MGYP001347778607	81	0.219	1.279E-12	26	126	298	13	144	249
--------------------------EQRGITGLETAIVLIAFVVVASVFAFTVLTTGIFTSQEAQKASESAVRTTESTLRKLGPFVAggscvpggtcnqqsytidwsgcpgrdannfPVDQGGTCHAHAQLFRFKLAPaGNRPVDFDPTKTIITWFD---------------------------------------------------------------------------------------------------------------------------------------------------------------------------
>MGYP001072875955	81	0.492	1.722E-12	27	95	298	3	71	87
---------------------------KKGIVGIEAAIVLIAFVVIAAALAYVVINMGFFATQKTKETIGSGMEEATSALQLDGSVIGKTGSSTNT----------------------------------------------------------------------------------------------------------------------------------------------------------------------------------------------------------
>MGYP000354155969	81	0.234	1.722E-12	26	123	298	6	102	188
--------------------------DDKAFTGLEAAMVFIAFIVVASVFAYVALGAGFFTTQKTEQTVYSAVKQVGSVVQIVEPIMVQA-SADGQHVRYIVVTVKVPPGSNDIDVERIVVTVS------------------------------------------------------------------------------------------------------------------------------------------------------------------------------
>MGYP001205463988	81	0.282	1.722E-12	35	130	298	77	175	198
-----------------------------------TFYILIAFIVVAAVFAFTVMTTGLFSTEKAKTTAQAGIAEASSTFAPKGGLIaecAQNAQGACTRVEALTFQITTASGSTGTSIARDKIALIYSDDNQR-----------------------------------------------------------------------------------------------------------------------------------------------------------------------
>SRR3989304_1196342	81	0.378	1.722E-12	39	141	298	33	132	248
---------------------------------------LIAFVIVAAALAFVVLNMGFATTQKAKTTIISSLAEASSSLEISGKVTAIANVPRA-LVNATGIPLKITSGGSSINLDNSTISIKYL--SNVVEYDNILAGTM------------------------------------------------------------------------------------------------------------------------------------------------------------
>MGYP001187119364	81	0.407	2.318E-12	24	77	298	10	63	64
------------------------HKNQQGITGLETAIVLIAFVVVASVFAFAVLSTGLLSSEKSKETVLGGLEETSS----------------------------------------------------------------------------------------------------------------------------------------------------------------------------------------------------------------------------
>MGYP001171723242	81	0.277	2.318E-12	26	108	298	18	99	101
--------------------------DLSGIIGLETSIVLLAFVVVATVFAFAILNTGMFSSERSARAALGSLEETSAAMNIRGKVIADANDAK-TAIDAIKFTVTLGP---------------------------------------------------------------------------------------------------------------------------------------------------------------------------------------------
>SRR4030042_1957552	81	0.430	2.318E-12	24	88	298	29	93	107
------------------------RSREEGVTGLETAIILIAFGIVASVFAYVVLSAGLFSSQKAKEAVNAGLDASMATIQIKGDIVAK-----------------------------------------------------------------------------------------------------------------------------------------------------------------------------------------------------------------
>SRR4030043_256847	81	0.310	2.318E-12	28	125	298	11	113	118
----------------------------RGITGIETAIILVAFVITASAFSFVILNVGFLTADKAQTTVITSMKETSSALLADTGVTGYFSNTTEAnqdevCLEELIFYIRLAQGHQPVDCKDAKMARTYT----------------------------------------------------------------------------------------------------------------------------------------------------------------------------
>MGYP001386736181	81	0.274	2.318E-12	25	115	298	1	87	135
-------------------------RKDAAFSGLEAAIVLIAFVVVAAVFSYVMLGAGFFATQKSQEVTYSGMKQTTSNMVVDGMLYG----SYSESLQALYFEVRVPEGGETQDL--------------------------------------------------------------------------------------------------------------------------------------------------------------------------------------
>MGYP001271260334	81	0.321	2.318E-12	33	116	298	0	80	177
---------------------------------LEAAIVLIAFVVVAAVFSYVMLGAGFFATQKAQEVTYSGIQQATSNMVIDGNIYG---TMGATGLKQIYFWVNVPIGGQAQKLS-------------------------------------------------------------------------------------------------------------------------------------------------------------------------------------
>MGYP000335380751	80	0.387	3.119E-12	26	87	298	13	74	83
--------------------------NEKGITGLETAIVLIAFVVVASVFAFTILSAGVFSSEANKQTIHAGLKETRTGLRQHGSAFA------------------------------------------------------------------------------------------------------------------------------------------------------------------------------------------------------------------
>MGYP000353686163	80	0.321	3.119E-12	41	127	298	0	85	188
-----------------------------------------AFVIVAAALAFVVLNMGFTTTQKSKETMSSGLSEASSALEIDGTILAKVNT-SEQKVKVVAIPLKIAPGKEPIDMRKTAVSIAFYDG--------------------------------------------------------------------------------------------------------------------------------------------------------------------------
>SRR5664279_6029107	80	0.279	4.197E-12	10	95	298	44	127	134
----------RRAQKMYGWNKLNK--NQSGQAALEAAIILIAFVVVASVFAFAILSAGQSSTQKGEQAIYSGLQNVQSSMEVKGAVIANGTAGASG----------------------------------------------------------------------------------------------------------------------------------------------------------------------------------------------------------
>MGYP001169427636	80	0.308	4.197E-12	42	134	298	0	92	164
------------------------------------------FVVVASVFAFTILNSGVLATEKSRETVLGGIRQGSTALVLRGSVLGL-STSTPSSLESVSFQVTNAIRSDfSVDLSSSALLITYLDDSQTLNFA-------------------------------------------------------------------------------------------------------------------------------------------------------------------
>MGYP000495222639	80	0.340	4.197E-12	43	139	298	0	93	186
-------------------------------------------VIVAAALAFVVLNMGFFTTQRTKQAISSGLSEATTAIEVEGTVIGH-RVENGSSLDWIAIPIKLSSGQQSIDLDDSRVAISYISD--QMVYSNIYAG--------------------------------------------------------------------------------------------------------------------------------------------------------------
>988|Ga0256839_1032961_3|+1387|00	80	0.314	4.197E-12	28	128	298	3	107	221
----------------------------RGIVGIEAAIVLIAFVLVASALAFVAINMGMFASQKSKEIMARAYESSTKSLDVAGNalgkVVNVGGTVGDEAVSIVYIPVKLTGGARPIDLSKTVVSVLLQLPN-------------------------------------------------------------------------------------------------------------------------------------------------------------------------
>MGYP001443118398	80	0.244	4.197E-12	26	126	298	13	142	252
--------------------------DQRGITGLETAIVLIAFVVVAAVFAFTVLTTGLFTSKEAEKASRAALTSAEATLVHMGTTIAGGafNVGGSQAVDWggcantpgtiadppyddnsanclahaqlVRFKLTPA-GKESVPFDPASTKIWWHD---------------------------------------------------------------------------------------------------------------------------------------------------------------------------
>MGYP000008723910	79	0.479	5.646E-12	25	72	298	15	62	65
-------------------------GDQRGVTGLETAIILIAFVVVASVFAFIVLSTGVFASERAKETIFAGL---------------------------------------------------------------------------------------------------------------------------------------------------------------------------------------------------------------------------------
>MGYP001044947287	79	0.466	5.646E-12	27	71	298	11	55	70
---------------------------QRGITGLETAIILIAFVVVASVFAFTVLSTGIFSSERSKETVHAG----------------------------------------------------------------------------------------------------------------------------------------------------------------------------------------------------------------------------------
>MGYP000032316972	79	0.428	5.646E-12	24	72	298	12	60	76
------------------------RADQRGITGLETAIVLIAFVVVASVFAFAVLSTGLLSSEKSKETVLGGL---------------------------------------------------------------------------------------------------------------------------------------------------------------------------------------------------------------------------------
>MGYP000159113161	79	0.324	5.646E-12	24	100	298	55	130	132
------------------------RADQLGITGLETAIVLIAFVVVASVFAFAVLTAGLKSSEESTNTVRAGMKAAQRTIMVRGPVLAHKNDLTPT-IDKI-----------------------------------------------------------------------------------------------------------------------------------------------------------------------------------------------------
>MDTC01.2.fsa_nt_gb|MDTC01168334.1|_4	79	0.257	5.646E-12	26	126	298	6	105	185
--------------------------DDSGLTGLESAIVLIAFVVVAAVFGYMVIHSGILVTQKSGQVIQAGLQQSEGTVELGGTIVAQVD-PLGTQIGAIDLYLENRYAAEGVNVDRISYTLATSD---------------------------------------------------------------------------------------------------------------------------------------------------------------------------
>3300027419.a:Ga0209340_1000912_17	79	0.257	5.646E-12	26	126	298	6	105	186
--------------------------DDSGLTGLESAIVLIAFVVVAAVFGYMVIHSGILVTQKSGQVIQAGLQQSEGTVELGGTIVAQVD-PLGTQIGAIDLYLENRYAAEGVNVDRISYTLATSD---------------------------------------------------------------------------------------------------------------------------------------------------------------------------
>MGYP000858742482	79	0.281	5.646E-12	21	115	298	54	148	240
---------------------MNRdERDDRAFTGLEAAIVFIALIVVASVFAYVVVGAGIATSQKNQEVMHAALEESGSALRPGQVVIAKLDN-NEGLLYSVEFDLETATNLAAVDM--------------------------------------------------------------------------------------------------------------------------------------------------------------------------------------
>MGYP001219152776	79	0.300	7.595E-12	10	89	298	18	97	136
----------RLSATRKLVLVRRLTGDQSGVTGLETAIILIVFVVMASVFVFTILSTGLFSVGLGKETVYAGLNEASPILGRSGGIVGYG----------------------------------------------------------------------------------------------------------------------------------------------------------------------------------------------------------------
>DeeseametaMP0200_FD_k123_3439_1	79	0.283	7.595E-12	26	127	298	2	107	201
--------------------------NRRGLTGIETAIILVAFVITSSAFAFVVLNMGTQSAEQTQTVISSSMDESSSAIQMDSDIIGTFDNNTlsqdETCLIKAVLYVRLGQGHTAIDMDDSKIMISYTNP--------------------------------------------------------------------------------------------------------------------------------------------------------------------------
>APDOM4702015159_1054818.scaffolds.fasta_scaffold1387869_1	79	0.257	7.595E-12	25	129	298	59	158	240
-------------------------RDDRAFTGLEAAIVFIALIVVASVFAYVVVGAGIAASQKNQEVMHAALEEAGSALRPGQAVIAKLDN-NEGLLYSVEFDLEAATNLAAVDMG----SVIYTVATQ------------------------------------------------------------------------------------------------------------------------------------------------------------------------
>KBSMisStandDraft_5_1062788.scaffolds.fasta_scaffold7380760_1	79	0.223	7.595E-12	21	126	298	8	145	261
---------------------HRLATDQRGITGLETAIVLIAFVVVASVFAFTVLTTGIFTSQEARDASEAAITSGESTLKRVGPFLGGGtclnnpCSGTNGPIDWsgcprsnanppitfddgspacgahaqlIRFRLTPSED-ERISFDPAETTITWFD---------------------------------------------------------------------------------------------------------------------------------------------------------------------------
>SRR3990172_5696389	79	0.327	1.022E-11	27	120	298	0	106	109
---------------------------QIGVTGLETAIIMISFVVVASVFAFTMMNTGLFVAGHAGQTSLAGVERARGSVVPRGSVFvtrGDVDVDANNVIDlngvdlravvKATFTLSVSSDGSDIDLTPPYT---------------------------------------------------------------------------------------------------------------------------------------------------------------------------------
>MGYP000229839267	79	0.333	1.022E-11	8	69	298	56	118	119
--------PFKEEPPMKRIMEFASRiRNERGITGLETAIVLIAFVVVAAVFSFVVLSTGLFSSERGKETVY------------------------------------------------------------------------------------------------------------------------------------------------------------------------------------------------------------------------------------
>MGYP001173155620	79	0.387	1.022E-11	26	87	298	13	74	148
--------------------------DQRGITGLETAIVLIAFVVVASVFAFTVLTTGLFTSEEAKKASRAAITSAEATLVQVGSIVA------------------------------------------------------------------------------------------------------------------------------------------------------------------------------------------------------------------
>MGYP001426017740	78	0.468	1.374E-11	27	73	298	21	67	82
---------------------------EKGVTGLETAIILIAFVVVASVFAFTVLSTGIFSAERGKETIHAGLE--------------------------------------------------------------------------------------------------------------------------------------------------------------------------------------------------------------------------------
>MGYP000645666961	78	0.442	1.374E-11	26	77	298	25	76	101
--------------------------DQRGITGLETAIVLIAFVVVSSVFAFAALSTGLLSSDKAKETISAGLAETTG----------------------------------------------------------------------------------------------------------------------------------------------------------------------------------------------------------------------------
>MGYP000865097820	78	0.255	1.374E-11	21	114	298	3	95	188
---------------------YRGERDDRAFTGLEAAIVLIAIVVVASVFAYVVLGAGMATSQKSQQTMYAALGEAASGLRTGDSVIVKLDNDR-GYVRFVEFDLETVTDIAAID---------------------------------------------------------------------------------------------------------------------------------------------------------------------------------------
>MGYP000165033566	78	0.433	1.847E-11	26	78	298	11	63	75
--------------------------DERGITGLETAIVLIAFVVVSSVFAFAALSTRLFSSDKAKEAIQAGLAEAKGP---------------------------------------------------------------------------------------------------------------------------------------------------------------------------------------------------------------------------
>SRR5579871_459318	78	0.298	1.847E-11	23	108	298	26	112	113
-----------------------MHKNESGQAALETAIILIAFVVVASVFAFAILSAGSASTDKGKQAINSGLEGVQSSMTVKGSLTADGsGTGATANVKDVVVDLALAA---------------------------------------------------------------------------------------------------------------------------------------------------------------------------------------------
>SRR5208337_5509384	78	0.363	1.847E-11	22	120	298	21	117	118
----------------------NFAKQKRAIVALEAAIILIAFVIIAGVFSFMVINQGLFATQQGQSVIQQGVQQASSPLTVDGSIFVKASTD-GTSVTGLLIPLE-VFGTSYVSMNQNTT---------------------------------------------------------------------------------------------------------------------------------------------------------------------------------
>MGYP001481024857	78	0.323	1.847E-11	21	88	298	5	72	127
---------------------SRLRTEFHGITGIETAIIMIAFIVVASVFAYTVLSAGILSSSQGKAAVFAGIKAAGGAMEIKGAVIAK-----------------------------------------------------------------------------------------------------------------------------------------------------------------------------------------------------------------
>MGYP001430361068	78	0.358	1.847E-11	21	87	298	0	66	248
---------------------MNITNDQRGITGLETAIVLIAFVVVAAVFAFTVLTTGLFTSQETEKASRAAIATTESSLVKLGSVVA------------------------------------------------------------------------------------------------------------------------------------------------------------------------------------------------------------------
>UPI00047C53DD	78	0.358	1.847E-11	21	87	298	3	69	251
---------------------MNITNDQRGITGLETAIVLIAFVVVAAVFAFTVLTTGLFTSQETEKASRAAIATTESSLVKLGSVVA------------------------------------------------------------------------------------------------------------------------------------------------------------------------------------------------------------------
>MGYP001029094361	78	0.343	2.483E-11	26	89	298	26	89	90
--------------------------DQRGVTGLETAIVMIAFVVVASVFAFSVLSIGLLSAEEVEQTVVGSMAETSATLMLRGAVIAEG----------------------------------------------------------------------------------------------------------------------------------------------------------------------------------------------------------------
>25865|Ga0069004_10233850_1|-36|00	78	0.280	2.483E-11	29	110	298	17	95	97
-----------------------------GFTGLEAAVVLIAFVVVAAVFSYVVLGAGFMVTQKTQNVIISSVAQVGSTVVPVGGLYG---TGSGTCITSVNFSVALGAGG-------------------------------------------------------------------------------------------------------------------------------------------------------------------------------------------
>SRR5665647_3049806	78	0.431	2.483E-11	23	80	298	64	121	124
-----------------------MKRNDEGFTGLEAAIVLIAFVVVAAVFSYVVLGAGFFTTQKAQETVYKGVEQSTTNIQ-------------------------------------------------------------------------------------------------------------------------------------------------------------------------------------------------------------------------
>MGYP000892993990	78	0.406	2.483E-11	25	83	298	41	99	169
-------------------------GNERGITGLETAIVLIAFVVLASVFAFASLSTGIFASEKAEESIKTGLHSAIGAIEVRG----------------------------------------------------------------------------------------------------------------------------------------------------------------------------------------------------------------------
>A0A0F9CDY0	78	0.365	2.483E-11	34	137	298	1	101	212
----------------------------------EAALILIAFVIVAAALAFVVLNMGFATSQKAKTSITSALGGASNTILISGKVIG-AAPAAGGVLNATMIPLKLTSNGESVDLSDTLATISYLGE--TIEYDNIY----------------------------------------------------------------------------------------------------------------------------------------------------------------
>MGYP001421079730	77	0.406	3.338E-11	19	75	298	9	67	69
-------------------RRQLRRLaeDQSGITGLETAIVLIAFVVVAAVFAFTVLTTGLFTSEKAKETALEGVSSA------------------------------------------------------------------------------------------------------------------------------------------------------------------------------------------------------------------------------
>MGYP001315813142	77	0.268	3.338E-11	27	119	298	3	110	233
---------------------------QRGITGIKTAIIMISFVVVASVFAFATLNTGFFTAEEGKKTILGGLNKAETSIIVRGGITAirggvdvdandtllINSTSTDKYvITTVKFLVPTALTDGDIDLPPPY----------------------------------------------------------------------------------------------------------------------------------------------------------------------------------
>MGYP001402490043	77	0.370	3.338E-11	26	87	298	13	74	258
--------------------------DQRGITGLETAIVLIAFVVVASVFAFTVLSTGLFTSKEAEKASRAAITSAEATMVRVGSVVA------------------------------------------------------------------------------------------------------------------------------------------------------------------------------------------------------------------
>MGYP001437177850	77	0.353	4.486E-11	25	105	298	1	82	90
-------------------------RSERGITGLEIAIILIAFVVVTSVFAFTILPSGIIASERAKETAYAGVEETQTMLHPtDGVVAISGPVSTTTAVTRLTFTFS------------------------------------------------------------------------------------------------------------------------------------------------------------------------------------------------
>3300025661.a:Ga0208905_1000902_6	77	0.363	4.486E-11	20	85	298	24	89	91
--------------------RLKGQSDDAGFTGLEGAIILIAFVFVASVFSFTILNSGFFTTGTAQKVIYTGVDQSASSLMLVGDV--------------------------------------------------------------------------------------------------------------------------------------------------------------------------------------------------------------------
>SRR4030067_1141673	77	0.312	4.486E-11	21	100	298	22	100	145
---------------------RRLHGNEEGITGLETAIILIAFVIVASVFAFVVLSTGLFSAERGKETVFARLVKGRRHLQRRAPLT-PAAYTNTVVVNWI-----------------------------------------------------------------------------------------------------------------------------------------------------------------------------------------------------
>KBSMisStandDraft_5_1062788.scaffolds.fasta_scaffold8414380_2	77	0.265	4.486E-11	41	119	298	0	75	175
-----------------------------------------AFVVVASVFAYTVLSAGIFSSQKGQEAVYTGLQHARSTLELKGDVVAVSN---GTAVQSLVICIASALNGEKIDVTEPT----------------------------------------------------------------------------------------------------------------------------------------------------------------------------------
>A0A1V4Z5G1	77	0.275	4.486E-11	25	119	298	3	100	178
-------------------------GDDRALTGLESAIVLIAFVVVASVFAYVVIGSGLFAAQKSREVVSGAVDQTTSILMTAGSgskTIQPGVSEQGNHLLTISISLKLPSYSSPIDLNRTK----------------------------------------------------------------------------------------------------------------------------------------------------------------------------------
>RhiMetStandDraft_4_1073278.scaffolds.fasta_scaffold2359062_1	77	0.227	4.486E-11	25	126	298	12	146	257
-------------------------TDQRGITGLETAIVLIAFVVVASVFAFTVLTTGLFTSEETKKASMAAARSTESTLQRMGAFIsgGPCQPGGGSRecgdisymVDWsacganiavgfpsddgscrahpqlFRFKLAPA-GNRSVEFDPTKTLITWFD---------------------------------------------------------------------------------------------------------------------------------------------------------------------------
>MGYP001452442190	77	0.205	4.486E-11	26	126	298	13	148	258
--------------------------DQRGITGLETAIVLIAFVVVASVFAFTVLTTGLFTSKEAEKSSRAAITSAEATMVRVGSIVAGGAclqlppgncvNDGSGAVDWINcgatgtdpdrrpvdngvcaghaqlLRFKLTPGGDvPVEFDPESVDIYYYD---------------------------------------------------------------------------------------------------------------------------------------------------------------------------
>6667|scaffold191091_2|+194|00	77	0.360	4.486E-11	26	86	298	14	74	283
--------------------------NQRGITGLETAIVLIAFVVVASVFAFAVITTGVFSSEQAQGSAEAGVKAAKATMVKKGSII-------------------------------------------------------------------------------------------------------------------------------------------------------------------------------------------------------------------
>MGYP000882404461	76	0.370	8.100E-11	25	86	298	12	73	113
-------------------------TDQRGITGLETAIVLIAFVVVASVFAFTVLTTGLFTSEEAKKASISAANSADSTLQRIGAFV-------------------------------------------------------------------------------------------------------------------------------------------------------------------------------------------------------------------
>MGYP000993963834	76	0.311	8.100E-11	25	116	298	6	97	194
-------------------------GREDAFTGLEVAITLIAFTIVASVFAYTVLGTGFMATQQAQKAVHEGLGQVSGGLDLRGQVMGLA-PADGASIETLRVVLgSNVATGAVVDLD-------------------------------------------------------------------------------------------------------------------------------------------------------------------------------------
>MGYP001125480592	76	0.385	8.100E-11	2	84	298	47	123	237
--GRSRSSCMKRFALSSAL------TEQRGATALETAIILIAFMVAASALAWALLSAGLFTTQKSGETLAAGIDQVTNGIEISGD---------------------------------------------------------------------------------------------------------------------------------------------------------------------------------------------------------------------
>MGYP000033855096	76	0.264	1.088E-10	44	168	298	0	137	225
--------------------------------------------VVAAALAFVVLNAGFGTTQKSKTTISEGLQSATGAIEVAGLVTGqkatftldDGDDTSVTALEFYSIPIKLASGANAVNLQKELTAVRYF--SNTIKYDNIYKGVVFnnssDSGSFSSVTDAISAANSGGICNYtagPPS---------------------------------------------------------------------------------------------------------------------------------
>APLak6261661892_1056031.scaffolds.fasta_scaffold467125_1	76	0.277	1.088E-10	26	133	298	0	106	266
--------------------------NDDGFSGLEAAIVLIAFVVVAAVFAYATLGSGFYVSDKAQVSVHQGTKTAATSVYQEGGVYGTMHE-NSKQLDRLFFTIYVPEGAEDQDLKGMTISYTQSDISNPKEY--------------------------------------------------------------------------------------------------------------------------------------------------------------------
>MGYP001087442563	75	0.488	1.462E-10	27	69	298	62	104	105
---------------------------QRGVTGLETAIILIAFVVVASVFAFTVLSTGIFSAERGKETIH------------------------------------------------------------------------------------------------------------------------------------------------------------------------------------------------------------------------------------
>MGYP001424132178	75	0.311	1.462E-10	25	108	298	14	103	261
-------------------------REERGVTGLETAIVLIAFVVASSVLAFASLSTGVFSSDKTKETAKAGVHGAISALEIRGvkgtaTVTATTSQPiGAGDGSTTTFWMANAP---------------------------------------------------------------------------------------------------------------------------------------------------------------------------------------------
>MGYP000689025537	75	0.357	1.963E-10	16	71	298	7	62	70
----------------RLIKSARLHSDQRGITGLETAIVLIVFVVVASVFAFAVLSTGLLSSEKSKEAALGG----------------------------------------------------------------------------------------------------------------------------------------------------------------------------------------------------------------------------------
>MGYP000683848283	74	0.458	2.636E-10	19	66	298	3	50	51
-------------------RFMKMHRSEKGITGLETAIILIAFVVVASVFAYTVLSAGIFSSQKGKE---------------------------------------------------------------------------------------------------------------------------------------------------------------------------------------------------------------------------------------
>5346|scaffold_804472_c1_2|+189|00	74	0.350	3.539E-10	24	80	298	14	70	71
------------------------RKDESGRTGLEAAIILIAFVTVAAVFAYSILSAGLFAAERDKDIVYAGLEQSRSTIE-------------------------------------------------------------------------------------------------------------------------------------------------------------------------------------------------------------------------
>MGYP000949104906	74	0.343	3.539E-10	26	89	298	6	69	88
--------------------------DDRAFTGLEAAMVFIAFIVVASVFAYVALGTGFFTTQKTEQTVYSAVQQVGSVVQVVEPVMVQA----------------------------------------------------------------------------------------------------------------------------------------------------------------------------------------------------------------
>MGYP001083830262	74	0.407	3.539E-10	24	77	298	15	68	93
------------------------HSDKRGITGLETAIVLIAFVVVSSVFAFAALSTGLLSCDKAKETISADLAETKG----------------------------------------------------------------------------------------------------------------------------------------------------------------------------------------------------------------------------
>MGYP000876048806	74	0.242	3.539E-10	24	113	298	4	98	109
------------------------RKESSGITGIETAIIMLTFVVVASVFAYMVLSAGILSSTQGAAAVHSGIKAAGGAMEIKGAVTAKCLTFTGESLGagegaTVLFTTANSPIADSV----------------------------------------------------------------------------------------------------------------------------------------------------------------------------------------
>MGYP001177333139	74	0.403	4.751E-10	26	77	298	27	78	79
--------------------------DESGITGLETAIILIAFIVVAAVFAFTIMTTGLFSSERAKTVARSGLSEVAS----------------------------------------------------------------------------------------------------------------------------------------------------------------------------------------------------------------------------
>MGYP000442211942	74	0.441	4.751E-10	24	66	298	12	54	85
------------------------RADQRGITGLETAIVLIAFVVVASVFAFAVLSTGLLSSEKSKE---------------------------------------------------------------------------------------------------------------------------------------------------------------------------------------------------------------------------------------
>MGYP000938533543	74	0.362	4.751E-10	26	94	298	6	74	87
--------------------------NEDAFTGLEAAIVLIAFIVVAAVFSYVMLGAGFFATGEAQRVVDTGVAQASSAVELSGPVIVNATDGKP-----------------------------------------------------------------------------------------------------------------------------------------------------------------------------------------------------------
>MGYP001346325452	74	0.477	4.751E-10	22	65	298	78	121	125
----------------------NLREDQRGITGLETAIVLIAFVVVASVFAFAVLSTGLLSSEKAK----------------------------------------------------------------------------------------------------------------------------------------------------------------------------------------------------------------------------------------
>APDOM4702015118_1054815.scaffolds.fasta_scaffold403698_1	74	0.250	4.751E-10	27	114	298	7	92	193
---------------------------EAGFTGLEAAIVLMAFVVVAATFAHVVLGTGLTFAGESQSLVHQSVRQAGSGLIVTTSIHGISNSP--DRIDTLVIPIGLTAGSEPID---------------------------------------------------------------------------------------------------------------------------------------------------------------------------------------
>3300013126.a:Ga0172367_10048722_5	73	0.323	6.377E-10	24	94	298	16	86	88
------------------------HRGDHAFTGLEAALILIAFVVVAAVFSYTLLNTGFMVTQQSRNTIFTAVEQTTSTLDLSSEVYGVGEAGSS-----------------------------------------------------------------------------------------------------------------------------------------------------------------------------------------------------------
>HubBroStandDraft_1064217.scaffolds.fasta_scaffold371556_2	73	0.247	6.377E-10	27	115	298	1	89	189
---------------------------DDAITGLEAAIVLIAFVVVGAVFSHVIISAGMTLSDGTRTEVHKGMSRAGSGLVTAGSIYAVDLNDDLRDAEGILVPIRLLSGSDPVDL--------------------------------------------------------------------------------------------------------------------------------------------------------------------------------------
>MGYP000996756398	73	0.303	6.377E-10	44	120	298	0	78	212
--------------------------------------------VVAAVFAYTALSAGLFSTQKSQEAIYYGLERTQSTLQQTGSVIAyKGDGAISHSVGKIEITVQNALkGGESVDLTPPYI---------------------------------------------------------------------------------------------------------------------------------------------------------------------------------
>MGYP001278749549	73	0.377	8.558E-10	27	79	298	17	69	70
---------------------------EKGITGLETAIVLIAFVVISSVFAFATLSTGMFASDKARETINVGLAQTRASM--------------------------------------------------------------------------------------------------------------------------------------------------------------------------------------------------------------------------
>MGYP000079508306	73	0.392	8.558E-10	16	66	298	7	57	77
----------------RLIKSARLHSDQRGITGLETAIVLIAFVVVASVFAFAVLSSGLLSSEKSKE---------------------------------------------------------------------------------------------------------------------------------------------------------------------------------------------------------------------------------------
>MGYP000904696274	73	0.287	8.558E-10	46	132	298	0	84	191
----------------------------------------------AAVFSYVVLGAGFFTTQTAQATVHTGVSQASSSLEIVGNVMGVAIAATPVRLTYVNVSVATTAGGTPMDLS--QMVISYSDSSGVRN---------------------------------------------------------------------------------------------------------------------------------------------------------------------
>3300025439.a:Ga0208323_1001225_10	72	0.406	1.148E-09	14	77	298	4	65	101
--------------LIKAICRLNK--EEAGTNGLDTAIILIAFVTVAAVFGYAVLSAGLFSAERGKETVYAGLAEAKS----------------------------------------------------------------------------------------------------------------------------------------------------------------------------------------------------------------------------
>MGYP001316668785	72	0.433	1.148E-09	26	85	298	17	76	206
--------------------------DQRGVTGLDAAIVLITFVVVSSVFGFSALYAGLVSTDKAKSTIDSSLSEARGSLELRSGV--------------------------------------------------------------------------------------------------------------------------------------------------------------------------------------------------------------------
>SRR5690554_4890581	72	0.381	1.540E-09	25	79	298	44	98	100
-------------------------RDERAFTGLEAAIVFIALIVVASVFAYVVLGAGIATSQKSQEVMHAALEEAGSAL--------------------------------------------------------------------------------------------------------------------------------------------------------------------------------------------------------------------------
>MGYP000561685231	72	0.354	1.540E-09	25	114	298	8	100	223
-------------------------RKRKGIVGIEAAVVLIAFVLVAASLAFVALNMGMFATQRTKEVIGKAYESSSRALEVPGSALANMNGSSDSSANpalEILVPIRLTAGSKAID---------------------------------------------------------------------------------------------------------------------------------------------------------------------------------------
>MGYP000846373461	72	0.358	2.066E-09	27	79	298	6	58	59
---------------------------DNAFTGLEAAIVLIAFVVVAAVFSYVVLGAGFFTTQKSQEVVHTSVGQTSSSL--------------------------------------------------------------------------------------------------------------------------------------------------------------------------------------------------------------------------
>8905|scaffold_867506_c1_1|-2|10	72	0.298	2.066E-09	10	76	298	18	84	86
----------RLSATLKLVLLRRLTGDQLGVTGLETTIILVVFVVVASVFTFTILSTGLFSTGLGKETVYAGLNEAS-----------------------------------------------------------------------------------------------------------------------------------------------------------------------------------------------------------------------------
>A0A1G9AFR4	72	0.275	2.066E-09	25	122	298	5	101	185
-------------------------WNREASSGLEAAIVFIAIIVIASIFAYVVLGAGIFASQKSQEVMHAGLMDAGSALRL-GDVVIVKMDSSRDLVERIVFDLETMTDLAAFDMGSMTYTI-------------------------------------------------------------------------------------------------------------------------------------------------------------------------------
>MGYP000969151860	72	0.275	2.066E-09	25	122	298	5	101	185
-------------------------WNREASSGLEAAIVFIAIIVIASIFAYVVLGAGIFASQKSQEVMHAGLMDAGSALRL-GDVVIVKMDSSRDLVERIVFDLETMTDLAAFDMGSMTYTI-------------------------------------------------------------------------------------------------------------------------------------------------------------------------------
>SRR3989337_3750674	72	0.339	2.066E-09	37	139	298	14	113	223
-------------------------------------ILLIAFVIVAAALAFVVLNMGFSTTQKAKVAIIAAVEEAGSSLEVAGKITAVGDVDN-NVLNATTIPLKIVSGGTSSNMDGNFTSIKVITSN--IEYDNVYKF--------------------------------------------------------------------------------------------------------------------------------------------------------------
>MGYP001061626043	71	0.309	2.771E-09	25	79	298	16	70	71
-------------------------TSEEGITGLETAIVLIAFVAVSSAFTFATLSTGMFSSDKARETMNAGLAQTRATM--------------------------------------------------------------------------------------------------------------------------------------------------------------------------------------------------------------------------
>SRR5665811_964534	71	0.477	2.771E-09	25	68	298	44	87	99
-------------------------RDQRGITGLETAIILIAFVVVASVFAYTVLTAGVFSSQKSSEAV-------------------------------------------------------------------------------------------------------------------------------------------------------------------------------------------------------------------------------------
>SRR5208337_3178834	71	0.500	2.771E-09	19	80	298	42	103	104
-------------------RMQRRGGKNRGIVGIEAAIVLIAFVVIAAALAYVVINMGFYASQTAKSTINKGIEEATSALE-------------------------------------------------------------------------------------------------------------------------------------------------------------------------------------------------------------------------
>SRR5579875_651999	71	0.821	2.771E-09	23	95	298	45	117	118
-----------------------RKKRKKGLAGLDTAIILIAFIITASVLAYVAVSMGIFVTQKAKTTINKGEETASTALSITGNILYASNYPTDT----------------------------------------------------------------------------------------------------------------------------------------------------------------------------------------------------------
>MGYP001318494526	71	0.433	2.771E-09	26	85	298	17	76	120
--------------------------DQNGLTGLDAAIVLITFVVVSSVFSFTALSAGLVSTDKAKSTIDGSLSSARGSLELRSGV--------------------------------------------------------------------------------------------------------------------------------------------------------------------------------------------------------------------
>EndMetStandDraft_2_1072991.scaffolds.fasta_scaffold5542900_1	71	0.346	2.771E-09	47	120	298	0	77	171
-----------------------------------------------SVFAFVTLSTGLFSAERSKETIFAGLAKAQSNLELHGSVVLTGATDSDTDGDvdqgTLTFQLALAAGGSPISLDPAAT---------------------------------------------------------------------------------------------------------------------------------------------------------------------------------
>3300020214.a:Ga0194132_10006137_2	71	0.367	2.771E-09	10	88	298	6	84	363
----------KRSAPSDRWRTPSHRKGQEGLAGLSTAIVLIAFVVVGSVLAYTMLSSGVNAVDKSKQAIYEGLRRSQSSLAISGRVMGT-----------------------------------------------------------------------------------------------------------------------------------------------------------------------------------------------------------------
>3300005081.a:Ga0072335_10089309_139	71	0.258	3.716E-09	27	115	298	6	94	195
---------------------------DDALTGLESAIILIAFVVVGAVFSHVIISAGMEMSDGTRTEVHKGMSRAGSGLVTAGSIYAVDLNDDLRDAEGILVPIRLLPGCDPVDL--------------------------------------------------------------------------------------------------------------------------------------------------------------------------------------
>MGYP000365541736	70	0.365	4.983E-09	25	83	298	20	82	104
-------------------------RNQRGITGLETAIVLIAFVIVTSVFAFTILSAGVFSSEANKQTIHADLpdraAPARFSLRIRG----------------------------------------------------------------------------------------------------------------------------------------------------------------------------------------------------------------------
>MGYP001458916479	70	0.525	4.983E-09	26	65	298	22	61	114
--------------------------DERGITGLETAIVLIAFVVVAAVFAFTVLTTGLFATEKAK----------------------------------------------------------------------------------------------------------------------------------------------------------------------------------------------------------------------------------------
>MGYP000701644806	70	0.228	4.983E-09	33	128	298	19	143	217
---------------------------------LKQLIVLTVFVVVAAVFSYVVLNAGFFTTQKSKKVVHTGVEQATSSIELSGDVIGHGwkyskinhskgdwesgtnnhsyyawnnNTNkyilDSNNLAVVEFYLTLTAGRHPISMD--DLVISYTDKD-------------------------------------------------------------------------------------------------------------------------------------------------------------------------
>MGYP001359981722	70	0.475	6.680E-09	27	66	298	21	60	61
---------------------------ERGVTGLETAIILIAFVVVASVFAFTVLSTGIFSAERGKE---------------------------------------------------------------------------------------------------------------------------------------------------------------------------------------------------------------------------------------
>JI10StandDraft_1071094.scaffolds.fasta_scaffold703368_2	70	0.302	6.680E-09	57	131	298	0	75	170
---------------------------------------------------------GLFSSDKAKETIQAGLAETRGSMELKGSVALTASTrGTAGVASEIAFQVASAAGGESIALMLGKTIIKYTDDSQSK----------------------------------------------------------------------------------------------------------------------------------------------------------------------
>A4G0Q4	70	0.266	6.680E-09	26	134	298	8	115	215
--------------------------NKKGASGIGTLIVFIAMVLVAAVAASVLINTSGFLQQKASTTGKESTEQVASGLQVVG-VTGKKSALGNQDIELLAIYVTPSAGSSAIDLTQTKLFLEYNGYSCSLNYS-------------------------------------------------------------------------------------------------------------------------------------------------------------------
>MGYP001420067341	70	0.547	8.953E-09	27	68	298	14	55	58
---------------------------ERGITGLETAIVLIAFVVVSSVFSFAALPTGLFSTDKAKETI-------------------------------------------------------------------------------------------------------------------------------------------------------------------------------------------------------------------------------------
>MGYP001152321500	70	0.358	8.953E-09	39	104	298	1	67	68
---------------------------------------LIAFVVVSSVFAFGALSTGLFATDKAKQTIHAGLDETSGTMEPNSSVSATNDvTGSAGYISDLSFSV-------------------------------------------------------------------------------------------------------------------------------------------------------------------------------------------------
>SRR4030067_24241	70	0.287	8.953E-09	41	127	298	1	94	114
-----------------------------------------AFVIAAAAFAFVILNMGSLTAEKAQSVIATGMAEASSSMLIDnGVVGYFGNTTTAPvlqsnvYLYKVVFYIKLSQGHEPIDVSGNRLVATYTNA--------------------------------------------------------------------------------------------------------------------------------------------------------------------------
>MGYP001231404111	70	0.212	8.953E-09	49	129	298	1	99	203
-------------------------------------------------FIFTVLSTGIFTSERSKETIFVGIEETKSTLEPGGSLVAyKADRGGTDTIYKLSFIVSNVVSGSPIDLPPymvddsgtdpdisygaeYNTVVSYSDSNQ------------------------------------------------------------------------------------------------------------------------------------------------------------------------
>MGYP000657459962	69	0.450	1.200E-08	25	64	298	7	46	47
-------------------------RDQRGITGLETAIVLIAFVVVASVFAFAVLSTGLLSSEKS-----------------------------------------------------------------------------------------------------------------------------------------------------------------------------------------------------------------------------------------
>MGYP001227345085	69	0.323	1.200E-08	21	88	298	5	72	86
---------------------SRMRKDSSGITGIETAIILLAFIMVSSVFAYTVLFAGILASAQGKAAIFSGLKASGRAMEIEGSVSAK-----------------------------------------------------------------------------------------------------------------------------------------------------------------------------------------------------------------
>MGYP001206824999	69	0.370	1.200E-08	26	79	298	22	75	96
--------------------------NQEGITDVETAIVLIAFVVVSSVFAFTALSTDLFATDKAKQTIYAFLAETGGTI--------------------------------------------------------------------------------------------------------------------------------------------------------------------------------------------------------------------------
>5503|Ga0310121_10776245_1|+214|01	69	0.323	1.200E-08	21	88	298	5	72	96
---------------------SRMRKDSSGITGIETAIILLAFIMVSSVFAYTVLFAGILASAQGKAAIFSGLKASGRAMEIEGSVSAK-----------------------------------------------------------------------------------------------------------------------------------------------------------------------------------------------------------------
>MGYP000051472973	69	0.279	1.200E-08	39	127	298	1	93	187
---------------------------------------LVAFVITASAFSFMVLNVGYLTSQKTESVISAGMSEASSALYLDSDLIGTfaNNTGaqADICLTKAVFYVRLGEGDEPMDMSDGRLVITYSNE--------------------------------------------------------------------------------------------------------------------------------------------------------------------------
>SRR6056297_2008702	69	0.297	1.608E-08	27	120	298	6	96	137
---------------------------DRGQVGIGTLIVFIAMVLVAAIAAGVLINTAGFLQTKAEQTGEESTAQVSNRLTV---VSGFGNVTNDEKVDYINLTVMRGSGADDINLSSATI---------------------------------------------------------------------------------------------------------------------------------------------------------------------------------
>SRR4030042_6971137	69	0.246	1.608E-08	56	131	298	0	76	152
--------------------------------------------------------AGMFSAQKGQEAIHAGLEEARASMEIKGSVFAEGNGTATT----VIFTLTNALKGQKIDLTPNDggthvTIISYTDANQHV----------------------------------------------------------------------------------------------------------------------------------------------------------------------
>MGYP001080110535	69	0.315	1.608E-08	46	139	298	74	166	174
----------------------------------------------AAAFSFMVVNMGLFSTQKGREVIQQGVSEASSPLTLDGSVFVYANeTGSGTFVVGIMVPLK-TLGVKYVPMKSPETKITLTIANHT-AYADVYCG--------------------------------------------------------------------------------------------------------------------------------------------------------------
>MGYP001339760968	68	0.329	2.154E-08	26	107	298	16	87	103
--------------------------DQRGIAGLETAIVLIAF---------AVLNVGLLSSQKSEQAALGGLEATSASLSIRGDVIASANAGK-TAIDTVRFNLAPA----------------------------------------------------------------------------------------------------------------------------------------------------------------------------------------------
>MGYP001497135824	68	0.338	2.885E-08	25	83	298	6	64	79
-------------------------RSQHGITGLKTAIVLIACVVVVSVFAFTILSAGVLSSGANKQTIHAGLKETRTRLRQAG----------------------------------------------------------------------------------------------------------------------------------------------------------------------------------------------------------------------
>3300020373.a:Ga0211660_10017605_4	68	0.338	2.885E-08	25	83	298	6	64	80
-------------------------RSQHGITGLKTAIVLIACVVVVSVFAFTILSAGVLSSGANKQTIHAGLKETRTRLRQAG----------------------------------------------------------------------------------------------------------------------------------------------------------------------------------------------------------------------
>MGYP000327146238	67	0.461	5.174E-08	24	75	298	9	60	61
------------------------KRKMRGIVGIEAAIVLIAFVIVAAALAFVVLNMGFTTTQKSKEAMVSGLKEA------------------------------------------------------------------------------------------------------------------------------------------------------------------------------------------------------------------------------
>MGYP001086306349	67	0.268	5.174E-08	39	127	298	1	93	140
---------------------------------------LVAFIVTASAFSFMILNMGYLTSQKAESVISAGMSEATSTLYMDSDLIGTfsnnTSAQSDICLTKAVFYVRLGDGDSPIDMSDSRLVITYSND--------------------------------------------------------------------------------------------------------------------------------------------------------------------------
>AP3Bu8745761321_1050154.scaffolds.fasta_scaffold464968_1	67	0.215	5.174E-08	46	131	298	0	101	174
----------------------------------------------ASVFAYTVLSAGIFSSQKGQEAVYTGLQTARSTLALKGDVVAQSTgnfSTGNASVTELVVCVSNALNGATIDLtapgntsgkasgnSSNVVVVSYSDNTQRV----------------------------------------------------------------------------------------------------------------------------------------------------------------------
>A0A2E2DSA2	67	0.320	6.928E-08	26	75	298	17	66	67
--------------------------DQRGMSAIETSIVLIAFVVVASVFGFAMLNTGLLSSQNEQEVVQAGIDET------------------------------------------------------------------------------------------------------------------------------------------------------------------------------------------------------------------------------
>MGYP000047080462	66	0.447	9.274E-08	25	62	298	11	48	85
-------------------------RDQRGITGLETAIVLIAFVVVASVFAFAVLSTGLLSSE-------------------------------------------------------------------------------------------------------------------------------------------------------------------------------------------------------------------------------------------
>MGYP001397043733	66	0.442	9.274E-08	27	78	298	48	99	100
---------------------------QRGITGIETAIIMIAFIVVASVAAFTTLNTGFFAASEGKSAILSGITKAKGS---------------------------------------------------------------------------------------------------------------------------------------------------------------------------------------------------------------------------
>MGYP000249863111	66	0.270	9.274E-08	39	121	298	0	95	101
---------------------------------------MIAFIVVASVFAMTTLKTGLFSAEQGQQVAYSGLDQATGSLQLRGSVRAiRGDVDvdgddtillsgvDDQAVAKVIFTVTGVIGSSMTDLTPPNTV--------------------------------------------------------------------------------------------------------------------------------------------------------------------------------
>MGYP000462914175	66	0.270	9.274E-08	26	116	298	26	121	226
--------------------------EERGQVGIGTLIVFIAMVLVAAIAAGVLINTAGFLQTQAEATGEESTSQVSDRLQIvsqSGNVTDlnISNTSTERAIDELQITVAQSPGAGNIDLT-------------------------------------------------------------------------------------------------------------------------------------------------------------------------------------
>MGYP001468965515	66	0.476	1.661E-07	27	68	298	3	44	56
---------------------------EEGITGLETAIILIAFVIVASSFAFMVLSTGLFAAERGKQTV-------------------------------------------------------------------------------------------------------------------------------------------------------------------------------------------------------------------------------------
>A0A0W8FEA4	66	0.298	1.661E-07	39	125	298	1	82	168
---------------------------------------LIAFIVVAAVFSFAVLGTGFFAAQKSGEVIQKGVETTSTSLALGGTVRVQSDT-SDVKLKYIFLYLQVTPGRGGIDMDR----VSYT----------------------------------------------------------------------------------------------------------------------------------------------------------------------------
>M0DVU5	66	0.270	1.661E-07	26	116	298	8	103	208
--------------------------EERGQVGIGTLIVFIAMVLVAAIAAGVLINTAGFLQTQAEATGEESTSQVSDRLQVvstSGNVTDlnISNTSTERAIDELQVTVAQSPGAGNIDLT-------------------------------------------------------------------------------------------------------------------------------------------------------------------------------------
>P57719	66	0.265	1.661E-07	14	124	298	4	116	247
--------------LRKVRKAFSLKADNKAETGIGTLIVFIAMVLVAAVAATVLVHTAGTLQQKATSTGSQTTQQVSTGIQVNSIYGLDSNksVPTHGVIEWLAIQISITAGSSPINLANVTISLTY-----------------------------------------------------------------------------------------------------------------------------------------------------------------------------
>MGYP001066789458	65	0.450	2.222E-07	26	65	298	30	69	70
--------------------------EQRGITGLETAVVLIAFVVVASVFAFAVLTTGLISSEKSK----------------------------------------------------------------------------------------------------------------------------------------------------------------------------------------------------------------------------------------
>MGYP000035264497	65	0.488	2.222E-07	23	65	298	6	48	87
-----------------------RSTSERGITGLETAIILIAFVVVASVFAFTVLSMGIFASRDQK----------------------------------------------------------------------------------------------------------------------------------------------------------------------------------------------------------------------------------------
>SRR3990172_3762275	65	0.383	2.222E-07	15	87	298	24	96	120
---------------MNLIQKWPKNNTHRALIGLESAIIIIAFVIVVAALAFVVINMGFSTAQKAKTAISSTMTSASSSLEPEGKVIA------------------------------------------------------------------------------------------------------------------------------------------------------------------------------------------------------------------
>16105|scaffold03205_1|+3|10	65	0.289	2.222E-07	26	94	298	15	82	192
--------------------------DDDGFSGLEAAIVLIAFVVVAAVFSFVILGAGFSSSSKVEEVVRDG-GRSPPAVMVMGSVVGQVDNSGS-----------------------------------------------------------------------------------------------------------------------------------------------------------------------------------------------------------
>MGYP000471624707	65	0.297	2.973E-07	31	123	298	7	100	106
-------------------------------TGMEAAIVLIAFIIVASVFSCVTLHAGTLATRDGERAVHDGIRTAACGMQVHGSVFGLNLmHQDPERLECFLVPVQLAPGASAVDMSSVSVRIT------------------------------------------------------------------------------------------------------------------------------------------------------------------------------
>4295|scaffold1574515_1|-251|01	64	0.333	3.977E-07	22	75	298	5	58	59
----------------------NGSRSQKGIRGLETGIALIAFVVVASVFVSTILSAGGFSSEANQQTIYAGLKET------------------------------------------------------------------------------------------------------------------------------------------------------------------------------------------------------------------------------
>MGYP001032575600	64	0.250	3.977E-07	21	92	298	7	78	80
---------------------MDNRKRENAFSGLEAAIVMIVFVVAAAVFGYSMISTGMFATQKVQEVTYAGIKQNASVAITDGLIRGHYNEG-------------------------------------------------------------------------------------------------------------------------------------------------------------------------------------------------------------
>MGYP001322222676	64	0.408	3.977E-07	33	81	298	29	77	103
---------------------------------LETAIVLIAFVVVASVFAFAVLTTGLLSSGKSKEAVIGALEGAGSTLRL------------------------------------------------------------------------------------------------------------------------------------------------------------------------------------------------------------------------
>SaaInl7_150m_RNA_FD_contig_21_994751_length_224_multi_13_in_0_out_0_1	64	0.235	3.977E-07	59	131	298	0	88	167
-----------------------------------------------------------FSSQKSQQSIHSGIKEAKGCLELRGGVLALANtTGSDGYIGQLTFTVLNAMDGEPVDFTPPTddnndgvadrgssniVVISYVDKNNAV----------------------------------------------------------------------------------------------------------------------------------------------------------------------
>A0A124FUX8	64	0.304	3.977E-07	26	94	298	2	69	180
--------------------------DNDGFSGLEAAIVLIAFVVVAAVFSFVILGAGFSSSSKVEEVVRDG-GRSPTAVMVMGSVVGQVDNSGS-----------------------------------------------------------------------------------------------------------------------------------------------------------------------------------------------------------
>tagenome__1003787_1003787.scaffolds.fasta_scaffold7247520_1	64	0.304	3.977E-07	26	94	298	11	78	189
--------------------------DNDGFSGLEAAIVLIAFVVVAAVFSFVILGAGFSSSSKVEEVVRDG-GRSPTAVMVMGSVVGQVDNSGS-----------------------------------------------------------------------------------------------------------------------------------------------------------------------------------------------------------
>3300000563.a:SL_3KL_010_SEDDRAFT_10005348_7	64	0.285	3.977E-07	26	109	298	18	98	193
--------------------------DEEAFTGLEAGIILIAFVVVAAVFSYVVLGSGFYATEKARQVTSDA-GTTPSSLVVNGAVIL--GVDAFSNPESLNFFCEVIGG--------------------------------------------------------------------------------------------------------------------------------------------------------------------------------------------
>MGYP001326314333	64	0.344	5.318E-07	22	82	298	10	61	74
----------------------NLREDQRGITGLETAIVLIAF---------AVLRTGLLSSEKSKETVLGGLEDTSSTLNIR-----------------------------------------------------------------------------------------------------------------------------------------------------------------------------------------------------------------------
>MGYP000670718181	64	0.273	5.318E-07	50	122	298	0	70	168
--------------------------------------------------SYVVLGAGFFTTQKSQEVVHTGVAQTSSTLEISGPVIAQA--SSATALGQVSFYLQIAAGGSSVDMKKVTYTV-------------------------------------------------------------------------------------------------------------------------------------------------------------------------------
>MGYP000406754945	64	0.296	5.318E-07	60	165	298	0	104	171
------------------------------------------------------------TTQRTKQAISSGLTEATTALEVEGTVIGHQN-GTSQVLDWVAIPLKLSSGQQSIDLDEDRVAISYISEDNVI--SNIYSGplTSQTYSNPATVAASITASSAPNATIF------------------------------------------------------------------------------------------------------------------------------------
>MGYP001261720269	64	0.487	7.112E-07	32	70	298	0	38	86
--------------------------------GLETAIVLIAFVVVAAVFAFTVLTTGLFTSEKAKETALA-----------------------------------------------------------------------------------------------------------------------------------------------------------------------------------------------------------------------------------
>MGYP000563090399	64	0.272	7.112E-07	57	121	298	33	98	133
---------------------------------------------------------GYFRVERSKETVFAGLQEAKSTLEPRGaTVAYKADRGGTDTIYKVSFIVTNAVDGEPVDLTPPYTA--------------------------------------------------------------------------------------------------------------------------------------------------------------------------------
>MGYP001193802387	64	0.375	7.112E-07	34	89	298	0	55	180
----------------------------------ETAIILIVFVVMASVFVFTILSTGLFSVGLGKETVYAGLNEASPILGRSGGIVGYG----------------------------------------------------------------------------------------------------------------------------------------------------------------------------------------------------------------
>UniRef100_F8AMQ0	64	0.264	7.112E-07	26	124	298	10	109	437
--------------------------NKKGASGIGTLIVFIAMVLVAAVAASVLINTSGFLQQKASSTGKESTEQVASGLLcngVSGHIYKYGDT--FYDLDKMVMYVSPNAGSAPIDLKQAKLFLTY-----------------------------------------------------------------------------------------------------------------------------------------------------------------------------
>F8AMQ0	64	0.264	7.112E-07	26	124	298	10	109	437
--------------------------NKKGASGIGTLIVFIAMVLVAAVAASVLINTSGFLQQKASSTGKESTEQVASGLLcngVSGHIYKYGDT--FYDLDKMVMYVSPNAGSAPIDLKQAKLFLTY-----------------------------------------------------------------------------------------------------------------------------------------------------------------------------
>16258|Ga0233407_10233932_1|+3|10	63	0.352	9.508E-07	28	98	298	2	72	93
----------------------------REMTGLETAIILVAFVITAAAFAFVVLHKGFLKAKKAQSVISSSMSKASSAMLIDGGIISTFNQTGGDHAD-------------------------------------------------------------------------------------------------------------------------------------------------------------------------------------------------------
>OpeIllAssembly_1097287.scaffolds.fasta_scaffold2201722_1	63	0.192	9.508E-07	37	127	298	0	128	159
-------------------------------------IVLIAFVVVAAVFAFTVLTTGLFTSEKAKETTMAGIS-SQASLALASGVIAGGNNLGADCrgttgvtpnppvettgqftdlvecdihwagwntvpptvhIQTMQVRIEPAVGVENVPFDPNRLLVTYMDA--------------------------------------------------------------------------------------------------------------------------------------------------------------------------
>HubBroStandDraft_2_1064218.scaffolds.fasta_scaffold5002627_1	63	0.355	9.508E-07	62	137	298	0	73	173
--------------------------------------------------------------QRSKETIGSGLAQASSALELDGSVIARVNT-TNNSVDCIVIPLRLSAGQKPVDLTPNQTNIALWV-MGRYGYLNIY----------------------------------------------------------------------------------------------------------------------------------------------------------------
>24198|Ga0082212_10124342_1|+210|00	63	0.252	9.508E-07	22	124	298	16	102	205
----------------------NDMQKDNAFTGLEAALVLIAFVVVATIFLYVMLGAGFFATEKAK-----------SNVVFDGSLYGKI---TTNELVGFTFNVRVPEGGQAVDM--AHTIFTY-----------------------------------------------------------------------------------------------------------------------------------------------------------------------------
>MGYP001300419015	63	0.340	1.271E-06	40	86	298	3	49	140
----------------------------------------IAFVVVASLFAFTGLSAGIFSVERGKETIHAGLVGARSSMELKGSII-------------------------------------------------------------------------------------------------------------------------------------------------------------------------------------------------------------------
>MGYP000051473189	63	0.281	1.271E-06	47	143	298	0	99	179
-----------------------------------------------AAFAFVVLNMGFLTAEKAQSVISAGMTEASSSLLMDSGLIGqfanVTGSQTDVALVKLTFYIKLSQGHEPVDLSSDKMVATFT---SQRAHSEIYasNGTVMT----------------------------------------------------------------------------------------------------------------------------------------------------------
>MGYP000200340747	63	0.217	1.271E-06	44	135	298	0	126	206
--------------------------------------------VVAAVFSYVVLNAGFFTTQKSKEVVHTGVAQATSSIELSGDVIGHGwkygkvnssgfwnetsdpnstcyssyyawNDTNkyildSNNLTVVEFYLTLTAGRHPVSMD--DLVISYTDKdthNGSISYSN------------------------------------------------------------------------------------------------------------------------------------------------------------------
>UPI000614468D	63	0.263	1.271E-06	39	120	298	0	94	217
---------------------------------------MIAFVVVASVFAMTTLQTGIFSAEQGKEVALSGLDLATGSLQLRGflrAVRGDVDVDGndvillsgvdDQAVAKVIFTVVGALGSSMTDLTPPHT---------------------------------------------------------------------------------------------------------------------------------------------------------------------------------
>H3ZRC5	63	0.291	1.699E-06	28	123	298	6	99	315
----------------------------RGAVGIGTLIVFIAMVLVAAVAAAVLINTSGFLQQKASSTGRQTTQEVASGVKVTSVVGYV--PTNGNKITKLAIYVSPNAGSSGIDLLNTKIVLS------------------------------------------------------------------------------------------------------------------------------------------------------------------------------
>EBPBio282013_DNA_FD.fasta_scaffold102670_1	62	0.338	2.270E-06	27	94	298	19	85	196
---------------------------EDGFSGLEAAIVLIAFIVVAGIFSFVILGAGFSSSAKAKEVAFDG-GRSGTAVMVMGSVVGQVDNSGS-----------------------------------------------------------------------------------------------------------------------------------------------------------------------------------------------------------
>MGYP000857295107	62	0.344	3.033E-06	23	83	298	0	60	62
-----------------------MKQYDEAFTGLEAAIVVIAFVVVAVVFGMAVLGTGFFATQEAEKTTTSGYKLASSTIYIEG----------------------------------------------------------------------------------------------------------------------------------------------------------------------------------------------------------------------
>21876|Ga0214474_1589504_1|+163|01	62	0.316	3.033E-06	22	81	298	10	69	71
----------------------NLHRDERGMTGVETVAIVIAFAALVAVTMYVLFAGSVFSAERSKETIHAGVNQAKTDMEI------------------------------------------------------------------------------------------------------------------------------------------------------------------------------------------------------------------------
>A0A139CZ57	62	0.313	3.033E-06	52	134	298	0	79	166
----------------------------------------------------VMLGAGFYTTQKSQEVVHTGVQQASSSLISSGETIVASDSDGD-NASEVYFYLANTAGGSSVDL--NKTLITYTDSDDFVTHS-------------------------------------------------------------------------------------------------------------------------------------------------------------------
>SRR4030042_33168	62	0.260	3.033E-06	43	127	298	2	93	188
-------------------------------------------VLTAAAFAFVIINMGCLPAEKAQSVIATGMAEASSSMLIaNGGVWYFGNTTTAPvlqsnvYLYKVVFYIKLSQSHEPIDVSDNRLVATYTNA--------------------------------------------------------------------------------------------------------------------------------------------------------------------------
>V4HIC5	62	0.255	3.033E-06	26	119	298	8	97	197
--------------------------EERGQVGIGTLIVFIAMVLVAAIAAGVLINTAGFLQSQAEQTGQQASSQVSDRVQ---EVVTTGNV-TDSEIEWVNVTVTKAPGAGDIDLENST----------------------------------------------------------------------------------------------------------------------------------------------------------------------------------
>APLak6261698228_1056238.scaffolds.fasta_scaffold68215_1	62	0.300	3.033E-06	52	141	298	0	86	203
----------------------------------------------------VVLNMGFSTTQRAKTAIIASLEESSSSLEIAGKITGSGDVD-LSLLNVTAVPIKIASGGSSVNMNVQLTAIKYLSNN--VEYDNIYNGTL------------------------------------------------------------------------------------------------------------------------------------------------------------
>MGYP001044966406	61	0.298	4.051E-06	50	126	298	0	74	162
--------------------------------------------------SYVVLGAGFFTTQKSQETVYSATKQASANLAESGPVVL--ETDESSEVKNISFNLKPAAGASPIDLSRITYHITTTD---------------------------------------------------------------------------------------------------------------------------------------------------------------------------
>MGYP000748232561	61	0.266	4.051E-06	28	117	298	0	86	186
----------------------------RGQVGIGTLIVFIAMVLVAAIAAGVLINTAGFLQTQAEDTGTESTEQVADNLNV---ITETGNVSGDDTINEIRLGVQPAAGASDINLAK------------------------------------------------------------------------------------------------------------------------------------------------------------------------------------
>MGYP000932304056	61	0.400	5.411E-06	26	75	298	6	55	67
--------------------------NEDAFTGLEAAIVLIAFVVVAAVFSYVMLGAGFFATQEAPRTAHTGVGPA------------------------------------------------------------------------------------------------------------------------------------------------------------------------------------------------------------------------------
>Q6LWP3	61	0.244	5.411E-06	27	124	298	61	154	263
---------------------------KKGASGIGTLIVFIAMVLVAAVAASVLINTSGFLQQKASTTGKESTEQVASGLLING----ITGSVGTSDVKLLAIYLAPNAGSSAIDLAQTKVMLDY-----------------------------------------------------------------------------------------------------------------------------------------------------------------------------
>MGYP000574897078	60	0.362	1.288E-05	10	62	298	4	61	62
----------KETNVKRGIKELYGRSRQileerSGITGLETAIVLIAFVVVSSVFAFAALSTGLFSSD-------------------------------------------------------------------------------------------------------------------------------------------------------------------------------------------------------------------------------------------
>MGYP001067198379	60	0.523	1.288E-05	27	68	298	10	51	67
---------------------------KKGIVGIEAAIVLIAFVVIAAALSYVVINMGFFATQKTKETI-------------------------------------------------------------------------------------------------------------------------------------------------------------------------------------------------------------------------------------
>A0A0S1XC37	60	0.281	1.288E-05	28	123	298	3	95	311
----------------------------RGAIGIGTLIVFIAMVLVAAVAAAVLINTSGFLQQKASSTGRQTTQEVASGIKVTSVVGY---TPDRTDITKLAVYITPNAGSAGIDLVNTRITLS------------------------------------------------------------------------------------------------------------------------------------------------------------------------------
>MGYP001116704618	59	0.339	1.720E-05	21	73	298	5	57	92
---------------------SRMRKDSSGITGMETAIILLAFIMVSSVFAYTVLFAGILASAQGKAAIFSGLK--------------------------------------------------------------------------------------------------------------------------------------------------------------------------------------------------------------------------------
>MGYP001457984833	59	0.250	1.720E-05	48	126	298	0	78	172
------------------------------------------------VFAFAVLSTGLLSSQTAHEAVTGGLGETATILGTKGSVVAR-STGSPLTLERVVIPIATAPGtAKTVDLTTSTVAVTYTD---------------------------------------------------------------------------------------------------------------------------------------------------------------------------
>MGYP000327113889	59	0.452	1.720E-05	22	63	298	184	225	226
----------------------NLHKDESGQNALETAIILIAFIVVASVFAFTVLSAGSASTEK------------------------------------------------------------------------------------------------------------------------------------------------------------------------------------------------------------------------------------------
>MGYP001037765425	59	0.324	2.295E-05	56	163	298	0	100	174
--------------------------------------------------------MGFYSAQQAKSTIDKGIQEATSALTLDGFLVGKTN---GTAIQWLAVPVKLAVGQSEVDMASDTVVVAVVGDD--FALANIYSGA--NYTSTQDLTSLMNDVGSGNET--------------------------------------------------------------------------------------------------------------------------------------
>A9A8Z7	59	0.278	2.295E-05	27	123	298	9	103	221
---------------------------KKGGSGIGTLIVFIAMVLVAAVAASVLINTSGFLQQKAATAGKESTEQVASGIQVI-QIMGKVNAGAND-IQYITLIITPNAGSSSIDLSQATLMIT------------------------------------------------------------------------------------------------------------------------------------------------------------------------------
>MGYP001432787937	59	0.500	3.062E-05	26	59	298	7	40	41
--------------------------RQKGITGLETAIVLIAFVVVASVFAFTILSAGVF----------------------------------------------------------------------------------------------------------------------------------------------------------------------------------------------------------------------------------------------
>MGYP000435934719	59	0.288	3.062E-05	33	84	298	73	123	124
---------------------------------LNVPIGIIGF-VVAAIFAFTVLSTGTFLTERSKEAAYSGLQEVRGSLELKGS---------------------------------------------------------------------------------------------------------------------------------------------------------------------------------------------------------------------
>GraSoiStandDraft_41_1057321.scaffolds.fasta_scaffold9800632_1	59	0.252	3.062E-05	43	123	298	8	105	189
-------------------------------------------IIISAVLSSVVLGAGYFSSQKaqetvntgaipqytavprAQETVYIGLEQAASNIEMIGNVYGLASSPSAG-IDEIRFTIGPAPGAPSVDLSKLKIVFS------------------------------------------------------------------------------------------------------------------------------------------------------------------------------
>MGYP001478706232	58	0.260	4.086E-05	55	123	298	0	66	171
-------------------------------------------------------GAGFFTTQKSQEVVHTGVDQASSSLEVSGPVTVAA--SSNAYLGSIYLYLQLAAGGTAVDMTKVTYTVS------------------------------------------------------------------------------------------------------------------------------------------------------------------------------
>MGYP000394961868	58	0.290	4.086E-05	55	137	298	0	82	178
-------------------------------------------------------NMGMFTTQRSKEVIGRGLSEASSAIEVDGIVTGNV---TNNKVGALLIPLKVAPGREAVDLDPSKLAVKLvinSGAQGGVAYEDVY----------------------------------------------------------------------------------------------------------------------------------------------------------------
>MGYP000482610706	58	0.361	5.451E-05	39	85	298	0	46	51
---------------------------------------MISFVVVASVFAYTVLSAGVFSVEKGKQAIHAGMEQVQGSVHLVGGV--------------------------------------------------------------------------------------------------------------------------------------------------------------------------------------------------------------------
>MGYP001302812715	58	0.365	5.451E-05	16	67	298	2	51	52
----------------KLFKRLNR--NEKGQAALESAIILIAFVVVASVFAFTILSAGSATTEKGEEA--------------------------------------------------------------------------------------------------------------------------------------------------------------------------------------------------------------------------------------
>SRR6266487_6633100	58	0.265	5.451E-05	65	127	298	0	63	136
-----------------------------------------------------------------KESITAGMMQTRSNMELKGSVTALADDATaPTAVASVKFYVGTTAAAEPIDFDPATLVVSYTDD--------------------------------------------------------------------------------------------------------------------------------------------------------------------------
>MGYP001366742436	58	0.485	5.451E-05	25	59	298	58	92	150
-------------------------GEERGITGLETALVLIAFVVVSSVFAFVSLSTGLF----------------------------------------------------------------------------------------------------------------------------------------------------------------------------------------------------------------------------------------------
>MGYP000365510014	57	0.400	7.270E-05	19	66	298	21	70	86
-------------------RAAELQANQKGITGLETAIELIAFVVVASVFAFAVLSTGLqyGTAQLGKE---------------------------------------------------------------------------------------------------------------------------------------------------------------------------------------------------------------------------------------
>MGYP000362578824	57	0.416	9.695E-05	35	82	298	47	94	159
-----------------------------------AAIVLITFVVVSSVFGFTALSAGLVSTDKAKSTIGESLSEARGSLVLR-----------------------------------------------------------------------------------------------------------------------------------------------------------------------------------------------------------------------
>MGYP001316339746	57	0.487	1.293E-04	24	62	298	12	50	51
------------------------HAGEAGITGLETAIILIAFVTVASVLAYSVLSAGIFSSE-------------------------------------------------------------------------------------------------------------------------------------------------------------------------------------------------------------------------------------------
>17731|Ga0153916_15284559_1|-3|10	57	0.486	1.293E-04	21	57	298	16	52	53
---------------------RRLRRNQEGVTGLETAIILIAFVIVASVFSYVVLSAG------------------------------------------------------------------------------------------------------------------------------------------------------------------------------------------------------------------------------------------------
>MGYP001456284744	57	0.321	1.293E-04	43	98	298	0	54	183
-------------------------------------------VVVAAVFAFTVMTTGLFSSEKAKTTAQAALTEATSSFILKGSVTAT-CTPSDTTLD-------------------------------------------------------------------------------------------------------------------------------------------------------------------------------------------------------
>MGYP001139991096	56	0.483	1.724E-04	25	55	298	10	40	41
-------------------------RDEKGITGLETAIILIAFVVVAAVFAYTVLS--------------------------------------------------------------------------------------------------------------------------------------------------------------------------------------------------------------------------------------------------
>MGYP001075976376	56	0.294	1.724E-04	55	139	298	1	81	174
-------------------------------------------------------NMGLFSTQRGRETIQDSIQEANSPLITDGSFHVRA--TSGTKVDAVIIPLK-TIGVRDVSIAQASTVISLRVENHS-AFANIYNG--------------------------------------------------------------------------------------------------------------------------------------------------------------
>MGYP001128731120	56	0.459	2.298E-04	24	60	298	38	74	75
------------------------RAGQRGVTGLETAIIMIAFVVVASVFAMTTLQTGIFS---------------------------------------------------------------------------------------------------------------------------------------------------------------------------------------------------------------------------------------------
>MGYP001295054360	56	0.485	2.298E-04	25	59	298	47	81	139
-------------------------GEERGIIGLETALVLIAFVVVSSVFAFVSLSTGLF----------------------------------------------------------------------------------------------------------------------------------------------------------------------------------------------------------------------------------------------
>SRR6056297_2250665	55	0.252	3.062E-04	23	85	298	49	111	116
-----------------------RNDDDRGQVGIGTLIVFIAMVLVAAIAAGVLINTAGFLQSSAEETGQQSSDQVTNRLEVVSTI--------------------------------------------------------------------------------------------------------------------------------------------------------------------------------------------------------------------
>SRR6056297_92119	55	0.285	4.081E-04	26	81	298	44	99	114
--------------------------DDRGQVGIGTLIVFIAMVLVAAIAAGVLINTAGFLQNQAQNTGQESTAQVSNNLQV------------------------------------------------------------------------------------------------------------------------------------------------------------------------------------------------------------------------
>MGYP000300610176	55	0.422	5.437E-04	19	63	298	1	45	71
-------------------KKPRLLRDKRGIVGIEATIVLIAFVVIASALAGVVINMGFYSTQK------------------------------------------------------------------------------------------------------------------------------------------------------------------------------------------------------------------------------------------
>SRR3972149_9140984	55	0.319	5.437E-04	46	139	298	0	90	208
----------------------------------------------ARARAFVLRNMGFSTTQKAKTAIIAAVEEAGSSLEVAGKITAVGDID-DDVLNATAIPVKIVSGGANSNLDGNYTSIKVITSN--IEYDNVYTF--------------------------------------------------------------------------------------------------------------------------------------------------------------
>MGYP000185599696	54	0.439	7.244E-04	25	65	298	27	67	80
-------------------------RKRKGFTGLKAAIVLTAFVVVAAVFSYVVLNAGFFTTRNQK----------------------------------------------------------------------------------------------------------------------------------------------------------------------------------------------------------------------------------------
>1875|Ga0207754_100005_83|-95891|00	54	0.257	7.244E-04	17	81	298	0	65	320
-----------------MFKTDNRESDrDRGQVGIGTLIVFIAMVLVAAIAAGVLINTAGFLQSSAEQTGEESQQQVTDRLEV------------------------------------------------------------------------------------------------------------------------------------------------------------------------------------------------------------------------
>3300026957.a:Ga0207754_100005_84	54	0.257	7.244E-04	17	81	298	0	65	321
-----------------MFKTDNRESDrDRGQVGIGTLIVFIAMVLVAAIAAGVLINTAGFLQSSAEQTGEESQQQVTDRLEV------------------------------------------------------------------------------------------------------------------------------------------------------------------------------------------------------------------------
>MGYP001485050068	54	0.375	9.649E-04	26	65	298	16	55	57
--------------------------NEQGATGLEAAIVSIAFVVVASVTAFRILATGIFSSQQSR----------------------------------------------------------------------------------------------------------------------------------------------------------------------------------------------------------------------------------------
>MGYP001240796471	53	0.414	1.285E-03	12	52	298	5	43	54
------------VNLFKGSRRFGR--DERGITGLETAIVLISFVVVSSVFAFA-----------------------------------------------------------------------------------------------------------------------------------------------------------------------------------------------------------------------------------------------------
>MGYP001102824656	53	0.321	1.285E-03	55	141	298	0	78	168
-------------------------------------------------------NMGFYTTQKTKETMSSGVEESLAALRLDGVV------TDSKYIEYIAFPVKLSVGKANLDLKDESVIVSVYLSN--ATLMNIYEGSV------------------------------------------------------------------------------------------------------------------------------------------------------------
>MGYP000061194191	53	0.241	1.711E-03	24	81	298	7	64	79
------------------------RTDERGQVGIGTLIVFIAMVLVAAIAAGVLINTAGLLQSKSQQTGKQATNQVTQNLNI------------------------------------------------------------------------------------------------------------------------------------------------------------------------------------------------------------------------
>MGYP000462855465	53	0.592	1.711E-03	26	52	298	160	186	187
--------------------------DQRGVTGLETAIILIAFVVVASVFAFT-----------------------------------------------------------------------------------------------------------------------------------------------------------------------------------------------------------------------------------------------------
>MGYP000386248265	53	0.256	1.711E-03	23	97	298	15	92	455
-----------------------KRPNDRGQVGIGTLIVFIAMVLVAAIAAGVLINTAGFLQSNAEQTGEESSDQVTNQLQVIgttGQVTAGASSADDTNL--------------------------------------------------------------------------------------------------------------------------------------------------------------------------------------------------------
>MGYP000103073640	52	0.320	3.034E-03	16	68	298	7	50	52
----------------RLIKSARLHSDQRGITGLETAIVLIAF---------AVLSTGLLSSEKSKDTV-------------------------------------------------------------------------------------------------------------------------------------------------------------------------------------------------------------------------------------
>M0A2V1	52	0.285	3.034E-03	26	81	298	7	62	431
--------------------------DDRGQVGIGTLIVFIAMVLVAAIAAGVLINTAGFLQTQAEATGEESTSQVSDRLQI------------------------------------------------------------------------------------------------------------------------------------------------------------------------------------------------------------------------
>L9ZWH1	52	0.285	3.034E-03	26	81	298	7	62	481
--------------------------DDRGQVGIGTLIVFIAMVLVAAIAAGVLINTAGFLQTQAEATGEESTSQVSDRLQI------------------------------------------------------------------------------------------------------------------------------------------------------------------------------------------------------------------------
>UniRef100_L9ZWH1	52	0.285	3.034E-03	26	81	298	7	62	481
--------------------------DDRGQVGIGTLIVFIAMVLVAAIAAGVLINTAGFLQTQAEATGEESTSQVSDRLQI------------------------------------------------------------------------------------------------------------------------------------------------------------------------------------------------------------------------
>MGYP001296973908	52	0.312	4.038E-03	23	69	298	9	56	72
-----------------------RVFDEEAFTGLEAAMVFIAFLVVASIFAYVALGAGFSrLSERSRPCIQ------------------------------------------------------------------------------------------------------------------------------------------------------------------------------------------------------------------------------------
>LNAP01.1.fsa_nt_gb|LNAP01012221.1|_5	52	0.267	4.038E-03	24	94	298	9	79	304
------------------------RDKDRGQVGIETLIVFIAMILVAAIAASVLINTAGYLQNQASETSQDSEDQVSNQVLIISSIGDIQQTETD-----------------------------------------------------------------------------------------------------------------------------------------------------------------------------------------------------------
>MGYP000625109894	52	0.238	4.038E-03	17	83	298	0	66	455
-----------------MFETTQKRPTDRGQVGIGTLIVFIAMVLVAAIAAGVLINTAGFLQSSAEQTGEESSQQVTNQLQVIG----------------------------------------------------------------------------------------------------------------------------------------------------------------------------------------------------------------------
>MGYP001187978342	51	0.418	5.374E-03	9	51	298	2	44	55
---------VKNFCQKTYRRFRRIAVDQAGITGLETAIVLIAFIVVAAVFAF------------------------------------------------------------------------------------------------------------------------------------------------------------------------------------------------------------------------------------------------------
>SRR4030042_1454842	51	0.314	5.374E-03	25	94	298	36	105	116
-------------------------RREEGLAGPAAAIILSSFMLAGSSFAFVVVNTGTFSAQEVADTLMASLDSVLGTLEPQGPVAVIAANDDG-----------------------------------------------------------------------------------------------------------------------------------------------------------------------------------------------------------
>A0A1J4LXG3	51	0.285	5.374E-03	26	81	298	7	62	445
--------------------------DDRGQVGIGTLIVFIAMVLVAAIAAGVLINTAGFLQTQAEATGEDSTSQVSDRLQI------------------------------------------------------------------------------------------------------------------------------------------------------------------------------------------------------------------------
>MGYP001256861419	51	0.413	9.517E-03	26	54	298	6	34	35
--------------------------DEHGFTGLEAAIVLIAFVVVAAVFSYMVL---------------------------------------------------------------------------------------------------------------------------------------------------------------------------------------------------------------------------------------------------
>MGYP001069347621	51	0.441	9.517E-03	24	57	298	5	38	162
------------------------HREDAGITALETAIILIAFVRVASVFAFTMLSAG------------------------------------------------------------------------------------------------------------------------------------------------------------------------------------------------------------------------------------------------
>23071|Ga0207421_10290027_1|+191|01	51	0.290	9.517E-03	24	85	298	9	70	164
------------------------RDNDRGQVGIETLIVFIAMILVAAIAASVLINTAGFLQNQASQTSQDSEDQVSNQVLIISSI--------------------------------------------------------------------------------------------------------------------------------------------------------------------------------------------------------------------
>EPASupsiteSAE347_1022098.scaffolds.fasta_scaffold27948_1	50	0.290	1.266E-02	24	85	298	9	70	312
------------------------RDKDRGQVGIETLIVFIAMILVAAIAASVLINTAGFLQNQASQTSQDSEDQVSNQVLIISSI--------------------------------------------------------------------------------------------------------------------------------------------------------------------------------------------------------------------
>M0M106	50	0.267	1.266E-02	26	81	298	8	63	462
--------------------------EERGQVGIGTLIVFIAMVLVAAIAAGVLINTAGLLQTQAEATGEESTSQVSDRLEI------------------------------------------------------------------------------------------------------------------------------------------------------------------------------------------------------------------------
>MGYP001071434590	50	0.555	1.684E-02	27	53	298	21	47	48
---------------------------EKGVTGLETAIILIAFVVVASVFAFTV----------------------------------------------------------------------------------------------------------------------------------------------------------------------------------------------------------------------------------------------------
>3300026026.a:Ga0210129_1001730_4	50	0.437	1.684E-02	27	58	298	15	46	48
---------------------------DNAFTGLEAAIVLIAFVVVAAVFAYVILGAGF-----------------------------------------------------------------------------------------------------------------------------------------------------------------------------------------------------------------------------------------------
>MGYP000246940015	50	0.283	1.684E-02	19	85	298	70	136	145
-------------------RGPYANDDERGQVGIGTLIIFIAMVLVAAVAAGVLINTAGLLESSASDTASDSQAQVSNQITVVSAV--------------------------------------------------------------------------------------------------------------------------------------------------------------------------------------------------------------------
>23805|Ga0209726_10025681_2|+782|00	50	0.263	1.684E-02	27	123	298	12	121	241
---------------------------QRGVGALDVAIVFIAATTVGSIMALTLLSLSRRATDDGGAAAERGLNEAAGSLTLRGGMltaLGSVDVDGDNSINlagndrqavvKLSFVLEPSGAGIPVDLTPPYTTDS------------------------------------------------------------------------------------------------------------------------------------------------------------------------------
>1188|Ga0256842_1253468_1|-3|11	49	0.276	2.240E-02	67	142	298	0	70	130
-------------------------------------------------------------------VISRGLGEASSALEVDGAVTGLTD---GSKVYAVSIPVKVAPGREAVDVSPDKTTVRLIAASN--AFENIHKLVLY-----------------------------------------------------------------------------------------------------------------------------------------------------------
>L9XUB6	49	0.250	2.240E-02	26	85	298	8	67	267
--------------------------DERGQVGIGTLIVFIAMVLVAAIAAGVLINTAGSLQSQASDTGSETQQAVANQIEVSHAV--------------------------------------------------------------------------------------------------------------------------------------------------------------------------------------------------------------------
>MGYP000580152982	49	0.327	2.979E-02	25	79	298	32	86	94
-------------------------TPDRGQVGIGTLIVFIALVLVAAIAAGVLINTAGFLQTQAQSTGEESTEQVATNL--------------------------------------------------------------------------------------------------------------------------------------------------------------------------------------------------------------------------
>SRR6056297_395589	49	0.326	3.962E-02	25	70	298	92	137	141
-------------------------TDNRGQVGIGTLIVFIAMVLVAAIAAGVLVNTAGFLQENAEQTGQE-----------------------------------------------------------------------------------------------------------------------------------------------------------------------------------------------------------------------------------
>736|scaffold_25156_c1_2|-577|01	49	0.370	3.962E-02	26	87	298	31	92	274
--------------------------NESGIAGLPLAVILIASMAMPAVFVHTALSAGLLPTQKSPEAVCSAPQEAPNSLKLSGSVVA------------------------------------------------------------------------------------------------------------------------------------------------------------------------------------------------------------------
>A0A1I1LNK1	49	0.254	3.962E-02	26	84	298	8	66	416
--------------------------EERGQVGIGTLIVFIAMVLVAAIAAGVLINTAGLLQTQAEATGEESTQQVSDRISIVSS---------------------------------------------------------------------------------------------------------------------------------------------------------------------------------------------------------------------
>MGYP000319813256	48	0.459	5.268E-02	17	52	298	0	36	37
-----------------MLHRLNRiVQDERGLSALETAIVLIAFVVVASVFAFT-----------------------------------------------------------------------------------------------------------------------------------------------------------------------------------------------------------------------------------------------------
>MGYP001459247316	48	0.380	5.268E-02	25	66	298	14	46	47
-------------------------RDQRGITGLETAIVLIAF---------AALSTGLFSSDKVRE---------------------------------------------------------------------------------------------------------------------------------------------------------------------------------------------------------------------------------------
>MGYP001247568692	48	0.437	5.268E-02	26	57	298	16	47	64
--------------------------DQRSITGLETAIVLIAFVVVASGFAFPEERTG------------------------------------------------------------------------------------------------------------------------------------------------------------------------------------------------------------------------------------------------
>MGYP001006309879	48	0.437	7.004E-02	26	57	298	6	37	79
--------------------------NEDAFTGLEAAIVLIAFIVVAAVFSYVMLGAG------------------------------------------------------------------------------------------------------------------------------------------------------------------------------------------------------------------------------------------------
>MGYP001500415546	48	0.400	7.004E-02	1	49	298	0	49	171
-SGHGAISASGKWCAMKRIQQLIRRvQEERGITGLETAIVLIAFIVVAAVF--------------------------------------------------------------------------------------------------------------------------------------------------------------------------------------------------------------------------------------------------------
>1903|Ga0207715_103905_3|+901|00	48	0.285	7.004E-02	26	81	298	7	62	319
--------------------------RERGQVGIGTLIVFIAMVLVAAIAAGVLIDTAGLLQQNAENTGQESQAQVTDRLTV------------------------------------------------------------------------------------------------------------------------------------------------------------------------------------------------------------------------
>MGYP000020459921	48	0.285	7.004E-02	26	81	298	7	62	319
--------------------------RERGQVGIGTLIVFIAMVLVAAIAAGVLIDTAGLLQQNAENTGQESQAQVTDRLTV------------------------------------------------------------------------------------------------------------------------------------------------------------------------------------------------------------------------
>MGYP001327153985	48	0.531	9.310E-02	19	49	298	56	87	88
-------------------REFNRElRSEQGITGLETAIILIAFVVVASVF--------------------------------------------------------------------------------------------------------------------------------------------------------------------------------------------------------------------------------------------------------
>GraSoiStandDraft_27_1057306.scaffolds.fasta_scaffold157968_2	48	0.262	9.310E-02	25	85	298	9	69	317
-------------------------REDRGQVGIETLIVFIAMILVAAIAASVLIHTAGYLQNQASTTSQESEDQVSNQVLIISSI--------------------------------------------------------------------------------------------------------------------------------------------------------------------------------------------------------------------
>MGYP001312463529	47	0.419	1.237E-01	24	54	298	9	39	40
------------------------RTGQRGITGLETAIVLIAFVVVSSASAFADL---------------------------------------------------------------------------------------------------------------------------------------------------------------------------------------------------------------------------------------------------
>MGYP000728223153	47	0.538	1.237E-01	25	50	298	41	66	106
-------------------------GNERGITGLETAIVLIAFVVVSSVFA-------------------------------------------------------------------------------------------------------------------------------------------------------------------------------------------------------------------------------------------------------
>MGYP001490043046	47	0.352	1.645E-01	44	94	298	13	63	72
--------------------------------------------VASSVLTYIALSTGLFATCKAKQTIHAGLDETSRTMEVERSVSASDDVMSS-----------------------------------------------------------------------------------------------------------------------------------------------------------------------------------------------------------
>L9Y9N8	46	0.250	2.904E-01	26	81	298	8	63	350
--------------------------EERGQVGIGTLIVFIAMVLVAAIAAGVLINTAGLLQSQAVATGEESTAQVSNVVQV------------------------------------------------------------------------------------------------------------------------------------------------------------------------------------------------------------------------
>16198|Ga0265297_10471218_1|+2|10	46	0.285	3.858E-01	71	126	298	0	54	136
-----------------------------------------------------------------------GVSQASSSLEISGSVVGHAD-AVDSELDTVTFYLQTTAGGTGVDMTKTTFTISTTD---------------------------------------------------------------------------------------------------------------------------------------------------------------------------
>F8AMQ2	44	0.267	9.041E-01	26	81	298	6	61	285
--------------------------NKRGAIGIGTLIIFIALVLVAAVAAAVIINTAGKLQHKASTVGQESTKQVASGIQV------------------------------------------------------------------------------------------------------------------------------------------------------------------------------------------------------------------------
>MGYP000598483237	44	0.238	1.201E+00	100	141	298	2	43	120
----------------------------------------------------------------------------------------------------IAFQVANAAGGESIDLTPGKTLIKYTDATQSKMFVTTSGFTV------------------------------------------------------------------------------------------------------------------------------------------------------------
>SRR5919205_633229	43	0.294	2.810E+00	76	143	298	3	67	172
----------------------------------------------------------------------------SSVLAVSGTVVGHVN-GTSSSIDVITLPLRVASGSNNVDLQHSLVAIKYF--SKTKSYDNIYAGTLQT----------------------------------------------------------------------------------------------------------------------------------------------------------
>MGYP001197956616	42	0.571	4.952E+00	25	45	298	12	32	33
-------------------------RDERGVTGLETAIILIAFVVV------------------------------------------------------------------------------------------------------------------------------------------------------------------------------------------------------------------------------------------------------------
>22510|Ga0209965_1063450_2|+586|01	42	0.358	4.952E+00	22	59	298	25	63	64
----------------------NEKHDsERGQVGIGTLIVFIAMVLVAAIAAGVLINTAGF----------------------------------------------------------------------------------------------------------------------------------------------------------------------------------------------------------------------------------------------
>MGYP000350761600	42	0.228	4.952E+00	97	131	298	1	35	123
[truncated: 1,034 more chars]
