# Supplementary material for: Towards a molecular picture of the archaeal cell surface
Source: Nat Commun. 2024 Nov 29;15:10401. doi: 10.1038/s41467-024-53986-9 (PMC11607397; doi:10.1038/s41467-024-53986-9)
Supplement: Supplementary file 5 — Supplementary Dataset 1 [file 41467_2024_53986_MOESM5_ESM.zip › Archaellum_Homologues_2024/HS1genome_1617_Sulfodiicoccus_acidiphilus/HS1genome_1617_Sulfodiicoccus_acidiphilus_34e1f_env/pdb70.m8]

101	8cwm_F	0.622	286	86	4	33	297	3	287	8.317E-98	321	112M10D7M1I49M7D13M4D83M
101	7txi_A	0.366	109	64	2	33	141	2	105	5.972E-20	94	58M3I35M2I11M
101	5tfy_I	0.325	86	57	1	31	116	1	85	1.154E-15	81	58M1I27M
101	7ofq_B	0.315	92	59	1	33	124	3	90	4.636E-05	48	48M4I40M
101	5o4u_O	0.228	92	69	2	33	124	3	92	8.190E-05	47	51M1I10M1I29M
101	7ofq_A	0.258	93	66	1	33	125	3	92	3.390E-04	45	52M3I38M
101	5z1l_A	0.247	93	66	1	33	125	3	91	1.858E-03	42	52M4I37M
