# Supplementary material for: Towards a molecular picture of the archaeal cell surface
Source: Nat Commun. 2024 Nov 29;15:10401. doi: 10.1038/s41467-024-53986-9 (PMC11607397; doi:10.1038/s41467-024-53986-9)
Supplement: Supplementary file 5 — Supplementary Dataset 1 [file 41467_2024_53986_MOESM5_ESM.zip › Archaellum_Homologues_2024/HS1genome_1617_Sulfodiicoccus_acidiphilus/HS1genome_1617_Sulfodiicoccus_acidiphilus_34e1f.a3m]

#298	1
>101
MSGRQLIIAVKRVSLKSAIRAYNRKMRRRGLAGLDTAIILIAFIITASVLAYVAVNMGLFVTQKAKSTITKGEETASTALTLSGSVLYAVNYPTDTNSYWLYFPVSPSSGVSSVELSPATTAISFTASSSGIELSNIYVFSLMSYVSNYYVTQTVSNQSQGGQTYYYFTSPYAALVALSEIISNKQNTTPVPVNISTTKPTTTTDVNTFSFEYQRTTYYVTVYRTFAFTFPIAGFSLAGSDVAPAGSTIGVMVLFGPHAGSQVFQYQTVTVQITPNIGSPLTVSEYIYQPEGNVTIIG
>UniRef100_UPI001E4EF099	422	1.00	2.444E-129	13	297	298	1	285	286
-------------SLKSAIRAYNRKMRRRGLAGLDTAIILIAFIITASVLAYVAVNMGLFVTQKAKSTITKGEETASTALTLSGSVLYAVNYPTDTNSYWLYFPVSPSSGVSSVELSPATTAISFTASSSGIELSNIYVFSLMSYVSNYYVTQTVSNQSQGGQTYYYFTSPYAALVALSEIISNKQNTTPVPVNISTTKPTTTTDVNTFSFEYQRTTYYVTVYRTFAFTFPIAGFSLAGSDVAPAGSTIGVMVLFGPHAGSQVFQYQTVTVQITPNIGSPLTVSEYIYQPEGNVTIIG
>UniRef100_A0A9E4ZSE7	341	0.611	1.868E-101	14	297	298	6	308	309
--------------LGGLLKKYNKIMKRRGLAGLDTAIILIAFIITASVLAYVAINMGLFVTQKAKSTINKGEETASTALTLSGSVLYAVNYPTNTKSYWIYFTVSPSSGVSSVELSPSTTAISFTASALGITYSNIYKFTLLTvsptqvngnvYANGQYL-ALADQETSGGQTYAYYPNPYYALLALNYTLGKILGVKQSPLYItntpisSSSLPSWLQHDNVFSFTLNisgtPVTYYAFVNQTFAFTYPVSGDPLIGSAIAPAGSVIGVMILFGPNVGSHVFQYETISIQITPNIGSPLTLSEYVYQPEGNVTVIG
>UniRef100_A0A8F5BMX8	340	0.615	3.505E-101	14	297	298	2	304	305
--------------LQKIVKKYNKKMKRKGLAGLDTAIILIAFIITASVLAYVAINMGLFVTQKAKSTINKGEETASTALTLSGSVLYAVNYPSNTRSYWIYFTVSPSSGVSSVELSPTTTAISFTASTEGVAYSNIYKYTLLTvdpsslghavYANGQYL-NLINQQTSAGQTYVYYPNPYYALLALNYTLYNyyLSTKTPSPIFINsstlSSIPQWLKNDNSFTFTLnisgQLVTYDVFVNQTFAFTYPVAGDPLIGSAIAPAGSVIGVMILFGPDLGSHVFQYQTVTIQITPNVGSPLTISEYIYQPEGSVSVIG
>UniRef100_A0A0E3GSS4	339	0.609	9.003E-101	15	297	298	3	306	307
---------------KKMLKEYNKKVKRKGLAGLDTAIILIAFIITASVLAYVAINMGLFVTQKAKSTINKGEETASTALTLSGSVLYAVNYPLNTRSYWIYFTVSPSSGVSSVELSPTTTAISFTASAEGVTYSNIYKYTLLTvspselanvvYANGQYL-DLVNQQTSAGQTYVYYPNPYYALLALNYTLYNyyLSTKTPSPIFINssilslSSLPSWLKNDNSFTFTLNisgkLVTYYVFVNQTFAFTYPVAGDPLIGSAIAPAGSVIGVILLFGPDLGSHVFQYQTITIQITPNIGSPLTISEYIYQPEGSVSVIG
>UniRef100_UPI00048D96BB	336	0.613	8.138E-100	15	297	298	3	304	305
---------------KKMLKEYNKKVKRKGLAGLDTAIILIAFIITASVLAYVAINMGLFVTQKAKSTINKGEETASTALTLSGSVLYAVNYPSNTRSYWIYFTVSPSSGVSSVELSPSTTAISFTASAEGISYSNIYEYTLLTvspseltnqvYANGQYL-DLVNQQTNAGQTYVYYPNPYYALLALNYTLSKIDKVSPSPLYITTTPSSatqtypFLAHDNMFTFTLNisgtLVTYYAFVNQTFAFTYPVAGDPLIGSAIAPAGSVIGVMILFGPDLGSHVFQYQTITIQITPNIGSPLTISEYVYQPEGSVSVIG
>UniRef100_Q96XJ6	336	0.628	1.115E-99	15	297	298	3	305	306
---------------KNAIKKYNKIVKRKGLAGLDTAIILIAFIITASVLAYVAINMGLFVTQKAKSTINKGEETASTALTLSGSVLYAVNYPTNTKSYWIFFTVSPSSGVSSVELSPATTAISFTASTEGIAYSNIYKYTLLTvspstlsdvvYSNSQYLS-LVDTESSGGQTYVYYPNPYYALLALNYTLSQKVNDKIIkysPLFINytpiPTKPSWLQSDNVFSFTLNisgkPVTYCAFVNQTFAFTYPVAGDPLVGSAIAPAGSVIGVMILFGPSLGSHVFQYQTISIQISPNIGSPLTLSEYIYQPEGTVTVIG
>UniRef100_A0A5Q0TRE0	328	0.612	6.004E-97	15	297	298	3	302	303
---------------KKMLKEYNKKVKRKGLAGLDTAIILIAFIITASVLAYVAINMGLFVTQKAKSTINKGEETASTALTLSGSVLYAVNYPSNTRSYWIYFTVSPSSGVSSVELSPTTTAISFIASAEGVAYSNIYNYTLLTvspselanavYANGQYL-DLVNQQTSAGQTYVYYPNPYYALLALNYTLYHSI-KTPSPIFITTSEsaPTnypWLKNDNSFTFTLnisgQLITYYVFVNQTFAFTYPVAGDPLIGSAIAPAGSVIGVMLLFGPDLGSYVFQYQTITIQITPNIGSSLTISEYVYQPEGSISVIG
>UniRef100_A0A1C8ZU76	327	0.615	1.126E-96	15	297	298	3	305	306
---------------KKVIKEYNKKMKRKGLAGLDTAIILIAFIITASVLAYVAINMGLFVTQKAKSTIDKGEETASTALTLSGSVLYAVNYPSNSRSYWIYFTVSPSSGVSSVELSPATTAISFTASALGVAYSNIYKYTLLTvspsevngvvYAAPQYLS-LADQESSGGQTYVYYPNPYYALLALNYSLYQmvlSKQIKYSPLYITTTKststQTWLTSDNVFQFTLNisgtLEIFYAYVNQTFAFTYPVAGDPLIGSAIAPAGSVIGVMILFGPDLGSHVFQYQTITIQISPNIGSPLTLSEYVYQPEGNVTVIG
>UniRef100_H2C431	316	0.588	7.492E-93	14	297	298	3	303	304
--------------LKKVVQSYNRLVRRKGLAGLDTAIILIAFIITASVLAFVAINMGLFVTQKAKTTINKGEETASTALTVSSSVLYAVNYPTNSKSYWIYFTVSPTSGVSSVELDPATTGLSFVATQEGLTLSNIYKYTLLTVpnpgtlystVSGSYLT-LQNNVSSGGNTYVYYPNPYYALLALNETLG--KNMKNSPIYINytaytvqSPEPVWLKHDNNFTFTLtingNTVKYYVFVNQTFAFSFPVAGDPLVGSAIAPAGSTIGFMILFGPNVGSHIFEYQTINIQITPNIGSPLTLSEYIYQPEGSVTSIG
>UniRef100_A0A088E662	316	0.591	1.026E-92	14	297	298	3	301	302
--------------IRGLVQKYNKLVRRRGLAGLDTAIILIAFIITASVLAFVAINMGLFVTQKAKTTINKGEETASTALTVSSSVLYAVNYPSNTKSYWIYFTVSPTSGVSSVELDPATTGLSFIATEEGITLSNIYKYTLltdthLTPVSAsGYSLTLESNLTSGGNTYYYFSSPYLALLALNQSLS--KVSGHSPIYINYTsfsstnpEPSWLKNDNNFTFTLtiagQKVLYYVFINQTFAFSYPVAGDPLVGSAIAPAGSTVGFMILFGPNLGQHVFEYQTINIQITPNIGSPLTLSEYIYQPEGTVTAIG
>UniRef100_A0A0U2WRA8	289	0.585	1.953E-83	20	297	298	1	303	304
--------------------IYMKRRKTRGLAGLDTAIILIAFIITAAVLAYVAVNMGLFVTQKAKTTINKGEETASTALSLSGNVLYAVNYPTNTKSYWMYFTVSPSSGVSSVDLSPSTTAISFTAASRGVSLSNIYQFSLLSVLPSQvnnkvqvklgtsiiNLTLAFSSNSAG-QTYVYYSDPNYALLALNYTLGQEvkgGQLTSSPLYIisNTSivaSKPWLKNDNVFTFNISvngtEVEYYAYVNKTFAFTYPVSGFPLAGSDIAPAGSVIGVMILFGPGEATNVFQYETVTIQITPNIGSPLTISQYIYQPDGKVTVIG
>UniRef100_A0A2R6C5H8	287	0.657	9.392E-83	22	297	298	3	271	272
----------------------NRgKRRKKGLAGLDTAIILIAFIITASVLAYVAVSMGIFVTQKAKTTINKGEETASTALSITGNILYASNYPTDTYSYWIYFPVSPSSGVSSVQLSPSTTAISFEASSEGIVLTNIYNYTLLTVTSNQYLQQ----QTSGGQTYYYYPSVYAAFLAL-------QNVVPKNIFSVQSSPTTCASsstVNEFEFTYQGTTYCASVYYDFAFTFPVAGDALVGSAIAPAGSTVGVVVLFGPSTGHNVFQYQTLTITITPNIGSPLTVSQYVYQPEGTVSVIG
>UniRef100_A0A2R6C587	276	0.622	6.182E-79	22	297	298	3	277	278
----------------------NRgKRRKKGLAGLDTAIILIAFIITASVLAYVAVSMGIFVTQKAKTTINKGEETASTALSITGNILYASNYPTDSYSYWIYFPVSPSSGVASVQLSPSTTAISFEASTEGIVLTNIYNYTLLTVTSD---SPYLLSQKSGGITYYYYPSVYAALLALSNAPAQSKPPSGVFQVLSGSCPSTpPTGYNTFTFNYTGKQYCAEVGVTFAFTFPVAGDSLVGSAIAPAGSSVGVVILFGPNTGHHVFQYQTLTITITPNIGSPLTVSQYVYQPDGNISVIG
>UniRef100_A0A2R6CE99	266	0.569	1.581E-75	15	297	298	3	286	287
---------------LGATKLHTKSKKKKGLAGLDTAIILIAFIITASVLAYVAVSMGIFVTQKAKTTINKGQETASTALSLAGNILYATNYPTDTESFWLYLPIAPSAGVSSVQLAPATTSISLTASTENIVLSNIYNYTLLTITNSPYLQSL----TAGSQTYYYYSSPYTALLALGYTTTSYKavaNKDVFQVQSGACSSTTpgLSGANYFTFNVSKTQYCAEVYRTFAFTFPVAGDSLVGSSIAPAGSVVGVMILFGPAEGHIVFQYQTITIQVQPNIGSPLTVAQYVYQPDGTVTVLG
>UniRef100_UPI001F461F2A	260	0.600	1.750E-73	15	297	298	1	271	272
---------------KNIIRRYNKLVKRKGLAGLDTAIILIAFIITASVLAFVAINMGLFVTQKAKTTINKGDETASTALQLSSSILYATNFPKDSVSYWIYFTVSPSAGVSSVYLSPATTSISFLASASGISCSNIYAYTLLNCTSDHLY---LCSQKAGSQTYYYYSSPYAALLALHY------NTGCKYICIETTKPT---NGQYFTFNYSGTQYYAYVKssKPVAITFPVAGDPLVGSDVAPAGSTVGVIILF-PQS-TPVFQYQTITIQVIPNIGAPLTLCQYVYQPEANVSVIG
>UniRef100_A0A2R6B1X2	249	0.628	1.140E-69	56	297	298	0	233	234
--------------------------------------------------------MGIFVTQKAKTTINKGEETASTALSITGNILYASNYPTDNYSYWIYFPVSPSSGVSSVQLSPSTTAISFEASSEGIVLTNIYNYTLLTVTSNQYLQQ----QTSGGQTYYYYPSVYAAFLALQKVV--PKNIFSVQSNPTTCASSST--VNKFEFTYQGTTYCASVYYDFAFTFPVAGDALVGSAIAPAGSTVGVVVLFGPSTGHNVFQYQTLTITITPNIGSPLTVSEYVYQPEGTISVIG
>UniRef100_A0A662VUX2	171	0.272	6.267E-43	30	200	298	7	181	315
------------------------------FTGLEASIVLIAFVVVGAVFGYTILGSGFFTAQKSKSIVVNGVKQASASLVLDGQYIYLACDPTGSSgcVNTIYFYVTQSAGGASVDLEKASIAVITKDGYEQKPYT-----SGVTPIIAGNVTNNITLNTQGlyliGSTAYPPSGCEPLVVYITAFLRNTKNTSltgDIALYINSSKKT-------------------------------------------------------------------------------------------------
>UniRef100_A0A947JEU6	145	0.339	9.090E-34	29	181	298	0	145	366
-----------------------------GIVGLEAAIVLIAFVIIAAAFSFMVVNQGLFATERGKTVIQEGLKQASTPLTMDGSTFVRTMEGGD-GVDVIVIPVR-AFGVKYVAMWKNETVVSLKVGKS--AWANVYGGVLYAY-SDYDVTGEVV--GTGDDTETDFNLDHFPIVTDSETI--------------------------------------------------------------------------------------------------------------------
>UniRef100_E0SRS0	141	0.312	1.467E-32	22	174	298	4	162	399
----------------------NRKTLKRGIVGIEAAIVMIAFVIVAAALAFVVLNMGFFTTQQSRQVMQRGLGESSSALMVDGSVVATVDTSISRISY-IYVPIKLSTGQYMVDLTPGKSIVGYWSPQRGIAIANTYLMAVLTPVDTpdtlANITKTVVNLGETQEIYnltKDPNGNFYLL---------------------------------------------------------------------------------------------------------------------------
>UniRef100_A0A2A4SBZ8	129	0.369	1.523E-28	26	135	298	16	125	182
--------------------------DQRGITGLETAIVLIAFVVVASVFAFAVLNTGLLSSEKSKEAALGGLEETSATLSIRGNVIAAANSGK-TAIDTLKFNLTPAStSSESVDLSTTGTVVTYLDENQGINCQN------------------------------------------------------------------------------------------------------------------------------------------------------------------
>UniRef100_A0A7C7IAW1	127	0.347	7.083E-28	22	135	298	12	125	207
----------------------NIRVDQRGITGLETAIVLIAFVVVASVFAFAVLNTGLLSSEKSKEAALGGLEETSATLSIRGKVIADANAGK-TAIDTLKFNLTPAStSSEPVELSTTGAVVTYLDENQGINCQN------------------------------------------------------------------------------------------------------------------------------------------------------------------
>UniRef100_A0A2E2VG19	127	0.363	7.083E-28	27	135	298	18	126	311
---------------------------QRGITGLETAIVLIAFVVVASIFAFAVLNTGLLSSEKSKEATLGGLEETSATLSLRGQVIAVANTGT-TSVDTVKFTIAPASTAsETVDLSNTGTVITYLDEXQGINXGN------------------------------------------------------------------------------------------------------------------------------------------------------------------
>UniRef100_A0A2E8EZK1	126	0.351	1.309E-27	26	135	298	16	125	193
--------------------------DQRGITGLETAIVLIAFVVVASVFAFAVLNTGLLSSQKSEQAALGGLEETSATLSIRGDVIASANAGK-TSIDTVRFNLAPAStSSESVDLSTTGTVVTYLDENQGINCEN------------------------------------------------------------------------------------------------------------------------------------------------------------------
>UniRef100_A0A2N0MAL8	126	0.282	2.420E-27	14	143	298	2	131	204
--------------LKKFIASRNLVVDQRGITGLETAIVLIAFVVVAAVFAFAVLSTGLLSSEKSKETVLGGLEETSSTMTVRGDVIGTSNSAKD-EVDEIKFTLTSAAqASDAVDLSTTGVVVTYLDEDQATNCDNPAVADVLT----------------------------------------------------------------------------------------------------------------------------------------------------------
>UniRef100_A0A2A4SE49	125	0.299	3.291E-27	10	135	298	3	123	201
----------KRFASPGDLRA-----DQRGITGLETAIVLIAFVVVASVFAFAVLSTGLLSSEKSKETVLGGLEETSSTLSIRGDIVGDANAGK-TAXDTVKFTLTSAAqAADAVDLSSTGVVITYLDSDQALNCTN------------------------------------------------------------------------------------------------------------------------------------------------------------------
>UniRef100_A0A7C7I753	125	0.363	3.291E-27	27	135	298	18	126	208
---------------------------QRGITGLETAIVLIAFVVVASVFAFAVLNTGLLSSEKSKEAALGGLEETSSTLSLRGQVIADANSDK-TAIDLVKFVVAPASTAsESVDLSTTGSVITYLDENQGLNCEN------------------------------------------------------------------------------------------------------------------------------------------------------------------
>UniRef100_A0A9E4UXT1	124	0.330	6.080E-27	26	133	298	6	113	197
--------------------------DQRGITGLETAIVLIAFVVVASVFAFAVLNTGLLSSEKSKETVLGGLGETSATMSLRGDVIADANPAK-ASVDTITFTLTPAStSSEAVDLSASGTVVTYLDADQGINC--------------------------------------------------------------------------------------------------------------------------------------------------------------------
>UniRef100_A0A2A4SD31	124	0.344	6.080E-27	18	135	298	9	126	208
------------------IRTDNFLHNQRGITGLETAIVLIAFVVVASVFAFAVLNTGFLSSEKSKEAALGGLQETSSTLSLRGEVIADSNAAK-TAVDLIKFNLAPASTAsESVDLSTTGSVITYLDDFQGINCQN------------------------------------------------------------------------------------------------------------------------------------------------------------------
>UniRef100_A0A2N0LY30	123	0.306	1.527E-26	26	135	298	12	121	157
--------------------------DQRGITGLETAIVLIAFVVVASVFAFAVLSTGLLSSEKSKETVLGGLEETSSTLSVRGDVIGDANSGK-TALDTVKFTLPSAAqAADAVDLSSTGVVITYLDQDQALNCTN------------------------------------------------------------------------------------------------------------------------------------------------------------------
>UniRef100_A0A2E2DVV3	123	0.318	2.820E-26	27	135	298	18	126	208
---------------------------QRGITGLETAIVLIAFVVVASVFAFAVLSTGLLSSEKSKETVLGGLEETSSTISVRGSVIGDSNSGK-TAIDTVKFTLSSAAqASDAVDLSTTGVVVTYLDNNQAINCEN------------------------------------------------------------------------------------------------------------------------------------------------------------------
>UniRef100_A0A662UE29	121	0.323	7.074E-26	21	155	298	1	135	276
---------------------PSRKLRRkKGIVGIESAIVMIAFVIVAAALAFVVLNMGFFTTQQSRAAIQRGLGEASSALELDGTVVAHVDTNNQNIDYW-FATLKLSSGQHQVDLTPVKAVLSYWSPQKGVAIANTYLIAVTTPIYDPEILVNIT----------------------------------------------------------------------------------------------------------------------------------------------
>UniRef100_A0A9E4PQ39	121	0.297	9.611E-26	26	135	298	21	130	212
--------------------------DQRGITGLETAIVLIAFVVVASVFAFAVLSTGLLSSEKAKETVLGGLAETSSTISIRGDIIADANTGK-TFIDTVKFTLSSAAqAADAVDLSTTGVVVTYLDNDQAINCEN------------------------------------------------------------------------------------------------------------------------------------------------------------------
>UniRef100_A0A9E4PEU0	120	0.304	1.774E-25	21	129	298	0	127	231
---------------------MNRDASERGITGLETAIILIAFVVVASVFAFTVLSTGIFASERSKETVFAGLQEAKSSLEPRGAtVAYKANRGGTDTVYKVSFIVSNAIDGEPVDLTPPytadgaatdpdissgaeyRTVISYNDQNQ------------------------------------------------------------------------------------------------------------------------------------------------------------------------
>UniRef100_A0A2D8PKM5	119	0.363	6.038E-25	27	135	298	18	126	208
---------------------------QRGITGLETAIVLIAFVVVASIFALTVLNTGLLSSEKSKEATLGGLEETSATLSLRGQVIAVANAGT-TSVDTVKFTIAPASTAsETVXLSNXGTXITYLDEXQGINRGN------------------------------------------------------------------------------------------------------------------------------------------------------------------
>UniRef100_A0A9E4PNA5	118	0.293	8.200E-25	26	133	298	14	121	206
--------------------------DQRGITGLETAIVLIAFVVVASVFAFAVLSTGLLSAEKSKETVLGGLAETSSTISIRGDIIAESNTDK-TFIDSVRFTLSSAAqSADAVDLSKTGVVVTYLDSTQAINC--------------------------------------------------------------------------------------------------------------------------------------------------------------------
>UniRef100_A0A9E5CL46	118	0.288	8.200E-25	26	135	298	17	126	207
--------------------------DQRGITGLETAIVLIAFVVVASVFAFAVLSTGLLSAEKSKETVLGGLAETSSTIAIRGDIIATANT-NTTFIDSIKFTLSSAAqASDAVDLSTTGVVVTYLDSDQATNCKN------------------------------------------------------------------------------------------------------------------------------------------------------------------
>UniRef100_A0A945A4Q7	118	0.284	1.114E-24	19	129	298	14	143	247
-------------------RTDPRETSQRGITGLETAIILIAFVVVASVFAFTVLSTGIFASERSKETIFAGIQETKSSLEPRGAVVaYKADRGGTDTIYKVSFIVSNAVGGEPVDLTAPYtangaatdpdfvsgaeykTVVSYNDQNQ------------------------------------------------------------------------------------------------------------------------------------------------------------------------
>UniRef100_A0A497MLW9	117	0.403	2.788E-24	27	140	298	8	118	196
---------------------------RRGLTGLETAIILIAFVIVAAAFAFTVLNMGVQTSQKSKEVIGTGLAEASSVIELDGSVIAY-DTDNDDAPDRIQFYIKTSAGKHPVDLSQNTVAIAYTDPY--IHVDNIYDGT-------------------------------------------------------------------------------------------------------------------------------------------------------------
>UniRef100_A0A832AAL4	116	0.288	3.785E-24	21	145	298	0	123	273
---------------------MKKPLNRKGIVGIEAAIVMIAFVIVAAALAFVVLNMGFFTTQQTRQVIQRGLGQSASALEVDGTLVANVDVSQSR-IQFVYVPIKLSTGQYVVDLTPGKSIVAYWSPQRGISIANTYLAAILTPI--------------------------------------------------------------------------------------------------------------------------------------------------------
>UniRef100_A0A9E4URY8	116	0.293	5.138E-24	26	134	298	17	125	127
--------------------------DQRGITGIETAIILIAMVIVGTVFSVTLLNTGLLSAKKSEETVIEGLKEISSTLFLRGSVFAQANPGKTAIDTITFYLIVEAQSVESVDLSSTGTVVTYQDSDNALNCT-------------------------------------------------------------------------------------------------------------------------------------------------------------------
>UniRef100_A0A497IY76	116	0.311	5.138E-24	27	132	298	9	113	185
---------------------------KKGFTGLEAAIVLTAFVVVAAVFSYVVLNAGFFTTQKSQEVVHTGVTQATSSVELLGDVIAYGNT-TSGKVVNITFTLALTAGRHPVDLTPGKTVISYYDADRYVN---------------------------------------------------------------------------------------------------------------------------------------------------------------------
>UniRef100_A0A938HQ75	115	0.283	6.975E-24	25	132	298	8	134	237
-------------------------GRQKGITGLETAIILIAFVVVASVFAFTVLSTGLFSSERSKETVYAGLTEARSSLEPRGSLIaYKGLVGSTGTVFKVSFVVSNAAAGDPIDLTPPYtaddsgtdpdvvsgaqyaTVISYTDQNQYLN---------------------------------------------------------------------------------------------------------------------------------------------------------------------
>UniRef100_A0A7J3A714	115	0.367	9.468E-24	24	140	298	10	121	192
------------------------RTQRRGLTGLETAIILIAFVIVAAAFAFTVLNVGYQSIQKSQEVIAAGLEEASSVMEIDGAVIAKSDGNTLQN---VSFIIKLSAGKSPIDLSEGKLAITWTSKN--MHLDNIYNGT-------------------------------------------------------------------------------------------------------------------------------------------------------------
>UniRef100_A0A521X4Z5	115	0.295	1.285E-23	22	132	298	8	119	195
----------------------NKVRGEHGITGLETAIVLIAFVVVAAVFAFVVLSTGLFSSERGKETVYAGLAKTRGSMELTGGVIASSNTTKLT---AITFDLTLAAGGDQVNLNPtdttNRTVISYQDNDNKVN---------------------------------------------------------------------------------------------------------------------------------------------------------------------
>UniRef100_A0A662PS21	115	0.327	1.285E-23	23	131	298	9	118	200
-----------------------KRGARRGLTGLETAIILIAFVIVAAAFAFAVLNLGFSSTQKSGEVLKAGLEEATSSVELAGSVIAMgANTTNGIKVENITLYIKTAVGKRPVDMSEQTLVISYLDPYKAV----------------------------------------------------------------------------------------------------------------------------------------------------------------------
>UniRef100_N0BK23	115	0.311	1.285E-23	24	129	298	11	114	286
------------------------RMDEKGFTGLEAAIVLIAFVVVAAVFSYVMLGAGFFTTQKSQEVVHTGVQQASSSIELAGDVVVKGDDTIANAVDTITFYVTVTAGSTPVDLDK--TIISYKDDDE------------------------------------------------------------------------------------------------------------------------------------------------------------------------
>UniRef100_A0A933TJ22	114	0.366	2.367E-23	23	131	298	2	110	187
-----------------------RARDERGITGLETAIVLIAFVVVAAVFAFVVLSTGLFSSERGKETVYAGLSKTRGSMTITGSVVGTTN---LTNLTALTFNVTLAAGGDSVNLNPsgtNSTNISYQDQDNAI----------------------------------------------------------------------------------------------------------------------------------------------------------------------
>UniRef100_A0A9E4VVP2	114	0.306	2.367E-23	25	129	298	9	132	240
-------------------------GHEKGITGLETAIILIAFVVVASVFAFTVLSTGIFASERSKETVYAGLEEAKSSIEPRGSVIaYKGHDGTNQTIYKLSFVVSNAIAGEPVDLTPPydtddsntdpdivanaeyRTVISYIDKNQ------------------------------------------------------------------------------------------------------------------------------------------------------------------------
>UniRef100_A0A520JXA0	113	0.314	3.212E-23	25	129	298	9	110	187
-------------------------GDQKGFTGLEAAIVLTAFVVVAAVFSYVVLNAGFFTAQKSEEVIHTGVEQATSSVELVGDVIA---HGDGTNVTNVTLTLGLTAGKSPIDLKVGRTVISYTDKNQ------------------------------------------------------------------------------------------------------------------------------------------------------------------------
>UniRef100_A0A2N0MA09	113	0.318	3.212E-23	26	134	298	13	122	199
--------------------------DQRGITGLETAIVLIAFVVVSSVFAFAALSTGLFSSDKAKETISAGLAETRGTLEQKGSVILTASTTGTSGVISqIEFQVTNAAAGEPIDLTPGNTIIRYSDKNQVKNLT-------------------------------------------------------------------------------------------------------------------------------------------------------------------
>UniRef100_A0A2E8EZH7	113	0.385	3.212E-23	26	132	298	17	125	204
--------------------------DQRGITGLETAIVLIAFVVVSSVFAFAALSTGLFSSDKAKETISAGLAEARGTLELKGSVIAKVSGTTGASgvVTTMEFQVSNAAAGESIDLTPGNTVIKYSDSSQTVN---------------------------------------------------------------------------------------------------------------------------------------------------------------------
>UniRef100_A0A521X4Z4	113	0.318	3.212E-23	18	128	298	20	132	210
------------------IKEMCRRLReERGITGLETAIVLIAFVVVAAVFAFVVLSTGLFSSERSKETVYAGLAKTRGSMELAGSIIADSDGTKLTD---VTFDLTLAAGGDQVNLNPtdpsNRTVISYVDSN-------------------------------------------------------------------------------------------------------------------------------------------------------------------------
>UniRef100_A0A7C4CLY9	113	0.360	4.359E-23	23	131	298	8	118	200
-----------------------RKMSRRGLTGLETAIILIAFVIVAAAFAFAVLNLGFASTQKSGEVLKAGLEEATSSIELAGSVIATGekASDNNMKVSNITLYVKTAVGKRPVDLSNNTLIISYMDPYKVV----------------------------------------------------------------------------------------------------------------------------------------------------------------------
>UniRef100_A0A9E4TQ70	113	0.359	4.359E-23	27	129	298	18	120	209
---------------------------QRGITGLETAIVLIAFVVVSSVFAFAALSTGLFSADKAKDTIQAGLAETRGSMELKGSVVLKSTVGTSGVVSNIAFQVSNAAGGEAIDLTPGKTIIKYNDETQ------------------------------------------------------------------------------------------------------------------------------------------------------------------------
>UniRef100_A0A2E8F397	113	0.336	4.359E-23	22	132	298	19	131	210
----------------------NSWSDQRGITGLETAIVLIAFVVVSSVFAFAALSTGLFSSDKAKETHAAGLTEARGTLELKGSVVAKVSGTTGASgvVTSIEFQISNAAAGEPIDLTPGNTVIKYSDNTQSVN---------------------------------------------------------------------------------------------------------------------------------------------------------------------
>UniRef100_A0A523IAL1	113	0.333	4.359E-23	21	120	298	1	108	241
---------------------SNRKLgtdyQQRGITGLETAIILIAFVVVASIFAFTVLSTGVFASERSKETVYAGLEETRSSLEPQGSVIAFTGragtSATEDSIYKISFVLSNAIAGEPVDLTPPYT---------------------------------------------------------------------------------------------------------------------------------------------------------------------------------
>UniRef100_A0A497BNE2	113	0.296	4.359E-23	26	137	298	70	195	273
--------------------------DQRGITGLETAIILIAFVVVAAVFSYTVISSGLFSTQKSKETVYSGLDEARGCLELKGGIIALANsTGTNGQVTMLSFTVANAMDGAPIDFtapldadndgvadsgSSNQVVISYLDKNNRKN--NLY----------------------------------------------------------------------------------------------------------------------------------------------------------------
>UniRef100_A0A2N0L4K9	113	0.327	5.914E-23	26	134	298	13	122	199
--------------------------DQRGITGLETAIVLIAFVVVSSVFAFAALSTGLFSSDKAKETISAGLAETRGTLEQKGSVILTSSTTGTSGVISqIEFQVSNAAAGEPIDLTPGNTIIRYSDKNQVKNLT-------------------------------------------------------------------------------------------------------------------------------------------------------------------
>UniRef100_A0A9E5D1N0	113	0.318	5.914E-23	26	134	298	17	129	206
--------------------------DQRGITGLETAIVLIAFVVVSSVFAFAALSTGLFSSDVAKQTIQAGLAETRGTLELKGSVIAKvsgaTGSGTGVAVTTILFHVSNAAAGEAIDLTPGNTIIKYSDKNQTVNMT-------------------------------------------------------------------------------------------------------------------------------------------------------------------
>UniRef100_A0A521X561	113	0.336	5.914E-23	23	131	298	58	167	244
-----------------------RAFEERGITGLETAIVLIAFVVVAAVFAFVVLSTGLFSSERAKETVFAGLSKTRGSMALTGNVYGTTDLTKITD---LTFDVTLAAGGDQVNLDPaaasNRTVISYQDSQNAV----------------------------------------------------------------------------------------------------------------------------------------------------------------------
>UniRef100_A0A9E4V1J7	112	0.288	8.024E-23	10	129	298	23	164	202
----------KREILVMLFKKSAKAESQKGITGLETAIILIAFVVVASVFAFTVLSTGIFASERSKETVYAGLEEAKSSIEPRGSVIaYKGRVDTSTATDTIYklsFVVSNAIAGEPVDLTPPyttndagsdpdivsgaeyRTVISYIDKNQ------------------------------------------------------------------------------------------------------------------------------------------------------------------------
>UniRef100_A0A7J3GW01	112	0.290	1.089E-22	26	186	298	13	165	198
--------------------------RKKGLTGLETAIVLIAFVVVAAAFAFAVLNMGFFTTQKSSEVMQAGLEETLSSIEIAGSVIARSSGGQISN---ITIYVKSAVGKNPVDMRDGVLVISYRDPYNFIP--NIY----TANDNSESVTGVRVRQLTGdGDTALEYTEIWEIVIGIPELQSLKPN---------------------------------------------------------------------------------------------------------------
>UniRef100_A0A662S7A5	112	0.361	1.089E-22	26	140	298	5	121	199
--------------------------RRKGLTGLETAIILIAFIIVAAAFAFTVLNMGFFTTQRSKEVIKAGMEEAASSVELAGNVVAMANgsgtPSNGVFVQNITIYVKSAVGKQPISMANGSLVISYTDPYKHVE--NIYDGS-------------------------------------------------------------------------------------------------------------------------------------------------------------
>UniRef100_A0A7J3A872	111	0.376	1.477E-22	24	140	298	10	121	192
------------------------RTQRRGLTGLETAIILIAFVIVASAFAFTVLNVGFQSTQKSQEVIAAGMEEASSVMEIDGAVIAKSD---GNALKNVTFVVKLSAGKSPVDLSVGKLAITWTSKN--MHEDNIYDGT-------------------------------------------------------------------------------------------------------------------------------------------------------------
>UniRef100_A0A2N0LY43	111	0.309	1.477E-22	27	135	298	4	112	194
---------------------------QKGITGLETAIELIAFVVVASVFAFAVLSTGLLSSEKSKETVLGGLEETSSTISVRGSVIGDSNSAK-TFIDTVKFTLSSAAqASDVVDLSTTGVVSTYLDDNQAINCEN------------------------------------------------------------------------------------------------------------------------------------------------------------------
>UniRef100_A0A662JGG2	111	0.375	1.477E-22	26	137	298	10	118	202
--------------------------RRRGLTGLETAIILIAFIIVAAAFAFAVLNMGFQTVQRSSEVMQSGLQEASSALELDGAVIAYADSGK-TYMDYTVFYIKLSAGKQPVVLSTGSLSVAYTDPY--IHVDNVY----------------------------------------------------------------------------------------------------------------------------------------------------------------
>UniRef100_A0A2N0LLN5	111	0.295	1.477E-22	27	157	298	17	147	209
---------------------------EKGITGLETAIVLIAFVVVSSVFAFAALSTGMFASDKARETISAGLAQTRASMQLKGSIIGTANSATATGtMTTISFHVAQTAGGADVDLTPGTTTVRYTDENQHKLFSSTTGLTV-TPVGSSDSDNLLENN--------------------------------------------------------------------------------------------------------------------------------------------
>UniRef100_A0A9E4QBN5	111	0.278	1.477E-22	19	129	298	3	135	243
-------------------KKSAKAESQKGITGLETAIILIAFVVVASVFAFTVLSTGIFASERSKETVYAGLEEAKSSIEPRGSVIAfKGRVGTSTATDTIYklsFVVSNAIAGEPVDLTPPyttndagsdpdivanaeyRTVISYIDKNQ------------------------------------------------------------------------------------------------------------------------------------------------------------------------
>UniRef100_A0A9E4Y635	111	0.333	2.003E-22	26	120	298	10	108	241
--------------------------QQRGITGLETAIILIAFVVVASIFAFTVLSTGVFASERSKETVYAGLEEAKSSLEPHGSVIAFTGRAGTSaaedSIYKISFVLSNAIAGEPVDLTPPYT---------------------------------------------------------------------------------------------------------------------------------------------------------------------------------
>UniRef100_A0A2N0KH51	111	0.345	2.717E-22	26	134	298	14	123	205
--------------------------DQRGITGLETAIVLIAFVVVSSVFAFAALSTGLFTTDKAKQTIHAGLAETQGTMELKGSVTATADiTGSSGTVSDLVFWVANAAGGENTDLTPGNTIIKYTDPVQTKTFT-------------------------------------------------------------------------------------------------------------------------------------------------------------------
>UniRef100_A0A521XHN1	111	0.333	2.717E-22	7	128	298	4	126	207
-------IAFARRCRAAAGRARAAREDDRGITGLETAIILIAFVVVAAVFAFVVLSTGLFSSERGKEAVYAGLAKTRGTMELTGSVTAVSN---ATNITSVTFSLTLAAGGDSVNLNNadttNRTVISYIDQN-------------------------------------------------------------------------------------------------------------------------------------------------------------------------
>UniRef100_A0A7J2K9C2	110	0.342	3.685E-22	25	131	298	0	107	189
-------------------------MARRGLTGLETAIILIAFVIVAAAFAFAVLNLGFSSTQKSGEVLKAGLEEATSSVELAGSVIAMgANTTNGVKVENFTIYIKTAVGERPVDMSEQTLVISYLDPYKAV----------------------------------------------------------------------------------------------------------------------------------------------------------------------
>UniRef100_A0A662PPA2	110	0.360	3.685E-22	19	128	298	2	112	202
-------------------RSDTRKTRRLGLTGLETAIILIAFVIVAAAFAFAVLNLGFASTQKSGEVLKAGLEEATSSIEPAGSVIAGGGLSGDTyYVKNVSIYVKTAVGKRPVDMSNDTLTISYLDPY-------------------------------------------------------------------------------------------------------------------------------------------------------------------------
>UniRef100_A0A2N0LR52	110	0.355	3.685E-22	26	131	298	17	123	209
--------------------------DQRGITGLETAIVLIAFVVVSSVFAFAALSTGLFSSDKAKETIQAGLAETRGSMELKGSVVLTSSvSGTAGTVSDIAFQVSNAAGGEAIDLTPGQTLIKYTDELQSK----------------------------------------------------------------------------------------------------------------------------------------------------------------------
>UniRef100_A0A1F8M7F6	110	0.303	3.685E-22	21	137	298	1	133	214
---------------------YNKYLkHEKGITGLETAIILIAFVVVAAVFAYTALSAGLFSTQKAQEAVYAGLKEAQSTLELRGGIVATAGTPGASGTIKqITFVVSNALGGDPIDFtepsmatdnsgisalgSSNKVVINYIDSNQVV--SNLY----------------------------------------------------------------------------------------------------------------------------------------------------------------
>UniRef100_A0A497JTD2	110	0.470	3.685E-22	26	141	298	8	120	240
--------------------------DKRGIVGIEAAIVLIAFVVIASALAYVVVNMGFFSAQKAKMTITRGIEESTSALQLDGSVIAYTNeTGGSKYIQYLLIPVKLSIGRSSLDLSNKTTAISVW----GSNLLNIYKGVV------------------------------------------------------------------------------------------------------------------------------------------------------------
>UniRef100_A0A933WY23	110	0.333	4.997E-22	23	128	298	8	115	193
-----------------------RKLReERGITGLETAIVLIAFVVVAAVFAFVVLSTGLFSAERSKETVYAGLAKTRGSMELAGGVIASSNT---TQVLNVQFDLTLAAGGDQVNLNPadtsNRTVISYIDGD-------------------------------------------------------------------------------------------------------------------------------------------------------------------------
>UniRef100_A0A2N0LYP3	110	0.305	4.997E-22	15	133	298	9	129	207
---------------KSVDQTPKLASDQRGITGLETAIVLIAFVVVSSVFAFAALSTGLFSSDKAKETHTAGLAESRGTLELKGSVVAKvsGTTGATGVVTSIEFQISNAAAGEAIDMTPGNTIIKYSDKTQTVNL--------------------------------------------------------------------------------------------------------------------------------------------------------------------
>UniRef100_A0A9E4UYW5	110	0.323	4.997E-22	26	120	298	10	108	241
--------------------------QQRGITGLETAIILIAFVVVASIFAFTVLSTGVFASERSKETVYAGLEEAKSSLEPHGSVIAFTGRAGTSAAEdsifKISFVLSNAIAGEPVDLTPPYT---------------------------------------------------------------------------------------------------------------------------------------------------------------------------------
>UniRef100_A0A419KID4	109	0.456	6.777E-22	27	141	298	10	121	241
---------------------------RRGIVGIESAIVLIAFVVIASALAYVVVNMGFYSSQKAKSTISRGIDEATSALQLDGSVIAYTNeTGGSKYVQYLLIPVKLSIGRSSLDLADTTTVISIW----GSNLLNIYKGVV------------------------------------------------------------------------------------------------------------------------------------------------------------
>UniRef100_A0A3C0EBB1	109	0.336	9.189E-22	26	133	298	23	132	164
--------------------------DQRGITGLETAIVLIAFVVVSSVFAFAALSTGLFSSDKAKETHAAGLSEARGTLELKGSVVAKVSGTTGASgvVTSIEFQLSNAAAGEAIDMTPGNTVIKYGDKNQTLTL--------------------------------------------------------------------------------------------------------------------------------------------------------------------
>UniRef100_O29208	109	0.307	9.189E-22	27	164	298	8	144	203
---------------------------EKGFTGLEAAIVLIAFVTVAAVFSYVLLGAGFFATQKGQETVHTGVKQATSSMELVGSIVAKGSTTND-NITEVTFTLQLAAGGQPIDL--NKTVITVLVPKDGdfVELSYESNSSSLDKASEYYVNWIYSLQGSSPDNY-------------------------------------------------------------------------------------------------------------------------------------
>UniRef100_A0A1F8PLZ3	109	0.308	9.189E-22	26	132	298	7	129	213
--------------------------REKGITGLETAIILIAFVVVAAVFAYTALSAGLFATQKSQEAVYSGLKEASSTLELRGSVIATANTTGASGTIKqITFTVANVLGGESIDFtaptagtatgvaassSTNKVVINYLDQDQKVN---------------------------------------------------------------------------------------------------------------------------------------------------------------------
>UniRef100_A0A7C7TJH5	109	0.298	1.246E-21	18	120	298	21	124	168
------------------LKRVARESSQYGITGLETAIILIAFVVVASVFAFTVLSTGIFASERSKETVFAGIKETKSSIEPRGAIVaYTADRDGTDTIYKVSFIVSNAVSGEPVDLTPPYT---------------------------------------------------------------------------------------------------------------------------------------------------------------------------------
>UniRef100_A0A7J2I4T4	108	0.414	1.689E-21	27	125	298	8	105	108
---------------------------RRGITGLETAIILIAFVIVASVFAFTVLNMGFLTTQTAQSTIQSGTQQAASSIQLAGAVIAY-DTNDDDKVDKIEIYVKLSPGKQAVDLSEGKLIVSYT----------------------------------------------------------------------------------------------------------------------------------------------------------------------------
>UniRef100_A0A3B9VP49	108	0.344	1.689E-21	30	121	298	0	92	127
------------------------------MTGLETAIILIAFVVVASVFAFTVLSMGIFASERSKETVFAGLQEAKSTLEPRGAtVAYKADRGGTDTIYKVSFIITNAVDGEPVDLTPPYTA--------------------------------------------------------------------------------------------------------------------------------------------------------------------------------
>UniRef100_A0A9E6CU97	108	0.348	1.689E-21	24	131	298	14	122	209
------------------------RNNQRGITGLETAIVLIAFVVVSSVFAFAALSTGMFSSDKARETVTAGLAQTRATMELKGSVIGtATVTGSAGSMTTVNFHVTQSAGGADVDLTPGTTVIKYTDKVQSV----------------------------------------------------------------------------------------------------------------------------------------------------------------------
>UniRef100_A0A8T4XHX4	108	0.387	1.689E-21	27	140	298	9	118	210
---------------------------KRGIVGIEAAIVLIAFVVIASALAYVVINMGFYSAQKAKETIDRGVGEATSSLQLDGTVIGKTN--NQSKIQYLVIPVKLAVGQSEVDLSNKTVTVSvfYKD----FTLANIYKGT-------------------------------------------------------------------------------------------------------------------------------------------------------------
>UniRef100_A0A9E4VUD1	108	0.360	1.689E-21	26	121	298	10	109	240
--------------------------HEKGITGLETAIILIAFVVVASVFAFTVLSTGIFASERSKETVYAGLEEAKSSIEPRGSVIaYKGRIDTTSATDTIYklsFVVSNAIAGEPVDLTPPYTA--------------------------------------------------------------------------------------------------------------------------------------------------------------------------------
>UniRef100_A0A7V2KNN7	108	0.317	1.689E-21	26	120	298	14	120	240
--------------------------DERGITGLETAIILIAFVVVASVFAYTVLSAGIFSAERGKEAVYAGLQEARSSMEPRGSTLAYDNVDvydsggttvvasAGTAVTKISFVVSNAVAGEPVDLTPPYT---------------------------------------------------------------------------------------------------------------------------------------------------------------------------------
>UniRef100_A0A944W2D1	108	0.291	1.689E-21	27	132	298	11	137	241
---------------------------QRGITGLETAIILIAFVVVASVFAFTVLSTGIFASERSKETVFAGLDEVRSSLEPRGSVIAYKGrytSGNTDSIYKVVFTVSNAVQGESINLTPPynvggsgddpdlisgaqyRTIISYTDENQYIA---------------------------------------------------------------------------------------------------------------------------------------------------------------------
>UniRef100_A0A9E4YYA6	108	0.306	2.290E-21	26	125	298	14	113	150
--------------------------DQRGITGLETAIVLIAFVVVASVFAFAVLSTGLLSSEKSKETVLGGLAETSSTISIRGDIIATANTNK-TAIDSITFTLSSAAqASDPVDLSTDGVVVIWT----------------------------------------------------------------------------------------------------------------------------------------------------------------------------
>UniRef100_UPI001FD8AF47	108	0.326	2.290E-21	26	129	298	9	109	187
--------------------------DTRAFTGLEAAIVLIAFVVVAAVFSYVMLGAGFYTTQKSQEVVHTGVEQASSSIELTGDVIATGNTTSDTVANLTLF-LQLTAGGHAVDL--NKTLVTYTDQSN------------------------------------------------------------------------------------------------------------------------------------------------------------------------
>UniRef100_A0A2H5YAH7	108	0.274	2.290E-21	27	135	298	14	126	196
---------------------------QRGITGLETAIILIAFVVVASVFAYTVLSAGIFSSEKGKEAVHSGLKQARGSMELVGGVVAIGNsTSSPSSVAKVRLTVSNALGGEPIDFTakpNNVVVVDYIDRDQHQANLN------------------------------------------------------------------------------------------------------------------------------------------------------------------
>UniRef100_A0A9E4SE71	108	0.291	2.290E-21	25	132	298	9	135	238
-------------------------GHEKGITGLETAIILIAFVVVASVFAFTVLSTGIFASERSKETVFAGLEEAKSSIEPRGSVIaYKGKVGSTETLYKVSFFVSNAIAGEPVDLTAPytegedgtdpdivsnaeyRTVISFTDKNQHLP---------------------------------------------------------------------------------------------------------------------------------------------------------------------
>UniRef100_A0A351JXZ0	108	0.305	3.104E-21	26	129	298	11	128	161
--------------------------EQKGITGLETAIILIAFVVVASVFAYTVLSAGLFAAERGKEAVHAGLEGARSTVELRGGVIALAGNVTTASVNRLTFTMSSTLGGEPVNFTPPTnvtggmagdnnpnvVVISYIDQDQ------------------------------------------------------------------------------------------------------------------------------------------------------------------------
>UniRef100_UPI00227B8760	108	0.321	3.104E-21	18	126	298	1	105	192
------------------LKIMNR---DEGFTGLEAAIVLIAFVVVAAVFSYVVLGAGFFTTQKSQEVVYTSVEMASSNLEVIGDVYGLA-ADTATGVDTIRFTVGLSAGGSPVDFSTVQMVFATED---------------------------------------------------------------------------------------------------------------------------------------------------------------------------
>UniRef100_A0A497K6L3	108	0.322	3.104E-21	15	137	298	1	123	210
---------------LKRLRKFTK--HRKAMTGLETAIVLIAFVVVAAAFAFVVLNMGFYTSQKSKTVISAGLGEASSSIELDGSVIATVDvnqtNPQLTNVTGVIMYIKLSVGRQPVELNTDKMVISYVNPR--VSVDNVY----------------------------------------------------------------------------------------------------------------------------------------------------------------
>UniRef100_A0A7C3RE96	108	0.312	3.104E-21	26	130	298	11	122	223
--------------------------DEKGFTGLEAAIVLIAFVVVAAVFSYVMLGAGFYTTQKSKQVVDTGVKQASSSLTLDGQYIylncsegADGETGSDGKVGRIYFYVTQTAGGSPVDLNKTSIAITTAKGYQQ-----------------------------------------------------------------------------------------------------------------------------------------------------------------------
>UniRef100_A0A075MUQ6	108	0.380	3.104E-21	19	141	298	4	126	230
-------------------RTPNnnrNRHNRRGVVGIESAIVLIAFVIVAAALSFVVLNMGFSTTQKAKSTITSGLGEASSAIEIAGQVTGKGNT-TASKVDAYTIPIKLASGGSSVDITASKTAVKYF--SKSVTYDNIFKGTL------------------------------------------------------------------------------------------------------------------------------------------------------------
>UniRef100_A0A7C3UB55	108	0.311	3.104E-21	26	132	298	9	117	236
--------------------------DKKGFTGLEAAIVLIAFVTVAAVFSYVMLGAGFFTAQKGKQSVDTGVKQASSSLELDGQYIYLEanKTGSDGDVKKIFFYVTLSAGGTPIDLDKTVLAIRYQDKYGQIP---------------------------------------------------------------------------------------------------------------------------------------------------------------------
>UniRef100_A0A1F8PLY2	107	0.365	4.207E-21	24	132	298	8	119	198
------------------------KRGQEGITGLETAIILIAFVIVASVFAYTVLSAGLFSAQKAKEAVHSGLQEARSTVELKGNVLGKI---ENRVLTELYFTVGVPPGGDSVDFTPPTanttsfVIISYSDAYQVFP---------------------------------------------------------------------------------------------------------------------------------------------------------------------
>UniRef100_A0A1F8PCD0	107	0.312	4.207E-21	27	137	298	8	130	210
---------------------------EKGITGLETAIILIAFVVVAAVFAYTALSAGLFSTQKAQEAVYSGLKEAQSTLEIRGSVIATGNViGDAGNIGQITFTVSNVLGGEPIDFTIPsggalgiatgtahKVVISYIDNNQEVN--NLY----------------------------------------------------------------------------------------------------------------------------------------------------------------
>UniRef100_A0A7C7IAM1	107	0.294	4.207E-21	16	132	298	13	131	210
----------------SLISIPQLASDQRGITGLETAIVLIAFVVVSSVFAFAALSAGLFSSDKANETHTAGLAEARGTLELKGSVVAKvsGTTGATGVVTSIEFLISNAAAGEAIDMTPGNSIIKYSDKTQTVN---------------------------------------------------------------------------------------------------------------------------------------------------------------------
>UniRef100_A0A7C0XJ01	107	0.314	4.207E-21	15	137	298	1	123	210
---------------LKRLRKFAK--HRKAMTGLETAIVLIAFVVVAAAFAFVVLNMGFYTSQKSRTVISAGLGEASSSIELDGSVIATVDvnqtNPQLTNVTGVIMYIKLSVGRQPVELNTDKMVISYVNPR--VSVDNVY----------------------------------------------------------------------------------------------------------------------------------------------------------------
>UniRef100_A0A256YWQ7	107	0.333	4.207E-21	21	128	298	0	105	214
---------------------MRRRRFKRGITGIEAAIVMIAFVIVAAALAFVTLNMGMFTTQRTREVIHRGLGEASSALEVDGSITAL--TDSDSEVYVVSIPIKLAPGREVVDLRNEKVTISLKLPD-------------------------------------------------------------------------------------------------------------------------------------------------------------------------
>UniRef100_A0A1F8PCC6	107	0.300	4.207E-21	21	132	298	1	130	214
---------------------YNKYFkHEKGITGLETAIILIAFVVVAAVFAYTALSAGLFSTQKAQEAVYSGLKEAQSTLELRGGIIATAGATGATGtVKQISFVVSNALGGESIDFtepnaatdnagraalgSPNKVVINYIDANQTVT---------------------------------------------------------------------------------------------------------------------------------------------------------------------
>UniRef100_A0A497BSE8	107	0.348	4.207E-21	14	119	298	1	107	218
--------------LGKRLKKTNR--DERGITGLETAIILIAFVVVAAVFAYTALSAGLFSTQQSQDAVYSGLEEAQSTLELKGGVIGLANatgSGTTGKLEQILITVGLCSGGEPINFTDPT----------------------------------------------------------------------------------------------------------------------------------------------------------------------------------
>UniRef100_A0A2V2XNN1	107	0.383	4.207E-21	23	137	298	7	124	226
-----------------------RKTYRlskkvKAVVGIESAIVLIAFVVVAAALAFVVLNMGFFTTQRSKETIGSGLAQASSALELDGSVIARVNTTNNS-VDCIVIPLRLSAGQKPVDLTPSKTNIAFWVLGE-YGYANIY----------------------------------------------------------------------------------------------------------------------------------------------------------------
>UniRef100_A0A2R4ZNB6	107	0.368	4.207E-21	21	137	298	0	119	234
---------------------MGRKTHRlsrrvKAVVGVESAIVLIAFVVVAAALAFVVLNMGFFTTQRSKETIGSGLAQASSALELDGSVIARVNTTNNS-VDCIVIPLRLSAGQKPVDLTPNQTNIALWVMGR-YGYLNIY----------------------------------------------------------------------------------------------------------------------------------------------------------------
>UniRef100_A0A7V3SCU0	107	0.289	4.207E-21	27	131	298	12	139	256
---------------------------QKGITGLETAIILIAFVVVAAVFAYTVLSAGLFSTQKSQEVVYSGLEQTQSTLELKGGVIAYGSSGTGTGVDtidrsdgstdlssynnygpkfvtRISFTVAGVLGGEPIDLSAPYTVDDTVDPPSDI----------------------------------------------------------------------------------------------------------------------------------------------------------------------
>UniRef100_A0A5N9GUX9	107	0.349	5.702E-21	11	133	298	2	116	157
-----------RISLGNALK------DQKGITGLETAIVLIAFVVVAAVFAFTVITTGLFSSEKAAETATAGLGEVSTSLTPKGSALASGNHGNDS-VSIVWFKLANS-GAQAVGLPAARTLVTYSDTSNLVTL--------------------------------------------------------------------------------------------------------------------------------------------------------------------
>UniRef100_UPI000A032A63	107	0.268	5.702E-21	21	128	298	0	105	195
---------------------MRKNFNENAFTGLEAAIVLIAFIVVAAVFSYVILGAGFFTTQKSQEVVHTGVSQASSSIEIVGNVYGVNNTTTDGGLGYIKFAVANTAGGTPIDV--TQMVVVYIDEN-------------------------------------------------------------------------------------------------------------------------------------------------------------------------
>UniRef100_UPI001E64660B	107	0.287	5.702E-21	26	164	298	8	142	197
--------------------------DMKGFTGLEAAIVLIAFVTVAAVFSYVLLGAGFFATQKGQETVHTGVKQATSSMELVGSVVATGNT-TQNKLTSVTFTLQLAAGGQPIDL--NKTVITVLVPADG-SYQEFKYSTTTADSSHYKVTWIYSLQGSNPDNY-------------------------------------------------------------------------------------------------------------------------------------
>UniRef100_A0A8T4GAZ5	107	0.304	5.702E-21	27	130	298	8	110	198
---------------------------EKGFTGLEAAIVLIAFVTVAAVFSYVLLGAGFFATQKGQETVHTGVKQATSSMELVGSVVAMGDTSSDpNKITNVTFTLQLAAGGQPIDL--NKTVITVLVPADG-----------------------------------------------------------------------------------------------------------------------------------------------------------------------
>UniRef100_A0A497NKB9	107	0.403	5.702E-21	27	140	298	3	113	204
---------------------------KRAIVGIEAAIILIAFVVIASALAYVAINMGFFASQKSKDTISRGISEATSALELDGVVIAKTSGG---KVKYIAFPVKLSVGRSEVDLGQNATVVSVYAPDDSFALLDIYQGV-------------------------------------------------------------------------------------------------------------------------------------------------------------
>UniRef100_A0A938HMD8	107	0.355	5.702E-21	16	121	298	6	110	206
----------------KAIR--RRRTCQRGITGLETAIILIAFVVVASVFAFTVLSTGLFSSERGKETVLTALEETQSTLVARSSVVAFrGKVGSTQTVYKISFVVSNAAGGRAIDLTPPYTA--------------------------------------------------------------------------------------------------------------------------------------------------------------------------------
>UniRef100_A0A1F8QAE6	107	0.336	5.702E-21	26	119	298	7	101	211
--------------------------HEKGITGLETAIILIAFVVVAAVFAYTALSAGLFSTQKSQEAVYSGLKEAQSTLELRGGVVAVASTTGSAGtIGQIKFTVANVLGGEPVDFTEPY----------------------------------------------------------------------------------------------------------------------------------------------------------------------------------
>UniRef100_A0A7V2RHB2	107	0.290	5.702E-21	26	132	298	7	130	214
--------------------------REKGITGLETAIILIAFVVVAAVFAYTTLSAGLFSTQKSQEAVYSGLKEAQSTLELKGNVIATANGTGANGVVKqISFTVSNVLGGEAIDFtaptadaastgiadssSTNKVVINYIDQSQTVN---------------------------------------------------------------------------------------------------------------------------------------------------------------------
>UniRef100_A0A7C4D3R3	107	0.396	5.702E-21	27	142	298	10	121	217
---------------------------RQGIVGIEAAIVLIAFVVIASALAYVVINMGFYSAQKAKETIDRGVGEATSSLQLDGTVVGKTND--NSKIQYLVIPVKLAVGQSEVDLSSKTVTVS--VFYTNFTLANIYKGTLE-----------------------------------------------------------------------------------------------------------------------------------------------------------
>UniRef100_A0A7C5KC81	107	0.378	5.702E-21	24	142	298	5	119	221
------------------------KGNKRAIVGVEAAIVLIAFIIIAAALAYVVINMGFYTTQKTKEVMQSGLEESISALQLDGSISAKTND--NGQIEWLIIPVKLSAGKGEIDLKNGTLAVSIYLPN--ATLLNIYNGPVL-----------------------------------------------------------------------------------------------------------------------------------------------------------
>UniRef100_A0A3R7AQ00	107	0.391	5.702E-21	26	140	298	16	125	225
--------------------------DKRGIVGIEAAIVLIAFVVIAAALACVVINMGFYSTQKVKDTINRGVNEASSSLQLDGQVIGKTNDT--RHLTIIVFPVKVSVGRSEVDLNANTTVVSV---EGRICLLDIYKGV-------------------------------------------------------------------------------------------------------------------------------------------------------------
>UniRef100_A0A944VZY1	107	0.268	5.702E-21	27	129	298	10	132	239
---------------------------QRGITGLETAIVLIAFVVVSSVFAFTVLTTGIFSSERSKQTVFAGLDEVRSSLHPKGSVIAYkgALDGSTDTIYKVSFVVSSAVDGDQIDLTPPYdvgsdgddpdivsgartkTVISYSDSDQ------------------------------------------------------------------------------------------------------------------------------------------------------------------------
>UniRef100_A0A944W600	107	0.277	5.702E-21	27	132	298	11	136	239
---------------------------QRGITGLETAIILIAFVVVASVFAFTVLSTGIFASERSKETVFAGLDEVRSSLEPRGSVIAYkgALDGSTDTIFKVVFTVSNAVQGESINLTPPYtaggtgddpdlssgaqykTIISYTDDNQFLN---------------------------------------------------------------------------------------------------------------------------------------------------------------------
>UniRef100_A0A7C3UB95	106	0.292	7.728E-21	26	138	298	5	114	200
--------------------------DKKGFTGLEAAITLIAFITVAAVFSYILLGAGFFSTQKGQEVVHTGVQQVSSSVEIVGSVIAHGNLTTNKLTDTI-FTIQLAAGGQPIDLEK--TVITVTDPKNGLSVDLAYN---------------------------------------------------------------------------------------------------------------------------------------------------------------
>UniRef100_UPI0019257B6D	106	0.287	7.728E-21	24	148	298	8	135	212
------------------------RSDEKGFTGLEAAIVLIAFVVVAAVFSYVMLGAGFYTTQKSKKVVDTGVKQASSSLTLDGQYIYLDCtsakggsTGSNGQVGEVYFYVTQTAGGSPVDLNKTSIAITTSSGYKQI----FYNETACTPGSGG-----------------------------------------------------------------------------------------------------------------------------------------------------
>UniRef100_A0A1F8MP55	106	0.308	7.728E-21	26	131	298	7	129	215
--------------------------HEKGITGLETAIILIAFVVVAAVFAYTALSAGLFSTQKAQEAVYSGLKEAQSTLELRGGIVATANTvGATGNIKQLTFVVSNALGGDPIDFtepspasdnsgvadtnSSNKVVINYIDSNQVV----------------------------------------------------------------------------------------------------------------------------------------------------------------------
>UniRef100_A0A850S8M6	106	0.401	7.728E-21	19	143	298	4	127	229
-------------------RTPDNKHRrtRRGVVGIESAIVLIAFVIVAAALSFVVLNMGFSTTQKAKSTITSGLGEASSALEIAGQVTAKGNT-TASKVDAYTIPVKIASGGSSIDVTASKTAVKYF--SKSVTYDNIFKGVLES----------------------------------------------------------------------------------------------------------------------------------------------------------
>UniRef100_UPI000785B6E8	106	0.333	1.047E-20	26	127	298	6	106	194
--------------------------REEGFTGLEAAIVLIAFVVVAAVFSYVVLGAGFFTTQKSQEVVYTSVEMASSSLEVIGDVYGL-NTTDPNNVDTIRATFGLSAGGSPVDFSTVQMVFATTDS--------------------------------------------------------------------------------------------------------------------------------------------------------------------------
>UniRef100_A0A9D8B9D9	106	0.285	1.047E-20	26	129	298	6	116	198
--------------------------DQSGITGLETAIILIAFVVVAAVFAYTVLSAGLFSTQRSQEAVYSSLEKTQSTLELAGTVITQDQDNND-YVDQIDIPVKLALQGEPVDFTPNsgatagthKVVISYQDENQ------------------------------------------------------------------------------------------------------------------------------------------------------------------------
>UniRef100_A0A1F8R5V3	106	0.341	1.047E-20	26	135	298	10	123	199
--------------------------RQKGITGIETAIILIAFVIVASVFAYVVLSAGLFSTQKAKEAIHAGLEEARSTIEVKGNMYGKMESSILTE---VYFTLATTTGGDMIDFtdtssanSSNLVVISYSDAYQMIPTIN------------------------------------------------------------------------------------------------------------------------------------------------------------------
>UniRef100_A0A540VDN8	106	0.237	1.047E-20	26	152	298	24	153	211
--------------------------DERGITALETAIILIAFVVVASVFAFTILSAGTFSTERGKEAVYAGLSEVRSSIEIKGSVVIIGETTGATGtVDSVIFTVASAAGGEPIDLNNDpddrVVVIDYRDATQRhtdVDWSVTWLGK-----NDYDTTG-------------------------------------------------------------------------------------------------------------------------------------------------
>UniRef100_A0A1F8MP53	106	0.320	1.047E-20	27	137	298	8	130	211
---------------------------EKGITGLETAIILIAFVVVAAVFAYTALSAGLFSTQKAQEAVYSGLKEAQSTLEIKGAIIATGNVTGDAGrIGQITFTVSNVLGGEPIDFtepsggalgiatgSTNKVVINYLDSSQ--EVDNLY----------------------------------------------------------------------------------------------------------------------------------------------------------------
>UniRef100_A0A7V3W8T8	106	0.257	1.047E-20	19	129	298	3	128	215
-------------------RFLNTRMHtkQKGITGLETAIILIAFVVVAAVFAYTVLSAGLFSSQKSQEAVYSGMKEAQSTLELVGSVIAF--EGNTDKVSYIKLTVANALQGEPINFTPPTdsdwdgladsnstnvIVVTYKDQYQ------------------------------------------------------------------------------------------------------------------------------------------------------------------------
>UniRef100_A0A948W2E8	106	0.270	1.047E-20	27	132	298	11	132	216
---------------------------QKGITGLETAIILIAFVVVAAVFAYTVLSAGLFATQKSSEAVYAGLKEAQGSLELRSGVIATANTTGSSGYIKqISFVVSNALGGEPIDFieptadtntglaasgSSNKVVINYVDQDQTLN---------------------------------------------------------------------------------------------------------------------------------------------------------------------
>UniRef100_A0A948VXS3	106	0.325	1.047E-20	27	145	298	11	127	218
---------------------------QKGITGLETAIILIAFVVVAAVFAYTILSAGLFATQKSQEAVYAGLKEAQSSLELRSGVIATANTTGASGtVQQISFIVSNALGGEPMDFTAPT---ANTSSNNGVANSGGSNKVVISYV--------------------------------------------------------------------------------------------------------------------------------------------------------
>UniRef100_A0A7J3I951	106	0.359	1.419E-20	24	137	298	9	118	188
------------------------KKARRGIVGIEAAIVLIAFVVVAAALAFVALNMGFYTTQRSKEVMAAGLAQASSSLEVDGSVLAEV---SSNKLTCIAIPIRLSAGQKPVDLTPNKTQIALWVINKD-AFTNLY----------------------------------------------------------------------------------------------------------------------------------------------------------------
>UniRef100_A0A101E1E9	106	0.307	1.419E-20	27	130	298	6	106	200
---------------------------EKGFTGLEAAIVLIAFVTVAAVFSYVLLGAGFFATQKGQETVHTGVKQATSSMELVGSIVAKG-STTNNNITEVTFTLQLAAGGQPIDL--NKTVITVLVPKDG-----------------------------------------------------------------------------------------------------------------------------------------------------------------------
>UniRef100_A0A7C3MBL7	106	0.298	1.419E-20	27	130	298	8	108	203
---------------------------EKGFTGLEAAIVLIAFVTVAAVFSYILLGAGFFATQKSQEVVHTGVKQATSSMEIVGSIVAIGNT-TNNNVTNVTFTLQLAAGGQPIDLSK--TLITVLVPADG-----------------------------------------------------------------------------------------------------------------------------------------------------------------------
>UniRef100_UPI0005B2D9E7	106	0.314	1.419E-20	26	130	298	6	107	205
--------------------------DNRGFTGLEAAIVLIAFVTVAAVFSYVLLSAGFFTTQKSQEVVHTGVKQATSSIELVGSIVATGNTTSDNIANT-TFTIQLAAGGNPINL--NDTVITVLAPQDG-----------------------------------------------------------------------------------------------------------------------------------------------------------------------
>UniRef100_A0A7C0Z223	106	0.415	1.419E-20	27	139	298	6	114	206
---------------------------RRGMVGIEAAIILIAFIVTAAALSYVVINMGFFATQKTKEAINKGLGESTSALQLDGVVTAKTNA--SGAIEYIIFPVKLSVGGSEVDLNNDSIVVSIYLPD--AELLDIYAG--------------------------------------------------------------------------------------------------------------------------------------------------------------
>UniRef100_A0A7C3P2H6	106	0.314	1.419E-20	12	126	298	8	129	208
------------VSLRNLIRKANR--DERGVTGLETAIILIAFVVVATVFAFIVLTTGIFSAERGKETVFAGLQKARGTMEVRGGVVVnattiTAGPPEVATAGTIQFSVATTAGGEPVPLDPtstsNRTVIAYRD---------------------------------------------------------------------------------------------------------------------------------------------------------------------------
>UniRef100_A0A7V2W300	106	0.286	1.419E-20	26	131	298	7	128	210
--------------------------REKGITGLETAIILIAFVVVAAVFAYTALSAGLFSTQKSQEAVYSGLKEAQSTLELRGGVIAVAGTTGSSGtVAQLKFTIANVLGGEPVDFtiptdadgdgvadtgSSNVVVINYHDQTQTV----------------------------------------------------------------------------------------------------------------------------------------------------------------------
>UniRef100_A0A8T5A2J7	106	0.394	1.419E-20	27	140	298	9	118	210
---------------------------KRGIVGIEAAIVLIAFVVIASALAYVVINMGFYSAQKAKETIDRGVGEATSSLQLDGTVVGKTN--SQSKIQYLVIPVKLAVGQSEVDLSNKTVTVS--VFYTNFTLANIYKGT-------------------------------------------------------------------------------------------------------------------------------------------------------------
>UniRef100_A0A257AQM2	106	0.301	1.419E-20	19	131	298	5	130	212
-------------------RIGSKRGARRGLTGLETAIILIAFVIVAAAFAFAVLNLGFSSTQKSGEVLKAGLEEATSSIELAGSVEATssielagsviamgENASGTMKVANITLYVKTAVGKRPVDMSTNTLVISYLDPYKAV----------------------------------------------------------------------------------------------------------------------------------------------------------------------
>UniRef100_A0A520KFF2	106	0.388	1.419E-20	19	139	298	1	118	212
-------------------KSHNTSKSRKGTIGVETAIIMIAFVVVASVVAYVIINMGFFSAQKTKETIWRGVESASTSLELDGSIIGRADS-NGNYIEFLIVPIRLSVGRTAVDLSNNSVVVSVIGSNFTI--TNLYKG--------------------------------------------------------------------------------------------------------------------------------------------------------------
>UniRef100_A0A1F8PN69	106	0.282	1.419E-20	26	132	298	7	130	214
--------------------------HEKGITGLETAIILIAFVVVAAVFAYTALSAGLFATQKSQEAVYSGLKEAQSTLELRGSVVATANsTGSSGTVKQITFTVANVLGGDAIDFtvptassdntgvaasgSINKVVINYLDQDQTVN---------------------------------------------------------------------------------------------------------------------------------------------------------------------
>UniRef100_A0A7C3MBA4	106	0.321	1.419E-20	27	131	298	7	118	219
---------------------------EKGFTGLEAAIVLIAFVVVAAVFSYVMLGAGFYTTQKSKQVVDTGVKQASSSLTLDGQYIYLncsaeanGQTGSNGNVGRIYFYVTQTAGGSPVDLNKTSIAITTAEGYQQV----------------------------------------------------------------------------------------------------------------------------------------------------------------------
>UniRef100_I0A1Q5	106	0.422	1.419E-20	25	147	298	1	118	224
-------------------------GKKRGIVGIEAAIVLIAFVIVAAALAFVALNMGLFTTQKAKETISQGLGEASTALEVDGYVVGISNGTT---VNTVSIPIRTSAGVSSVDLAPSRTSIDAIVGNQS--FENIYKAIFYVYPNG------------------------------------------------------------------------------------------------------------------------------------------------------
>UniRef100_A0A944W631	106	0.257	1.419E-20	27	132	298	11	138	235
---------------------------QRGITGLETAIILIAFVVVASVFAFTVLSTGIFASERSKETVFAGLDEVRSSLEPRGSIIAykgrVGATAAFDTIYKVVFTVSNAVQGEAINLTPPytsndsaddpdvssgakyRTVISYADEDQFVN---------------------------------------------------------------------------------------------------------------------------------------------------------------------
>UniRef100_A0A9E5DD04	105	0.268	1.923E-20	21	128	298	0	105	193
---------------------MRKNFNENAFTGLEAAIVLIAFIVVAAVFSYVILGAGFFTTQKSQEVVHTGVSQASSSIEIVGNVYGVNNTTTDGGLGFIKFAVANTAGGTPIDV--TQMVVVYIDEN-------------------------------------------------------------------------------------------------------------------------------------------------------------------------
>UniRef100_UPI00064E6EB7	105	0.300	1.923E-20	27	129	298	5	105	194
---------------------------EEAFTGLEAAIVLIAFVVVAAVFSYVVLGAGFFTTQKAQEVVYTSVDQASSSIEILGDVYGLGDSVGPTYIDKVRFTVGLTAGGSPVDFS--QTTLTYSDSTN------------------------------------------------------------------------------------------------------------------------------------------------------------------------
>UniRef100_A0A7V2P717	105	0.322	1.923E-20	27	135	298	8	130	200
---------------------------ERGITGLETAIILIAFVVVASVFAYTVLSAGIFSSQKAKEAIYSGLEEVRASVSLKGSVVA-EDTDADDDIDQLVFVVALALEGEAIDFtaptdadtdgiadddSPNVVVISYSDQTQRIDDIN------------------------------------------------------------------------------------------------------------------------------------------------------------------
>UniRef100_A0A832Z140	105	0.313	1.923E-20	26	138	298	8	122	201
--------------------------DKKGFTGLEAAIVLIAFVTVAAIFSYVMLGAGFFTAQKGKQSVDTGVKQASSALELDGQYIYlvAGQTGSNGNVKEIYFYVTLTAGGTPVDLNNTVLTIRWKDDYVQIKYGEKYN---------------------------------------------------------------------------------------------------------------------------------------------------------------
>UniRef100_A0A9E4U8U5	105	0.353	2.605E-20	22	115	298	2	99	159
----------------------NRKLSdvrhgQKGITGLETAIILIAFVVVASVFAYTVLSAGIFSSEKGKEAIYEGLESARSSLVIVGSVVAK-DTDSDKDVDQIIFTVANALAGEPIDL--------------------------------------------------------------------------------------------------------------------------------------------------------------------------------------
>UniRef100_A0A7V3W936	105	0.283	2.605E-20	25	129	298	11	122	204
-------------------------MNQSGITGLETAIILIAFVVVAAVFAYTVLSAGLFSSQKSGQAVYSGLKKTQSTLKLAGAVIAR-DTDDNDYVDSIALPVQLALEGEPMDFTPnsgtttglNKVVITYQDSSQ------------------------------------------------------------------------------------------------------------------------------------------------------------------------
>UniRef100_A0A7C4NHR6	105	0.353	2.605E-20	19	149	298	4	133	218
-------------------KLPAKKLfkNRKGIVGVEAAIVLIAFIIIAAALSYVVINMGFYTTQKTKETMEAGLEESTTALQLDGVVTAKTNDTSP-HILYILVPVKLSSGKGAVDLGENSVVVSVYLPR--ATLMNIYKGAVSATSSNWN----------------------------------------------------------------------------------------------------------------------------------------------------
>UniRef100_A0A7V2P615	105	0.303	2.605E-20	27	132	298	11	132	224
---------------------------EKGITGLETAIILIAFVVVASVFAYTVLSAGIFSSQKGKEAIYSGLDEARASLEPRGSMYAYEGTvGTTDTAVKLSFTLTTALSGQAIDLTPPYTAsatdltasgldhvclVSFIDENQLIP---------------------------------------------------------------------------------------------------------------------------------------------------------------------
>UniRef100_A0A944ZAN5	105	0.276	2.605E-20	27	129	298	11	133	227
---------------------------QRGITGLETAIILIAFVVVASVFAFTVLSTGIFASERSKETVFAGLDEVRSSLEPRGSIIAYKGRfvGDVDSIFKIVFTVSNAVQGESINLTPPytaggtgddpdlssgaqyRTIISYTDENQ------------------------------------------------------------------------------------------------------------------------------------------------------------------------
>UniRef100_A0A945A400	105	0.264	2.605E-20	24	129	298	6	130	237
------------------------RSQQKGITGLETAIVLIAFVVVASVFAFTILSAGVFSSEANKQTIHAGLKETRTGLRQAGSAFAFSGYvGSTRAVHKIVFVVQNSLAGEPVDLTPPYtwddsgtdpdivpsntaaTIVSYADENQ------------------------------------------------------------------------------------------------------------------------------------------------------------------------
>UniRef100_A0A944W796	105	0.272	2.605E-20	27	129	298	11	135	241
---------------------------QRGITGLETAIILIAFVVVASVFSFTVLSTGIFSSERSKETVHAGLEEVTSSIEPRGSVTAFrGRYGSGSGTETIFkvsMVVSQSLGGEPLDLTPPYsaddasedpdivsgaqnkTIITYTDLNQ------------------------------------------------------------------------------------------------------------------------------------------------------------------------
>UniRef100_A0A2E2DQX1	105	0.310	2.605E-20	20	134	298	52	166	437
--------------------ASNLKTDQRGITGLETAIVLVAFILVATVFAFAVLSTGLVASEKSKEAALGSLKEASGTLMVRGRVVGTSNNA-LTALDQVKFTLSSAtQANEGVEFTTAASVISYLDENQAVNLA-------------------------------------------------------------------------------------------------------------------------------------------------------------------
>UniRef100_UPI000AA6A52D	104	0.330	3.529E-20	27	129	298	8	107	144
---------------------------EKGFTGLEAAIVLIAFVVVAAVFSYVMLGAGFYTTQKSQEVVHTGVAQASSSLAPSGDVIVKATNAGDT-AESITFYVTNTAGGTDVDLDK--TIITYTDKDE------------------------------------------------------------------------------------------------------------------------------------------------------------------------
>UniRef100_A0A0E3WUA4	104	0.330	3.529E-20	27	129	298	8	107	196
---------------------------EKGFTGLEAAIVLIAFVVVAAVFSYVMLGAGFYTTQKSQEVVHTGVAQASSSLAPSGDVIVKATNAGDT-AESITFYVTNTAGGTDVDLDK--TIITYTDKDE------------------------------------------------------------------------------------------------------------------------------------------------------------------------
>UniRef100_A0A7C3RE84	104	0.278	3.529E-20	27	130	298	8	108	202
---------------------------EKGFTGLEAAIVLIAFVTVAAVFSYILLGAGFFATQKSQEVVHTGVKQATSSMEIVGSIVATGNTTGQNIKN-VTFTLQLAAGGQPIDLSK--TLITVLVPADG-----------------------------------------------------------------------------------------------------------------------------------------------------------------------
>UniRef100_A0A972TQQ2	104	0.284	3.529E-20	22	129	298	7	121	203
----------------------NVRKDQRGITGLETAIILIAFVVVAAVFAYTIISAGLFATQKSQEAVFEGLEETQSTLEISGYFIAQDAGDND-AVDQMKFTLKLALMGHPIDLTPktvssstgNVVVICYMDKNQ------------------------------------------------------------------------------------------------------------------------------------------------------------------------
>UniRef100_A0A9E6D2I0	104	0.327	3.529E-20	14	131	298	4	120	205
--------------ILPTIRWP--YTGQRGITGLETAIVLIAFVVVSSVFAFATLSVGMFASDKSREVHMVGLENTRTSLELKGSIIGKANAFGVTGVlTELKFNVSQAAGGFEVDLTPGTLIIKYTDKRQSK----------------------------------------------------------------------------------------------------------------------------------------------------------------------
>UniRef100_A0A8T4GAE8	104	0.302	3.529E-20	19	134	298	4	122	207
-------------------RIGKLRRDEKGFTGLEAAIVLIAFVVVAAVFSYVMLGAGFYTTQKSKKVVDTGVKQASSSLTLDGQYIYlncTGHTGSNGKANQIYFYVTQTAGGSPVDLNMTSIAITTDQGYKQLFYD-------------------------------------------------------------------------------------------------------------------------------------------------------------------
>UniRef100_A0A1F8R5N6	104	0.302	3.529E-20	26	137	298	7	133	214
--------------------------REKGITGLETAIILIAFVVVAAVFAYTALSAGLFSTQKAQEAVYSGLQEARSTLELRGGVVAKAAVTGSSGTIKqISFVVSNVLGGEALDFNPPTlssantgladssstnvVVINYQDEDQTA--DNLY----------------------------------------------------------------------------------------------------------------------------------------------------------------
>UniRef100_A0A1F8QAL3	104	0.264	3.529E-20	26	132	298	7	131	215
--------------------------HEKGITGLETAIILIAFVVVAAVFAYTTLSAGLFSTQKSQEAVYSGLKEAQSTLELKGNVIATANTTGAAGKIqQISFTVTNVLGGEAIDFtapsantssnngrsatsSTNKVIINYVDQDQAVN---------------------------------------------------------------------------------------------------------------------------------------------------------------------
>UniRef100_A0A948VXA1	104	0.276	3.529E-20	27	131	298	10	132	217
---------------------------QKGITGLETAIILIAFVVVAAVFAYTVLSAGLFATQKSQEAVYAGLKEAQGSLELRSGIVATAnNTGASGNVQQISFIVSNALGGEPMDFtastantssnngiansgSSNKVIISYVDQNQSV----------------------------------------------------------------------------------------------------------------------------------------------------------------------
>UniRef100_A0A7C3BV94	104	0.391	3.529E-20	29	119	298	14	105	218
-----------------------------GITGLETAIILIAFVVVASVFAYTVLSAGLFSTQKSQETIYSGLEEAQSTLEIQGSVIAKATTTGSTGtIGQITFTVAPVLGGEAMDFTEPG----------------------------------------------------------------------------------------------------------------------------------------------------------------------------------
>UniRef100_A0A938HP57	104	0.270	3.529E-20	27	129	298	15	136	236
---------------------------QAGITGLETAIILIAFVVVASVFAFTVLSTGIFASERSKETVYSGLEATRSSLEPRGSLVAhTGRVGSTPTVFKVTFVVSNAAAGDPIDLTPPYTAddsgtdpdvssnaqyvttVSYSDSYQ------------------------------------------------------------------------------------------------------------------------------------------------------------------------
>UniRef100_A0A351JYN9	104	0.290	3.529E-20	26	121	298	11	127	245
--------------------------EERGITGLETAIILIAFVVVASVFAYTVLSAGIFAAERGKEAVHAGLEEARSTLHPRGGVVIFADQRHPTlpvpvnvdtdasgnltatdslAVTKISFTVASTLGGEPVDLTPPYTV--------------------------------------------------------------------------------------------------------------------------------------------------------------------------------
>UniRef100_A0A2N0KJ16	104	0.286	4.780E-20	13	140	298	3	129	148
-------------STLKPIRII--PSEQQGITGLETAIVLIAFVVVASVFSFAALSTRLFTTDKAKQTISSGLSETQSTMQLKGSVVATAsATGSGGTVSAITFYVGSTASAEALDLTPGVTSVRYTDNNQTLVSAHISHMV-------------------------------------------------------------------------------------------------------------------------------------------------------------
>UniRef100_A0A6I1ZX58	104	0.336	4.780E-20	27	135	298	11	123	174
---------------------------QRGITGIETAIILIAFVIVASVFSYVALSAGLFSTQKAKEVIYAGLDEARSTIEVKGNIYGKMEAGVLTE---VYFTIATTSGGDMIDFTdtsstngSNMVIISYTDAYQMFPTVN------------------------------------------------------------------------------------------------------------------------------------------------------------------
>UniRef100_A0A1F8R090	104	0.304	4.780E-20	19	134	298	1	125	199
-------------------RRYAKKLirNQQGITGIETAIILIAFVIVASVFAYVVLSAGLFSTQKAKEAIHAGLDEARSTIEVKGNIYGRM---VSSVLQEVYFTIATTTGGDMIDFTPPSsgnysnlVVISYSDAYQlfpTINWT-------------------------------------------------------------------------------------------------------------------------------------------------------------------
>UniRef100_A0A7J2UAB7	104	0.400	4.780E-20	27	141	298	6	117	210
---------------------------RRGIVGVEAAIVLIAFIIIAAALSYVVINMGFYTTQKTKETMEAGLEESTTALQLDGVVTAKTNTTSPQILY-ILIPVKLSSGKGAVDLGQKSVVVSVYLPN--ATLMNIYKDAV------------------------------------------------------------------------------------------------------------------------------------------------------------
>UniRef100_A0A7C2CQ41	104	0.382	4.780E-20	18	140	298	2	119	213
------------------LRKLSKST--RGIVGIEAAIVLIAFIIIAAALSYVVINMGFYTTQKTKETMQTGLEESLTALQLDGVVTAKTN-ATSSEILYLLIPVKLSAGKASVDLKNESIIVSVYLPNS--TYLNIYQGA-------------------------------------------------------------------------------------------------------------------------------------------------------------
>UniRef100_A0A932FSI2	104	0.285	4.780E-20	20	129	298	5	130	217
--------------------AYSMHREEKGITGLETAIILIAFVVVASVFAYTALSAGLFSTQKSQEAIYSGLEETRSTLEMKGAIVAKAETTGaDGYLSQLTFTLANALGGEAIDFtvptsdvttglaasgSNNVVVVSYIDKDQ------------------------------------------------------------------------------------------------------------------------------------------------------------------------
>UniRef100_A0A1F8R5N4	104	0.282	4.780E-20	27	132	298	11	134	218
---------------------------QRGITGLETAIILIAFVVVAAVFAYTALSAGLFSTQKGQEAVYSGLKEAQSTLELKGAVIATANTTGNNGTIKqISFVVSNVLNGEAIDFAPPsantssnngvsdtdstnKVVINYIDDDQTVN---------------------------------------------------------------------------------------------------------------------------------------------------------------------
>UniRef100_A0A497GJ41	104	0.360	4.780E-20	24	142	298	14	136	235
------------------------KRDRAALTGIETAIILIAFVIVAAAFAFVVLNMGFYTSQRSKTVIQSGLGEASSAIELDGSVVAYGEPGDGNvpssrqNITGLVIYIKLSSGRYPVELNEGKLVISY--ANARISFDNLYNSSLV-----------------------------------------------------------------------------------------------------------------------------------------------------------
>UniRef100_A0A9E5DDU1	104	0.320	6.474E-20	27	126	298	7	105	190
---------------------------EDAFTGLEAAIVLIAFIVVAAVFSYVVLGAGFFTTQKSQEVVHTGVAQASSNMEVSGPVILETN-DTAGKVYNVSFYLQLAAGGAPVDMKKVTYTVSTKD---------------------------------------------------------------------------------------------------------------------------------------------------------------------------
>UniRef100_UPI0006CFEAF8	104	0.276	6.474E-20	27	156	298	7	131	192
---------------------------EDAFTGLEAAIVLIAFIVVAAVFSYVVLGAGFFTTQKSQEVVHTGVAQASSNMEVSGPVVIAGNDTN--KVANITFYLQLAAGGSPIDMNKTTYVVSTKTNQQTYTSSNV---TTEWYIDGVNATEGANN---------------------------------------------------------------------------------------------------------------------------------------------
>UniRef100_A0A1F8P753	104	0.330	6.474E-20	26	135	298	11	122	193
--------------------------RQEGITGLETAIILIAFVIVASVFSYVVLSAGLFSSQKTKEAVNGGLQSTMSTLEIKGNVVAKMEAG---VVTHIYFSVGIPAAGSPVDFNPTaentsLMVISYTDADNLVPSMN------------------------------------------------------------------------------------------------------------------------------------------------------------------
>UniRef100_A0A1F8QA93	104	0.336	6.474E-20	27	135	298	10	122	198
---------------------------QQGITGIETAIILIAFVIVASVFAYVVLSAGLFSTQKAKEAIHAGLEEAKATVEVKGNMYGTMVNG---VLNTIYFTVATTTGGDQIDFTPPSssnnsnlVVISYTDAYQIFPSVN------------------------------------------------------------------------------------------------------------------------------------------------------------------
>UniRef100_A0A7C4SLA4	104	0.333	6.474E-20	24	127	298	9	113	199
------------------------RMRNRGLTGLETAIILIAFVVVAAAFAFAVLNLGFTTTQKTSEVIRAGLSEATSAIELSGGVIARSqESGGSRYVSNITIYIKTGPGKEPIDMSDATLTVSYMDP--------------------------------------------------------------------------------------------------------------------------------------------------------------------------
>UniRef100_A0A662VWV4	104	0.300	6.474E-20	26	131	298	7	119	212
--------------------------DEKGFTGLEAAIVLIAFVVVAAVFSYVMLGAGFFTTQKSKKVVDTGVKQASSSLTLDGQYIYLncssdanGETGSNGKVGKIYFYVTQTAGGTPVDLNKTSISITTENGYKQL----------------------------------------------------------------------------------------------------------------------------------------------------------------------
>UniRef100_A0A842MTZ2	104	0.359	6.474E-20	27	140	298	7	116	220
---------------------------RKAIVGVEAAIVLIAFIIVAAALSYVVINMGFYTTQKTKEAMQSGLEESLCALQLDGSISAKTN--NDSYIEWIILPVKLSAGRGEIDLKNGTLVVSVYLPN--ATLLDIYNGV-------------------------------------------------------------------------------------------------------------------------------------------------------------
>UniRef100_A0A842SSJ4	104	0.326	6.474E-20	26	129	298	27	129	220
--------------------------DRRGMTGLETAIILVAFVITAAAFAFVVLNMGFLTAQKSQTVISAGMQEASSSLQADGDIIGI-MDTTNKNMTSCEFYIRLSQGKEPVDINESKLIVTYANPYQ------------------------------------------------------------------------------------------------------------------------------------------------------------------------
>UniRef100_A0A1E7GE59	104	0.317	6.474E-20	26	129	298	7	106	223
--------------------------DEKGFTGLEAAIVLIAFVVVAAVFSYVMLGAGFFTTQKSQEVVHTGVQQASSSIALSGDVIVRGF--NTSAANQITFYITNTAGGTAVDLDK--TILTYTDSKS------------------------------------------------------------------------------------------------------------------------------------------------------------------------
>UniRef100_A0A7C2Z2B5	104	0.414	6.474E-20	25	147	298	1	118	224
-------------------------GKKRGIVGIEAAIVLIAFVIVAAALAFVALNMGLFTTQKAKETISQGLGEASTALEVDGYVVGISDGTT---VNTVSIPIRTSAGVSSVDLAPSRTSIDAIVGNQS--FENIYKVIFYVYPNG------------------------------------------------------------------------------------------------------------------------------------------------------
>UniRef100_A0A2K2V7V8	104	0.424	6.474E-20	19	150	298	4	128	233
-------------------RSNERK--KRGIVGIEAAIVLIAFVIVAAALAFVALNMGLFTTQKSKEVIGKGLGEASTALEVDGSVLGISN---STHIVEVSVPIKTSAGVSAVDLAPSRVTIGVIVG--GTSFENIYKGILYYNSTDGYL---------------------------------------------------------------------------------------------------------------------------------------------------
>UniRef100_A0A7C5XLK2	104	0.427	6.474E-20	21	149	298	2	129	235
---------------------SNRRifRDRRGTIGIEAAIVLIAFVVVASAVAYVIINMGFYAAQKSKETIGRGVDSASSSLELDGSVIGRVN-KTGVCVEYLIIPVRLSVGKSQVDLSNQTVMISVFANN--FTLADIYIGELEHEVKNEY----------------------------------------------------------------------------------------------------------------------------------------------------
>UniRef100_A0A832S598	103	0.333	8.768E-20	27	128	298	8	105	194
---------------------------QNGFTGLEAAIVLIAFVVVAAVFSYVMLGAGFYTTQKSQEVVHTGVTQASSSLAPSGDVIVEG--ASSNRVENITFYVTNTAGGSAVDLDK--TIITYTDSN-------------------------------------------------------------------------------------------------------------------------------------------------------------------------
>UniRef100_A0A7J3WEI4	103	0.273	8.768E-20	18	162	298	3	145	203
------------------IHKTNTR-RRTALTGLETAIILISFVIVAAAFSFAVLNLGLFTTQKSGEVVQAGIDEATSAIETVGSVIARSDlNGNSRAVSNVTIFFKVAVGKRPIDLRVGSLVVTYHDSRTSIE--NVYTANATSPVISFSSPGVIVKQIVGDS---------------------------------------------------------------------------------------------------------------------------------------
>UniRef100_D2RE96	103	0.318	8.768E-20	26	133	298	8	117	210
--------------------------DRKGFTGLEAAIVLIAFVTVAAIFSYVMLGAGFYTAQKGKQSVDTGVKQASSALEMDGQYIYlvAEETGSDGNVSEIFFYVTLTAGGTPVDLNKTVLAIRWKDYYYQIPY--------------------------------------------------------------------------------------------------------------------------------------------------------------------
>UniRef100_A0A972TQR8	103	0.333	8.768E-20	24	119	298	9	102	211
------------------------KENQKGITGLETAIILIAFVVVAAVFAYTVLSAGLFSSQKSSEAVYSGLEEASSTMELDGAVIGFGTAGDD--LEWVKFSLANALEGEPINFTEPT----------------------------------------------------------------------------------------------------------------------------------------------------------------------------------
>UniRef100_A0A920PWB5	103	0.288	8.768E-20	26	129	298	15	118	214
--------------------------DRSGITGLETAIVLIAFVVVAAVFAFTVLTTGLFTSEKAKETALAGVATTSSSMTIKGNIIAQASTGATPVVEVIRVKLATATGVEQVLFDPEQILVTYLDENN------------------------------------------------------------------------------------------------------------------------------------------------------------------------
>UniRef100_A0A800K1L4	103	0.362	8.768E-20	23	120	298	9	110	237
-----------------------RADSQRGITGLETAIILIAFVVVASVFAFTVLSTGIFSSERSKETVFTGLDEVRSSLEPRGSVIaYKGRVGTSSSFDTIYkvvFSVSNAVQGESVILTPPYT---------------------------------------------------------------------------------------------------------------------------------------------------------------------------------
>UniRef100_A0A1F8MR97	103	0.327	1.187E-19	27	135	298	11	123	176
---------------------------QQGITGIETAIILIAFVIVASVFAYVVLSAGLFSSQKAKEAIHSGLDEAQSTIEIKGNVYGRMEGGILT---TLYFTIATTTSGDMIDFtdtsstnSTNIVVISYSDAYQIIPTVN------------------------------------------------------------------------------------------------------------------------------------------------------------------
>UniRef100_UPI0020B1587F	103	0.302	1.187E-19	27	122	298	3	97	188
---------------------------EEGFTGLEAAIVLIAFVVVAAVFSYVVLGAGFFTTQKSQEVVYTSVDMASSSMEIIGDVYGL-NDTAGTSLDTIRFTLGLAAGGSPVDFSTVQMVF-------------------------------------------------------------------------------------------------------------------------------------------------------------------------------
>UniRef100_A0A0W8FFT5	103	0.271	1.187E-19	27	129	298	6	106	192
---------------------------EEGFTGLEAAIVLIAFVVVAAVFSYVVLGAGFFTTQKSQEVVHTGVAQASSSMEIIGNVYGINTSANPDGLTYVRFTVGNTAGGAAIDVK--QMIITYIDESN------------------------------------------------------------------------------------------------------------------------------------------------------------------------
>UniRef100_A0A7J4NWV1	103	0.339	1.187E-19	27	129	298	0	101	193
---------------------------RRGMTGLETAIILVAFVITAAAFSFVVLNMGFLTAQKSQTVISAGMEEASSSMLCDGEVVGRFDTTNDRLIE-MTFYVKLSAGKEAIDLNDDKLLITYANPRQ------------------------------------------------------------------------------------------------------------------------------------------------------------------------
>UniRef100_A0A1F8MJK5	103	0.333	1.187E-19	24	135	298	9	122	193
------------------------KDRQEGITGLETAIILIAFVIVASVFAYVVLSAGLFSSQKTKEAMNAGLQSTMSVLEIKGNVIAKMEAG---LVTHIYFCVGIPAAGSPVDFNPTSentsiLIISYSDYDNLVPSMN------------------------------------------------------------------------------------------------------------------------------------------------------------------
>UniRef100_UPI002100EA70	103	0.316	1.187E-19	26	126	298	7	103	196
--------------------------DEKGFTGLEAAIVLVAFVVVAAVFSYVMLGAGFYTTQKSQEVVHTGVAQASSSLAPSGDVIVKG--GDSTNVTNVTFYVTNTAGGTAVDLDK--TIITYID---------------------------------------------------------------------------------------------------------------------------------------------------------------------------
>UniRef100_A0A662Q2Y1	103	0.339	1.187E-19	23	129	298	2	110	199
-----------------------RKNSRKGLTGLETAIILIAFVIVAAAFAFAVLNLGFASTQKSGEVLRAGMEEATSSIELSGSVIASGAQDSSGEyrIANITIYVKTAVGKMPVDMSNETLTIAYLDPYK------------------------------------------------------------------------------------------------------------------------------------------------------------------------
>UniRef100_A0A1F8M7J1	103	0.307	1.187E-19	27	129	298	8	124	211
---------------------------EKGITGLETAIILIAFVVVAAVFAYTALSAGLFSTQKAQEAVYSGLKEAQSTIEVKGAIIATGNITGDvGNIGQITFTVSNVLGGEPIDFTAPsggalglatgtsnRVVINYLDSSQ------------------------------------------------------------------------------------------------------------------------------------------------------------------------
>UniRef100_A0A7C1IZ61	103	0.324	1.187E-19	26	129	298	28	138	212
--------------------------DESGITALETAIILIAFVVVAAVFAFTVLSAGTVTTEKGKQAIFSGLEEVSSSLELRGSVLAISNtvgTAGTGAVGHLVFTVGNVAGGSGIDLTdtsgENKIVIDYRDGSQ------------------------------------------------------------------------------------------------------------------------------------------------------------------------
>UniRef100_A0A948VV36	103	0.262	1.187E-19	27	131	298	11	132	217
---------------------------EKGITGLETAIILIAFVVVAAVFAYTVLSAGLFATQKSQEAVYAGLKEAQSSLELRSGVIATAGTTGANGTIKqLSFIVSNALGGEPMDFTQPtaasantgvanttsshKVVINYIDQNQSV----------------------------------------------------------------------------------------------------------------------------------------------------------------------
>UniRef100_A0A850SLG5	103	0.362	1.187E-19	27	139	298	3	112	218
---------------------------RRGVVGIESAIVLIAFVVVAAAIAFVVLNSGFQTTEKAKTAITAGLSEASSGLEVAGAATAKGNLTSASIAAY-TIPVKLAAGGSSIDISKASTVIRYTSKN--VAYDNIYVG--------------------------------------------------------------------------------------------------------------------------------------------------------------
>UniRef100_A0A7C5NZZ1	103	0.377	1.187E-19	27	140	298	11	120	227
---------------------------RKGVVGIEAAIVLIAFIIVAAALSYVVVNMGLFITQKTKDTMQEGVDESQSALQLDGVIVGKTN--GQRQVEWIILPVKLSVGKAALDLKKEALVVSVYLPN--ATLLNIYNGV-------------------------------------------------------------------------------------------------------------------------------------------------------------
>UniRef100_A0A944ZAM7	103	0.327	1.187E-19	23	141	298	7	126	239
-----------------------KSDRQKGITGLETAIILIAFVVVASVFAFTVLSTGIFSAERSKDTVYAGLSEARSSLATRGSFVAFsGNVSSTETPYKFSFVVSSAVGsSDPIDLTPPYTADGTgTDPD--IDSSSTYKLTL------------------------------------------------------------------------------------------------------------------------------------------------------------
>UniRef100_Q9YAN6	103	0.375	1.187E-19	26	139	298	2	119	246
--------------------------RRRGIVGIEAAIVLIAFVIVAAALAFVALNMGLFTTQKSKEVMQRGLEEATSALEVDGSVIARAiDADTTTGSYNIVvdalaVPLKISPGREGIDLDPSKLTVRLLLPNG--FYENVYCG--------------------------------------------------------------------------------------------------------------------------------------------------------------
>UniRef100_A0A3N5NAT4	102	0.350	1.608E-19	24	123	298	4	102	187
------------------------KSDDNGFTGLEAAIVLIAFVVVAAVFSYVVLGAGFFTTQKSQETVYKGVEQASTNIQMIGNVYGLSSTPT-SGINEIRFSIGLAPGAPSIDLTKLKIVFS------------------------------------------------------------------------------------------------------------------------------------------------------------------------------
>UniRef100_UPI00227B4582	102	0.300	1.608E-19	27	126	298	7	105	190
---------------------------EEGFTGLEAAIVLIAFVVVAAAFSYVVLGAGFYTTQKSQEVVYTSVEMASSNLEVIGDVYGLAATP-ASGVDTIRFTVGLSAGGSPVDFSTVQIVFATSD---------------------------------------------------------------------------------------------------------------------------------------------------------------------------
>UniRef100_A0A832U323	102	0.323	1.608E-19	28	126	298	9	103	191
----------------------------KGFTGLEAAIVLVAFVVVAAVFSYVMLGAGFYTTQKSQEVVHTGVAQASSSLSPSGDVIVRG--TKDADIDNITFYITNTAGGSSVDL--NKTIITYID---------------------------------------------------------------------------------------------------------------------------------------------------------------------------
>UniRef100_A0A1F8MBB9	102	0.324	1.608E-19	24	135	298	9	122	193
------------------------KDRQEGITGLETAIILIAFVIVASVFAYVVLSAGLFSSQKTKEAMNAGLQSTMSVVEIKGNVIAKMEGG---IVTHIYFCVGIPAAGSPVDFNPTSentsiLIISYSDYENLVPSMN------------------------------------------------------------------------------------------------------------------------------------------------------------------
>UniRef100_A0A0F8SJH2	102	0.297	1.608E-19	26	126	298	7	103	198
--------------------------DEKGFTGLEAAIVLVAFVVVAAVFSYVMLGAGFYTTQKSQEVVHTGVAQASSSLAPSGDVIVKG--GASSKIGEITFYITNTAGGTAVDL--NKTIITYTD---------------------------------------------------------------------------------------------------------------------------------------------------------------------------
>UniRef100_A0A0F8MKI8	102	0.287	1.608E-19	26	126	298	7	106	198
--------------------------DEKGFTGLEAAIVLVAFVVVAAVFSYVMLGAGFYTTQKSQEVVHTGVQQASSSVELSGDVVAKSDDGN-TEIDTVTLFLQLTSGGSPVDMAKTLIVVSAPD---------------------------------------------------------------------------------------------------------------------------------------------------------------------------
>UniRef100_UPI001E658503	102	0.313	1.608E-19	26	126	298	7	108	199
--------------------------DEKGFTGLEAAIVLVAFVVVAAVFSYVMLGAGFYTTQKSQEVVHTGVQQASSSVELSGDLIAKADDPdTPTKIDTLTLCLQLTSGGSSVDMAKTLIVVSAPD---------------------------------------------------------------------------------------------------------------------------------------------------------------------------
>UniRef100_A0A101E0X5	102	0.319	1.608E-19	19	131	298	1	122	212
-------------------RVGSRKLrrDEKGFTGLEAAIVLIAFVVVAAVFSYVMLGAGFYTTQKSKKVVDTGVKQASSSLTLDGQYIYLDCtsgkggsTGSNGNAGEVYFYVTQTAGGSPVDLNKTSIAITTDQGYKQL----------------------------------------------------------------------------------------------------------------------------------------------------------------------
>UniRef100_A0A9D8BAS8	102	0.250	1.608E-19	19	129	298	3	127	214
-------------------RYLNRmHTKQKGITGLETAIILIAFVVVAAVFAYTVLSAGLFSSQKSQEAVYSGMKEAQSTLQLVGSVIAF--EGNTDKVSYVKLTLANALEGEPINFTTPTdtdwdgladaaatnvIVVSYKDQYQ------------------------------------------------------------------------------------------------------------------------------------------------------------------------
>UniRef100_A0A8T5AQG1	102	0.384	1.608E-19	26	142	298	6	118	223
--------------------------DRKGVVGIEAAIVLIAFIIVAAALSYVVVNMGLFITQKTKDTMQEGVDESQSALQLDGIIVGKTN--NERQVEWLILPVKLSVGKAALDFKKEAIVISVYLPN--ATLLNIYNGVYM-----------------------------------------------------------------------------------------------------------------------------------------------------------
>UniRef100_A0A7C4JFX5	102	0.379	1.608E-19	27	142	298	8	119	224
---------------------------KRAVVGIEAAIVLIAFIIVAAALSYVVVNMGLFITQKTKETMQGGVDESQSALQLDGVVVGKTN--NQRQVEWIILPVKLSVGKAALDLKKEAIVVSVYLPN--ATLLNIYNGVYM-----------------------------------------------------------------------------------------------------------------------------------------------------------
>UniRef100_A0A661W327	102	0.339	1.608E-19	26	128	298	10	115	229
--------------------------DERGITGLETAIILIAFVVVAAVFAYTALSAGLFSTQKSQESVYSGLQETQSTLELRGGVVaYKHAVTGESTDPVVKVDITLAivSGGEPVDLTTRYTATGDWESN-------------------------------------------------------------------------------------------------------------------------------------------------------------------------
>UniRef100_A0A2E8F396	102	0.303	1.608E-19	3	132	298	22	151	230
---RQPVMSNALVNLFKGSRRFGRV--ERGITGLETAIVLIASVVVSFVFPFAALSTGLFSSDKAKETISAGLAEARGPLELKGSVVAKvsGSTGSSGVVTTIEFQVSNAAAGESIDMTPGNTVIKYSDNTQTVT---------------------------------------------------------------------------------------------------------------------------------------------------------------------
>UniRef100_A0A7C4JCC9	102	0.286	1.608E-19	1	155	298	3	156	240
-SGRRITLSFSTSTTLPSLRCSEVNRRKKGIVGIEAAIVLIAFVVVAAALAFVTLNMGFYTTQRSKEVMASGLAQASSALEIEGSVLAKVQEGNIT---HVIIPIRVSAGQKEVDLTPGKADIAVWVigKYAAVSLYNNTNQAVTTKLDNYTIDGLIT----------------------------------------------------------------------------------------------------------------------------------------------
>UniRef100_A3CU46	102	0.272	2.177E-19	27	136	298	7	113	189
---------------------------EDAFTGLEAAIVLIAFIVVAAVFSYVVLGAGFFTTQKSQEVVHTGVAQASSNMEVSGPVVIQA---SSSEVDTITFYLQLAAGGSPIDMQKVTYVVSTKDDLETFTYADI-----------------------------------------------------------------------------------------------------------------------------------------------------------------
>UniRef100_A0A0W8FE69	102	0.304	2.177E-19	22	126	298	3	103	191
----------------------NKRND-DGFTGLEAAIVLIAFVVVAAVFSYVVLGAGFFTTQKSQEVVHTGVAQASSNIEVSGPVIVGAGNGT---VENITFYLQLAAGGAAVDMDKVTYAVSTSD---------------------------------------------------------------------------------------------------------------------------------------------------------------------------
>UniRef100_A0A6A8AH88	102	0.292	2.177E-19	19	143	298	4	130	199
-------------------RKSIRK-DKRAFTGLEAAIVLTAFVVVAAVFSYVVLNAGFFTTQTAKSTIHTGIKHATSSVELAGDIIGYgTNETAAGQLGNVTFYVRLTAGQNPVDL--NETVMSYTVEAghvlMTKNWTHCENGTMPT----------------------------------------------------------------------------------------------------------------------------------------------------------
>UniRef100_A0A7C2NEL1	102	0.269	2.177E-19	27	130	298	8	108	200
---------------------------EKGFTGLEAAIVLIAFVTVAAVFSYILLGAGFFATQKSQEVVHTGVKQATSSMEIVGSIVATGNT-NGQKIQNVTFTLQLAAGGQPIDL--NKTLITVLVPADG-----------------------------------------------------------------------------------------------------------------------------------------------------------------------
>UniRef100_Q9YAN8	102	0.382	2.177E-19	26	140	298	2	111	203
--------------------------RRRGIVGIEAAIVLIAFVIVAAALAFVALNMGLFTTQKSKEVMQRGLEEATSALEVDGSVIANV---TSGSVDAIAIPIKVSPGREGVDMSVDKTTVRVMLP--SKFYENAYCGV-------------------------------------------------------------------------------------------------------------------------------------------------------------
>UniRef100_A0A8T4ZXT7	102	0.368	2.177E-19	27	140	298	9	119	214
---------------------------KKGIVGVEAAIVLIAFLIIAAALSYVVINMGFYTTQKTKETMQTGLEESLTALQLDGVVTARTN-DSSNHILYILVPVKLSAGRGAVDLSSSSVVVSVYLPN--ATLMNIYKGA-------------------------------------------------------------------------------------------------------------------------------------------------------------
>UniRef100_A0A7J2V0I7	102	0.350	2.177E-19	23	137	298	7	124	226
-----------------------RKTHRlpkkvKAVVGIESAIVLIAFVVVAAALAFVVLNMGFFTTQRSKETIGSGLAQASSSLELDGTVVARVDISKSIVDCVI-IPIRLSAGQKPVDLTPTKTNIAIWVLGR-YGYANIY----------------------------------------------------------------------------------------------------------------------------------------------------------------
>UniRef100_A0A9D8B7X6	102	0.271	2.177E-19	18	132	298	2	140	256
------------------VRLLNKLNHgQKGITGLETAIILIAFVVVAAVFAYTVLSAGLFSTQKSQEAVYSGLKQTQSTLELRGGVIAYGSSGTGASvldsvdrsdgstpltsysstapnfVTRVSFTVAGVLGGEPIDLSPPWTT-TTVDPPSDIA---------------------------------------------------------------------------------------------------------------------------------------------------------------------
>UniRef100_A0A7C5MKJ2	102	0.294	2.177E-19	26	129	298	95	206	280
--------------------------DEGGITALETAIILIAFVVVAAVFAFTVLSAGTTTTEKGKEAIYSGLQEVQSSLELRGSVMAISNTvgiSGTGKIGHLVFTVGNVAGGSAIDLTdtsagQNKVVIDYRDSKQ------------------------------------------------------------------------------------------------------------------------------------------------------------------------
>UniRef100_A0A933TM72	102	0.347	2.947E-19	23	113	298	8	96	97
-----------------------RKLReERGITGLETAIVLIAFVVVAAVFAFVVLSTGLFSSERGKETVYAGLAKTRGSMELTGGVIASSNTTELT---AITFDLTLAAGGDQV----------------------------------------------------------------------------------------------------------------------------------------------------------------------------------------
>UniRef100_A0A7C7TPU5	102	0.278	2.947E-19	27	129	298	16	137	148
---------------------------QKGITGLETAIVLIAFMVVASVFAFTILSAGVFSSEANKQTIHAGLKETRTRLSQQGSAFAFAGkTGSTQAVYKIVFIVSNSLSGEPVDLTAPYsiddsgtdpdvvngastaTIISYADENQ------------------------------------------------------------------------------------------------------------------------------------------------------------------------
>UniRef100_X0UU82	102	0.299	2.947E-19	14	126	298	3	117	173
--------------LLNLIRGIHR--DERGITGLETAIILIAFVIVATVFAFVVLTTGVFSSERGKETVFAGLQKARGTMELRGGVVVSATGSPADTVDDIVLTFGNAAAGDPIPLDPdateNTTIIAYRD---------------------------------------------------------------------------------------------------------------------------------------------------------------------------
>UniRef100_Q8TLH5	102	0.308	2.947E-19	26	128	298	7	111	190
--------------------------DEKGFTGLEAAIVLVAFVVVAAVFSYVMLGAGFYTTQKSQEVVHTGVQQASSSVELSGDVIARGNTtaanPADYSIDSITLCLQLTSGGSSVDMDK--TLIVYSDPD-------------------------------------------------------------------------------------------------------------------------------------------------------------------------
>UniRef100_A0A832ZVE1	102	0.292	2.947E-19	15	137	298	1	120	197
---------------KDYLKMLVRRRGKKGLTGLETAIILIAFVIVASAFAFAVLNLGMFTTQKSAEAMQAGLQESLSSIEVAGAVIARVDTTT-NKVANITIQIKSAVGKQPIDMSIGKLVIAYRDTE--VFLENIY----------------------------------------------------------------------------------------------------------------------------------------------------------------
>UniRef100_A0A1F8N8R2	102	0.327	2.947E-19	27	134	298	11	126	201
---------------------------QGGITGIETAIILIAFVIVASVFAYVVLSAGLFSTQKAKEAIHAGLEEAKSTIEVKGNIYGRMENSTLQE---VYFTLATTTGGDTIDFTPPSgtanytnlVVISYTDQYQifpTINWT-------------------------------------------------------------------------------------------------------------------------------------------------------------------
>UniRef100_A0A256ZM54	102	0.333	2.947E-19	17	136	298	1	115	208
-----------------TTKTFRTRKARKGIVGIEAAIVLIAFVIVAAALAFVTLNMGFFTTQKSKEAMGSSLKEASSALEVDGSVLGQT---SSNQLTKVAIPLKLSSGKNPIDLSK--TIVTIRTPTKAVTLTNI-----------------------------------------------------------------------------------------------------------------------------------------------------------------
>UniRef100_A0A151BCF4	102	0.394	2.947E-19	27	144	298	9	123	211
---------------------------RRGTIGVETAIVMIAFVVVASAVAYVIINMGFYAAQKSKETIGRGVDSASSSLELDGSVVGKVDS-TGSYIEYLIIPVRLSVGKSQVDLDGNATMVSvYSD---GFTLPDIYQGVDLTF---------------------------------------------------------------------------------------------------------------------------------------------------------
>UniRef100_A0A0E3PFW7	102	0.320	2.947E-19	27	126	298	8	104	215
---------------------------EKGFTGLEAAIVLIAFVVVAAVFSYVMLGAGFYTTQKSQEVVHTGVTQASSSIAPSGDVIVRGDADGDNAS-QITFYITNTAGGTAVDLDK--TIVSYTD---------------------------------------------------------------------------------------------------------------------------------------------------------------------------
>UniRef100_A0A7C2SFN1	102	0.366	2.947E-19	26	125	298	11	111	224
--------------------------RMKAIVGIESAIVLIAFVVVAAALAFVVLNMGFFTTQRSKETIGSGLAQASSSIEIDGTVLAnVTISGNSGNVTCLLIPIRLSAGQKPVDLTPGKSIISVW----------------------------------------------------------------------------------------------------------------------------------------------------------------------------
>UniRef100_A0A7V2P7I7	102	0.324	2.947E-19	15	121	298	1	106	224
---------------LKIMRIMHR--NERGITGLETAIILIAFVVVASVFAYTVLSAGIFSSQKAKEAIYSGLDESTSSMEPRGGVTAYSGTvGATETVVKVSFTVTTALPGYAADLTPPYTA--------------------------------------------------------------------------------------------------------------------------------------------------------------------------------
>UniRef100_UPI000C1F7747	102	0.379	2.947E-19	23	143	298	4	124	240
-----------------------RKGHRqshRGVIGVESAIVMIAFVIVAAALAFVVLNMGFSTTQKAKTTISAGLGEASSTLEVAGKVIGSGHV-SAAKLNYTAVPIKIASGGDSVNLDDATAAVKYL--SNSISYDNIYAGTLTT----------------------------------------------------------------------------------------------------------------------------------------------------------
>UniRef100_UPI0008363616	101	0.326	3.990E-19	27	127	298	7	106	190
---------------------------EDAFTGLEAAIVLIAFIVVAAVFSYVVLGAGFFTTQKSQEVVHTGVAQASANMEVSGPVVLETNS-TAHSVYNVSFYLQLAAGGSPVDMKKVTYTVSTKDE--------------------------------------------------------------------------------------------------------------------------------------------------------------------------
>UniRef100_A0A2H5YIZ5	101	0.418	3.990E-19	27	120	298	10	107	201
---------------------------QRGITGLETAIILIAFVIVASVFAFVTLSTGLFSAERSKETIFAGLQKAQSNLELHGSVVLTGATDSDTDGDvdqgTLTFQLALAAGGSPISLDPAAT---------------------------------------------------------------------------------------------------------------------------------------------------------------------------------
>UniRef100_UPI000B354B33	101	0.303	3.990E-19	19	131	298	1	122	207
-------------------RVGSRKLrrDEKGFTGLEAAIVLIAFVVVAAVFSYVMLGAGFYTTQKSKKVVDTGVKQASSSLTLDGQYIyldctsaAKGQTGSSGKVGQVYFYVTQTAGGSPVDLNMTSIAITTDTGFKQL----------------------------------------------------------------------------------------------------------------------------------------------------------------------
>UniRef100_D2RE95	101	0.295	3.990E-19	26	130	298	5	106	217
--------------------------DRRGFTGLEAAITLIAFITVAAVFSYILLGAGFFSTQKGQEVVHTGVQQVSSSVEIIGSIIGYGNT-TGGYLNGTTLTIQLAAGGQPIDL--NKTIITVSSPKHG-----------------------------------------------------------------------------------------------------------------------------------------------------------------------
>UniRef100_A0A7J3SK81	101	0.435	3.990E-19	27	150	298	10	128	232
---------------------------KRGIVGIEAAIVLIAFVIVAAALAFVALNMGLFTTQKSKEVIGKGLGEASTALEVDGSALGISN---STHIVEVSVPIKTSAGVSAVDLSPSRTSIGVIVG--GTSFENIYNNILYYNGTDQYL---------------------------------------------------------------------------------------------------------------------------------------------------
>UniRef100_A0A9E4XM66	101	0.355	3.990E-19	21	120	298	11	114	248
---------------------PDRKAgarKQKGITGLETAIVLIAFVVVASVFAFTIVSAGVFSSEANKQTIHAGLSETRTGLRQHGSAFAFAGYeGTTQAVFKIVFIVSNSLAGEPVDLTPPYT---------------------------------------------------------------------------------------------------------------------------------------------------------------------------------
>UniRef100_Q12YY4	101	0.298	5.401E-19	26	129	298	7	107	186
--------------------------DDKAFTGLEAAIVLVAFVVVAAVFSYVMLGAGFYTTQKSQEVVHTGVAQASSSLEVSGDVIASGNITANTIENVTVF-VQLTAGGSPIDM--NRTIITYTDLNN------------------------------------------------------------------------------------------------------------------------------------------------------------------------
>UniRef100_Q12YY5	101	0.281	5.401E-19	26	135	298	9	115	190
--------------------------DDKAFTGLEAAIVLVAFVVVAAVFSYVMLGAGFYTTQKSQEVVHTGVAQASSSVAVAGDVVAKG-HTSDGSVANITFYISTTAGGSPVDLSK--SILTYTDSDNFVANCN------------------------------------------------------------------------------------------------------------------------------------------------------------------
>UniRef100_A0A2H5UXV4	101	0.281	5.401E-19	19	147	298	1	132	193
-------------------RWNNKAAKQRSkkaLTGLETAIILIAFVIVASAFSFAVLNLGLFTTQKTGEVMQAGLEETLSSIETAGAVIAESD---GTDITKITIYIKSSVGKGEVDVRPGKMVISYRDKavfRENIYATNSTTGTLVTEITG------------------------------------------------------------------------------------------------------------------------------------------------------
>UniRef100_A0A9D7B2B3	101	0.277	5.401E-19	26	129	298	12	119	195
--------------------------DESGITALETAIILIAFIVVASVFAFTILSAGTFSTERGKEAVYSGLGEVQSSMEVKGSLIATAAVSGTTAAemDTLVFTVGNVVGGEPLDLNTTTpvMVVNYVDSAQ------------------------------------------------------------------------------------------------------------------------------------------------------------------------
>UniRef100_A0A2H5YIZ7	101	0.394	5.401E-19	27	129	298	14	122	197
---------------------------QRGITGLETAIILIAFVIVASVFAFVTLSTGLFSAERSKETIFSGLAKAQSNLELHGSVVltGVVLTGSDATDGSLTFQLALAAGGSPISLDPAatnsRVVMNFTDANS------------------------------------------------------------------------------------------------------------------------------------------------------------------------
>UniRef100_A0A7C2LHC0	101	0.311	5.401E-19	23	127	298	8	113	199
-----------------------KRARNRGLTGLETAIILIAFVVVAAAFAFAVLNLGFTTTQKSSEVIRAGLSEATSAIELSGGVIARSEEvNGKRYVSNITIYIKTGPGKEPIDMSDKTLTVSYMDP--------------------------------------------------------------------------------------------------------------------------------------------------------------------------
>UniRef100_UPI001E516CCF	101	0.306	5.401E-19	30	127	298	14	108	204
------------------------------FTGLEAAIVLIAFVVVAAVFSYVMLGAGFFTSQKSKEVVHTGVSQATSSVELAGDVIGIGDADG-GNCDYIKITLQLTAGNNPIDLSK--TVISYRTS--------------------------------------------------------------------------------------------------------------------------------------------------------------------------
>UniRef100_N0BF01	101	0.262	5.401E-19	19	132	298	2	123	204
-------------------RHFNKKFfkDKKGFTGLEAAIVLIAFVVVAAVFSYVMLGAGFFTTQKSQEVVHTGVQQASSSIELTGDVIATKDssdadtDGTSDEINEVKLFIQLASGGTPVDVDKMVIALTTADAHKVLT---------------------------------------------------------------------------------------------------------------------------------------------------------------------
>UniRef100_A0A0A7GFG9	101	0.310	5.401E-19	28	130	298	9	108	204
----------------------------KGFTGLEAAITLIAFITVAAVFSYVLLGAGFFSTQKGQEVVHTGVQQVSSSMEIVGSVIGYGNTTSNELKGTV-FTIQLTAGGQPIDLSK--TVITIVNPKDG-----------------------------------------------------------------------------------------------------------------------------------------------------------------------
>UniRef100_A0A933TKE6	101	0.317	5.401E-19	27	126	298	25	125	208
---------------------------EQGITGLETAIILIAFVVVAAVFAFVVLSTGLFSSERGKEAVYAGLAKTRGTMTLTGGVIASSD---GTRITQVTFSLTLAAGGDSVNLNAadptNRTVISYID---------------------------------------------------------------------------------------------------------------------------------------------------------------------------
>UniRef100_UPI0005B2A08B	101	0.309	5.401E-19	26	131	298	8	120	209
--------------------------DERGFTGLEAAIVLVAFVVVAAVFSYVMLGAGFFTTQKSKQVVDTGVKQASSSLTLDGQYIylnctsdAKGTTGSNGKVGEIYFYITQTAGGVSVDLNKTSLAIASAEGYKQI----------------------------------------------------------------------------------------------------------------------------------------------------------------------
>UniRef100_A0A7J3V4U4	101	0.358	5.401E-19	27	143	298	9	122	215
---------------------------RKGIVGVEAAIVLIAFLIIAAALSYVVINMGFYTTQKTKETMQTGLDESLTALQLDGVVTAKTNT-TSSHILYILIPVKLSAGRGAVDLGSSSVVVSVYLP--STTLMNIYQGAIVT----------------------------------------------------------------------------------------------------------------------------------------------------------
>UniRef100_A0A2R4ZP39	101	0.375	5.401E-19	23	137	298	7	124	226
-----------------------RKTYRlskkvKAVVGIESAIVLIAFVVVAAALAFVVLNMGFFTTQRSKETIGSGLAQASSSLELDGTVISRVNI-SSKKVDCLIIPIRLSAGQKPVDLTPSKTNIAFWVLGE-YGYANIY----------------------------------------------------------------------------------------------------------------------------------------------------------------
>UniRef100_UPI001E452C09	100	0.280	7.311E-19	22	128	298	3	106	185
----------------------NFSKDDKAFTGLEAAIVLIAFVVVAAVFSYVMLGAGFYTTQKSQEVVHTGVQQASSSVAVAGDVVIKGHTSAGSATDVI-FYVTNTAGGSPVDLSKSM--LTYTDPN-------------------------------------------------------------------------------------------------------------------------------------------------------------------------
>UniRef100_A0A1F8PEN9	100	0.315	7.311E-19	27	135	298	11	121	192
---------------------------QEGITGLETAIILIAFVIVASVFAYVVLSAGLFSSQKVKEAVNAGLSSTMSTIELKGDIVARMQAGE---VTQIYFNVGIPAAGYPVDFTPatgnnTHVVISYHDADTIIPSLN------------------------------------------------------------------------------------------------------------------------------------------------------------------
>UniRef100_A0A832WRR4	100	0.285	7.311E-19	21	125	298	0	103	195
---------------------MKKFNKEDAFTGLEAAIVLIAFVVVAAVFSYVVLGAGFFTTQKSQEVVHSGVTQAASNLVVKGEVYGIKNTTADT-VEYIRFDVGLAAGGLPIDMNRTAMVYSTT----------------------------------------------------------------------------------------------------------------------------------------------------------------------------
>UniRef100_A0A497BTR9	100	0.371	7.311E-19	18	126	298	7	114	197
------------------IRRPNEG--QSGITGLETAIILIAFIMVASVFSYVILSAGLFSSQKAKEAVHTGLQKTRSSVDLKGNVLGWVQHGNIT---TVYFTVVSIPGADAVDFTNTTgsrsLVISYSD---------------------------------------------------------------------------------------------------------------------------------------------------------------------------
>UniRef100_E1RJG0	100	0.279	7.311E-19	27	136	298	5	113	198
---------------------------EEAFTGLEAAIVLIAFVVVAAVFSYVVLGAGFFTTQKAQEVVYTSVDQASSSIEILGDVYGIGDSGsSSTYIDLVRFTVGLTAGGSAIDFS--QTTLTYSDKNIVFRLDNV-----------------------------------------------------------------------------------------------------------------------------------------------------------------
>UniRef100_O29207	100	0.311	7.311E-19	19	131	298	1	122	207
-------------------RVGSRKLrrDEKGFTGLEAAIVLIAFVVVAAVFSYVMLGAGFYTTQKSKKVVDTGVKQASSSLTLDGQYIYLnctsaanGQTGSSGKVGQVYFYVTQTAGGSPVDLNMTSIAITTDTGFKQL----------------------------------------------------------------------------------------------------------------------------------------------------------------------
>UniRef100_A0A8T5AQR9	100	0.368	7.311E-19	27	140	298	9	119	214
---------------------------KKGIVGVEAAIVLIAFLIIAAALSYVVINMGFYTTQKTKETMQTGLEESLTALQLDGVVTARTN-DSSNHILYILVPVKLSAGRGAVDLSSSSVVVSVYLPN--ATLMNIYQGA-------------------------------------------------------------------------------------------------------------------------------------------------------------
>UniRef100_A0A8T4XI98	100	0.339	7.311E-19	27	139	298	8	121	217
---------------------------KRGMVGIEAAIVLIAFVIVAAAFSFMVINMGLFSTQRGKETIQDSLQETSCPLTVDGTILIKGKSGTDGGVSAIVIPLK-TLGVKYVPMQENRTVVTFtiTGGQNSISYPNIYKG--------------------------------------------------------------------------------------------------------------------------------------------------------------
>UniRef100_A0A7J2LU74	100	0.438	7.311E-19	26	123	298	15	110	223
--------------------------DKRGIVGIEAAIVLIAFVVIAAALAGVVINMGFYSTQKVKSTISRGISEASSALQLNGHVIGKTN--GTRYLIIMAFPVKVSVGKSEVDLNANTTVVS------------------------------------------------------------------------------------------------------------------------------------------------------------------------------
>UniRef100_A0A3G1B224	100	0.385	7.311E-19	23	141	298	4	122	237
-----------------------RKGHRqshRGVIGVESAIVMIAFVIVAAALAFVVLNMGFSTTQKAKTTIASSLGEASSALEIAGKVTASGNT-TSAILEVVGVPLKIATGGESVNLAPGTAAVKYL--SNTVTYDNIYAGTL------------------------------------------------------------------------------------------------------------------------------------------------------------
>UniRef100_A0A9E4WPL5	100	0.330	9.894E-19	19	120	298	5	106	112
-------------------RRLNRSARsEQGITGLETAIILIAFVVVATIFAFVVLTTGVFSAERGKETVYAGLEKARGSMEIRGGIV-VTATGTTLTVEDIQFAVATTAGGEPVPLNPNGT---------------------------------------------------------------------------------------------------------------------------------------------------------------------------------
>UniRef100_UPI00157C29FB	100	0.284	9.894E-19	20	141	298	2	114	192
--------------------KSNRVTQsNEGFTGLEAAIVLIAFVVVAAVFSYVMLGAGFFTSQKSKEVVHTGVDQATSSIELAGDIIGVG-DPVTQNLTAVKITVQLTAGNNPVDI--NKTIISYRT-------TNTYNASV------------------------------------------------------------------------------------------------------------------------------------------------------------
>UniRef100_A0A0F8F6J3	100	0.248	9.894E-19	26	146	298	7	125	194
--------------------------DEKGFTGLEAAIVLVAFVVVAAVFSYVMLGAGFYTTQKSQEVVHTGVAQASSSLSPSGDVIVEGVA--DGEVGNITFYIANTAGGSSVDL--NKTILTYVDiddfvtqeEGQGKN------GWVYTPII-------------------------------------------------------------------------------------------------------------------------------------------------------
>UniRef100_A0A8J7RGZ1	100	0.279	9.894E-19	27	144	298	6	120	197
---------------------------EEGFTGLEAAIVLIAFVVVAAVFSYVMLGAGFFTSQKSQEVVHTSVDTASASLEVRGDVIGRDNT-TNQKIDVIEFAVAQTAGGTPVDL--NSTVLTYATDEGVWILDQVYKTDDLAP---------------------------------------------------------------------------------------------------------------------------------------------------------
>UniRef100_A0A7C3BQ05	100	0.353	9.894E-19	26	130	298	7	119	201
--------------------------RQRGITGLETAIVLIAFVMVASVFAYVVLSAGLYSSQKAKEAIHQGLEETRGSVELRGSVLARMELDLLSDTYFateVILCVATVSGGEAVDLTdtsggDNKVTISYHDEYQQ-----------------------------------------------------------------------------------------------------------------------------------------------------------------------
>UniRef100_A0A3N5XU11	100	0.341	9.894E-19	0	116	298	0	102	204
MDGHQMI------SLKKLLR------NEKGMTGLETAIILIAFVTVASVFSYAVLSAGLFSAEQGKETIYAGLQEASSNLKVNGSIIAK--STDDTNVSTVIFTLSTTPSGQPIDMT-------------------------------------------------------------------------------------------------------------------------------------------------------------------------------------
>UniRef100_A0A1M4MK08	100	0.274	9.894E-19	26	127	298	6	104	211
--------------------------DDNAFTGLEAAIVLIAFIVVAAVFSYVILGAGFFTTQKSQEVVHTGVQQASSSMEVIGNVYGISTTGGE-NLQYIKFTIGNTAGGTALDVSK--MVVTYTDP--------------------------------------------------------------------------------------------------------------------------------------------------------------------------
>UniRef100_A0A1F8N8Q6	100	0.266	9.894E-19	27	131	298	8	131	213
---------------------------EKGITGLETAIILIAFVVVAAVFAYTALSAGLFSTQKSQEAVYSGLKEAQSTLEIRGGVIAVAASGQTGSSGNIsqlKFVVGNVLGGEAIDFTEPYddadtngradtdslnvVVINYLDGSQSV----------------------------------------------------------------------------------------------------------------------------------------------------------------------
>UniRef100_A0A381YIE8	100	0.339	9.894E-19	22	129	298	11	119	219
----------------------NIYADDRGITGLETAIILIAFIVVAAVFAFTVMTTGLFSTEKAKTTAQAGIAEASSTFAPKGAIVAKGDSaGTPTYVEKVYMQVTLATGATDASVDPKDLAFIYTDDNQ------------------------------------------------------------------------------------------------------------------------------------------------------------------------
>UniRef100_UPI002209B7E0	100	0.341	9.894E-19	27	141	298	11	128	237
---------------------------HRGVIGVESAIVMIAFVIVAAALAFVVLNMGFTTSQKAKTTIISGLGESSSSMQVAGKVIGVGCTSSSNgcstpYLNATAYPIKITSGGDAVDLSAATTAVKYV--SNSIEYDDIYSGTV------------------------------------------------------------------------------------------------------------------------------------------------------------
>UniRef100_A0A9E5Z7J7	100	0.339	9.894E-19	26	134	298	17	123	285
--------------------------DQRGITGLETAIVLIAFVVVAAVFAFAVITTGLFSSEKAAQSASAGLGEASTTLTPKGGVVARAN-PALSSLSTVQFKMTNS-GSDAVGLDPNSTLLTYSDTGNLVTLA-------------------------------------------------------------------------------------------------------------------------------------------------------------------
>UniRef100_A0A8T6PJS3	100	0.261	1.339E-18	26	132	298	7	117	188
--------------------------DESGQTALETAIILIAFVVVASVFAFTILSAGSESTEKGEEAIYSGLEGVQSSMAVKGSIIAQDSGGVAGEVDTVVFTVALVSGGDPVDVTdtsgSNKVVIGYRDDTQFIN---------------------------------------------------------------------------------------------------------------------------------------------------------------------
>UniRef100_A0A7V2W1X7	100	0.303	1.339E-18	27	169	298	11	161	192
---------------------------QEGITGLETAIILIAFVIVASVFAYVVLSAGLFSSQKAKEAVNAGVRSTMATIELKGNVVAKM---ESSVVTELYFNVGIPAAGSPVDFTPttnstNTVVISYFDADHMIPSVN-WTIAKLSTINDDDLLDpnelfqvTVVLPTTGNITIGPYDS--------------------------------------------------------------------------------------------------------------------------------
>UniRef100_A0A2I0PWA3	100	0.295	1.339E-18	24	164	298	4	130	192
------------------------KHNDEGFTGLEAAIVLIAFVVVAAVFSYVVLGAGFFTTQKAQESVHTGVQQATSALEPSGPVTVRAATGGLT-ADNVSFYLQLAAGGAPVDMG----TISYTVST-----AN----RVSTY-SAGQVTLEILNEvTTGNSLE-------------------------------------------------------------------------------------------------------------------------------------
>UniRef100_A0A957AWE7	100	0.259	1.339E-18	26	129	298	12	119	195
--------------------------DESGITALETAIILIAFIVVASVFAFTILSAGTFSTERGKEAVYSGLGEVQSSMEVKGSLIATAGVTGTTTAemDTLVFTLGNVVGGEPLDLntTEPVMVVNYVDASQ------------------------------------------------------------------------------------------------------------------------------------------------------------------------
>UniRef100_A0A1V4ZN60	100	0.340	1.339E-18	30	123	298	8	107	197
------------------------------FTGLEAAIVLIAFVVVAAVFSYVVLGAGFFTTQKSQETVYKGVEQATSNIQMMGQVYgmggsnAVDNNGTAAGIEKVKFTIGLAPGAPSVDLSKLTIVYS------------------------------------------------------------------------------------------------------------------------------------------------------------------------------
>UniRef100_UPI001AE43930	100	0.326	1.339E-18	27	126	298	6	106	199
---------------------------EEGFTGLEAAIVLIAFVVVAAVFSYVVLGAGFFTTQKAQQVVYSSVDQASSSVEVLGNVYGIGDDGDSSvNIDQIRFSVGLTAGGSPVDFSQTTIAFSNAD---------------------------------------------------------------------------------------------------------------------------------------------------------------------------
>UniRef100_UPI0005B2E506	100	0.330	1.339E-18	27	123	298	6	105	202
---------------------------EEGFTGLEAAIVLIAFVVVAAVFSYVVLGAGFFTTQKAQEVVYTSVDQASSSVEILGQVYGYGNETGAppyTKVDRIQFKVGLTAGGSPVDFSMTTLTFS------------------------------------------------------------------------------------------------------------------------------------------------------------------------------
>UniRef100_A0A7V2KT01	100	0.310	1.339E-18	27	129	298	11	128	204
---------------------------EKGITGLETAIILIAFVVVASVFAYTVLSAGIFSSQKGKEAIYSGLEEARASVTLKGSVVA-EDTDSDDDIDQLVFVVATALEGEAIDFtiptdttpadgiaddgSSNVCVISYSDQTQ------------------------------------------------------------------------------------------------------------------------------------------------------------------------
>UniRef100_A0A7C0XWJ7	100	0.371	1.339E-18	24	136	298	7	114	207
------------------------KRARRGIVGIEAAIVLIAFVIVAAALAFVVLNMGFFTTQKSKEAIGSGLQEASSALEVDGSVIG---NTSDGKLVAVAIPLKTSTGKNPIDLTK--TIVKVRTSDKVVVLNNV-----------------------------------------------------------------------------------------------------------------------------------------------------------------
>UniRef100_A0A497ME16	100	0.331	1.339E-18	28	188	298	10	169	211
----------------------------RGTIGVETAIVMIAFVVVASAVAYVIINMGFYAAQKSKETIGRGVDSASSSLELDGSVVGKVDS-TGSYIEYLIIPVRLSVGKSQVDLDENATMVSVYSGD--FTLPDIYQGVDLTFDESTETDLTSVITGAEGAVAVIFNDDNDTILELNEkaFIVIKLNTS-------------------------------------------------------------------------------------------------------------
>UniRef100_A0A497J065	100	0.297	1.339E-18	26	126	298	6	114	215
--------------------------RRKGFTGLEAAIVLTAFVVVAAVFSYVVLNAGFFTTQKSKEVVHTGVEQATSSIELTGDVVGYGwtynstaeryENTLGTNLTVVKFYLELTAGQNPMDM--DGLVVSYTD---------------------------------------------------------------------------------------------------------------------------------------------------------------------------
>UniRef100_A0A0F8GP69	100	0.307	1.339E-18	28	126	298	9	110	215
----------------------------KGFTGLEAAIVLIAFVVVAAVFSYVMLGAGFYTTQKSQEVVHTGVAQASSSLAPSGDIIVLGGTdvvaePDVPAIDSITFYITNTAGGSAVDLDK--TIITYTD---------------------------------------------------------------------------------------------------------------------------------------------------------------------------
>UniRef100_Q8TLH4	100	0.340	1.339E-18	27	126	298	8	104	215
---------------------------ERGFTGLEAAIVLIAFVVVAAVFSYVMLGAGFYTTQKSQEVVHTGVTQASSSIAPSGDVIVRG-DAYGGNASQITFYVTNTAGGTSVDLDK--TIVSYTD---------------------------------------------------------------------------------------------------------------------------------------------------------------------------
>UniRef100_A0A9E5CGK1	100	0.346	1.339E-18	25	121	298	2	99	222
-------------------------TRQRGITGLETAIILIAFVVVASVFAFTILSTGVFSSERARETILAGLQQTKSTLRPSGSMIAFRGYvGSTEAIFKFSLVVESIDGADPIDLTPPYTA--------------------------------------------------------------------------------------------------------------------------------------------------------------------------------
>UniRef100_A0A7J3V405	100	0.368	1.339E-18	27	140	298	8	117	224
---------------------------RKAVVGIEAAIVLIAFIIVAAALSYVVVNMGLFITQKTKDTMQEGVDESQSALQLDGIIVGKTN--GQRQVEWIILPVKLSVGKAALDLKKEALVVSMYLPN--ATLLNIYNGV-------------------------------------------------------------------------------------------------------------------------------------------------------------
>UniRef100_UPI0010825EED	99	0.277	1.812E-18	26	126	298	7	104	186
--------------------------DDKAFTGLEAAIVLVAFVVVAAVFSYVMLGAGFYTTQKSQEVVHTGVAQASSSVEISGDVIATGDTTNNEISNVTVF-LQLTAGGSPVDI--NKTIVTYTD---------------------------------------------------------------------------------------------------------------------------------------------------------------------------
>UniRef100_A0A099SYK0	99	0.299	1.812E-18	22	128	298	3	106	186
----------------------NFSKDDKAFTGLEAAIVLIAFVVVAAVFSYVMLGAGFYTTQKSQEVVHTGVQQASSSVAVAGDVV-IRGHTTAGSATNVTFYVTNTAGGSPVDLSKSM--LTYTDSN-------------------------------------------------------------------------------------------------------------------------------------------------------------------------
>UniRef100_A0A099T1G4	99	0.289	1.812E-18	28	134	298	9	112	186
----------------------------KAFTGLEAAIVLVAFVVVAAVFSYVMLGAGFYTTQKSQEVVHTGVAQASSSIEISGDVIAAGYTGNDTLANMTIF-LQLTAGGSAVDI--NKTIVTYTDSTNHASYT-------------------------------------------------------------------------------------------------------------------------------------------------------------------
>UniRef100_A0A0E3P6F9	99	0.299	1.812E-18	26	128	298	7	111	190
--------------------------DEKGFTGLEAAIVLVAFVVVAAVFSYVMLGAGFYTTQKSQEVVHTGVQQASSSVELSGDVIARGNTtaasPANYSIDSVTLCLQLTSGGSSVDMDK--TLIVYSDPD-------------------------------------------------------------------------------------------------------------------------------------------------------------------------
>UniRef100_A0A2E0ZNK2	99	0.254	1.812E-18	27	132	298	8	117	191
---------------------------ESGITALETAIILIAFIVVASVFAFTILSAGTFSTERGKEAVYAGLGEVQSSMEVKGSIIATAAVTGTTTAtmDTLVFTVGNVVGGEPLDLntTNPVMTMNYVDETQFVN---------------------------------------------------------------------------------------------------------------------------------------------------------------------
>UniRef100_A0A0E3L8Z4	99	0.320	1.812E-18	27	126	298	8	104	215
---------------------------EKGFTGLEAAIVLIAFVVVAAVFSYVMLGAGFYTTQKSQEVVHTGVTQASSSIAPSGDVIVRGDDDGGNAS-QITFYMTNTAGGTAVDLDK--TIISYTD---------------------------------------------------------------------------------------------------------------------------------------------------------------------------
>UniRef100_A0A7C6DTX1	99	0.368	1.812E-18	27	140	298	9	119	215
---------------------------RKGIVGVEAAIVLIAFLIIAAALSYVVINMGFYTTQKTKETMQTGLDESLTALQLDGVVTAKTN-KSSSHILYILVPVKLSAGRGSVDLGSSSVVVSVYLPN--ATLMNIYRGA-------------------------------------------------------------------------------------------------------------------------------------------------------------
>UniRef100_A0A7C5K718	99	0.368	1.812E-18	27	140	298	14	123	217
---------------------------RRGIVGVEAAIVLIAFIIIAAALSYVVINMGFYTTQKTKETMQTGLEESTAALQLDGVVTGK--TDGNKKIQYVIIPVKLSTGKTSIDLNKSAVVVSVYLPDD--TLLNIYNGV-------------------------------------------------------------------------------------------------------------------------------------------------------------
>UniRef100_A0A7J3ZLR7	99	0.367	1.812E-18	26	142	298	7	119	234
--------------------------RKRGMIGIEAAIVMIAFVIVGAALAFVALNMGLFATQKTKEVITRGLGEASSALEIDGSVTAYTSDG--SSVTIVSFPIKVAPGRQAVDLNVDKTIIRAVLARN--AYENLYEAVLY-----------------------------------------------------------------------------------------------------------------------------------------------------------
>UniRef100_A0A7J3Z8R4	99	0.339	1.812E-18	28	130	298	1	102	239
----------------------------KGIVGIEAAIVLIAFVVVAAALAFVVLNMGFYTTQRSKEVMGQGLAQASSALEIDGTVLAKVDKDNGNLVCAI-IPIRLSAGQKDVDLTPGKSDIAVWVINKG-----------------------------------------------------------------------------------------------------------------------------------------------------------------------
>UniRef100_A0A7C4HL49	99	0.397	2.451E-18	27	119	298	3	93	102
---------------------------KKGIVGIEAAIVLIAFVIVAAALAFVVLNMGMFTTQKSKEVMNQALNEASSALEVDGSVMAYVNDTGF--VRAIYIPLKISPGQQAVDLSNDK----------------------------------------------------------------------------------------------------------------------------------------------------------------------------------
>UniRef100_A0A2V3JM81	99	0.289	2.451E-18	19	134	298	1	121	187
-------------------RLFNNKLlkDERAFTGLEAAIVLTAFVVVAAVFSYVVLGAGFFTSEKSKEVIHTGVDQATSSAEVVGDIVGINDTTLDGvcDIDYINFTIELTAGNNPLDLSQATIAyTSATVHNSSLTWS-------------------------------------------------------------------------------------------------------------------------------------------------------------------
>UniRef100_A0A7K4HMF1	99	0.303	2.451E-18	23	124	298	4	101	192
-----------------------RKNDE-AFTGLEAAIVLIAFVVVAAVFSYVMLGAGFFTSQKSQEVVHTSVVQASSSMEIRGDVYGLKNSTTGDIS-AIQFTVALTAGGSPVDI--NKTVLTY-----------------------------------------------------------------------------------------------------------------------------------------------------------------------------
>UniRef100_A0A957F0Y3	99	0.272	2.451E-18	27	132	298	11	120	194
---------------------------EDGITALETAIILIAFIVVASVFAFTILSAGTFSTERGKEAVFAGLAEVQSSMEVKGSVIATAAVTGTTtaELDSLIFTVGNVVGGEPLDLntTDPVMVVNYRDDSQFVN---------------------------------------------------------------------------------------------------------------------------------------------------------------------
>UniRef100_A0A7J4NWQ6	99	0.340	2.451E-18	26	125	298	5	103	197
--------------------------DRRGMTGLETAIILVAFVITAAAFSFVVLNMGFLTAQKSQTVIASGMEEASSSMQCDGDLIA-SCDTTNHIVNSAKFYVRLSEGKSTIDTGNTKMVVTYT----------------------------------------------------------------------------------------------------------------------------------------------------------------------------
>UniRef100_A0A2V3JB67	99	0.336	2.451E-18	19	137	298	3	117	199
-------------------RSSLRK-DERAFTGLEAAIVLTAFVVVAAVFSYVVLNAGFFTTQTAKSTVHTGVTQATSSVELAGDVIGYGNTA-ESKLDNVTFYLRLTAGKNPVNI--NKTIVTFTTSEKHIVLTKNY----------------------------------------------------------------------------------------------------------------------------------------------------------------
>UniRef100_A0A1V4U1B4	99	0.308	2.451E-18	30	123	298	10	102	202
------------------------------FTGLEAAIVLIAFVVVAAVFSYVVLGAGFFTTQKSQEVVHSGVTQAASNIVIKGEVYGIANSG-STGIEYIQFDVGLAAGGVPVDINRTTMTFS------------------------------------------------------------------------------------------------------------------------------------------------------------------------------
>UniRef100_A0A7C5LRG3	99	0.309	2.451E-18	26	127	298	16	125	205
--------------------------DESGITALETAIILIAFVVVAAVFAFTILSAGTVSTEKGKAAIFSGLEEVSSSLELRGSVLATDNVTgtvGTGKVKTIAFTVGNVAGGSALDLTdtsagNNKVVIDYRDP--------------------------------------------------------------------------------------------------------------------------------------------------------------------------
>UniRef100_I3XQZ4	99	0.383	2.451E-18	21	119	298	1	97	215
---------------------PGRRKGKKAIVGIEAAIVLIAFVIVAAALAFVVLNMGMFTTQKSKEVMNQALNEASSALEVDGSVMAYVN--NNGKVAAIYIPLKISPGQQAVDLSPDK----------------------------------------------------------------------------------------------------------------------------------------------------------------------------------
>UniRef100_A0A850SCL2	99	0.376	2.451E-18	27	143	298	8	121	223
---------------------------RRGVIGIESAIVLIAFVMVAAALSFVILNMGFSTTQKAKTTITSGLSEASSAMEITGGVVGSGNVTQNR-LNYYAIPIKVAPGGESVNLEVENTAIRYYSKN--IALESIYKGILPT----------------------------------------------------------------------------------------------------------------------------------------------------------
>UniRef100_A0A7J2TGU5	99	0.362	2.451E-18	28	140	298	8	116	224
----------------------------RGIVGIEAAIVLIAFIIIAAALSYVVINMGFYTTQKTRDAMASGLEESLNALQLDGAVTAK--TDENGHIEWVVFPVKLSAGRAAMDLKNATLTLTVYLPN--ATLLNIYRGV-------------------------------------------------------------------------------------------------------------------------------------------------------------
>UniRef100_A0A2V3JM72	99	0.241	2.451E-18	26	141	298	15	125	224
--------------------------DEKAFTGLEAAIVLTAFVVVAAVFSYVVLGAGFFTSEKSKEVIHTGMDQATSSVELAGDVIGHKNTsatsDGTNRLGAVTVYIQLTAGNNPVDLSK--LTVAYADQY-------VYNGSL------------------------------------------------------------------------------------------------------------------------------------------------------------
>UniRef100_F3KJ36	99	0.368	2.451E-18	27	143	298	11	130	235
---------------------------HRGVIGVESAIVMIAFVIVAAALAFVVLNMGFSTSQKAKTTILSGLAESSSSLEVSGKVTGVGCTTSGTcsttpALNATAYPIKITSGGDSVELSAATTTVSYV--SNSVQYTDIYAGPLTT----------------------------------------------------------------------------------------------------------------------------------------------------------
>UniRef100_A0A0N8W776	98	0.287	3.316E-18	26	126	298	6	103	140
--------------------------REDAFTGLEAAIVLIAFVAVATVFSFVVLGAGFFTTQKSQDVVYGGVSQASSSMEIVGDVFGLKN-GTTSEIDRIRFTVALTVGGLPVDCS--EITLTWSD---------------------------------------------------------------------------------------------------------------------------------------------------------------------------
>UniRef100_UPI0007806A61	98	0.291	3.316E-18	27	122	298	7	101	192
---------------------------EEGFTGLEAAIVLIAFVVVAAVFSYVVLSAGFFATQESQEAVYTSVKMASSSLEVIGDVYGL-DSDDDNDIEAIRFTLGLSAGGTPVDFSTVQMVF-------------------------------------------------------------------------------------------------------------------------------------------------------------------------------
>UniRef100_A0A7C4I2F5	98	0.315	3.316E-18	24	137	298	8	116	192
------------------------KKQNKGLTGLETAIILIAFVIVASAFSFAVLNLGLFTTQKTGEVMQAGLEETLSSIETAGAVVAKSSNGSITE---IVIYIKSSVGKGEVDVRSGKLVITYRD--KAIFRENIY----------------------------------------------------------------------------------------------------------------------------------------------------------------
>UniRef100_A0A8T4DDP2	98	0.360	3.316E-18	15	125	298	1	107	194
---------------KATKRDSIRK-DKRAFTGLEAAIVLTAFVVVAAVFSYVVLNAGFFTTQEAKSTVHTGITQATSSVELAGDVVGRGNVGN-TKLDSVEYAVRLTAGQNPVNL--NDTIISYT----------------------------------------------------------------------------------------------------------------------------------------------------------------------------
>UniRef100_A0A0Q1AMG9	98	0.281	3.316E-18	27	129	298	7	106	198
---------------------------EDAFTGLEAAIVLIAFVVVAAVFSYVVLGAGFFTTQKSQEVVYTGVAQASSSMEILGDVYGLKN-ATSGDIDRIRFSVGLTAGGSAIDFS--RVTLTWSDADN------------------------------------------------------------------------------------------------------------------------------------------------------------------------
>UniRef100_A0A1B8X2B7	98	0.356	3.316E-18	28	128	298	9	106	199
----------------------------KAFTGLEAAIVLIAFVVVAAVFSYVMLGAGFYTTQKSQEVVHTGVQQASSSLISSGETIVASDSDGDNASE-VYFYLANTAGGSSVDL--NKTLITYTDSD-------------------------------------------------------------------------------------------------------------------------------------------------------------------------
>UniRef100_A0A7C5D0Z1	98	0.330	3.316E-18	14	129	298	3	123	206
--------------LLRAISRLHRG--ERGMTGLETAIILIAFVTVAAVFGYAVLSAGLFSAERGKEVIFAGVEQAKTNLEVSGSVIGYANNST-QELTNILVTVKNAVAGNPIDMTPnwgdtlgqNKTVISFKTATE------------------------------------------------------------------------------------------------------------------------------------------------------------------------
>UniRef100_A0A352YZW3	98	0.370	3.316E-18	29	117	298	17	104	206
-----------------------------GMTGLETAIILIAFVTVAAVFGYAVLSAGLFSAERGKETVYAGLAEAKSNLELSGSVIGMSDNAT-QYVERILFTVKNAIAGSPIDLGP------------------------------------------------------------------------------------------------------------------------------------------------------------------------------------
>UniRef100_A0A8T4Y8W0	98	0.333	3.316E-18	27	146	298	7	120	207
---------------------------KRGIVGIEAAIVLIAFIIIAAALSYVVINMGFYTTQKTKETMQGGLDESLTALQLDGIVTAK--TDSSGHIEYLAIPVKLSAGRAAIDLGENAVVVSVYLQN--ATLMNVYQGA--TPAN-------------------------------------------------------------------------------------------------------------------------------------------------------
>UniRef100_A0A7C4S677	98	0.276	3.316E-18	26	130	298	5	106	216
--------------------------DKKGFTGLEAAITLIAFITVAAVFSYILLGAGFFSTQKGQEVVHTGVQQVSSSVEIVGSVIGYGNT-SGRYLNGTTLTIQLAAGGQPIDL--NKTIITISSPVHG-----------------------------------------------------------------------------------------------------------------------------------------------------------------------
>UniRef100_A0A497M8F2	98	0.358	3.316E-18	23	139	298	1	115	230
-----------------------RRSGRKGIVGIEAAIVMIAFVIVASAFAFMVVNMGLTSTQRSKEAIQQGLKEASCPLTLDGSLLLKSDETYPNNVSAIIIPLK-TLGVKYVPMWTNETVVSIKIGTK-VALANIYAG--------------------------------------------------------------------------------------------------------------------------------------------------------------
>UniRef100_S2E554	98	0.383	3.316E-18	27	141	298	11	128	236
---------------------------HRGVIGVESAIVMIAFVIVAAALAFVVLNMGFSTTQKAKTTILSGLAESSSSLEVSGKITGVGCTTSGTcattpVLNATAIPIKITSGGDSVELSAATTTVSYV--SNSIQYTDIYAGPL------------------------------------------------------------------------------------------------------------------------------------------------------------
>UniRef100_A0A972TQS0	98	0.289	3.316E-18	19	132	298	3	140	259
-------------------RLMNKiNRYQEGITGLETAIILIAFVVVAAVFAYTVLSAGLFATQKSSESVYSGLESAQSTMELKGGVIAYSsgslaqtgqttdlinrNTDgesllaaTGTVVTRIQFTVANVLGGEPIDLSAPYTASQGGDPPDAIT---------------------------------------------------------------------------------------------------------------------------------------------------------------------
>UniRef100_A0A3N5YZF8	98	0.329	3.316E-18	26	116	298	9	97	342
--------------------------DQRGMTGLETAIILIAFVTVAAVFSYAVLSAGLFSAERGKETIYAGLQEAKSNLEICGSVMAT--STDSTNVAKVIFTIKNAIAGTPIDMT-------------------------------------------------------------------------------------------------------------------------------------------------------------------------------------
>UniRef100_A0A833DU43	98	0.326	4.486E-18	27	130	298	6	106	108
---------------------------RKGFTGLEAAITLIAFITVAAVFSYILLGAGFFATQKGQEVVHTGVRQVSSSFEIIGTIVGYGNT-TGNNLNATTFTIQLAAGGQPIDLSK--TIITVTAPKYG-----------------------------------------------------------------------------------------------------------------------------------------------------------------------
>UniRef100_A0A1V4ZSN0	98	0.276	4.486E-18	24	128	298	3	104	181
------------------------KSDDSGFTGLEAAIVLIAFVVVAAVFSYVVLGAGFFTTQKSQETVYKGVEQATSNIQMIGGIYGI---KSGTGIGTLELTLGLAPGAPAMDLTKLKIIVTQPDQN-------------------------------------------------------------------------------------------------------------------------------------------------------------------------
>UniRef100_A0A7C3LYT5	98	0.295	4.486E-18	26	126	298	10	114	192
--------------------------DEKGITALETAIILIAFVVVASVFAFTMLSAGMFSTERSKDSIYAGLAQVRGSLELKGGIIGtATITGTSGTIDSLTFNLSLVAGGAPIDFTEPpanTVLIEYRD---------------------------------------------------------------------------------------------------------------------------------------------------------------------------
>UniRef100_A0A1V4U745	98	0.295	4.486E-18	21	125	298	0	102	193
---------------------MKKFNKEDAFTGLEAAIVLIAFVVVAAVFSYVVLGAGFFTTQKSQEVVHSGVTQAASNIVVKGEVYGVTNAT--DKVNFLRFDVGLAAGGVPVDMSRSTLILSTT----------------------------------------------------------------------------------------------------------------------------------------------------------------------------
>UniRef100_A0A0F8CZG7	98	0.303	4.486E-18	27	128	298	8	105	196
---------------------------EKGFTGLEAAIVLVAFVVVAAVFSYVMLGAGFYTTQKSQEVVHTSVQQASSSLAPSGDIIVLAEAGN--VVENITFYVTNTAGGSTVDL--NKTLISFSDKN-------------------------------------------------------------------------------------------------------------------------------------------------------------------------
>UniRef100_A0A7L4PTP5	98	0.310	4.486E-18	30	129	298	10	106	197
------------------------------FTGLEAAIVLIAFVVVAAVFSYVVLGAGFFTTQKSQEVVYTGVSQASSSIEILGDVYGLKN-ATATDIDRIRFTVGLSAGGTAIDFTKVTM--TWSDASN------------------------------------------------------------------------------------------------------------------------------------------------------------------------
>UniRef100_A0A7V2W3D2	98	0.339	4.486E-18	27	135	298	11	122	198
---------------------------QKGITGIETAIILIAFVIVASVFAYVVLSAGLFSTQKAKEAIHAGLEEAQCTIEVKGNIYGRM---TGGILQEVYFTVGTTTGGDSIDFTDTSgnntnlVVISYSDAHQIFPTVN------------------------------------------------------------------------------------------------------------------------------------------------------------------
>UniRef100_A0A662PVR1	98	0.330	4.486E-18	27	128	298	9	112	202
---------------------------RRGLTGLETAIILIAFVIVAAAFAFAVLNLGFASTQKSGEVLRAGMEEATSSIELSGSVIA--NGAQDSGGEYrisnITIYVKTAVGKRPIDMRNETLTVAYFDPY-------------------------------------------------------------------------------------------------------------------------------------------------------------------------
>UniRef100_A0A7J2HFX1	98	0.330	4.486E-18	27	128	298	9	112	202
---------------------------RRGLTGLETAIILIAFVIVAAAFAFAVLNLGFASTQKSGEVLRAGMEEATSSIELSGSVIA--NGAQDSGGEYrisnITIYVKTAVGKRPIDMRNETLTVAYFDPY-------------------------------------------------------------------------------------------------------------------------------------------------------------------------
>UniRef100_A0A8T4YA56	98	0.368	4.486E-18	27	140	298	9	119	214
---------------------------RKGIVGVEAAIVLIAFLIIAAALSYVVINMGFYTTQKTKETMQTGLDESLTALQLDGVVTARTNDTSP-HILYILVPAKLSAGRGAVDLSTSSVVVSVYLPN--ATLMNIYEGS-------------------------------------------------------------------------------------------------------------------------------------------------------------
>UniRef100_A0A8K1DBU7	98	0.343	4.486E-18	21	156	298	4	136	231
---------------------PKRRT-RRGVMGIEAAIVMIAFVIVAAALAFVVLNMGFSTTQKAKTAIISSYTEASSALEIAGTVTGIGNVG-AGVLNATIIPLQVASGGDSVSLNPNQTSISY--YSNTVRYDNIYaNKCVLTSTTYNNVTGALNQ---------------------------------------------------------------------------------------------------------------------------------------------
>UniRef100_A0A370LNP8	98	0.352	4.486E-18	27	151	298	11	132	231
---------------------------HRGVIGVESAIVMIAFVIVAAALAFVVLNMGFATTQKAKTSIISGLGEASSSLEISGKVTGIGNVG-DARLDVVSIPLKIASGGNAVNLQNTTASVKYL--SNTVEYDNILVGTASTSTNAINVT--------------------------------------------------------------------------------------------------------------------------------------------------
>UniRef100_A0A9D2X6H6	98	0.336	4.486E-18	27	139	298	11	127	233
---------------------------HRGVIGVESAIVMIAFVIVAAALAFVVLNMGFTTSQKAKTTIIAGLEESSSSMQVAGKVIGVGCTTAAGGcasspvLNATAFPIKITSGGDEVDLGASTTAVKYI--SNSIQYDDIYSG--------------------------------------------------------------------------------------------------------------------------------------------------------------
>UniRef100_A0A7D5R6E6	98	0.371	4.486E-18	27	139	298	11	129	239
---------------------------HRGVIGVESAIVMIAFVIVAAALAFVVLNMGFTTTQKAKTTIISGLDEASSSMQIAGKVTGVGCTssssetacATTSKLNATSFPIKVTSGGDSVDLSLATTAVKYL--SNSVEYDDIYSG--------------------------------------------------------------------------------------------------------------------------------------------------------------
>UniRef100_UPI0021FC1BC7	98	0.336	4.486E-18	27	139	298	11	127	239
---------------------------HRGVIGVESAIVMIAFVIVAAALAFVVLNMGFTTSQKAKTTIISGLGESSSSMQVAGKVIGVGCTTSAGgcsstpYLNATAYPIKVTSGGDAVDLSAATTAVRYL--SNAIEYDDVYAG--------------------------------------------------------------------------------------------------------------------------------------------------------------
>UniRef100_A0A9E4UF35	98	0.264	4.486E-18	27	140	298	21	156	249
---------------------------QNGITGLETAIVLIAFVVVASVFAFTILSAGVFASEANKQTIHAGLKETRTGLRQHGSAFAFSGfVGTTQAVHKIVFIVSNSLAGEPVDLTAPYsvddsgtdpdivsgstaaTIISYADENQRlsdLPWSMTFIGS-------------------------------------------------------------------------------------------------------------------------------------------------------------
>UniRef100_A0A8T6PJ36	98	0.288	6.068E-18	26	132	298	7	116	187
--------------------------DESGQTALETAIILIAFVVVASVFAFTILSAGSESTEKGEEAIYSGLEGVQSSMAVKGSTIAQDTEP-DGNVNSVVFTVALVSGGDPVDVTdtsgNNKVVIGYRDDTQFIN---------------------------------------------------------------------------------------------------------------------------------------------------------------------
>UniRef100_A0A0F8N500	98	0.277	6.068E-18	24	127	298	5	110	191
------------------------KKDENAFTGLEAAIVLTAFVVVAAVFSYVVLGAGFFTSDTAKETIHTGVKQATSSVELCGDVVAKG--TSGANVTQILVTLQLTAGGTPVDIglnsSANKMVISYQDS--------------------------------------------------------------------------------------------------------------------------------------------------------------------------
>UniRef100_L0HET7	98	0.320	6.068E-18	23	123	298	1	102	192
-----------------------RSFEQndEGFTGLEAAIVLIAFVVVAAVFSYVVLGAGFFTTQKAQETVHTGVAQATSAVELSGPVMVQANTDSNSVKN-ITFYLQLAAGGNAVDITKIGYTVS------------------------------------------------------------------------------------------------------------------------------------------------------------------------------
>UniRef100_A0A842XG92	98	0.330	6.068E-18	26	125	298	11	105	192
--------------------------DRKGFTGLEAAIVLTAFVVVAAVFSYMVLGAGFFSTEKAKAVVHTGVESATSSAELVGDVIGI---GDGTEITTINFTIQLTAGQNPVDL--NKSVISFT----------------------------------------------------------------------------------------------------------------------------------------------------------------------------
>UniRef100_A3CU45	98	0.250	6.068E-18	21	128	298	0	105	192
---------------------MKRQFNDNAFTGLEAAIVLIAFIVVAAVFSYVVLGAGFFTTQKSQEVVHTGVSQASSSMEIVGYVYGLQDSASLSTLGSITFVVANTAGGTAIDVK--QMVVTYVDED-------------------------------------------------------------------------------------------------------------------------------------------------------------------------
>UniRef100_A0A7J3MVS0	98	0.339	6.068E-18	23	137	298	5	114	198
-----------------------KNNSKKGLTGLETAIILISFVIVAAAFSFAVLNLGLFTTQKSGEVLQAGLEEATSAIETVGGVIAQSSGDTVSNV-TVYFKV--SVGKRPIDMRVGQLVISYHDSRASIP--NVY----------------------------------------------------------------------------------------------------------------------------------------------------------------
>UniRef100_A0A7L4PU21	98	0.300	6.068E-18	30	129	298	10	106	198
------------------------------FTGLEAAIVLIAFVVVAAVFSYVVLGAGFFTTQKSQEVVYTGVSQASSSMEILGDVYGI-DEDNDDAIEDIQFTVGLSAGGSSIDFTK--VVITWSTATE------------------------------------------------------------------------------------------------------------------------------------------------------------------------
>UniRef100_A0A3R9EPZ6	98	0.343	6.068E-18	28	126	298	9	104	199
----------------------------KAFTGLEAAIVLIAFVVVAAVFSYVMLGAGFYTTQKSQEVVHTGVQQASSSLVSSGDVIVRA-STSDGNASEIYFYLANTAGGSDVDL--NKTLITYTD---------------------------------------------------------------------------------------------------------------------------------------------------------------------------
>UniRef100_A0A7C5RR52	98	0.324	6.068E-18	26	135	298	14	126	199
--------------------------EEKGVTGLETAIILIAFVIVASVFAFVVLSTGLFSAERGKETVFAGLQKAQANLELHGSVV-VTASGNPLAPDNMVFSLGLAAGGRPVNLDPAATtnsvIMNYIDGDARVADIN------------------------------------------------------------------------------------------------------------------------------------------------------------------
>UniRef100_A0A8T4XCX8	98	0.316	6.068E-18	27	145	298	8	126	214
---------------------------RRGMVGIEAAIVLIAFVIVAAAFSFMVINMGLFSTQRGKEAIQDSLQEAVSPLTVDGLILIKGKTGQGGGVSVIVIPLK-TLGVKYVPMDADRTVVSFTiSGSQDASYPNIYAGIDNTPI--------------------------------------------------------------------------------------------------------------------------------------------------------
>UniRef100_A0A2A3T677	98	0.328	6.068E-18	28	168	298	0	138	226
----------------------------RGVIGVESAIVMIAFVIVAAALAFVVLNMGFTTSQKAKTSIISSLGEASSSMQVAGKVIG-AGDITNGNLNVTAFPIKIASGGNNVDLNAKTMAVKYV--SNSISYDNIYVGTLSTteYKSLSSAVNKAV-DTEADGTYEPFS---------------------------------------------------------------------------------------------------------------------------------
>UniRef100_A0A523BFJ1	98	0.358	6.068E-18	23	139	298	1	115	226
-----------------------RKINKRGIVGIEAAIILIAFVIVATAFAFMVVNMGLTSTQRSKEAIEQGLKEATSPLTLDGTILLKSDQTNANNISNIIIPLK-TLGVKYVPMWENETVVSIKIGTR-VALANIYAG--------------------------------------------------------------------------------------------------------------------------------------------------------------
>UniRef100_A0A370M055	98	0.358	6.068E-18	27	158	298	11	141	227
---------------------------HRGVIGVESAIVMIAFVIVAAALAFVVLNMGFSTTQRAKTAIIASLEEASSSLEIAGKVTGSGDV-TASLMNVTAVPLKIASGGDSVNMNLQLTAVKYL--SNSIEYDNIYNGTLQTgsYVNLTNAMQTAVTQS-------------------------------------------------------------------------------------------------------------------------------------------
>UniRef100_F3KJ34	98	0.365	6.068E-18	27	141	298	11	122	227
---------------------------HRGVIGVESAIVMIAFVIVAAALAFVVLNMGFSTTQKAKTSIISSLGEASSTMQVAGKVIASGNVP-AAAINATAIPIKIASGGDVVNLGATTMAVKYV--SNSINYDDIYVGSL------------------------------------------------------------------------------------------------------------------------------------------------------------
>UniRef100_A0A2N0KKB2	98	0.370	6.068E-18	27	126	298	18	115	283
---------------------------QRGITGLETAIVLIAFVVVAAVFAFAVITTGLFSSEKAAESASAGLGEASTTLTPKGAVVARAN-PALSSLSTVQFKMTNS-GSAPVGLDPLSTLLTYTD---------------------------------------------------------------------------------------------------------------------------------------------------------------------------
>UniRef100_A0A661THA4	98	0.350	6.068E-18	23	139	298	1	115	299
-----------------------RRSGRKGIVGIEAAIVMIAFVIVASAFAFMVVNMGLTSTQRSKEAIQQGLKEASCPLTLDGSLLLKSDPTQPNNIETIIIPLK-TLGVKYVPMWTNETVVSIKIGTK-VSVANIYAG--------------------------------------------------------------------------------------------------------------------------------------------------------------
>UniRef100_A0A5N9AWT9	97	0.330	8.207E-18	22	129	298	16	124	162
----------------------NIYADDRGITGLETAIILIAFIVVAAVFAFTVMTTGLFSTEKAKTTAQAGIAEASSTFAPKGAIVAKGDGaATPTYVEKVFMQVTLATGATDASVDPKDLAFIYTDDNQ------------------------------------------------------------------------------------------------------------------------------------------------------------------------
>UniRef100_A0A8T6PFS4	97	0.279	8.207E-18	26	132	298	7	116	187
--------------------------DESGQTALETAIILIAFVVVASVFAFTILSAGSESTEKGEEAIYSGLEGVQSSMALKGSTIAQ-DADADQVVDTVVFTVALVSGGDPVDVTdtsgSNKVVIGYRDDTQFIN---------------------------------------------------------------------------------------------------------------------------------------------------------------------
>UniRef100_A0A0F8SJ26	97	0.306	8.207E-18	26	123	298	7	103	187
--------------------------DEKGFTGLEAAIVLVAFVVVAAVFSYVMLGAGFYTTQKSQEVVHTGVQQASSSVELSGDLIAKGNT-TSHEINNITMFLQLTSGGSSVDINKTLIVFS------------------------------------------------------------------------------------------------------------------------------------------------------------------------------
>UniRef100_A0A101ITV7	97	0.327	8.207E-18	27	133	298	2	104	191
---------------------------EDAFTGLEAAIVLIAFVVVAAVFSYVVLGAGFFTTQKSQEVVHTGVGQASSALEVSGPVIVQAKDT--TALKTVSFYLQLAAGGTSVDMSKVTYTVS--TSADVITW--------------------------------------------------------------------------------------------------------------------------------------------------------------------
>UniRef100_A0A0A7GCE4	97	0.290	8.207E-18	27	134	298	9	118	201
---------------------------EKGFTGLEAAIVLIAFVTVAAVFSYVMLGAGFYTTQKGKQSVDTGVKQASSSMELDGQYIYLVANTTGSSGDVkeIYYYVTLSAGATAIDLNNTVVALRYQNYYLQLPYD-------------------------------------------------------------------------------------------------------------------------------------------------------------------
>UniRef100_A0A7Z9IRE8	97	0.333	8.207E-18	22	129	298	9	115	210
----------------------NLYSDRKGITGLETAIILIAFIVVAAVFAFTVMTTGLFSSEKAKTTAQAGIAEASSTFAPKGAVIAAAN-GAGNAVETITFQITTASGSTGTSIAKAKIALIYSDDNQ------------------------------------------------------------------------------------------------------------------------------------------------------------------------
>UniRef100_A0A117MET0	97	0.275	8.207E-18	30	127	298	9	104	211
------------------------------FTGLEAAIVLIAFVVVAAVFSYVVLGAGFFTTQKSQEVVHTGTDQASSSMEVMGNVYGIATTAGAANLAYVKFTVGNTAGGTALDVTK--MVVSYADE--------------------------------------------------------------------------------------------------------------------------------------------------------------------------
>UniRef100_A0A497N1E6	97	0.329	8.207E-18	25	179	298	10	160	213
-------------------------GDRRGTIGVEAAIVMIAFVVVASAVAYVIINMGFYAAQKSKETIGRGVDSASSSLELEGTVVGKV-SDEGTCLQYIIIPVRLSVGKSQVELSGDATMVT--VYSNDFTLPDIYDG-VSTPSDPTDLTTVFSTDETEGARAVIFNGDDDDILELNE----------------------------------------------------------------------------------------------------------------------
>UniRef100_A0A7C3BQ34	97	0.283	8.207E-18	27	151	298	11	131	221
---------------------------QRGITGLETAIILIAFVVVAAVFAYTVLSAGLFSTQKSQEAVHSGLDETRSTIEMRGNVVaYKGDAVIDSTVGKVEICVANAvASGETIDITPPYVTAGGALLASG--WDN---QTLITYI-DKNVT--------------------------------------------------------------------------------------------------------------------------------------------------
>UniRef100_K0IDX2	97	0.376	8.207E-18	21	141	298	0	121	228
---------------------MNHKGKfrrsRRGVIGIESAIVLIAFVIVAAALSFVVLNMGFSTTQKAKQTIGQGLDTSSSVLEVGGSVSGHLNS-TAGALDIVTIPLKVASGSKSVDLQESLTAVRYF--TRTLNYDNIYNGTL------------------------------------------------------------------------------------------------------------------------------------------------------------
>UniRef100_A0A5J4DUV7	97	0.341	8.207E-18	27	143	298	11	128	234
---------------------------HRGIIGIESAIVLIAFVIVAAALAFVVLNMGFSTTQKAKTTIVSTLSQAGSSLEVEGKVIGSSyipGTGIPSGLNATSIPIKIAGGGDSINLDPNLTAIKYL--SNQITYDDIFAGTLIS----------------------------------------------------------------------------------------------------------------------------------------------------------
>UniRef100_A0A8T3ZMU9	97	0.385	8.207E-18	23	141	298	4	122	238
-----------------------RKGHRqshRGVIGVESAIVMIAFVIVAAALAFVVLNTGFSTTQKAKTTIVSSLGEASSSLEISGKVTGLGNV-SQAKLEVVAVPIKIASGGESVNLDPSTAAVKYI--SNTVEYDNIYAGTL------------------------------------------------------------------------------------------------------------------------------------------------------------
>UniRef100_A0A370LSL9	97	0.327	8.207E-18	27	143	298	11	130	240
---------------------------HRGVIGVESAIVMIAFVIVAAALAFVVLNMGFSTTQKAKTTIISGLSEASSSLEVAGKVMGIACTTaakgcSTPYLNATGIPLRIASGGDAVNLEESYTQVKYL--SNSIEYDDIYIGAVTT----------------------------------------------------------------------------------------------------------------------------------------------------------
>UniRef100_UPI001082D8AA	97	0.310	1.110E-17	26	128	298	7	106	186
--------------------------DDKAFTGLEAAIVLIAFVVVAAVFSYVMLGAGFYTTQKSQEVVHTGVAQASSSVAVAGDVIIKG-HTSDGSATELIFYVTNTAGGSAVDLSKSM--LTYTDSD-------------------------------------------------------------------------------------------------------------------------------------------------------------------------
>UniRef100_A0A3N5NJ53	97	0.398	1.110E-17	21	123	298	2	103	187
---------------------YTRHRSSDGFTGLEAAIVLIAFIVVASVFAYVILGAGFFTTQKAQETVYKSVEQASTNVQLVGNVYGI-QSDGSTGINEIRFSIQLTAGSPSVDLSRMQVVFS------------------------------------------------------------------------------------------------------------------------------------------------------------------------------
>UniRef100_A0A9E4PTB6	97	0.309	1.110E-17	26	134	298	9	117	188
--------------------------DQRGITGLETAIVLIAFVVVASVFAFAVLSTGLISSEKSKETVLGAVGEASATLNVRGAVVANVNAA-LTGVDTIKFNLSNASQSyKAVEVSDKAMILTYVDEDQALNIA-------------------------------------------------------------------------------------------------------------------------------------------------------------------
>UniRef100_A0A934GXG7	97	0.295	1.110E-17	22	132	298	4	115	188
----------------------NSRQNERGQSALETAIILIAFVVVASVFAFAILSSGSKSTEKGQSAINAGLEGVQSSMTVKGTVIA---EGTGTNVDDVVFTMALVAGGDPVDLTstagSNVVVIGYRDEAQLVN---------------------------------------------------------------------------------------------------------------------------------------------------------------------
>UniRef100_A0A1V4Z145	97	0.299	1.110E-17	23	127	298	5	106	189
-----------------------RKFRKNdaAFTGLEAAIVLIAFVVVAAVFSYVMLGAGFFTSQKSKEVVHTGVDQATSSVELNGDVIGV---GSGNNLTAVKLTLGLTAGNNPVDI--NKTIISYKTS--------------------------------------------------------------------------------------------------------------------------------------------------------------------------
>UniRef100_UPI001AE3C501	97	0.329	1.110E-17	30	126	298	11	104	190
------------------------------FTGLEAAIVLIAFVVVAAVFSYVMLGAGFYTTQKSQEVVHTGVQQASSSIGISGDVIIKGDSDGDNAS-TLTFYVTSTAGGAPVDLDK--TLITYAD---------------------------------------------------------------------------------------------------------------------------------------------------------------------------
>UniRef100_UPI000E5A25AA	97	0.284	1.110E-17	26	132	298	9	114	191
--------------------------DESGQTALETAIILIAFVVVASVFAFTILSAGSSSTEKGEAAIYSGLENVQSSMAVKGAVIANSASD---KVTKVVFTVALASGGDAIDLGDGTssVVISYRDDDESIT---------------------------------------------------------------------------------------------------------------------------------------------------------------------
>UniRef100_A0A832SA93	97	0.290	1.110E-17	27	136	298	7	114	192
---------------------------EEGFTGLEAAIVLIAFVVVAAVFSYVMLGAGFFATGEAQRTVHTGVGQATSNLEVSGPVIVKA--TNTTNLGEIAFFLQLAAGGAPVDMDKVTFTVSTADKMEIFTYENV-----------------------------------------------------------------------------------------------------------------------------------------------------------------
>UniRef100_A0A8T7H5Q4	97	0.279	1.110E-17	27	136	298	7	117	194
---------------------------ENAFTGLEAAIVLIAFVVVAAVFSYVVLGAGFFTTGEAQRTVHTGVGQATSNLEVSGPVIVKAGSvDNPTNLSSISFFLQLAAGGTPVDMNKVTFTVSTADELETFMYANV-----------------------------------------------------------------------------------------------------------------------------------------------------------------
>UniRef100_A0A1V4ZMW4	97	0.322	1.110E-17	30	123	298	8	103	195
------------------------------FTGLEAAIVLIAFVVVAAVFSYVVLGAGFFTTQKSQETVYKGVEQATSNIQMMGQVYGLSSATNESlgGIEKIKFTIGLAPGAPSVDLTKLTIVYS------------------------------------------------------------------------------------------------------------------------------------------------------------------------------
>UniRef100_A0A7C2CMV7	97	0.281	1.110E-17	19	160	298	4	141	211
-------------------KAINFAKQKRAIVGLEAAIILIAFVIIAAVFSFMVINQGVFATERGKTVIQEGLKQASTPLAVDGTIFVKTSTDG-ANVTGLLIPLK-AYGVKYVAMWQNTTVVTLKVGAN--AWANVYAGVSTMNPTGSNFTAMLNNVTAG-----------------------------------------------------------------------------------------------------------------------------------------
>UniRef100_A0A7C0Z6S6	97	0.309	1.110E-17	19	144	298	1	122	212
-------------------RRVERRRGSRGIVGLEAAIVLIAFVIIAAAFSFMVVNQGLFATERGKTVIQEGLKQASTPLTVDGSIFVKTDSTGDKITDFV-IPLR-AFGVKYVAMWKNETVVTLKIG--SKAYADIYQGVDEDY---------------------------------------------------------------------------------------------------------------------------------------------------------
>UniRef100_A0A832S8C2	97	0.294	1.110E-17	27	128	298	7	106	213
---------------------------EDAFTGLEAAIVLIAFVVVAAVFSYVMLGAGFFATQQAQQVVHTGSEQASSSLEIIGNVYGYNNGTSTTDLDYLVFTVGNTAGGTPIDI--TQMLVTYVCGN-------------------------------------------------------------------------------------------------------------------------------------------------------------------------
>UniRef100_A0A060HIR5	97	0.359	1.110E-17	26	139	298	2	112	218
--------------------------QRRGITGVESAIVLIAFVIVAAAIAYVVLNSGFQTTEKAKSTITTGLSEASSGIEVAGAATGKGNVTSAAVAAY-TIPVKLAAGGSSIDIAQDKMIIRY--SSKSVTYDNIYAG--------------------------------------------------------------------------------------------------------------------------------------------------------------
>UniRef100_A0A842LS72	97	0.400	1.110E-17	27	151	298	9	129	220
---------------------------RKGTIGVETAIIMIAFVVVASAVAYVVINMGFYAAQKSKETIGRGVDSASSSLELDGSVIGKVDS-SGSCVEYLIIPVKLSVGKSQVDLANDTMMVTVLSSSFTI--ADIYEGVLDE-VTALNVT--------------------------------------------------------------------------------------------------------------------------------------------------
>UniRef100_A0A9D2X973	97	0.327	1.110E-17	27	139	298	11	127	233
---------------------------HRGVIGVESAIVMIAFVIVAAALAFVVLNMGFTTSQKAKTTIIAGLEESGSSMQVAGKVTAVGCTTSAGGcattpvLNATAFPIKITSGGEAVDLGASTTAVKYL--SNTVEYDDIYSG--------------------------------------------------------------------------------------------------------------------------------------------------------------
>UniRef100_A0A0N8W878	96	0.273	1.501E-17	27	132	298	7	111	193
---------------------------EDAFTGLEAAIVLIAFVVVAAVFSYVVLGAGFFTTQKSQEVVHSGVTQAASNIVVKGEVYGIANTG-MTAVERIRFDVGLAAGGLPVDIQQAAFTLSTENEVQSLT---------------------------------------------------------------------------------------------------------------------------------------------------------------------
>UniRef100_A0A932FW49	96	0.361	1.501E-17	19	132	298	2	116	195
-------------------RTLFRLNAQKGVTGLETAIILIAFVMVASVLAYVVLSAGLFSSQKVKDAVHSGLEEA-STIEVRGSVLA---SMSDNIVTELYFSVGTISGAAPVDFTdtsagANKVVISYSDAYQQVP---------------------------------------------------------------------------------------------------------------------------------------------------------------------
>UniRef100_X0WK08	96	0.309	1.501E-17	26	132	298	14	126	197
--------------------------REEGITGLETAIILIAFVIVASVFAFVVLSTGLFSAERGKETVFAGLEKARGNLEVRGALTVSDSntDGTIDSADAIQFNVALAAGGFPISLNPaayvNTVVVNWIDAQDRVA---------------------------------------------------------------------------------------------------------------------------------------------------------------------
>UniRef100_A0A8G1A391	96	0.238	1.501E-17	27	135	298	6	110	202
---------------------------EEGFTGLEAAIVLIAFVVVAAVFSYVMLGAGFFTSQKSQEVVHSSVAQASSSVEVVGNVIGLG--DGSNHVDYVDFTIATTAGGSAFDLNN--LVMTYWDQKHSSVITN------------------------------------------------------------------------------------------------------------------------------------------------------------------
>UniRef100_A0A2D9ZSR4	96	0.324	1.501E-17	22	129	298	9	115	210
----------------------NLYSDRKGITGLETAIILIAFIVVAAVFAFTVMTTGLFSSEKAKTTAQAGIAEASSTFAPKGAVIASAN-GAGNAVETITFQITTASGSTGTSIARAKIALIYSDDNQ------------------------------------------------------------------------------------------------------------------------------------------------------------------------
>UniRef100_E1RJJ5	96	0.350	1.501E-17	27	123	298	15	110	214
---------------------------EEGFTGLEAAIVLIAFVVVAAVFSYVVLGAGFFTTQKAQETVYSSVDMASSSLEVLGDVYGWGNTAG-TAIDGVQFVVGLTAGGSSVDFAQTTMVFT------------------------------------------------------------------------------------------------------------------------------------------------------------------------------
>UniRef100_A0A9D3B545	96	0.352	1.501E-17	27	151	298	11	132	231
---------------------------HRGVIGVESAIVMIAFVIVAAALAFVVLNMGFATTQKAKTSIISGLNEASSSLEIAGKVTGIGNVVT-GQLEVISVPLKIASGGDSVNLQNTTASVKYL--SNTVEYDNILVGTASTSTNAANVT--------------------------------------------------------------------------------------------------------------------------------------------------
>UniRef100_A0A0D5C2F3	96	0.322	1.501E-17	27	139	298	11	129	240
---------------------------HRGVIGVESAIVMIAFVIVAAALAFVVLNMGFTTSQKAKTTIMAGLGESSSSMQIAGKVTAVGCTSSSSdttcattpKINATAFPLRLTPGGDSIDLGTATTAVKYL--SNSVEYDDIYSG--------------------------------------------------------------------------------------------------------------------------------------------------------------
>UniRef100_A0A9D3B6F3	96	0.336	1.501E-17	27	143	298	11	130	240
---------------------------HRGVIGVESAIVMIAFVIVAAALAFVVLNMGFSTTQKAKTTIISGLSEASSSLEVAGKVMGIACTETaqgcsTPYLNATGIPLRIASGGDAVNLEESYTQVKYL--SNSIEYDDIYIGAITT----------------------------------------------------------------------------------------------------------------------------------------------------------
>UniRef100_A0A370M013	96	0.373	1.501E-17	27	141	298	11	122	244
---------------------------HRGVIGVESAIVMIAFVIVAAALAFVVLNMGFSTTQKAKTTIISSLGEASSSLEVAGKVIG-SGHITDAKLNVTAVPLKIASGGESVNLAPGTASVKYL--SNSITYDDIYQGTL------------------------------------------------------------------------------------------------------------------------------------------------------------
>UniRef100_A0A2K5ASC1	96	0.360	1.501E-17	19	140	298	10	128	246
-------------------RRSRNNSRRRGILGIESAIVMIAFVVVAAALAFVVLNAGFGTTQKSKTTISEGLKSATGAVEVAGLVTGGGNSSTGKLLYY-SIPIKLASGAGEVNLQQALTAVKYF--SKSVNYDNIYVGT-------------------------------------------------------------------------------------------------------------------------------------------------------------
>UniRef100_A0A7C2N8H8	96	0.329	2.029E-17	26	115	298	11	107	109
--------------------------DEKGFTGLEAAIVLIAFVVVAAVFSYVMLGAGFYTTQKSKQVVDTGVKQASSSLTLDGQYIYLdaaeehgGKTGSNGEVSVISFYVTQTAGGSPVDL--------------------------------------------------------------------------------------------------------------------------------------------------------------------------------------
>UniRef100_A0A7C4NFX3	96	0.377	2.029E-17	27	140	298	9	118	172
---------------------------KRAIVGVEAAIVLIAFIIIAAALSYVVINMGFYTTQKTKETMQTGLEESTTALQLDGVVIGK--TDSNGEIQFLIIPVKLSTGKSAIDLNTSAVVVSVYLPSN--TLLNIYKGA-------------------------------------------------------------------------------------------------------------------------------------------------------------
>UniRef100_A0A063ZE50	96	0.271	2.029E-17	21	127	298	0	103	183
---------------------MKRQFNDNAFTGLEAAIVLIAFIVVAAVFSYVVLGAGFFTTQKSQEVVHTGVQQASSSMEIVGYVYGTGNAGK-TALSNITFVVGNTAGGTALDV--EQMIVTYVDE--------------------------------------------------------------------------------------------------------------------------------------------------------------------------
>UniRef100_A0A063Z812	96	0.298	2.029E-17	27	133	298	7	117	186
---------------------------EDAFTGLEAAIVLIAFIVVAAVFSYVVLGAGFFTTQKSQEVVHTGVAQASSNMEVSGPVVIA---GKDNGVQNITFYLQLAAGGSPIDMNKTTYAVatksaiqSYTNSTVTMAW--------------------------------------------------------------------------------------------------------------------------------------------------------------------
>UniRef100_UPI0021014795	96	0.310	2.029E-17	21	136	298	0	114	186
---------------------MSLKRKEDGFTGLEAAIVLIAFIVVAAVFSYVMLGAGFFTTQKSQETVYHAVGQSATNLEVSGPVVLLSNSAGTAY-DWANFTLIMAAGGSPVDMSKVVYSISTKDQLKELAYSDV-----------------------------------------------------------------------------------------------------------------------------------------------------------------
>UniRef100_A0A1F8QBM5	96	0.321	2.029E-17	26	135	298	10	121	192
--------------------------DQEGITGLETAIILIAFVIVASVFAYVVLSAGLFSSQKAKEAVNAGVQSTMATIEIRGNIVAKMESG---VVREIYFCVGIPHAGSGVDFTPTSanvspVVISYVDANNLIPSVN------------------------------------------------------------------------------------------------------------------------------------------------------------------
>UniRef100_A0A1V4ZMV8	96	0.297	2.029E-17	30	127	298	8	106	198
------------------------------FTGLEAAIVLIAFVVVAAVFSYVVLGAGFFTTQKSQETVYKGVEQATSNIQMIGQVYGMSNASSNSslqGIERIKFTLGLAPGAPSVDLTK--LVVVYSNE--------------------------------------------------------------------------------------------------------------------------------------------------------------------------
>UniRef100_A0A9E7TJK1	96	0.295	2.029E-17	30	127	298	9	105	198
------------------------------FTGLEAAIVLIAFVVVAAVFSYVVLGAGFFTTQKSQEVVYTSVDQASSSIEIMGDVYGIS-ETTEKGIDTVRFTVGLTAGGSPVDFSDSTMSFTTKTE--------------------------------------------------------------------------------------------------------------------------------------------------------------------------
>UniRef100_A0A1V5A7Y5	96	0.279	2.029E-17	24	134	298	4	112	200
------------------------KINDRAFTGLEAAIVLIAFVVVAAVFSYVVLGAGFFTTQKAQETVYAGSQQATSSFEIVGMVYGIAADSTADYLDYCRFVVGNTAGGTSMDI--TQMAVTYVDEVNRQNMD-------------------------------------------------------------------------------------------------------------------------------------------------------------------
>UniRef100_A7I805	96	0.301	2.029E-17	24	135	298	4	116	202
------------------------KHKDEGFTGLEAAIVLIAFVVVAAVFSYVVLGAGFFTTQKAQQTVHTSVEQSSSTLEIVGNVYgtnsAATGAPGDT-VKFINFSMALAPGGTPIDFSK--VVLVYSNETQVVTLTN------------------------------------------------------------------------------------------------------------------------------------------------------------------
>UniRef100_A0A832Z5K9	96	0.417	2.029E-17	28	118	298	5	94	202
----------------------------KGMVGIEAAIVLIAFVIVAAALAFVALNMGFFTTQKSKEVIARGLEEASSALEIDGAVIGKNNV-TAKKLIGVAIPLRLASGRSPVDIKRT-----------------------------------------------------------------------------------------------------------------------------------------------------------------------------------
>UniRef100_A0A3N5XTF4	96	0.344	2.029E-17	26	115	298	14	101	205
--------------------------EEKGMTGLETAIILIAFVTVAAVFSYAVLSAGLFSAERGKETIYAGLQEAKSNLEVSGSVLGK--STDKINVDTILFTVKNAIAGTPIDM--------------------------------------------------------------------------------------------------------------------------------------------------------------------------------------
>UniRef100_A7I804	96	0.267	2.029E-17	23	135	298	5	118	206
-----------------------RYWDDEGFTGLEAAIVLIAFVVVAAAFSYVVLGAGFFTTQKAQQTVHTSVEQSSSTLEIVGNVYGTNSGATGASGDTINFVnfsMALAPGGTPIDFSK--VVLIYSNETQVVTLIN------------------------------------------------------------------------------------------------------------------------------------------------------------------
>UniRef100_U3TFB9	96	0.428	2.029E-17	26	116	298	2	89	207
--------------------------RRKGIVGIEAAIVLIAFVIVAAALAFVALNMGLFTTQKSKEVMQRGLEEATSALEVDGSVIAHVATG---SVDAVAVPLKVSPGREGVDMS-------------------------------------------------------------------------------------------------------------------------------------------------------------------------------------
>UniRef100_A0A0H1R320	96	0.284	2.029E-17	26	127	298	6	104	212
--------------------------HDDAFTGLEAAIVLIAFIVVAAVFSYVVLGAGFFTTQKSQEVVHTGVQQASSSMEVIGNVYGVA-TTASENLAYVQFTVGNTAGGTALDVSK--MVVSYLDG--------------------------------------------------------------------------------------------------------------------------------------------------------------------------
>UniRef100_A0A6B2C9E9	96	0.338	2.029E-17	21	138	298	0	115	228
---------------------MRRKTY-KAIVGIEAAIVLIVFVVVAAALAFVVLNMGFYTTQRSKEVMGQGLAQASSALEIDGTVLAEVDTATTHNLSCVVIPVRLSAGQKDVDLTPGKADIAVWVINKG-GITNAYN---------------------------------------------------------------------------------------------------------------------------------------------------------------
>UniRef100_A0A9E4PD45	96	0.389	2.743E-17	13	87	298	5	81	156
-------------SVLGTLRTPARSLRrsERGVTGLETAIILIAFVVVASVFAFTVLSTGIFAAERGKETVFAGLAQARGSIELKGSVIA------------------------------------------------------------------------------------------------------------------------------------------------------------------------------------------------------------------
>UniRef100_A0A9D6X5P9	96	0.380	2.743E-17	26	117	298	10	95	189
--------------------------DESGITALETAIILIAFVVVAAIFAFTVLSTGTFLTERSKEAAYAGLQEVRGSLELKGSVV-LENTGTD-----VVFNVSPVAGGSSVDLSK------------------------------------------------------------------------------------------------------------------------------------------------------------------------------------
>UniRef100_UPI00203455A5	96	0.271	2.743E-17	21	127	298	0	103	190
---------------------MKKQFNDNAFTGLEAAIVLIAFIVVAAVFSYVVLGAGFFTTQKSQEVVHTGVQQASSSMEIVGNVYGEGNT-TSNVLTSVRFIVANTAGGTSLDV--HQMVVTYVDE--------------------------------------------------------------------------------------------------------------------------------------------------------------------------
>UniRef100_A0A0S8EEP7	96	0.330	2.743E-17	27	128	298	15	122	197
---------------------------EEGITGLETAIILIAFVIVASVFAFVVLSTGLFSAERGKETVFAGLEKARGNLEVRGALT-VTDTDTDGDVDSsdqIDFNVALAAGGFPISLDPtaytNTVVINYIDQQ-------------------------------------------------------------------------------------------------------------------------------------------------------------------------
>UniRef100_A0A0W8F1G7	96	0.262	2.743E-17	24	126	298	4	103	201
------------------------KKNEEAFTGLEAAIVLIAFVVVAAVFSFVVLGAGFFTTQKSHEVVYAGVGSAASNMVVKGDVYGIS-TTTPTEIIYIQFDVGLAAGGYPID--AAKLTMIYSD---------------------------------------------------------------------------------------------------------------------------------------------------------------------------
>UniRef100_A0A7J3SZP9	96	0.356	2.743E-17	26	140	298	9	120	212
--------------------------QKRGIVGIEAAIVLIAFVVIAAAMAYVVVNMGFYSAQTAKSTIDKGIQEATSALTLDGFLTGKTNSSNP-AVTYLAIPLKLAVGQEQVDMAANTVVVAVQGNNYS--LANIYGGV-------------------------------------------------------------------------------------------------------------------------------------------------------------
>UniRef100_A0A2E7G478	96	0.323	2.743E-17	26	129	298	9	113	217
--------------------------DNSGITGLETAIILIAFVVVAAVFAFTVMTTGLFSTEKAKTTAQAALTEASSSFITKGAVTATCDDPAAcAYVNSITFTVALASGADAQTLSAGELSFLYTDPNN------------------------------------------------------------------------------------------------------------------------------------------------------------------------
>UniRef100_A0A7J3BGX9	96	0.310	2.743E-17	27	157	298	4	125	223
---------------------------RRGIVGIEAAIVLIAFVLVASALAFVVLNMGMFTTQKSKEIIARAYEESTRAIDIAGNVKAKTSNG---VIDLVAIPIKLTAGSRAVDLNKTAVAITIIDPNgNAIHRDN-------AYIYNGSVTFNVTKN--------------------------------------------------------------------------------------------------------------------------------------------
>UniRef100_A0A812EV08	96	0.382	2.743E-17	27	141	298	8	119	235
---------------------------RRGVAGLEAAIVIVVLVIVAAALAFVVLNMGFSTTQKAKTTIVASLGEASSSLEVSGMVVGSGDVST-GELEVVGIPIKIATGGESVNLSPTTAAVKYL--SNTVTYDNIYAGTL------------------------------------------------------------------------------------------------------------------------------------------------------------
>UniRef100_A0A7C4JG56	96	0.311	2.743E-17	27	160	298	52	185	295
---------------------------KRAIIGLEAAIVLIAFVIIAAAFSFMVVNQGLYATERGKVVIQEGLKQASTPLTIDGTTFVRT-TPDGKAVDVIIIPVK-AFGVKFVAVGRNQTVIVLRVGER--AWANAYLGVLYTGYSNstgkYYYTDDVTYNPTG-----------------------------------------------------------------------------------------------------------------------------------------
>UniRef100_A0A842MPH3	95	0.359	3.709E-17	27	140	298	9	118	161
---------------------------KKGIVGVEAAIVLIAFIIIAAALSYVVVNMGFYTTQKTKETMQSGLDESLSALQLDGVVIAK--TDANSEIQYVVTPVKLSAGKADVDLGNESVVVSVYLSD--ATLLNIYEGA-------------------------------------------------------------------------------------------------------------------------------------------------------------
>UniRef100_UPI001E2E1AE0	95	0.298	3.709E-17	26	129	298	7	105	183
--------------------------DDKAFTGLEAAIVLVAFVVVAAVFSYVMLGAGFYTTQKSQEVVHTGVAQASSSIEISGDVIAAGASDEISN---VTVFLQLTAGGSAVDI--NKTIITYTDSSN------------------------------------------------------------------------------------------------------------------------------------------------------------------------
>UniRef100_UPI002033508B	95	0.320	3.709E-17	27	126	298	7	103	185
---------------------------ENAFTGLEAAIVLIAFIVVAAVFSYVVLGAGFFTTQKSQEVVHTGVAQASSNLEVSGPVVIA---GAANSVANVTFYLQLAAGGSPIDMNKTTYAVSTKD---------------------------------------------------------------------------------------------------------------------------------------------------------------------------
>UniRef100_A0A8G1A3A8	95	0.285	3.709E-17	30	127	298	10	105	187
------------------------------FTGLEAAIVLIAFVVVAAVFSYVMLGAGFFTSQKSQEVVHTSVAQTSSSMDIAGSVIG--NATVNDKIGNVTFYVQLTSGGSPVDIDEVAYVLSTKDE--------------------------------------------------------------------------------------------------------------------------------------------------------------------------
>UniRef100_A0A139CZ89	95	0.303	3.709E-17	28	126	298	9	106	188
----------------------------KAFTGLEAAIVLIAFVVVAAVFSYVMLGAGFYTTQKSQEVVHTGVQQASSSVELTGDIIAAGHTNNDTLKSSTFF-LQLTAGGSAVDLNKTLIVLSAPD---------------------------------------------------------------------------------------------------------------------------------------------------------------------------
>UniRef100_A0A8J7W8M3	95	0.271	3.709E-17	24	126	298	1	101	188
------------------------KKNENAFTGLEAAIVLIAFVVVAAVFSYVMLGAGFFTAQKAQDVVHSGIGQAASSIEVIGDVYGFENTTSGNGLGTVQFTIALTSGMSPMNISA--MRVTYAD---------------------------------------------------------------------------------------------------------------------------------------------------------------------------
>UniRef100_A0A1V4Z168	95	0.316	3.709E-17	30	127	298	14	106	189
------------------------------FTGLEAAIVLIAFVVVAAVFSYVMLGAGFFTSQKSKEVVHTGVDQATSSVQLNGDVVGV---GSGNNLTAVKFMLSLTAGNNPVDI--NKTIISYKTS--------------------------------------------------------------------------------------------------------------------------------------------------------------------------
>UniRef100_A0A7J3VTM9	95	0.321	3.709E-17	23	137	298	7	115	191
-----------------------RKT-KKGLTGLETAIILIAFVIVASAFSFAVLNLGLFTTQKTGEVMQAGLEETLASIETAGAVVAKSSSGSITE---IVVYIKSSVGKGEVDVRAGKLVITYRD--KGTFKENIY----------------------------------------------------------------------------------------------------------------------------------------------------------------
>UniRef100_UPI0021012970	95	0.266	3.709E-17	23	129	298	2	108	191
-----------------------KKQNENGFTGLEAAIVLIAFVVVAAVFSYVMLGAGFFTSQKAQEVVHTGMGQAASSIEVHGIVYGYGNGTGDnqAGIDTVTATIALTSGMQAMNISA--MQVTYTDPTN------------------------------------------------------------------------------------------------------------------------------------------------------------------------
>UniRef100_A0A957HIF8	95	0.279	3.709E-17	22	129	298	9	116	192
----------------------NMYKDEQGVSALETAIILIAFVVVAAIFAFTILSAGTTATEQSKEAIYAGLSEVRSSLELRGAVVAQTDGSEVTD---VIFSVANAAGGESIDLTAPvsnTLIIDYRDSAQ------------------------------------------------------------------------------------------------------------------------------------------------------------------------
>UniRef100_UPI001AE98939	95	0.314	3.709E-17	23	125	298	1	103	193
-----------------------RKMRknEDAFTGLEAAIVLIAFVVVAAVFSYVVLGAGFFTTQKSQEVVHSGVTQAASNIVVKGEVYGISTTPGE--VNKLRFDVGLAAGGLPVDIARSTLVMSTK----------------------------------------------------------------------------------------------------------------------------------------------------------------------------
>UniRef100_A0A7C5LCS5	95	0.326	3.709E-17	23	126	298	8	108	193
-----------------------RRHRIKALTGLETAIILIAFVIVASAFSFAVLNLGLFTTQKTGEVMQAGLEETLASIETAGSVVAKSN---STHIREIVIYIKSSVGKGEVDVRAGKLVITYRD---------------------------------------------------------------------------------------------------------------------------------------------------------------------------
>UniRef100_A0A8J7RBJ5	95	0.282	3.709E-17	27	124	298	6	102	195
---------------------------EEGFTGLEAAIVLIAFVVVAAVFSYVMLGAGFFTSQKSQEVVHTSVEQASASMEIRGDVYGLnTTAASKNKVDIIDFTLSLTAGGTPVDI--NKTAMTY-----------------------------------------------------------------------------------------------------------------------------------------------------------------------------
>UniRef100_A0A0F8E637	95	0.285	3.709E-17	26	123	298	7	101	196
--------------------------DEKGFTGLEAAIVLVAFVVVAAVFSYVMLGAGFYTTQKSQEVVHTGVQQASSSVELSGDVIAK---GDGTELKNITMFLQLTSGGSAVDMGQTLIVFT------------------------------------------------------------------------------------------------------------------------------------------------------------------------------
>UniRef100_A0A7C2Y8L8	95	0.365	3.709E-17	27	120	298	7	110	198
---------------------------ERGITGLETAIILIAFVIVASVFAFVTLSTGLFSAERSKETVFAGLQKAQSNLELHGSVVitdtVLTDHDTDpttpdaATDGTITFQLALAAGGAPISLDPAST---------------------------------------------------------------------------------------------------------------------------------------------------------------------------------
>UniRef100_A0A7C0XZ53	95	0.346	3.709E-17	27	151	298	7	130	198
---------------------------KRGMVGIEAAIVLIAFVIVAAALAFVVLNMGFLTTQKSGIVIRSGLGEASTALEVDGSVLAY--SAKGAKVNFTVIPIKVSPGRHLVDLHPDRASVVYW-STETGSYADIYVAYGYVYKtnTGYNIT--------------------------------------------------------------------------------------------------------------------------------------------------
>UniRef100_A0A1M4MJY4	95	0.313	3.709E-17	27	125	298	7	103	200
---------------------------EDAFTGLEAAIVLIAFIVVAAVFSYVILGAGFFATQKSQEVVHTGVAQTSSTLELSGPVIAQA--SSTAYLGEVSFYLQLAAGGSPVDMTKVTYTVATT----------------------------------------------------------------------------------------------------------------------------------------------------------------------------
>UniRef100_A0A498GYR7	95	0.324	3.709E-17	27	134	298	7	108	201
---------------------------EDAFTGLEAAIVLIAFVVVAAVFSYVVLGAGFFTTQKSQEVVHTGVDQASSSLELSGPVTVLA-SGTDT-VEEVYFFLQVAAGGTALDMSK----VTYTVSTAGKQYT-------------------------------------------------------------------------------------------------------------------------------------------------------------------
>UniRef100_A0A7J3ZND0	95	0.378	3.709E-17	27	137	298	9	115	202
---------------------------KKGLTGIETAIILVAFVIVAAAFAFAVLNVGFQSTQKAQDVMRAGMEQASSALELDGAVIAYKGSGDF--VKNITFAVRLSPGKSPVALSPEFFAIAVTTHDR--HWPNVY----------------------------------------------------------------------------------------------------------------------------------------------------------------
>UniRef100_H1Z4D6	95	0.322	3.709E-17	30	122	298	10	101	204
------------------------------FTGLEAAIVLIAFVVVAAVFSYVVLGAGFFTTQKSQEVVYSSVDMASSSMEVLGDVYG-HNPDSKESISAIEFVVGLTAGGSPVDLSKTTMVF-------------------------------------------------------------------------------------------------------------------------------------------------------------------------------
>UniRef100_A0A2E3BQN7	95	0.333	3.709E-17	22	129	298	9	115	210
----------------------NLYSDRKGITGLETAIILIAFIVVAAVFAFTVMTTGLFSTEKAKTTAQAGIAEASSTFAPKGAVIAAANGAK-NAVESITFQITTASGSTGTSIAKSKIALIYSDDNQ------------------------------------------------------------------------------------------------------------------------------------------------------------------------
>UniRef100_A0A932FSF9	95	0.320	3.709E-17	22	119	298	2	101	217
----------------------NIHRNEKGITGLETAIILIAFVVVASVFAYTALSAGLFATQKSQEAVYAGIQETQSTMEVRGDVIaYKGDANISSTIGKVEFTVTNAmKNGQAINLTPPY----------------------------------------------------------------------------------------------------------------------------------------------------------------------------------
>UniRef100_A0A800JR14	95	0.268	3.709E-17	26	151	298	15	143	219
--------------------------EKSGITGLETAIVLIAFVVVAAVFAFTVLTTGLFTSEKAKETALAGVATTSSSLTVKGNVIAQSEND---VVNVIRLKLATATGVERVEFIPDNMIITYLDDVNVGQL--VYpgatpgrlNGDVDGPIIAGNLT--------------------------------------------------------------------------------------------------------------------------------------------------
>UniRef100_A0A7J2U6Q2	95	0.349	3.709E-17	28	130	298	10	111	223
----------------------------KGIVGIEAAIVLIAFVVVAAALAFVVLNMGFYTTQRSKEVMSQGLAQASSALEIDGTVLAKVDNETQELTCAV-IPIRLSAGQKDVDLTPGKADIAIWVIDKG-----------------------------------------------------------------------------------------------------------------------------------------------------------------------
>UniRef100_A0A6A8AGT3	95	0.237	3.709E-17	26	135	298	0	132	234
--------------------------DKRGFTGLEAAIVLTAFVVVAAVFSYVVLNAGFFTSQKSEEVVHTGIEQVTSSFEPAGDIIGhgwkynttaknqdgnngtyyndSDNHLDGTYLTAITIYLTLTAGQMPMDLDK--LAISYTDRDvhvGGLNLTN------------------------------------------------------------------------------------------------------------------------------------------------------------------
>UniRef100_A0A972TQR9	95	0.377	3.709E-17	26	121	298	9	106	376
--------------------------DERGITGLETAIIIIAFIVVASVFAYTVLSAGLFSAQKADETVHSGVSQAQATSELRGSVLaYKGTANSDDCITKISFTVGNAlLDGKAIDLTPPYYV--------------------------------------------------------------------------------------------------------------------------------------------------------------------------------
>UniRef100_A0A7J9RLD3	95	0.333	5.013E-17	26	127	298	3	99	183
--------------------------DRRGFTGLEAAIVLTAFIVVAAVFSYMAIGAGFFTTEKAKEVVHTGVERATSSAELVGAVIG---RGDGRVIQNISFTLQLTAGQHPLDL--DRSVISFTNE--------------------------------------------------------------------------------------------------------------------------------------------------------------------------
>UniRef100_A0A7J3M3P2	95	0.282	5.013E-17	32	130	298	0	95	184
--------------------------------GLEAAIVLIAFVTVAAVFSYILLGAGFFATQKSQEVVHTGVKQATSSMELVGSVVAKG-DKSNNKITNVTFTLQLAAGGQPIDL--NKTLITVVVPAKG-----------------------------------------------------------------------------------------------------------------------------------------------------------------------
>UniRef100_A0A8T7F8U8	95	0.309	5.013E-17	27	132	298	7	113	185
---------------------------ERGQSALETAIILIAFVVVASVFAFAILSSGSKSTEKGQSAINAGLEGVQSSMTVKGTVIA---EGTAGNVDDVVFTLALVSGGDPVDLTatagNNTVVIGYRDEAQLVN---------------------------------------------------------------------------------------------------------------------------------------------------------------------
>UniRef100_B8GEH2	95	0.259	5.013E-17	27	134	298	7	112	196
---------------------------EDAFTGLEAAIVLIAFVVVAAVFSYVVLGAGFFTTQKSQETVHTAVGQASSAIEIVGNVYGKG--TAGTSVDTIVFSIGLAAGATPVDINKTVLTFSTGDTVETLAFA-------------------------------------------------------------------------------------------------------------------------------------------------------------------
>UniRef100_A0A0E3L6W7	95	0.273	5.013E-17	26	127	298	10	114	196
--------------------------DERAFTGLESAIVLTAFVVVAAVFSYVVLGAGFTTSDTAKKTIDEGVKQTTSSVELCGDVIAIE-GGTDGTVGYILTTIQLTAGQSPVDIgensDAGMMVVSYTDS--------------------------------------------------------------------------------------------------------------------------------------------------------------------------
>UniRef100_A0A0S8EH59	95	0.314	5.013E-17	27	128	298	15	122	197
---------------------------EEGITGLETAIILIAFVIVASVFAFVVLSTGLFSSERGKEAVFAGLEKARGNLEVRGALTVTDTDTNGTidSSDQIDFNVALAAGGFPISLDPtaytNTVVVNYIDQQ-------------------------------------------------------------------------------------------------------------------------------------------------------------------------
>UniRef100_A0A9E4WP13	95	0.292	5.013E-17	18	126	298	7	116	197
------------------LRRSAR--NEQGITGLETAIILIAFVVVATIFAFVVLTTGVFSSERAKETVFAGLEKARGSMEIRGGIV-VTATGATLAVNEIQFAVATTAGGESVPLNPtaasNRTVLAYRD---------------------------------------------------------------------------------------------------------------------------------------------------------------------------
>UniRef100_A0A8J7QFG0	95	0.286	5.013E-17	27	153	298	0	126	202
---------------------------KRGMTGIETAIILIAFVIAASVFAFAVLNMGLISTQRAQEAVGAGLAQASSSLQLEALVC--EADISTLKVQNITILVKLAPGQSPVDFDEGRLTVSYKSNYTYIAevYDSTHGSFVDAYNPDYAFSGE------------------------------------------------------------------------------------------------------------------------------------------------
>UniRef100_A0A842QTC3	95	0.361	5.013E-17	27	127	298	5	109	203
---------------------------RNGMTGLETAIILVAFVITAAAFAFVVLNMGFLTAEKAQSVISSGMSEASSALLVDSGVIGqFGNTGGdqaDVDLSKLTFYIKLSQGHEPVDLDDSKLVATYTNP--------------------------------------------------------------------------------------------------------------------------------------------------------------------------
>UniRef100_A0A832WQB2	95	0.336	5.013E-17	27	127	298	6	104	204
---------------------------EDAFTGLEAAIVLIAFVVVAAVFSYVVLGAGFFTTQTAQATVHTGVAQASSSLEIVGNVMGVAVAGTPTRLTYINTSVALTAGGTAMDLS--QMVISYTDS--------------------------------------------------------------------------------------------------------------------------------------------------------------------------
>UniRef100_A0A7C0ZKZ6	95	0.352	5.013E-17	27	127	298	4	108	204
---------------------------RKGMTGLETAIILVAFVITAAAFAFVVLNMGFLTAEKAQSVISSGMAEASSAILLDSGVIGQFGSTGgdqaDIDLVKLTFYIKLSQGHEPVDLDDSKLVATYTNP--------------------------------------------------------------------------------------------------------------------------------------------------------------------------
>UniRef100_A0A7C2FDL4	95	0.276	5.013E-17	25	175	298	0	160	207
-------------------------MAKKGIVGIEAAIVLIAFVIVAAALAFVVINMGMYTTQKSKEVMQQGLNEATTALEVDGSVLGYVGAG--PIVTYIYIPLKVSPGQLAVDFSXDKidIVXNLPDGAXSKinsGYDPIDKSGVVDYVNDLQFDSDIGLTpvakvyiIQGDSDYVLEPGEKFILV--------------------------------------------------------------------------------------------------------------------------
>UniRef100_A0A842QRU7	95	0.366	5.013E-17	22	125	298	3	111	209
----------------------NKLMRKRtGMTGLETAIILVAFVITAAAFAFVVLNMGFLTAEKAQSVISSGMSEASSALLVDSGVIGEFNQTGgdqaDIDLTKLAFYIKLSQGHEPIDLDDSKLVATYT----------------------------------------------------------------------------------------------------------------------------------------------------------------------------
>UniRef100_A0A101IT93	95	0.262	5.013E-17	30	127	298	9	109	211
------------------------------FTGLEAAIVLIAFVVVAAVFSYVVLGAGFFTTQKSQEVVHTGVQQASSSMEVIGQVYGHADSTTTestaaANLAYIRFTIGNTAGGTGLDV--TQMVVSYADE--------------------------------------------------------------------------------------------------------------------------------------------------------------------------
>UniRef100_UPI001E2B000E	95	0.277	5.013E-17	26	126	298	7	103	219
--------------------------DEKGFTGLEAAIVLVAFVVVAAVFSYVMLGAGFYTTQKSQEVVHTGVTQASSSIAPSGDIIVKGAA--ASKASQITFYVTNTAGGTAVDLDK--TILTYTD---------------------------------------------------------------------------------------------------------------------------------------------------------------------------
>UniRef100_A0A8K1DCA0	95	0.345	5.013E-17	21	152	298	4	132	231
---------------------PKRRT-RRGVMGIEAAIVMIAFVIVAAALAFVVLNMGFSTTQKAKTAIISSYTEASSALEIAGKVTGIGNVG-AGVLNATIIPLQVASGGDSVSLNPNQTSIKY--YSNTVRYDNIYaNKCVLTSTTYNNVTG-------------------------------------------------------------------------------------------------------------------------------------------------
>UniRef100_Q0W837	94	0.264	6.775E-17	20	141	298	1	113	191
--------------------KSNRRKFQKndaAFTGLEAAIVLIAFVVVAAVFSYVMLGAGFFTSQKSKEVVHTGVDQATSSIEMAGDVVGIGASGNLTG---LMMTLQITAGNNPVDI--NKTIISYRT-------ANVYNESV------------------------------------------------------------------------------------------------------------------------------------------------------------
>UniRef100_A0A2H5YLQ6	94	0.311	6.775E-17	27	128	298	10	114	192
---------------------------QEGITGLETAIILIAFVIVASVFAFVVLSTGLFSAERGKETVFAGLNKAQANLELHGSVV-VTASGSPLVPDEITFSLALAAGGTAVNIDPsattNSVVMNYIDQN-------------------------------------------------------------------------------------------------------------------------------------------------------------------------
>UniRef100_A0A7T9CDP1	94	0.271	6.775E-17	27	129	298	7	106	192
---------------------------EEAFTGLEAAIVLIAFVVVAAVFSYVVLGAGFFTTEKSQEVVHAGVSSAATNIVVKGNVYGLA-DDSTKGVDTIQFDVGLASGGLPVDM--NKVAMIYSDANS------------------------------------------------------------------------------------------------------------------------------------------------------------------------
>UniRef100_A0A832S1I5	94	0.298	6.775E-17	27	123	298	8	103	195
---------------------------ENGFTGLEAAIVLVAFVVVAAVFSYVMLGAGFYTTQKSQEVVHTGVQQASSSVELSGDLIAKGDITNNKIDNVTLF-LQLTSGGSSVDMNKTLIVFS------------------------------------------------------------------------------------------------------------------------------------------------------------------------------
>UniRef100_A0A1M4MK51	94	0.268	6.775E-17	27	134	298	3	107	200
---------------------------EDAFTGLEAAVVLIAFIVVAAVFSYVVLGAGFFATQKSQEVVHTGVAQTSSSVEVVGDVIGMANVA-DKRLESILFTVKLSPGSGAIDFDN--VVILYSDANNVKTLA-------------------------------------------------------------------------------------------------------------------------------------------------------------------
>UniRef100_A0A812FA53	94	0.388	6.775E-17	23	141	298	4	121	225
-----------------------RKGHRshRGVIGVESAIVMIAFVIVAAALAFVVLNMGFSTTQRAKTAIVSSLEESSSALEIAGKVTGSGHV-TGGKLNVTAVPVKLASGGSSVNLNSGTLAIKY--YSNTVQYDNIYAGIL------------------------------------------------------------------------------------------------------------------------------------------------------------
>UniRef100_A0A2E8EXI6	94	0.280	6.775E-17	18	129	298	8	128	225
------------------IERYVRKLahEEKGITGLETAIVLIAFVVVAAVFAFTVLTTGLFTSEKAKETAMAGVAATSSTLTVKGSLTAMGGTATGAGgatccdrVDHIRVKLTGATDVNDVPFNPSQVLVTYQDDAN------------------------------------------------------------------------------------------------------------------------------------------------------------------------
>UniRef100_A0A3G1B562	94	0.360	6.775E-17	23	141	298	4	123	228
-----------------------RKGHRpshRGVIGVESAIVMIAFVIVAAALAFVVLNMGFSTTQRAKTAIISSLEESSSALEIAGKVTGSGDVSPTGKMNVTAVPLKLASGGSSVNLGNTTMAVKYF--SNTVEYDNIMTGVL------------------------------------------------------------------------------------------------------------------------------------------------------------
>UniRef100_UPI0005B2E52A	94	0.360	6.775E-17	23	141	298	4	123	228
-----------------------RKGHRqshRGVIGVESAIVMIAFVIVAAALAFVVLNMGFSTTQRAKTAIVSSLEESSSALEIAGKITASGDVSPTGKLNVTAVPVKLASGGSSVNLGNTTMAVKYF--SNTVEYDNIMSGVL------------------------------------------------------------------------------------------------------------------------------------------------------------
>UniRef100_A0A0E3RLF4	94	0.280	6.775E-17	27	126	298	8	112	230
---------------------------EKGFTGLEAAIVLIAFVVVAAVFSYVMLGAGFYTTQKSQEVVHTGVAQASSSIAPSGDIIVKGADadplgaaGAGGAASQITFYVTNTAGGTDVDMDK--TIISYTD---------------------------------------------------------------------------------------------------------------------------------------------------------------------------
>UniRef100_S2EVR4	94	0.350	6.775E-17	27	140	298	11	121	230
---------------------------HRGVIGVESAIVMIAFVIVAAALAFVVLNMGFSTTQKAKTSIISSLEEASSSMQVAGKVIAGGDVGN-AWIHTVGIPIKIASGGDIVNLSNSTMAVKYV--SNDINYDDIYVGA-------------------------------------------------------------------------------------------------------------------------------------------------------------
>UniRef100_A0A9E4USU3	94	0.389	6.775E-17	13	87	298	5	81	363
-------------SVLGTLRTPARLLRrsERGVTGLETAIILIAFVVVASVFAFTVLSTGIFAAERGKETVFAGLAQARGSIELKGSVIA------------------------------------------------------------------------------------------------------------------------------------------------------------------------------------------------------------------
>UniRef100_UPI0021017B07	94	0.295	9.156E-17	26	123	298	7	101	190
--------------------------DEKGFTGLEAAIVLVAFVVVAAVFSYVMLGAGFYTTQKSQEVVHTGVQQASSSVELSGDVVA---TGSANELKNVTLFLQLTSGGSSVDMNKTLIVFS------------------------------------------------------------------------------------------------------------------------------------------------------------------------------
>UniRef100_A0A832U4D0	94	0.326	9.156E-17	26	123	298	6	101	190
--------------------------DEDGFTGLEAAIVLIAFVVVAAVFSYVVLGAGFFTTQKAQETVHTGVAQATSAVEPSGPVMIQAGANED--ITNASFYLQLAAGGNSVDMTKVGYTVS------------------------------------------------------------------------------------------------------------------------------------------------------------------------------
>UniRef100_A0A497NHT6	94	0.327	9.156E-17	30	139	298	0	106	197
------------------------------MVGIEAAIVLIAFVIVAAAFSFMVVNMGLFATQRGRDAVQQGLQEASTPLTMDGSIIIRGNSTGD-GVDVIIIPLK-TVGVKYVPMGADTTVVTLKIENRT-AYANIYHG--------------------------------------------------------------------------------------------------------------------------------------------------------------
>UniRef100_E1RJJ4	94	0.310	9.156E-17	27	123	298	5	104	199
---------------------------EEAFTGLEAAIVLIAFVVVAAVFSYVVLGAGFFTTQKAQEVVYTSVDQASSSIEILGDVYGLNTTspvPTGPVIDAVRFTVGLTAGGSPVDFGQTTLTFS------------------------------------------------------------------------------------------------------------------------------------------------------------------------------
>UniRef100_A0A1V4TRF6	94	0.252	9.156E-17	21	131	298	18	127	201
---------------------PQKRPVDEAFTGLEAAIVLIAFVVVAAVFSYVVLGAGFYTTQKTQESVYKSVEQATSNIQMSGQVYGVDSGATGT-VNTVQFGIGLAPGAPPVDLTKMIIVVTQPDNNNQV----------------------------------------------------------------------------------------------------------------------------------------------------------------------
>UniRef100_A0A9D8FYJ6	94	0.234	9.156E-17	27	129	298	13	122	204
---------------------------ESGITGLETAIILIAFVVVAAVFAYTVLSAGLFSSQKSQEAVYDALDETRSTIQPSGSMI-LYDADNNESVDRIDITFKLAMNGEPMDFTPNSgttagqnlMIICYQDASQ------------------------------------------------------------------------------------------------------------------------------------------------------------------------
>UniRef100_UPI001FE11A4B	94	0.323	9.156E-17	29	123	298	12	110	211
-----------------------------GFTGLEAAIVLIAFVVVAAVFSYVVLGAGFFTTQKAQEVVYSSVDMASSSMEVLGNVYGhgtiVLANPSESNITALRFVVGLTAGGAPVDLANTNLVFS------------------------------------------------------------------------------------------------------------------------------------------------------------------------------
>UniRef100_A0A9E7TLL4	94	0.302	9.156E-17	29	122	298	9	104	213
-----------------------------GFTGLEAAIVLIAFVVVAAVFSYVVLGAGFFTTQKSQEVVYSSVDMASSSMEVLGDVYGISADTSTTNkrINAVQFILGLTAGGTPVDLAKTTLVF-------------------------------------------------------------------------------------------------------------------------------------------------------------------------------
>UniRef100_A0A933HJV8	94	0.279	9.156E-17	26	118	298	10	100	216
--------------------------DERGVTALETAIILIAFVVVAAVFAFTILSTGTFMTERSKEAAFSGLAQVRGSVELKGSVIAFSSAG--AEVDGVSFTLANVAGGQPIDFTPP-----------------------------------------------------------------------------------------------------------------------------------------------------------------------------------
>UniRef100_A0A9D2X5T4	94	0.373	9.156E-17	27	141	298	11	122	239
---------------------------HRGVIGVESAIVMIAFVIVAAALAFVVLNMGFSTTQKAKTTIISSLGEASSSLEVAGKVIG-SGHITDAKLNVTAVPLKIASGGESVNLAPGTASVKYL--SNSITYDDIYQDTL------------------------------------------------------------------------------------------------------------------------------------------------------------
>UniRef100_UPI0007825FF7	94	0.277	1.237E-16	22	122	298	3	102	193
----------------------NSTPPDEGFTGLEAAIVLIAFVVTAAVFSYVVLGAGYFTTQKSQEVVYTSVDMASSSMQVIGDVYAWS-TDGGSTADAIRFTLGLAAGGSPVDFNTVQAVF-------------------------------------------------------------------------------------------------------------------------------------------------------------------------------
>UniRef100_UPI0006D17BAC	94	0.268	1.237E-16	21	128	298	0	104	193
---------------------MKRQFNDNAFTGLEAAIVLIAFIVVAAVFSYVVLGAGFFTTQKSQEVVHTGVSQASSSMEIVGYVYGIG-DKTNQQLTSIKFAVANTAGGTAIDIK--QMVITYVDED-------------------------------------------------------------------------------------------------------------------------------------------------------------------------
>UniRef100_UPI002101788E	94	0.252	1.237E-16	24	126	298	8	112	195
------------------------KKDEKAFTGLESAIVLTAFVVVAAVFSYVVLGAGFTTSDTAKKTIDEGVKQTTSSVELCGDVIAKG--TGSTDIDYILVTLQLTAGQAPVDIGASSTaglmVVSYTD---------------------------------------------------------------------------------------------------------------------------------------------------------------------------
>UniRef100_A0A832L659	94	0.231	1.237E-16	26	139	298	10	128	196
--------------------------DDRAFTGLESAIVLTAFVVVAAVFSYVVLGAGFTTSDTAKKTIDEGVKQSTSSVELAGDVIAK--STDSKKVDKILVTLQLTAGQSPVDIgadsSAGMLVVSYADSavyNQSLTWTKDFVG--------------------------------------------------------------------------------------------------------------------------------------------------------------
>UniRef100_A0A7J4PKY3	94	0.271	1.237E-16	26	128	298	10	115	196
--------------------------DERAFTGLESAIVLTAFVVVAAVFSYVVLGAGFTTSDTAKATIDEGVKQVSSSVELCGDVIAKEGS-TDGTVGYILATLQLTAGQAPVDIGEnsgdGMIVVSYTDSN-------------------------------------------------------------------------------------------------------------------------------------------------------------------------
>UniRef100_A0A1F5D0M8	94	0.349	1.237E-16	27	125	298	6	111	208
---------------------------RRGMTGLETAIILVAFVITAAAFAFVILNMGSLTAEKAQSVIATGMAEASSSMLIDNGVVgYFGNTTTapvlqsNVYLYKVVFYIKLSQGHEPIDVSDNRLVATYT----------------------------------------------------------------------------------------------------------------------------------------------------------------------------
>UniRef100_A0A842LTB3	94	0.333	1.237E-16	23	139	298	1	114	227
-----------------------RRINRRGIVGIEAAIVLIAFVIVAAAFSFMVVNMGLTSTERSKEAIAQGLKESSCPLILDGTLLLKSGNTAD-NVTTIIIPLK-TLGVKYVPMWTNETVVSLKIGTD-VALANIYAG--------------------------------------------------------------------------------------------------------------------------------------------------------------
>UniRef100_A0A7D5R929	94	0.350	1.237E-16	27	143	298	11	125	228
---------------------------HRGVIGVESAIVMIAFVIVAAALAFVVLNMGFSTTQRAKTAIVSSLEESSSALEIAGKVTASGDVSPTGKINVTSIPVKVASGGSSVNLGNTTMAVKYFSG--SVEYDNIMTGILST----------------------------------------------------------------------------------------------------------------------------------------------------------
>UniRef100_A0A7D5M5G0	94	0.365	1.237E-16	27	141	298	11	122	234
---------------------------HRGVIGVESAIVMIAFVIVAAALAFVVLNMGFTTTQKAKTSIISSLDEASSSMQIAGKVIGSGDT-TVGKLNMTAFPIKIASGGANVNLDAKTAAVKYV--SNSIDYDNIYVGTL------------------------------------------------------------------------------------------------------------------------------------------------------------
>UniRef100_A0A2S2KR37	94	0.358	1.237E-16	27	143	298	11	124	237
---------------------------HRGVIGVESAIVMIAFVIVAAALAFVVLNMGFTTSQKAKTSIISSLGESSSSMQVAGKVIGQG-YVNGGSLNATAFPFKVSSGGSDVNLDAETMAVKYV--SNGENYDNIYVGTLST----------------------------------------------------------------------------------------------------------------------------------------------------------
>UniRef100_A0A7V3SCZ3	94	0.317	1.237E-16	27	128	298	11	110	378
---------------------------EKGITGLETAIIIIAFVVVAAVFAYTILSSGLFSSQKAEETVHSGVSQSQATSELRGSVLaYKGTANGDDCITKIQFTVGNAlVDGREIDLTPPY----YIDPN-------------------------------------------------------------------------------------------------------------------------------------------------------------------------
>UniRef100_A0A314ZSS3	93	0.277	1.672E-16	28	128	298	9	106	186
----------------------------KAFTGLEAAIVLIAFVVVAAVFSYVMLGAGFYTTQKSQEVVHTGVQQASSSVELTGDIIAEGDTTAKELSNVTLF-LQLTAGGSPVDI--NKTLIVYSDAN-------------------------------------------------------------------------------------------------------------------------------------------------------------------------
>UniRef100_A0A916FWX0	93	0.288	1.672E-16	21	126	298	0	102	189
---------------------MNTKFnrmmkDESGITALETAIILIAFVVVAAIFAFTVLSTGTFLTERSKEAAYAGLQEVRGSMELKGSVV-LENTGQE-----VVFNIATVAGGSSVDLSKVK--ITYRD---------------------------------------------------------------------------------------------------------------------------------------------------------------------------
>UniRef100_A0A833E0I7	93	0.343	1.672E-16	28	126	298	5	100	192
----------------------------KGMVGIEAAIVLIAFVIVAAALAFVALNMGFFTTQKSKEVIARGLEEASSALEVDGSIIGKNDNNKMSG---IAIPLKLATGRTPIDIKKTSIKIVTAD---------------------------------------------------------------------------------------------------------------------------------------------------------------------------
>UniRef100_A0A0E3P0H8	93	0.266	1.672E-16	26	126	298	12	115	198
--------------------------DEKAFTGLESAIVLTAFIVVAAVFSYVVLGAGFSTSDTAKATVDEGIKQATSSIELAGDVIGVEGS-TDNTLDNLLVTIQLTAGQAPVDIGENSTddmlVVSYWD---------------------------------------------------------------------------------------------------------------------------------------------------------------------------
>UniRef100_A0A7M1UQT8	93	0.359	1.672E-16	25	135	298	0	111	202
-------------------------MAKKGIVGIEAAIVLIAFVIVAAALAFVVINMGMYTTQKSKEVMQQGLNEATTALEVDGSVLGYVETGPE--VTYIYIPLKVSPGQLAVDFSSDKIDIVINLPtgaYSKINMGN------------------------------------------------------------------------------------------------------------------------------------------------------------------
>UniRef100_A0A833E8E8	93	0.343	1.672E-16	28	126	298	5	100	204
----------------------------KGMVGIEAAIVLIAFVIVAAALAFVALNMGFFTTQKSKEVIARGLEEASSALEVDGSIIGKNDNKKMAG---IAIPLKLATGRTPIDIKKTSIKIVTAD---------------------------------------------------------------------------------------------------------------------------------------------------------------------------
>UniRef100_J1AQE5	93	0.270	1.672E-16	30	131	298	10	118	204
------------------------------FTGLEAAIVLIAFVVVAAVFSYVMLGAGFFTSQKSQEVVHTSVDQASSSLEVRGDVYgmdngnmtkAKDNVEANQKIDTLQFNVALTSGGSPVDI--NKTVLTYMTADEVV----------------------------------------------------------------------------------------------------------------------------------------------------------------------
>UniRef100_A0A8J7W503	93	0.288	1.672E-16	24	127	298	3	104	206
------------------------KKNENAFTGLEAAIVLIAFVVVAAVFSYVMLGAGFFTAQKAQDVVHSGIGQAASSIEVVGDVYGEASEDNADNLTHVRFRVQLTSGMSNMNL--GHMRVTYADS--------------------------------------------------------------------------------------------------------------------------------------------------------------------------
>UniRef100_A0A0E3SA45	93	0.298	1.672E-16	26	128	298	7	108	209
--------------------------DEKGFTGLEAAIVLVAFVVVAAVFSYVMLGAGFYTTQKSQEVVHTGVAQASSSVELSGDLVATGDlTAGSECLDIVTLCLQPTAGGSAVDM--ATTLITVTTPN-------------------------------------------------------------------------------------------------------------------------------------------------------------------------
>UniRef100_A0A7C3XKX8	93	0.333	1.672E-16	27	125	298	7	103	212
---------------------------KKGMTGIETAIILIAFVIAASVFAFAVLNMGLISTQRAQEAVGAGLAQASSSLQL--ESLVCEASGNPMKVDNITILVKLAPGQAPVDFNQSRLTISYK----------------------------------------------------------------------------------------------------------------------------------------------------------------------------
>UniRef100_A0A3D1LYY7	93	0.305	1.672E-16	22	129	298	9	116	214
----------------------NLYSDRKGITGLETAIILIAFIVVAAVFAFTVMTTGLFSTEKAKTTAQAGIAEASSTFAPKGAIVATRDPAAPARVQNIFVQLQPATGATGSSINAADLAFIYVDQNQ------------------------------------------------------------------------------------------------------------------------------------------------------------------------
>UniRef100_A0A7C5YHQ5	93	0.322	1.672E-16	27	141	298	4	118	224
---------------------------RRGIVGIEAAIVLIAFVLVASALAFVVLNMGMFTTQKSKEIIARAYEESTRAIDIAGNVKAKTSNG---VIDLVAIPIKLTAGSRAIDLNKTAVAITIIDPNgNAIHRDNayIYNGSV------------------------------------------------------------------------------------------------------------------------------------------------------------
>UniRef100_A0A7C2H6V6	93	0.314	1.672E-16	22	142	298	46	162	292
----------------------NFAYQKRGIIGLEAAIVLIAFVIIAAAFSFMVVNQGLYATERGKTIIQEGLKQASTPLTIDGTAFMRT-TPDGTKVDLIVIPVK-AFGVKYVPAGRNQTVVVLRVGER--AWANAYLGVLY-----------------------------------------------------------------------------------------------------------------------------------------------------------
>UniRef100_A0A7J2LVD4	93	0.418	2.258E-16	26	123	298	8	102	118
--------------------------DKRGIVGIEAAIVLIAFFVIAVALAGVVINMGFYSTQKVKSTISRGISEASSTLQLNGHIIGKTN---GTYLIITAFPIKVSVGKSGVDLNVNTTIVS------------------------------------------------------------------------------------------------------------------------------------------------------------------------------
>UniRef100_A0A2I0PXH8	93	0.291	2.258E-16	30	132	298	9	109	200
------------------------------FTGLEAAIVLIAFVVVAAVFSYVVLGAGFFTSQTAQATVHTGVQQASSSMELVGNVYGLAPASGAANLTSMNVTVALTAGGTGMDLS--QMVVSYRDNNGGYN---------------------------------------------------------------------------------------------------------------------------------------------------------------------
>UniRef100_A0A972TQQ4	93	0.300	2.258E-16	27	129	298	13	121	203
---------------------------QKGITGLETAIILIAFVVVAAVFAYTVLSAGLFATGKSSETVYSGLEATQSTMQLSGPVYAY-DTDDNDYVDKIEFVVKVVQGGEAMDFtagtpatSANKVVIAYSGSQE------------------------------------------------------------------------------------------------------------------------------------------------------------------------
>UniRef100_A0A0E3LVS3	93	0.282	2.258E-16	26	123	298	7	105	204
--------------------------DEKGFTGLEAAIVLVAFVVVAAVFSYVMLGAGFYTTQKSQEVVHTGVQQASSSVELSGDLIATGDlTAGSECLDTVTLCLQPTAGGSSIDLATTLITVS------------------------------------------------------------------------------------------------------------------------------------------------------------------------------
>UniRef100_A0A842QXW8	93	0.349	2.258E-16	27	125	298	5	107	205
---------------------------RTGMTGLETAIILVAFVITAAAFAFVVLNMGFLTAEKAQSVISSGMSEASSALLIDSGVIGQFGSTGgdqaDIDLEKLTFYIKLSQGHEPIDLDDSKLVATYT----------------------------------------------------------------------------------------------------------------------------------------------------------------------------
>UniRef100_A0A7V3W9B9	93	0.243	2.258E-16	27	129	298	20	129	211
---------------------------QQGITGLETAIILIAFVVVAAVFAYTVISSGLFATEKSKESVYEALEETKSTIETNGSMI-LYDADNNDAVDRIDIALKLALNGEPMDFTPNSgttagqnlIIICYQDSRQ------------------------------------------------------------------------------------------------------------------------------------------------------------------------
>UniRef100_A0A075MS76	93	0.353	2.258E-16	27	139	298	3	112	218
---------------------------RRGVTGVESAIVLIAFVIVAAAIAYVVLNSGFQTTEKAKSAITSGLSEASSGIEVAGAATGKGNVTNAVVAAY-TIPAKLAAGGSSIDIAPDKMIIRY--SSKAVSYDNIYSG--------------------------------------------------------------------------------------------------------------------------------------------------------------
>UniRef100_A0A497MGV1	93	0.358	2.258E-16	23	139	298	1	113	236
-----------------------RRSGRKGIVGIEAAIVMIAFVIVASAFAFMVVNMGLTSTQRSKEAIQQGLKEASCPLTLDGSLLLKSQ--GENNVSAIIIPLK-TLGVKYVPMWTNETVVSIKIGTR-VALANIYAG--------------------------------------------------------------------------------------------------------------------------------------------------------------
>UniRef100_A0A7D5R4W3	93	0.356	2.258E-16	18	141	298	3	128	238
------------------IRKGHRK-SHRGVIGVESAIVMIAFVIVAAALAFVVLNMGFSTTQKAKTTIVSGLGEASSSLQISGKVKGIGCTSSTKgcstpYLNATIIPLKIASGGDSVNLQNSTASVKYI--SNSKSFDNIYKGPL------------------------------------------------------------------------------------------------------------------------------------------------------------
>UniRef100_A0A7C5ZA14	93	0.283	2.258E-16	19	150	298	82	205	272
-------------------RIMNTKLHrnEQGITALETAIILIAFVVVAAIFAFTVLSTGTFLTERSKEASYAGLQEVRGSMELKGSVVL------ESTGDLIVLNLSNVAGGSSQDLSKVK--ITYRDSSTNAEL--TYIDTATTPGANQWV---------------------------------------------------------------------------------------------------------------------------------------------------
>UniRef100_A0A3C0JQK2	93	0.373	3.050E-16	26	108	298	16	97	112
--------------------------DQRGITGLETAIVLIAFVVVASVFAFAVLNVGLLSSQKSEQAALGGLEATSASLSIRGDVIASANAGK-TAIDTVRFNLAPAS---------------------------------------------------------------------------------------------------------------------------------------------------------------------------------------------
>UniRef100_UPI000B0AC0D7	93	0.238	3.050E-16	26	127	298	10	122	129
--------------------------DDKAFTGLESAIVLTAFVVVAAVFSYVVLGAGFTTSDTAKKTIEEGVKQTTSSVELAGDVIAKgtpivttdvngTTTTTGGTVDKILVTLQLTAGQSPVDIGPGMLVVSYADS--------------------------------------------------------------------------------------------------------------------------------------------------------------------------
>UniRef100_A0A7C3G192	93	0.345	3.050E-16	17	129	298	7	113	191
-----------------ALKSMHR--RQRGMTGLETAIVLIAFVTVASVLAYSVLSAGIFSAERGKATVYSGLESAQSTMEIVGSVLGL--SPNQTKLETVQFTASLAIKDTAVDSS--TIVINYFDEEE------------------------------------------------------------------------------------------------------------------------------------------------------------------------
>UniRef100_A0A1F8R6H5	93	0.298	3.050E-16	27	135	298	11	121	192
---------------------------QEGITGLETAIILIAFVIVASVFSYVVLSAGLFSSQKVKEAVNAGLESTMATVEIRGNIIARMQSG---IVSEILICVGIPQAGSPVDFSPSSanispLVISYHDADNFLPTVN------------------------------------------------------------------------------------------------------------------------------------------------------------------
>UniRef100_B8GEH1	93	0.303	3.050E-16	27	128	298	7	105	197
---------------------------EDAFTGLEAAIVLIAFVVVAAVFSYVVLGAGFFTTQKSQETVHTAVGQASSAIEIVGNVYGQADNAGDDIS-SVVFSVGLAAGATPVDI--NKTVLTFSTGD-------------------------------------------------------------------------------------------------------------------------------------------------------------------------
>UniRef100_A0A0W8F0V0	93	0.271	3.050E-16	23	123	298	1	102	200
-----------------------RKFRnnEEAFTGLEAAIVLIAFVVVAAVFSYVVLGAGFFTTQKSQEVVYAGVGSAASNIVVKGDVYGIS-TTTPAKIIYMQFDLGLAAGGYPIDIGQLNMIYS------------------------------------------------------------------------------------------------------------------------------------------------------------------------------
>UniRef100_Q46B36	93	0.254	3.050E-16	26	127	298	10	115	201
--------------------------DDKAFTGLESAIVLTAFVVVAAVFSYVVLGAGFTTSDTAKKTIDEGVKQTTSSVELAGDVIAKESTTTANTVDTLLVTLQLTAGQSPVDIgansDAGMLVVSYADS--------------------------------------------------------------------------------------------------------------------------------------------------------------------------
>UniRef100_A0A0E3Q4H9	93	0.245	3.050E-16	26	127	298	10	115	201
--------------------------DDKAFTGLESAIVLTAFVVVAAVFSYVVLGAGFTTSDTAKKTIDEGVKQTTSSVELAGDVVAKESTATPNTVDTILVTLQLTAGQSPVDIgtssTDGMLVVSYADS--------------------------------------------------------------------------------------------------------------------------------------------------------------------------
>UniRef100_UPI001AEA48E5	93	0.329	3.050E-16	27	123	298	7	100	202
---------------------------EEGFTGLEAAIVLIAFVVVAAVFSYVVLGAGFFTTQKAQQVVYSSVDMASSSLEVLGDVYG---NGTNSYIDGVRFVVGLTSGGSSVDFANTNLVFT------------------------------------------------------------------------------------------------------------------------------------------------------------------------------
>UniRef100_A0A7M1UTS4	93	0.389	3.050E-16	25	119	298	0	91	203
-------------------------MAKKGIVGIEAAIVLIAFVIVAAALAFVVINMGMYTTQKSKEVMQQGLNEATTALEVDGSVLG---YGDNNGITFIYIPLKVSPGQLAVDFSSDK----------------------------------------------------------------------------------------------------------------------------------------------------------------------------------
>UniRef100_A0A497KL71	93	0.314	3.050E-16	29	143	298	8	125	204
-----------------------------GMTGLETAIILVAFVITAAAFAFVVLNMGFLTAEKTQSVISSGMSEASSALLVDSGVIGQFGSTGgdqaDIDLSKLTFYIKLSQGHEPVDLDDSKLVATYT---NARTHAEIYnaNGTIMT----------------------------------------------------------------------------------------------------------------------------------------------------------
>UniRef100_A0A1D2WFQ7	93	0.238	3.050E-16	26	127	298	7	119	205
--------------------------DDKAFTGLESAIVLTAFVVVAAVFSYVVLGAGFTTSDTAKKTIEEGVKQTTSSVELAGDVIAKgtpivttdvngTTTTTGGTVDKILVTLQLTAGQSPVDIGPGMLVVSYADS--------------------------------------------------------------------------------------------------------------------------------------------------------------------------
>UniRef100_A0A2H5YLW6	93	0.310	3.050E-16	27	128	298	10	128	216
---------------------------QEGITGLETAIILIAFVIVASVFAFVVLSTGLFSAERGKETVFAGLNKAQANLELHGSVVVtdlnewndpgtgcVEQAGSDGEPDRVVFSLALAAGGAPVNVDPAATIntvaINYVDQD-------------------------------------------------------------------------------------------------------------------------------------------------------------------------
>UniRef100_UPI000C1EE00B	93	0.338	3.050E-16	26	143	298	5	119	235
--------------------------HRRGISGIEASILAITIVIVAAALAFVVLNMGFSTTQKAKTTISAGLGEASSTIQVDGTIFGSGHV-SAAKLNYTAVPIKIASGGDSVNLDDATAAVKYL--SNSISYDNIYAGTLTT----------------------------------------------------------------------------------------------------------------------------------------------------------
>UniRef100_UPI00209CC306	92	0.308	4.120E-16	21	127	298	0	104	184
---------------------MTLRRNEDAFTGLEAAIVLIAFIVVAAVFSYVMLGAGFFTTQKSQETVYSAIGQAGTNMEVSGPVILETN--TDSQVKSVAFTLILAAGGMPVDMKRVTYTVSTQTS--------------------------------------------------------------------------------------------------------------------------------------------------------------------------
>UniRef100_UPI001E65BFAE	92	0.282	4.120E-16	30	124	298	15	110	184
------------------------------FTGLEAAIVLIAFVVVAAVFSYVMLGAGFFTSQKSKEVVHTGVDQATSSIQLSGDLVAQGDGTELTN---IKITIGLTAGNNPVDVSKitvaGRTVDAY-----------------------------------------------------------------------------------------------------------------------------------------------------------------------------
>UniRef100_A0A8J7W8R7	92	0.303	4.120E-16	23	123	298	5	104	189
-----------------------REMNERAFTGLEAAIVLIAFIVVAAVFSYVMLGAGFFTTQKSQETVYSAIGQAATNMEVSGPII--LMTDNSGTITNATFTLILAAGGSPVDMNKvTYTVMT------------------------------------------------------------------------------------------------------------------------------------------------------------------------------
>UniRef100_X1J9F3	92	0.330	4.120E-16	22	126	298	6	109	190
----------------------NLHRGQRGMTGLETAIILIAFVTVASVLAYSVLSAGIFSAERGKETVYKGLEQAQSTMEIAGSVLGISDNGTpPTTLETVQFNVQLTIPNAKLD--TNAVVCNYWD---------------------------------------------------------------------------------------------------------------------------------------------------------------------------
>UniRef100_A0A1G9AHJ8	92	0.288	4.120E-16	27	144	298	7	117	192
---------------------------EDAFTGLEAAIVLIAFIVVAAVFSYVMLGAGFFATGEAQRSVQTGVAQASSNLELSGPVIVAASNTDDEVAE-ISFFLRLAAGGASVDMKKVTFTVSTKDEMK------TYGYTDVTP---------------------------------------------------------------------------------------------------------------------------------------------------------
>UniRef100_A0A7J4PLT0	92	0.237	4.120E-16	26	140	298	12	132	198
--------------------------DEKAFTGLESAIVLTAFIVVAAVFSYVVLGAGFSTSDTAKATVDEGIKQATSSIELAGDVIAVEGSTENTVSN-LLVTIQLTAGQAPVDIgasdTEGMLVISYMDnstYNASVPWTPTYIGA-------------------------------------------------------------------------------------------------------------------------------------------------------------
>UniRef100_B8GEH8	92	0.276	4.120E-16	30	134	298	14	116	200
------------------------------FTGLEAAIVLIAFVVVASTFTYVVLGAGFFTTQKSQETVHTAVGQASSAVEIVGNVYGKGIAG--TSIDTIVFSIGLAAGATPVDLNKTVLTFSTGDTIETLAFA-------------------------------------------------------------------------------------------------------------------------------------------------------------------
>UniRef100_UPI00082D7801	92	0.277	4.120E-16	26	126	298	5	103	202
--------------------------QEEAFTGLEAAIVLIAFVVVAAVFSYVMLGAGFFTSQKSQEVVHSSMAQASSSVEIVGNVVGLGNTTTHDNLTNVLFTISTTAGGSAYDV--GDVLMTYTD---------------------------------------------------------------------------------------------------------------------------------------------------------------------------
>UniRef100_D5U2X5	92	0.378	4.120E-16	25	119	298	0	91	207
-------------------------MAKKGIVGIEAAIVLIAFVIVAAALAFVVINMGMYTTQKSKEVMQQGLNEATTALEVDGTVLG---YGDTNGITRIYIPLKVSPGQLAVDFSNDK----------------------------------------------------------------------------------------------------------------------------------------------------------------------------------
>UniRef100_A0A7K3Z041	92	0.318	4.120E-16	25	132	298	10	117	216
-------------------------TDEHGFTGLEAAIVLIAFVVVAAVFSFVVLGAGSFTTQTAQATVHTGVAQASSSLEVVGNVMGISRSPTAANARLTFINasVALTAGGTSMDL--AQMVISYADNNGGRN---------------------------------------------------------------------------------------------------------------------------------------------------------------------
>UniRef100_A0A2V3JE92	92	0.237	4.120E-16	26	128	298	3	122	229
--------------------------DNKGFTGLEAAIVLTAFIVVAAVFSYVVLNAGFFTSEKSKEVVHTGVQQVTSSMELAGNVIAhgwkynpsgthyynasdteDNHTLDSTNLTVVELYLTLTAGQSPIDM--DRLTISYTDED-------------------------------------------------------------------------------------------------------------------------------------------------------------------------
>UniRef100_A0A916CRX4	92	0.285	5.564E-16	21	127	298	0	103	191
---------------------MNTKFnrmlkDESGITALETAIILIAFVVVAAIFAFTVLSTGTFLTERSKEAAYAGLQEVRGSMELKGSVVL------ETSGSQVVFNLATVAGGSSVDLSKVKM--TYRDS--------------------------------------------------------------------------------------------------------------------------------------------------------------------------
>UniRef100_A0A7C1DWT2	92	0.268	5.564E-16	26	133	298	6	112	193
--------------------------REEAFTGLEAAIVLIAFVVVAAVFSYVVLGAGFFTTGKSQEAVASGVAQASSSMQILGDVYGLGDSST-QKLTGVQFTLGLTAGGSAIDLNKTTLIWSTADTIKTLTY--------------------------------------------------------------------------------------------------------------------------------------------------------------------
>UniRef100_A0A662JS97	92	0.338	5.564E-16	25	140	298	2	120	197
-------------------------FKKKGVTGIQTAIIMIAFIVVASVLAFAVLNMGLSATQRAQEVGTRGLRQAASALQLHGSVIgydkdYDNEEPGNRTIDLIEICVKLAPGNEPIDVGLGKLTISYT--NTRLHVANIYDGT-------------------------------------------------------------------------------------------------------------------------------------------------------------
>UniRef100_A0A497GP54	92	0.338	5.564E-16	25	140	298	2	120	197
-------------------------FKKKGVTGIQTAIIMIAFIVVASVLAFAVLNMGLSATQRAQEVGTRGLRQAASALQLHGSVIgydkdYDNEEPGNRTIDLIEICVKLAPGNEPIDVGLGKLTISYT--NTRLHVANIYDGT-------------------------------------------------------------------------------------------------------------------------------------------------------------
>UniRef100_A0A7J3YRB8	92	0.370	5.564E-16	39	137	298	0	98	199
---------------------------------------MIAFVVVAAALAFVVLNMGMFTTQRARETINSGLAHASSALEVDGSITALVNS-NGNGVELISIPIRLAPGKDSVDLNPEKlTVALFVTGTQNIAYENIY----------------------------------------------------------------------------------------------------------------------------------------------------------------
>UniRef100_A0A0F8F8K9	92	0.287	5.564E-16	26	127	298	10	116	200
--------------------------DEKAFTGLESAIVLTAFVVVAAVFSYVVLGAGFTTSDTAKKTIDEGVKQTTSSVELAGDVIAKG-TPNATNptINYLIVTLQLTAGQSPVDIgnnsSSGMMVISYSDS--------------------------------------------------------------------------------------------------------------------------------------------------------------------------
>UniRef100_A0A498H0B1	92	0.265	5.564E-16	29	126	298	9	103	202
-----------------------------GFTGLEAAIVLIAFVVVAAVFSYVVLGAGFFTTQKSQEVVHTGVDQASSSMEIIGNTYGI-RSAAVQYLQYVKFTIGNTAGGTGLDISK--MTVSYSD---------------------------------------------------------------------------------------------------------------------------------------------------------------------------
>UniRef100_UPI0020A12621	92	0.269	5.564E-16	23	126	298	2	102	203
-----------------------KRRNDNAFTGLEAAIVLIAFVVVAAVFSYVMLGAGFFTAQKSQEVVHTGIGQASSSIEVVGDVYGIAQTG-ATYLDTVRFSIGLTSGMSPMNISA--MRVHYTD---------------------------------------------------------------------------------------------------------------------------------------------------------------------------
>UniRef100_UPI00064F8CF8	92	0.316	5.564E-16	27	127	298	6	105	206
---------------------------EEGFTGLEAAIVLIAFVVVAAVFSYVVLGAGFFTTQKAQETVYSSVDMASSSIEVLGDIYGWGDN-ESTAIDGVQFVVGLTAGGSSVDFAQTTLVFTNTSE--------------------------------------------------------------------------------------------------------------------------------------------------------------------------
>UniRef100_A0A6H1Z796	91	0.356	7.514E-16	27	126	298	11	107	185
---------------------------QRGMTGLETAIILIAFVTVASVLAYSVLSAGIFSAERGKATVYAGLESAQSTMELQGSVLGL--SPDVLVLEHVQFSVGLTiQGGDEVDMDA--MVINYFD---------------------------------------------------------------------------------------------------------------------------------------------------------------------------
>UniRef100_A0A8J7W8Z0	91	0.321	7.514E-16	22	129	298	3	105	188
----------------------NRKeQREEAFTGLEAAIVLIAFIVVAAVFSYVMLGAGFFTTQKSQETVYSAIGQAATNMEVSGPVILQTNDTGF--VKWANFTLILAAGGLPVDVNR----VTYTLSTQ------------------------------------------------------------------------------------------------------------------------------------------------------------------------
>UniRef100_A0A968QRT2	91	0.261	7.514E-16	26	129	298	9	114	190
--------------------------DQHGQTALETAIILIAFVVVASVFAFTILSAGTASTERGEQAIAAGLEGVQSSMQVKGAILAEGDATAD-EITNLRFTLQLVAGGDPVNLTAGanrVVVIDYRDGTQ------------------------------------------------------------------------------------------------------------------------------------------------------------------------
>UniRef100_A0A2E1AAN4	91	0.258	7.514E-16	22	132	298	5	119	192
----------------------NKLTRnESGQTALEAAIILIAFIVVATVFAFSMLSAGTESTERGNEAIYAGLEGVQSSLAIRGDVIGQ-DTTADTNVDTVVFTLAIVSGGDPIDMTDTSgdnvMIIGYRDGTQFVN---------------------------------------------------------------------------------------------------------------------------------------------------------------------
>UniRef100_A0A0F7GF56	91	0.333	7.514E-16	27	128	298	15	107	194
---------------------------KKGITGLETAIILIAFVTVAAVLAYTVLSAGIFSSERGKEAVYSGLESAQSTMTVKGSVLIVDNAD-------LQFNLAMAVTGGSVDL--NKMVVNYFDSN-------------------------------------------------------------------------------------------------------------------------------------------------------------------------
>UniRef100_B8GEH7	91	0.294	7.514E-16	27	128	298	7	104	196
---------------------------EDAFTGLEAAIVLIAFVVVAAVFSYVVLGAGFFTTQKSQETVHTAVGQASSAVEVVGNVYGEG--TAGTSVDTIVFSIALAAGATSVDI--NKTVLTFSTGD-------------------------------------------------------------------------------------------------------------------------------------------------------------------------
>UniRef100_A0A0E3WRY9	91	0.247	7.514E-16	26	126	298	10	113	197
--------------------------DEKAFTGLESAIVLTAFVVVAAVFSYVVLGAGFTTSDTAKKTIDEGVKQTTSSVELAGDVIAKGDTTNE-KVKYLLVTLQLTAGQSPVDIGEsngtGKMIVSYTD---------------------------------------------------------------------------------------------------------------------------------------------------------------------------
>UniRef100_A0A0F8N510	91	0.257	7.514E-16	26	126	298	10	114	199
--------------------------DEKAFTGLESAIVLTAFVVVAAVFSYVVLGAGFTTSDTAKKTIDEGVKQTTSSVELAGDVIAKGSITAPGAVENLTVTLQLTAGQSPVDIGATNTsglmIVSYTD---------------------------------------------------------------------------------------------------------------------------------------------------------------------------
>UniRef100_A0A968QIB9	91	0.288	7.514E-16	26	118	298	9	105	206
--------------------------DESGQTALETAIILIAFVVVASVFAFTILSAGSSSTERGEEAIYAGLEGVQSSMEVKGAVLAEGAPSSPpvatDPINTLIFRVALVAGGDPVDLTSN-----------------------------------------------------------------------------------------------------------------------------------------------------------------------------------
>UniRef100_A0A7C4D3N8	91	0.297	7.514E-16	27	160	298	8	147	222
---------------------------KRGMVGIEAAIVLIAFVIVAAAFSFMVINMGLFSTQRGKETIQDSLQEASCPLTVDGTILiygktVSGDDNSTGGVSAIVIPLK-TLGVKYVPMQENRTVVTFtiTGGETSISYPNIYKGINNTVNSGWTLNDLVDNVENG-----------------------------------------------------------------------------------------------------------------------------------------
>UniRef100_UPI000C1E1DEC	91	0.351	7.514E-16	23	139	298	4	129	241
-----------------------RKGHRqshRGVIGVESAIVMIAFVIVAAALAFVVLNMGFSTTQKAKTTISAGLGEASSSLEVSGKVTGVGCTSSASdttcattpKLNVTSIPIKVASGGDSINLASATASIKYL--SNTVQYDNIYAG--------------------------------------------------------------------------------------------------------------------------------------------------------------
>UniRef100_A0A8T5AXZ4	91	0.310	7.514E-16	27	142	298	52	163	284
---------------------------RQAIIGLEAAIVLIAFVIIAAAFSFMVVNQGLYATERGKVVIQEGLKQASTPLTIDGTTFVRT-TPDGRTVNVIIVPVK-AFGVKFVAFGRNQTVITLRVGE--KAWANVYCGVLY-----------------------------------------------------------------------------------------------------------------------------------------------------------
>UniRef100_A0A3C0YYD5	91	0.394	7.514E-16	17	87	298	13	81	363
-----------------TLRQFGR--DERGVTGLETAIILIAFVVVASVFAFTVLSTGIFSAERGKETIHAGLQQSRSSVELKGSVVA------------------------------------------------------------------------------------------------------------------------------------------------------------------------------------------------------------------
>UniRef100_A0A832VT80	91	0.235	1.015E-15	26	127	298	10	113	165
--------------------------DEKAFTGLESAIVLTAFVVVAAVFSYVVLGAGFTTSDTAKKTIDEGVRQTTSSIELAGDVIAKG--TSGSTVNTIIVTLQLTAGQSPVDIgadsDAGMMVVSYSDS--------------------------------------------------------------------------------------------------------------------------------------------------------------------------
>UniRef100_A0A9E4ZM39	91	0.352	1.015E-15	29	116	298	9	94	193
-----------------------------GFTGLEAAIVLIAFVVVAAVFAYVVLGAGIFFSEASRSTVHRGIQEAGSSLTVTGSVYGVSNSPEM--ITSIIIPVSLTPGSDPIDIT-------------------------------------------------------------------------------------------------------------------------------------------------------------------------------------
>UniRef100_A0A8J7RV76	91	0.294	1.015E-15	30	124	298	10	101	193
------------------------------FTGLEAAIVLIAFVVVAAVFSYVMLGAGFFTSQKSQEVVHTSVEQASASIEVRGDVYGYDKAKTGEIVG-LQFNLALTAGGSPVDI--NKTVMTY-----------------------------------------------------------------------------------------------------------------------------------------------------------------------------
>UniRef100_A0A0H1QWZ2	91	0.275	1.015E-15	27	128	298	7	113	197
---------------------------EDAFTGLEAAIVLIAFIVVAAVFSYVILGAGFFTTQKSQEVVHTGVSQTSSTLEISGPVIAQA--SSTANLGNVQFYLQIAAGGTSVDMRKvTYTVattehiVTYVDQD-------------------------------------------------------------------------------------------------------------------------------------------------------------------------
>UniRef100_A0A0F8BU14	91	0.238	1.015E-15	26	126	298	10	114	197
--------------------------DEKAFTGLESAIVLTAFVVVAAVFSYVVLGAGFTTSDTAKKTIDEGVKQTTSSVELAGDVIAKGTTGAKPSVDNITVTLQLTAGQSPVDIGtnnaSGLMIVSYTD---------------------------------------------------------------------------------------------------------------------------------------------------------------------------
>UniRef100_A0A1G9AIS5	91	0.282	1.015E-15	27	124	298	7	103	203
---------------------------EDAFTGLEAAIVLIAFVVVAAVFSYVMLGAGFYATQEAQRTVHTGSQQASSSMEIIGNVYGHAqGTGTAAYLDYIEFTVGNTAGGSPIDI--TQTLVTY-----------------------------------------------------------------------------------------------------------------------------------------------------------------------------
>UniRef100_A0A3S3RBY1	91	0.276	1.015E-15	22	255	298	3	220	222
----------------------NMRMNRKGLTGIETAIIVIAFVIAASVFAFAVLNMGLLTTAKAQDAIVSGVGQAQSSLKITSVYAYSDEEGSDAKCKGVAILVQPS-GTANVDFTPTKVAISYKNAN--VAYPDVYEGS----ASDLFITKSDFMNSSG-----DYKGDLYNLLDITHTC--------VVVEIQGDGDMLLEQGEVFAIYINldkvGTTAVLNVYDHFtTEVIPGQGSKLTFTGTMPA-SILKVMMLSG------------------------------------------
>UniRef100_A0A060HIQ3	91	0.361	1.015E-15	23	141	298	5	120	224
-----------------------RQKFRRGVIGIESAIVLIAFVMVAAALSFVILNMGFSTTQKAKTTISSGLDEASSAMEITGGVTGHGNVTQNRLTYY-AVPIKVSPGGQSVNIETENTAIRYYSKN--LVLESTYKGIL------------------------------------------------------------------------------------------------------------------------------------------------------------
>UniRef100_UPI000C1E06CD	91	0.347	1.015E-15	27	141	298	11	123	228
---------------------------HRGVIGVESAIVMIAFVIVAAALAFVVLNMGFSTTQRAKTAIVASLDESSSAVEIAGKVTGAGDISPIGKLNVTAVPLKIASGGSSVNLGNTTMAVKYF--SQSVEYDNIMTGVL------------------------------------------------------------------------------------------------------------------------------------------------------------
>UniRef100_A0A7D5M778	91	0.400	1.015E-15	18	137	298	3	118	233
------------------IRKGHRK-SHRGVIGVESAIVMIAFVIVAAALAFVVLNMGFSTTQKAKTTIVSSLSEASSALQVAGKVTAIGDI-TLSNIRVVSIPIKVASGGDSVNLQNTTASIKYM--SNSKEYDNIY----------------------------------------------------------------------------------------------------------------------------------------------------------------
>UniRef100_A0A3G1B1B3	91	0.375	1.015E-15	23	141	298	4	129	237
-----------------------RKGHRqshRGVIGVESAIVMIAFVIVAAALAFVVLNMGFSTTQKAKTTIGSGLTEASSSLTVAGKVTGTGCTTSAGgcsstpYLNVTSIPIKIASGGESVNLALATASVKYI--SNSIQYDNIYVGPL------------------------------------------------------------------------------------------------------------------------------------------------------------
>UniRef100_A0A9E4XAI7	91	0.297	1.015E-15	25	134	298	12	121	368
-------------------------GQEEGITGLETAIVLIAFVVVASVFAFAVLSTGLLSAEKSKATALGGLAEAGSTMFVKGAVVGKGNAGRTR-IDTLTFQVTvGSQANAGVDLSTSNLSLRYTSAVESVNLD-------------------------------------------------------------------------------------------------------------------------------------------------------------------
>UniRef100_A0A2I0PDC8	91	0.316	1.370E-15	26	123	298	6	101	190
--------------------------DEDGFTGLEAAIVLIAFVVVAAVFSYVVLGAGFFTTQKAQESVHTAVGQATSAVELSGPVMVQAGAGNT--VSNASFYLQLAAGGASVDVSKIGYTVS------------------------------------------------------------------------------------------------------------------------------------------------------------------------------
>UniRef100_A0A0H1QX45	91	0.306	1.370E-15	29	116	298	9	94	193
-----------------------------GFTGLEAAIVLIAFVVVAAVFAYVVLGAGILFSEESRSVVHQGIQEAGSSLTVTGGVYGISNTPG--RIDSIIVPVGLAAGSEPIDIT-------------------------------------------------------------------------------------------------------------------------------------------------------------------------------------
>UniRef100_A0A2I0NYI9	91	0.284	1.370E-15	24	123	298	4	105	195
------------------------KRNDEGFTGLEAAIVLIAFVVVAAVFSYVVLGAGFFTTQKAQETVYSGVAQSTSNIQMIGNVygYGTENAAGSMDVIRIQWNIGLAPGAPSLDISKMIIVVS------------------------------------------------------------------------------------------------------------------------------------------------------------------------------
>UniRef100_UPI001E350B8B	91	0.264	1.370E-15	26	127	298	10	112	196
--------------------------DEKAFTGLESAIVLTAFVVVAAVFSYVILGAGFTTSDTAKSTIDEGVKQTTSSVGLAGDVIAKSN---ENKVNEIILTLQLTAGQSPmdigVDSSEGMMVVSYSDS--------------------------------------------------------------------------------------------------------------------------------------------------------------------------
>UniRef100_A0A075MT50	91	0.377	1.370E-15	23	128	298	6	110	225
-----------------------RQKLRRGVIGIESAIVLIAFVMVAAALSFVILNMGFSTTQKAKTTIASGLDEASSAMEITGGVTGHGNVTQNRLTYY-AVPIKVSPGGQSVNVETGNTAIRYYSKN-------------------------------------------------------------------------------------------------------------------------------------------------------------------------
>UniRef100_S2EPE1	91	0.333	1.370E-15	27	143	298	9	129	237
---------------------------HRGVIGVESAIVMIAFVIVAAALAFVVLNMGFSTTQKVKTITTSSLEEASSAMEISGTVYGIGCTSSASgcdatqKINATIIPIKIAAGGNLVNFAPDITAISFFTKD--VEYTNIYAGTITT----------------------------------------------------------------------------------------------------------------------------------------------------------
>UniRef100_A0A2A3T7R3	91	0.356	1.370E-15	27	141	298	11	122	237
---------------------------HRGVIGVESAIVMIAFVIVAAALAFVVLNMGFTTSQKAKTSIISSLNEASSSMQIAGKVIG-SGYPNGSVLNVTAFPIKVSSGGGNINLEALTTAVRYV--SNSLDYGDIYVGTL------------------------------------------------------------------------------------------------------------------------------------------------------------
>UniRef100_A0A835S606	91	0.390	1.370E-15	27	136	298	11	117	238
---------------------------HRGVIGMEAAIVLIAFVIVAAALAFVVLNMGFATTQKAKTSIISSLGQASSSLAISGKVTAVANV-TDGVINATIIPIRITAGGDSINLDNAT--VSLKYISNSVEYDNI-----------------------------------------------------------------------------------------------------------------------------------------------------------------
>UniRef100_UPI00082CEB43	90	0.340	1.849E-15	29	116	298	9	94	193
-----------------------------GFTGLEAAIVLIAFVVVAAVFAYVVLGAGLLFSEESRSTVHRGIQEAGSSLTVTGGVYGVSNTPGMISS--IIVPVGLTAGSEPIDIT-------------------------------------------------------------------------------------------------------------------------------------------------------------------------------------
>UniRef100_A0A1V5A7Y7	90	0.303	1.849E-15	27	125	298	7	104	194
---------------------------EDAFTGLEAAIVLIAFVVVAAVFSYVVLGAGFFTTQKSQETIYAGVGQSTSNIEIVGPV-SVNATTAGTGVSAIMFKIKPAAGASDIDLQKMTFTITTK----------------------------------------------------------------------------------------------------------------------------------------------------------------------------
>UniRef100_B8GEH4	90	0.297	1.849E-15	27	127	298	7	103	196
---------------------------EDAFTGLEAAIVLIAFVVVAAVFSYVVLGAGFFTTQKSQETVHTAVGQASSAVEIVGNVYGKG--TAGTSIGTVVFSIGLAAGATSVDI--NKTVLTFSTG--------------------------------------------------------------------------------------------------------------------------------------------------------------------------
>UniRef100_L0HHV3	90	0.281	1.849E-15	30	132	298	10	110	204
------------------------------FTGLEAAIVLIAFVVVAAVFSYVVLGAGFYTTQTAQATVHTGVAQASSSVEIAGSVMGVALGEDPTRLTYINASIILMAGGTPMDL--NQMVISYSDTHGGRN---------------------------------------------------------------------------------------------------------------------------------------------------------------------
>UniRef100_A0A2I0D2Z4	90	0.271	1.849E-15	30	132	298	10	110	204
------------------------------FTGLEAAIVLIAFVVVAAVFSYVVLGAGFYTTQTAQATVHTGVAQASSSVEIAGNVIGIALGENPSRLTYINASIMLMAGGTPMDL--TQMVISYSDSGGGRN---------------------------------------------------------------------------------------------------------------------------------------------------------------------
>UniRef100_A0A832TTF2	90	0.301	1.849E-15	27	132	298	6	107	205
---------------------------EDAFTGLEAAIVLIAFVVVAAVFSYVVLGAGFFTTQTAQATVHTGVAQASSSLEVVGNVMGISNAG--TKLSYVNMSVALTAGGTAMDL--NQMVISYNDNNGGRN---------------------------------------------------------------------------------------------------------------------------------------------------------------------
>UniRef100_L0HFG7	90	0.307	1.849E-15	27	130	298	10	111	211
---------------------------EDAFTGLEAAIVLIAFVVVAAVFSYVVLGAGFFTTQTAQATVHTGVAQASSSLEIVGNVMGIAVDPASNRLTFINTSVALTAGGTAMDL--TQMVISYSDSKGG-----------------------------------------------------------------------------------------------------------------------------------------------------------------------
>UniRef100_A0A662TDX4	90	0.274	1.849E-15	27	137	298	12	133	213
---------------------------KKAITGIETAIILIAFVIVAAAFAFIILSMGFFAGERAKGVISGGLKEAASAIELDGSVIAYGGrvtgsqgnfttstTGTLNCVTSIVIYIKLSTGQQPMDLRVGRLTILYANTKTSI--DNIY----------------------------------------------------------------------------------------------------------------------------------------------------------------
>UniRef100_A0A520JX99	90	0.281	1.849E-15	26	126	298	3	110	213
--------------------------DKRGFTGLEAAIVLTAFVVVAAVFSYVVLNAGFFTTQKSKEVVHTGSMLYTTSAELTGSVIGYSLTqsgdiltvaSGGTRLNATRFYLQLTAGENPIDM--EGLTISYLD---------------------------------------------------------------------------------------------------------------------------------------------------------------------------
>UniRef100_A0A8T5ABB6	90	0.309	1.849E-15	27	139	298	8	116	213
---------------------------KRGMVGIEAAIVLIAFVIVAAAFSFMVINMGLFSTQRGKETIQDALQEASCPLTVDGALQVKGN--SSSGVSAIVIPLK-TLGVKYVPMEANRTVVTLSIVGK-VTYPNIYGG--------------------------------------------------------------------------------------------------------------------------------------------------------------
>UniRef100_UPI00228153A6	90	0.388	1.849E-15	34	141	298	1	105	221
----------------------------------ESAIVMIAFVIVAAALAFVVLNMGFSTTQKAKTTIGSSLGEASSSLEIAGKVTALGNV-TQAKLEVIGIPIKIASGGESVNLNAATAAVKYI--SNSVEYDNIYAGTL------------------------------------------------------------------------------------------------------------------------------------------------------------
>UniRef100_F3KJ38	90	0.301	1.849E-15	27	168	298	11	163	226
---------------------------HRGVIGVESAIVMIAFVIVAAALAFVVLNMGFSTTQKTKQAIVSSTDEASSALEIAGKVIG-SGHITAGKLNATAIPIKIVSGGASINLNPQNAAIRYLSNN--VEHGNIYAGALPTgvydtlsdamqaAVTAGYISGNPVNGTSPDETKavFYFN---------------------------------------------------------------------------------------------------------------------------------
>UniRef100_A0A0D5C1S6	90	0.297	1.849E-15	27	188	298	11	175	234
---------------------------HRGVIGVESAIVMIAFVIVAAALAFVVLNMGFTTSQKAKTSIISSLGEASSSMQVAGKVIGEGDSST-GYLNMTAFPIKVSSGGNDINLEAKTTSVRYV--SNSIDYSDIYVGTLtgefksLSSATAQAVSDGSSGDETFGQIDNSPTGASPGPTYTRAFIYFTQEST-------------------------------------------------------------------------------------------------------------
>UniRef100_A0A0D5C1B5	90	0.322	1.849E-15	27	139	298	11	129	240
---------------------------HRGVIGVESAIVMIAFVIVAAALAFVVLNMGFTTSQKAKTTIISGLGESSSSMQVAGKVTAVGCTSTSSdttcattpKINATAYPIKVTTGGDAVNLELATTAVKYL--SNSVEYDDIYSG--------------------------------------------------------------------------------------------------------------------------------------------------------------
>UniRef100_A0A972QXR6	90	0.346	1.849E-15	21	117	298	5	102	379
---------------------YRIKQDQTGITGLETAIILIAFIVVASVFAYTILSAGLFSSQKTEEVVHSGIEEAESTIKLVGNAIaYKGTASGDECVTRLQLVLGKAAAGGAIDLTP------------------------------------------------------------------------------------------------------------------------------------------------------------------------------------
>UniRef100_A0A0F8DDL5	90	0.290	2.496E-15	27	126	298	8	104	191
---------------------------EKGFTGLEAAIVLVAFVVVAAVFSYVMLGAGFYTTQKSQEVVHTGVAQASSSVELSGDVISCGADGELKN---LTMFLQLTSGGSPVDVNQTLIVFTSRD---------------------------------------------------------------------------------------------------------------------------------------------------------------------------
>UniRef100_A0A117MEW9	90	0.313	2.496E-15	21	117	298	0	98	193
---------------------MSLKRKEDGFTGLEAAIVLIAFIVVAAVFSYVMLGAGFFTTQKSQETVYGAVGTATANMEVSGPVVIETDDTAapENNVENVTFTVVLAAGGAPMDTSK------------------------------------------------------------------------------------------------------------------------------------------------------------------------------------
>UniRef100_A0A0E3SCF1	90	0.247	2.496E-15	26	126	298	10	113	197
--------------------------DEKAFTGLESAIVLTAFVVVAAVFSYVVLGAGFTTSDTAKKTIDEGVKQTTSSVELAGDVIAKG-TPATPSVDTIIVTLQLTAGQSPVDIgtdnTSGLMIVSYTD---------------------------------------------------------------------------------------------------------------------------------------------------------------------------
>UniRef100_A0A1F8N7L3	90	0.288	2.496E-15	21	135	298	5	126	197
---------------------SNARKTEKGITGLETAIILIAFVIVASVFAYVVLSAGLFSSQKAKEAVNSGLQSTMATVEIRGNIVA---HMVGAEVQDISFCVGVPAAGSPVDFTPASanatdnrtqlVVVSYSDAQNYLPSVN------------------------------------------------------------------------------------------------------------------------------------------------------------------
>UniRef100_A0A0X3BNH7	90	0.290	2.496E-15	27	136	298	7	116	198
---------------------------EDAFTGLEAAIVLIAFIVVAAVFSYVMLGAGFFATGEAQRVVQTGVAQASSNLELSGPVIVTATSSSGGAVAKISFLLQLAAGGASVDMKKVTFTVSTAKEMETYTYGEI-----------------------------------------------------------------------------------------------------------------------------------------------------------------
>UniRef100_A0A2I0PDT4	90	0.292	2.496E-15	27	132	298	6	107	207
---------------------------EDAFTGLEAAIVLIAFVVVAAVFSYVVLGAGFFTTQTAQATVHTGVAQASSSLEVVGNVMGISNEGDQLSYANIS--VALTAGGTAMDL--DQMVVSYTDNNGGRN---------------------------------------------------------------------------------------------------------------------------------------------------------------------
>UniRef100_A0A7J3QAL5	90	0.342	2.496E-15	24	128	298	5	106	213
------------------------KRARRGIVGIEAAIVLIAFVLVASALAFVVLNMGMFTTQKTKEVIARAYEESTRAIDIAGNVKAKVN---NSKLVLVAIPIKLTAGARPIDLNKTAVAITVILPD-------------------------------------------------------------------------------------------------------------------------------------------------------------------------
>UniRef100_A0A2E5BXK9	90	0.317	2.496E-15	26	129	298	13	119	215
--------------------------DQRGITGLETAIILIAFIVVAAVFAFTVMTTGLFSTEKAKTTAQAGIAEASSTFAPKGGLIaecAQNAQGACTRVEALTFQITTASGSTGTSIARDKIALIYSDDNQ------------------------------------------------------------------------------------------------------------------------------------------------------------------------
>UniRef100_A0A8T5A5G5	90	0.363	2.496E-15	27	144	298	8	126	233
---------------------------RRGIIGIEAAIILIAFVIIAAAFAFMAINMGLFATQRSKDTISQGLREASSPLQVDGNVFIRVVND-DLKINATIIPLR-AMGVKYVPVGQNETVVSLsivSSNGNSKAYANIYYGVNASY---------------------------------------------------------------------------------------------------------------------------------------------------------
>UniRef100_A0A952U9B8	89	0.292	3.368E-15	19	127	298	4	113	189
-------------------KTVNR--NENGQAALETAIILIAFIVVSSIFAFTILSAGSSSTEKGKEAIAAGMQSVQSSMSVKGAVIAKANATKD-AVDTVVFTLALVSGGSPIDLKAAaadrKVIIGYRDG--------------------------------------------------------------------------------------------------------------------------------------------------------------------------
>UniRef100_A0A3N5MIV9	89	0.308	3.368E-15	30	123	298	10	102	190
------------------------------FTGLEAAIVLIAFVVVAAVFSYVVLGAGFFTSQKSQETVYKSVEQATSNIQMVGNVYGLATTP-SSGINTITFSISLTPGAPDADLTKMTVMFS------------------------------------------------------------------------------------------------------------------------------------------------------------------------------
>UniRef100_A0A063ZC46	89	0.306	3.368E-15	29	116	298	9	94	193
-----------------------------GFTGLEAAIVLIAFVVVAAVFAYVVLGAGILFSEESRSVVHQGIQEAGSSLTVTGGVYGISNTPG--RIDSIIVPVGLTAGSEPIDIT-------------------------------------------------------------------------------------------------------------------------------------------------------------------------------------
>UniRef100_A0A9E3T7G3	89	0.268	3.368E-15	27	137	298	10	128	198
---------------------------ESGQAALENAIILIAFIVVASVFAFTILSAGSSSTEKGEQAIYEGLESVQSSMNVKGAVIAtAADAGPDKTVVDVVFTLALAGGGEPVDLTtvegKQTVVIGYRDGetfNANVPWENMF----------------------------------------------------------------------------------------------------------------------------------------------------------------
>UniRef100_UPI00064F15DD	89	0.261	3.368E-15	26	129	298	10	120	199
--------------------------DDRAFTGLESAIVLTAFVVVAAVFSYVVLGAGFTTSDTAKKTIDEGVKQTTSSVELAGDVIAIeGNEDNETadAVEKILVTLQLTAGQSAVDIGNtqddGMLVVSYSDSSK------------------------------------------------------------------------------------------------------------------------------------------------------------------------
>UniRef100_A0A1E7GE44	89	0.297	3.368E-15	27	123	298	8	108	202
---------------------------EKGFTGLEAAIVLIAFVVVAAVFSYVMLGAGFFTTQKSQEVVHTGVTQASSSVELSGNVISQGGiegaGTVLNEIDTVDMFMQLTSGGSEVDIGKTLIVVS------------------------------------------------------------------------------------------------------------------------------------------------------------------------------
>UniRef100_A0A0E3PR80	89	0.235	3.368E-15	26	127	298	23	128	212
--------------------------DDKAFTGLESAIVLTAFVVVAAVFSYVVLGAGFTTSDTAKKTIDEGVKQTSSSVGLAGDVIAKGTPGATPTVDNITITLQLTAGQSPVDIgadsTTGMMVVAYSDS--------------------------------------------------------------------------------------------------------------------------------------------------------------------------
>UniRef100_A0A7C5X2X9	89	0.350	3.368E-15	27	123	298	13	108	221
---------------------------RRGIVGIEAAIVLIAFVLVASALAFVVLNMGMFTTQKSKEVIARAYEESTRAIDIAGNVVAKT-TADRSSLDLVAIPIKLTAGSRAVDLNKTAVAIT------------------------------------------------------------------------------------------------------------------------------------------------------------------------------
>UniRef100_A0A2E6WS32	89	0.308	3.368E-15	26	132	298	12	117	232
--------------------------DNSGITGLETAIILIAFVVVAAVFAFTVMTTGLFSTEKAKTTAQAALTEASSSFIIKGAVTARANI-VDGAMSSISFNIALASGADQQTMDPGELSFLWTDDNNSFA---------------------------------------------------------------------------------------------------------------------------------------------------------------------
>UniRef100_A0A7V2KNN0	89	0.390	3.368E-15	26	89	298	19	82	373
--------------------------DEMGITGLETAIILIAFVVVASVFAYTVLSAGIFSSERGKEAVYAGLKEARGTLEPKGSVIATG----------------------------------------------------------------------------------------------------------------------------------------------------------------------------------------------------------------
>UniRef100_A0A9D8FZZ7	89	0.362	3.368E-15	19	117	298	2	103	382
-------------------RIVNRIVrDERGITGLETAIILIAFIVVASVFAYTVLSAGLFSAQKTEEVIRTGINETESTVQIDGNVVAYKGTANaDECVAKFSFTVEKAlPGGGSIDLTP------------------------------------------------------------------------------------------------------------------------------------------------------------------------------------
>UniRef100_A0A952U8Q4	89	0.295	4.546E-15	27	127	298	10	113	189
---------------------------ENGQAALETAIILIAFIVVASIFAFTILSAGSSSTEKGKEAIAAGMQSVQSSMSVKGAVIAKANVAKD-AVDSVVFTLALVSGGAPIDLKSAvadrKVIIGYRDG--------------------------------------------------------------------------------------------------------------------------------------------------------------------------
>UniRef100_UPI001BD9D5E3	89	0.250	4.546E-15	27	153	298	7	122	195
---------------------------EDAFTGLEAAIVLIAFIVVAAVFSYVMLGAGFFATGEAQRVVDTGVAQASSAVELSGPVIVQASSTDGGSVGSVKFFLQLAAGGAPVDMKKVTFTVATAKE-----------MKTYTYAGDNDVTHE------------------------------------------------------------------------------------------------------------------------------------------------
>UniRef100_A0A847EJP1	89	0.302	4.546E-15	27	135	298	15	119	203
---------------------------EKGMTGLETAIILIAFVTVASVLAYSVLSAGIFSAEKGKETVYSGLQSAQASTEVHGSVIGSSAD--NSTLNYIEFLIGLTIPDEKVDIS--SLVVNFYDSTNSTNVQN------------------------------------------------------------------------------------------------------------------------------------------------------------------
>UniRef100_D5U1N2	89	0.381	4.546E-15	25	116	298	0	96	214
-------------------------MAKKGIVGIEAAIVLIAFVIVAAALAFVVINMGMYTTQKSKEVMQQGLNEATTALEVDGSVLGyvidtDAGAPVVPGIQYIYIPLKVSPGQLAVDFS-------------------------------------------------------------------------------------------------------------------------------------------------------------------------------------
>UniRef100_A0A524N5F2	89	0.351	4.546E-15	22	127	298	47	157	252
----------------------NNLRNRRGMTGLETAIILVAFVITAAAFAFVILNMGFITAEKAQSVISTGMSEATSSLLIDNGVVAnFVNTTGgeqsDICMTKLTFYIKLSQGHSPIDVDDSRLVATFTNE--------------------------------------------------------------------------------------------------------------------------------------------------------------------------
>UniRef100_A0A7C0U0P0	89	0.423	6.133E-15	19	96	298	3	80	92
-------------------RSDTRKTRRLGLTGLETAIILIAFVIVAAAFAFAVLNLGFASTQKSGEVLKAGLEEATSSIEPAGSVIAGGGLSGDTY---------------------------------------------------------------------------------------------------------------------------------------------------------------------------------------------------------
>UniRef100_A0A832U7T6	89	0.295	6.133E-15	26	123	298	6	101	190
--------------------------DEDGFTGLEAAIVLIAFVVVAAVFSYVVLGAGFFTTQKAQESVHTAVGQATSAVELSGPVMVEGGAGDT--VTNASFYLQLGAGGNPVDVTKIGYTVS------------------------------------------------------------------------------------------------------------------------------------------------------------------------------
>UniRef100_UPI001E3E7539	89	0.252	6.133E-15	26	127	298	10	116	202
--------------------------DDKAFTGLESAIVLTAFVVVAAVFSYVVLGAGFTTSDTAKKTIDEGVKQTTSSVELAGDVVATCTDPTASAtVNTIIVTLQLTAGQSPVDIgvdsGAGMLVVSYADS--------------------------------------------------------------------------------------------------------------------------------------------------------------------------
>UniRef100_A0A2I0PU78	89	0.279	6.133E-15	23	140	298	6	120	209
-----------------------RRSCEKAFTGLEAAIVLIAFVVVAAVFSYVILGAGFFTSQTAQATVQSGVKVASSSMLLDGNVYGI-RVDQNPYLSYVNVSVALTAGGTSMDLS--QIIVSYNDNNGGYNSSLTYMGV-------------------------------------------------------------------------------------------------------------------------------------------------------------
>UniRef100_A0A641ACD2	89	0.300	6.133E-15	22	129	298	9	118	236
----------------------NLYSDRSGITGLETAIILIAFIVVAAVFAFTVMTTGLFSTEKAKTTAQAGITEASSTFAPKGAIVAQAtgLGTNNARVQTLFVQLQPATGSAGASINRSDLAFIYVDKNQ------------------------------------------------------------------------------------------------------------------------------------------------------------------------
>UniRef100_A0A842MNN5	89	0.292	6.133E-15	13	142	298	40	163	295
-------------SRREVIRALAK--DARAIIGLEAAIVLIAFVIIAAAFSFMVVNQGLYATERGKVVIQEGLKQASTPLTIDGTTFVRT-TADGKAVNVIIIPLK-AFGVKFVAVGRNQTVIVLKVGD--KAWANAYLGVLY-----------------------------------------------------------------------------------------------------------------------------------------------------------
>UniRef100_A0A5N9G9V6	89	0.415	6.133E-15	22	86	298	8	72	350
----------------------NRARDESGVTGLETAIILIAFVVVASVFAFTVLSTGIFSAERGKETIHAGLTGARSSMELKGSIV-------------------------------------------------------------------------------------------------------------------------------------------------------------------------------------------------------------------
>UniRef100_A0A8J7W946	88	0.303	8.275E-15	26	127	298	5	103	186
--------------------------EEDAFTGLEAAIVLIAFIVVAAVFSYVMLGAGFFTTQKSQETVYSAIGQAATNLEVSGPVVLKTSGG---SVEQANFTLILAAGGVPVDLKKVTYTLSTQDQ--------------------------------------------------------------------------------------------------------------------------------------------------------------------------
>UniRef100_A0A916CMN0	88	0.270	8.275E-15	21	126	298	0	102	189
---------------------MNKKFthmlkDESGITALETAINLIAFVVVAAIFAFTVLSTGTFLTERSKEAAYSGLQEVRGSMELKGSVV-LEGTGTMA-----VFNLATVAGGSSVDLSKVKM--TYRD---------------------------------------------------------------------------------------------------------------------------------------------------------------------------
>UniRef100_A0A0E3QC01	88	0.219	8.275E-15	26	126	298	10	112	196
--------------------------DDKAFTGLESAIVLTAFVVVAAVFSYVVLGAGFTTSDTAKKTIDEGVKQTTSSVELAGDVIA--RSGDNSKVDNITVTLQLTAGQAPVDIGNdskvGMLVVSYAD---------------------------------------------------------------------------------------------------------------------------------------------------------------------------
>UniRef100_A0A1G9AHV1	88	0.315	8.275E-15	29	123	298	13	106	198
-----------------------------GFTGLEAAIVLIAFVVVAAVFGYVVLTMGLLFSGESQSTIHQGIRQAGSACMVSGTVYGVSSPPYD-YLNSIIIPIKLTSGSEPIDMTTVSLRLT------------------------------------------------------------------------------------------------------------------------------------------------------------------------------
>UniRef100_A0A101GR10	88	0.315	8.275E-15	21	115	298	11	103	203
---------------------PHRGLPETGFTGLEAAIVLIAFVIVAAVFAYVVLTTGILFSGESQSTIHQGIREAGSSVTVTGMVYGVSNTPG--YIDSVIVPVGLTAGSEPIDF--------------------------------------------------------------------------------------------------------------------------------------------------------------------------------------
>UniRef100_E1RJJ6	88	0.323	8.275E-15	30	126	298	9	107	207
------------------------------FTGLEAAIVLIAFVVVAALFSYVVLGAGFFTTQKAQETVYSGVGMASSSLEILGDVYGnsTGVGGTNAEIDGVMFVTGLTAGGSSIDFSRTTITYSNKD---------------------------------------------------------------------------------------------------------------------------------------------------------------------------
>UniRef100_A0A8T5A1U8	88	0.274	8.275E-15	26	178	298	12	168	209
--------------------------QKRAMVGLEAAIILIAFVIIAGAFSFMVINQGLFATERGKTVVQDSLRQASTPLIVDGSIM--LNATNATHINAVVIPLR-AYGVKYVALGKNETAVTLKVA--GQAWPNIYDGTntmeagnsfddLLSNVNAGSAI-LFIQNSNGDD-ALDSNEKGYLVVHLS-----------------------------------------------------------------------------------------------------------------------
>UniRef100_S2EVP6	88	0.347	8.275E-15	27	147	298	11	128	226
---------------------------HRGVIGVESAIVMIAFVIVAAALAFVVLNMGFSTTQKTKQAIVSSTDEASSALEIAGKIIG-SGHITAGKLNATAVPIKIVSGGASINLNPQNAAIRYLSNN--VEHGNIYVGALPTGVYD------------------------------------------------------------------------------------------------------------------------------------------------------
>UniRef100_A0A7J3VNJ1	88	0.288	8.275E-15	27	167	298	0	139	228
---------------------------RRGILGIESAIVMIPFVVVAAALAFVVLNAGFGTTQKSKTTISEGLASATGAVEVAGIVTGNNRvSDNPERIEFYSIPIKLASGANAVNLQKELTAIRYF--SNTIAYDNIYVGTARNNTIASYSDELSMLNDVKTDCTYDP----------------------------------------------------------------------------------------------------------------------------------
>UniRef100_A0A3G1B751	88	0.356	8.275E-15	27	141	298	9	120	235
---------------------------RRGVSGLEATVIVIVLVIVAAALAFVVLNMGFSTTQKAKTIIGTSLGQTSSALEISGTIFAHGNT-TSAILEVVGVPLKIATGGESVNLAPGTAAVKYL--SNTVTYDNIYAGTL------------------------------------------------------------------------------------------------------------------------------------------------------------
>UniRef100_A0A382FBV9	88	0.388	1.116E-14	26	110	298	15	96	98
--------------------------DDRGITGLETAIILIAFIVVAAVFAFTVMTTGLFSTEKAKTTAQAGIAEASSTFAPKGAIIATSN---LTSVQTFQFQVTLATGA-------------------------------------------------------------------------------------------------------------------------------------------------------------------------------------------
>UniRef100_A0A2I0NYH1	88	0.284	1.116E-14	23	123	298	1	102	190
-----------------------KKRNEDAFTGLEAAIVLIAFVVVAAVFSYVVLGAGFFTTQKAQETVYQSVEQSTSNIQMIGNVYGIGsGVGDSKSIVRLQFNLGLAPGAPSLDISKMIITVS------------------------------------------------------------------------------------------------------------------------------------------------------------------------------
>UniRef100_A0A948RBI8	88	0.303	1.116E-14	24	130	298	9	117	199
------------------------KDDQSGVTGLETAIILIAFVMVASTLAYVVLTAGLYSSQKAKEAVHAGLSEVSATMQLKGNVFIKMESGFGTE---MYLTLGVTQGSGGIDFTdtsggNNKVIISYADEYNQ-----------------------------------------------------------------------------------------------------------------------------------------------------------------------
>UniRef100_Q8TLF9	88	0.226	1.116E-14	26	127	298	10	115	199
--------------------------DDKAFTGLESAIVLTAFVVVAAVFSYVVLGAGFTTSDTAKKTIDEGVKQTTSSIGLAGDVIVKGTPGDTPSVDNITITLQLTAGQSPIDIgansTAGMMVIAYSDS--------------------------------------------------------------------------------------------------------------------------------------------------------------------------
>UniRef100_A0A3R7EGD8	88	0.345	1.116E-14	27	139	298	9	117	209
---------------------------RKGILGVESAIILIAFVIVAAAFSFMVVNMGLFATQRGRDTISQGVQEASTPLMLDGSIMIRGSSSGNVSVIIIPLK---TLGVKYVPMANETTVVSLRVENHT-AYANIYTG--------------------------------------------------------------------------------------------------------------------------------------------------------------
>UniRef100_A0A842QSM3	88	0.298	1.116E-14	27	125	298	7	110	210
---------------------------RKGITGIETAIILTAFVITASAFSFVILNVGFLTSDKAQTTVISGMKETSCSLLADAGVTGyfsntTAGHQDEVCLEEILFYVKLAQGHEPVDCSDDSLVITYT----------------------------------------------------------------------------------------------------------------------------------------------------------------------------
>UniRef100_A0A0N7JD54	88	0.390	1.116E-14	26	125	298	2	98	210
--------------------------RMRGIVGIEAAIVLIAFVLVASALAFVAINMGMFASQKSKEVMAKAYESSTRALDIAGDAIAKVDTATST-VTMVYVPIKLTAGTSPIDLSK--TVVSLL----------------------------------------------------------------------------------------------------------------------------------------------------------------------------
>UniRef100_A0A7J3JDZ5	88	0.321	1.116E-14	26	140	298	12	122	211
--------------------------QKRAIVGLEAAIILIAFVIIAAVFSFMVVNQGLFATEQGKTVIQQGLQQASTPLSVDGTTFVKT-TADGANVTGILVPLK-TFGAKYVSMNQDTTVVTLKIGSN--AWSNVYAGV-------------------------------------------------------------------------------------------------------------------------------------------------------------
>UniRef100_A0A7C2ZNK9	88	0.339	1.116E-14	27	138	298	7	106	220
---------------------------RRGIVGIEAAIVLIAFV---------ALNMGFYTTQRSKEVMSAGLSQASSSLEVDGSVLAVV--DNQKKLECMVIPIRLSAGQKEVDLTPSKTAIALWVIDK-AAFTNIYK---------------------------------------------------------------------------------------------------------------------------------------------------------------
>UniRef100_A0A7C4JGH4	88	0.310	1.116E-14	9	140	298	1	125	228
---------VKKMNWKKPIAKIAK--QRRAMMGLEAAIILIAFVIIAGAFSFMVINQGLFATERGKTVVQDSLRQSSTPLAVDGSVL--LNASSPTAINAIVIPLK-AYGVRYVAMGTNQTAVTIKIGEE--AWPNIYEGV-------------------------------------------------------------------------------------------------------------------------------------------------------------
>UniRef100_A0A2D6GFA8	88	0.415	1.116E-14	22	86	298	8	72	355
----------------------NRARDEGGVTGLETAIILIAFVVVASVFAFTVLSTGIFSAERGKETIHAGLTGARSSMELKGSIV-------------------------------------------------------------------------------------------------------------------------------------------------------------------------------------------------------------------
>UniRef100_A0A2E8HNG6	87	0.350	1.506E-14	27	103	298	18	93	117
---------------------------QRGITGLETAIVLFAFVVVASVFSFAVLNTRLLSSEKSIEATLGGLEETSAMLSLRGQVIVVANTGT-TSVDSVKFT--------------------------------------------------------------------------------------------------------------------------------------------------------------------------------------------------
>UniRef100_A0A2E0L2U1	87	0.254	1.506E-14	27	132	298	10	116	189
---------------------------ESGQAALENAIILIAFIVVASVFAFTILSAGSSSTERGEEAIYSGLEGVQSSMSIKGAVIAEAASTT---VDTVTFTLALVSGGDPIDLTdstgDNVVVIGYRDAAQFVN---------------------------------------------------------------------------------------------------------------------------------------------------------------------
>UniRef100_UPI0020337A8E	87	0.318	1.506E-14	29	116	298	9	94	193
-----------------------------GFTGLEAAIVLIAFVVVASVFAYVVLTAGILFSEESRSTVHQGIREAGSGLTVTGAIYGFSNTPGM--IDSVIVPVGLTAGGEPIDIT-------------------------------------------------------------------------------------------------------------------------------------------------------------------------------------
>UniRef100_A0A7K3YG16	87	0.318	1.506E-14	29	116	298	9	94	193
-----------------------------GFTGLEAAIVLIAFVIVAAVFAYVVLGAGILFSEGSRSAVHQGIQEAGSGLIVTGGVYGISNTPG--RIDSIIVPVSLTVGSDPIDIT-------------------------------------------------------------------------------------------------------------------------------------------------------------------------------------
>UniRef100_A0A0F8RWS4	87	0.264	1.506E-14	26	127	298	10	112	196
--------------------------DEKAFTGLESAIVLTAFVVVAAVFSYVVLGAGFTTSDTAKKTIDEGVKQTTSSVELSGDVIAL---GASNKVTNLIMTLQLTAGQSPVDIgddsDAGMMVISYSDS--------------------------------------------------------------------------------------------------------------------------------------------------------------------------
>UniRef100_A0A662CBG7	87	0.308	1.506E-14	25	127	298	0	106	200
-------------------------MAKRGLTGLETAIILVAFVITSSALAFIVLNMGFLSAERAQSVVAGSMSEASSALALDSGLIGsFTNLTGPQSavcLTKLTLYVRLAGGGEPIDMGEGELVVTYTNP--------------------------------------------------------------------------------------------------------------------------------------------------------------------------
>UniRef100_A0A7C0VDY9	87	0.358	1.506E-14	27	127	298	1	106	201
---------------------------RRGVTGIETAIILVAFVITAAAFAFVILNMGFITAEKAQSVISSGMSEATSAILVDNSVVGTfanVSLGNQSAICltKLTFYIRLSQGHTPVDLSDDRLVATFTNE--------------------------------------------------------------------------------------------------------------------------------------------------------------------------
>UniRef100_A0A7C5K7G5	87	0.315	1.506E-14	27	140	298	9	116	205
---------------------------KRAMMGLEAAIILIAFVIVAGTFSFMVITQGLFATERGKTVVQEGLQQTSTPLCVDGSVLLKS---TGSGVTAIMIPLR-AYGVRYVAMAKDQTAVTLKVGNN--AWSNIYEGV-------------------------------------------------------------------------------------------------------------------------------------------------------------
>UniRef100_L0HDX9	87	0.281	1.506E-14	30	132	298	9	109	206
------------------------------FTGLEAAIVLIAFVVVAAVFSYVLLGAGFYTTQTAQETVHNGVVQASSSLEIVGDIMAIAEGADPARLSYINTSVALTAGGTPMDL--TQMVISCSDSNGGRN---------------------------------------------------------------------------------------------------------------------------------------------------------------------
>UniRef100_A0A832ZKN7	87	0.378	1.506E-14	23	125	298	5	104	220
-----------------------KSKRKKGIVGIEAAIVLIAFVLVASALAFVVLNMGMFTTQKSKEVIARAYEESTRALDISGNVVASVDI-NNRWLELVAIPIKLTSGARPIDLDK--TAISIT----------------------------------------------------------------------------------------------------------------------------------------------------------------------------
>UniRef100_A0A7V3SDF0	87	0.408	1.506E-14	27	117	298	25	117	396
---------------------------ERGITGLETAIILIAFIVVASVFAYTVLSAGLFSAQKTEEVTRTGINKTESTITVEGNVIaYKGTANGDECITKLSFTVSKAlPGGGSVDLTP------------------------------------------------------------------------------------------------------------------------------------------------------------------------------------
>UniRef100_UPI00064EB3C7	87	0.277	2.031E-14	29	129	298	9	105	195
-----------------------------GFTGLEAAIVLIAFVVVASVFAFSVIGAGYFATQQTQSTAYTALQQTGSTLEVLGYVHGIKRA--DDEIGAIQFNVGLAPGGKYIDFSK--MVLTWTTRDE------------------------------------------------------------------------------------------------------------------------------------------------------------------------
>UniRef100_A0A7J2YRU3	87	0.309	2.031E-14	15	140	298	3	122	210
---------------KKHLRDFAK--QKRAIVGLEAAIILIAFVIIAAVFSFMVVNQGLFATEQGKTVIQQGIQQASTPLSIDGTTFVKTSADG-SYVAGILIPLK-TFGTKYVSMNENTTVVTMKIGTD--AWSNIYVGT-------------------------------------------------------------------------------------------------------------------------------------------------------------
>UniRef100_UPI00210404C6	87	0.396	2.031E-14	27	137	298	6	113	228
---------------------------HRGVSGLEAAIITIVIVIVAAALAFVVLNMGFSTTQKAKTTIVSSLSEASSALQVAGNVIGIGDT-TLSNIRVVSIPIKVASGGDSVNLQNTTASIKYM--SNSKEYDNIY----------------------------------------------------------------------------------------------------------------------------------------------------------------
>UniRef100_A0A128A330	87	0.269	2.031E-14	23	204	298	7	199	230
-----------------------RKT-RRGVIGIESAIVMIAFVIVAAALAFVVLNMGFSTTQKAKTAISSSVTESSSALEIAGKVTGIG-YVSGSVLNATVIPLKVAGGGDAVSLDPALADIKY--YSNTVRYDNIYKSACVltstTYttvssaVSAAVTAGCVTQNPTNGTTASAPSTTQAIVYWDvskntNSILDQGEHANLVIAYKSADRPAQLDN---------------------------------------------------------------------------------------------
>UniRef100_A0A2H1FDJ2	87	0.284	2.031E-14	16	204	298	2	199	230
----------------STIR--SRKT-RRGVIGIESAIVMIAFVIVAAALAFVVLNMGFSTTQKAKTAISSSVTEASSALEIAGKVTGIG-YVSGGVLNATVIPLKVAGGGDAVSLDP--TLADIKYYSNTIRYDNIYKsacvlsstsYTTVSAAVAAAVTAGCTNQNAVNGTTASAPATTQAIVYwdvnknNNAILDQGEHANLVIQYKSADRPSQLDN---------------------------------------------------------------------------------------------
>UniRef100_A0A842XNV4	87	0.269	2.031E-14	26	128	298	9	132	230
--------------------------DEKGFTGLEAAIVLTAFIVVAAVFSYMVLGAGFFSTEKAKAVVHTGVEKATSSAEVAGDVIGHGwqynNTGTnwtwyyyynysdsgghtldSTNLTVVEFQVQLTAGQSAMDM--NKVVISYSDSD-------------------------------------------------------------------------------------------------------------------------------------------------------------------------
>UniRef100_A0A128A323	87	0.308	2.031E-14	20	152	298	1	129	231
--------------------KYRLRRNRRGVIGIESAIVMIAFVIVAAALAFVVLNMGFSTTQKAKTAISSSVTESSSALEIAGKVTGFGDVAK-SQLNATMIPLKVAGGGDAVSLDPTLTDIKY--YSNSVRYDNIF-GVGCALGSSGNVIN-------------------------------------------------------------------------------------------------------------------------------------------------
>UniRef100_A0A7J3JE08	87	0.287	2.031E-14	26	154	298	48	175	284
--------------------------QKRAIVGLETAIILIAFVIIAAAFSFMVVNQGLFATDRGKTVISQGLSQAGTPLIVDGTIFVRT-TPDGSTANYAVIPIK-AFGSNFVNMGKNQTSIILKVGD--KAWANAYLGTLHvgnTDGTGYNATNVV-----------------------------------------------------------------------------------------------------------------------------------------------
>UniRef100_A0A932CES5	87	0.467	2.031E-14	26	87	298	11	72	517
--------------------------EEKGITGLETAIILIAFVVVASVFAYTALSAGLFSTQKSQEAVYSGLEEARSTLVVKGEVVA------------------------------------------------------------------------------------------------------------------------------------------------------------------------------------------------------------------
>UniRef100_A0A2A4S9N1	87	0.320	2.738E-14	26	106	298	46	125	130
--------------------------DQRGMSAIETSIVLIAFVVVASVFGFAMLNXGLMSSEKEQKAVQAGIDETSSNLILRGGVLAIGNGGK-TGIDTIKFYLTP-----------------------------------------------------------------------------------------------------------------------------------------------------------------------------------------------
>UniRef100_A0A5N9GV19	87	0.315	2.738E-14	24	118	298	9	102	198
------------------------RSDQKEITGLETAIILIAFVVVASVFAYTILSAGIYSSEKGKEAIHSGLSTARASMQLSGPVLAR-DTDSNNTVDQMLFVIANLLKSAPMNLVPT-----------------------------------------------------------------------------------------------------------------------------------------------------------------------------------
>UniRef100_A0A497KIX6	87	0.298	2.738E-14	27	125	298	7	110	210
---------------------------RKGITGIETAIILTAFVITASAFSFVILNVGFLTSDKAQTTVISSMKETSSSLIADAGVTgYFSNTTvadqDEVCLEEILFYIKLAQGHEPVDCSDDSMVITYT----------------------------------------------------------------------------------------------------------------------------------------------------------------------------
>UniRef100_A0A7C5K6K6	87	0.327	2.738E-14	27	139	298	13	121	218
---------------------------KRAMMGLEAAIILIAFVIIAGTFSFMVINQGLFATERGKTVVQEGLKQASTPLCVDGSIFLKTNS-SGTGIEAMVIPLR-TYGVKYVAMGEDETAISLKIG--QYAWPNVYNG--------------------------------------------------------------------------------------------------------------------------------------------------------------
>UniRef100_A0A2H1FDK9	87	0.373	2.738E-14	16	138	298	2	118	230
----------------STIR--SRKT-RRGVIGIESAIVMIAFVIVAAALAFVVLNMGFSTTQKAKTAISSSVTEASSALEIAGKVTGIG-YVSGGVLNATVIPLKVAGGGDAVSLDP--TLADIKYYSNTIRYDNIYK---------------------------------------------------------------------------------------------------------------------------------------------------------------
>UniRef100_A0A520JX98	87	0.265	2.738E-14	26	126	298	10	141	233
--------------------------DTRAFTGLEAAIVLTAFVVVAAVFSYVMLNAGFFTTQKSKEVIHTGVEQATSSAQLTGNVIGHGwqygyvngsglwNTTGyrtyyawgysddsdkyqadTTNLTVVEFYVQLSAGEQPLSLASNQLTIGYSD---------------------------------------------------------------------------------------------------------------------------------------------------------------------------
>UniRef100_A0A843C831	87	0.348	2.738E-14	18	141	298	3	128	238
------------------IRKGHRK-SHRGVIGVESAIVMIAFVIVAAALAFVVLNMGFSTTQKAKTTIVSSLGEASSSLQISGKVKGIGCTSSTKgcstpYLNATVVPLKIASGGDSVNLQLSTASVKYI--SNSKSFDNIYQGPL------------------------------------------------------------------------------------------------------------------------------------------------------------
>UniRef100_A0A9D3B760	87	0.310	2.738E-14	27	139	298	11	127	239
---------------------------HRGVIGVESAIVMIAFVIVAAALAFVVLNMGFTTSQKAKTTIIAGLEESSSSMKVSGSITAVGCIDSDSGCDNIKkinatnIPLKISESGNSVNFAQDVVSIRYIGP--SVQYDNIYLG--------------------------------------------------------------------------------------------------------------------------------------------------------------
>UniRef100_A0A497IY62	87	0.426	2.738E-14	27	87	298	8	68	243
---------------------------KRGFTGLEAAIVLTAFVVVAAVFSYVVLNAGFFTTQKSKEVVHTGVEQATSSIELAGTVIG------------------------------------------------------------------------------------------------------------------------------------------------------------------------------------------------------------------
>UniRef100_A0A9E4SUY4	87	0.426	2.738E-14	27	87	298	21	81	363
---------------------------ERGVTGLETAIILIAFVVVASVFAFTVLSTGIFSAERGKETVYAALEQARGSIELKGSVIA------------------------------------------------------------------------------------------------------------------------------------------------------------------------------------------------------------------
>UniRef100_A0A7C0XZS2	86	0.362	3.692E-14	21	100	298	0	79	80
---------------------MRRRRFKRGITGIEAAIVMIAFVIVAAALAFVTLNMGMFTTQRTREVIHRGLGEASSALEVDGSVTALTDSSSKVYVVSI-----------------------------------------------------------------------------------------------------------------------------------------------------------------------------------------------------
>UniRef100_A0A7J2K9C7	86	0.410	3.692E-14	23	95	298	9	81	91
-----------------------KRGARRGLTGLETAIILIAFVIVAAAFAFAVLNLGFSSTQKSGEVLKAGLEEATSSIELAGSVIAMGENASGT----------------------------------------------------------------------------------------------------------------------------------------------------------------------------------------------------------
>UniRef100_A0A101IV97	86	0.274	3.692E-14	25	115	298	0	90	190
-------------------------MDEDGFTGLESAIILIAFVVVGAVFSHVIISAGMGISDDAGSKVHEGLSRAGSSLVVAGSIYAVDLNDDPKIAEGILVPIRLLPGSDPVDL--------------------------------------------------------------------------------------------------------------------------------------------------------------------------------------
>UniRef100_A0A7C3G0X3	86	0.340	3.692E-14	27	126	298	15	110	191
---------------------------QRGMTGLETAIILIAFVTVASVLAYSVLSAGIFSAERGKATVYQGLASAQATMSIQGSVLGL--SPNGTKLEQIQFSVALMLEDENVDM--NSVVINYFD---------------------------------------------------------------------------------------------------------------------------------------------------------------------------
>UniRef100_A3CVA3	86	0.306	3.692E-14	29	116	298	9	94	193
-----------------------------GFTGLEAAIVLIAFVVVAAVFAYVVLGAGILFSEESRSVVHQGIQEAGSSLTVTGCVYGVSSTPGIIHS--IIVPVGLTAGSEPIDIT-------------------------------------------------------------------------------------------------------------------------------------------------------------------------------------
>UniRef100_UPI0020BD9F8F	86	0.270	3.692E-14	23	122	298	12	109	203
-----------------------RSMPEAGFTGLEAAIVLIAFIVVVAVFSYTVLTAGFLFTGESQSVVHQGVRQAGSACTVAGTVYGVSSTP--DYVDSIIIPVRLTADGEPIDITTVSVRI-------------------------------------------------------------------------------------------------------------------------------------------------------------------------------
>UniRef100_A0A497JSF9	86	0.345	3.692E-14	27	139	298	4	112	205
---------------------------KKGILGVESAIILIAFVIVAAAFSFMVVNMGLYATQKGRDVISQGVQEASTPLTLDGTIMIRGN--SSGKVDAIIIPLK-TLGVKYVPMANQTTMVSLRVENHT-AYANIYNG--------------------------------------------------------------------------------------------------------------------------------------------------------------
>UniRef100_A0A833EAP0	86	0.387	3.692E-14	26	123	298	2	96	208
--------------------------RMRGIVGIEAAIVLIAFVLVASALAFVAINMGMFASQKSKEVMAKAYEASTRALDVAGSAIAKVDTASE-QVVMVYVPVKLAAGASPIDL--NKTVVS------------------------------------------------------------------------------------------------------------------------------------------------------------------------------
>UniRef100_A0A7D5R720	86	0.358	3.692E-14	27	143	298	11	124	226
---------------------------HRGVIGVESAIVMIAFVIVAAALAFVVLNMGFSTTQKTKNAIVSSADEASSALEIAGKVIGSGHVA-AGKLNATAIPIKIVSGGASINLNPANAAIRYI--SNSVEHGNIYAGALST----------------------------------------------------------------------------------------------------------------------------------------------------------
>UniRef100_A0A2E6WS73	86	0.266	3.692E-14	26	129	298	12	131	232
--------------------------DNSGITGLETAIILIAFVVVAAVFAFTVMTTGLFSTEKAKTTAQAALTEASSSFILKGAITAKcelnlagdacdndaavAGGTATPYINQIAFQIALASGADQQTMIPGEMAFIYSDSNN------------------------------------------------------------------------------------------------------------------------------------------------------------------------
>UniRef100_A0A2H1FDW2	86	0.350	3.692E-14	19	138	298	3	118	233
-------------------RSRSRKT-RRGVIGIESAIVMIAFVIVAAALAFVVLNMGFSTTQKAKTAISSSVTEASSALEIAGKVTGFGDIAH-SQLNATVVPLKVAGGGDAVSLDPTLTDIKY--YSNSVRYDNIFG---------------------------------------------------------------------------------------------------------------------------------------------------------------
>UniRef100_I7L0E4	86	0.300	3.692E-14	27	124	298	9	109	238
---------------------------EDAFTGLEAAIVLIAFIVVAAVFSYVMLGAGFFATQEAQRTVHTGSQQASSSLEIIGNVYGRTtnttvNATQQGYLEWIEFTVGNTAGGTPIDI--NQMLVTF-----------------------------------------------------------------------------------------------------------------------------------------------------------------------------
>UniRef100_A0A2V3JNY5	86	0.212	3.692E-14	19	126	298	1	139	243
-------------------RLFNNKLlrDERAFTGLEAAIVLTAFVVVAAVFSYVVLGAGFFTSEKSKEVIHTGVDQATSSLEIggyiaghgwtygkvdsdgiwnasgdyysyyaWGNSTATKNKENTTGLNLVEIQVELAAGQNPVDMDK--IVVSYSD---------------------------------------------------------------------------------------------------------------------------------------------------------------------------
>UniRef100_A0A351JYP1	86	0.393	3.692E-14	27	119	298	12	110	246
---------------------------ERGITGLETAIILIAFVVVASVFAYTVLSAGLFSAQQADETIRSGIRTTQTTMKLRGGILaYKGNVTEGGNvsesVVKISFTVSNVLGeGQAIDLTPSH----------------------------------------------------------------------------------------------------------------------------------------------------------------------------------
>UniRef100_A0A842P6E9	86	0.449	3.692E-14	19	87	298	3	70	293
-------------------RKSLRK-DKRGFTGLEAAIVLTAFVVVAAVFSYVVLNAGFFTTQKAKEVIHTGVESATSSLAVAGNVIG------------------------------------------------------------------------------------------------------------------------------------------------------------------------------------------------------------------
>UniRef100_A0A2I0PW59	86	0.314	4.978E-14	27	115	298	7	94	192
---------------------------EQAFTGLEAAIVLIAFIIVASVFAYVVLGAGFLTTEKAQESVHAGIQQTTSAVQPSGELSVQA-DGAGTGINTITFYLQLAAGGTGVDM--------------------------------------------------------------------------------------------------------------------------------------------------------------------------------------
>UniRef100_A0A0E3KTJ5	86	0.254	4.978E-14	26	127	298	10	112	196
--------------------------DEKAFTGLESAIVLTAFVVVAAVFSYVILGAGFTTSDTAKATIDEGVKQTTSSFGLAGDVIAKS---SENKVNEIILTLQLTAGQSPVDIgvdsSEGMLIISYSDS--------------------------------------------------------------------------------------------------------------------------------------------------------------------------
>UniRef100_A0A2I0NRG2	86	0.275	4.978E-14	29	115	298	12	96	196
-----------------------------GFTGLEAAIVLIAFVIVAAIFAYVVLTAGILFSEESQSTVHQGVHEAGSSIALAGTVYGVSKTRE--SIDYILIPIELTAGGEPIDM--------------------------------------------------------------------------------------------------------------------------------------------------------------------------------------
>UniRef100_A0A956UV73	86	0.411	4.978E-14	19	120	298	5	111	198
-------------------RAMRRLHRnEEGITGLETAIILIAFVIVASVFAFVVLSTGLFSADRGKQTVLAGLEKASGNLEVRGSVsLQDVDTDGvidDTAPDVFIFNLGTAAGGRPVLVDPAVT---------------------------------------------------------------------------------------------------------------------------------------------------------------------------------
>UniRef100_A0A7C0VDM8	86	0.289	4.978E-14	26	127	298	13	119	224
--------------------------RRKGITGIETAIILTAFVITASAFSFIILNVGFLTSEKAQTTVISGMKETTANIIADSGITgYFSNTTTGDQSEVcleeVLFYIKLAQGHEPVDCSDDSLIITYTNE--------------------------------------------------------------------------------------------------------------------------------------------------------------------------
>UniRef100_A0A2A3T568	86	0.365	4.978E-14	27	141	298	11	122	226
---------------------------HRGVIGVESAIVMIAFVIVAAALAFVVLNMGFSTTQKTKQAIISSTAEASSSLEIAGKVTGSGHV-SAGKLNATAIPVKIVSGGASINLNPANAAIRYI--GDTIEHGNIYAGAL------------------------------------------------------------------------------------------------------------------------------------------------------------
>UniRef100_A0A2E6WS33	86	0.268	4.978E-14	22	151	298	8	146	229
----------------------NFSRDNSGVTGLETAIILIAFVVVAAVFAFTVMTTGLFSTEKAKTTAQAALTEASSSFIIKGPVLAKCSPgvvPIDCEVDanpigkaeefisRISFTIALSSGADQQTLDESELAFIYSDEN------NIFTTPGLVPARKGIIT--------------------------------------------------------------------------------------------------------------------------------------------------
>UniRef100_A0A7C3BWY7	86	0.323	4.978E-14	29	127	298	1	93	522
-----------------------------GITGLETAIILIAFVVVAAVFAYTVLSAGLFSSQKSEQAVHSGLEEAQSTLEVKGSVSVVGRAELNDCDY----PTAWTPDADDVTMTRETT--EYWEG--------------------------------------------------------------------------------------------------------------------------------------------------------------------------
>UniRef100_A0A7C3WM85	85	0.437	6.710E-14	24	87	298	10	73	74
------------------------RTQRRGLTGLETAIILIAFVIVAAAFAFTVLNVGYQSIQKSQEVIASGLEEASSVMEIDGAVIA------------------------------------------------------------------------------------------------------------------------------------------------------------------------------------------------------------------
>UniRef100_UPI00082BE7D5	85	0.287	6.710E-14	30	123	298	10	101	184
------------------------------FTGLEAAIVLIAFVVVAAVFSYMMLGAGFFTSQKSQEVVHTATSQTSSSVDLAGSVVVIG--GASDKLANATFYLQLTSGGTPVDLSRTAYAVT------------------------------------------------------------------------------------------------------------------------------------------------------------------------------
>UniRef100_A0A8A3S205	85	0.287	6.710E-14	30	123	298	10	101	184
------------------------------FTGLEAAIVLIAFVVVAAVFSYMMLGAGFFTSQKSQEVVHTATSQTSSSVDLAGSVVVIG--GASDKLANATFYLQLTSGGTPVDLSRTAYAVT------------------------------------------------------------------------------------------------------------------------------------------------------------------------------
>UniRef100_A0A7C3FYT4	85	0.333	6.710E-14	22	126	298	5	105	186
----------------------NLHRAQKGMTGLETAIILIAFVTVASVLAYSVLSAGIFSAERGKATVYQGLESAQATMEVQGSVLGL--SPNQSEMEQVVFSVGLTMQDERVDM--NTVVINYFD---------------------------------------------------------------------------------------------------------------------------------------------------------------------------
>UniRef100_UPI0020BF73C5	85	0.326	6.710E-14	27	126	298	7	105	192
---------------------------EDAFTGLEAAIVLIAFIVVAAVFSYVMLGAGFFATGEAQRVVQTGVAQASSNLELSGPVIVTA--SSTTGLGKISFFLQLAAGGASVDMKKVTfTVATSTD---------------------------------------------------------------------------------------------------------------------------------------------------------------------------
>UniRef100_A0A9D2X9Z1	85	0.307	6.710E-14	27	168	298	11	163	226
---------------------------HRGVIGVESAIVMIAFVIVAAALAFVVLNMGFSTTQKTKNAIVSSADEASSALEIAGKIIG-SGHITAGKLNATAIPLKIVSGGSSINLNPANAAIRYL--SNSVEHGNIYAGAISTgtydtlaeamrqSVIAGYIDSNPVNATSPNSTKaiFYFN---------------------------------------------------------------------------------------------------------------------------------
>UniRef100_A0A2N0KSW7	85	0.409	6.710E-14	27	87	298	21	81	363
---------------------------EKGVTGLETAIIMIAFVVVASVFAFTVLSTGIFSAERAKETVYAGLQQARGSIELKGSVIA------------------------------------------------------------------------------------------------------------------------------------------------------------------------------------------------------------------
>UniRef100_A0A843L8W3	85	0.273	9.044E-14	29	123	298	7	99	129
-----------------------------GFTGLEAAIVLIAFVIVAAVFGFVILQAGFTSAQQGQSVIHDGMEQAGSSCMVTGIVYGISTRPG--VVESFVVPVGLTAGNEPIDMATVSVRFT------------------------------------------------------------------------------------------------------------------------------------------------------------------------------
>UniRef100_A0A843KUQ5	85	0.267	9.044E-14	29	114	298	9	92	193
-----------------------------GFTGLEAAVVLLAFVIVAAVFGFVVLQAGFSSAQRGQSVIHDGIRQAGSSCMVAGIVYGISATPGF--VESILVPVGLTAGSEPID---------------------------------------------------------------------------------------------------------------------------------------------------------------------------------------
>UniRef100_A0A831PGJ4	85	0.265	9.044E-14	19	116	298	9	104	204
-------------------RRMAADGRQEGFTGLEAALVLVAFVVVAGIFSFTVLGSGFFTTQKAQKTIVTGVDQSTSTLHVVGDVYGI--SDGNGHIDEFWFTLGTAAAGKGVDLS-------------------------------------------------------------------------------------------------------------------------------------------------------------------------------------
>UniRef100_A0A0X8I8Q8	85	0.349	9.044E-14	27	167	298	5	143	207
---------------------------RKGMVGIDTAIILIAFVLVAAAVAFVTLDMGMTSAQKAKQTMESGLQESSTALQVDGDVMAYVN--TSGNVQVIYIPLGVTPGTGYVSFAKNLLSVSLIGGN--MSYANIYNGVAeMISGSNSNLTAIaVSLKGTGADAVVYF----------------------------------------------------------------------------------------------------------------------------------
>UniRef100_UPI00064E742D	85	0.297	9.044E-14	30	126	298	9	107	207
------------------------------FTGLEAAIVLIAFVVVAALFSYVVLGAGFFTTQKAQETVYSSVGMASSSMEILGDIYG--NSTGDGGVNAeidgVMFVTGLTAGGSSIDFSRTTITYSNKD---------------------------------------------------------------------------------------------------------------------------------------------------------------------------
>UniRef100_A0A0D5C1T0	85	0.307	9.044E-14	27	168	298	11	163	226
---------------------------HRGVIGVESAIVMIAFVIVAAALAFVVLNMGFSTTQKTKNAIVSSADEASSALEIAGKIIG-SGHITAGKLNATAVPLKIVSGGQSINLNPSNAAIRYL--SNSVEHGNIYAGaissgvhdtlasAMQASVTAGYITSNPVNASSPSDTKavFYFN---------------------------------------------------------------------------------------------------------------------------------
>UniRef100_A0A419KIF6	85	0.308	9.044E-14	8	140	298	16	146	268
--------AIKSTSIFSS-RKMTRKNpirNKNGMVGLEAAIVLIAFVIVAAAFSFMVVNMGLYATQRGRDVIKQGIQEAGCPLTVDGSILIKAGNR-SGYAKAFIIPLK-TMGTKWVSMGRNGTVISLRIG--MKAWANIYHGV-------------------------------------------------------------------------------------------------------------------------------------------------------------
>UniRef100_A0A382UUX0	85	0.454	1.219E-13	22	87	298	9	74	76
----------------------NLYSDRKGITGLETAIILIAFIVVAAVFAFTVMTTGLFSTEKAKTTAQAGIAEASSTFAPKGGVIA------------------------------------------------------------------------------------------------------------------------------------------------------------------------------------------------------------------
>UniRef100_I7KDG8	85	0.309	1.219E-13	27	136	298	7	114	192
---------------------------EDAFTGLEAAIVLIAFIVVAAVFSYVMLGAGFFATGEAQRVVDTGVAQASSAVELSGPVI--VNGSADGNVTDIRFFLQLAAGGAPVDMQKVIFTVSTAKNMTTYQYANV-----------------------------------------------------------------------------------------------------------------------------------------------------------------
>UniRef100_A0A498H168	85	0.296	1.219E-13	26	116	298	3	91	192
--------------------------RDDGFTGLEAAIILIAFVVVASVFSYMVLGTGFIAIQNTQQVVHDEVQQASSSLKATGSIYGFSQDG--VHVQRICIPVGLAAGGGAVDIS-------------------------------------------------------------------------------------------------------------------------------------------------------------------------------------
>UniRef100_UPI001C328352	85	0.295	1.219E-13	29	116	298	9	94	193
-----------------------------GFTGLEAAIVLIAFVVVAAVFAYVVLGAGIVFSEASRSTVHRGIQEAGSSLTVIGGVYGV--SGNLERIDAIIIPVGLTAGSEPIDIT-------------------------------------------------------------------------------------------------------------------------------------------------------------------------------------
>UniRef100_A0A8F5VL91	84	0.287	1.642E-13	30	123	298	6	98	175
------------------------------FSGLEAAIVLIAFVVVAAVFSYVMLGAGFFATQKSQEVTYSGVKQSTSNLVLDGQLYG-NYDSTDGDVDTIEFYLSIPEGGQPQDIGEVVFVYS------------------------------------------------------------------------------------------------------------------------------------------------------------------------------
>UniRef100_A0A847EJP9	84	0.297	1.642E-13	27	127	298	15	111	191
---------------------------QRGMTGLETAIILIAFVTVASVLAYSVLSAGIFSAERGKETVYSGLESAQSSLEVKGAVIG--HSADNIVLTTLTMKLGMAIQDERVD--ADSIHVTYLDE--------------------------------------------------------------------------------------------------------------------------------------------------------------------------
>UniRef100_A0A7K4BQV0	84	0.295	1.642E-13	29	116	298	9	94	193
-----------------------------GFTGLEAAIVLIAFVVVAAVFAYVVLGAGIVFSEESRSTVHQGIREAGSSLTVIGGVYGV--SDNLERIDAIIIPVGLTAGSEPIDIT-------------------------------------------------------------------------------------------------------------------------------------------------------------------------------------
>UniRef100_A0A7K3Y1X8	84	0.255	1.642E-13	27	116	298	7	94	194
---------------------------ENGFTGLEAAIVLIAFVVVASIFSYTVLGAGFHFSGESQSIIHQGIRQAGSSCTVTGTVYGVSDSPKSLK--YIIIPIGLTTGGEPIDIT-------------------------------------------------------------------------------------------------------------------------------------------------------------------------------------
>UniRef100_A0A2E9TE18	84	0.365	1.642E-13	26	88	298	10	72	196
--------------------------RHRGITGLETAIIVIAFVVVASAFAFTVLSTGVFSAERSKDTVYAGLSEVRSSLATRGSFVAF-----------------------------------------------------------------------------------------------------------------------------------------------------------------------------------------------------------------
>UniRef100_A0A8T4FHE6	84	0.297	1.642E-13	23	116	298	1	94	198
-----------------------RLCREEGFTGLEAAIVLIAFVVVASVFSYAVLGAGFYTTSKTQEVIYSAVDSAGSTPQLLGNVYGIRSTSNPAKLDGVQYSVVLSSGGKYIDFS-------------------------------------------------------------------------------------------------------------------------------------------------------------------------------------
>UniRef100_A0A8T4Y8N1	84	0.288	1.642E-13	26	160	298	12	141	210
--------------------------QKRAMVGLEAAIILIAFVIIAGAFSFMVINQGLFATERGKTVVQDSLRQASTPLIVDGSIY--LNADSSTTINAIVIPLR-AYGVKYVALGEDATSVSLQVA--GSAWPNVYEGINGTFTTSDNFGDLVANVTTG-----------------------------------------------------------------------------------------------------------------------------------------
>UniRef100_UPI001AE89775	84	0.312	1.642E-13	30	123	298	17	112	213
------------------------------FTGLEAAIVLIAFVVTASIFSYVILGAGFFATQKAQDVVYTSVGQTSSSIEVMGDVYGnsTTVGGVDAKMDGLRFVLGLTAGGSPVDFASTTMTFS------------------------------------------------------------------------------------------------------------------------------------------------------------------------------
>UniRef100_A0A128A329	84	0.362	1.642E-13	23	138	298	7	118	230
-----------------------RKT-RRGVIGIESAIVMIAFVIVAAALAFVVLNMGFSTTQKAKTAISSSVTESSSALEIAGKVTGIG-YVSGSVLNATVIPLKVAGGGDAVSLDPALADIKY--YSNTVRYDNIYK---------------------------------------------------------------------------------------------------------------------------------------------------------------
>UniRef100_A0A8T4DEX0	84	0.370	1.642E-13	26	87	298	10	71	324
--------------------------DKKGFTGLEAAIVLTAFVVVAAVFSYVVLNAGFFTSEKSKEVVHTGVEQVTTSCELAGNVIG------------------------------------------------------------------------------------------------------------------------------------------------------------------------------------------------------------------
>UniRef100_A0A2I0NLR1	84	0.277	2.213E-13	27	127	298	0	97	189
---------------------------EDAFTGLEAAIVLIAFVVVAAVFSYVMLGAGFFAAGEAQQVVHTGSEQASSSLEIIGNVYGYS-TTAGTELESIQFTVGNTAGGTPIDI--TQMLVTFTSG--------------------------------------------------------------------------------------------------------------------------------------------------------------------------
>UniRef100_UPI0020C11313	84	0.281	2.213E-13	27	124	298	7	107	218
---------------------------EDAFTGLEAAIVLIAFIVVAAVFSYVMLGAGFFATQEAQRTVHTGSQQASSSLEIIGNIYGKTTATTekstaNAHLQYILFSVGNTAGGAPIDI--TSMVVTF-----------------------------------------------------------------------------------------------------------------------------------------------------------------------------
>UniRef100_UPI000836CD6E	84	0.296	2.213E-13	21	140	298	0	124	229
---------------------MTKLTKRRGVLGVESAIVMIAFVIVAASLAFVVLNTGFSTTQQAKETIMAGLEESGSSIQLSGSVTGiytVDDSNGNAKLNALTIPIKIATAGNPINLDEANSQVKVQTNAMSYAdiLKNTYPGS-------------------------------------------------------------------------------------------------------------------------------------------------------------
>UniRef100_A0A2I0P6D8	83	0.275	2.981E-13	27	139	298	7	120	188
---------------------------EDAFTGLEAAIVLIAFVVVAAVFSYVVLGAGFFTTGEAQRVVHTGSQQASSSLEIIGNVYGhATASSSSMVLTSIEFTVGNTAGGTAIDIS--QMLVTYTCEgiSDVIEYENSTKG--------------------------------------------------------------------------------------------------------------------------------------------------------------
>UniRef100_A0A0E3WNX3	83	0.225	2.981E-13	26	127	298	10	133	217
--------------------------DDKAFTGLESAIVLTAFVVVAAVFSYVVLGAGFTTSDTAKKTIDEGVKQTTSSVELAGDVIAEGtpavittaddpetpendpVYGTFPSVDTIKITLQLTAGQSPVDIgsgsGAGMMVISYSDS--------------------------------------------------------------------------------------------------------------------------------------------------------------------------
>UniRef100_A0A946MQ96	83	0.311	2.981E-13	26	117	298	11	119	234
--------------------------DNKGITGLETAIILIAFVVVASVFAYTVLSAGIFSSEKGKEAVYEGLDEASSGLVLLgmpslytpddlylyGEVPAAGtkATNTGAAVARVDFVVGLAAsNGTPMDLSP------------------------------------------------------------------------------------------------------------------------------------------------------------------------------------
>UniRef100_A0A7D5R1U7	83	0.310	2.981E-13	27	139	298	11	127	239
---------------------------HRGVIGVESAIVMIAFVIVAAALAFVVLNMGFTTTQKAKTATLSSLEESSSTMKISGTITAVGCIDIDAGctsiqrINATTIPLKISQSGNAVNFSPELVSISYL--GKSIQFNNIYAG--------------------------------------------------------------------------------------------------------------------------------------------------------------
>UniRef100_A0A0D5C143	83	0.308	2.981E-13	27	140	298	11	128	239
---------------------------HRGVIGVESAIVMIAFIIVAAALAFVVLNMGFTTSQMVKTTTIAGLEESSSSMKISGTITAVGCIDSESSCFSIPrinatnIPLKISKDGNSVNFSPD--VISIRYIGESIQYDNIYTGA-------------------------------------------------------------------------------------------------------------------------------------------------------------
>UniRef100_A0A497JVD6	83	0.299	2.981E-13	26	142	298	8	120	240
--------------------------ERSGMVGLEAAIVLIAFVIVAAAFSFMVVNMGLYATQKGRDVISQGIHESGCPLTIDGSILIKASNR-SGYAKAIIIPLK-TMGTKWVSMGTNGTVVSLRI--RDKAWANIYRGIGV-----------------------------------------------------------------------------------------------------------------------------------------------------------
>UniRef100_A0A2D6GE91	83	0.381	2.981E-13	14	89	298	2	75	350
--------------LLREYRALAR--QERGVTVLETAIIMIAFVVVASVFAFTVLSSGIFAAERGKETIHAGLKGARSSLEVKGSVVATG----------------------------------------------------------------------------------------------------------------------------------------------------------------------------------------------------------------
>UniRef100_A0A497FRQ2	83	0.384	4.015E-13	27	141	298	11	125	227
---------------------------RKGTFSVEAAIILISFAVIASALAFVIINMGFFAAQKTKSTMETGIQEASSALELDGSILAYVeqNSSDVPKVKYIIIPVKTSVARASIDFSANNFIISVTLKDKV--LVNVYNGTL------------------------------------------------------------------------------------------------------------------------------------------------------------
>UniRef100_A0A7C7IB38	83	0.421	5.408E-13	22	78	298	10	66	67
----------------------NLGTDQRGITGLETAIVLIAFVVVASVFAFAVLSTGLLSSEKSKETVLGGLEETSST---------------------------------------------------------------------------------------------------------------------------------------------------------------------------------------------------------------------------
>UniRef100_A0A8E7EK63	83	0.337	5.408E-13	30	115	298	6	89	164
------------------------------FTGLEAAIVLIAFVVVAAVFSYVMLGAGFFATQKSQEVTYSGVKQATSNVVLDGQLYGT--YSAGTGLTELTFYIRVPEGGESVQL--------------------------------------------------------------------------------------------------------------------------------------------------------------------------------------
>UniRef100_A0A117LUA2	83	0.303	5.408E-13	35	123	298	0	86	174
-----------------------------------AAIVLIAFVVVAAVFSYVVLGAGFFTTQKSQEVVHTGVAQASSNVEISGPVIAKASTTDQLAS--VSFYLQLAAGGTAVDMDKVTYTVS------------------------------------------------------------------------------------------------------------------------------------------------------------------------------
>UniRef100_A0A0E3RAM1	83	0.229	5.408E-13	26	127	298	10	117	199
--------------------------DDKAFTGLESAIVLTAFVVVAAVFSYVVLGAGFTTSDTAKKTIDEGVKQTTSSVELAGDVIAEGTAAGGSVKD-IIVTLQLTAGQSPVDIGEEGlgdgteiLVVSYADS--------------------------------------------------------------------------------------------------------------------------------------------------------------------------
>UniRef100_A0A842QWB7	83	0.317	5.408E-13	25	127	298	0	106	200
-------------------------MSRRGLTGLETAIILVAFVITSSAFAFVVLNMGALSAEQAQSVISSSIDESSAALQMDSEVIGtFANTTGaqsTICLTKATFYLRLSQGGTPIDMDDNRVVITYANP--------------------------------------------------------------------------------------------------------------------------------------------------------------------------
>UniRef100_UPI000FFE69B4	83	0.336	5.408E-13	30	124	298	25	114	202
------------------------------FTGLEAAIILIAFIVVASVFSFVVLGSGFFATQKSQEVIHAGIEQSGNALALGGTVVCQG-DPSGGKVGKVEINLETASKGTGVD----MTRVSY-----------------------------------------------------------------------------------------------------------------------------------------------------------------------------
>UniRef100_A0A382NRG9	83	0.408	5.408E-13	26	96	298	18	88	209
--------------------------EQSGITGLETAIVLIAFVVVAAVFAFTVLTTGLFTSEKAKETTLAGVASVSSTLSVRGSVTAIGGPVTGTN---------------------------------------------------------------------------------------------------------------------------------------------------------------------------------------------------------
>UniRef100_A0A8T6NCZ3	83	0.395	5.408E-13	23	118	298	1	95	224
-----------------------KTNSRRGVMGIEAALVLIAFVIVAAALSFVVLNMGFSSTQKAKETVTKGIEEASQAIQIAGKVMSAADVPK-SQVNATQFPIKVVAGGHGVNLNAT-----------------------------------------------------------------------------------------------------------------------------------------------------------------------------------
>UniRef100_A0A662U8N0	82	0.461	7.282E-13	23	87	298	9	73	76
-----------------------RSFGRRGIVGIESAIVMIAFVIVAAALAFVVLNMGFFTTQQSRAAIQRGLGEASSALELDGTVVA------------------------------------------------------------------------------------------------------------------------------------------------------------------------------------------------------------------
>UniRef100_A0A843KHP1	82	0.263	7.282E-13	29	123	298	7	99	191
-----------------------------GFTGLEAAIVLIALVIVAAVFGFVILQAGFTSAQQGQSVIHDGVGQAGSSCMVSGIVYGISARPG--VVESFVIPVGLTAGSEPIDMATVSVRFT------------------------------------------------------------------------------------------------------------------------------------------------------------------------------
>UniRef100_A0A1V4ZN01	82	0.276	7.282E-13	30	123	298	11	103	191
------------------------------FTGLEAAIVLIAFVVVAAVFSYVVLGAGYYATQKSQESVYKSVEQATSNIQLVSQIYAISGNAT-SGIEKIKFSIGLAPGAPSMDINKMTIVYS------------------------------------------------------------------------------------------------------------------------------------------------------------------------------
>UniRef100_I7LN98	82	0.255	7.282E-13	29	122	298	11	102	197
-----------------------------GFTGLEAAIVLIAFVVVASIFSYTVLAAGFHFSGESQSVIHQGIQQAGSSCTVAGTVYGVSTSPE--SLRYIIIPIGLTAGGEPIDITTVSVRI-------------------------------------------------------------------------------------------------------------------------------------------------------------------------------
>UniRef100_UPI001BDA93FA	82	0.255	7.282E-13	29	122	298	11	102	197
-----------------------------GFTGLEAAIVLIAFVVVASIFSYTVLAAGFHFSGESQSVIHQGIQQAGSSCTVAGTVYGVSTSPE--SLRYIIIPIGLTAGGEPIDITTVSVRI-------------------------------------------------------------------------------------------------------------------------------------------------------------------------------
>UniRef100_A0A550H9K7	82	0.327	7.282E-13	25	127	298	0	106	200
-------------------------MSRRGLTGLETAIILVAFVITSSAFAFVVLNMGQLSAEQAQSVISSSIDETSSALLMDTDIIGtfsnITGAQSTICLTKATFYVRLSQGQTPVDMDDSKVVITYTNP--------------------------------------------------------------------------------------------------------------------------------------------------------------------------
>UniRef100_UPI001BD9BF1D	82	0.271	7.282E-13	27	134	298	7	120	227
---------------------------EDAFTGLEAAIVLIAFIVVAAVFSYVMLGAGFFATQEAQRTVHTGSQQASSSLEIIGSVYgmndnaGKVGEEHLQHLQYIEFTIGNTAGGTPIDVTQMLVTFVCGDKAEVIPFS-------------------------------------------------------------------------------------------------------------------------------------------------------------------
>UniRef100_A0A0T5ZDM0	82	0.409	9.805E-13	27	109	298	11	92	93
---------------------------HRGIIGIESAIVLIAFVIVAAALAFVVLNMGFATTQKAKTTIISSLGEASSSLEISGKITAVANVPKAL-VNATGIPLKITSG--------------------------------------------------------------------------------------------------------------------------------------------------------------------------------------------
>UniRef100_A0A8E7B4Y0	82	0.309	9.805E-13	30	113	298	8	86	166
------------------------------FTGLEAAIVLIAFVVVAAVFSYVMLGAGFFATQKSQEVTYSGVKQATSNVVLDGQLYGDAAT-----LTKLTFYVRVPEGGEAV----------------------------------------------------------------------------------------------------------------------------------------------------------------------------------------
>UniRef100_A0A7K4AZK6	82	0.325	9.805E-13	27	115	298	3	89	171
---------------------------ESAFSGLEAAIVLIAFVVVAAVFSYVMLGAGFFATQKAQEVTYSGMKQATSNLIMDGMIYGS--YDKTNGLKALYFYVKVPEGGETQDL--------------------------------------------------------------------------------------------------------------------------------------------------------------------------------------
>UniRef100_UPI001AE3596E	82	0.250	9.805E-13	30	129	298	7	101	191
------------------------------FTGLEAAIVLIAFVVVASVFSFAVLGAGFFTTDKTQDVLYSSVQSAGAMPQLLGNVYGL---KGENGIGSIRYSISLSPGGDILDLS--SMVVTWSTSEN------------------------------------------------------------------------------------------------------------------------------------------------------------------------
>UniRef100_A0A0X3BNF1	82	0.322	9.805E-13	27	117	298	9	104	218
---------------------------EDAFTGLEAAIVLIAFIVVAAVFSYVMLGAGFFATQEAQRTVHTGSQQASTSLEIIGNIYGTTTSTTASSSInahlkYIEFTVGNTAGGTPLDISQ------------------------------------------------------------------------------------------------------------------------------------------------------------------------------------
>UniRef100_A0A842MCU7	82	0.330	9.805E-13	23	137	298	1	112	221
-----------------------RRMNRKGMTGIETAIILIAFVIAASVFAFAVLNMGLLTTAKAQDAIISGVGQAQSSLKIT-SVYAYSDSAGSEANTKGVAMLVQPSGTANVDFTASKIAISYK--NEHVAYPDVY----------------------------------------------------------------------------------------------------------------------------------------------------------------
>UniRef100_A0A2E7G5H3	82	0.274	9.805E-13	22	129	298	8	131	229
----------------------NFSRDNSGVTGLETAIILIAFVVVAAVFAFTVMTTGLFSTEKAKTTSQAALTEASSSFILKGSVTATCAAGagplgckkdlapvgvADEYVESITFTIALAIGAEQQRIDDESVfAIHYFDENN------------------------------------------------------------------------------------------------------------------------------------------------------------------------
>UniRef100_UPI00082A078F	82	0.346	9.805E-13	21	115	298	0	97	231
---------------------MTKLTKRRGVLGVESAIVMIAFVIVAASLAFVVLNTGFSTTQQAKETIMSGLEESASNVQISGSVAGvytVDAGGDSAKLDVISVPLKISSGSNPVNL--------------------------------------------------------------------------------------------------------------------------------------------------------------------------------------
>UniRef100_A0A842XPE5	81	0.396	1.320E-12	25	87	298	0	62	104
-------------------------MERKGFTGLETGIVLTAFVVIAAVFAYVVLNAGFFSVQRTEEVIHTGIKQVTSSAELSGDVIG------------------------------------------------------------------------------------------------------------------------------------------------------------------------------------------------------------------
>UniRef100_A0A7C6DUJ7	81	0.287	1.320E-12	15	160	298	1	139	208
---------------KKAINKLARC--KRAMIGLEAAIILIAFVIIAGTFSFMVINQGLFATERGKTVVQDSLRQSSTPLTVDGTV--FLNASSSTAINAIVIPLR-AYGVRYVAMGTSETAVTLKVGDG--AWPNVYEGVNKTLSSSANFSDLVAGVSDG-----------------------------------------------------------------------------------------------------------------------------------------
>UniRef100_A0A0F8IVA3	81	0.215	1.320E-12	26	127	298	10	139	221
--------------------------DDRAFTGLESAIVLTAFVVVAAVFSYVVLGAGFTTSDAAKKTIDEGVKQTTSSIELAGDVIAIGGTAVSTTiitdgdpetegdqavtamkspVDKIIITLQLTAGQSPVDIGRAGngdgseiLVVSYADS--------------------------------------------------------------------------------------------------------------------------------------------------------------------------
>UniRef100_A0A497EQQ4	81	0.454	1.777E-12	26	91	298	3	68	79
--------------------------RKKGVVGIESAIVLIAFVIVAAALAFVVLNMGFFTTQRSKQVISSGLGEASSALEIDGSIVAHVDT--------------------------------------------------------------------------------------------------------------------------------------------------------------------------------------------------------------
>UniRef100_A0A7K4BEA0	81	0.278	1.777E-12	27	123	298	3	97	177
---------------------------EQAFSGLEAAIVLIAFVVVAAVFSYVMLGAGFFATQKAQEVTYSGIQQSTSNMVIDGNIYGTLNAGKELK--QVKFYVNVPIGGQAQDMKEVTFAWS------------------------------------------------------------------------------------------------------------------------------------------------------------------------------
>UniRef100_UPI00220E8D73	81	0.356	1.777E-12	27	141	298	11	122	226
---------------------------HRGVIGVESAIVMIAFVIVAAALAFVVLNMGFSTTQKTKNAIVSSADEASSALEIAGKVVG-SGHITAGKLNATAVPLKIVSGGSAINLNPSNAAIRYI--SNDVEHGNIFAGAL------------------------------------------------------------------------------------------------------------------------------------------------------------
>UniRef100_A0A6H1Z7Q0	81	0.415	1.777E-12	16	92	298	2	76	296
----------------GIIRKLHRG--QRGMTGLETAIILIAFVTVASVLAYSVLSAGIFSAERGKATVYSGLESAQATMEVEGSVLGLATDG-------------------------------------------------------------------------------------------------------------------------------------------------------------------------------------------------------------
>UniRef100_Q2FUM4	81	0.325	2.391E-12	30	115	298	6	90	170
------------------------------FSGLEAAIVLIAFVVVAAVFSYVMLGAGFFATQKSQEVTYSGMKQATSNLILDGMIYG-SYSKGGSGLAQLYFYVKVPEGGETQDL--------------------------------------------------------------------------------------------------------------------------------------------------------------------------------------
>UniRef100_B8GGI7	81	0.287	2.391E-12	30	123	298	4	96	186
------------------------------FTGLEAAIVLIAFVVVSAVFSYMVLSAGFYATQKVQEVVHAGVDQTGSTLQISGDVYGSADSPG-GPVTMLTIMLKNGVPYGSVDLNKTTFIIS------------------------------------------------------------------------------------------------------------------------------------------------------------------------------
>UniRef100_A0A956UW65	81	0.358	2.391E-12	19	120	298	5	121	208
-------------------RAMRRLHRnEEGITGLETAIILIAFVIVASVFAFVVLSTGLFSADRGKQTVLAGLEKASGNVEVRGSVslqdVGTVAAPTTPDgaigeaggpsVDVFIFNLGTAAGGRPVLIDPAVT---------------------------------------------------------------------------------------------------------------------------------------------------------------------------------
>UniRef100_UPI0013EA18FB	80	0.347	3.218E-12	26	116	298	4	94	194
--------------------------DDTGLTGLEGAIILIAFVLIASVFSFTILGTGFFATDTAEDVIYTGVDQSVSSLMLIGDVYGY-KTSGRSAVDMLRFTVRPSAgGGKAMDLS-------------------------------------------------------------------------------------------------------------------------------------------------------------------------------------
>UniRef100_A0A832U1H5	80	0.352	4.330E-12	22	89	298	3	70	71
----------------------NLFKNNKGFTGLEAAIVLVAFVVVAAVFSYVMLGAGFYTTQKSQEVVHTGVAQASSSVELSGDIIAAG----------------------------------------------------------------------------------------------------------------------------------------------------------------------------------------------------------------
>UniRef100_A0A101IUG6	80	0.255	4.330E-12	30	115	298	9	94	194
------------------------------ITGLEAAIVLIAFVVVGAVFSHVIISAGMTLSDGTRTEVHKGMSRAGSGLVTAGSIYAVDLNDDLRDAEGILVPIRLLSGSDPVDL--------------------------------------------------------------------------------------------------------------------------------------------------------------------------------------
>UniRef100_UPI000780FA0F	79	0.376	5.825E-12	26	110	298	8	91	103
--------------------------DDNGFTGLEGAIILIAFVIIASVFSFIVLGSGFFATGKAEDVIYTGVDQSVSSLMLIGDVYGYKASDR-NAVDMLRFTVSPSVGG-------------------------------------------------------------------------------------------------------------------------------------------------------------------------------------------
>UniRef100_A0A7K4BE97	79	0.281	5.825E-12	27	129	298	3	100	186
---------------------------EQAFSGLEAAIVLIAFVVVAAVFSYVMLGAGFFATQKAQEVTYSGIQQATSNMVIDGNIYG---TMGATGLKQIYFWVNVPIGGQAQKLS--DVVFSWSSKQN------------------------------------------------------------------------------------------------------------------------------------------------------------------------
>UniRef100_A0A9E4RDZ3	79	0.376	5.825E-12	28	99	298	25	101	363
----------------------------RGITGIETAIILIAFVVVASVFAYAVLSAGIFSAEKGKEAVYAGLDRAASSISLVGSmkadgVVATVLTTADSTANW------------------------------------------------------------------------------------------------------------------------------------------------------------------------------------------------------
>UniRef100_A0A7K4BAY2	79	0.306	7.836E-12	30	117	298	6	91	173
------------------------------FSGLEAAIVMIAFVVVAAVFAYSMISMGFFATQKVQDVTYAGIKQSTSVAITDGLI--RGGYNSDTGLTSLTFSISVPETGEPIDLSK------------------------------------------------------------------------------------------------------------------------------------------------------------------------------------
>UniRef100_A0A9E7THU1	79	0.295	7.836E-12	30	117	298	10	96	186
------------------------------FTGLEAAIVLISFVVVAAVFSFVVLGTGFFVTEKSEEVINSGLKETSNSLNLFGTVVAKVKV-SDPELRYIMFYLEQCGGGTGIDINK------------------------------------------------------------------------------------------------------------------------------------------------------------------------------------
>UniRef100_D9PZ88	79	0.359	7.836E-12	27	140	298	5	114	211
---------------------------RRGMVGIDTAIILIAFVLVAAAVAFVVLDMGMTSAQKAKQTMESGLQESSTALQVDGNVMAYVNSNGE--VQDVFIPLGVTPGTGYVSFAPSLMEVSIITPSGS--YANIYRGV-------------------------------------------------------------------------------------------------------------------------------------------------------------
>UniRef100_UPI0021FF104F	79	0.276	7.836E-12	27	150	298	11	138	239
---------------------------HRGVIGVESAIVMIAFVIVAAALAFVVLNMGFTTSQKAKTVTLAGLEESTSAMKIAGSITAIGCINVNSgcgvvqKINATTIPLKISESGNSINFASDVVSISYI--TKSIQYNNIYAGAITSEIFRQPV---------------------------------------------------------------------------------------------------------------------------------------------------
>UniRef100_A0A2V2NB85	79	0.287	1.054E-11	30	116	298	6	87	167
------------------------------FSGLEAAIVLIAFVVVAAVFSYVMLGAGFFATQKSQEVTYSGIKQSTSNIVLDGQLYGDA-----SDITTLTLYLSIPEGGQPQKLS-------------------------------------------------------------------------------------------------------------------------------------------------------------------------------------
>UniRef100_A0A2I0D0B5	79	0.287	1.054E-11	23	116	298	3	95	193
-----------------------KNNHEYAFTGLEAAIVLIAFIVVAAVFGYVVLGSGFLTSQKAQETVHTGISQAMSTVQQSGGISIQANADG-TGVQKVEFYLQLAASGTGAEMS-------------------------------------------------------------------------------------------------------------------------------------------------------------------------------------
>UniRef100_V4JQ72	79	0.357	1.054E-11	22	143	298	2	120	214
----------------------NRPWRnRRAMVGVDTAIILIAFVLVAAAVAFVVLDMGMTSAQKAKQSMENGLQQASTALQVNGEVMAYVN--TNGYVQDIYIPLGVTPGTGYVSFAKNLLSVSLIAGN--MSYANIYNGVNET----------------------------------------------------------------------------------------------------------------------------------------------------------
>UniRef100_A0A7K3Z0Z4	78	0.267	1.417E-11	26	126	298	6	105	192
--------------------------DEEAFTGLEAAIVLVAFVVVAAVFAYVVLGAGFMTTEKAQETVHSGIRQATAAVQQSGQTSIQA-DATGTGVNQISFFLQLAASGTGADMAAFGYTLSTTD---------------------------------------------------------------------------------------------------------------------------------------------------------------------------
>UniRef100_A0A0W8FE81	78	0.300	1.417E-11	26	114	298	8	97	197
--------------------------REDGFTGLEAAIVLIAFIVVAAVFSFVVLKTGFHATEEGQYAIYKGVQQAGSGLEVSGTIYGvKPVQQEQLTIKSILIPISVPPGGAAVD---------------------------------------------------------------------------------------------------------------------------------------------------------------------------------------
>UniRef100_A0A956URF8	78	0.316	1.417E-11	27	120	298	19	116	203
---------------------------EEGITGLETAIILIAFVIVASSFAFMVLSTGLFAAERGKQTVLAGLDRVSGNIEVRGSLIlqdvGSDGLIDSTDPDVFIVTLSTAAGGRPVLIDPAAT---------------------------------------------------------------------------------------------------------------------------------------------------------------------------------
>UniRef100_UPI000C7137A9	78	0.349	1.417E-11	33	138	298	0	102	217
---------------------------------IESAIVMIAFVIVAAALAFVVLNMGFSTTQKAKTAISSSVTESSSALEIAGKVTGFG-YISQGVMNATVIPLKIAGGGDSVSLDPALTDVKY--YSNTVRYDNIYG---------------------------------------------------------------------------------------------------------------------------------------------------------------
>UniRef100_A0A7X7I2X5	78	0.289	1.906E-11	30	112	298	6	83	170
------------------------------FSGLEAAIVLIAFVVVAAVFSYVMLGAGFFATQKSQEVTYSGIKQSTSNMVLDGQI-----YGNGKSITQLTFYLTVPEGGQP-----------------------------------------------------------------------------------------------------------------------------------------------------------------------------------------
>UniRef100_A0A8F5VK88	78	0.294	1.906E-11	29	130	298	6	103	181
-----------------------------GFTGLESAIILIAFVVVAAVFGMSVLSSGFFTAGKTEEVTVSGYKQASSAMYMEGAVYAY--LGNDNRLDHVEFSAGVLETGQPQDLSK--LVIVYTHSSNG-----------------------------------------------------------------------------------------------------------------------------------------------------------------------
>UniRef100_A0A497JT10	78	0.392	1.906E-11	39	140	298	0	96	195
---------------------------------------LIAFVVIAAALAGVVINMGFYSTQKVKGTIGRGISEASSALQLNGHVIGKTNGTG--HLVIMAFPVKISVGKSEVDLNVNTTVVSI---EGKVCLLDIYRGV-------------------------------------------------------------------------------------------------------------------------------------------------------------
>UniRef100_F3KJ35	78	0.333	1.906E-11	39	140	298	0	105	216
---------------------------------------MIAFVIVAAALAFVVLNMGFSTTQKAKTVTISSLEEASSAMEISGTIFGIgcisssAGCDTIQKINATVIPIKIAPGGQLVNFSPEVTAIRFLSKN--VEYTNIYAGT-------------------------------------------------------------------------------------------------------------------------------------------------------------
>UniRef100_A0A9E5CUC8	78	0.227	1.906E-11	21	119	298	8	117	244
---------------------PSESGNQRGITGLETAIILIAFVVVASVFAYTVLTAGIYSSQKAGESVNAAVDEVRSSVIIGGNTIayeglvdidGFASTTSDRvpAVVRIALTIGVALQGVPLDVTPAY----------------------------------------------------------------------------------------------------------------------------------------------------------------------------------
>UniRef100_A0A8F5VKN5	78	0.337	2.562E-11	30	112	298	6	85	173
------------------------------FSGLEAAIVLIAFVVVAAVFSYVMLGAGFFATQKSQEVTYSGVKQSTSNLVLDGQLYG-SLTGTTTNKINLY--LSIPEGGQP-----------------------------------------------------------------------------------------------------------------------------------------------------------------------------------------
>UniRef100_A0A117LR75	78	0.247	2.562E-11	28	123	298	8	102	185
----------------------------RAFTGLEAAIIFIAFVVVASVFAFVVLGTGMTTSQKSQEVMHAALGEAGSGLRPGYAVIAKLDATGL--LDFVEFDLETATDLAAVDMgSMTYTIVT------------------------------------------------------------------------------------------------------------------------------------------------------------------------------
>UniRef100_A0A0Q0ZSN3	78	0.314	2.562E-11	30	117	298	7	95	193
------------------------------FTGLEAAIVLIAFVVIASVFSYTILGSGFLADEMTRETVQEGVVRASGALVLSGDIYGISATGhNPPSYDFLHVPLRVPSGGVPVDFSR------------------------------------------------------------------------------------------------------------------------------------------------------------------------------------
>UniRef100_A0A7C3JYW8	77	0.368	3.444E-11	27	83	298	15	71	72
---------------------------EDGITGLETAIILIAFVVVATVFAFIVLTTGIFSAERGKETVFAGLQKARGTMEVRG----------------------------------------------------------------------------------------------------------------------------------------------------------------------------------------------------------------------
>UniRef100_H1YXI9	77	0.306	3.444E-11	30	117	298	10	96	186
------------------------------FTGLEAAIVLTAFVVVAAVFAFVVLGAGFFVTDKSEDVINSGLKETSNSLNLAGTVVGRVKL-SGSELRYIMFYLEHCGGGTGIDISK------------------------------------------------------------------------------------------------------------------------------------------------------------------------------------
>UniRef100_A0A9E4SWS4	77	0.225	3.444E-11	27	131	298	15	147	245
---------------------------EKGITGLETAIILIAFVVVASVFAYTVLTAGVFSSQKASESVNAAIDEVRSSLKLSGNTIaykgavdldGEASTTADRvdSVVRIALTIGVALQGVPLDVTPAYqinetnnnlelsgdtnsLVINYIDQKQVI----------------------------------------------------------------------------------------------------------------------------------------------------------------------
>UniRef100_A0A947JF66	77	0.460	3.444E-11	27	89	298	9	71	294
---------------------------RKGIVGIEAAIVLIAFVVIAAALSYVVINMGFFATQKTKETIAEGIAESTAALQLDGTVTAKT----------------------------------------------------------------------------------------------------------------------------------------------------------------------------------------------------------------
>UniRef100_A0A2V2NGK4	77	0.287	4.628E-11	30	116	298	6	87	167
------------------------------FSGLEAAIVLIAFVVVAAVFSYVMLGAGFFATQKSQEVTYSGIKQSTSNIVLDGQL-----YGDSSDISVLTIYLAIPEGGQPQKLS-------------------------------------------------------------------------------------------------------------------------------------------------------------------------------------
>UniRef100_A0A2V2NIK1	77	0.272	4.628E-11	30	117	298	7	92	170
------------------------------FSGLEAAIVMIAFVVVAAVFGYSMISMGFFATQKVQEVTYAGIKQSASVAITDGLI--RGQYDETNGLTSLTFSLSIPETGEPIDLSK------------------------------------------------------------------------------------------------------------------------------------------------------------------------------------
>UniRef100_A0A7C2TNY8	77	0.375	4.628E-11	34	137	298	1	101	213
----------------------------------EAALILIAFVIVAAALAFVVLNMGFATSQKAKTSITSALGGASNTILISGKVIGAA-PAAGGVLNATMIPLKLTSNGESVDLSDTLATISYL--GETIEYDNIY----------------------------------------------------------------------------------------------------------------------------------------------------------------
>UniRef100_A0A522Y0F7	77	0.351	4.628E-11	39	141	298	0	105	215
---------------------------------------MIAFVIVAAALAFVVLNMGFSTTQKAKTTILSGLSEASSSLEISGKVKGIGCTSTAKgcttpYLNATLIPLKIASGGDAVNLQQSTLSVKYI--SNSKSFDNIYVGPL------------------------------------------------------------------------------------------------------------------------------------------------------------
>UniRef100_A0A497EPW2	76	0.337	6.220E-11	61	143	298	0	81	173
-------------------------------------------------------------TQRSKQVISSGLGEASSALEIDGSIVAHVDT-SAKNITYIVIPVKLASGQHEVDLTPGKTTIAYWSPNKGIALTDIYNATLET----------------------------------------------------------------------------------------------------------------------------------------------------------
>UniRef100_A0A2I0NRE8	76	0.237	6.220E-11	26	126	298	6	105	186
--------------------------DEQAFTGLEAAIVFIAFVVVASVFTYVVLGVGMATSQKSQETMYSALGEAGSALRPGQTVIAKLDND-QGNLEFIDFDLETATDLAAIDLGRITYTVATKD---------------------------------------------------------------------------------------------------------------------------------------------------------------------------
>UniRef100_A0A8E7B2D7	76	0.281	6.220E-11	29	129	298	5	105	191
-----------------------------GFSGLESAIILIAFVVVASVFAYTILGSGFFATQKAQTVTQESTTEASAVMYPEGGIYGSlySGGTYDGQLETVSFTLTIPPTGMAQDLNEN--IIIYTQKNK------------------------------------------------------------------------------------------------------------------------------------------------------------------------
>UniRef100_D9PZ77	76	0.350	6.220E-11	27	140	298	5	114	219
---------------------------RRGMVGIDTAIILIAFVLVAAAVAFVVLDMGMTSAQKAKQTMESGLQESSTALQVDGNVMAYVN--GSGYVQDIFIPLGVTPGTGYVSFAPSLMEVSIITSKGS--YPDIYIGV-------------------------------------------------------------------------------------------------------------------------------------------------------------
>UniRef100_UPI0021007A39	76	0.270	8.357E-11	31	115	298	5	89	189
-------------------------------TGLESAIVLIAFVVVAAVFSHTLLSAGLELSEGAGTEVHKGTSRAGSGVVVSGTIFAVDLNDDPRYADLILLPVRVLPGSDPVDL--------------------------------------------------------------------------------------------------------------------------------------------------------------------------------------
>UniRef100_A0A7K3YB60	76	0.223	8.357E-11	29	122	298	11	102	196
-----------------------------GFTGLEAAIVLIAFVVVASIFSYTILGAGFYFSGESRSVVCQGIRQAGSGITVAGHIYGISASQK--YIDSIIIPICLTPGSEPIDITTVSVRI-------------------------------------------------------------------------------------------------------------------------------------------------------------------------------
>UniRef100_A0A2V2N3Q9	76	0.281	1.123E-10	29	131	298	5	102	173
-----------------------------GFSGLEAAVILIAFVVVAAVFAYVMMSTGFFATQRFQEVTYAGVKQSTSTVITDGLI--RGSYSGTNGLVSLSFSLTVPETGEAVDLSK---MIYYYVRNSGV----------------------------------------------------------------------------------------------------------------------------------------------------------------------
>UniRef100_A0A843L4Q8	76	0.258	1.123E-10	27	115	298	7	92	184
---------------------------EQGFTGLEAAIIFIAFVVVASVFAYVVLGAGMTTSQKSQEVLHAALDEARSAFRPGDAVIARIDGGFIRYVE---FDLETAAGPTAIDM--------------------------------------------------------------------------------------------------------------------------------------------------------------------------------------
>UniRef100_UPI0020BEC728	76	0.231	1.123E-10	21	115	298	1	94	186
---------------------YREDGEDRAFTGIEAAIVFIAFIVVASVFSYAVLGVGMATSQKDQEVMYAALDEAGSSLRPGYTVIAQTDTGSD-ALRSVEFDLETATDVAAIDM--------------------------------------------------------------------------------------------------------------------------------------------------------------------------------------
>UniRef100_A0A7K3YFW8	75	0.265	1.508E-10	30	126	298	10	106	186
------------------------------FTGLEAAIVFIAFIVVASVFAYVVLGAGMLTSQKSQETMHTALGEAGSALLPGQSVIAKLDNDRGL-VEFMEFDLETATDLAAIDLKRmTYTIATKND---------------------------------------------------------------------------------------------------------------------------------------------------------------------------
>UniRef100_A0A7J3JSQ5	75	0.394	2.025E-10	18	93	298	2	77	78
------------------LRKPLKTRTRKGIVGIEAAIVLIAFVLVASALAFVTLNMGMFATQKTKEIMARAYEESTRAIDIAGNVIAAVNTTG------------------------------------------------------------------------------------------------------------------------------------------------------------------------------------------------------------
>UniRef100_A0A843J1C4	75	0.295	2.025E-10	39	123	298	0	87	188
---------------------------------------LIAFVVVAAVFSYVVLGAGFFTTQKAQEVVYSSVDMASSSMEVLGNVYGngtVNTDPTKSRIDALRFVVGLTAGGAAVDLANTNLVFT------------------------------------------------------------------------------------------------------------------------------------------------------------------------------
>UniRef100_A0A524MUM8	75	0.298	2.025E-10	34	125	298	0	96	196
----------------------------------ETAIILTAFVITASAFSFVILNVGFLTSDKAQTTVITGMKETSASLMADAGVTgYFSNTTvadqDEVYLEELLYYVKLAQGHEPIDCSDDSLVITYT----------------------------------------------------------------------------------------------------------------------------------------------------------------------------
>UniRef100_A0A370LGX1	74	0.320	2.720E-10	39	141	298	0	99	208
---------------------------------------MIAFVIVAAALAFVVLNMGFSTTQRAKTAIISSLSEASSSIEIAGKVTGIGDV-TGGFVNVTNVPIKVASGGDSVNMNPTLTAVKYL--SNSVSYDDIFVGAL------------------------------------------------------------------------------------------------------------------------------------------------------------
>UniRef100_A0A370LU79	74	0.293	2.720E-10	39	141	298	0	106	218
---------------------------------------MIAFVVVAAALAFVVLNSGFSVTQDAKTAIISGLNEASSSLEVAGKVTGIACTtsakgcGTTPYLNATGIPLRIASGGDVVNLDENYIQVRYL--SNSIEYDDIYIGAV------------------------------------------------------------------------------------------------------------------------------------------------------------
>UniRef100_A0A5N9GVY9	74	0.338	3.651E-10	24	88	298	8	72	122
------------------------RTESHGITGIETAIIMIAFIVVASVFAYTVLSAGILSSSQGKAAVFAGIKAAGGAMEIKGAVIAK-----------------------------------------------------------------------------------------------------------------------------------------------------------------------------------------------------------------
>UniRef100_A0A1V4Z5G1	74	0.264	3.651E-10	25	123	298	3	104	178
-------------------------GDDRALTGLESAIVLIAFVVVASVFAYVVIGSGLFAAQKSREVVSGAVDQTTSILMTAGSgskTIQPGVSEQGNHLLTISISLKLPSYSSPIDLNRTKVRLT------------------------------------------------------------------------------------------------------------------------------------------------------------------------------
>UniRef100_A0A9E4X4Y5	74	0.393	3.651E-10	26	86	298	14	74	283
--------------------------DQKGITGLETAIVLIAFVVVASVFAFAVIQTGLFSSEEAASSAQAGVVAAKSTMTPKGSMV-------------------------------------------------------------------------------------------------------------------------------------------------------------------------------------------------------------------
>UniRef100_B8GEH6	73	0.276	6.579E-10	27	131	298	1	103	186
---------------------------EDAFTGLEAAIVLIAFVTVGSVFSFMVLNAGFVTTQKAQEVVHTGGSEAAITLQIHGDIYGSADS-SGGPVTMITMMLKAGVPSSSIDLNKTTFHIS-TDSTNEI----------------------------------------------------------------------------------------------------------------------------------------------------------------------
>UniRef100_UPI001AE41BE1	73	0.298	6.579E-10	21	124	298	0	100	194
---------------------MGNKDENSGFTGLEAALILIAFVVVASVFSYVILNAGFFAVQKSQQVIYSAVEQ-SSSVVIAGDTVKGLKNSTTGKIDRIIF--SLSAPYALLDVNLNSTSVSF-----------------------------------------------------------------------------------------------------------------------------------------------------------------------------
>UniRef100_A0A9D3B723	73	0.279	6.579E-10	39	143	298	0	108	218
---------------------------------------MIAFVVVAAALAFVVLNSGFSVTQEAKTAIISGLNEASSSLEVAGKVTGVACTesaqgcGTTPYLNATGIPLRIASGGDVVNLDEDYIQVRYL--SNTISYDDIYIGPITT----------------------------------------------------------------------------------------------------------------------------------------------------------
>UniRef100_A0A843KYI1	73	0.258	8.829E-10	27	115	298	7	93	185
---------------------------EQAFTGLEAAIIFIAFVVVASVFSYVVLGMGMTTSQKSQEVVHAALDEARSAFRPGDAVIVK--LDTAGGLSFIEFDLETAAGPTAIDM--------------------------------------------------------------------------------------------------------------------------------------------------------------------------------------
>UniRef100_A0A8T7H5M4	73	0.267	8.829E-10	26	134	298	6	120	186
--------------------------DDRAFTGLEAAIVFIALIVVASVFAYVVVGAGIAASQKNQEVMHAALEEAGSALRPGQAVIAKLDNDEGL-LYSVEFDLETATNLAAVDMGGViytvatqETLVTFPPGDSHITLT-------------------------------------------------------------------------------------------------------------------------------------------------------------------
>UniRef100_A0A842YI95	73	0.308	8.829E-10	25	127	298	0	106	200
-------------------------MSRRGLTGLETAIILVAFVITSSAFAFVLLNMGQQSADQAQSVISSSMDDSSAALLMDPDIIGtfsnVTGAQSTICLTKATFYIRLSQGHTPIDMDDSKIVITYTNP--------------------------------------------------------------------------------------------------------------------------------------------------------------------------
>UniRef100_UPI00209DD9DE	72	0.258	1.185E-09	27	115	298	1	89	189
---------------------------EDGFTGLEAAVVLIAFVVIAAAFSMVILAAGFSISQNVGTEVTEGVHRGNSGFVLAGSIFAVDTNNDLRRAEHLEIPVQLTPGSRPVDL--------------------------------------------------------------------------------------------------------------------------------------------------------------------------------------
>UniRef100_H1YZW5	72	0.297	1.185E-09	30	113	298	7	89	194
------------------------------FTGLEAAIVLIAFVVVASVFSFAVIGAGYFTTQTTERVLYSTISQTGSTPVLLGSVHGIKKEGVD-GIGAIRFNVGISSGNNPI----------------------------------------------------------------------------------------------------------------------------------------------------------------------------------------
>UniRef100_A0A524MTG8	72	0.308	1.185E-09	25	127	298	0	106	200
-------------------------MSRRGLTGLETAIILVAFVITSSAFAFVVLNMGQQSADQVQSVISSSMDDSSAALLMDTNIIGvfsnVTGVQSTICLTKATFYVRLSQGHTPIDMDDSKIVITYTNP--------------------------------------------------------------------------------------------------------------------------------------------------------------------------
>UniRef100_A0A2I0P6Q7	72	0.257	1.589E-09	28	123	298	7	101	168
----------------------------RAFTGLEAAIVFIAFIVVASVFAYVVLGVGMTTSQKSQEVMHAALGEAGSALRPGSVVIAKLDATGL--LDFVEFDLETATDLAAIDMgSMTYTIAT------------------------------------------------------------------------------------------------------------------------------------------------------------------------------
>UniRef100_A0A7C4MCX1	72	0.362	1.589E-09	27	114	298	10	100	223
---------------------------RKGIVGIEAAVVLIAFVLVAASLAFVALNMGMFATQRTKEVIGKAYESSSRALEVSGSALANMQGSSDSSQNpalEILVPIRLTAGSKAID---------------------------------------------------------------------------------------------------------------------------------------------------------------------------------------
>UniRef100_A0A9D8BA28	72	0.469	2.132E-09	27	75	298	11	59	62
---------------------------ERGITGLETAIIVIAFVVVAAVFAYTILSSGLFSSQKAEETVHSGVAQS------------------------------------------------------------------------------------------------------------------------------------------------------------------------------------------------------------------------------
>UniRef100_I7JA21	71	0.275	2.859E-09	26	134	298	6	120	186
--------------------------DDRAFTGLEAAIVFIALIVVASVFAYVVVGAGIAASQKNQEVMHAALEESGSALRP-GQVVIAKLDNNEGLLYSVEFDLETATNLAAVDMGGViytvatqETLVTFPPGDSHITLT-------------------------------------------------------------------------------------------------------------------------------------------------------------------
>UniRef100_A0A7K4AZR7	71	0.310	3.834E-09	29	128	298	5	101	179
-----------------------------GFSGLEAAIVLIAFVVVATVFAYATLGSGFYVSDKAQQSVHQGTKTASTSVYQEGGIYG-TMHADTHQLDRLFFTIYVPDGAENQDL--TEMIISYTQSD-------------------------------------------------------------------------------------------------------------------------------------------------------------------------
>UniRef100_A0A3R7XEK2	70	0.380	5.141E-09	21	83	298	0	62	64
---------------------MSLKRKEDAFTGLEAAIVLIAFIVVAAVFSYVMLGAGFFTTQKSQETVFGAVGTATANMEVSG----------------------------------------------------------------------------------------------------------------------------------------------------------------------------------------------------------------------
>UniRef100_A0A7D5M4E8	70	0.275	9.237E-09	23	137	298	9	121	230
-----------------------KKEVHRGIIGVETALIMIASVMISAALLYVVFNTGFSTVQKTKNFISAGVIESRSSLAISGALVGVASVG-ENKLNVTAIPIKVAiSGGESINLNTENAAVRYI--NQDIEHGDIY----------------------------------------------------------------------------------------------------------------------------------------------------------------
>UniRef100_A0A832TUE3	69	0.328	1.238E-08	26	89	298	10	73	75
--------------------------DEKAFTGLESAIVLTAFVVVAAVFSYVVLGAGITASDTAKKTIDEGVKKTTSSLELAGGVIAKG----------------------------------------------------------------------------------------------------------------------------------------------------------------------------------------------------------------
>UniRef100_X1B8A7	68	0.490	2.977E-08	27	81	298	4	58	59
---------------------------RKAMTGLETAIILVAFVITAAAFAFVVLNMGFLTAEKAQSVISSGMSEASSALLV------------------------------------------------------------------------------------------------------------------------------------------------------------------------------------------------------------------------
>UniRef100_A0A2E7Z1P4	68	0.350	2.977E-08	27	83	298	8	64	79
---------------------------QHGITGLKTAIVLIACVVVVSVFAFTILSAGVLSSGANKQTIHAGLKETRTRLRQAG----------------------------------------------------------------------------------------------------------------------------------------------------------------------------------------------------------------------
>UniRef100_A0A843IYN5	68	0.262	2.977E-08	29	127	298	29	123	211
-----------------------------GFTGLEAAIVLLAFVVVTAAFSYVVLGSGFHTVQKSQAVIYSALEQSSSSILVDE-VMYIRNSTT-GNIGMIRIYMRSPHSLVPADLSK--MTISFATP--------------------------------------------------------------------------------------------------------------------------------------------------------------------------
>UniRef100_A0A8T4FIE0	68	0.252	3.987E-08	19	128	298	6	116	203
-------------------KTKNRKICResrssEGFTGLEAAIVLLSFIVVTAVFSYVILGSGFHTVQKSQAVIYSALEQSSSSMLVDE-VMYIRNS-TSGNIGMIRIYMRSPHSLVPGDLSK--MTMSYATPK-------------------------------------------------------------------------------------------------------------------------------------------------------------------------
>UniRef100_A0A1V5SQ23	67	0.309	7.147E-08	22	92	298	2	71	73
----------------------NRK-RENAFSGLEAAIVMIAFVVAAAVFGYSMISTGMFATQKVQEVTYAGIKQNASVAITDGLIRGHYNEG-------------------------------------------------------------------------------------------------------------------------------------------------------------------------------------------------------------
>UniRef100_A0A522Y248	67	0.314	7.147E-08	23	141	298	7	128	238
-----------------------RRNSHRGILGIESAIFLIAVMIVSAALAVVVVNMGLSTTQNVQTTSQSGLNGAASGLQIAGIVTGTGcisssNGCSIHYLNATVIPFKIASGGNSMNLQLATASVKYI--SNSKSFDNIYKGQL------------------------------------------------------------------------------------------------------------------------------------------------------------
>UniRef100_A0A7C4KUX8	66	0.480	9.568E-08	27	78	298	4	55	59
---------------------------RRGIVGIEAAIVLIAFVLVASALAFVVLNMGMFTTQKSKEIIARAYEESTRS---------------------------------------------------------------------------------------------------------------------------------------------------------------------------------------------------------------------------
>UniRef100_A0A497JSY4	66	0.500	9.568E-08	26	79	298	9	62	63
--------------------------DKRGIVGIEAAIVLIAFVVIAAALAGVVINMGFYSTQKVKGTIGRGISEASSAL--------------------------------------------------------------------------------------------------------------------------------------------------------------------------------------------------------------------------
>UniRef100_A0A7J2T768	66	0.403	9.568E-08	26	82	298	28	84	92
--------------------------QKRAIVGLEAAIVLIAFVIIAAAFSFMVINQGLYATERGKVVIQEGLKQASTPLTVD-----------------------------------------------------------------------------------------------------------------------------------------------------------------------------------------------------------------------
>UniRef100_A0A101IUT0	66	0.292	1.281E-07	26	107	298	6	87	185
--------------------------DDRAFTGLEAAMVFIAFIVVASVFAYVALGAGFFTTQKTEQTVFSAVQQVGSVVQIVEPIMVQASASGDSIRYIVILLRVPQ----------------------------------------------------------------------------------------------------------------------------------------------------------------------------------------------
>UniRef100_A0A9D8PDP2	66	0.380	1.281E-07	19	89	298	20	90	367
-------------------RTPSHRKGQEGLAGLSTAIVLIAFVVVGSVLAYTMLSSGVNAVDKSKQAIYEGLRRSQSSLAISGRVMGTT----------------------------------------------------------------------------------------------------------------------------------------------------------------------------------------------------------------
>UniRef100_A0A6L4A3V7	66	0.410	1.714E-07	27	82	298	7	62	63
---------------------------ERGQSALETAIILIAFVVVASVFAFAILCSGSKSTEKGQSAINAGLEGVQSSMTVK-----------------------------------------------------------------------------------------------------------------------------------------------------------------------------------------------------------------------
>UniRef100_A0A2E2DSA2	66	0.320	1.714E-07	26	75	298	17	66	67
--------------------------DQRGMSAIETSIVLIAFVVVASVFGFAMLNTGLLSSQNEQEVVQAGIDET------------------------------------------------------------------------------------------------------------------------------------------------------------------------------------------------------------------------------
>UniRef100_A0A0W8FEA4	65	0.296	2.293E-07	39	129	298	1	86	168
---------------------------------------LIAFIVVAAVFSFAVLGTGFFAAQKSGEVIQKGVETTSTSLALGGTVRVQSDT-SDVKLKYIFLYLQVTPGRGGIDMDR----VSYTLSTR------------------------------------------------------------------------------------------------------------------------------------------------------------------------
>UniRef100_Q2FUM5	65	0.284	2.293E-07	27	128	298	3	101	179
---------------------------EDGFSGLEAMIVLIAFVVVAAVFAYATLGSGFFVADKAQLSVHEGTKTAAASVYQEGGIYG-TMHETTHQLDKLSFTIYVPDEGLDQDLK--QMIISYTQSD-------------------------------------------------------------------------------------------------------------------------------------------------------------------------
>UniRef100_A0A842QTV3	65	0.285	2.293E-07	46	125	298	1	84	180
----------------------------------------------AAAFAFVVLNMGFLTAEKAQSVISSGMSEASSALLVDSGVIGqFSSTGGDqanIDLEKLTFYIKLSQGHEPVDLDDSKLVATYT----------------------------------------------------------------------------------------------------------------------------------------------------------------------------
>UniRef100_A0A8T6NAK9	65	0.481	3.067E-07	23	76	298	7	60	61
-----------------------KNNSRRGVMGIEAALVLIAFVIVAAALSFVVLNMGFSSTQQAKETVTKGIGEAS-----------------------------------------------------------------------------------------------------------------------------------------------------------------------------------------------------------------------------
>UniRef100_A0A7K4CEC0	65	0.282	3.067E-07	44	128	298	0	82	192
--------------------------------------------VVAAVFSYVVLGAGFFTTQTAQATVQTGAAQASSGLEVVGNVVGIAIAASPSRLTYVNVSVATTAGGSSMDLS--QMVVSYIDSN-------------------------------------------------------------------------------------------------------------------------------------------------------------------------
>UniRef100_A0A101IVR8	64	0.320	4.103E-07	27	104	298	3	78	179
---------------------------EDGFSGLEAAIVLIAFIVVAGVFSFAILGAGFSSSDKAKEVVLDG-GRSPTAVMVMGSVVGRA-DDTTHYIEKLFFSC-------------------------------------------------------------------------------------------------------------------------------------------------------------------------------------------------
>UniRef100_A0A524MTA3	64	0.448	7.337E-07	27	75	298	7	55	56
---------------------------RRGITGIETAIILTAFVITASAFSFVILNVGFLTSDKAQTTVITGMKET------------------------------------------------------------------------------------------------------------------------------------------------------------------------------------------------------------------------------
>UniRef100_A0A9C8GL06	64	0.262	7.337E-07	26	86	298	6	66	73
--------------------------DESSMTALEIAIIFIAFVVVAAVFAFTILQAGAFSDAQGREATYGNPENAYSSMALLESIY-------------------------------------------------------------------------------------------------------------------------------------------------------------------------------------------------------------------
>UniRef100_A0A7Z9F4R6	64	0.268	7.337E-07	56	121	298	0	66	83
--------------------------------------------------------MGIFASERSKETVFAGLQEAKSTLEPRGAtVAYKADRGGTDTIYKVSLIVTNAVDGEPVDLTPPYTA--------------------------------------------------------------------------------------------------------------------------------------------------------------------------------
>UniRef100_A0A1G9AFR4	64	0.279	7.337E-07	32	123	298	12	103	185
--------------------------------GLEAAIVFIAIIVIASIFAYVVLGAGIFASQKSQEVMHAGLMDAGSALRL-GDVVIVKMDSSRDLVERIVFDLETMTDLAAFDMgSMTYTIAT------------------------------------------------------------------------------------------------------------------------------------------------------------------------------
>UniRef100_A0A835VPN3	64	0.322	7.337E-07	49	141	298	0	89	210
-------------------------------------------------MAFVVLNMGFSVSQKAKTTIVSTLQEAGSSLEVSGKVIASAQV-SASKLNVTGIPIKIAAGGDSVNLSNLTAAIKYL--SNQVTYDDIYAGTL------------------------------------------------------------------------------------------------------------------------------------------------------------
>UniRef100_A0A7C2BLL5	63	0.352	9.809E-07	49	119	298	0	68	180
-------------------------------------------------LAFVVINMGMYTTQKSKEVMQQGLNEATTALEVDGSVLGYG--DNTNGITYIYIPLKVSPGQLAVDFSNDK----------------------------------------------------------------------------------------------------------------------------------------------------------------------------------
>UniRef100_UPI0005B2742F	63	0.310	1.753E-06	27	150	298	11	135	238
---------------------------HRGILGVESAIFLIAVMIISAALAVVVVNMGLSTTQNTKTVSQSGLNSAGSGLQLSGIVTGTGCTSSSKgcstpYLNATVVPFKIVPGGNSMNLQLSSASVKY--SSNSKSFDNIYEGQL--PASTTYV---------------------------------------------------------------------------------------------------------------------------------------------------
>UniRef100_A0A101ITZ4	62	0.323	2.342E-06	26	90	298	2	65	180
--------------------------DNDGFSGLEAAIVLIAFVVVAAVFSFVILGAGFSSSSKVEEVVRDG-GRSPTAVMVMGSVVGQVD---------------------------------------------------------------------------------------------------------------------------------------------------------------------------------------------------------------
>UniRef100_UPI002100F95F	62	0.343	2.342E-06	26	91	298	2	66	180
--------------------------DEDGFSGLEAAIVLIAFVVVAAVFSFVILGSGFSSADKAKEiTMDAG--RSPTAVMVMGTVVGQAND--------------------------------------------------------------------------------------------------------------------------------------------------------------------------------------------------------------
>UniRef100_A0A944W1Q7	62	0.281	2.342E-06	39	121	298	0	95	217
---------------------------------------MIAFIVVASVFAMTTLKTGLFSAEQGQQVAYSGLDQATGSLQLRGSVRAirgdVDVDGDDTillsgvddqAVAKVIFTVTGVIGSSMTDLTPPNTV--------------------------------------------------------------------------------------------------------------------------------------------------------------------------------
>UniRef100_A0A401HA07	61	0.571	4.180E-06	27	68	298	3	44	45
---------------------------RKGIVGIEAAIVLIAFVIVAAALAFVALNMGLFTTQKSKEVM-------------------------------------------------------------------------------------------------------------------------------------------------------------------------------------------------------------------------------------
>UniRef100_A0A424YQX9	61	0.323	7.456E-06	26	93	298	5	71	180
--------------------------DEDGFSGLEAAIILIAFIVVATAFSYVVLGAGFSASEKTR-LVTGEAGKTTSALVVTGSVVGQADERG------------------------------------------------------------------------------------------------------------------------------------------------------------------------------------------------------------
>UniRef100_A0A7C4BCL3	60	0.450	9.955E-06	28	67	298	7	46	47
----------------------------KGIVGIEAAIVLIAFVVVAAALAFVVLNMGFYTTQRSKEV--------------------------------------------------------------------------------------------------------------------------------------------------------------------------------------------------------------------------------------
>UniRef100_UPI0020A20737	60	0.327	9.955E-06	26	86	298	6	65	180
--------------------------DEEAFTGLEAGIILIAFVVVAAVFSYVVLGSGFYATEKARQVT-SDAGTTPSSLVVNGAVI-------------------------------------------------------------------------------------------------------------------------------------------------------------------------------------------------------------------
>UniRef100_A0A8T4ZWL8	60	0.304	1.329E-05	56	124	298	0	66	73
--------------------------------------------------------MGFYTTQKTKETMQTGLDESLTALQLDGVVTAK--TDSFGHIEYLAFPVKLSAGRAAIDLGKTRLRFQY-----------------------------------------------------------------------------------------------------------------------------------------------------------------------------
>UniRef100_A0A7X7I1R1	60	0.343	1.329E-05	24	87	298	1	64	185
------------------------KQYDEAFSGLEAAIVVIAFVVVAVVFGMAVLGTGFFATEEAKKTTTSGYKMASSTIYMEGGVYA------------------------------------------------------------------------------------------------------------------------------------------------------------------------------------------------------------------
>UniRef100_A0A842YIM2	59	0.536	1.774E-05	27	67	298	5	45	46
---------------------------RSGMTGLETAIILVAFVITAAAFAFVVLNMGFLTAEKAQSV--------------------------------------------------------------------------------------------------------------------------------------------------------------------------------------------------------------------------------------
>UniRef100_UPI001B8AF7AE	59	0.292	1.774E-05	26	90	298	9	72	183
--------------------------DEEAFTGLEAAVILIAFVVVAAVFSYALLGSGFYATEKARQVT-SDAGTTPSSVMVAGSVILKTD---------------------------------------------------------------------------------------------------------------------------------------------------------------------------------------------------------------
>UniRef100_A0A838YN44	58	0.381	4.216E-05	23	77	298	4	58	61
-----------------------KKGYHRGVIGVETAIILISAVLVAAALLAVVFNAGFATIQKTKSFIIAGVIESRS----------------------------------------------------------------------------------------------------------------------------------------------------------------------------------------------------------------------------
>UniRef100_UPI0007818185	57	0.338	1.334E-04	24	92	298	5	75	91
------------------------RTDEDGMMGIEAAIILITAIVTASVLAgGVLLHMGYFSAEKTRSVAYEGVGQVgGTTVVTLGSIHGVERGG-------------------------------------------------------------------------------------------------------------------------------------------------------------------------------------------------------------
>UniRef100_X0SGL2	55	0.431	4.210E-04	17	60	298	7	48	49
-----------------ALRKGHRT--EKGITGLETAIILIAFVTVAAVFGYAVLSAGIFS---------------------------------------------------------------------------------------------------------------------------------------------------------------------------------------------------------------------------------------------
>UniRef100_UPI000C714BAB	55	0.317	5.610E-04	54	138	298	16	97	206
------------------------------------------------------LNMGFSTTQKAKTAISSSVSESSSALEIAGKVTGFGDVSAGT-LNATVIPIKVAGGGDSVSLDPALTDVKY--YSNTVRYDNIYG---------------------------------------------------------------------------------------------------------------------------------------------------------------
>UniRef100_A0A662HRT8	54	0.473	7.473E-04	27	64	298	8	45	46
---------------------------RKGIVGIEAAIVLIAFVIISAAFAFMVINMGLFATQRS-----------------------------------------------------------------------------------------------------------------------------------------------------------------------------------------------------------------------------------------
>UniRef100_UPI00064EA169	50	0.329	1.306E-02	60	141	298	0	85	193
------------------------------------------------------------TTQKAKTTIVASLGEASSSLEVSGKVTGAGCTTsaggcsTTPYLNVTSIPLKIASGGESVNLANTTASIKYL--SNSVQYDNIYVGTL------------------------------------------------------------------------------------------------------------------------------------------------------------
>UniRef100_P17603	49	0.468	2.311E-02	30	61	298	0	31	32
------------------------------FSGLEAAIVLIAFVVVAAVFSYVMLGAGFFAT--------------------------------------------------------------------------------------------------------------------------------------------------------------------------------------------------------------------------------------------
>UniRef100_A0A2A5NXH1	48	0.551	5.435E-02	26	54	298	9	37	140
--------------------------DRRGLTGLETAIIVIAFVIVAAAFAFAVL---------------------------------------------------------------------------------------------------------------------------------------------------------------------------------------------------------------------------------------------------
>UniRef100_A0A847PRF2	48	0.428	7.226E-02	23	57	298	8	41	42
-----------------------RKND-RAFTGLESAIVLTAFVVVAAVFSYVVLGAG------------------------------------------------------------------------------------------------------------------------------------------------------------------------------------------------------------------------------------------------
>UniRef100_A0A524N4Z3	48	0.566	9.605E-02	25	54	298	2	31	32
-------------------------GKRRGMTGLETAIILVAFVITAAAFAFVVL---------------------------------------------------------------------------------------------------------------------------------------------------------------------------------------------------------------------------------------------------
>UniRef100_UPI000AA48A75	47	0.315	1.277E-01	49	115	298	0	75	216
-------------------------------------------------LAFVVLNTGFSTTQQAKETIMSGLEESASNVQISGSVAGVYSIASTTGgasgavedrLNMISIPLKISSGSNPVNL--------------------------------------------------------------------------------------------------------------------------------------------------------------------------------------
>UniRef100_A0A8T6MQC8	43	0.337	2.900E+00	57	136	298	0	76	193
---------------------------------------------------------GFSSTQQAKETVTKGIGEASSALHVSGEVVSATDVAR-SKANATQFPIKIVSGGSAVNLNATLATVKFNTG--TVQYDNI-----------------------------------------------------------------------------------------------------------------------------------------------------------------
>101
MSGRQLIIAVKRVSLKSAIRAYNRKMRRRGLAGLDTAIILIAFIITASVLAYVAVNMGLFVTQKAKSTITKGEETASTALTLSGSVLYAVNYPTDTNSYWLYFPVSPSSGVSSVELSPATTAISFTASSSGIELSNIYVFSLMSYVSNYYVTQTVSNQSQGGQTYYYFTSPYAALVALSEIISNKQNTTPVPVNISTTKPTTTTDVNTFSFEYQRTTYYVTVYRTFAFTFPIAGFSLAGSDVAPAGSTIGVMVLFGPHAGSQVFQYQTVTVQITPNIGSPLTVSEYIYQPEGNVTIIG
>8450|scaffold15450_1|-47|01	313	0.607	1.229E-91	11	297	298	6	312	313
-----------KMNTKKMLKEYNKKVKRKGLAGLDTAIILIAFIITASVLAYVAINMGLFVTQKAKSTINKGEETASTALTLSGSVLYAVNYPSNTQSYWIYFTVSPSSGVSSVELSPSTTAISFTASAEGISYSNIYEYTLLTvspselanqvYANGQYL-DLVNQQTNAGQTYVYYPNPYYALLALNYTLSKIDKVSPSPLYITTTTPSsatqtypFLAHDNMFTFTLnisgTLVTYYAFVNQTFAFTYPVAGDPLIGSAIAPAGSVIGVMILFGPDLGSHVFQYQTITIQITPNIGSPLTISEYVYQPEGSVSVIG
>D0KUW1	299	0.608	1.007E-86	16	297	298	7	309	310
----------------KMLKEYNKKVKRKGLAGLDTAIILIAFIITASVLAYVAINMGLFVTQKAKSTINKGEETASTALTLSGSVLYAVNYPLNTRSYWIYFTVSPSSGVSSVELSPTTTAISFTASAEGVTYSNIYKYTLLTvspselanvvYANGQYL-DLVNQQTSAGQTYVYYPNPYYALLALNYTLYNyyLSTKTPSPIFINssilslSSLPSWLKNDNSFTFTLNisgkLVTYYVFVNQTFAFTYPVAGDPLIGSAIAPAGSVIGVILLFGPDLGSHVFQYQTITIQITPNIGSPLTISEYIYQPEGSVSVIG
>18_taG_2_1085343.scaffolds.fasta_scaffold356379_1	286	0.782	1.706E-82	12	297	298	0	288	289
------------MNLKSAVKAYNRKMRRRGLAGLDTAIILIAFIITASVLAYVAVNMGLFVTQKAKSTITKGEETASTALTLSGSVLYSVNYPTDTQSYWIYFPVSPSSGVSSVELSPATTAISFTASSSGIQLSNIYALSLLAYASNSNLnshnYTTVSNDTSGGQTYYYFSSPYAALVAI-YNLNQTGTM-PSAwnnyLEVSTAKPTV---GSYFSFLYQGTTFYVKVLRTFAFTFPIAGFSLAGSYVAPAGSTIGVMVLFGPHVGSNVFQYQTVTVQITPNIGSPLTVSEYVYQPEGNVTIIG
>A0A1C8ZU76	281	0.610	1.385E-80	15	297	298	3	305	306
---------------KKVIKEYNKKMKRKGLAGLDTAIILIAFIITASVLAYVAINMGLFVTQKAKSTIDKGEETASTALTLSGSVLYAVNYPSNSRSYWIYFTVSPSSGVSSVELSPATTAISFTASALGVAYSNIYKYTLLTVSPsevngvvyaAPQYLSLADQESSGGQTYVYYPNPYYALLALNYSLYQMvlsKQIKYSPLYITTTKStstqTWLTSDNVFQFTLnisgTLEIFYAYVNQTFAFTYPVAGDPLIGSAIAPAGSVIGVMILFGPDLGSHVFQYQTITIQISPNIGSPLTLSEYVYQPEGNVTVIG
>A4YGD6	274	0.589	3.941E-78	13	297	298	2	301	302
-------------KIRGLVQKYNKLVRRRGLAGLDTAIILIAFIITASVLAFVAINMGLFVTQKAKTTINKGEETASTALTVSSSVLYAVNYPSNTKSYWIYFTVSPTSGVSSVELDPATTGLSFIATEEGITLSNIYKYTLltdthLTPVSAsGYSLTLESNLTSGGNTYYYFSSPYLALLALNQSLS--KVSGHSPIYINYTSfsstnpePSWLKNDNNFTFTLtiagQKVLYYVFINQTFAFSYPVAGDPLVGSAIAPAGSTVGFMILFGPNLGQHVFEYQTINIQITPNIGSPLTLSEYIYQPEGTVTAIG
>H2C431	273	0.590	7.383E-78	13	297	298	2	303	304
-------------KLKKVVQSYNRLVRRKGLAGLDTAIILIAFIITASVLAFVAINMGLFVTQKAKTTINKGEETASTALTVSSSVLYAVNYPTNSKSYWIYFTVSPTSGVSSVELDPATTGLSFVATQEGLTLSNIYKytlltvpnpGTLYSTVSGSYLT-LQNNVSSGGNTYVYYPNPYYALLALNETL--GKNMKNSPIYINytaytvqSPEPVWLKHDNNFTFTLTIngntVKYYVFVNQTFAFSFPVAGDPLVGSAIAPAGSTIGFMILFGPNVGSHIFEYQTINIQITPNIGSPLTLSEYIYQPEGSVTSIG
>Laugrefbdmm110sn_1035136.scaffolds.fasta_scaffold254650_1	258	0.611	1.114E-72	14	297	298	10	290	291
--------------PNGYQRSVRSKKRKRGLAGLDTAIIMIAFIITASVLAYVAINMGLFVTQKAKTTIDQGEKTASTALTLSGAVLYAVNYPQNTKSYWIYFPVSPSAGVSSVDMSPQTTAISFIASTEGISLSNIYNASLLGITNPSALKYANVSVAPSGQTYYSYSSPYAALLALNATkaLNKIFIVETSN-----TAPTGFSTANEFSFSYGGTTYYAFVKSTFAFTYPIAGDPLVGSNIAPAGSTVGVMILFGSDIGSHVFQYETITMQITPNVGSPLTISQYIYQPSGNVSVIG
>Q4J9K5	255	0.582	1.001E-71	21	297	298	2	303	304
---------------------YMKRRKTRGLAGLDTAIILIAFIITAAVLAYVAVNMGLFVTQKAKTTINKGEETASTALSLSGNVLYAVNYPTNTKSYWMYFTVSPSSGVSSVDLSPSTTAISFTAASRGVSLSNIYQFSLLsvLPSQVNNKVQvklgtSIINLTlafssnSAGQTYVYYSDPNYALLALNYTLGQEVKGgqlTSSPLYIisNTSivaSKPWLKNDNVFTFNIsvngTEVEYYAYVNKTFAFTYPVSGFPLAGSDIAPAGSVIGVMILFGPGEATNVFQYETVTIQITPNIGSPLTISQYIYQPDGKVTVIG
>SoiMetStandDraft_5_1073268.scaffolds.fasta_scaffold4838306_1	247	0.620	7.248E-69	15	297	298	1	291	292
---------------KSLITRYNQKVKRRGLAGLDTAIILIAFIITASVLAYVAINMGLFVTQKAKTTISKGEETASTALTLSSSVLYAVNYPLNSLSYWIYFTVSPSSGISSVELSPQTTAISFTAASSGISLSNIYISTLLnvtsvqpAFYNGYYTAYLLTSSKSPnGQTYYYYANPYAAVLAL---AEQPGSSSYLVVSPNPSTGATVTapsaPHNTFTFQYGGVTYTAYILQTFAFTFPVAGDPLVGSAIAPAGSTIGVMILFGPNA-DQVYQYQTITIQITPNIGSPLTISQYVYQPQGNVSVIG
>SRR5579875_411247	244	0.609	8.898E-68	16	297	298	0	275	276
----------------KTLYTNRGKKRKKGLAGLDTAIILIAFIITASVLAYVAVSMGIFVTQKAKTTINKGEETASTALSITGNILYASNYPTDTYSYWIYFPVSPSSGVSSVQLSPSTTAISFEASAEGIVLTNIYNYTLLTVTSNPYLLQ----QTSGNQVYYYYPSVYAAFLALQSVVPKnifsvASTTTPSSCTSSSSA-------NEFTFTYQGTTYCATVSQDFAFTFPVAGDALVGSAIAPAGSTVGVVVLFGPSTGHNVFQYQTLTIAITPNIGSPLTVSQYVYQPDGSVSVIG
>MGYP000262344517	136	0.376	7.857E-31	23	131	298	10	117	161
-----------------------RVNEERGITGLETAIVLIAFVVVSSVFAFAALSTGLFSSDQAKETIRAGLSEARGTLELRGAVIA-EDTDTDGDIDKVYFQVSNAAGGEPIDLTQGKTIIRYSDSSQSV----------------------------------------------------------------------------------------------------------------------------------------------------------------------
>MGYP001493174767	135	0.344	1.456E-30	26	140	298	61	176	254
--------------------------DQRGITGLETAIVLIAFVVVSSVFAFAALSTGLFSSDKAKETIQAGLAETRGSMELKGSVILTAsTTGTSGVVSDIAFQVANAAGGESIDLTPGKTLIKYTDSTQSKMFVSTSGFT-------------------------------------------------------------------------------------------------------------------------------------------------------------
>A0A2E8F396	133	0.303	9.246E-30	3	132	298	22	151	230
---RQPVMSNALVNLFKGSRRFGRV--ERGITGLETAIVLIASVVVSFVFPFAALSTGLFSSDKAKETISAGLAEARGPLELKGSVVAKvsGSTGSSGVVTTIEFQVSNAAAGESIDMTPGNTVIKYSDNTQTVT---------------------------------------------------------------------------------------------------------------------------------------------------------------------
>UniRef100_A0A2E8F396	133	0.303	9.246E-30	3	132	298	22	151	230
---RQPVMSNALVNLFKGSRRFGRV--ERGITGLETAIVLIASVVVSFVFPFAALSTGLFSSDKAKETISAGLAEARGPLELKGSVVAKvsGSTGSSGVVTTIEFQVSNAAAGESIDMTPGNTVIKYSDNTQTVT---------------------------------------------------------------------------------------------------------------------------------------------------------------------
>MGYP000120790096	132	0.342	1.712E-29	25	131	298	10	117	137
-------------------------TEQRGITGLETAIVLIAFVVVSSVFAFAALSTGLFSSDKAKETIQAGLAETRGSMELKGSVVLTATTaGTGATVSKIAFQVSNAAGGEAIDLTPGKTIIKYNDDTQSK----------------------------------------------------------------------------------------------------------------------------------------------------------------------
>MGYP001386120143	132	0.330	1.712E-29	25	141	298	22	139	214
-------------------------RDQRGITGLETAIVLIAFVVVSSVFAFAALSTSLFSSDKAKETIQAGLSETRGSMELKGSVILTAsTTGTSGVVSDIAFQVASAAGGESIDLTPGKTIIKYTDSGQSKIFQSTSGFTV------------------------------------------------------------------------------------------------------------------------------------------------------------
>MGYP000241663602	131	0.314	3.168E-29	8	132	298	5	128	207
--------PKKQISLNSTPK---LASDQRGITGLETAIVLIAFVVVSSVFAFAALSTGLFSSDKAKETHTAGLAEARGTLELKGSVVAKvsGTTGATSVVTSIEFQISNAAAGEAVDMTPGNTIIKYSDKTQTVN---------------------------------------------------------------------------------------------------------------------------------------------------------------------
>E0SRS0	131	0.300	3.168E-29	22	174	298	4	162	399
----------------------NRKTLKRGIVGIEAAIVMIAFVIVAAALAFVVLNMGFFTTQQSRQVMQRGLGESSSALMVDGSVVATVDT-SISRISYIYVPIKLSTGQYMVDLTPGKSIVGYWSPQRGIAIANTYLMAVLTPVDTPdtlaNITKTVVNLGETQEIYnltKDPNGNFYLL---------------------------------------------------------------------------------------------------------------------------
>UniRef100_E0SRS0	131	0.300	3.168E-29	22	174	298	4	162	399
----------------------NRKTLKRGIVGIEAAIVMIAFVIVAAALAFVVLNMGFFTTQQSRQVMQRGLGESSSALMVDGSVVATVDT-SISRISYIYVPIKLSTGQYMVDLTPGKSIVGYWSPQRGIAIANTYLMAVLTPVDTPdtlaNITKTVVNLGETQEIYnltKDPNGNFYLL---------------------------------------------------------------------------------------------------------------------------
>UniRef100_A0A3C0EBB1	130	0.318	5.864E-29	26	133	298	23	132	164
--------------------------DQRGITGLETAIVLIAFVVVSSVFAFAALSTGLFSSDKAKETHAAGLSEARGTLELKGSVVAKvsGTTGASGVVTSIEFQLSNAAAGEAIDMTPGNTVIKYGDKNQTLTL--------------------------------------------------------------------------------------------------------------------------------------------------------------------
>MGYP000601418503	130	0.313	5.864E-29	21	133	298	18	132	210
---------------------PKLASDQRGITGLETAIVLIAFVVVSSVFAFAALSTGLFSSDKAKETHTAGLAEARGTLELEGSVVAKvsGTTGATGVVTSIEFQISNAAAGEAIDMTPGNTIIKYSDKTQTVNL--------------------------------------------------------------------------------------------------------------------------------------------------------------------
>MGYP000639756692	129	0.352	1.476E-28	27	131	298	19	123	191
---------------------------QQGITGLETAIVLIAFVVVSSVFAFAALSTGLFSADKAKDTIQAGLAETRGSMELKGSVVLTATIGTSGVVSQIAFQVSNAAGGEAIDLTPGKTLIKYTDELQSK----------------------------------------------------------------------------------------------------------------------------------------------------------------------
>SRR5579862_4709114	129	0.507	2.007E-28	164	297	298	0	127	128
--------------------------------------------------------------------------------------------------------------------------------------------------------------------YYFYQSPYAALLDLN------GTASSSVFQVHQTAGNCFAKANNFSFSYGGIQYTGCVGSDFAYTFPISGDPLVGSSIAPAGSVIGVMVLFGPDTGSKVFQYQSIQVEITPNIGSSLAVTEYVYQPDGTVTTIG
>MGYP001196350717	129	0.318	2.007E-28	26	133	298	23	132	179
--------------------------DQRGTTGLETAIVLIAFVVVSSVFAFAALSTGLFSSDKAKETHAAGLSEARGTLELKGSVVAKvsGTTGASGVVTSIEFQLSNAAAGEAIDMTPGNTVIKYGDKNQTLTL--------------------------------------------------------------------------------------------------------------------------------------------------------------------
>MGYP000117845220	129	0.339	2.007E-28	25	131	298	30	138	216
-------------------------RDQRGITGLETAIVLIAFVVVSSVFAFAALSTGLFSSDKAKETIQAGLAETRGSMELKGSVIleADGTSTATSVATSIAFQVANAAGGNSIDLTPGKTLIKYTDQTQSK----------------------------------------------------------------------------------------------------------------------------------------------------------------------
>HubBroStandDraft_1064217.scaffolds.fasta_scaffold392387_1	128	0.345	2.730E-28	26	131	298	17	123	215
--------------------------DQRGITGLETAIVLIAFVVVSSVFAFAALSTGLFSSDKAKETIQAGLAETRGSMELKGSVVLTSpSSGTAAIISQIAFQVANAAGGNAIDLTPGKTLIKYTDQTQSK----------------------------------------------------------------------------------------------------------------------------------------------------------------------
>7754|Ga0208336_1042471_1|+1|11	128	0.345	2.730E-28	26	131	298	35	141	230
--------------------------DQRGITGLETAIVLIAFVVVSSVFAFAALSTGLFSSDKAKETIQAGLAETRGSMELKGSVVLTSpSSGTAAIISQIAFQVANAAGGNAIDLTPGKTLIKYTDQTQSK----------------------------------------------------------------------------------------------------------------------------------------------------------------------
>MGYP000050031357	128	0.345	2.730E-28	26	131	298	53	159	251
--------------------------DQRGITGLETAIVLIAFVVVSSVFAFAALSTGLFSSDKAKETIQAGLAETRGSMELKGSVVLTSpSSGTAAIISQIAFQVANAAGGNAIDLTPGKTLIKYTDQTQSK----------------------------------------------------------------------------------------------------------------------------------------------------------------------
>MGYP000468752399	128	0.320	2.730E-28	7	132	298	56	186	265
-------IPVKLSRLKKQIsldQTPKLASDQRGITGLETAIVLIAFVVVSSVFAFAAVSTGLFFSDKAKETHTAGLAESRGTLELKGSVVAKvsGTTGATSVVTSIEFQISNAAAGEAVDMTPGNTIIKYSDKTQTVN---------------------------------------------------------------------------------------------------------------------------------------------------------------------
>tagenome__1003787_1003787.scaffolds.fasta_scaffold10201407_2	128	0.295	5.048E-28	22	129	298	7	121	197
----------------------NLRRDERGITGLETAIILIAFVVVASVFAYTVLSAGIFSSQKGQEAVYAGLSEARATMEIKGSMFAWGNTsGNTSTVDAVSFTLTNAMKGQAIDLTPNaggnesVTVISYTDKNQ------------------------------------------------------------------------------------------------------------------------------------------------------------------------
>MGYP001460693809	128	0.358	5.048E-28	27	131	298	56	161	201
---------------------------QQGITGLETAIVLIAFVVVSSVFAFAALSTGLFSSDKAKETIQAGLAETRGSMELKGSVIVLAETfGTTAAATSIAFQVANAAGGESIDLTPGKTLIKYTDSTQSK----------------------------------------------------------------------------------------------------------------------------------------------------------------------
>MGYP000285046978	127	0.300	6.865E-28	25	136	298	16	127	138
-------------------------RDQRGITGLETAIVLIAFVVVASVFAFAVLSTGLLSSEKSKETVLGGLEETSSTLSIRGDIIGTANTPKD-ALDSIKFTLSSAtQASEAVDLSTTGVVVTYLDANHALNCDNP-----------------------------------------------------------------------------------------------------------------------------------------------------------------
>MGYP001281108238	127	0.309	6.865E-28	22	132	298	14	126	146
----------------------NSWSDQRGITGLETAIVLIAFVVVSSVFAFAALSTGLFSSDKAKETHAAGLSEARGTLELKGSVVAKvsGTTGASGVVTSIEFHISNAAAGEAIDMTLGNTVIKYSDNSQSVT---------------------------------------------------------------------------------------------------------------------------------------------------------------------
>MGYP000734141722	127	0.307	6.865E-28	25	140	298	12	128	199
-------------------------TDQRGITGLETAIVLIAFVVVSSVFAFSVLSTGLFSSDKAKETIAAGLEGKRSTLEMKGSIVLTAsTTGASGVVSQIEFQVGMAAAGDQADLTPGHTIIRYSDNNQVRNFTNSTEFS-------------------------------------------------------------------------------------------------------------------------------------------------------------
>MGYP001500476427	127	0.277	9.334E-28	24	140	298	15	133	204
------------------------HRDQRGITGLETAILLIAFVVVSSIFATTALSTGLRSSDKSKEVIETGIAEVRGTLELKGPVIARvsGTTGTTGVVTTIEFQVSNVAAGKPIDLTPGNTVIKYSDQYQTVNMIDTADFT-------------------------------------------------------------------------------------------------------------------------------------------------------------
>MGYP000607311792	127	0.345	9.334E-28	26	131	298	33	139	227
--------------------------NQRGITGLETAIVLIAFVVVSSVFAFAALSTGLFSSDKAKETIQAGLAETRGSMELKGSVVLTSPTsGTAAIISQIAFQVANAAGGNAIDLTPGKTLIKYTDQTQSK----------------------------------------------------------------------------------------------------------------------------------------------------------------------
>SRR5581483_8011628	126	0.328	1.269E-27	9	132	298	162	283	355
---------MKRVAPNEIWRRL---RDERGITGLETAIILIAFVVVAAVFAFVVLSTGLFSSERGKEAVYAGLAKTRGTMELSSSVVANSN---GTNLTTVEFDITLAAGGDSVNLDPtattNRTVISYIDPTQVIN---------------------------------------------------------------------------------------------------------------------------------------------------------------------
>MGYP001069209287	126	0.339	1.726E-27	25	131	298	30	138	176
-------------------------RDQRGITGLKTAIVLIAFVVVSSVFAFAALSTGLFSSDKAKETIQAGLAETRGSMELKGSVIleADGTSTATSVATSIAFQVANAAGGNSIDLTPGKTLIKYTDQTQSK----------------------------------------------------------------------------------------------------------------------------------------------------------------------
>MGYP000359651693	126	0.356	1.726E-27	26	139	298	28	141	194
--------------------------DQRGITGLETAIVLIAFVVVASVFAFAVLNTGLLSSEKSKEAALGGLEETSATLSIRGNVIAAANSGK-TAIDTLKFNLTPAsTSSESVDLSTTGTVVTYLDENQGINCQNPQAF--------------------------------------------------------------------------------------------------------------------------------------------------------------
>GraSoiStandDraft_56_1057294.scaffolds.fasta_scaffold2845652_1	126	0.339	1.726E-27	25	131	298	10	118	206
-------------------------RDQRGITGLKTAIVLIAFVVVSSVFAFAALSTGLFSSDKAKETIQAGLAETRGSMELKGSVIleADGTSTATSVATSIAFQVANAAGGNSIDLTPGKTLIKYTDQTQSK----------------------------------------------------------------------------------------------------------------------------------------------------------------------
>MGYP000529780810	125	0.241	3.189E-27	17	139	298	0	144	154
-----------------MFRTVTRESSQRGITGLETAIILIAFVVVASVFAFTVLSTGIFASERSKETVYAGIQKTKSSLEPRGAVVAyKADRGGTNTIYKVSFIVSNAVAGEPIDLTPPytsdgsgtdpdissgaeyKTIVSYNDQNQVmsdVPWSVDWLG--------------------------------------------------------------------------------------------------------------------------------------------------------------
>GraSoiStandDraft_16_1057320.scaffolds.fasta_scaffold10839190_1	125	0.330	3.189E-27	25	141	298	0	117	193
-------------------------RDQRGITDLETAIVLIAFVVVSSVFAFAALSTGLFSSDKAKETILVGLAETQGSMELKGSVILTsSTTGTSGVVSDIAFQVASAAGGGSIDLTPGKTLIKYTDSTQSKIFESTAGFTV------------------------------------------------------------------------------------------------------------------------------------------------------------
>MGYP001037356738	125	0.282	3.189E-27	7	132	298	1	131	210
-------IPAKLSRPKKqisLISIPQLASDQRGITGLETAIVLIAFVVVSSVFAFAALSAGLFSSDKANETHTAGLAEARGTLELKGSVVAKvsGTTGATGVVTSIEFLISNAAAGEAIDMTPGNSIIKYSDKTQTVN---------------------------------------------------------------------------------------------------------------------------------------------------------------------
>MGYP000960052660	125	0.292	4.336E-27	27	131	298	32	154	196
---------------------------QRGITGLETAIILIAFVVVAAVFAYTVLSAGLFSTQKSQEAIYSGLEQAQSTLEIKGGVIAKAeNTGADGYISQITFTIANALGGEPVNFTEPQqsvsnngladsstsdnvVVISYIDQDQRV----------------------------------------------------------------------------------------------------------------------------------------------------------------------
>SynMetStandDraft_1070027.scaffolds.fasta_scaffold84035_1	124	0.303	5.893E-27	25	135	298	11	121	157
-------------------------RDQRGITGLETAIVLIAFVVVASVFAFAVLSTGLLSSEKSKETVLGGLEETSSTLSVRGDVIGDANSGK-TALDTVKFTLPSAAqAADAVDLSSTGVVITYLDQDQALNCTN------------------------------------------------------------------------------------------------------------------------------------------------------------------
>GraSoiStandDraft_5_1057265.scaffolds.fasta_scaffold438832_1	124	0.307	5.893E-27	25	140	298	12	128	163
-------------------------TDQRGITGLETAIVLIAFVVVSSVFAFSVLSTGLFSSDKAKETIAAGLEGKRSTLEMKGSIVLTASTTvASGVVSQIEFQVGMVAAGDHADLTPGHTIIRYSDNNQVRNFTNSTEFS-------------------------------------------------------------------------------------------------------------------------------------------------------------
>SRR5271165_6950301	124	0.420	5.893E-27	131	297	298	4	162	163
-----------------------------------------------------------------------------------------------------------------------------------VTLSNMYNYTLLTSTTGANILE----QKSGGENYFFYSSPYAALIDLNKTVADTAVfqVTASGGHCTTSSAS------EFNFTYSGTSYNGCVAKDVAFTFPVAGDPLVGSSIAPAGSVVGVMLLFGPSTGKNVFQYQNIQVEITPNIGSSLALSLYVYQPDGTVTSIG
>SRR5512140_3110449	124	0.296	5.893E-27	9	132	298	25	149	215
---------IRRTSMKRMKDFANKVRGEHGITGLETAIVLIAFVVVAAVFAFVVLSTGLFSSERGKETVYAGLAKTRGSMELTGGVIASSNT---TKLTGITFDLTLAAGGDQVNLNPldttNRTVISYQDASNKVN---------------------------------------------------------------------------------------------------------------------------------------------------------------------
>MGYP001321737100	124	0.252	8.011E-27	13	139	298	105	254	265
-------------ELGRMNNVHMRVDRQKGITGLETAIILISFVVVASVFAFTVLSTGIFASERSKEIVFAGIEEAQSSLEPRGSVIAYKATlpDSTSTVFKLSFVVSNAIAGEPVDLTPDYtaddsgtdpdvssgaesiTVISYSDANNQFsdlPWSITWLG--------------------------------------------------------------------------------------------------------------------------------------------------------------
>MGYP000586640836	124	0.288	8.011E-27	24	132	298	68	192	273
------------------------RRDQRGITGLETAIILIAFVVVAAVFSYTVISSGLFSTQKSKETVYSGLDEARGCLELKGGIIALANsTGTNGQVTMLSFTVANAMDGAPIDFtapldadndgvadsgSSNQVVISYLDKNNRKN---------------------------------------------------------------------------------------------------------------------------------------------------------------------
>UniRef100_A0A497BNE2	124	0.288	8.011E-27	24	132	298	68	192	273
------------------------RRDQRGITGLETAIILIAFVVVAAVFSYTVISSGLFSTQKSKETVYSGLDEARGCLELKGGIIALANsTGTNGQVTMLSFTVANAMDGAPIDFtapldadndgvadsgSSNQVVISYLDKNNRKN---------------------------------------------------------------------------------------------------------------------------------------------------------------------
>tagenome__1003787_1003787.scaffolds.fasta_scaffold11347182_1	124	0.275	1.089E-26	24	131	298	9	124	198
------------------------RRDERGITGLETAIILIAFVVVASVFAYTVLSAGIFSSQKGQEAVYAGLAQTRATMEIKGDVFAHAtGTPGNMTVGNVSFTLTNAMKGQAIDLTPNplggntsVTVISYTDKNQHV----------------------------------------------------------------------------------------------------------------------------------------------------------------------
>SRR5581483_846462	123	0.317	1.480E-26	8	132	298	65	190	222
--------PGRRWPVRTLRKLLGRVHDERGITGLETAIILIAFVVVAAVFAFVVLSTGLFSSERGKEAVYAGLAKTRGTMELSSGVVANSN---GTNVTTVEFDMTLAAGGDSVNLDPtatsNRTVISYIDSSQVIN---------------------------------------------------------------------------------------------------------------------------------------------------------------------
>5|scaffold255127_1|-76|00	123	0.256	1.480E-26	16	163	298	21	177	234
----------------KMYNKYFKH--EKGITGLETAIILIAFVVVAAVFAYTALSAGLFSTQKAQQAVYSGLQEAQSTLELRGSVIATAN-ASGESVQQISFVVSLVLGGDPIDFTPptaatdnggiaattstNKVVIKYIDDNQTIN--NLY--WTFTPLGTNNGNNLLEANEKFQIT--------------------------------------------------------------------------------------------------------------------------------------
>MGYP000073584181	123	0.285	2.011E-26	13	158	298	6	148	209
-------------SLKSVPKILNG---EKGITGLETAIVLIAFVVVSSVFAFSALSTGMFSSDKARETVTAGLAQTRASMQLKGSIIGTANaASSTGTMTTISFHVAQTAGGADVDLTPGTTTIRYTDENQHKLFSST-AGLTVTPVGGSDSDNLLEANE-------------------------------------------------------------------------------------------------------------------------------------------
>26246|scaffold_866526_c1_1|+3|10	123	0.290	2.011E-26	5	130	298	26	153	229
-----PMLPVRRERMSKLLKLFRRAtREEEGITGLETAIILIAFVVVATVFAFVVLSTGLFSAERGKEAVYAGLQKTRGSLELRGSVIANTD---GTNVESLVFDVANAAGGEPVNLDPiavsNKVVMAYHDSGNS-----------------------------------------------------------------------------------------------------------------------------------------------------------------------
>SRR5581483_6302715	123	0.314	2.011E-26	10	132	298	114	237	311
----------RRSPVKRMAEFIRRVREERGITGLETAIVLIAFVVVAAVFAFVVLSTGLFSSERGKETVYAGLAKTRGSMELTGGVIAQSN---NTQLTDLTFDVTLAAGGDAVNLNPsdttNRTVISYADSAYSKN---------------------------------------------------------------------------------------------------------------------------------------------------------------------
>MGYP001356296317	123	0.298	2.733E-26	26	158	298	16	146	193
--------------------------DQRGIIGLETAIVLIAFVVVASVFAFAVLNTGLLSSQKSEQAALGGLEETSATLSIRGDVIASANAGK-TSIDTVRFNLAPAsTSSESVDLSTTGTVVTYLDENQGINCENPQSFDG--DADTPECSWSISWLI-------------------------------------------------------------------------------------------------------------------------------------------
>MDTE01.1.fsa_nt_gb|MDTE01033949.1|_2	123	0.314	2.733E-26	16	130	298	24	144	242
----------------KTYRRFRRiAIDQAGITGLETAIVLIAFIVVAAVFAFTVLTTGLFTTEKAKQTAQAGVGETQSTLTLKGSVIATATTedcpgDEEICVKTISFKLGQAAGSDPVDLEPSRTLITYSDANNQ-----------------------------------------------------------------------------------------------------------------------------------------------------------------------
>A0A2E2VG19	123	0.347	2.733E-26	26	139	298	17	130	311
--------------------------NQRGITGLETAIVLIAFVVVASIFAFAVLNTGLLSSEKSKEATLGGLEETSATLSLRGQVIAVANTGT-TSVDTVKFTIAPAsTASETVDLSNTGTVITYLDEXQGINXGNPQSF--------------------------------------------------------------------------------------------------------------------------------------------------------------
>MGYP000406793387	123	0.347	2.733E-26	26	139	298	174	287	317
--------------------------DQRGITGLETAIVLIAFVVVASVFAFAVLNTGFLSSEKSKEAALGGLEETSATLSIRGNVIAAANSGK-TAIDTLKFNLTPAsTSSESVDLSTTGSVITYLDDFQGINCQNPQSF--------------------------------------------------------------------------------------------------------------------------------------------------------------
>MGYP000341914833	122	0.299	3.714E-26	25	129	298	9	135	149
-------------------------TSEKGITGLETAIILIAFVVVASVFAFTVLSTGIFASERSKETVYAGLEEAKSSIEPRGSVIAfkgrIENSSTTDTIYKLSFVVANAIAGEPVDLTPPyvqgndgtdpdivsnaeyKTVISYTDKNQ------------------------------------------------------------------------------------------------------------------------------------------------------------------------
>MGYP000843571154	122	0.311	3.714E-26	14	130	298	1	119	156
--------------LKKIIKVMN--HDQKGITGLETAIILIAFVVVASVFAYTVLSAGIFSSEKGKEAVYAGLDQARSSMTLKGSVVAMGDV-AENELTSVVFTVANALDGEAIDLTPpaggkNVTVISCFDNNQR-----------------------------------------------------------------------------------------------------------------------------------------------------------------------
>SRR5258708_9743811	122	0.285	3.714E-26	12	132	298	49	172	186
------------VKLRNFMRRLNK--DERGITGLETAIILIAFVVVATVFAFIVLTTGIFSAERGKETVYAGLQKARGTMEVRGGIVVKSTGcPSSCAVDSISFQVSPAAGGDAIPLDPsattNRTVIAYRDPTTANN---------------------------------------------------------------------------------------------------------------------------------------------------------------------
>MGYP000277023217	122	0.255	3.714E-26	23	286	298	0	198	211
-----------------------MKLRRKGVVGIESAIVLIAFVIVAAALAFVVLNMGFFTTQRSKQVISSGLGEASSALEIDGSIVAHVDT-SAKNITYIVIPVKLASGQHEVDLTPGKTTIAYWSPNKGIALTDIYNATLEtgTYTDPSQVASEMSPDENN------------TVLANIAWVTN----------INNDK--VLDPGEK-----------VFVV----IKFYQSVQP---------------------------KNYDTIKVEIRPPIGAPLTIERTV-----------
>MGYP000341923894	122	0.280	3.714E-26	9	139	298	24	154	232
---------MNNFLVRSLIKSAKLHDNQRGITDLETAIVLIAFVVVASVFAFAVLSTGLLSSEKSKETVLGGLEETSSTISVRGSVIGDSNSAK-TFIDTVKFTLSSAAqASDAVDLSTTGVVVTYLDNNQAINCENPQSF--------------------------------------------------------------------------------------------------------------------------------------------------------------
>MGYP001409765154	122	0.276	3.714E-26	26	183	298	16	166	235
--------------------------DQRGITGLETAIVLIAFVVVASVFAFAVLNVGLLSSQKSEQAALGGLEETSATLSIRGDVIASANAGK-TAIDTVRFNLAPAsTSSESVDLSTAGTVVTYLDENQGINCENPQSFDG--DVDTPECSWSTDWLIGSGDIV-----DSGEQVEITVTLTN------------------------------------------------------------------------------------------------------------------
>MGYP000627986226	122	0.307	5.046E-26	24	139	298	12	127	158
------------------------RADQRGIPGLETAIVLIAFVVVASVFAFAVLSTGLLSSEKSKETVLGGLEETSSTISVRGSVIGDSNTAK-TFIDTVKFTLSSAAqASDTVDLSTTGVVVTYLDQDQAINCENPQSF--------------------------------------------------------------------------------------------------------------------------------------------------------------
>MGYP001238115336	121	0.267	6.857E-26	21	135	298	9	123	146
---------------------RSLRADQKGITGLETAIVLIAFVVVASVFAFAVLSTGLLSSGESKETVLGGLEETSSTLSVRGDIIGDANAGK-TAIDTVKFTLTSAAqAAEAVDLSSTGVVITYLDEDQALNCTN------------------------------------------------------------------------------------------------------------------------------------------------------------------
>MGYP001030645497	121	0.306	6.857E-26	31	140	298	0	110	179
-------------------------------TGLETAIVLTAFVVVSSVFAFAALSTGLFSSDKAKETISAGLAETRGTLEQKGSIILQAsTTGTSGVISQIEFQVSNAAVGEPIDLTPGNTIIRYSDKNQVKNFTTTSLFS-------------------------------------------------------------------------------------------------------------------------------------------------------------
>MGYP000848168509	121	0.252	6.857E-26	17	135	298	0	121	192
-----------------MNKFWRFSRDERGITALETAIILIAFVVVASVFAFTILSAGTFTTERGKEAVYEGLAEVRGALELRGSMIAR-SVTSTGAVSDVIFTLANVAGGAPVDMTDETgsqvVIIEYRDANQRVEIDD------------------------------------------------------------------------------------------------------------------------------------------------------------------
>MGYP001342527621	121	0.330	6.857E-26	17	130	298	10	124	222
-----------------YRRFRRIAVDQAGITGLETAIVLIAFIVVAAVFAFTVLTTGLFTTEKAKQTAQAGVGETQATLTLKGSVIATSDGcPDECELKTISFKLAQAAGSDAVDLEPSRTLITYSDANNQ-----------------------------------------------------------------------------------------------------------------------------------------------------------------------
>SRR6187549_3343706	121	0.280	9.316E-26	19	127	298	6	119	125
-------------------KIRNRARNEKGITGLETAIILIAFVVVATVFAFIVLTTGIFSAERGKETVYAGLNKARGTMEVRGGIVVTSTGcPSTCAVDSISFQVSTAAGGDPIPLDPaatnNRTVIAYRDA--------------------------------------------------------------------------------------------------------------------------------------------------------------------------
>MGYP000049842742	121	0.340	9.316E-26	24	119	298	9	105	141
------------------------HKSEKGITGLETAIILIAFVVVAAVFAYTALSAGLFSTQKSQEAVYSGLQEARSTLELKGAVIATANtTGSSGTIKQISFTVGNVLGGEPIDFTAPT----------------------------------------------------------------------------------------------------------------------------------------------------------------------------------
>7457|Ga0209635_10408321_2|+525|01	121	0.298	1.266E-25	27	159	298	39	168	177
---------------------------ERGITGIETAIILIAFVVVAAVFAYTVLSAGLFATQKSQEAVYSGLKEARSTVELKGGVIATGNqTGNNGNIKSLSFVLSNSLGGEAIDFTPPTANTTYT----GLAAGNSNNKVIISYIDKDQAVSDLYWTIT------------------------------------------------------------------------------------------------------------------------------------------
>SRR4030043_361084	121	0.261	1.266E-25	16	132	298	27	158	232
----------------KMLKKFLRH--EKGITGLETAIILIAFVVVAAVFAYTVLSAGLFSTQKSQEAVYAGLKEARATLELKGNVIATANeSAASGRIQQISFIVANVLGGEAVDFaepdaaagntgiadaaSTNKVVINYVDEAQTVN---------------------------------------------------------------------------------------------------------------------------------------------------------------------
>MGYP000603745198	120	0.291	1.719E-25	27	153	298	10	139	143
---------------------------QQGITGIETAIILIAFVIVASVFAYVVLSAGLFSTQKAKEAIHAGLEEAKATIEIKGNIYG---TMQGGYLTTVYFTVATTTGGDQIDFTPPSssnssnlVIISYTDAYQLFPSVN-WTMTKLNTADVDNLLDN------------------------------------------------------------------------------------------------------------------------------------------------
>MGYP000951458511	120	0.330	1.719E-25	22	120	298	8	110	153
----------------------NEIRHQHGITGLETAIILIAFVVVASVFAFTVLSTGMFASERSKETVYSGLEEAKSSLEPRGSVIAFkgraGTTVADDTIYKIKFVLSNAIAGEPIDLTPPYT---------------------------------------------------------------------------------------------------------------------------------------------------------------------------------
>MGYP000734142183	120	0.250	1.719E-25	24	155	298	33	155	202
------------------------RNDQSGITGLETAIVLIAFIVVAAVFAFAVLTTGLFTTERAKETTLSALGEAQSTLAPKGAIVAEA---SATTVDTIKFKLANATGSLGVDLASGTTLLTYRDDNQSVN------GAFLATAGDAGACAGVS----------------------------------------------------------------------------------------------------------------------------------------------
>SRR5574338_1186115	120	0.314	1.719E-25	10	132	298	32	155	229
----------RRLAMRTLRRLLGRFREERGITGLETAIILIAFVVVAAVFAFVVLSTGLFSSERGKEAVYAGLAKTRGTMELSSGVIATSD---GTQVTNLTFDVALAAGGDSVNLDPaattNRTVISYIDSTLTLN---------------------------------------------------------------------------------------------------------------------------------------------------------------------
>EndMetStandDraft_2_1072991.scaffolds.fasta_scaffold3345716_1	120	0.284	1.719E-25	14	149	298	96	230	288
--------------HMEVRRKMKRlINDNKGFTGLEAAIVLTAFVVVAAVFSYVVLGAGFFTTDTAKQVVHSGVEQATSSVVLNGDVVADGNTTAPAEINEIIFYMQLSAGRNPVDIKHNTTVISYEDSDQYI--ANIYLNGDLTFIGDDD----------------------------------------------------------------------------------------------------------------------------------------------------
>MGYP000447429929	120	0.290	2.336E-25	27	129	298	33	156	159
---------------------------QRGITGLETAIILIAFVVVASVFAFTVLSTGIFASERSKETVFAGLDEVRSSLEPRGSVIAYKgryTSGNTDSIYKVVFTVSNAVQGESINLTPPYnvggsgddpdlisgaqyrTIISYTDENQ------------------------------------------------------------------------------------------------------------------------------------------------------------------------
>13097|Ga0208747_1012483_3|+1505|01	120	0.339	2.336E-25	26	139	298	36	149	226
--------------------------NQWGITGLETAIVLIAFVVVASVFAFAVLNTGLLSSEKSKEATLGGLEETSATLSLRGQVIAVANTGT-TSVDTVKFTIAPAsTASETVDFSNTGTVITYLDEGQGINRGNPQSF--------------------------------------------------------------------------------------------------------------------------------------------------------------
>MGYP001351026466	120	0.330	2.336E-25	27	130	298	63	171	269
---------------------------QAGITGLETAIVLIAFIVVAAVFAFTVLTTGLFTTEKAKQTAQAGVGETQSTLTLKGSVIATATTedcpgDEEICVKTISFKLGQAAGSDPVDLEPSRTLITYSDANNQ-----------------------------------------------------------------------------------------------------------------------------------------------------------------------
>MGYP001425957354	119	0.280	3.172E-25	26	129	298	10	116	120
--------------------------DESGITALETAIILIAFVVVAAIFAFTVLSTGTFLTEKSKEAAYAGLQEVRGSMELKGGMVAHATTSSSNIVDYVSFTLSTVAGGSPVDFSTGSTAklrISYRDNEN------------------------------------------------------------------------------------------------------------------------------------------------------------------------
>MGYP001086249186	119	0.284	3.172E-25	24	132	298	33	138	182
------------------------RNDQSGITGLETAIVLIAFIVVAAVFAFAVLTTGLFTTERAKETTLSALGEAQSTLAPKGAVIGEA---AGTSVDTVKFKLANATGAAAVDLATTRTLLTYSDDNQNVN---------------------------------------------------------------------------------------------------------------------------------------------------------------------
>OM-RGC.v1.034675313	119	0.345	3.172E-25	27	131	298	11	119	191
---------------------------ERGITGLETAIILIAFVVVASVFAYTVLSAGIFSSQKGKEAIYTGLAEARSSLTLKGELVAR-DTNSDGKLNTVTFMLTNALNGEAVDMTPtaggnNVTVISYTDKTQHI----------------------------------------------------------------------------------------------------------------------------------------------------------------------
>APCry1669192969_1035441.scaffolds.fasta_scaffold60691_1	119	0.293	3.172E-25	24	139	298	9	133	196
------------------------RRDERGITGLETAIILIAFVVTASVFAYTVLSAGIFSSQKGQEAIFSALSEARATMEVKGSVFAYGNT-TTGNLTAVTVTLTNTLKGQAIDLTPNTdgnsthaTIISYTDKNQHVsdlPWTVSWIG--------------------------------------------------------------------------------------------------------------------------------------------------------------
>7816|Ga0208057_1023998_1|+3|10	119	0.303	3.172E-25	19	139	298	34	154	232
-------------------RAAELQANQKGITGLETAIELIAFVVVASVFAFAVLSTGLLSSEKSKETVLGGLEETSSTISVRGSVIGDSNSAK-TFIDTVKFTLSSAAqASDAVDLSTTGVVVTYLDNNQAINCENPQSF--------------------------------------------------------------------------------------------------------------------------------------------------------------
>MGYP001337990006	119	0.330	4.309E-25	17	118	298	0	102	111
-----------------MFRTINRESSQRGITGLETAIILIAFVVVASVFAFTVLSTGIFASERSKETVFAGIEETKSSLEPRGAVVAyKADRGGTDTIYKVSFIVANAVSGMPVVLTPP-----------------------------------------------------------------------------------------------------------------------------------------------------------------------------------
>MGYP000442196934	119	0.327	4.309E-25	26	132	298	16	121	135
--------------------------DQRGITGLETAIVLIAFIVVAAVFAFAVLTTGLFTTERAKETTLSALGEAQSTLAPKGAVIGEA-TANQTYVDTIKFKLANTTGAVGVDLASDTTLLTYTDDSQSVT---------------------------------------------------------------------------------------------------------------------------------------------------------------------
>MGYP001146641488	119	0.311	4.309E-25	24	132	298	11	118	215
------------------------RRDQSGITGLETAIVLIAFIVVAAVFAFAVLTTGLFTTERARDTTVSAVGEAQSTLSPKGAVIAEAN-PGLDEVDVIRFKLANASGAEGVDLAGATTLLTYSDQNQSAN---------------------------------------------------------------------------------------------------------------------------------------------------------------------
>MGYP000542425765	119	0.252	4.309E-25	26	155	298	46	166	238
--------------------------DQSGITGLETAIVLIAFIVVAAVFAFTVLTTGLFTTEKARETTMSALGEAQSTLAPKGAIVGEART---TVVDTIKFKLANATGALGVDLASGTTLLTYRDDNQSVN------GAFLATAGDAGACAGVS----------------------------------------------------------------------------------------------------------------------------------------------
>2420|Ga0374944_554776_4|-4150|00	119	0.306	4.309E-25	24	131	298	43	166	248
------------------------RADERGITGLETAIILIAFVVVAAVFAFSTLSAGLFSSQKSQQSIHSGIKEAKGCLELRGGVLALANtTGSDGYIGQLTFTVLNAMDGEPVDFTPPTddnndgvadrgssniVVISYVDKNNAV----------------------------------------------------------------------------------------------------------------------------------------------------------------------
>MGYP001146645578	119	0.268	4.309E-25	18	139	298	2	146	249
------------------NNSHDRDEAQRGITGLETAIILIAFVVVASVFAFTVLSTGVFSSERSKETVFAGLDEVRSSLQPRGSVIAYkgALDGSTNTIYKVVFVVSNAVKGESVNLTPPYtaggtgddpdidsgavseTIISYSDSNQFlsdLPWSVSWPG--------------------------------------------------------------------------------------------------------------------------------------------------------------
>MGYP000035271444	119	0.330	5.852E-25	25	131	298	30	138	156
-------------------------RDQRGITGLKTAIVLIAFVVVSSVFAFAALSTGLFSSDKAKETIQAGLAETRGSMELKGSVIleADGTSTATSVATSIAFQVANGAGGNSIGLTPGKTLIKYPVQTQSK----------------------------------------------------------------------------------------------------------------------------------------------------------------------
>MGYP000941551245	119	0.284	5.852E-25	25	130	298	13	121	166
-------------------------RDEAGITALETAIILIAFVVVASVFAFTILSAGTFSTERGKEAIFAGLADVQSSMEVKGSVIATATvTGTTGTIDAIIFTVANAVGGEPINLSttDPVVVIDYRDSLQT-----------------------------------------------------------------------------------------------------------------------------------------------------------------------
>DeetaT_10_FD_contig_41_583211_length_413_multi_1_in_0_out_0_1	119	0.308	5.852E-25	27	139	298	0	121	184
---------------------------ERGITGLETAIILIAFVVVASVFAYSVLSAGIFASQKGQEAIYAGLSEARATLELKGDVYALGNK-TTGNITAVTVTLTNTMGGQAIDLTQNTtgnethvTIISYTDRNQHVsdlPWTVSWIG--------------------------------------------------------------------------------------------------------------------------------------------------------------
>MGYP001389414594	119	0.277	5.852E-25	24	139	298	8	132	195
------------------------RRDERGITGLETAIILIAFVVVASVFSYSVLSAGIFSSQKGQEAIFSALSEARATMEVKGSVFAYGNT-TTRNLTAVTVTLTNTLKGQAIDLTPNTdgntthvTIISYTDKNQHVsdlPWTVSWIG--------------------------------------------------------------------------------------------------------------------------------------------------------------
>5634|Ga0207873_1102731_1|+2|10	119	0.254	5.852E-25	25	135	298	52	165	236
-------------------------REEEGITALETAIILIAFVVVASVFAFTMLSAGTFSTERGKEAVYAGLAEVRSSMEVKGSVLAIADSAGvSGTVESLIVTVGNAMGGEPIDLSTDdrKVLIEYRDARQRRPIDD------------------------------------------------------------------------------------------------------------------------------------------------------------------
>MGYP001090539288	118	0.300	7.948E-25	24	132	298	18	130	162
------------------------RHDQSGITGLETAIVLIAFIVVAAVFAFAVLTTGLFTTERAKDTTISAVGEAQSTLSPKGAVFAqslmQAVDPAPQFVDRIIFKLANASGAEAVDLGDLTTLLTYTDENQSVN---------------------------------------------------------------------------------------------------------------------------------------------------------------------
>MGYP000350737142	118	0.322	7.948E-25	6	131	298	0	126	208
------IIQIVLMKARRNPRVRLRRMARRGLTGLETAIILIAFVIVAAAFAFAVLNLGFSSTQKSGEVLKAGLEEATSSVELAGSVIAmGANTTNGVKVENFTIYIKTAVGKRPVDMSEQTLVISYLDPYKAV----------------------------------------------------------------------------------------------------------------------------------------------------------------------
>SRR5690554_1044804	118	0.254	7.948E-25	25	135	298	79	192	228
-------------------------REEEGITALETAIILIAFVVVASVFAFTMLSAGTFSTERGKEAVYAGLAEVRSSMEVKGSVLAIADSAGvSGTVESLIVTVGNAMGGEPIDLSTDdrKVMIEYRDARQRRPIDD------------------------------------------------------------------------------------------------------------------------------------------------------------------
>N0BK23	118	0.305	7.948E-25	24	131	298	11	116	286
------------------------RMDEKGFTGLEAAIVLIAFVVVAAVFSYVMLGAGFFTTQKSQEVVHTGVQQASSSIELAGDVVVKGDDTIANAVDTITFYVTVTAGSTPVDLD--KTIISYKDDDEFF----------------------------------------------------------------------------------------------------------------------------------------------------------------------
>SRR6266566_8263726	118	0.310	1.079E-24	14	127	298	3	118	157
--------------TRKILHLMRRfQHEEDGITGLETAIVLIAFVVVSSVFAYTILNTGMFSADRSKESITAGMMQTRSNMELKGSVTALADDPTaPTAVASVKFYVGTTAAAEPIDFDPATLVVSYTDD--------------------------------------------------------------------------------------------------------------------------------------------------------------------------
>MGYP000636773878	118	0.282	1.079E-24	1	127	298	14	138	218
-SGR---VPTGGLAMERILNLVRRVREERGITGLETAIVLIAFVVVAAVFSFVVLSTGLFSSERGKETVYAGLAKTRGSMEITGAVIATSD---GTQVTDLTFGVTLAAGGDAVNLdngdTNNTTVISYIDA--------------------------------------------------------------------------------------------------------------------------------------------------------------------------
>26219|Ga0315289_10788193_1|+43|00	118	0.257	1.079E-24	25	147	298	45	171	231
-------------------------RNQRGITALETAIILIAFVVVASVFAFTILSAGTFTTERGKEAVYAGLAEVRGSLEMRGGVIARstvGFTGTNGTITDVVFTVANVASGAPVDFSTSSrvLVIEYRDSSQRKPI-NDWTVTWLGYNDG------------------------------------------------------------------------------------------------------------------------------------------------------
>MGYP000710537169	118	0.268	1.079E-24	18	139	298	2	146	247
------------------NNSHDRDEAQRGITGLETAIILIAFVVVASVFAFTVLSTGVFSSERSKETVFAGLDEVRSSLQPRGSVIDYkgALDGSTNTIYKVVFVVSNAVKGESVNLTPPYtaggtgddpdidsgaaseTIISYSDSNQFlsdLPWSVSWPG--------------------------------------------------------------------------------------------------------------------------------------------------------------
>3300027685.a:Ga0209554_1001302_6	118	0.330	1.079E-24	23	121	298	7	109	266
-----------------------REGTQRGITGLETAIILIAFVVVASVFAFTVLSTGIFSSERSKETVFAGLDEIRSSLEPRGSVIAykgrYSTTSASDTIYKVTFVVSNAVQGEAINLTPPYTA--------------------------------------------------------------------------------------------------------------------------------------------------------------------------------
>MGYP001331215161	118	0.330	1.079E-24	23	121	298	20	122	278
-----------------------REGTQRGITGLETAIILIAFVVVASVFAFTVLSTGIFSSERSKETVFAGLDEIRSSLEPRGSVIAykgrYSTTSASDTIYKVTFVVSNAVQGEAINLTPPYTA--------------------------------------------------------------------------------------------------------------------------------------------------------------------------------
>SRR5687768_754659	117	0.327	1.466E-24	25	127	298	47	150	159
-------------------------RDERGITGLETAIILIAFVVVATVFAFVVLTTGIFSAERGKETVFAGLQKARGTMEVRGGVLIRATPPT---VDSIEFTVGTTAGGDPIPLDPAatslRTVIAYRDD--------------------------------------------------------------------------------------------------------------------------------------------------------------------------
>MGYP001034617307	117	0.222	1.466E-24	27	152	298	11	157	198
---------------------------QRGITGLETAIILIAFVVVASVFAFTVLSTGIFSSERAKETVHAGLDEVRSSLEPRGSVTAfrgrYGSGSGTETIYKVSIVVAQAVAGEPLDLTPpysadgastdpdivsgaqNKTIVTYSDSDEHLS-DVPWTITWLGYSNGDNILD-------------------------------------------------------------------------------------------------------------------------------------------------
>ETNmetMinimDraft_13_1059891.scaffolds.fasta_scaffold452657_2	117	0.341	1.466E-24	26	144	298	17	134	207
--------------------------DQSGITGLETAIVLIAFIVVAAVFAFTVLTTGLFTTEKAKQTAQAGVGETQATLTLKGAVMATSDGcPTECEVKTITFKLAQAAGSDAVDLEPSRTLITFADANNQE--VGIYASSGARP---------------------------------------------------------------------------------------------------------------------------------------------------------
>20365|Ga0154453_1027_2|+814|00	117	0.272	1.466E-24	19	152	298	1	139	247
-------------------RRYAKKliRNQQGITGIETAIILIAFVIVASVFAYVVLSAGLFSTQKAKEAIHAGLDEARSTIEVKGNIYGR---MVSSVLQEVYFTIATTTGGDMIDFTPPSsgnysnlVVISYSDAYQLFPTIN-WTLTKLNTNNADNLLD-------------------------------------------------------------------------------------------------------------------------------------------------
>SRR5581483_7492523	117	0.336	1.466E-24	23	131	298	139	248	325
-----------------------RMRDERGVTGLETAIILIAFVVVAAVFAFVVLSTGLFSSERGKEAVYAGLSKTRGTMELSSGVVATSD---GTQITALKFDVALAAGGDSVNLDPaattNRTVISYIDSTASV----------------------------------------------------------------------------------------------------------------------------------------------------------------------
>MGYP001045620739	117	0.361	1.990E-24	26	129	298	19	123	124
--------------------------DQSGITGLETAIVLIAFIVVAAVFAFTVLTTGLFTSEKAKQTAQAGVGETQATLTLKGSVIATSSGcPSECELETISFKLAQAAGSDPVDLEPSRTLITFADASN------------------------------------------------------------------------------------------------------------------------------------------------------------------------
>MGYP001234118593	117	0.307	1.990E-24	19	132	298	17	126	212
-------------------RFSRVYRDERGITGLETAIVLIAFVVVASVFAFTVLTTGLFGTSKAKDSVEAGLSVAGSTLAKKGSTVLTADT----AVETIHFKLASVAGSDSIDLDPNRTLITYADANNRVN---------------------------------------------------------------------------------------------------------------------------------------------------------------------
>SRR3954451_13008766	117	0.270	1.990E-24	15	132	298	38	157	230
---------------KFMKNARRRMQDERGITGLETAIILIAFVVVATVFAFIVLTTGIFSAERGKETVYAGLQKARGTIEGRGGVIATSSAP--PAVDKISFTIANTAGGDAVPLDPaatsNRTVLAYRDALVAVN---------------------------------------------------------------------------------------------------------------------------------------------------------------------
>MGYP000114833191	117	0.333	1.990E-24	25	163	298	9	146	233
-------------------------RNRKGLTGLETAIIVIAFVIVAAAFAFAVLNMGFQTSQRSTEVMQSGLQEASSAIELDGAVIAYSNTAK-TNVTSIEFCIKLSAGKHPVDLSNETLAIAYTDPY--IHVYDIYNGTVLTSLDllNEYIDYNSSDDLDGPST--------------------------------------------------------------------------------------------------------------------------------------
>MGYP000019666417	117	0.351	2.702E-24	27	119	298	11	104	123
---------------------------EKGITGLETAIILIAFVVVASVFAFTVLSTGIFASERSKETVFAGLEEAKSSIEPRGSVIAyKGYEDTTDTIYKVSFVVSNAVAGEPVDLTPPY----------------------------------------------------------------------------------------------------------------------------------------------------------------------------------
>X0UU82	117	0.287	2.702E-24	24	127	298	11	118	173
------------------------HRDERGITGLETAIILIAFVIVATVFAFVVLTTGVFSSERGKETVFAGLQKARGTMELRGGVVVSATGSPADTVDDIVLTFGNAAAGDPIPLDPdateNTTIIAYRDD--------------------------------------------------------------------------------------------------------------------------------------------------------------------------
>SRR5581483_1296778	117	0.315	2.702E-24	25	131	298	26	133	208
-------------------------REERGVTGLETAIILIAFVVVAAVFAFVVLSTGLFSSERGKEAVYAGLAKTRGTMELSSGVIA---TSSGTRITALKFDVALAAGGDSVNLDPaattNRTVVSYIDAATTV----------------------------------------------------------------------------------------------------------------------------------------------------------------------
>16200|Ga0265296_1006332_10|+6948|00	117	0.312	2.702E-24	24	119	298	34	129	236
------------------------HASQKGITGLETAIILIAFVVVAAVFAYTVLSAGLFSSQKSSEAVYAGLQETQSTLEIKGSVIGFQDPAETTDLGWVKFTLANAIGGAPINFTQPT----------------------------------------------------------------------------------------------------------------------------------------------------------------------------------
>SRR6185295_11946011	116	0.288	3.668E-24	10	129	298	23	144	187
----------KRRSGMKRIKEFLRRsRNEHGITGLETAIVLIAFVVVAAVFAFVVLSTGLFSAERGKETVYAGLAKTRGSMELTGSIIADSDT---TKITGISMGITLAAGGDQVNLNPddttNRTVISYVDERN------------------------------------------------------------------------------------------------------------------------------------------------------------------------
>MGYP001421996749	116	0.250	3.668E-24	25	132	298	12	123	196
-------------------------RDESGITALETAIILIAFIVVASVFAFTILSAGTFSTERGKEAVYSGLGEVQSSMEVKGSLIATASVSGTTgaEMDTLVFTVGNVVGGEPLDLntTTPVMVVNYVDAAQFVN---------------------------------------------------------------------------------------------------------------------------------------------------------------------
>SoimicmetaTmtLMB_FD_contig_51_1898110_length_569_multi_1_in_0_out_0_1	116	0.275	3.668E-24	26	141	298	79	194	279
--------------------------DRSGITGLETAIVLIAFVVVAAVFAFTVLTTGLFTSEKAKETALAGVATTSSSMTIKGNIIARATAGANPTVEVVRVKVATATGVEPVLFDPEQILVTYQDDNNVEQLAYPGGATG------------------------------------------------------------------------------------------------------------------------------------------------------------
>MGYP001238243921	116	0.311	4.980E-24	24	129	298	11	115	119
------------------------RHDQAGITGLETAIVLIAFIVVAAVFAFAVLTTGLFTTERAKDTTISAVGEAQSTLSPKGAVIAEADDG-LAFVELIRFKLANASGAEGVDLAGATTLLTYSDANQ------------------------------------------------------------------------------------------------------------------------------------------------------------------------
>MGYP000433401236	116	0.346	4.980E-24	21	121	298	68	171	179
---------------------YGSPRSEKGITGLETAIILIAFVVVASVFAFTVLSTGVFSAERSKDTIYAGLQEARSSLEPRGALIAYAGGAGATpteSVYKVSFIVSPAVAGESIDLTPPYTA--------------------------------------------------------------------------------------------------------------------------------------------------------------------------------
>DEB0MinimDraft_3_1074331.scaffolds.fasta_scaffold261839_1	116	0.358	4.980E-24	26	127	298	12	114	192
--------------------------DQRGITGLETAIILIAFVVVASVFAFVVLSTGLFSAERSKETVLAGLAKTRGTMELSGSVIGTSD---GTELTAISFDVTLAAGGSSVNWDPdatsNKTIVSYRDG--------------------------------------------------------------------------------------------------------------------------------------------------------------------------
>AraplaMF_Cvi_mMS_1032046.scaffolds.fasta_scaffold06662_2	116	0.300	4.980E-24	26	153	298	10	138	197
--------------------------NQQGITGIETAIILIAFVIVASVFAYVVLSAGLFSTQKAKESIHSGLNEARSAIEVKGNTYGR---MTNDVLTSVYFTVATTTGGDMIDFTdtdnfTNKVVISYTDAYQIFPSVN-WTLTKLNTHTNDNILDQ------------------------------------------------------------------------------------------------------------------------------------------------
>SRR4030066_2259385	116	0.267	4.980E-24	8	142	298	15	151	210
--------CVKEGNGMRIL-VRKMFKNQQGITGIETAIILIAFVIVASVFAYVVLSAGLFSTQKAKESIHSGLDEARSTIEIKGNIYGKME---GGILTTVYFTIATTTGGDMIDFtdtssnvSPNLVVISYADAYQIFPTLD-WTMTKL-----------------------------------------------------------------------------------------------------------------------------------------------------------
>3276|scaffold83807_1|+2|10	116	0.286	4.980E-24	15	132	298	27	147	219
---------------RGARSAWKRFQEEHGITGLETAIILIAFVVVAAVFAFVVLSTGLFSSERGKEAVYAGLAKTRSTMTLSSGLVANADAG-LTQIDTIEFDLTLAAGGDTVNLDPtavsNSTVITYFDSDNLVP---------------------------------------------------------------------------------------------------------------------------------------------------------------------
>MGYP000079451444	116	0.390	4.980E-24	19	141	298	1	122	233
-------------------RRGRRALKRRGVVGIESAIVLIAFVIVAAALAFVVLNMGFFTTQKSKETIRSGLGEASSALELDGSIVAHVDVTNKKVTYWYA-PLKLAAGEHPVDLTVGKATIAYWSPQRGISYTDIYALAL------------------------------------------------------------------------------------------------------------------------------------------------------------
>UPI00020BB284	116	0.277	4.980E-24	25	132	298	103	206	292
-------------------------GDERGITGLETAIVLIAFVVVASVFAFTVLTTGLYGTSKAKDSVEAGLSVAGSTLAKKGATVLTAGTT----VETIHFKLASATGSEPIDLDPNRTLVTYADENNRVN---------------------------------------------------------------------------------------------------------------------------------------------------------------------
>MGYP001099673982	115	0.314	6.760E-24	23	130	298	15	119	120
-----------------------MQNDQSGITGLETAIVLIAFIVVAAVFAFAVLTTGLFTTERARETTMSGVGEAQSTLATKGTVIGAA---AATTVDTIKFKLANATGASGVDLASGTTLLTYRDDNQS-----------------------------------------------------------------------------------------------------------------------------------------------------------------------
>SRR5215211_327666	115	0.245	6.760E-24	26	135	298	7	120	143
--------------------------EEDGITALETAIILIAFVVVASVFAFTMLSAGTFSTERGKEAIYAGLTEVQSSMEIKGGVIAIADtTGASGTVDSLVFTIANVLDGEAVNLATGDqavVVFEYRDATQRVALGN------------------------------------------------------------------------------------------------------------------------------------------------------------------
>MGYP000918997992	115	0.333	6.760E-24	24	132	298	11	127	190
------------------------HSDERGITGLETAIILIAFVIVASVFAFVVLSTGLFSAERGKQTVLAGLEKASGNVELRGDVIVTDVGSdgliDDTDPDTITFNLSLAAAGRPVNLDPaatnNTVVINYVDATQRVA---------------------------------------------------------------------------------------------------------------------------------------------------------------------
>MGYP000669201521	115	0.379	6.760E-24	28	143	298	7	119	197
----------------------------RGITGLETAIILIAFVIVASVFAFTVLNMGFLTTQTTQSTIQAGTQQAASSMQLAGSVIAY-DTNGDDKVDKIEIYVKLSPGRQAVDLSEGKLIISYT--NSKGHWVNVYNSTAYT----------------------------------------------------------------------------------------------------------------------------------------------------------
>MGYP001031000835	115	0.299	6.760E-24	7	132	298	4	127	213
-------IGVKQFAQNQIINRLSRvYKDERGITGLETAIVLIAFVVVASVFAFTVLTTGLYGTSKAKDSVETGLSVAGSTLAKKGSTVLTAGTDS---VETIHFKLASATGSDSIDLDPNRTLVSYADGNNRVN---------------------------------------------------------------------------------------------------------------------------------------------------------------------
>4325|Ga0315339_1015265_2|+1135|00	115	0.275	6.760E-24	26	141	298	79	194	279
--------------------------DRSGITGLETAIVLIAFVVVAAVFAFTVLTTGLFTSEKAKETALAGVATTSSSMTIKGNIIARATTGANPTVEVVRVKVATATGVERVLFDPEQILVTYQDENNVEQLAYPGGATG------------------------------------------------------------------------------------------------------------------------------------------------------------
>MGYP001460721096	115	0.278	9.177E-24	27	158	298	17	148	157
---------------------------EKGIIGLETAILLIAFVVVSSVFDFSALSTGMFSSDKARETVTAGLAQTRASMQLKGSIIGTANAASaTGTLTTISFHVSQTSGGADVDLTSGTTMITYTDEFQSKLFSSTTGMTV-TPVGASDSDKLLEANE-------------------------------------------------------------------------------------------------------------------------------------------
>MGYP001223688677	115	0.350	9.177E-24	21	134	298	5	116	171
---------------------RNFRRDQRGITGLETAIVLIAFVVVASVFAFAVITTGLFSSEQASETASSGLKEASTTLTPKGAVIAQSNAGQD-SIATVSFKLTN-GGSSAIGLAPSTTLLTYTDTNNLVTLA-------------------------------------------------------------------------------------------------------------------------------------------------------------------
>SidCnscriptome_3_FD_contig_123_96889_length_243_multi_16_in_1_out_1_1	115	0.291	9.177E-24	7	132	298	4	127	213
-------IGVKQFAQNQIINRLSRvYKDERGITGLETAIVLIAFVVVASVFAFTVLTTGLYGTSKAKDSVETGLSVAGSTLAKKGSTVLTAGTDS---VETIHFKLAGATGSDSIDLDPNRTLVTYADGNNRVN---------------------------------------------------------------------------------------------------------------------------------------------------------------------
>MGYP001192125128	115	0.307	9.177E-24	7	132	298	4	127	213
-------IGVKQFVQNQIINRLSRvYKDERGITGLETAIVLIAFVVVASVFAFTVLTTGLFGTAKAKDSVETGLSVAGSTLAKKGSTVLTAGTDS---VETIHFKLASAAGSESIDLDPNRTLLSYADGNNRVN---------------------------------------------------------------------------------------------------------------------------------------------------------------------
>13272|Ga0209610_1029136_2|+348|00	115	0.391	9.177E-24	27	118	298	46	137	239
---------------------------QRGMTGLETAIILIAFVTVASVFAYAVLSAGLFSAERGKETVYAGLEQAKANLEVSGSVIVTSDNATRTAATEIRFTVRNAIAGSPIDMTPN-----------------------------------------------------------------------------------------------------------------------------------------------------------------------------------
>MGYP000564559047	115	0.336	1.246E-23	25	124	298	10	110	140
-------------------------RDERGITGLETAIILIAFVVVASVFAYTVLSAGIFSSQKGQEAVYTGLEEARSTLEMKGEVVATSD---GSAVQTLVFCVGNALNGEAIDLTDTTgdnvTVISY-----------------------------------------------------------------------------------------------------------------------------------------------------------------------------
>MGYP000252813354	115	0.240	1.246E-23	27	140	298	10	146	158
---------------------------QRGITGLETAIVLIAFVVVSSVFAFTVLTTGIFSSERSKQTVFAGLDEVRSSLHPKGSVIAYkgALDGSTDTIYKVSFVVSSAVDGDQIDLTPPydvgsdgddpdivsgartKTVISYSDSDQFlsdLPWTVSWPGA-------------------------------------------------------------------------------------------------------------------------------------------------------------
>MGYP001164130456	115	0.321	1.246E-23	26	139	298	17	130	161
--------------------------NQQGITGFETAIVLIAFVVVASVFAFAVLNVGLLSSEKSKEATLGSLEETSATLSLRGQVIAVANTGK-TSVDTVKFTIAPAsTASETVDLSTTGTAITYLDENQGINCETPQSF--------------------------------------------------------------------------------------------------------------------------------------------------------------
>MGYP001380129731	115	0.273	1.246E-23	25	127	298	32	137	163
-------------------------REEAGITALETAIILIAFVVVASVFAFTILSAGTFSTERGKEAVFTGLSEVQSSMEVKGSVIALGeTTGTTGTVDSLVFTIANAVGGEPINLSDTErvVVIDYRDA--------------------------------------------------------------------------------------------------------------------------------------------------------------------------
>MGYP000940813869	115	0.265	1.246E-23	7	133	298	1	132	164
-------IPVRMFQNKKPMTFSSISTpwfDQRRITGMETAIVLIAFVVVSSVFAFAALSTGLFSSDKAKETHAAVLTEARGTLELKGSVVAKasGTTGANGVVTSIELQLSNAATGEAINMTPGNTVIKYGDKSQTLTL--------------------------------------------------------------------------------------------------------------------------------------------------------------------
>MGYP000753901755	115	0.238	1.246E-23	16	139	298	35	181	191
----------------KMNLSLSRSDSQKGITGLETAIILIAFVVVASVFAFTVLSTGIFASERSKETVFAGIEEAQSSIEPRGSVVAYKATLPSSVATGFKVTyvVSNAIAGEPVDLTPDYtsddsgtdpdvssgaesvTVVSYLDKNQHIddmPWSISWLG--------------------------------------------------------------------------------------------------------------------------------------------------------------
>GraSoiStandDraft_11_1057310.scaffolds.fasta_scaffold1037917_2	115	0.291	1.246E-23	12	137	298	1	122	201
------------VAMRKTPYRLNDvGRRKKGLTGLETAIVLIAFVVVAAAFAFAVLNMGFFTTQKSSEVMQAGLEETLSSIEIAGSVIAR---SSGGQISNITIYVKSAVGKNPVDMRDGVLVISYRDPYNFIP--NIY----------------------------------------------------------------------------------------------------------------------------------------------------------------
>16167|scaffold136545_2|+367|00	115	0.320	1.246E-23	16	135	298	21	142	211
----------------KLTRVSNINSEEKGITGLETAIILIAFVIVASVFAYVVLSAGLFSAQKAKEAVNAGLQETRSTVELKGDIIVRMDNST---VTEAYFTVGIPPAGEGIDFTDTTngnnvVVISYSDSRQQIPSVN------------------------------------------------------------------------------------------------------------------------------------------------------------------
>18513|scaffold323995_1|+3|10	115	0.245	1.246E-23	26	135	298	48	161	234
--------------------------EEDGITALETAIILIAFVVVASVFAFTMLSAGTFSTERGKEAIYAGLTEVQSSMEIKGGVIAIAETqGASGTVDSLVFTIANVLDGEAVNLATGEnavIVFEYRDATQRVALGN------------------------------------------------------------------------------------------------------------------------------------------------------------------
>MGYP001167339259	114	0.321	1.690E-23	23	132	298	0	111	112
-----------------------MHTNQRGITGLETAIILIAFVVVASVFAFTVLSTGVFASERAKETIFAGLAETKSSLRPSGSVIAfKGFVGSTEAIFKFSMIVESVTGSAPIDLTPPYTSDgSGTDPDSSVT---------------------------------------------------------------------------------------------------------------------------------------------------------------------
>SRR4051812_24230385	114	0.304	1.690E-23	13	126	298	18	130	139
-------------KLLKLIRRF--QHEEDGITGLETAIVLIAFVVVSSVFAYTILNTGMFSADRSKESITAGMTQTRSNMELKGSVTASADDaTTPTKVESVKFHVGTAAGAEPMDFKVENLVMSYTD---------------------------------------------------------------------------------------------------------------------------------------------------------------------------
>SRR6476661_8922604	114	0.299	1.690E-23	3	124	298	15	138	139
---RAPDQGIRGSDSMKRLLGFVRKiGNERGITGLETAIVLIAFVVVAAVFAFVVLSTGLFSSERGKETVYAGLAKTRGSMELTGGVIAASDT---TKLTSLTFDLTLAAGGDAVNLNPadttNRTVISY-----------------------------------------------------------------------------------------------------------------------------------------------------------------------------
>SRR5262249_43316965	114	0.265	1.690E-23	26	135	298	20	130	147
--------------------------EEAGITALETAIILIAFVVVASVFAFTMLSAGTFSTERGKEAIYAGLTEVQSSLEVKGGVIAMASTTSS--VDSLIFTVANVLDGEPVNLATGDdavVVFEYRDATQRVALGN------------------------------------------------------------------------------------------------------------------------------------------------------------------
>MGYP000742967693	114	0.315	1.690E-23	24	134	298	11	120	147
------------------------RHDQSGITGLETAIVLIAFIVVAAVFAFAVLTTGLFTTERARDTTVNAVGEAQSTLSPKGAVIAEAN-GILTAVNMIKFKLANGSGAEGVDLAGATTLLTYTDVNQSVNMT-------------------------------------------------------------------------------------------------------------------------------------------------------------------
>MGYP000492274255	114	0.317	1.690E-23	16	179	298	2	161	163
----------------KTRRKLLR--NKRAIVGIEAAIVLIAFVVVASALAYIAINMGFFASQKSKDTISRGISEATSALELDGSVIAK--TDSDGKIKYIAFPVKLSVGRSEVDLGANATVVSVYAPDDSFTLLDIYNGVNQSLNDPSNLDTIINSLSSQGAVFIIYNDDNDTVLERNE----------------------------------------------------------------------------------------------------------------------
>SRR5579862_4087432	114	0.581	1.690E-23	19	178	298	9	164	165
-------------------RLIKNRRRQSAMAGLDTAIILIAFVITASVLAYVAVNMGLFVTQKAKAVINNGEAQASTALEVGGSVLYSTNYPLNTKSNWLYFPITPSAGISSVQLAPATTSIAFTASAENVTLSNVYNYTLLSSATGSHLIKEIS----GGENYYYYPSPYSALLDLN-----------------------------------------------------------------------------------------------------------------------
>ETNmetMinimDraft_19_1059907.scaffolds.fasta_scaffold349801_1	114	0.310	1.690E-23	22	120	298	7	106	192
----------------------NMHREQRGMTGLETAIILIAFVTVAAVFGYAVLSAGLFSAERGKETVYAGLAQAKANMEIAGSVIVTAdNTSTPKAANEIRFVVRNAIAGTPIDMTEPGT---------------------------------------------------------------------------------------------------------------------------------------------------------------------------------
>MGYP000486373982	114	0.385	1.690E-23	28	141	298	7	117	195
----------------------------RGITGLETAIILIAFVIVASVFAFTVLNMGFLTTQTAQSTIQAGTQQAASSIQLAGSVIAY-DTNDDNKVDKIEIYVKLSPGKQAVDLSEGKLIVSYTNAKGH--WVNVYNSTL------------------------------------------------------------------------------------------------------------------------------------------------------------
>MGYP001328529805	114	0.293	1.690E-23	14	132	298	3	125	199
--------------LRKALARMYGR--EEGLTGLETAIILIAFVTVAAVFGYAVLSAGIFSADKAKGTIYQGMEEAKSSMEVKGNLIAVGD-PATDAVTDVQFVVANAIGEYPIDLTPegdasgnNVTVISYWDENQHVA---------------------------------------------------------------------------------------------------------------------------------------------------------------------
>MGYP001203162975	114	0.280	1.690E-23	25	155	298	14	142	202
-------------------------RDESGITGLETAIILIAFIVVAAVFAFTIMTTGLFSTEKAKTTAQAGISEASSTFAMKGGVQAEGLPANaPTHVAAVRFQVTLAAGAEDVDITLNRLAFSYTDDNNSQSVA---GGTGLGGIMTDIIRTTIT----------------------------------------------------------------------------------------------------------------------------------------------
>850.fasta_scaffold546684_1	114	0.246	1.690E-23	14	150	298	1	149	208
--------------LKKLMKFLNK--DERGITGLETAIILIAFVVVAAVFGYTVLSAGLFSTQKSQEAVYSGLETAQSTVEIKGAIIAQSNEAN--KVSQLTFTVSNALGGEAINFTaptqdgatgvatsgssaTNYVTISYIDQNQKVENL-FWTMTKLGSTDTDSL---------------------------------------------------------------------------------------------------------------------------------------------------
>3300017987.a:Ga0180431_10001760_6	114	0.272	1.690E-23	10	131	298	21	156	239
----------KKGGTKMLNKVFNRiHARQKGITGLETAIILIAFVVVAAVFAYTVLSAGLFATQKSSDAVYSGLKEAQSTMELKGAVISFADPVETSEVGWFKFTLAPALKGEPINFTAPTdnsgmaassssnvVTISYIDQYQRV----------------------------------------------------------------------------------------------------------------------------------------------------------------------
>MGYP001126066860	114	0.301	2.294E-23	26	118	298	10	102	113
--------------------------DERGITALETAIILIAFVVVASVFAFTVLSAGTFLTERSEEAAYAGLEEVRGSVERKGDVVAYESTVSSDAVGKVTFKVALVAGGEPVDLTPP-----------------------------------------------------------------------------------------------------------------------------------------------------------------------------------
>MGYP001341308110	114	0.287	2.294E-23	26	133	298	13	118	124
--------------------------DQRGITGLETAIVLISLVVVSLVFAFAALSTGLFSSDKAKKTASARLAETRGALETKGSIILT--TGTSGVISLIEFHVSNAAGGEPIDLAPGNTIVRYSDKTRSTTC--------------------------------------------------------------------------------------------------------------------------------------------------------------------
>SRR5690554_5970284	114	0.263	2.294E-23	26	135	298	55	168	198
--------------------------EEAGITALETAIILIAFVVVASVFAFTMLSAGTFSTERGKEAIYAGLTEVQSSLEVKGGVIALADSaGASETVDSLVFTVANVLDGEAVNLANGgaaEVVFEYRDATQRVALGN------------------------------------------------------------------------------------------------------------------------------------------------------------------
>MGYP000374354075	114	0.327	2.294E-23	22	131	298	7	115	200
----------------------HGANEQRGITGLETALVLIAFVVVSSVFAFAALSSGLISSDSAKGSLLAGLSGARATLSPRGSVIA-EDTDTDGRVDRLYFQVANTAGGESIDLTPGKTIIKYNDDTQSK----------------------------------------------------------------------------------------------------------------------------------------------------------------------
>SRR3990172_2436004	114	0.277	2.294E-23	25	128	298	91	197	275
-------------------------RDEQGITGLETAIILIAFVVVATIFAFIVLTTGVFSAERGKETVFAGLEKARGSMEVRGGVVVTA-TGTTLAVDDVQFAVATTAGGEPLPLNPsgtnNRTVIAYRDDN-------------------------------------------------------------------------------------------------------------------------------------------------------------------------
>SRR3970282_1617707	113	0.287	3.113E-23	23	126	298	22	126	149
-----------------------RTRDERGITGLETAIILIAFVVVATVFAFIVLTTGIFSAERGKETVFAGLQKARGTMEVRGGIIV---TATPPDVDNIQFAVSKTAGGDPIPLdaaaTTQRTVIAYRD---------------------------------------------------------------------------------------------------------------------------------------------------------------------------
>MGYP001389986740	113	0.311	3.113E-23	26	145	298	22	139	149
--------------------------DQRGITGLETAIVLIAFVVVASVFAFTVLTTGLFATEKAKESVQSGLRLSGATLAKKGSTFVQAGV----AVETVKFKLSSPVGTDVVDLSPETTLVTYSDGNQNENvvYTNAFPNPLVEPV--------------------------------------------------------------------------------------------------------------------------------------------------------
>MGYP000742959575	113	0.293	3.113E-23	24	132	298	33	138	156
------------------------RNDQSGITGLETAIVLIAFIVVAAVFAFAVLTTGLFTTERAKETTLSALGEAQSTLAPKGAIIG---EGSGTTVDTIKFKLANATGAVGVALASDMTLLTYTDDSQAVN---------------------------------------------------------------------------------------------------------------------------------------------------------------------
>SRR5215203_5359091	113	0.235	3.113E-23	14	131	298	47	169	170
--------------VKKTVRFLKRiGAEEDGITALETAIILIAFVVVASVFAFTMLSAGTFSTERGKEAIYAGLTEVQSSMEIKGGVIAIAETqGASGTVDSLVFTIANVLDGEAVNLATGEnavIVFEYRDATQRV----------------------------------------------------------------------------------------------------------------------------------------------------------------------
>A0A2E0ZNK2	113	0.247	3.113E-23	24	132	298	5	117	191
------------------------HDNESGITALETAIILIAFIVVASVFAFTILSAGTFSTERGKEAVYAGLGEVQSSMEVKGSIIATAAVTGTTtaTMDTLVFTVGNVVGGEPLDLntTNPVMTMNYVDETQFVN---------------------------------------------------------------------------------------------------------------------------------------------------------------------
>MGYP000041113992	113	0.308	3.113E-23	28	185	298	7	170	199
----------------------------RGITGLETAIILIAFVIVASVFAFTMLNMGFLTTQTAQSTIQAGTQQATSAMQLAGSVIAYDNND-DDRVDMVEIYIKLSPGRQAVDLSEGKLIVSYTSSRGH--WVNVYNSTKY-----QNACNVVEVTGDGDMllergelfkitlnlTAIDPTNKNAELVAYDWFKVELK----------------------------------------------------------------------------------------------------------------
>MGYP001324925681	113	0.333	3.113E-23	24	130	298	13	120	218
[truncated: 334,619 more chars]
