# Supplementary material for: Towards a molecular picture of the archaeal cell surface
Source: Nat Commun. 2024 Nov 29;15:10401. doi: 10.1038/s41467-024-53986-9 (PMC11607397; doi:10.1038/s41467-024-53986-9)
Supplement: Supplementary file 5 — Supplementary Dataset 1 [file 41467_2024_53986_MOESM5_ESM.zip › Archaellum_Homologues_2024/HS1genome_1617_Sulfodiicoccus_acidiphilus/HS1genome_1617_Sulfodiicoccus_acidiphilus_34e1f_unrelaxed_rank_001_alphafold2_ptm_model_1_seed_000.pdb]

MODEL     1                                                                     
ATOM      1  N   MET A   1      87.250  24.891 -83.375  1.00 39.38           N  
ATOM      2  CA  MET A   1      88.500  24.875 -82.688  1.00 39.38           C  
ATOM      3  C   MET A   1      88.375  25.328 -81.188  1.00 39.38           C  
ATOM      4  CB  MET A   1      89.500  25.781 -83.375  1.00 39.38           C  
ATOM      5  O   MET A   1      87.812  26.391 -80.938  1.00 39.38           O  
ATOM      6  CG  MET A   1      90.188  25.125 -84.562  1.00 39.38           C  
ATOM      7  SD  MET A   1      91.438  26.203 -85.375  1.00 39.38           S  
ATOM      8  CE  MET A   1      92.812  25.016 -85.625  1.00 39.38           C  
ATOM      9  N   SER A   2      87.812  24.406 -80.250  1.00 45.06           N  
ATOM     10  CA  SER A   2      88.500  24.531 -78.938  1.00 45.06           C  
ATOM     11  C   SER A   2      88.125  23.344 -78.000  1.00 45.06           C  
ATOM     12  CB  SER A   2      88.000  25.828 -78.250  1.00 45.06           C  
ATOM     13  O   SER A   2      87.000  23.047 -77.750  1.00 45.06           O  
ATOM     14  OG  SER A   2      88.688  26.000 -77.000  1.00 45.06           O  
ATOM     15  N   GLY A   3      89.000  22.234 -78.062  1.00 41.50           N  
ATOM     16  CA  GLY A   3      89.562  21.141 -77.312  1.00 41.50           C  
ATOM     17  C   GLY A   3      89.938  21.516 -75.938  1.00 41.50           C  
ATOM     18  O   GLY A   3      90.750  22.422 -75.688  1.00 41.50           O  
ATOM     19  N   ARG A   4      89.125  21.250 -74.875  1.00 50.38           N  
ATOM     20  CA  ARG A   4      89.625  21.234 -73.500  1.00 50.38           C  
ATOM     21  C   ARG A   4      89.750  19.812 -72.938  1.00 50.38           C  
ATOM     22  CB  ARG A   4      88.625  22.031 -72.625  1.00 50.38           C  
ATOM     23  O   ARG A   4      88.812  19.000 -73.125  1.00 50.38           O  
ATOM     24  CG  ARG A   4      89.000  23.500 -72.438  1.00 50.38           C  
ATOM     25  CD  ARG A   4      88.062  24.219 -71.438  1.00 50.38           C  
ATOM     26  NE  ARG A   4      88.562  25.562 -71.125  1.00 50.38           N  
ATOM     27  NH1 ARG A   4      87.062  25.922 -69.438  1.00 50.38           N  
ATOM     28  NH2 ARG A   4      88.625  27.547 -70.000  1.00 50.38           N  
ATOM     29  CZ  ARG A   4      88.062  26.344 -70.188  1.00 50.38           C  
ATOM     30  N   GLN A   5      90.938  19.219 -72.812  1.00 45.47           N  
ATOM     31  CA  GLN A   5      91.688  18.188 -72.062  1.00 45.47           C  
ATOM     32  C   GLN A   5      91.250  18.156 -70.625  1.00 45.47           C  
ATOM     33  CB  GLN A   5      93.188  18.406 -72.188  1.00 45.47           C  
ATOM     34  O   GLN A   5      91.250  19.188 -69.938  1.00 45.47           O  
ATOM     35  CG  GLN A   5      93.750  18.141 -73.562  1.00 45.47           C  
ATOM     36  CD  GLN A   5      94.062  16.672 -73.812  1.00 45.47           C  
ATOM     37  NE2 GLN A   5      94.812  16.375 -74.875  1.00 45.47           N  
ATOM     38  OE1 GLN A   5      93.625  15.805 -73.062  1.00 45.47           O  
ATOM     39  N   LEU A   6      90.375  17.219 -70.250  1.00 43.69           N  
ATOM     40  CA  LEU A   6      89.938  16.734 -68.938  1.00 43.69           C  
ATOM     41  C   LEU A   6      91.062  15.852 -68.312  1.00 43.69           C  
ATOM     42  CB  LEU A   6      88.625  15.961 -69.000  1.00 43.69           C  
ATOM     43  O   LEU A   6      91.438  14.859 -68.938  1.00 43.69           O  
ATOM     44  CG  LEU A   6      87.812  15.875 -67.750  1.00 43.69           C  
ATOM     45  CD1 LEU A   6      86.938  17.109 -67.625  1.00 43.69           C  
ATOM     46  CD2 LEU A   6      87.000  14.602 -67.750  1.00 43.69           C  
ATOM     47  N   ILE A   7      91.938  16.328 -67.438  1.00 49.22           N  
ATOM     48  CA  ILE A   7      92.875  15.766 -66.438  1.00 49.22           C  
ATOM     49  C   ILE A   7      92.125  15.289 -65.250  1.00 49.22           C  
ATOM     50  CB  ILE A   7      93.938  16.797 -66.000  1.00 49.22           C  
ATOM     51  O   ILE A   7      91.312  16.047 -64.625  1.00 49.22           O  
ATOM     52  CG1 ILE A   7      94.812  17.172 -67.250  1.00 49.22           C  
ATOM     53  CG2 ILE A   7      94.812  16.234 -64.875  1.00 49.22           C  
ATOM     54  CD1 ILE A   7      95.750  18.359 -67.000  1.00 49.22           C  
ATOM     55  N   ILE A   8      91.688  14.031 -65.125  1.00 50.84           N  
ATOM     56  CA  ILE A   8      91.125  13.336 -64.000  1.00 50.84           C  
ATOM     57  C   ILE A   8      92.250  13.008 -63.000  1.00 50.84           C  
ATOM     58  CB  ILE A   8      90.375  12.039 -64.438  1.00 50.84           C  
ATOM     59  O   ILE A   8      93.250  12.367 -63.344  1.00 50.84           O  
ATOM     60  CG1 ILE A   8      89.188  12.375 -65.312  1.00 50.84           C  
ATOM     61  CG2 ILE A   8      89.938  11.250 -63.188  1.00 50.84           C  
ATOM     62  CD1 ILE A   8      88.562  11.164 -66.000  1.00 50.84           C  
ATOM     63  N   ALA A   9      92.500  13.797 -61.875  1.00 54.44           N  
ATOM     64  CA  ALA A   9      93.250  13.586 -60.625  1.00 54.44           C  
ATOM     65  C   ALA A   9      92.438  12.648 -59.688  1.00 54.44           C  
ATOM     66  CB  ALA A   9      93.500  14.922 -59.906  1.00 54.44           C  
ATOM     67  O   ALA A   9      91.250  12.859 -59.469  1.00 54.44           O  
ATOM     68  N   VAL A  10      92.688  11.320 -59.781  1.00 54.44           N  
ATOM     69  CA  VAL A  10      92.125  10.312 -58.875  1.00 54.44           C  
ATOM     70  C   VAL A  10      92.812  10.469 -57.500  1.00 54.44           C  
ATOM     71  CB  VAL A  10      92.375   8.883 -59.406  1.00 54.44           C  
ATOM     72  O   VAL A  10      94.000  10.469 -57.375  1.00 54.44           O  
ATOM     73  CG1 VAL A  10      91.812   7.848 -58.438  1.00 54.44           C  
ATOM     74  CG2 VAL A  10      91.750   8.719 -60.781  1.00 54.44           C  
ATOM     75  N   LYS A  11      92.250  11.312 -56.562  1.00 55.59           N  
ATOM     76  CA  LYS A  11      92.500  11.469 -55.156  1.00 55.59           C  
ATOM     77  C   LYS A  11      92.438  10.125 -54.406  1.00 55.59           C  
ATOM     78  CB  LYS A  11      91.500  12.445 -54.531  1.00 55.59           C  
ATOM     79  O   LYS A  11      91.500   9.367 -54.594  1.00 55.59           O  
ATOM     80  CG  LYS A  11      92.125  13.305 -53.406  1.00 55.59           C  
ATOM     81  CD  LYS A  11      91.062  14.336 -52.906  1.00 55.59           C  
ATOM     82  CE  LYS A  11      91.688  15.234 -51.844  1.00 55.59           C  
ATOM     83  NZ  LYS A  11      90.625  16.031 -51.156  1.00 55.59           N  
ATOM     84  N   ARG A  12      93.625   9.445 -54.125  1.00 51.25           N  
ATOM     85  CA  ARG A  12      93.875   8.273 -53.312  1.00 51.25           C  
ATOM     86  C   ARG A  12      93.438   8.516 -51.875  1.00 51.25           C  
ATOM     87  CB  ARG A  12      95.312   7.898 -53.344  1.00 51.25           C  
ATOM     88  O   ARG A  12      93.875   9.469 -51.219  1.00 51.25           O  
ATOM     89  CG  ARG A  12      95.625   6.613 -54.125  1.00 51.25           C  
ATOM     90  CD  ARG A  12      97.062   6.191 -53.969  1.00 51.25           C  
ATOM     91  NE  ARG A  12      97.438   5.164 -54.969  1.00 51.25           N  
ATOM     92  NH1 ARG A  12      99.438   4.625 -53.969  1.00 51.25           N  
ATOM     93  NH2 ARG A  12      98.812   3.539 -55.875  1.00 51.25           N  
ATOM     94  CZ  ARG A  12      98.562   4.445 -54.938  1.00 51.25           C  
ATOM     95  N   VAL A  13      92.125   8.359 -51.594  1.00 59.47           N  
ATOM     96  CA  VAL A  13      91.500   8.359 -50.281  1.00 59.47           C  
ATOM     97  C   VAL A  13      92.188   7.316 -49.375  1.00 59.47           C  
ATOM     98  CB  VAL A  13      90.000   8.086 -50.375  1.00 59.47           C  
ATOM     99  O   VAL A  13      92.438   6.195 -49.812  1.00 59.47           O  
ATOM    100  CG1 VAL A  13      89.375   8.016 -49.000  1.00 59.47           C  
ATOM    101  CG2 VAL A  13      89.312   9.172 -51.219  1.00 59.47           C  
ATOM    102  N   SER A  14      93.062   7.730 -48.438  1.00 63.50           N  
ATOM    103  CA  SER A  14      93.688   6.984 -47.312  1.00 63.50           C  
ATOM    104  C   SER A  14      92.688   6.164 -46.562  1.00 63.50           C  
ATOM    105  CB  SER A  14      94.438   7.934 -46.375  1.00 63.50           C  
ATOM    106  O   SER A  14      91.562   6.633 -46.344  1.00 63.50           O  
ATOM    107  OG  SER A  14      93.625   8.141 -45.188  1.00 63.50           O  
ATOM    108  N   LEU A  15      92.562   4.828 -46.750  1.00 64.69           N  
ATOM    109  CA  LEU A  15      91.750   3.768 -46.188  1.00 64.69           C  
ATOM    110  C   LEU A  15      91.312   4.090 -44.750  1.00 64.69           C  
ATOM    111  CB  LEU A  15      92.500   2.430 -46.219  1.00 64.69           C  
ATOM    112  O   LEU A  15      90.188   3.818 -44.344  1.00 64.69           O  
ATOM    113  CG  LEU A  15      91.625   1.170 -46.188  1.00 64.69           C  
ATOM    114  CD1 LEU A  15      90.938   0.927 -47.531  1.00 64.69           C  
ATOM    115  CD2 LEU A  15      92.438  -0.037 -45.781  1.00 64.69           C  
ATOM    116  N   LYS A  16      92.062   4.934 -44.031  1.00 65.00           N  
ATOM    117  CA  LYS A  16      91.750   5.293 -42.656  1.00 65.00           C  
ATOM    118  C   LYS A  16      90.750   6.445 -42.594  1.00 65.00           C  
ATOM    119  CB  LYS A  16      93.000   5.664 -41.875  1.00 65.00           C  
ATOM    120  O   LYS A  16      89.812   6.449 -41.750  1.00 65.00           O  
ATOM    121  CG  LYS A  16      93.812   4.465 -41.344  1.00 65.00           C  
ATOM    122  CD  LYS A  16      94.938   4.898 -40.438  1.00 65.00           C  
ATOM    123  CE  LYS A  16      95.812   3.711 -40.000  1.00 65.00           C  
ATOM    124  NZ  LYS A  16      96.812   4.102 -38.969  1.00 65.00           N  
ATOM    125  N   SER A  17      90.688   7.340 -43.594  1.00 66.50           N  
ATOM    126  CA  SER A  17      89.750   8.453 -43.719  1.00 66.50           C  
ATOM    127  C   SER A  17      88.500   8.016 -44.406  1.00 66.50           C  
ATOM    128  CB  SER A  17      90.375   9.594 -44.531  1.00 66.50           C  
ATOM    129  O   SER A  17      87.375   8.531 -44.094  1.00 66.50           O  
ATOM    130  OG  SER A  17      90.812   9.148 -45.812  1.00 66.50           O  
ATOM    131  N   ALA A  18      88.562   6.957 -45.125  1.00 69.56           N  
ATOM    132  CA  ALA A  18      87.438   6.336 -45.750  1.00 69.56           C  
ATOM    133  C   ALA A  18      86.688   5.438 -44.781  1.00 69.56           C  
ATOM    134  CB  ALA A  18      87.875   5.535 -46.969  1.00 69.56           C  
ATOM    135  O   ALA A  18      85.438   5.402 -44.781  1.00 69.56           O  
ATOM    136  N   ILE A  19      87.312   4.859 -43.812  1.00 70.31           N  
ATOM    137  CA  ILE A  19      86.688   4.027 -42.781  1.00 70.31           C  
ATOM    138  C   ILE A  19      86.062   4.914 -41.688  1.00 70.31           C  
ATOM    139  CB  ILE A  19      87.750   3.059 -42.156  1.00 70.31           C  
ATOM    140  O   ILE A  19      85.000   4.621 -41.188  1.00 70.31           O  
ATOM    141  CG1 ILE A  19      88.188   2.010 -43.188  1.00 70.31           C  
ATOM    142  CG2 ILE A  19      87.188   2.391 -40.906  1.00 70.31           C  
ATOM    143  CD1 ILE A  19      89.312   1.122 -42.750  1.00 70.31           C  
ATOM    144  N   ARG A  20      86.562   6.082 -41.438  1.00 70.81           N  
ATOM    145  CA  ARG A  20      86.062   7.055 -40.469  1.00 70.81           C  
ATOM    146  C   ARG A  20      84.875   7.789 -41.031  1.00 70.81           C  
ATOM    147  CB  ARG A  20      87.125   8.062 -40.094  1.00 70.81           C  
ATOM    148  O   ARG A  20      83.875   8.055 -40.312  1.00 70.81           O  
ATOM    149  CG  ARG A  20      88.062   7.590 -38.938  1.00 70.81           C  
ATOM    150  CD  ARG A  20      89.062   8.648 -38.562  1.00 70.81           C  
ATOM    151  NE  ARG A  20      90.188   8.062 -37.906  1.00 70.81           N  
ATOM    152  NH1 ARG A  20      91.250  10.078 -37.500  1.00 70.81           N  
ATOM    153  NH2 ARG A  20      92.250   8.117 -36.812  1.00 70.81           N  
ATOM    154  CZ  ARG A  20      91.250   8.758 -37.406  1.00 70.81           C  
ATOM    155  N   ALA A  21      84.812   8.008 -42.281  1.00 70.69           N  
ATOM    156  CA  ALA A  21      83.688   8.617 -43.000  1.00 70.69           C  
ATOM    157  C   ALA A  21      82.562   7.625 -43.156  1.00 70.69           C  
ATOM    158  CB  ALA A  21      84.188   9.125 -44.375  1.00 70.69           C  
ATOM    159  O   ALA A  21      81.375   7.996 -43.031  1.00 70.69           O  
ATOM    160  N   TYR A  22      82.875   6.371 -43.344  1.00 70.19           N  
ATOM    161  CA  TYR A  22      81.875   5.312 -43.438  1.00 70.19           C  
ATOM    162  C   TYR A  22      81.250   5.051 -42.062  1.00 70.19           C  
ATOM    163  CB  TYR A  22      82.500   4.020 -43.969  1.00 70.19           C  
ATOM    164  O   TYR A  22      80.062   4.879 -41.938  1.00 70.19           O  
ATOM    165  CG  TYR A  22      81.562   2.855 -44.000  1.00 70.19           C  
ATOM    166  CD1 TYR A  22      81.562   1.867 -43.031  1.00 70.19           C  
ATOM    167  CD2 TYR A  22      80.625   2.740 -45.031  1.00 70.19           C  
ATOM    168  CE1 TYR A  22      80.688   0.790 -43.062  1.00 70.19           C  
ATOM    169  CE2 TYR A  22      79.688   1.668 -45.062  1.00 70.19           C  
ATOM    170  OH  TYR A  22      78.875  -0.365 -44.094  1.00 70.19           O  
ATOM    171  CZ  TYR A  22      79.750   0.699 -44.062  1.00 70.19           C  
ATOM    172  N   ASN A  23      82.000   5.078 -40.938  1.00 70.12           N  
ATOM    173  CA  ASN A  23      81.562   4.895 -39.562  1.00 70.12           C  
ATOM    174  C   ASN A  23      80.750   6.098 -39.062  1.00 70.12           C  
ATOM    175  CB  ASN A  23      82.750   4.621 -38.625  1.00 70.12           C  
ATOM    176  O   ASN A  23      79.812   5.945 -38.312  1.00 70.12           O  
ATOM    177  CG  ASN A  23      83.250   3.189 -38.719  1.00 70.12           C  
ATOM    178  ND2 ASN A  23      84.438   2.951 -38.219  1.00 70.12           N  
ATOM    179  OD1 ASN A  23      82.500   2.307 -39.219  1.00 70.12           O  
ATOM    180  N   ARG A  24      80.938   7.297 -39.562  1.00 69.25           N  
ATOM    181  CA  ARG A  24      80.188   8.516 -39.250  1.00 69.25           C  
ATOM    182  C   ARG A  24      78.875   8.547 -40.031  1.00 69.25           C  
ATOM    183  CB  ARG A  24      81.000   9.750 -39.625  1.00 69.25           C  
ATOM    184  O   ARG A  24      77.875   8.969 -39.469  1.00 69.25           O  
ATOM    185  CG  ARG A  24      81.812  10.297 -38.469  1.00 69.25           C  
ATOM    186  CD  ARG A  24      82.500  11.641 -38.781  1.00 69.25           C  
ATOM    187  NE  ARG A  24      83.688  11.477 -39.562  1.00 69.25           N  
ATOM    188  NH1 ARG A  24      84.750  13.367 -38.719  1.00 69.25           N  
ATOM    189  NH2 ARG A  24      85.812  12.062 -40.250  1.00 69.25           N  
ATOM    190  CZ  ARG A  24      84.750  12.305 -39.500  1.00 69.25           C  
ATOM    191  N   LYS A  25      78.875   7.992 -41.219  1.00 66.75           N  
ATOM    192  CA  LYS A  25      77.688   7.898 -42.031  1.00 66.75           C  
ATOM    193  C   LYS A  25      76.812   6.762 -41.562  1.00 66.75           C  
ATOM    194  CB  LYS A  25      78.062   7.695 -43.531  1.00 66.75           C  
ATOM    195  O   LYS A  25      75.562   6.891 -41.562  1.00 66.75           O  
ATOM    196  CG  LYS A  25      77.062   8.344 -44.500  1.00 66.75           C  
ATOM    197  CD  LYS A  25      77.562   8.227 -45.938  1.00 66.75           C  
ATOM    198  CE  LYS A  25      76.562   8.883 -46.906  1.00 66.75           C  
ATOM    199  NZ  LYS A  25      77.000   8.711 -48.312  1.00 66.75           N  
ATOM    200  N   MET A  26      77.438   5.656 -41.031  1.00 68.44           N  
ATOM    201  CA  MET A  26      76.688   4.523 -40.500  1.00 68.44           C  
ATOM    202  C   MET A  26      76.188   4.828 -39.062  1.00 68.44           C  
ATOM    203  CB  MET A  26      77.562   3.264 -40.469  1.00 68.44           C  
ATOM    204  O   MET A  26      75.125   4.336 -38.656  1.00 68.44           O  
ATOM    205  CG  MET A  26      77.750   2.646 -41.875  1.00 68.44           C  
ATOM    206  SD  MET A  26      76.188   1.906 -42.531  1.00 68.44           S  
ATOM    207  CE  MET A  26      76.812   0.314 -43.125  1.00 68.44           C  
ATOM    208  N   ARG A  27      77.000   5.695 -38.250  1.00 64.50           N  
ATOM    209  CA  ARG A  27      76.625   6.117 -36.906  1.00 64.50           C  
ATOM    210  C   ARG A  27      75.438   7.109 -36.938  1.00 64.50           C  
ATOM    211  CB  ARG A  27      77.812   6.742 -36.219  1.00 64.50           C  
ATOM    212  O   ARG A  27      74.625   7.090 -36.062  1.00 64.50           O  
ATOM    213  CG  ARG A  27      78.688   5.734 -35.469  1.00 64.50           C  
ATOM    214  CD  ARG A  27      79.750   6.422 -34.656  1.00 64.50           C  
ATOM    215  NE  ARG A  27      80.375   5.504 -33.688  1.00 64.50           N  
ATOM    216  NH1 ARG A  27      81.688   7.113 -32.688  1.00 64.50           N  
ATOM    217  NH2 ARG A  27      81.812   4.941 -31.953  1.00 64.50           N  
ATOM    218  CZ  ARG A  27      81.312   5.855 -32.781  1.00 64.50           C  
ATOM    219  N   ARG A  28      75.250   7.895 -38.000  1.00 66.06           N  
ATOM    220  CA  ARG A  28      74.188   8.852 -38.219  1.00 66.06           C  
ATOM    221  C   ARG A  28      72.938   8.172 -38.750  1.00 66.06           C  
ATOM    222  CB  ARG A  28      74.625   9.977 -39.156  1.00 66.06           C  
ATOM    223  O   ARG A  28      71.812   8.594 -38.438  1.00 66.06           O  
ATOM    224  CG  ARG A  28      75.562  11.000 -38.500  1.00 66.06           C  
ATOM    225  CD  ARG A  28      75.750  12.203 -39.406  1.00 66.06           C  
ATOM    226  NE  ARG A  28      76.688  13.164 -38.812  1.00 66.06           N  
ATOM    227  NH1 ARG A  28      76.188  14.875 -40.281  1.00 66.06           N  
ATOM    228  NH2 ARG A  28      77.750  15.203 -38.625  1.00 66.06           N  
ATOM    229  CZ  ARG A  28      76.875  14.414 -39.250  1.00 66.06           C  
ATOM    230  N   ARG A  29      73.125   6.980 -39.469  1.00 66.31           N  
ATOM    231  CA  ARG A  29      72.000   6.180 -39.969  1.00 66.31           C  
ATOM    232  C   ARG A  29      71.438   5.340 -38.812  1.00 66.31           C  
ATOM    233  CB  ARG A  29      72.438   5.270 -41.094  1.00 66.31           C  
ATOM    234  O   ARG A  29      70.188   5.141 -38.781  1.00 66.31           O  
ATOM    235  CG  ARG A  29      72.750   6.016 -42.406  1.00 66.31           C  
ATOM    236  CD  ARG A  29      73.062   5.059 -43.531  1.00 66.31           C  
ATOM    237  NE  ARG A  29      73.375   5.773 -44.781  1.00 66.31           N  
ATOM    238  NH1 ARG A  29      74.062   3.896 -45.938  1.00 66.31           N  
ATOM    239  NH2 ARG A  29      74.125   5.953 -46.938  1.00 66.31           N  
ATOM    240  CZ  ARG A  29      73.875   5.207 -45.875  1.00 66.31           C  
ATOM    241  N   GLY A  30      72.312   4.934 -37.812  1.00 66.19           N  
ATOM    242  CA  GLY A  30      71.812   4.203 -36.625  1.00 66.19           C  
ATOM    243  C   GLY A  30      71.188   5.090 -35.594  1.00 66.19           C  
ATOM    244  O   GLY A  30      70.188   4.676 -34.938  1.00 66.19           O  
ATOM    245  N   LEU A  31      71.500   6.477 -35.656  1.00 70.94           N  
ATOM    246  CA  LEU A  31      70.938   7.488 -34.750  1.00 70.94           C  
ATOM    247  C   LEU A  31      69.625   8.008 -35.312  1.00 70.94           C  
ATOM    248  CB  LEU A  31      71.938   8.656 -34.594  1.00 70.94           C  
ATOM    249  O   LEU A  31      68.688   8.266 -34.531  1.00 70.94           O  
ATOM    250  CG  LEU A  31      71.562   9.680 -33.500  1.00 70.94           C  
ATOM    251  CD1 LEU A  31      71.625   9.031 -32.125  1.00 70.94           C  
ATOM    252  CD2 LEU A  31      72.562  10.867 -33.562  1.00 70.94           C  
ATOM    253  N   ALA A  32      69.500   8.125 -36.625  1.00 77.19           N  
ATOM    254  CA  ALA A  32      68.250   8.484 -37.219  1.00 77.19           C  
ATOM    255  C   ALA A  32      67.250   7.336 -37.125  1.00 77.19           C  
ATOM    256  CB  ALA A  32      68.438   8.867 -38.688  1.00 77.19           C  
ATOM    257  O   ALA A  32      66.000   7.562 -36.969  1.00 77.19           O  
ATOM    258  N   GLY A  33      67.688   6.035 -37.125  1.00 81.62           N  
ATOM    259  CA  GLY A  33      66.875   4.859 -36.906  1.00 81.62           C  
ATOM    260  C   GLY A  33      66.312   4.762 -35.469  1.00 81.62           C  
ATOM    261  O   GLY A  33      65.188   4.438 -35.281  1.00 81.62           O  
ATOM    262  N   LEU A  34      67.188   5.184 -34.625  1.00 86.19           N  
ATOM    263  CA  LEU A  34      66.812   5.160 -33.219  1.00 86.19           C  
ATOM    264  C   LEU A  34      65.812   6.277 -32.906  1.00 86.19           C  
ATOM    265  CB  LEU A  34      68.000   5.293 -32.312  1.00 86.19           C  
ATOM    266  O   LEU A  34      64.875   6.082 -32.125  1.00 86.19           O  
ATOM    267  CG  LEU A  34      67.750   5.145 -30.797  1.00 86.19           C  
ATOM    268  CD1 LEU A  34      68.938   4.375 -30.141  1.00 86.19           C  
ATOM    269  CD2 LEU A  34      67.625   6.516 -30.156  1.00 86.19           C  
ATOM    270  N   ASP A  35      65.938   7.500 -33.438  1.00 86.94           N  
ATOM    271  CA  ASP A  35      65.062   8.633 -33.250  1.00 86.94           C  
ATOM    272  C   ASP A  35      63.656   8.312 -33.812  1.00 86.94           C  
ATOM    273  CB  ASP A  35      65.625   9.883 -33.938  1.00 86.94           C  
ATOM    274  O   ASP A  35      62.625   8.609 -33.188  1.00 86.94           O  
ATOM    275  CG  ASP A  35      66.625  10.609 -33.094  1.00 86.94           C  
ATOM    276  OD1 ASP A  35      66.750  10.273 -31.891  1.00 86.94           O  
ATOM    277  OD2 ASP A  35      67.312  11.516 -33.594  1.00 86.94           O  
ATOM    278  N   THR A  36      63.594   7.711 -35.000  1.00 90.88           N  
ATOM    279  CA  THR A  36      62.344   7.312 -35.594  1.00 90.88           C  
ATOM    280  C   THR A  36      61.688   6.188 -34.812  1.00 90.88           C  
ATOM    281  CB  THR A  36      62.531   6.859 -37.062  1.00 90.88           C  
ATOM    282  O   THR A  36      60.469   6.141 -34.656  1.00 90.88           O  
ATOM    283  CG2 THR A  36      63.031   8.008 -37.938  1.00 90.88           C  
ATOM    284  OG1 THR A  36      63.469   5.793 -37.094  1.00 90.88           O  
ATOM    285  N   ALA A  37      62.500   5.254 -34.250  1.00 92.62           N  
ATOM    286  CA  ALA A  37      62.000   4.156 -33.438  1.00 92.62           C  
ATOM    287  C   ALA A  37      61.281   4.684 -32.188  1.00 92.62           C  
ATOM    288  CB  ALA A  37      63.125   3.207 -33.031  1.00 92.62           C  
ATOM    289  O   ALA A  37      60.219   4.184 -31.797  1.00 92.62           O  
ATOM    290  N   ILE A  38      61.906   5.723 -31.578  1.00 92.25           N  
ATOM    291  CA  ILE A  38      61.312   6.297 -30.375  1.00 92.25           C  
ATOM    292  C   ILE A  38      60.000   6.977 -30.703  1.00 92.25           C  
ATOM    293  CB  ILE A  38      62.281   7.305 -29.703  1.00 92.25           C  
ATOM    294  O   ILE A  38      59.031   6.855 -29.953  1.00 92.25           O  
ATOM    295  CG1 ILE A  38      63.531   6.578 -29.156  1.00 92.25           C  
ATOM    296  CG2 ILE A  38      61.562   8.086 -28.594  1.00 92.25           C  
ATOM    297  CD1 ILE A  38      64.625   7.508 -28.641  1.00 92.25           C  
ATOM    298  N   ILE A  39      59.875   7.727 -31.750  1.00 93.06           N  
ATOM    299  CA  ILE A  39      58.656   8.367 -32.188  1.00 93.06           C  
ATOM    300  C   ILE A  39      57.625   7.305 -32.531  1.00 93.06           C  
ATOM    301  CB  ILE A  39      58.906   9.273 -33.438  1.00 93.06           C  
ATOM    302  O   ILE A  39      56.438   7.465 -32.219  1.00 93.06           O  
ATOM    303  CG1 ILE A  39      59.844  10.438 -33.031  1.00 93.06           C  
ATOM    304  CG2 ILE A  39      57.594   9.781 -34.000  1.00 93.06           C  
ATOM    305  CD1 ILE A  39      60.344  11.242 -34.250  1.00 93.06           C  
ATOM    306  N   LEU A  40      58.000   6.203 -33.188  1.00 93.81           N  
ATOM    307  CA  LEU A  40      57.125   5.090 -33.500  1.00 93.81           C  
ATOM    308  C   LEU A  40      56.500   4.488 -32.250  1.00 93.81           C  
ATOM    309  CB  LEU A  40      57.875   4.016 -34.281  1.00 93.81           C  
ATOM    310  O   LEU A  40      55.312   4.223 -32.188  1.00 93.81           O  
ATOM    311  CG  LEU A  40      57.031   2.830 -34.781  1.00 93.81           C  
ATOM    312  CD1 LEU A  40      56.125   3.268 -35.906  1.00 93.81           C  
ATOM    313  CD2 LEU A  40      57.938   1.693 -35.250  1.00 93.81           C  
ATOM    314  N   ILE A  41      57.375   4.289 -31.203  1.00 93.88           N  
ATOM    315  CA  ILE A  41      56.906   3.732 -29.938  1.00 93.88           C  
ATOM    316  C   ILE A  41      55.906   4.688 -29.297  1.00 93.88           C  
ATOM    317  CB  ILE A  41      58.094   3.457 -28.969  1.00 93.88           C  
ATOM    318  O   ILE A  41      54.875   4.254 -28.766  1.00 93.88           O  
ATOM    319  CG1 ILE A  41      58.938   2.303 -29.484  1.00 93.88           C  
ATOM    320  CG2 ILE A  41      57.562   3.158 -27.562  1.00 93.88           C  
ATOM    321  CD1 ILE A  41      60.250   2.102 -28.719  1.00 93.88           C  
ATOM    322  N   ALA A  42      56.250   5.988 -29.312  1.00 95.62           N  
ATOM    323  CA  ALA A  42      55.344   6.980 -28.766  1.00 95.62           C  
ATOM    324  C   ALA A  42      54.000   6.961 -29.500  1.00 95.62           C  
ATOM    325  CB  ALA A  42      55.969   8.375 -28.828  1.00 95.62           C  
ATOM    326  O   ALA A  42      52.938   7.055 -28.875  1.00 95.62           O  
ATOM    327  N   PHE A  43      53.969   6.855 -30.766  1.00 93.06           N  
ATOM    328  CA  PHE A  43      52.750   6.816 -31.562  1.00 93.06           C  
ATOM    329  C   PHE A  43      51.969   5.555 -31.266  1.00 93.06           C  
ATOM    330  CB  PHE A  43      53.094   6.891 -33.062  1.00 93.06           C  
ATOM    331  O   PHE A  43      50.719   5.605 -31.125  1.00 93.06           O  
ATOM    332  CG  PHE A  43      51.875   6.957 -33.938  1.00 93.06           C  
ATOM    333  CD1 PHE A  43      51.469   5.852 -34.688  1.00 93.06           C  
ATOM    334  CD2 PHE A  43      51.125   8.125 -34.031  1.00 93.06           C  
ATOM    335  CE1 PHE A  43      50.344   5.910 -35.500  1.00 93.06           C  
ATOM    336  CE2 PHE A  43      50.000   8.188 -34.844  1.00 93.06           C  
ATOM    337  CZ  PHE A  43      49.594   7.082 -35.594  1.00 93.06           C  
ATOM    338  N   ILE A  44      52.625   4.438 -31.125  1.00 95.81           N  
ATOM    339  CA  ILE A  44      52.000   3.158 -30.828  1.00 95.81           C  
ATOM    340  C   ILE A  44      51.375   3.199 -29.438  1.00 95.81           C  
ATOM    341  CB  ILE A  44      53.000   1.992 -30.938  1.00 95.81           C  
ATOM    342  O   ILE A  44      50.250   2.717 -29.234  1.00 95.81           O  
ATOM    343  CG1 ILE A  44      53.406   1.769 -32.406  1.00 95.81           C  
ATOM    344  CG2 ILE A  44      52.406   0.714 -30.328  1.00 95.81           C  
ATOM    345  CD1 ILE A  44      54.562   0.792 -32.594  1.00 95.81           C  
ATOM    346  N   ILE A  45      52.000   3.797 -28.562  1.00 96.44           N  
ATOM    347  CA  ILE A  45      51.531   3.883 -27.188  1.00 96.44           C  
ATOM    348  C   ILE A  45      50.250   4.730 -27.125  1.00 96.44           C  
ATOM    349  CB  ILE A  45      52.594   4.473 -26.234  1.00 96.44           C  
ATOM    350  O   ILE A  45      49.281   4.359 -26.469  1.00 96.44           O  
ATOM    351  CG1 ILE A  45      53.781   3.490 -26.078  1.00 96.44           C  
ATOM    352  CG2 ILE A  45      52.000   4.828 -24.875  1.00 96.44           C  
ATOM    353  CD1 ILE A  45      54.938   4.035 -25.250  1.00 96.44           C  
ATOM    354  N   THR A  46      50.312   5.879 -27.844  1.00 96.25           N  
ATOM    355  CA  THR A  46      49.125   6.742 -27.906  1.00 96.25           C  
ATOM    356  C   THR A  46      47.969   6.000 -28.531  1.00 96.25           C  
ATOM    357  CB  THR A  46      49.438   8.023 -28.703  1.00 96.25           C  
ATOM    358  O   THR A  46      46.812   6.105 -28.047  1.00 96.25           O  
ATOM    359  CG2 THR A  46      50.438   8.906 -27.984  1.00 96.25           C  
ATOM    360  OG1 THR A  46      49.938   7.664 -30.000  1.00 96.25           O  
ATOM    361  N   ALA A  47      48.219   5.305 -29.672  1.00 96.75           N  
ATOM    362  CA  ALA A  47      47.188   4.520 -30.328  1.00 96.75           C  
ATOM    363  C   ALA A  47      46.625   3.463 -29.391  1.00 96.75           C  
ATOM    364  CB  ALA A  47      47.719   3.861 -31.594  1.00 96.75           C  
ATOM    365  O   ALA A  47      45.406   3.262 -29.328  1.00 96.75           O  
ATOM    366  N   SER A  48      47.531   2.773 -28.625  1.00 95.94           N  
ATOM    367  CA  SER A  48      47.125   1.743 -27.672  1.00 95.94           C  
ATOM    368  C   SER A  48      46.250   2.324 -26.562  1.00 95.94           C  
ATOM    369  CB  SER A  48      48.375   1.065 -27.078  1.00 95.94           C  
ATOM    370  O   SER A  48      45.250   1.731 -26.188  1.00 95.94           O  
ATOM    371  OG  SER A  48      49.062   0.335 -28.062  1.00 95.94           O  
ATOM    372  N   VAL A  49      46.594   3.426 -26.047  1.00 96.44           N  
ATOM    373  CA  VAL A  49      45.844   4.059 -24.953  1.00 96.44           C  
ATOM    374  C   VAL A  49      44.469   4.500 -25.453  1.00 96.44           C  
ATOM    375  CB  VAL A  49      46.625   5.262 -24.375  1.00 96.44           C  
ATOM    376  O   VAL A  49      43.469   4.309 -24.766  1.00 96.44           O  
ATOM    377  CG1 VAL A  49      45.750   6.035 -23.391  1.00 96.44           C  
ATOM    378  CG2 VAL A  49      47.906   4.797 -23.703  1.00 96.44           C  
ATOM    379  N   LEU A  50      44.438   5.109 -26.688  1.00 95.06           N  
ATOM    380  CA  LEU A  50      43.156   5.539 -27.266  1.00 95.06           C  
ATOM    381  C   LEU A  50      42.250   4.344 -27.500  1.00 95.06           C  
ATOM    382  CB  LEU A  50      43.375   6.297 -28.562  1.00 95.06           C  
ATOM    383  O   LEU A  50      41.031   4.434 -27.297  1.00 95.06           O  
ATOM    384  CG  LEU A  50      43.969   7.707 -28.453  1.00 95.06           C  
ATOM    385  CD1 LEU A  50      44.344   8.250 -29.828  1.00 95.06           C  
ATOM    386  CD2 LEU A  50      42.969   8.633 -27.750  1.00 95.06           C  
ATOM    387  N   ALA A  51      42.844   3.205 -28.016  1.00 96.75           N  
ATOM    388  CA  ALA A  51      42.094   1.975 -28.219  1.00 96.75           C  
ATOM    389  C   ALA A  51      41.531   1.440 -26.891  1.00 96.75           C  
ATOM    390  CB  ALA A  51      42.938   0.919 -28.891  1.00 96.75           C  
ATOM    391  O   ALA A  51      40.406   0.984 -26.828  1.00 96.75           O  
ATOM    392  N   TYR A  52      42.375   1.474 -25.906  1.00 96.00           N  
ATOM    393  CA  TYR A  52      41.969   1.031 -24.578  1.00 96.00           C  
ATOM    394  C   TYR A  52      40.812   1.869 -24.062  1.00 96.00           C  
ATOM    395  CB  TYR A  52      43.125   1.106 -23.609  1.00 96.00           C  
ATOM    396  O   TYR A  52      39.812   1.328 -23.562  1.00 96.00           O  
ATOM    397  CG  TYR A  52      42.781   0.741 -22.188  1.00 96.00           C  
ATOM    398  CD1 TYR A  52      42.562   1.727 -21.219  1.00 96.00           C  
ATOM    399  CD2 TYR A  52      42.656  -0.590 -21.797  1.00 96.00           C  
ATOM    400  CE1 TYR A  52      42.219   1.395 -19.922  1.00 96.00           C  
ATOM    401  CE2 TYR A  52      42.312  -0.934 -20.500  1.00 96.00           C  
ATOM    402  OH  TYR A  52      41.750  -0.271 -18.266  1.00 96.00           O  
ATOM    403  CZ  TYR A  52      42.094   0.064 -19.562  1.00 96.00           C  
ATOM    404  N   VAL A  53      40.875   3.150 -24.047  1.00 95.12           N  
ATOM    405  CA  VAL A  53      39.844   4.066 -23.594  1.00 95.12           C  
ATOM    406  C   VAL A  53      38.562   3.848 -24.406  1.00 95.12           C  
ATOM    407  CB  VAL A  53      40.281   5.539 -23.703  1.00 95.12           C  
ATOM    408  O   VAL A  53      37.469   3.811 -23.859  1.00 95.12           O  
ATOM    409  CG1 VAL A  53      39.125   6.484 -23.391  1.00 95.12           C  
ATOM    410  CG2 VAL A  53      41.469   5.805 -22.766  1.00 95.12           C  
ATOM    411  N   ALA A  54      38.781   3.752 -25.781  1.00 95.19           N  
ATOM    412  CA  ALA A  54      37.625   3.531 -26.656  1.00 95.19           C  
ATOM    413  C   ALA A  54      36.906   2.246 -26.297  1.00 95.19           C  
ATOM    414  CB  ALA A  54      38.094   3.486 -28.125  1.00 95.19           C  
ATOM    415  O   ALA A  54      35.656   2.221 -26.250  1.00 95.19           O  
ATOM    416  N   VAL A  55      37.562   1.199 -26.094  1.00 95.81           N  
ATOM    417  CA  VAL A  55      36.969  -0.088 -25.750  1.00 95.81           C  
ATOM    418  C   VAL A  55      36.281   0.012 -24.391  1.00 95.81           C  
ATOM    419  CB  VAL A  55      38.031  -1.213 -25.719  1.00 95.81           C  
ATOM    420  O   VAL A  55      35.125  -0.450 -24.234  1.00 95.81           O  
ATOM    421  CG1 VAL A  55      37.438  -2.494 -25.125  1.00 95.81           C  
ATOM    422  CG2 VAL A  55      38.562  -1.469 -27.125  1.00 95.81           C  
ATOM    423  N   ASN A  56      37.000   0.552 -23.422  1.00 93.50           N  
ATOM    424  CA  ASN A  56      36.438   0.677 -22.078  1.00 93.50           C  
ATOM    425  C   ASN A  56      35.188   1.568 -22.078  1.00 93.50           C  
ATOM    426  CB  ASN A  56      37.469   1.218 -21.094  1.00 93.50           C  
ATOM    427  O   ASN A  56      34.188   1.256 -21.406  1.00 93.50           O  
ATOM    428  CG  ASN A  56      38.500   0.169 -20.688  1.00 93.50           C  
ATOM    429  ND2 ASN A  56      39.688   0.613 -20.344  1.00 93.50           N  
ATOM    430  OD1 ASN A  56      38.188  -1.030 -20.703  1.00 93.50           O  
ATOM    431  N   MET A  57      35.312   2.646 -22.750  1.00 94.19           N  
ATOM    432  CA  MET A  57      34.188   3.537 -22.875  1.00 94.19           C  
ATOM    433  C   MET A  57      33.031   2.855 -23.641  1.00 94.19           C  
ATOM    434  CB  MET A  57      34.562   4.832 -23.578  1.00 94.19           C  
ATOM    435  O   MET A  57      31.875   3.018 -23.297  1.00 94.19           O  
ATOM    436  CG  MET A  57      35.375   5.793 -22.703  1.00 94.19           C  
ATOM    437  SD  MET A  57      35.750   7.375 -23.547  1.00 94.19           S  
ATOM    438  CE  MET A  57      36.469   8.312 -22.172  1.00 94.19           C  
ATOM    439  N   GLY A  58      33.438   2.164 -24.703  1.00 91.88           N  
ATOM    440  CA  GLY A  58      32.438   1.376 -25.422  1.00 91.88           C  
ATOM    441  C   GLY A  58      31.734   0.363 -24.547  1.00 91.88           C  
ATOM    442  O   GLY A  58      30.500   0.225 -24.625  1.00 91.88           O  
ATOM    443  N   LEU A  59      32.438  -0.365 -23.703  1.00 93.25           N  
ATOM    444  CA  LEU A  59      31.875  -1.346 -22.781  1.00 93.25           C  
ATOM    445  C   LEU A  59      31.000  -0.667 -21.750  1.00 93.25           C  
ATOM    446  CB  LEU A  59      33.000  -2.141 -22.094  1.00 93.25           C  
ATOM    447  O   LEU A  59      29.938  -1.182 -21.391  1.00 93.25           O  
ATOM    448  CG  LEU A  59      33.750  -3.139 -22.969  1.00 93.25           C  
ATOM    449  CD1 LEU A  59      34.938  -3.707 -22.203  1.00 93.25           C  
ATOM    450  CD2 LEU A  59      32.812  -4.258 -23.438  1.00 93.25           C  
ATOM    451  N   PHE A  60      31.500   0.419 -21.219  1.00 90.25           N  
ATOM    452  CA  PHE A  60      30.734   1.204 -20.266  1.00 90.25           C  
ATOM    453  C   PHE A  60      29.406   1.632 -20.859  1.00 90.25           C  
ATOM    454  CB  PHE A  60      31.531   2.436 -19.812  1.00 90.25           C  
ATOM    455  O   PHE A  60      28.359   1.527 -20.219  1.00 90.25           O  
ATOM    456  CG  PHE A  60      30.781   3.324 -18.859  1.00 90.25           C  
ATOM    457  CD1 PHE A  60      30.172   4.492 -19.297  1.00 90.25           C  
ATOM    458  CD2 PHE A  60      30.672   2.992 -17.516  1.00 90.25           C  
ATOM    459  CE1 PHE A  60      29.469   5.316 -18.422  1.00 90.25           C  
ATOM    460  CE2 PHE A  60      29.984   3.812 -16.625  1.00 90.25           C  
ATOM    461  CZ  PHE A  60      29.375   4.973 -17.078  1.00 90.25           C  
ATOM    462  N   VAL A  61      29.375   2.219 -22.016  1.00 91.88           N  
ATOM    463  CA  VAL A  61      28.172   2.658 -22.734  1.00 91.88           C  
ATOM    464  C   VAL A  61      27.219   1.480 -22.906  1.00 91.88           C  
ATOM    465  CB  VAL A  61      28.531   3.271 -24.109  1.00 91.88           C  
ATOM    466  O   VAL A  61      26.016   1.617 -22.703  1.00 91.88           O  
ATOM    467  CG1 VAL A  61      27.266   3.479 -24.953  1.00 91.88           C  
ATOM    468  CG2 VAL A  61      29.281   4.594 -23.922  1.00 91.88           C  
ATOM    469  N   THR A  62      27.750   0.342 -23.297  1.00 91.62           N  
ATOM    470  CA  THR A  62      26.938  -0.855 -23.484  1.00 91.62           C  
ATOM    471  C   THR A  62      26.312  -1.286 -22.172  1.00 91.62           C  
ATOM    472  CB  THR A  62      27.781  -2.016 -24.062  1.00 91.62           C  
ATOM    473  O   THR A  62      25.141  -1.688 -22.125  1.00 91.62           O  
ATOM    474  CG2 THR A  62      26.922  -3.260 -24.266  1.00 91.62           C  
ATOM    475  OG1 THR A  62      28.344  -1.617 -25.312  1.00 91.62           O  
ATOM    476  N   GLN A  63      27.047  -1.255 -21.125  1.00 92.25           N  
ATOM    477  CA  GLN A  63      26.516  -1.577 -19.797  1.00 92.25           C  
ATOM    478  C   GLN A  63      25.406  -0.606 -19.406  1.00 92.25           C  
ATOM    479  CB  GLN A  63      27.625  -1.560 -18.750  1.00 92.25           C  
ATOM    480  O   GLN A  63      24.375  -1.017 -18.844  1.00 92.25           O  
ATOM    481  CG  GLN A  63      28.625  -2.705 -18.891  1.00 92.25           C  
ATOM    482  CD  GLN A  63      29.750  -2.635 -17.875  1.00 92.25           C  
ATOM    483  NE2 GLN A  63      30.500  -3.717 -17.766  1.00 92.25           N  
ATOM    484  OE1 GLN A  63      29.922  -1.615 -17.203  1.00 92.25           O  
ATOM    485  N   LYS A  64      25.672   0.595 -19.625  1.00 91.00           N  
ATOM    486  CA  LYS A  64      24.656   1.608 -19.328  1.00 91.00           C  
ATOM    487  C   LYS A  64      23.422   1.412 -20.188  1.00 91.00           C  
ATOM    488  CB  LYS A  64      25.234   3.012 -19.547  1.00 91.00           C  
ATOM    489  O   LYS A  64      22.297   1.554 -19.703  1.00 91.00           O  
ATOM    490  CG  LYS A  64      24.297   4.133 -19.094  1.00 91.00           C  
ATOM    491  CD  LYS A  64      24.078   4.105 -17.594  1.00 91.00           C  
ATOM    492  CE  LYS A  64      22.875   4.945 -17.188  1.00 91.00           C  
ATOM    493  NZ  LYS A  64      22.672   4.965 -15.711  1.00 91.00           N  
ATOM    494  N   ALA A  65      23.562   1.225 -21.469  1.00 90.19           N  
ATOM    495  CA  ALA A  65      22.453   0.937 -22.375  1.00 90.19           C  
ATOM    496  C   ALA A  65      21.641  -0.261 -21.891  1.00 90.19           C  
ATOM    497  CB  ALA A  65      22.969   0.686 -23.781  1.00 90.19           C  
ATOM    498  O   ALA A  65      20.406  -0.241 -21.922  1.00 90.19           O  
ATOM    499  N   LYS A  66      22.328  -1.269 -21.594  1.00 91.25           N  
ATOM    500  CA  LYS A  66      21.672  -2.453 -21.047  1.00 91.25           C  
ATOM    501  C   LYS A  66      20.844  -2.104 -19.812  1.00 91.25           C  
ATOM    502  CB  LYS A  66      22.719  -3.521 -20.688  1.00 91.25           C  
ATOM    503  O   LYS A  66      19.719  -2.570 -19.672  1.00 91.25           O  
ATOM    504  CG  LYS A  66      22.109  -4.809 -20.141  1.00 91.25           C  
ATOM    505  CD  LYS A  66      23.188  -5.848 -19.859  1.00 91.25           C  
ATOM    506  CE  LYS A  66      22.594  -7.129 -19.281  1.00 91.25           C  
ATOM    507  NZ  LYS A  66      23.641  -8.148 -18.984  1.00 91.25           N  
ATOM    508  N   SER A  67      21.406  -1.446 -18.844  1.00 87.69           N  
ATOM    509  CA  SER A  67      20.703  -1.009 -17.641  1.00 87.69           C  
ATOM    510  C   SER A  67      19.469  -0.196 -17.984  1.00 87.69           C  
ATOM    511  CB  SER A  67      21.641  -0.182 -16.750  1.00 87.69           C  
ATOM    512  O   SER A  67      18.406  -0.395 -17.391  1.00 87.69           O  
ATOM    513  OG  SER A  67      20.938   0.337 -15.641  1.00 87.69           O  
ATOM    514  N   THR A  68      19.547   0.761 -18.891  1.00 87.25           N  
ATOM    515  CA  THR A  68      18.422   1.602 -19.312  1.00 87.25           C  
ATOM    516  C   THR A  68      17.328   0.759 -19.953  1.00 87.25           C  
ATOM    517  CB  THR A  68      18.891   2.686 -20.297  1.00 87.25           C  
ATOM    518  O   THR A  68      16.141   0.970 -19.672  1.00 87.25           O  
ATOM    519  CG2 THR A  68      17.719   3.557 -20.750  1.00 87.25           C  
ATOM    520  OG1 THR A  68      19.875   3.516 -19.672  1.00 87.25           O  
ATOM    521  N   ILE A  69      17.688  -0.088 -20.844  1.00 88.12           N  
ATOM    522  CA  ILE A  69      16.750  -0.990 -21.500  1.00 88.12           C  
ATOM    523  C   ILE A  69      16.031  -1.834 -20.453  1.00 88.12           C  
ATOM    524  CB  ILE A  69      17.469  -1.901 -22.531  1.00 88.12           C  
ATOM    525  O   ILE A  69      14.805  -1.984 -20.516  1.00 88.12           O  
ATOM    526  CG1 ILE A  69      17.938  -1.081 -23.734  1.00 88.12           C  
ATOM    527  CG2 ILE A  69      16.531  -3.039 -22.969  1.00 88.12           C  
ATOM    528  CD1 ILE A  69      18.891  -1.833 -24.656  1.00 88.12           C  
ATOM    529  N   THR A  70      16.750  -2.426 -19.594  1.00 82.69           N  
ATOM    530  CA  THR A  70      16.172  -3.230 -18.531  1.00 82.69           C  
ATOM    531  C   THR A  70      15.219  -2.395 -17.672  1.00 82.69           C  
ATOM    532  CB  THR A  70      17.266  -3.836 -17.625  1.00 82.69           C  
ATOM    533  O   THR A  70      14.133  -2.855 -17.312  1.00 82.69           O  
ATOM    534  CG2 THR A  70      16.656  -4.664 -16.500  1.00 82.69           C  
ATOM    535  OG1 THR A  70      18.109  -4.676 -18.422  1.00 82.69           O  
ATOM    536  N   LYS A  71      15.594  -1.196 -17.281  1.00 82.00           N  
ATOM    537  CA  LYS A  71      14.734  -0.290 -16.516  1.00 82.00           C  
ATOM    538  C   LYS A  71      13.492   0.094 -17.328  1.00 82.00           C  
ATOM    539  CB  LYS A  71      15.500   0.967 -16.109  1.00 82.00           C  
ATOM    540  O   LYS A  71      12.398   0.202 -16.781  1.00 82.00           O  
ATOM    541  CG  LYS A  71      16.469   0.754 -14.953  1.00 82.00           C  
ATOM    542  CD  LYS A  71      17.156   2.049 -14.555  1.00 82.00           C  
ATOM    543  CE  LYS A  71      18.156   1.829 -13.430  1.00 82.00           C  
ATOM    544  NZ  LYS A  71      18.906   3.080 -13.094  1.00 82.00           N  
ATOM    545  N   GLY A  72      13.711   0.354 -18.609  1.00 79.94           N  
ATOM    546  CA  GLY A  72      12.586   0.611 -19.484  1.00 79.94           C  
ATOM    547  C   GLY A  72      11.586  -0.531 -19.516  1.00 79.94           C  
ATOM    548  O   GLY A  72      10.375  -0.305 -19.500  1.00 79.94           O  
ATOM    549  N   GLU A  73      12.109  -1.660 -19.641  1.00 80.75           N  
ATOM    550  CA  GLU A  73      11.266  -2.854 -19.625  1.00 80.75           C  
ATOM    551  C   GLU A  73      10.523  -2.980 -18.297  1.00 80.75           C  
ATOM    552  CB  GLU A  73      12.102  -4.109 -19.875  1.00 80.75           C  
ATOM    553  O   GLU A  73       9.328  -3.295 -18.266  1.00 80.75           O  
ATOM    554  CG  GLU A  73      11.289  -5.391 -19.938  1.00 80.75           C  
ATOM    555  CD  GLU A  73      12.148  -6.641 -20.078  1.00 80.75           C  
ATOM    556  OE1 GLU A  73      11.609  -7.762 -19.969  1.00 80.75           O  
ATOM    557  OE2 GLU A  73      13.367  -6.492 -20.312  1.00 80.75           O  
ATOM    558  N   GLU A  74      11.211  -2.861 -17.188  1.00 78.31           N  
ATOM    559  CA  GLU A  74      10.648  -2.945 -15.852  1.00 78.31           C  
ATOM    560  C   GLU A  74       9.531  -1.926 -15.656  1.00 78.31           C  
ATOM    561  CB  GLU A  74      11.734  -2.742 -14.797  1.00 78.31           C  
ATOM    562  O   GLU A  74       8.500  -2.232 -15.047  1.00 78.31           O  
ATOM    563  CG  GLU A  74      12.656  -3.941 -14.617  1.00 78.31           C  
ATOM    564  CD  GLU A  74      13.703  -3.740 -13.539  1.00 78.31           C  
ATOM    565  OE1 GLU A  74      14.391  -4.719 -13.172  1.00 78.31           O  
ATOM    566  OE2 GLU A  74      13.836  -2.594 -13.055  1.00 78.31           O  
ATOM    567  N   THR A  75       9.734  -0.706 -16.141  1.00 77.50           N  
ATOM    568  CA  THR A  75       8.766   0.369 -15.984  1.00 77.50           C  
ATOM    569  C   THR A  75       7.566   0.154 -16.906  1.00 77.50           C  
ATOM    570  CB  THR A  75       9.398   1.743 -16.281  1.00 77.50           C  
ATOM    571  O   THR A  75       6.449   0.572 -16.594  1.00 77.50           O  
ATOM    572  CG2 THR A  75       8.391   2.867 -16.062  1.00 77.50           C  
ATOM    573  OG1 THR A  75      10.508   1.944 -15.398  1.00 77.50           O  
ATOM    574  N   ALA A  76       7.766  -0.470 -18.031  1.00 77.75           N  
ATOM    575  CA  ALA A  76       6.703  -0.708 -19.016  1.00 77.75           C  
ATOM    576  C   ALA A  76       5.855  -1.913 -18.609  1.00 77.75           C  
ATOM    577  CB  ALA A  76       7.293  -0.915 -20.406  1.00 77.75           C  
ATOM    578  O   ALA A  76       4.672  -1.985 -18.953  1.00 77.75           O  
ATOM    579  N   SER A  77       6.441  -2.795 -17.859  1.00 82.06           N  
ATOM    580  CA  SER A  77       5.770  -4.035 -17.484  1.00 82.06           C  
ATOM    581  C   SER A  77       4.895  -3.834 -16.250  1.00 82.06           C  
ATOM    582  CB  SER A  77       6.793  -5.141 -17.219  1.00 82.06           C  
ATOM    583  O   SER A  77       5.160  -2.949 -15.430  1.00 82.06           O  
ATOM    584  OG  SER A  77       7.508  -5.457 -18.391  1.00 82.06           O  
ATOM    585  N   THR A  78       3.658  -4.480 -16.250  1.00 83.94           N  
ATOM    586  CA  THR A  78       2.729  -4.402 -15.133  1.00 83.94           C  
ATOM    587  C   THR A  78       3.344  -5.012 -13.875  1.00 83.94           C  
ATOM    588  CB  THR A  78       1.402  -5.117 -15.453  1.00 83.94           C  
ATOM    589  O   THR A  78       3.744  -6.176 -13.875  1.00 83.94           O  
ATOM    590  CG2 THR A  78       0.648  -4.402 -16.578  1.00 83.94           C  
ATOM    591  OG1 THR A  78       1.680  -6.461 -15.875  1.00 83.94           O  
ATOM    592  N   ALA A  79       3.561  -4.215 -12.859  1.00 88.81           N  
ATOM    593  CA  ALA A  79       4.219  -4.617 -11.617  1.00 88.81           C  
ATOM    594  C   ALA A  79       3.285  -5.453 -10.750  1.00 88.81           C  
ATOM    595  CB  ALA A  79       4.703  -3.389 -10.852  1.00 88.81           C  
ATOM    596  O   ALA A  79       3.727  -6.383 -10.070  1.00 88.81           O  
ATOM    597  N   LEU A  80       2.014  -5.215 -10.859  1.00 95.00           N  
ATOM    598  CA  LEU A  80       1.037  -5.875  -9.992  1.00 95.00           C  
ATOM    599  C   LEU A  80      -0.168  -6.348 -10.805  1.00 95.00           C  
ATOM    600  CB  LEU A  80       0.581  -4.930  -8.883  1.00 95.00           C  
ATOM    601  O   LEU A  80      -0.521  -5.738 -11.812  1.00 95.00           O  
ATOM    602  CG  LEU A  80       1.633  -4.559  -7.836  1.00 95.00           C  
ATOM    603  CD1 LEU A  80       1.189  -3.326  -7.051  1.00 95.00           C  
ATOM    604  CD2 LEU A  80       1.892  -5.730  -6.895  1.00 95.00           C  
ATOM    605  N   THR A  81      -0.797  -7.348 -10.383  1.00 94.69           N  
ATOM    606  CA  THR A  81      -2.049  -7.824 -10.961  1.00 94.69           C  
ATOM    607  C   THR A  81      -3.086  -8.078  -9.875  1.00 94.69           C  
ATOM    608  CB  THR A  81      -1.833  -9.109 -11.781  1.00 94.69           C  
ATOM    609  O   THR A  81      -2.734  -8.445  -8.750  1.00 94.69           O  
ATOM    610  CG2 THR A  81      -1.485 -10.289 -10.867  1.00 94.69           C  
ATOM    611  OG1 THR A  81      -3.031  -9.422 -12.500  1.00 94.69           O  
ATOM    612  N   LEU A  82      -4.355  -7.898 -10.148  1.00 95.25           N  
ATOM    613  CA  LEU A  82      -5.457  -8.203  -9.250  1.00 95.25           C  
ATOM    614  C   LEU A  82      -5.605  -9.711  -9.062  1.00 95.25           C  
ATOM    615  CB  LEU A  82      -6.766  -7.613  -9.773  1.00 95.25           C  
ATOM    616  O   LEU A  82      -5.723 -10.453 -10.047  1.00 95.25           O  
ATOM    617  CG  LEU A  82      -8.000  -7.793  -8.891  1.00 95.25           C  
ATOM    618  CD1 LEU A  82      -7.844  -7.000  -7.598  1.00 95.25           C  
ATOM    619  CD2 LEU A  82      -9.258  -7.371  -9.633  1.00 95.25           C  
ATOM    620  N   SER A  83      -5.496 -10.258  -7.828  1.00 92.94           N  
ATOM    621  CA  SER A  83      -5.398 -11.680  -7.523  1.00 92.94           C  
ATOM    622  C   SER A  83      -6.703 -12.211  -6.941  1.00 92.94           C  
ATOM    623  CB  SER A  83      -4.254 -11.938  -6.543  1.00 92.94           C  
ATOM    624  O   SER A  83      -6.887 -13.422  -6.816  1.00 92.94           O  
ATOM    625  OG  SER A  83      -4.086 -13.328  -6.320  1.00 92.94           O  
ATOM    626  N   GLY A  84      -7.797 -11.406  -6.844  1.00 90.06           N  
ATOM    627  CA  GLY A  84      -9.078 -11.812  -6.301  1.00 90.06           C  
ATOM    628  C   GLY A  84     -10.180 -10.797  -6.539  1.00 90.06           C  
ATOM    629  O   GLY A  84     -10.047  -9.922  -7.391  1.00 90.06           O  
ATOM    630  N   SER A  85     -11.266 -10.953  -5.727  1.00 90.06           N  
ATOM    631  CA  SER A  85     -12.438 -10.094  -5.859  1.00 90.06           C  
ATOM    632  C   SER A  85     -12.250  -8.789  -5.098  1.00 90.06           C  
ATOM    633  CB  SER A  85     -13.688 -10.820  -5.348  1.00 90.06           C  
ATOM    634  O   SER A  85     -11.516  -8.734  -4.109  1.00 90.06           O  
ATOM    635  OG  SER A  85     -13.906 -12.016  -6.078  1.00 90.06           O  
ATOM    636  N   VAL A  86     -12.898  -7.836  -5.605  1.00 90.50           N  
ATOM    637  CA  VAL A  86     -12.969  -6.539  -4.938  1.00 90.50           C  
ATOM    638  C   VAL A  86     -14.203  -6.492  -4.035  1.00 90.50           C  
ATOM    639  CB  VAL A  86     -13.016  -5.379  -5.957  1.00 90.50           C  
ATOM    640  O   VAL A  86     -15.320  -6.750  -4.480  1.00 90.50           O  
ATOM    641  CG1 VAL A  86     -13.070  -4.031  -5.242  1.00 90.50           C  
ATOM    642  CG2 VAL A  86     -11.812  -5.445  -6.895  1.00 90.50           C  
ATOM    643  N   LEU A  87     -13.922  -6.223  -2.777  1.00 90.19           N  
ATOM    644  CA  LEU A  87     -15.000  -6.160  -1.792  1.00 90.19           C  
ATOM    645  C   LEU A  87     -15.242  -4.723  -1.344  1.00 90.19           C  
ATOM    646  CB  LEU A  87     -14.664  -7.035  -0.581  1.00 90.19           C  
ATOM    647  O   LEU A  87     -14.297  -3.955  -1.161  1.00 90.19           O  
ATOM    648  CG  LEU A  87     -14.320  -8.492  -0.874  1.00 90.19           C  
ATOM    649  CD1 LEU A  87     -13.938  -9.219   0.413  1.00 90.19           C  
ATOM    650  CD2 LEU A  87     -15.484  -9.195  -1.560  1.00 90.19           C  
ATOM    651  N   TYR A  88     -16.516  -4.441  -1.121  1.00 88.25           N  
ATOM    652  CA  TYR A  88     -16.938  -3.102  -0.732  1.00 88.25           C  
ATOM    653  C   TYR A  88     -17.984  -3.160   0.370  1.00 88.25           C  
ATOM    654  CB  TYR A  88     -17.484  -2.340  -1.940  1.00 88.25           C  
ATOM    655  O   TYR A  88     -18.953  -3.922   0.276  1.00 88.25           O  
ATOM    656  CG  TYR A  88     -17.938  -0.935  -1.619  1.00 88.25           C  
ATOM    657  CD1 TYR A  88     -19.281  -0.607  -1.578  1.00 88.25           C  
ATOM    658  CD2 TYR A  88     -17.000   0.068  -1.355  1.00 88.25           C  
ATOM    659  CE1 TYR A  88     -19.703   0.686  -1.284  1.00 88.25           C  
ATOM    660  CE2 TYR A  88     -17.406   1.365  -1.061  1.00 88.25           C  
ATOM    661  OH  TYR A  88     -19.172   2.945  -0.735  1.00 88.25           O  
ATOM    662  CZ  TYR A  88     -18.766   1.664  -1.026  1.00 88.25           C  
ATOM    663  N   ALA A  89     -17.750  -2.275   1.446  1.00 87.56           N  
ATOM    664  CA  ALA A  89     -18.688  -2.305   2.570  1.00 87.56           C  
ATOM    665  C   ALA A  89     -19.344  -0.948   2.766  1.00 87.56           C  
ATOM    666  CB  ALA A  89     -17.953  -2.727   3.848  1.00 87.56           C  
ATOM    667  O   ALA A  89     -18.688   0.089   2.750  1.00 87.56           O  
ATOM    668  N   VAL A  90     -20.719  -1.003   2.992  1.00 87.12           N  
ATOM    669  CA  VAL A  90     -21.516   0.188   3.266  1.00 87.12           C  
ATOM    670  C   VAL A  90     -22.391  -0.043   4.504  1.00 87.12           C  
ATOM    671  CB  VAL A  90     -22.406   0.565   2.059  1.00 87.12           C  
ATOM    672  O   VAL A  90     -22.531  -1.179   4.965  1.00 87.12           O  
ATOM    673  CG1 VAL A  90     -21.547   0.908   0.843  1.00 87.12           C  
ATOM    674  CG2 VAL A  90     -23.375  -0.571   1.731  1.00 87.12           C  
ATOM    675  N   ASN A  91     -22.984   1.063   5.039  1.00 84.62           N  
ATOM    676  CA  ASN A  91     -23.922   0.964   6.156  1.00 84.62           C  
ATOM    677  C   ASN A  91     -25.312   0.547   5.684  1.00 84.62           C  
ATOM    678  CB  ASN A  91     -23.984   2.289   6.918  1.00 84.62           C  
ATOM    679  O   ASN A  91     -26.000   1.320   5.020  1.00 84.62           O  
ATOM    680  CG  ASN A  91     -24.844   3.322   6.211  1.00 84.62           C  
ATOM    681  ND2 ASN A  91     -25.625   4.062   6.977  1.00 84.62           N  
ATOM    682  OD1 ASN A  91     -24.797   3.453   4.984  1.00 84.62           O  
ATOM    683  N   TYR A  92     -25.500  -0.731   5.621  1.00 78.06           N  
ATOM    684  CA  TYR A  92     -26.766  -1.321   5.238  1.00 78.06           C  
ATOM    685  C   TYR A  92     -27.672  -1.495   6.453  1.00 78.06           C  
ATOM    686  CB  TYR A  92     -26.562  -2.672   4.551  1.00 78.06           C  
ATOM    687  O   TYR A  92     -27.234  -1.935   7.512  1.00 78.06           O  
ATOM    688  CG  TYR A  92     -27.844  -3.334   4.094  1.00 78.06           C  
ATOM    689  CD1 TYR A  92     -28.500  -4.250   4.910  1.00 78.06           C  
ATOM    690  CD2 TYR A  92     -28.391  -3.043   2.852  1.00 78.06           C  
ATOM    691  CE1 TYR A  92     -29.672  -4.863   4.492  1.00 78.06           C  
ATOM    692  CE2 TYR A  92     -29.562  -3.648   2.426  1.00 78.06           C  
ATOM    693  OH  TYR A  92     -31.359  -5.160   2.836  1.00 78.06           O  
ATOM    694  CZ  TYR A  92     -30.203  -4.555   3.252  1.00 78.06           C  
ATOM    695  N   PRO A  93     -28.938  -1.309   6.172  1.00 76.19           N  
ATOM    696  CA  PRO A  93     -29.703  -0.998   4.957  1.00 76.19           C  
ATOM    697  C   PRO A  93     -29.812   0.503   4.703  1.00 76.19           C  
ATOM    698  CB  PRO A  93     -31.078  -1.611   5.238  1.00 76.19           C  
ATOM    699  O   PRO A  93     -30.406   0.919   3.705  1.00 76.19           O  
ATOM    700  CG  PRO A  93     -31.234  -1.524   6.723  1.00 76.19           C  
ATOM    701  CD  PRO A  93     -29.875  -1.638   7.355  1.00 76.19           C  
ATOM    702  N   THR A  94     -29.297   1.422   5.535  1.00 81.75           N  
ATOM    703  CA  THR A  94     -29.469   2.867   5.445  1.00 81.75           C  
ATOM    704  C   THR A  94     -28.625   3.447   4.312  1.00 81.75           C  
ATOM    705  CB  THR A  94     -29.094   3.559   6.770  1.00 81.75           C  
ATOM    706  O   THR A  94     -28.984   4.477   3.732  1.00 81.75           O  
ATOM    707  CG2 THR A  94     -30.047   3.141   7.895  1.00 81.75           C  
ATOM    708  OG1 THR A  94     -27.766   3.197   7.129  1.00 81.75           O  
ATOM    709  N   ASP A  95     -27.625   2.785   3.844  1.00 80.69           N  
ATOM    710  CA  ASP A  95     -26.750   3.146   2.727  1.00 80.69           C  
ATOM    711  C   ASP A  95     -26.406   4.633   2.758  1.00 80.69           C  
ATOM    712  CB  ASP A  95     -27.422   2.789   1.396  1.00 80.69           C  
ATOM    713  O   ASP A  95     -26.531   5.328   1.748  1.00 80.69           O  
ATOM    714  CG  ASP A  95     -27.625   1.295   1.214  1.00 80.69           C  
ATOM    715  OD1 ASP A  95     -26.797   0.503   1.717  1.00 80.69           O  
ATOM    716  OD2 ASP A  95     -28.609   0.906   0.560  1.00 80.69           O  
ATOM    717  N   THR A  96     -25.984   5.055   3.844  1.00 84.44           N  
ATOM    718  CA  THR A  96     -25.688   6.473   4.004  1.00 84.44           C  
ATOM    719  C   THR A  96     -24.172   6.688   4.109  1.00 84.44           C  
ATOM    720  CB  THR A  96     -26.375   7.055   5.250  1.00 84.44           C  
ATOM    721  O   THR A  96     -23.688   7.793   3.879  1.00 84.44           O  
ATOM    722  CG2 THR A  96     -27.891   7.047   5.086  1.00 84.44           C  
ATOM    723  OG1 THR A  96     -26.031   6.273   6.398  1.00 84.44           O  
ATOM    724  N   ASN A  97     -23.484   5.582   4.395  1.00 88.50           N  
ATOM    725  CA  ASN A  97     -22.031   5.672   4.574  1.00 88.50           C  
ATOM    726  C   ASN A  97     -21.312   4.492   3.926  1.00 88.50           C  
ATOM    727  CB  ASN A  97     -21.688   5.754   6.062  1.00 88.50           C  
ATOM    728  O   ASN A  97     -21.812   3.369   3.943  1.00 88.50           O  
ATOM    729  CG  ASN A  97     -22.188   7.031   6.711  1.00 88.50           C  
ATOM    730  ND2 ASN A  97     -22.125   7.086   8.039  1.00 88.50           N  
ATOM    731  OD1 ASN A  97     -22.625   7.961   6.027  1.00 88.50           O  
ATOM    732  N   SER A  98     -20.094   4.820   3.342  1.00 90.31           N  
ATOM    733  CA  SER A  98     -19.172   3.793   2.869  1.00 90.31           C  
ATOM    734  C   SER A  98     -18.031   3.576   3.859  1.00 90.31           C  
ATOM    735  CB  SER A  98     -18.609   4.172   1.500  1.00 90.31           C  
ATOM    736  O   SER A  98     -17.406   4.535   4.305  1.00 90.31           O  
ATOM    737  OG  SER A  98     -19.641   4.270   0.536  1.00 90.31           O  
ATOM    738  N   TYR A  99     -17.875   2.264   4.195  1.00 92.19           N  
ATOM    739  CA  TYR A  99     -16.891   1.977   5.242  1.00 92.19           C  
ATOM    740  C   TYR A  99     -15.523   1.685   4.648  1.00 92.19           C  
ATOM    741  CB  TYR A  99     -17.359   0.792   6.098  1.00 92.19           C  
ATOM    742  O   TYR A  99     -14.531   2.332   5.004  1.00 92.19           O  
ATOM    743  CG  TYR A  99     -18.672   1.028   6.805  1.00 92.19           C  
ATOM    744  CD1 TYR A  99     -18.984   2.281   7.320  1.00 92.19           C  
ATOM    745  CD2 TYR A  99     -19.594  -0.001   6.953  1.00 92.19           C  
ATOM    746  CE1 TYR A  99     -20.203   2.502   7.973  1.00 92.19           C  
ATOM    747  CE2 TYR A  99     -20.812   0.210   7.602  1.00 92.19           C  
ATOM    748  OH  TYR A  99     -22.297   1.676   8.758  1.00 92.19           O  
ATOM    749  CZ  TYR A  99     -21.094   1.463   8.109  1.00 92.19           C  
ATOM    750  N   TRP A 100     -15.352   0.698   3.816  1.00 94.50           N  
ATOM    751  CA  TRP A 100     -14.047   0.282   3.320  1.00 94.50           C  
ATOM    752  C   TRP A 100     -14.180  -0.442   1.984  1.00 94.50           C  
ATOM    753  CB  TRP A 100     -13.344  -0.621   4.340  1.00 94.50           C  
ATOM    754  O   TRP A 100     -15.266  -0.883   1.614  1.00 94.50           O  
ATOM    755  CG  TRP A 100     -14.227  -1.689   4.914  1.00 94.50           C  
ATOM    756  CD1 TRP A 100     -14.852  -1.678   6.129  1.00 94.50           C  
ATOM    757  CD2 TRP A 100     -14.578  -2.930   4.293  1.00 94.50           C  
ATOM    758  CE2 TRP A 100     -15.422  -3.623   5.191  1.00 94.50           C  
ATOM    759  CE3 TRP A 100     -14.266  -3.523   3.064  1.00 94.50           C  
ATOM    760  NE1 TRP A 100     -15.570  -2.838   6.305  1.00 94.50           N  
ATOM    761  CH2 TRP A 100     -15.625  -5.438   3.689  1.00 94.50           C  
ATOM    762  CZ2 TRP A 100     -15.953  -4.879   4.898  1.00 94.50           C  
ATOM    763  CZ3 TRP A 100     -14.797  -4.777   2.773  1.00 94.50           C  
ATOM    764  N   LEU A 101     -13.117  -0.481   1.258  1.00 94.06           N  
ATOM    765  CA  LEU A 101     -12.875  -1.230   0.029  1.00 94.06           C  
ATOM    766  C   LEU A 101     -11.664  -2.141   0.174  1.00 94.06           C  
ATOM    767  CB  LEU A 101     -12.680  -0.276  -1.150  1.00 94.06           C  
ATOM    768  O   LEU A 101     -10.625  -1.717   0.680  1.00 94.06           O  
ATOM    769  CG  LEU A 101     -12.516  -0.924  -2.527  1.00 94.06           C  
ATOM    770  CD1 LEU A 101     -13.852  -0.946  -3.262  1.00 94.06           C  
ATOM    771  CD2 LEU A 101     -11.461  -0.186  -3.344  1.00 94.06           C  
ATOM    772  N   TYR A 102     -11.805  -3.381  -0.242  1.00 96.06           N  
ATOM    773  CA  TYR A 102     -10.734  -4.359  -0.090  1.00 96.06           C  
ATOM    774  C   TYR A 102     -10.539  -5.160  -1.373  1.00 96.06           C  
ATOM    775  CB  TYR A 102     -11.031  -5.309   1.076  1.00 96.06           C  
ATOM    776  O   TYR A 102     -11.516  -5.602  -1.989  1.00 96.06           O  
ATOM    777  CG  TYR A 102     -10.203  -6.566   1.065  1.00 96.06           C  
ATOM    778  CD1 TYR A 102     -10.727  -7.770   0.606  1.00 96.06           C  
ATOM    779  CD2 TYR A 102      -8.883  -6.551   1.516  1.00 96.06           C  
ATOM    780  CE1 TYR A 102      -9.961  -8.930   0.597  1.00 96.06           C  
ATOM    781  CE2 TYR A 102      -8.109  -7.711   1.511  1.00 96.06           C  
ATOM    782  OH  TYR A 102      -7.898 -10.039   1.043  1.00 96.06           O  
ATOM    783  CZ  TYR A 102      -8.656  -8.891   1.050  1.00 96.06           C  
ATOM    784  N   PHE A 103      -9.312  -5.422  -1.695  1.00 96.06           N  
ATOM    785  CA  PHE A 103      -9.000  -6.273  -2.836  1.00 96.06           C  
ATOM    786  C   PHE A 103      -7.570  -6.797  -2.750  1.00 96.06           C  
ATOM    787  CB  PHE A 103      -9.203  -5.512  -4.148  1.00 96.06           C  
ATOM    788  O   PHE A 103      -6.680  -6.102  -2.260  1.00 96.06           O  
ATOM    789  CG  PHE A 103      -8.391  -4.250  -4.250  1.00 96.06           C  
ATOM    790  CD1 PHE A 103      -8.875  -3.053  -3.736  1.00 96.06           C  
ATOM    791  CD2 PHE A 103      -7.141  -4.258  -4.855  1.00 96.06           C  
ATOM    792  CE1 PHE A 103      -8.133  -1.880  -3.826  1.00 96.06           C  
ATOM    793  CE2 PHE A 103      -6.387  -3.090  -4.945  1.00 96.06           C  
ATOM    794  CZ  PHE A 103      -6.887  -1.902  -4.434  1.00 96.06           C  
ATOM    795  N   PRO A 104      -7.375  -8.031  -3.227  1.00 97.25           N  
ATOM    796  CA  PRO A 104      -6.043  -8.633  -3.201  1.00 97.25           C  
ATOM    797  C   PRO A 104      -5.250  -8.367  -4.480  1.00 97.25           C  
ATOM    798  CB  PRO A 104      -6.336 -10.125  -3.037  1.00 97.25           C  
ATOM    799  O   PRO A 104      -5.820  -8.383  -5.578  1.00 97.25           O  
ATOM    800  CG  PRO A 104      -7.684 -10.320  -3.652  1.00 97.25           C  
ATOM    801  CD  PRO A 104      -8.477  -9.062  -3.465  1.00 97.25           C  
ATOM    802  N   VAL A 105      -3.939  -8.141  -4.309  1.00 97.44           N  
ATOM    803  CA  VAL A 105      -3.064  -7.945  -5.461  1.00 97.44           C  
ATOM    804  C   VAL A 105      -1.849  -8.859  -5.352  1.00 97.44           C  
ATOM    805  CB  VAL A 105      -2.613  -6.473  -5.578  1.00 97.44           C  
ATOM    806  O   VAL A 105      -1.462  -9.258  -4.250  1.00 97.44           O  
ATOM    807  CG1 VAL A 105      -3.816  -5.551  -5.781  1.00 97.44           C  
ATOM    808  CG2 VAL A 105      -1.819  -6.055  -4.344  1.00 97.44           C  
ATOM    809  N   SER A 106      -1.233  -9.141  -6.539  1.00 96.69           N  
ATOM    810  CA  SER A 106      -0.028  -9.961  -6.598  1.00 96.69           C  
ATOM    811  C   SER A 106       0.967  -9.406  -7.613  1.00 96.69           C  
ATOM    812  CB  SER A 106      -0.379 -11.406  -6.945  1.00 96.69           C  
ATOM    813  O   SER A 106       0.572  -8.805  -8.609  1.00 96.69           O  
ATOM    814  OG  SER A 106      -1.228 -11.969  -5.961  1.00 96.69           O  
ATOM    815  N   PRO A 107       2.277  -9.578  -7.184  1.00 95.38           N  
ATOM    816  CA  PRO A 107       3.215  -9.281  -8.266  1.00 95.38           C  
ATOM    817  C   PRO A 107       2.881 -10.023  -9.562  1.00 95.38           C  
ATOM    818  CB  PRO A 107       4.562  -9.742  -7.707  1.00 95.38           C  
ATOM    819  O   PRO A 107       2.508 -11.203  -9.523  1.00 95.38           O  
ATOM    820  CG  PRO A 107       4.418  -9.625  -6.223  1.00 95.38           C  
ATOM    821  CD  PRO A 107       3.014  -9.992  -5.848  1.00 95.38           C  
ATOM    822  N   SER A 108       2.863  -9.312 -10.680  1.00 93.69           N  
ATOM    823  CA  SER A 108       2.535  -9.898 -11.977  1.00 93.69           C  
ATOM    824  C   SER A 108       3.467 -11.055 -12.312  1.00 93.69           C  
ATOM    825  CB  SER A 108       2.605  -8.836 -13.078  1.00 93.69           C  
ATOM    826  O   SER A 108       4.570 -11.148 -11.766  1.00 93.69           O  
ATOM    827  OG  SER A 108       1.625  -7.836 -12.875  1.00 93.69           O  
ATOM    828  N   SER A 109       3.062 -11.930 -13.148  1.00 90.25           N  
ATOM    829  CA  SER A 109       3.887 -13.047 -13.594  1.00 90.25           C  
ATOM    830  C   SER A 109       5.188 -12.562 -14.219  1.00 90.25           C  
ATOM    831  CB  SER A 109       3.121 -13.914 -14.602  1.00 90.25           C  
ATOM    832  O   SER A 109       5.184 -11.641 -15.039  1.00 90.25           O  
ATOM    833  OG  SER A 109       3.904 -15.016 -15.008  1.00 90.25           O  
ATOM    834  N   GLY A 110       6.273 -13.086 -13.875  1.00 86.62           N  
ATOM    835  CA  GLY A 110       7.547 -12.688 -14.453  1.00 86.62           C  
ATOM    836  C   GLY A 110       8.242 -11.594 -13.664  1.00 86.62           C  
ATOM    837  O   GLY A 110       9.383 -11.234 -13.969  1.00 86.62           O  
ATOM    838  N   VAL A 111       7.500 -11.023 -12.656  1.00 89.94           N  
ATOM    839  CA  VAL A 111       8.055 -10.031 -11.742  1.00 89.94           C  
ATOM    840  C   VAL A 111       8.523 -10.711 -10.453  1.00 89.94           C  
ATOM    841  CB  VAL A 111       7.023  -8.922 -11.414  1.00 89.94           C  
ATOM    842  O   VAL A 111       7.773 -11.477  -9.844  1.00 89.94           O  
ATOM    843  CG1 VAL A 111       7.586  -7.953 -10.375  1.00 89.94           C  
ATOM    844  CG2 VAL A 111       6.621  -8.180 -12.680  1.00 89.94           C  
ATOM    845  N   SER A 112       9.805 -10.500 -10.148  1.00 90.88           N  
ATOM    846  CA  SER A 112      10.414 -11.195  -9.016  1.00 90.88           C  
ATOM    847  C   SER A 112       9.883 -10.656  -7.691  1.00 90.88           C  
ATOM    848  CB  SER A 112      11.938 -11.055  -9.062  1.00 90.88           C  
ATOM    849  O   SER A 112       9.711 -11.414  -6.734  1.00 90.88           O  
ATOM    850  OG  SER A 112      12.312  -9.688  -9.062  1.00 90.88           O  
ATOM    851  N   SER A 113       9.609  -9.359  -7.656  1.00 93.38           N  
ATOM    852  CA  SER A 113       9.109  -8.727  -6.441  1.00 93.38           C  
ATOM    853  C   SER A 113       8.664  -7.289  -6.711  1.00 93.38           C  
ATOM    854  CB  SER A 113      10.172  -8.742  -5.348  1.00 93.38           C  
ATOM    855  O   SER A 113       9.062  -6.688  -7.707  1.00 93.38           O  
ATOM    856  OG  SER A 113      11.297  -7.957  -5.723  1.00 93.38           O  
ATOM    857  N   VAL A 114       7.805  -6.750  -5.766  1.00 94.62           N  
ATOM    858  CA  VAL A 114       7.309  -5.383  -5.879  1.00 94.62           C  
ATOM    859  C   VAL A 114       7.406  -4.684  -4.523  1.00 94.62           C  
ATOM    860  CB  VAL A 114       5.852  -5.348  -6.391  1.00 94.62           C  
ATOM    861  O   VAL A 114       6.977  -5.230  -3.504  1.00 94.62           O  
ATOM    862  CG1 VAL A 114       5.332  -3.910  -6.438  1.00 94.62           C  
ATOM    863  CG2 VAL A 114       5.754  -6.000  -7.766  1.00 94.62           C  
ATOM    864  N   GLU A 115       8.133  -3.539  -4.527  1.00 94.94           N  
ATOM    865  CA  GLU A 115       8.188  -2.732  -3.311  1.00 94.94           C  
ATOM    866  C   GLU A 115       6.848  -2.053  -3.041  1.00 94.94           C  
ATOM    867  CB  GLU A 115       9.297  -1.683  -3.408  1.00 94.94           C  
ATOM    868  O   GLU A 115       6.340  -1.312  -3.885  1.00 94.94           O  
ATOM    869  CG  GLU A 115       9.430  -0.810  -2.170  1.00 94.94           C  
ATOM    870  CD  GLU A 115       9.992  -1.556  -0.969  1.00 94.94           C  
ATOM    871  OE1 GLU A 115       9.602  -1.241   0.178  1.00 94.94           O  
ATOM    872  OE2 GLU A 115      10.836  -2.459  -1.178  1.00 94.94           O  
ATOM    873  N   LEU A 116       6.262  -2.307  -1.805  1.00 95.44           N  
ATOM    874  CA  LEU A 116       4.965  -1.738  -1.457  1.00 95.44           C  
ATOM    875  C   LEU A 116       5.059  -0.906  -0.182  1.00 95.44           C  
ATOM    876  CB  LEU A 116       3.924  -2.846  -1.280  1.00 95.44           C  
ATOM    877  O   LEU A 116       4.129  -0.893   0.626  1.00 95.44           O  
ATOM    878  CG  LEU A 116       3.520  -3.605  -2.545  1.00 95.44           C  
ATOM    879  CD1 LEU A 116       2.561  -4.738  -2.199  1.00 95.44           C  
ATOM    880  CD2 LEU A 116       2.893  -2.658  -3.561  1.00 95.44           C  
ATOM    881  N   SER A 117       6.164  -0.240  -0.069  1.00 95.56           N  
ATOM    882  CA  SER A 117       6.344   0.687   1.043  1.00 95.56           C  
ATOM    883  C   SER A 117       5.602   1.996   0.800  1.00 95.56           C  
ATOM    884  CB  SER A 117       7.832   0.970   1.269  1.00 95.56           C  
ATOM    885  O   SER A 117       5.605   2.520  -0.316  1.00 95.56           O  
ATOM    886  OG  SER A 117       8.008   2.021   2.201  1.00 95.56           O  
ATOM    887  N   PRO A 118       4.910   2.453   1.874  1.00 93.75           N  
ATOM    888  CA  PRO A 118       4.215   3.732   1.713  1.00 93.75           C  
ATOM    889  C   PRO A 118       5.152   4.863   1.300  1.00 93.75           C  
ATOM    890  CB  PRO A 118       3.627   3.990   3.102  1.00 93.75           C  
ATOM    891  O   PRO A 118       4.699   5.891   0.789  1.00 93.75           O  
ATOM    892  CG  PRO A 118       3.463   2.633   3.705  1.00 93.75           C  
ATOM    893  CD  PRO A 118       4.578   1.755   3.215  1.00 93.75           C  
ATOM    894  N   ALA A 119       6.469   4.699   1.396  1.00 94.44           N  
ATOM    895  CA  ALA A 119       7.465   5.695   1.020  1.00 94.44           C  
ATOM    896  C   ALA A 119       7.680   5.719  -0.491  1.00 94.44           C  
ATOM    897  CB  ALA A 119       8.789   5.422   1.735  1.00 94.44           C  
ATOM    898  O   ALA A 119       8.023   6.754  -1.062  1.00 94.44           O  
ATOM    899  N   THR A 120       7.414   4.699  -1.140  1.00 94.06           N  
ATOM    900  CA  THR A 120       7.801   4.609  -2.543  1.00 94.06           C  
ATOM    901  C   THR A 120       6.598   4.238  -3.410  1.00 94.06           C  
ATOM    902  CB  THR A 120       8.922   3.576  -2.750  1.00 94.06           C  
ATOM    903  O   THR A 120       6.648   4.371  -4.633  1.00 94.06           O  
ATOM    904  CG2 THR A 120      10.195   3.994  -2.021  1.00 94.06           C  
ATOM    905  OG1 THR A 120       8.492   2.305  -2.246  1.00 94.06           O  
ATOM    906  N   THR A 121       5.547   3.785  -2.807  1.00 95.75           N  
ATOM    907  CA  THR A 121       4.340   3.381  -3.520  1.00 95.75           C  
ATOM    908  C   THR A 121       3.174   4.305  -3.178  1.00 95.75           C  
ATOM    909  CB  THR A 121       3.957   1.926  -3.186  1.00 95.75           C  
ATOM    910  O   THR A 121       3.010   4.707  -2.025  1.00 95.75           O  
ATOM    911  CG2 THR A 121       2.719   1.492  -3.963  1.00 95.75           C  
ATOM    912  OG1 THR A 121       5.047   1.062  -3.525  1.00 95.75           O  
ATOM    913  N   ALA A 122       2.393   4.602  -4.246  1.00 96.81           N  
ATOM    914  CA  ALA A 122       1.232   5.465  -4.020  1.00 96.81           C  
ATOM    915  C   ALA A 122      -0.065   4.734  -4.359  1.00 96.81           C  
ATOM    916  CB  ALA A 122       1.351   6.742  -4.848  1.00 96.81           C  
ATOM    917  O   ALA A 122      -0.114   3.947  -5.305  1.00 96.81           O  
ATOM    918  N   ILE A 123      -1.047   4.914  -3.502  1.00 97.81           N  
ATOM    919  CA  ILE A 123      -2.396   4.426  -3.766  1.00 97.81           C  
ATOM    920  C   ILE A 123      -3.365   5.602  -3.850  1.00 97.81           C  
ATOM    921  CB  ILE A 123      -2.857   3.430  -2.678  1.00 97.81           C  
ATOM    922  O   ILE A 123      -3.473   6.395  -2.910  1.00 97.81           O  
ATOM    923  CG1 ILE A 123      -1.932   2.209  -2.643  1.00 97.81           C  
ATOM    924  CG2 ILE A 123      -4.312   3.008  -2.912  1.00 97.81           C  
ATOM    925  CD1 ILE A 123      -2.270   1.204  -1.550  1.00 97.81           C  
ATOM    926  N   SER A 124      -4.098   5.656  -5.012  1.00 97.56           N  
ATOM    927  CA  SER A 124      -5.055   6.730  -5.246  1.00 97.56           C  
ATOM    928  C   SER A 124      -6.469   6.184  -5.406  1.00 97.56           C  
ATOM    929  CB  SER A 124      -4.668   7.539  -6.484  1.00 97.56           C  
ATOM    930  O   SER A 124      -6.660   5.070  -5.898  1.00 97.56           O  
ATOM    931  OG  SER A 124      -3.342   8.031  -6.371  1.00 97.56           O  
ATOM    932  N   PHE A 125      -7.355   6.973  -4.996  1.00 96.94           N  
ATOM    933  CA  PHE A 125      -8.766   6.602  -5.094  1.00 96.94           C  
ATOM    934  C   PHE A 125      -9.562   7.684  -5.812  1.00 96.94           C  
ATOM    935  CB  PHE A 125      -9.352   6.355  -3.699  1.00 96.94           C  
ATOM    936  O   PHE A 125      -9.445   8.867  -5.492  1.00 96.94           O  
ATOM    937  CG  PHE A 125     -10.820   6.027  -3.711  1.00 96.94           C  
ATOM    938  CD1 PHE A 125     -11.773   7.012  -3.455  1.00 96.94           C  
ATOM    939  CD2 PHE A 125     -11.258   4.734  -3.979  1.00 96.94           C  
ATOM    940  CE1 PHE A 125     -13.133   6.711  -3.465  1.00 96.94           C  
ATOM    941  CE2 PHE A 125     -12.609   4.426  -3.990  1.00 96.94           C  
ATOM    942  CZ  PHE A 125     -13.547   5.414  -3.732  1.00 96.94           C  
ATOM    943  N   THR A 126     -10.438   7.195  -6.770  1.00 95.88           N  
ATOM    944  CA  THR A 126     -11.250   8.141  -7.535  1.00 95.88           C  
ATOM    945  C   THR A 126     -12.688   7.641  -7.652  1.00 95.88           C  
ATOM    946  CB  THR A 126     -10.664   8.359  -8.938  1.00 95.88           C  
ATOM    947  O   THR A 126     -12.922   6.473  -7.969  1.00 95.88           O  
ATOM    948  CG2 THR A 126     -11.469   9.414  -9.703  1.00 95.88           C  
ATOM    949  OG1 THR A 126      -9.312   8.805  -8.820  1.00 95.88           O  
ATOM    950  N   ALA A 127     -13.586   8.492  -7.305  1.00 93.81           N  
ATOM    951  CA  ALA A 127     -15.023   8.367  -7.559  1.00 93.81           C  
ATOM    952  C   ALA A 127     -15.562   9.625  -8.250  1.00 93.81           C  
ATOM    953  CB  ALA A 127     -15.773   8.117  -6.258  1.00 93.81           C  
ATOM    954  O   ALA A 127     -15.984  10.570  -7.578  1.00 93.81           O  
ATOM    955  N   SER A 128     -15.531   9.648  -9.516  1.00 89.25           N  
ATOM    956  CA  SER A 128     -15.727  10.836 -10.344  1.00 89.25           C  
ATOM    957  C   SER A 128     -17.172  11.344 -10.250  1.00 89.25           C  
ATOM    958  CB  SER A 128     -15.383  10.539 -11.797  1.00 89.25           C  
ATOM    959  O   SER A 128     -17.406  12.555 -10.203  1.00 89.25           O  
ATOM    960  OG  SER A 128     -14.000  10.234 -11.930  1.00 89.25           O  
ATOM    961  N   SER A 129     -18.125  10.461 -10.180  1.00 89.38           N  
ATOM    962  CA  SER A 129     -19.531  10.828 -10.109  1.00 89.38           C  
ATOM    963  C   SER A 129     -19.875  11.516  -8.797  1.00 89.38           C  
ATOM    964  CB  SER A 129     -20.422   9.586 -10.281  1.00 89.38           C  
ATOM    965  O   SER A 129     -20.828  12.281  -8.711  1.00 89.38           O  
ATOM    966  OG  SER A 129     -20.234   9.016 -11.570  1.00 89.38           O  
ATOM    967  N   SER A 130     -19.047  11.297  -7.770  1.00 89.81           N  
ATOM    968  CA  SER A 130     -19.250  11.859  -6.438  1.00 89.81           C  
ATOM    969  C   SER A 130     -18.266  12.984  -6.160  1.00 89.81           C  
ATOM    970  CB  SER A 130     -19.109  10.773  -5.375  1.00 89.81           C  
ATOM    971  O   SER A 130     -18.266  13.562  -5.070  1.00 89.81           O  
ATOM    972  OG  SER A 130     -20.109   9.773  -5.539  1.00 89.81           O  
ATOM    973  N   GLY A 131     -17.422  13.367  -7.145  1.00 91.19           N  
ATOM    974  CA  GLY A 131     -16.469  14.461  -7.031  1.00 91.19           C  
ATOM    975  C   GLY A 131     -15.320  14.156  -6.090  1.00 91.19           C  
ATOM    976  O   GLY A 131     -14.766  15.062  -5.469  1.00 91.19           O  
ATOM    977  N   ILE A 132     -15.008  12.906  -5.836  1.00 93.38           N  
ATOM    978  CA  ILE A 132     -13.938  12.477  -4.941  1.00 93.38           C  
ATOM    979  C   ILE A 132     -12.711  12.070  -5.762  1.00 93.38           C  
ATOM    980  CB  ILE A 132     -14.391  11.312  -4.035  1.00 93.38           C  
ATOM    981  O   ILE A 132     -12.812  11.219  -6.652  1.00 93.38           O  
ATOM    982  CG1 ILE A 132     -15.539  11.758  -3.127  1.00 93.38           C  
ATOM    983  CG2 ILE A 132     -13.211  10.789  -3.205  1.00 93.38           C  
ATOM    984  CD1 ILE A 132     -16.109  10.648  -2.260  1.00 93.38           C  
ATOM    985  N   GLU A 133     -11.633  12.773  -5.484  1.00 94.88           N  
ATOM    986  CA  GLU A 133     -10.320  12.453  -6.043  1.00 94.88           C  
ATOM    987  C   GLU A 133      -9.227  12.555  -4.980  1.00 94.88           C  
ATOM    988  CB  GLU A 133      -9.992  13.367  -7.223  1.00 94.88           C  
ATOM    989  O   GLU A 133      -8.875  13.656  -4.555  1.00 94.88           O  
ATOM    990  CG  GLU A 133     -10.945  13.219  -8.398  1.00 94.88           C  
ATOM    991  CD  GLU A 133     -10.570  14.086  -9.594  1.00 94.88           C  
ATOM    992  OE1 GLU A 133     -11.234  13.977 -10.648  1.00 94.88           O  
ATOM    993  OE2 GLU A 133      -9.609  14.875  -9.469  1.00 94.88           O  
ATOM    994  N   LEU A 134      -8.812  11.453  -4.551  1.00 95.69           N  
ATOM    995  CA  LEU A 134      -7.793  11.391  -3.510  1.00 95.69           C  
ATOM    996  C   LEU A 134      -6.477  10.852  -4.066  1.00 95.69           C  
ATOM    997  CB  LEU A 134      -8.266  10.508  -2.350  1.00 95.69           C  
ATOM    998  O   LEU A 134      -6.441   9.750  -4.633  1.00 95.69           O  
ATOM    999  CG  LEU A 134      -9.594  10.898  -1.700  1.00 95.69           C  
ATOM   1000  CD1 LEU A 134     -10.031   9.836  -0.698  1.00 95.69           C  
ATOM   1001  CD2 LEU A 134      -9.477  12.266  -1.026  1.00 95.69           C  
ATOM   1002  N   SER A 135      -5.488  11.797  -3.902  1.00 94.88           N  
ATOM   1003  CA  SER A 135      -4.172  11.398  -4.383  1.00 94.88           C  
ATOM   1004  C   SER A 135      -3.312  10.852  -3.250  1.00 94.88           C  
ATOM   1005  CB  SER A 135      -3.461  12.578  -5.051  1.00 94.88           C  
ATOM   1006  O   SER A 135      -3.320  11.391  -2.141  1.00 94.88           O  
ATOM   1007  OG  SER A 135      -2.172  12.195  -5.500  1.00 94.88           O  
ATOM   1008  N   ASN A 136      -2.863   9.680  -3.383  1.00 95.25           N  
ATOM   1009  CA  ASN A 136      -1.945   8.992  -2.480  1.00 95.25           C  
ATOM   1010  C   ASN A 136      -2.533   8.859  -1.079  1.00 95.25           C  
ATOM   1011  CB  ASN A 136      -0.600   9.719  -2.426  1.00 95.25           C  
ATOM   1012  O   ASN A 136      -2.211   9.648  -0.188  1.00 95.25           O  
ATOM   1013  CG  ASN A 136       0.453   8.938  -1.661  1.00 95.25           C  
ATOM   1014  ND2 ASN A 136       1.537   9.617  -1.295  1.00 95.25           N  
ATOM   1015  OD1 ASN A 136       0.294   7.746  -1.404  1.00 95.25           O  
ATOM   1016  N   ILE A 137      -3.275   7.883  -0.820  1.00 96.06           N  
ATOM   1017  CA  ILE A 137      -3.934   7.617   0.454  1.00 96.06           C  
ATOM   1018  C   ILE A 137      -3.258   6.438   1.149  1.00 96.06           C  
ATOM   1019  CB  ILE A 137      -5.441   7.332   0.262  1.00 96.06           C  
ATOM   1020  O   ILE A 137      -3.773   5.914   2.139  1.00 96.06           O  
ATOM   1021  CG1 ILE A 137      -5.645   6.176  -0.723  1.00 96.06           C  
ATOM   1022  CG2 ILE A 137      -6.172   8.594  -0.213  1.00 96.06           C  
ATOM   1023  CD1 ILE A 137      -7.086   5.691  -0.818  1.00 96.06           C  
ATOM   1024  N   TYR A 138      -2.102   5.996   0.649  1.00 96.44           N  
ATOM   1025  CA  TYR A 138      -1.356   4.867   1.196  1.00 96.44           C  
ATOM   1026  C   TYR A 138      -0.534   5.289   2.406  1.00 96.44           C  
ATOM   1027  CB  TYR A 138      -0.440   4.258   0.130  1.00 96.44           C  
ATOM   1028  O   TYR A 138       0.430   6.047   2.275  1.00 96.44           O  
ATOM   1029  CG  TYR A 138       0.235   2.980   0.565  1.00 96.44           C  
ATOM   1030  CD1 TYR A 138       1.502   2.645   0.093  1.00 96.44           C  
ATOM   1031  CD2 TYR A 138      -0.392   2.109   1.448  1.00 96.44           C  
ATOM   1032  CE1 TYR A 138       2.127   1.466   0.490  1.00 96.44           C  
ATOM   1033  CE2 TYR A 138       0.224   0.929   1.853  1.00 96.44           C  
ATOM   1034  OH  TYR A 138       2.096  -0.550   1.766  1.00 96.44           O  
ATOM   1035  CZ  TYR A 138       1.481   0.617   1.369  1.00 96.44           C  
ATOM   1036  N   VAL A 139      -0.869   4.727   3.561  1.00 93.25           N  
ATOM   1037  CA  VAL A 139      -0.294   5.285   4.777  1.00 93.25           C  
ATOM   1038  C   VAL A 139       0.497   4.207   5.520  1.00 93.25           C  
ATOM   1039  CB  VAL A 139      -1.384   5.871   5.703  1.00 93.25           C  
ATOM   1040  O   VAL A 139       1.555   4.484   6.086  1.00 93.25           O  
ATOM   1041  CG1 VAL A 139      -0.777   6.340   7.023  1.00 93.25           C  
ATOM   1042  CG2 VAL A 139      -2.109   7.023   5.008  1.00 93.25           C  
ATOM   1043  N   PHE A 140       0.002   2.926   5.414  1.00 92.19           N  
ATOM   1044  CA  PHE A 140       0.612   1.913   6.266  1.00 92.19           C  
ATOM   1045  C   PHE A 140       0.768   0.595   5.520  1.00 92.19           C  
ATOM   1046  CB  PHE A 140      -0.223   1.703   7.535  1.00 92.19           C  
ATOM   1047  O   PHE A 140      -0.068   0.247   4.684  1.00 92.19           O  
ATOM   1048  CG  PHE A 140       0.549   1.104   8.680  1.00 92.19           C  
ATOM   1049  CD1 PHE A 140       0.603  -0.274   8.852  1.00 92.19           C  
ATOM   1050  CD2 PHE A 140       1.222   1.918   9.578  1.00 92.19           C  
ATOM   1051  CE1 PHE A 140       1.316  -0.832   9.914  1.00 92.19           C  
ATOM   1052  CE2 PHE A 140       1.937   1.367  10.641  1.00 92.19           C  
ATOM   1053  CZ  PHE A 140       1.982  -0.008  10.805  1.00 92.19           C  
ATOM   1054  N   SER A 141       1.921  -0.131   5.887  1.00 94.25           N  
ATOM   1055  CA  SER A 141       2.111  -1.508   5.445  1.00 94.25           C  
ATOM   1056  C   SER A 141       2.330  -2.443   6.629  1.00 94.25           C  
ATOM   1057  CB  SER A 141       3.295  -1.604   4.484  1.00 94.25           C  
ATOM   1058  O   SER A 141       3.289  -2.279   7.387  1.00 94.25           O  
ATOM   1059  OG  SER A 141       3.566  -2.955   4.152  1.00 94.25           O  
ATOM   1060  N   LEU A 142       1.475  -3.422   6.762  1.00 94.69           N  
ATOM   1061  CA  LEU A 142       1.619  -4.398   7.840  1.00 94.69           C  
ATOM   1062  C   LEU A 142       2.615  -5.484   7.457  1.00 94.69           C  
ATOM   1063  CB  LEU A 142       0.264  -5.023   8.180  1.00 94.69           C  
ATOM   1064  O   LEU A 142       3.016  -6.293   8.297  1.00 94.69           O  
ATOM   1065  CG  LEU A 142      -0.710  -4.148   8.969  1.00 94.69           C  
ATOM   1066  CD1 LEU A 142      -2.057  -4.852   9.109  1.00 94.69           C  
ATOM   1067  CD2 LEU A 142      -0.132  -3.805  10.336  1.00 94.69           C  
ATOM   1068  N   MET A 143       3.104  -5.449   6.254  1.00 94.25           N  
ATOM   1069  CA  MET A 143       4.051  -6.438   5.750  1.00 94.25           C  
ATOM   1070  C   MET A 143       5.352  -6.398   6.547  1.00 94.25           C  
ATOM   1071  CB  MET A 143       4.340  -6.203   4.270  1.00 94.25           C  
ATOM   1072  O   MET A 143       5.926  -7.445   6.855  1.00 94.25           O  
ATOM   1073  CG  MET A 143       3.109  -6.305   3.381  1.00 94.25           C  
ATOM   1074  SD  MET A 143       3.416  -5.680   1.682  1.00 94.25           S  
ATOM   1075  CE  MET A 143       4.605  -6.914   1.096  1.00 94.25           C  
ATOM   1076  N   SER A 144       5.793  -5.301   6.922  1.00 92.44           N  
ATOM   1077  CA  SER A 144       7.051  -5.129   7.641  1.00 92.44           C  
ATOM   1078  C   SER A 144       6.891  -5.441   9.125  1.00 92.44           C  
ATOM   1079  CB  SER A 144       7.574  -3.703   7.469  1.00 92.44           C  
ATOM   1080  O   SER A 144       7.879  -5.551   9.852  1.00 92.44           O  
ATOM   1081  OG  SER A 144       6.660  -2.762   8.000  1.00 92.44           O  
ATOM   1082  N   TYR A 145       5.664  -5.699   9.531  1.00 92.06           N  
ATOM   1083  CA  TYR A 145       5.406  -5.828  10.961  1.00 92.06           C  
ATOM   1084  C   TYR A 145       4.969  -7.246  11.312  1.00 92.06           C  
ATOM   1085  CB  TYR A 145       4.336  -4.828  11.406  1.00 92.06           C  
ATOM   1086  O   TYR A 145       4.570  -7.516  12.445  1.00 92.06           O  
ATOM   1087  CG  TYR A 145       4.789  -3.391  11.352  1.00 92.06           C  
ATOM   1088  CD1 TYR A 145       5.430  -2.797  12.438  1.00 92.06           C  
ATOM   1089  CD2 TYR A 145       4.582  -2.621  10.211  1.00 92.06           C  
ATOM   1090  CE1 TYR A 145       5.848  -1.472  12.391  1.00 92.06           C  
ATOM   1091  CE2 TYR A 145       4.996  -1.293  10.156  1.00 92.06           C  
ATOM   1092  OH  TYR A 145       6.039   0.584  11.195  1.00 92.06           O  
ATOM   1093  CZ  TYR A 145       5.625  -0.729  11.242  1.00 92.06           C  
ATOM   1094  N   VAL A 146       4.938  -8.141  10.344  1.00 92.12           N  
ATOM   1095  CA  VAL A 146       4.352  -9.469  10.508  1.00 92.12           C  
ATOM   1096  C   VAL A 146       5.141 -10.258  11.547  1.00 92.12           C  
ATOM   1097  CB  VAL A 146       4.312 -10.242   9.172  1.00 92.12           C  
ATOM   1098  O   VAL A 146       4.621 -11.203  12.148  1.00 92.12           O  
ATOM   1099  CG1 VAL A 146       3.328  -9.594   8.203  1.00 92.12           C  
ATOM   1100  CG2 VAL A 146       5.707 -10.312   8.555  1.00 92.12           C  
ATOM   1101  N   SER A 147       6.355  -9.875  11.875  1.00 89.12           N  
ATOM   1102  CA  SER A 147       7.172 -10.562  12.875  1.00 89.12           C  
ATOM   1103  C   SER A 147       7.289  -9.742  14.156  1.00 89.12           C  
ATOM   1104  CB  SER A 147       8.562 -10.859  12.312  1.00 89.12           C  
ATOM   1105  O   SER A 147       7.945 -10.172  15.109  1.00 89.12           O  
ATOM   1106  OG  SER A 147       9.227  -9.656  11.961  1.00 89.12           O  
ATOM   1107  N   ASN A 148       6.641  -8.609  14.125  1.00 90.31           N  
ATOM   1108  CA  ASN A 148       6.605  -7.750  15.305  1.00 90.31           C  
ATOM   1109  C   ASN A 148       5.828  -8.406  16.438  1.00 90.31           C  
ATOM   1110  CB  ASN A 148       5.996  -6.391  14.961  1.00 90.31           C  
ATOM   1111  O   ASN A 148       4.844  -9.102  16.203  1.00 90.31           O  
ATOM   1112  CG  ASN A 148       6.145  -5.387  16.094  1.00 90.31           C  
ATOM   1113  ND2 ASN A 148       7.125  -4.500  15.969  1.00 90.31           N  
ATOM   1114  OD1 ASN A 148       5.379  -5.406  17.062  1.00 90.31           O  
ATOM   1115  N   TYR A 149       6.340  -8.094  17.719  1.00 86.56           N  
ATOM   1116  CA  TYR A 149       5.789  -8.703  18.922  1.00 86.56           C  
ATOM   1117  C   TYR A 149       4.312  -8.367  19.078  1.00 86.56           C  
ATOM   1118  CB  TYR A 149       6.562  -8.234  20.156  1.00 86.56           C  
ATOM   1119  O   TYR A 149       3.518  -9.211  19.500  1.00 86.56           O  
ATOM   1120  CG  TYR A 149       5.973  -8.711  21.453  1.00 86.56           C  
ATOM   1121  CD1 TYR A 149       5.199  -7.859  22.250  1.00 86.56           C  
ATOM   1122  CD2 TYR A 149       6.180 -10.008  21.906  1.00 86.56           C  
ATOM   1123  CE1 TYR A 149       4.652  -8.289  23.453  1.00 86.56           C  
ATOM   1124  CE2 TYR A 149       5.641 -10.453  23.109  1.00 86.56           C  
ATOM   1125  OH  TYR A 149       4.340 -10.023  25.062  1.00 86.56           O  
ATOM   1126  CZ  TYR A 149       4.879  -9.594  23.875  1.00 86.56           C  
ATOM   1127  N   TYR A 150       3.809  -7.250  18.656  1.00 84.38           N  
ATOM   1128  CA  TYR A 150       2.467  -6.719  18.875  1.00 84.38           C  
ATOM   1129  C   TYR A 150       1.476  -7.336  17.891  1.00 84.38           C  
ATOM   1130  CB  TYR A 150       2.459  -5.195  18.734  1.00 84.38           C  
ATOM   1131  O   TYR A 150       0.265  -7.316  18.125  1.00 84.38           O  
ATOM   1132  CG  TYR A 150       3.314  -4.484  19.750  1.00 84.38           C  
ATOM   1133  CD1 TYR A 150       3.018  -4.559  21.109  1.00 84.38           C  
ATOM   1134  CD2 TYR A 150       4.422  -3.740  19.359  1.00 84.38           C  
ATOM   1135  CE1 TYR A 150       3.801  -3.904  22.047  1.00 84.38           C  
ATOM   1136  CE2 TYR A 150       5.215  -3.082  20.297  1.00 84.38           C  
ATOM   1137  OH  TYR A 150       5.676  -2.521  22.562  1.00 84.38           O  
ATOM   1138  CZ  TYR A 150       4.895  -3.170  21.641  1.00 84.38           C  
ATOM   1139  N   VAL A 151       1.892  -8.023  16.859  1.00 85.50           N  
ATOM   1140  CA  VAL A 151       1.039  -8.492  15.773  1.00 85.50           C  
ATOM   1141  C   VAL A 151       1.041 -10.016  15.734  1.00 85.50           C  
ATOM   1142  CB  VAL A 151       1.493  -7.922  14.406  1.00 85.50           C  
ATOM   1143  O   VAL A 151       0.293 -10.625  14.969  1.00 85.50           O  
ATOM   1144  CG1 VAL A 151       0.555  -8.383  13.289  1.00 85.50           C  
ATOM   1145  CG2 VAL A 151       1.562  -6.398  14.461  1.00 85.50           C  
ATOM   1146  N   THR A 152       1.692 -10.719  16.594  1.00 80.75           N  
ATOM   1147  CA  THR A 152       1.974 -12.148  16.547  1.00 80.75           C  
ATOM   1148  C   THR A 152       0.722 -12.961  16.875  1.00 80.75           C  
ATOM   1149  CB  THR A 152       3.105 -12.531  17.516  1.00 80.75           C  
ATOM   1150  O   THR A 152       0.570 -14.094  16.406  1.00 80.75           O  
ATOM   1151  CG2 THR A 152       4.434 -11.922  17.094  1.00 80.75           C  
ATOM   1152  OG1 THR A 152       2.779 -12.055  18.828  1.00 80.75           O  
ATOM   1153  N   GLN A 153      -0.303 -12.312  17.484  1.00 83.50           N  
ATOM   1154  CA  GLN A 153      -1.540 -12.992  17.844  1.00 83.50           C  
ATOM   1155  C   GLN A 153      -2.588 -12.859  16.750  1.00 83.50           C  
ATOM   1156  CB  GLN A 153      -2.090 -12.453  19.172  1.00 83.50           C  
ATOM   1157  O   GLN A 153      -3.553 -13.625  16.703  1.00 83.50           O  
ATOM   1158  CG  GLN A 153      -1.151 -12.641  20.359  1.00 83.50           C  
ATOM   1159  CD  GLN A 153      -0.969 -14.102  20.734  1.00 83.50           C  
ATOM   1160  NE2 GLN A 153      -1.674 -14.539  21.766  1.00 83.50           N  
ATOM   1161  OE1 GLN A 153      -0.201 -14.828  20.094  1.00 83.50           O  
ATOM   1162  N   THR A 154      -2.350 -12.062  15.805  1.00 90.31           N  
ATOM   1163  CA  THR A 154      -3.287 -11.789  14.727  1.00 90.31           C  
ATOM   1164  C   THR A 154      -2.746 -12.297  13.391  1.00 90.31           C  
ATOM   1165  CB  THR A 154      -3.582 -10.281  14.617  1.00 90.31           C  
ATOM   1166  O   THR A 154      -3.518 -12.625  12.492  1.00 90.31           O  
ATOM   1167  CG2 THR A 154      -4.414  -9.797  15.797  1.00 90.31           C  
ATOM   1168  OG1 THR A 154      -2.344  -9.555  14.586  1.00 90.31           O  
ATOM   1169  N   VAL A 155      -1.402 -12.516  13.289  1.00 93.88           N  
ATOM   1170  CA  VAL A 155      -0.754 -12.984  12.070  1.00 93.88           C  
ATOM   1171  C   VAL A 155      -0.494 -14.484  12.164  1.00 93.88           C  
ATOM   1172  CB  VAL A 155       0.568 -12.227  11.805  1.00 93.88           C  
ATOM   1173  O   VAL A 155      -0.114 -14.984  13.227  1.00 93.88           O  
ATOM   1174  CG1 VAL A 155       1.566 -12.477  12.938  1.00 93.88           C  
ATOM   1175  CG2 VAL A 155       1.162 -12.648  10.461  1.00 93.88           C  
ATOM   1176  N   SER A 156      -0.862 -15.250  11.156  1.00 94.88           N  
ATOM   1177  CA  SER A 156      -0.586 -16.672  11.070  1.00 94.88           C  
ATOM   1178  C   SER A 156       0.685 -16.953  10.273  1.00 94.88           C  
ATOM   1179  CB  SER A 156      -1.765 -17.406  10.430  1.00 94.88           C  
ATOM   1180  O   SER A 156       1.084 -16.125   9.438  1.00 94.88           O  
ATOM   1181  OG  SER A 156      -2.947 -17.219  11.188  1.00 94.88           O  
ATOM   1182  N   ASN A 157       1.339 -17.984  10.586  1.00 94.12           N  
ATOM   1183  CA  ASN A 157       2.541 -18.375   9.852  1.00 94.12           C  
ATOM   1184  C   ASN A 157       2.553 -19.875   9.555  1.00 94.12           C  
ATOM   1185  CB  ASN A 157       3.795 -17.984  10.641  1.00 94.12           C  
ATOM   1186  O   ASN A 157       1.952 -20.656  10.281  1.00 94.12           O  
ATOM   1187  CG  ASN A 157       3.842 -18.609  12.016  1.00 94.12           C  
ATOM   1188  ND2 ASN A 157       4.395 -17.875  12.977  1.00 94.12           N  
ATOM   1189  OD1 ASN A 157       3.387 -19.734  12.219  1.00 94.12           O  
ATOM   1190  N   GLN A 158       3.057 -20.188   8.359  1.00 93.44           N  
ATOM   1191  CA  GLN A 158       3.258 -21.562   7.910  1.00 93.44           C  
ATOM   1192  C   GLN A 158       4.688 -21.766   7.426  1.00 93.44           C  
ATOM   1193  CB  GLN A 158       2.268 -21.906   6.797  1.00 93.44           C  
ATOM   1194  O   GLN A 158       5.211 -20.984   6.645  1.00 93.44           O  
ATOM   1195  CG  GLN A 158       2.338 -23.359   6.355  1.00 93.44           C  
ATOM   1196  CD  GLN A 158       1.438 -23.656   5.168  1.00 93.44           C  
ATOM   1197  NE2 GLN A 158       2.025 -24.172   4.094  1.00 93.44           N  
ATOM   1198  OE1 GLN A 158       0.226 -23.438   5.219  1.00 93.44           O  
ATOM   1199  N   SER A 159       5.379 -22.844   7.980  1.00 93.25           N  
ATOM   1200  CA  SER A 159       6.742 -23.141   7.543  1.00 93.25           C  
ATOM   1201  C   SER A 159       6.770 -24.344   6.594  1.00 93.25           C  
ATOM   1202  CB  SER A 159       7.641 -23.422   8.750  1.00 93.25           C  
ATOM   1203  O   SER A 159       6.180 -25.391   6.883  1.00 93.25           O  
ATOM   1204  OG  SER A 159       7.781 -22.266   9.547  1.00 93.25           O  
ATOM   1205  N   GLN A 160       7.234 -24.141   5.426  1.00 89.75           N  
ATOM   1206  CA  GLN A 160       7.418 -25.172   4.414  1.00 89.75           C  
ATOM   1207  C   GLN A 160       8.773 -25.047   3.732  1.00 89.75           C  
ATOM   1208  CB  GLN A 160       6.301 -25.125   3.375  1.00 89.75           C  
ATOM   1209  O   GLN A 160       9.125 -23.969   3.246  1.00 89.75           O  
ATOM   1210  CG  GLN A 160       6.344 -26.250   2.361  1.00 89.75           C  
ATOM   1211  CD  GLN A 160       5.258 -26.141   1.305  1.00 89.75           C  
ATOM   1212  NE2 GLN A 160       4.652 -27.266   0.953  1.00 89.75           N  
ATOM   1213  OE1 GLN A 160       4.969 -25.047   0.811  1.00 89.75           O  
ATOM   1214  N   GLY A 161       9.578 -26.203   3.691  1.00 87.56           N  
ATOM   1215  CA  GLY A 161      10.828 -26.188   2.949  1.00 87.56           C  
ATOM   1216  C   GLY A 161      11.844 -25.219   3.504  1.00 87.56           C  
ATOM   1217  O   GLY A 161      12.602 -24.609   2.746  1.00 87.56           O  
ATOM   1218  N   GLY A 162      11.867 -24.906   4.914  1.00 89.00           N  
ATOM   1219  CA  GLY A 162      12.844 -24.062   5.570  1.00 89.00           C  
ATOM   1220  C   GLY A 162      12.531 -22.578   5.465  1.00 89.00           C  
ATOM   1221  O   GLY A 162      13.312 -21.734   5.895  1.00 89.00           O  
ATOM   1222  N   GLN A 163      11.383 -22.266   4.766  1.00 91.88           N  
ATOM   1223  CA  GLN A 163      10.891 -20.906   4.637  1.00 91.88           C  
ATOM   1224  C   GLN A 163       9.586 -20.703   5.414  1.00 91.88           C  
ATOM   1225  CB  GLN A 163      10.680 -20.547   3.166  1.00 91.88           C  
ATOM   1226  O   GLN A 163       8.750 -21.609   5.457  1.00 91.88           O  
ATOM   1227  CG  GLN A 163      11.945 -20.641   2.322  1.00 91.88           C  
ATOM   1228  CD  GLN A 163      12.977 -19.594   2.684  1.00 91.88           C  
ATOM   1229  NE2 GLN A 163      12.875 -18.422   2.074  1.00 91.88           N  
ATOM   1230  OE1 GLN A 163      13.867 -19.844   3.504  1.00 91.88           O  
ATOM   1231  N   THR A 164       9.438 -19.562   6.176  1.00 94.19           N  
ATOM   1232  CA  THR A 164       8.219 -19.234   6.914  1.00 94.19           C  
ATOM   1233  C   THR A 164       7.375 -18.234   6.141  1.00 94.19           C  
ATOM   1234  CB  THR A 164       8.555 -18.672   8.305  1.00 94.19           C  
ATOM   1235  O   THR A 164       7.871 -17.172   5.730  1.00 94.19           O  
ATOM   1236  CG2 THR A 164       7.285 -18.391   9.102  1.00 94.19           C  
ATOM   1237  OG1 THR A 164       9.359 -19.609   9.023  1.00 94.19           O  
ATOM   1238  N   TYR A 165       6.133 -18.531   5.953  1.00 95.69           N  
ATOM   1239  CA  TYR A 165       5.188 -17.672   5.250  1.00 95.69           C  
ATOM   1240  C   TYR A 165       4.188 -17.062   6.223  1.00 95.69           C  
ATOM   1241  CB  TYR A 165       4.449 -18.469   4.164  1.00 95.69           C  
ATOM   1242  O   TYR A 165       3.580 -17.766   7.031  1.00 95.69           O  
ATOM   1243  CG  TYR A 165       5.359 -19.062   3.121  1.00 95.69           C  
ATOM   1244  CD1 TYR A 165       5.719 -18.344   1.986  1.00 95.69           C  
ATOM   1245  CD2 TYR A 165       5.863 -20.344   3.266  1.00 95.69           C  
ATOM   1246  CE1 TYR A 165       6.559 -18.891   1.021  1.00 95.69           C  
ATOM   1247  CE2 TYR A 165       6.703 -20.906   2.307  1.00 95.69           C  
ATOM   1248  OH  TYR A 165       7.875 -20.719   0.235  1.00 95.69           O  
ATOM   1249  CZ  TYR A 165       7.043 -20.172   1.188  1.00 95.69           C  
ATOM   1250  N   TYR A 166       4.051 -15.734   6.117  1.00 96.25           N  
ATOM   1251  CA  TYR A 166       3.156 -14.992   7.000  1.00 96.25           C  
ATOM   1252  C   TYR A 166       1.890 -14.570   6.262  1.00 96.25           C  
ATOM   1253  CB  TYR A 166       3.863 -13.758   7.566  1.00 96.25           C  
ATOM   1254  O   TYR A 166       1.950 -14.141   5.109  1.00 96.25           O  
ATOM   1255  CG  TYR A 166       5.094 -14.086   8.375  1.00 96.25           C  
ATOM   1256  CD1 TYR A 166       5.004 -14.336   9.742  1.00 96.25           C  
ATOM   1257  CD2 TYR A 166       6.348 -14.141   7.781  1.00 96.25           C  
ATOM   1258  CE1 TYR A 166       6.133 -14.633  10.500  1.00 96.25           C  
ATOM   1259  CE2 TYR A 166       7.484 -14.438   8.523  1.00 96.25           C  
ATOM   1260  OH  TYR A 166       8.492 -14.977  10.617  1.00 96.25           O  
ATOM   1261  CZ  TYR A 166       7.367 -14.680   9.883  1.00 96.25           C  
ATOM   1262  N   TYR A 167       0.737 -14.672   6.953  1.00 96.62           N  
ATOM   1263  CA  TYR A 167      -0.517 -14.258   6.332  1.00 96.62           C  
ATOM   1264  C   TYR A 167      -1.562 -13.914   7.383  1.00 96.62           C  
ATOM   1265  CB  TYR A 167      -1.047 -15.367   5.410  1.00 96.62           C  
ATOM   1266  O   TYR A 167      -1.512 -14.422   8.508  1.00 96.62           O  
ATOM   1267  CG  TYR A 167      -1.369 -16.656   6.133  1.00 96.62           C  
ATOM   1268  CD1 TYR A 167      -0.385 -17.609   6.363  1.00 96.62           C  
ATOM   1269  CD2 TYR A 167      -2.658 -16.906   6.586  1.00 96.62           C  
ATOM   1270  CE1 TYR A 167      -0.678 -18.797   7.023  1.00 96.62           C  
ATOM   1271  CE2 TYR A 167      -2.963 -18.094   7.250  1.00 96.62           C  
ATOM   1272  OH  TYR A 167      -2.264 -20.203   8.125  1.00 96.62           O  
ATOM   1273  CZ  TYR A 167      -1.967 -19.031   7.465  1.00 96.62           C  
ATOM   1274  N   PHE A 168      -2.436 -12.945   7.055  1.00 96.50           N  
ATOM   1275  CA  PHE A 168      -3.617 -12.664   7.863  1.00 96.50           C  
ATOM   1276  C   PHE A 168      -4.816 -13.461   7.359  1.00 96.50           C  
ATOM   1277  CB  PHE A 168      -3.938 -11.164   7.852  1.00 96.50           C  
ATOM   1278  O   PHE A 168      -5.078 -13.508   6.156  1.00 96.50           O  
ATOM   1279  CG  PHE A 168      -2.938 -10.328   8.602  1.00 96.50           C  
ATOM   1280  CD1 PHE A 168      -3.131 -10.016   9.938  1.00 96.50           C  
ATOM   1281  CD2 PHE A 168      -1.805  -9.844   7.957  1.00 96.50           C  
ATOM   1282  CE1 PHE A 168      -2.207  -9.242  10.633  1.00 96.50           C  
ATOM   1283  CE2 PHE A 168      -0.877  -9.062   8.641  1.00 96.50           C  
ATOM   1284  CZ  PHE A 168      -1.080  -8.766   9.977  1.00 96.50           C  
ATOM   1285  N   THR A 169      -5.555 -14.125   8.227  1.00 93.75           N  
ATOM   1286  CA  THR A 169      -6.625 -15.062   7.910  1.00 93.75           C  
ATOM   1287  C   THR A 169      -7.855 -14.328   7.387  1.00 93.75           C  
ATOM   1288  CB  THR A 169      -7.012 -15.906   9.133  1.00 93.75           C  
ATOM   1289  O   THR A 169      -8.703 -14.914   6.711  1.00 93.75           O  
ATOM   1290  CG2 THR A 169      -5.895 -16.875   9.508  1.00 93.75           C  
ATOM   1291  OG1 THR A 169      -7.270 -15.039  10.242  1.00 93.75           O  
ATOM   1292  N   SER A 170      -7.902 -13.016   7.680  1.00 93.75           N  
ATOM   1293  CA  SER A 170      -8.984 -12.156   7.215  1.00 93.75           C  
ATOM   1294  C   SER A 170      -8.578 -10.688   7.246  1.00 93.75           C  
ATOM   1295  CB  SER A 170     -10.242 -12.367   8.062  1.00 93.75           C  
ATOM   1296  O   SER A 170      -7.645 -10.312   7.957  1.00 93.75           O  
ATOM   1297  OG  SER A 170     -10.117 -11.703   9.312  1.00 93.75           O  
ATOM   1298  N   PRO A 171      -9.250  -9.844   6.430  1.00 94.06           N  
ATOM   1299  CA  PRO A 171      -8.984  -8.406   6.512  1.00 94.06           C  
ATOM   1300  C   PRO A 171      -9.242  -7.836   7.902  1.00 94.06           C  
ATOM   1301  CB  PRO A 171      -9.953  -7.812   5.484  1.00 94.06           C  
ATOM   1302  O   PRO A 171      -8.594  -6.867   8.305  1.00 94.06           O  
ATOM   1303  CG  PRO A 171     -10.227  -8.930   4.527  1.00 94.06           C  
ATOM   1304  CD  PRO A 171     -10.148 -10.227   5.273  1.00 94.06           C  
ATOM   1305  N   TYR A 172     -10.156  -8.445   8.672  1.00 94.88           N  
ATOM   1306  CA  TYR A 172     -10.469  -8.008  10.031  1.00 94.88           C  
ATOM   1307  C   TYR A 172      -9.320  -8.328  10.977  1.00 94.88           C  
ATOM   1308  CB  TYR A 172     -11.758  -8.672  10.523  1.00 94.88           C  
ATOM   1309  O   TYR A 172      -9.055  -7.570  11.914  1.00 94.88           O  
ATOM   1310  CG  TYR A 172     -12.992  -8.250   9.758  1.00 94.88           C  
ATOM   1311  CD1 TYR A 172     -13.070  -6.992   9.172  1.00 94.88           C  
ATOM   1312  CD2 TYR A 172     -14.070  -9.117   9.625  1.00 94.88           C  
ATOM   1313  CE1 TYR A 172     -14.211  -6.602   8.469  1.00 94.88           C  
ATOM   1314  CE2 TYR A 172     -15.211  -8.734   8.922  1.00 94.88           C  
ATOM   1315  OH  TYR A 172     -16.391  -7.102   7.648  1.00 94.88           O  
ATOM   1316  CZ  TYR A 172     -15.266  -7.480   8.344  1.00 94.88           C  
ATOM   1317  N   ALA A 173      -8.688  -9.508  10.773  1.00 95.44           N  
ATOM   1318  CA  ALA A 173      -7.469  -9.797  11.531  1.00 95.44           C  
ATOM   1319  C   ALA A 173      -6.418  -8.711  11.305  1.00 95.44           C  
ATOM   1320  CB  ALA A 173      -6.910 -11.156  11.141  1.00 95.44           C  
ATOM   1321  O   ALA A 173      -5.742  -8.289  12.250  1.00 95.44           O  
ATOM   1322  N   ALA A 174      -6.258  -8.266  10.102  1.00 95.94           N  
ATOM   1323  CA  ALA A 174      -5.312  -7.215   9.742  1.00 95.94           C  
ATOM   1324  C   ALA A 174      -5.668  -5.898  10.438  1.00 95.94           C  
ATOM   1325  CB  ALA A 174      -5.273  -7.020   8.227  1.00 95.94           C  
ATOM   1326  O   ALA A 174      -4.781  -5.164  10.875  1.00 95.94           O  
ATOM   1327  N   LEU A 175      -6.934  -5.547  10.477  1.00 94.88           N  
ATOM   1328  CA  LEU A 175      -7.402  -4.336  11.141  1.00 94.88           C  
ATOM   1329  C   LEU A 175      -7.059  -4.367  12.625  1.00 94.88           C  
ATOM   1330  CB  LEU A 175      -8.914  -4.176  10.953  1.00 94.88           C  
ATOM   1331  O   LEU A 175      -6.660  -3.352  13.195  1.00 94.88           O  
ATOM   1332  CG  LEU A 175      -9.367  -3.557   9.633  1.00 94.88           C  
ATOM   1333  CD1 LEU A 175     -10.875  -3.705   9.469  1.00 94.88           C  
ATOM   1334  CD2 LEU A 175      -8.961  -2.090   9.555  1.00 94.88           C  
ATOM   1335  N   VAL A 176      -7.242  -5.520  13.258  1.00 94.62           N  
ATOM   1336  CA  VAL A 176      -6.887  -5.668  14.664  1.00 94.62           C  
ATOM   1337  C   VAL A 176      -5.383  -5.473  14.836  1.00 94.62           C  
ATOM   1338  CB  VAL A 176      -7.312  -7.051  15.211  1.00 94.62           C  
ATOM   1339  O   VAL A 176      -4.945  -4.805  15.781  1.00 94.62           O  
ATOM   1340  CG1 VAL A 176      -6.816  -7.234  16.641  1.00 94.62           C  
ATOM   1341  CG2 VAL A 176      -8.828  -7.207  15.141  1.00 94.62           C  
ATOM   1342  N   ALA A 177      -4.602  -6.066  13.969  1.00 94.31           N  
ATOM   1343  CA  ALA A 177      -3.148  -5.906  14.000  1.00 94.31           C  
ATOM   1344  C   ALA A 177      -2.756  -4.441  13.844  1.00 94.31           C  
ATOM   1345  CB  ALA A 177      -2.500  -6.750  12.898  1.00 94.31           C  
ATOM   1346  O   ALA A 177      -1.830  -3.967  14.508  1.00 94.31           O  
ATOM   1347  N   LEU A 178      -3.408  -3.801  12.914  1.00 92.94           N  
ATOM   1348  CA  LEU A 178      -3.172  -2.381  12.688  1.00 92.94           C  
ATOM   1349  C   LEU A 178      -3.379  -1.579  13.969  1.00 92.94           C  
ATOM   1350  CB  LEU A 178      -4.098  -1.854  11.586  1.00 92.94           C  
ATOM   1351  O   LEU A 178      -2.600  -0.674  14.273  1.00 92.94           O  
ATOM   1352  CG  LEU A 178      -3.928  -0.382  11.203  1.00 92.94           C  
ATOM   1353  CD1 LEU A 178      -2.531  -0.136  10.641  1.00 92.94           C  
ATOM   1354  CD2 LEU A 178      -4.996   0.036  10.195  1.00 92.94           C  
ATOM   1355  N   SER A 179      -4.445  -1.923  14.695  1.00 90.75           N  
ATOM   1356  CA  SER A 179      -4.758  -1.252  15.953  1.00 90.75           C  
ATOM   1357  C   SER A 179      -3.619  -1.402  16.953  1.00 90.75           C  
ATOM   1358  CB  SER A 179      -6.051  -1.808  16.547  1.00 90.75           C  
ATOM   1359  O   SER A 179      -3.309  -0.466  17.688  1.00 90.75           O  
ATOM   1360  OG  SER A 179      -6.145  -1.496  17.922  1.00 90.75           O  
ATOM   1361  N   GLU A 180      -3.035  -2.588  17.000  1.00 89.50           N  
ATOM   1362  CA  GLU A 180      -1.950  -2.889  17.938  1.00 89.50           C  
ATOM   1363  C   GLU A 180      -0.700  -2.076  17.609  1.00 89.50           C  
ATOM   1364  CB  GLU A 180      -1.626  -4.387  17.922  1.00 89.50           C  
ATOM   1365  O   GLU A 180      -0.029  -1.570  18.516  1.00 89.50           O  
ATOM   1366  CG  GLU A 180      -2.715  -5.258  18.531  1.00 89.50           C  
ATOM   1367  CD  GLU A 180      -2.432  -6.746  18.391  1.00 89.50           C  
ATOM   1368  OE1 GLU A 180      -3.211  -7.562  18.938  1.00 89.50           O  
ATOM   1369  OE2 GLU A 180      -1.421  -7.102  17.750  1.00 89.50           O  
ATOM   1370  N   ILE A 181      -0.497  -1.897  16.359  1.00 88.06           N  
ATOM   1371  CA  ILE A 181       0.689  -1.186  15.898  1.00 88.06           C  
ATOM   1372  C   ILE A 181       0.516   0.313  16.125  1.00 88.06           C  
ATOM   1373  CB  ILE A 181       0.970  -1.465  14.406  1.00 88.06           C  
ATOM   1374  O   ILE A 181       1.442   0.987  16.594  1.00 88.06           O  
ATOM   1375  CG1 ILE A 181       1.346  -2.936  14.195  1.00 88.06           C  
ATOM   1376  CG2 ILE A 181       2.070  -0.539  13.875  1.00 88.06           C  
ATOM   1377  CD1 ILE A 181       2.615  -3.359  14.922  1.00 88.06           C  
ATOM   1378  N   ILE A 182      -0.595   0.828  15.805  1.00 85.00           N  
ATOM   1379  CA  ILE A 182      -0.886   2.252  15.922  1.00 85.00           C  
ATOM   1380  C   ILE A 182      -0.889   2.656  17.391  1.00 85.00           C  
ATOM   1381  CB  ILE A 182      -2.238   2.609  15.266  1.00 85.00           C  
ATOM   1382  O   ILE A 182      -0.415   3.738  17.750  1.00 85.00           O  
ATOM   1383  CG1 ILE A 182      -2.141   2.486  13.742  1.00 85.00           C  
ATOM   1384  CG2 ILE A 182      -2.682   4.020  15.680  1.00 85.00           C  
ATOM   1385  CD1 ILE A 182      -3.475   2.639  13.023  1.00 85.00           C  
ATOM   1386  N   SER A 183      -1.343   1.824  18.312  1.00 81.62           N  
ATOM   1387  CA  SER A 183      -1.393   2.082  19.750  1.00 81.62           C  
ATOM   1388  C   SER A 183       0.003   2.062  20.359  1.00 81.62           C  
ATOM   1389  CB  SER A 183      -2.281   1.054  20.453  1.00 81.62           C  
ATOM   1390  O   SER A 183       0.287   2.816  21.297  1.00 81.62           O  
ATOM   1391  OG  SER A 183      -3.629   1.183  20.031  1.00 81.62           O  
ATOM   1392  N   ASN A 184       0.882   1.315  19.719  1.00 76.56           N  
ATOM   1393  CA  ASN A 184       2.219   1.087  20.250  1.00 76.56           C  
ATOM   1394  C   ASN A 184       3.262   1.949  19.547  1.00 76.56           C  
ATOM   1395  CB  ASN A 184       2.594  -0.393  20.156  1.00 76.56           C  
ATOM   1396  O   ASN A 184       4.309   2.260  20.125  1.00 76.56           O  
ATOM   1397  CG  ASN A 184       1.876  -1.250  21.172  1.00 76.56           C  
ATOM   1398  ND2 ASN A 184       1.041  -2.166  20.703  1.00 76.56           N  
ATOM   1399  OD1 ASN A 184       2.070  -1.089  22.375  1.00 76.56           O  
ATOM   1400  N   LYS A 185       2.889   2.479  18.344  1.00 66.56           N  
ATOM   1401  CA  LYS A 185       3.762   3.340  17.547  1.00 66.56           C  
ATOM   1402  C   LYS A 185       3.201   4.754  17.453  1.00 66.56           C  
ATOM   1403  CB  LYS A 185       3.955   2.758  16.156  1.00 66.56           C  
ATOM   1404  O   LYS A 185       1.993   4.941  17.281  1.00 66.56           O  
ATOM   1405  CG  LYS A 185       4.852   1.530  16.109  1.00 66.56           C  
ATOM   1406  CD  LYS A 185       6.305   1.909  15.852  1.00 66.56           C  
ATOM   1407  CE  LYS A 185       7.148   0.690  15.500  1.00 66.56           C  
ATOM   1408  NZ  LYS A 185       8.609   1.004  15.516  1.00 66.56           N  
ATOM   1409  N   GLN A 186       3.609   5.754  18.250  1.00 52.00           N  
ATOM   1410  CA  GLN A 186       3.410   7.195  18.312  1.00 52.00           C  
ATOM   1411  C   GLN A 186       3.791   7.867  17.000  1.00 52.00           C  
ATOM   1412  CB  GLN A 186       4.219   7.801  19.469  1.00 52.00           C  
ATOM   1413  O   GLN A 186       3.883   9.094  16.922  1.00 52.00           O  
ATOM   1414  CG  GLN A 186       3.789   7.309  20.844  1.00 52.00           C  
ATOM   1415  CD  GLN A 186       2.510   7.965  21.328  1.00 52.00           C  
ATOM   1416  NE2 GLN A 186       1.747   7.246  22.141  1.00 52.00           N  
ATOM   1417  OE1 GLN A 186       2.207   9.109  20.969  1.00 52.00           O  
ATOM   1418  N   ASN A 187       3.916   7.164  15.766  1.00 53.75           N  
ATOM   1419  CA  ASN A 187       4.566   7.793  14.617  1.00 53.75           C  
ATOM   1420  C   ASN A 187       3.576   8.055  13.484  1.00 53.75           C  
ATOM   1421  CB  ASN A 187       5.727   6.934  14.117  1.00 53.75           C  
ATOM   1422  O   ASN A 187       3.957   8.547  12.422  1.00 53.75           O  
ATOM   1423  CG  ASN A 187       6.988   7.125  14.938  1.00 53.75           C  
ATOM   1424  ND2 ASN A 187       7.973   6.258  14.719  1.00 53.75           N  
ATOM   1425  OD1 ASN A 187       7.082   8.047  15.750  1.00 53.75           O  
ATOM   1426  N   THR A 188       2.211   8.023  13.695  1.00 58.12           N  
ATOM   1427  CA  THR A 188       1.364   8.414  12.578  1.00 58.12           C  
ATOM   1428  C   THR A 188       0.440   9.562  12.977  1.00 58.12           C  
ATOM   1429  CB  THR A 188       0.523   7.230  12.070  1.00 58.12           C  
ATOM   1430  O   THR A 188      -0.504   9.367  13.742  1.00 58.12           O  
ATOM   1431  CG2 THR A 188       1.408   6.160  11.438  1.00 58.12           C  
ATOM   1432  OG1 THR A 188      -0.193   6.652  13.172  1.00 58.12           O  
ATOM   1433  N   THR A 189       1.003  10.617  13.453  1.00 61.88           N  
ATOM   1434  CA  THR A 189       0.247  11.844  13.688  1.00 61.88           C  
ATOM   1435  C   THR A 189       0.096  12.648  12.398  1.00 61.88           C  
ATOM   1436  CB  THR A 189       0.921  12.719  14.766  1.00 61.88           C  
ATOM   1437  O   THR A 189       1.076  12.875  11.688  1.00 61.88           O  
ATOM   1438  CG2 THR A 189       0.916  12.023  16.125  1.00 61.88           C  
ATOM   1439  OG1 THR A 189       2.277  12.977  14.375  1.00 61.88           O  
ATOM   1440  N   PRO A 190      -1.195  12.875  12.039  1.00 70.75           N  
ATOM   1441  CA  PRO A 190      -2.400  12.508  12.781  1.00 70.75           C  
ATOM   1442  C   PRO A 190      -2.846  11.070  12.516  1.00 70.75           C  
ATOM   1443  CB  PRO A 190      -3.445  13.508  12.281  1.00 70.75           C  
ATOM   1444  O   PRO A 190      -2.619  10.547  11.422  1.00 70.75           O  
ATOM   1445  CG  PRO A 190      -2.947  13.938  10.938  1.00 70.75           C  
ATOM   1446  CD  PRO A 190      -1.482  13.617  10.852  1.00 70.75           C  
ATOM   1447  N   VAL A 191      -3.225  10.328  13.539  1.00 84.25           N  
ATOM   1448  CA  VAL A 191      -3.725   8.953  13.523  1.00 84.25           C  
ATOM   1449  C   VAL A 191      -4.930   8.859  12.594  1.00 84.25           C  
ATOM   1450  CB  VAL A 191      -4.109   8.477  14.945  1.00 84.25           C  
ATOM   1451  O   VAL A 191      -5.922   9.562  12.773  1.00 84.25           O  
ATOM   1452  CG1 VAL A 191      -4.602   7.031  14.906  1.00 84.25           C  
ATOM   1453  CG2 VAL A 191      -2.922   8.617  15.891  1.00 84.25           C  
ATOM   1454  N   PRO A 192      -4.785   8.055  11.555  1.00 89.12           N  
ATOM   1455  CA  PRO A 192      -5.836   7.973  10.531  1.00 89.12           C  
ATOM   1456  C   PRO A 192      -7.012   7.105  10.969  1.00 89.12           C  
ATOM   1457  CB  PRO A 192      -5.113   7.355   9.328  1.00 89.12           C  
ATOM   1458  O   PRO A 192      -8.102   7.211  10.406  1.00 89.12           O  
ATOM   1459  CG  PRO A 192      -3.982   6.582   9.922  1.00 89.12           C  
ATOM   1460  CD  PRO A 192      -3.514   7.289  11.164  1.00 89.12           C  
ATOM   1461  N   VAL A 193      -6.836   6.305  12.086  1.00 92.50           N  
ATOM   1462  CA  VAL A 193      -7.895   5.383  12.484  1.00 92.50           C  
ATOM   1463  C   VAL A 193      -7.723   5.000  13.953  1.00 92.50           C  
ATOM   1464  CB  VAL A 193      -7.906   4.117  11.602  1.00 92.50           C  
ATOM   1465  O   VAL A 193      -6.594   4.887  14.445  1.00 92.50           O  
ATOM   1466  CG1 VAL A 193      -6.590   3.354  11.734  1.00 92.50           C  
ATOM   1467  CG2 VAL A 193      -9.086   3.221  11.969  1.00 92.50           C  
ATOM   1468  N   ASN A 194      -8.859   4.820  14.562  1.00 91.88           N  
ATOM   1469  CA  ASN A 194      -8.914   4.293  15.922  1.00 91.88           C  
ATOM   1470  C   ASN A 194      -9.781   3.043  16.000  1.00 91.88           C  
ATOM   1471  CB  ASN A 194      -9.422   5.359  16.891  1.00 91.88           C  
ATOM   1472  O   ASN A 194     -10.945   3.064  15.594  1.00 91.88           O  
ATOM   1473  CG  ASN A 194      -9.398   4.898  18.344  1.00 91.88           C  
ATOM   1474  ND2 ASN A 194      -9.016   5.793  19.234  1.00 91.88           N  
ATOM   1475  OD1 ASN A 194      -9.711   3.742  18.641  1.00 91.88           O  
ATOM   1476  N   ILE A 195      -9.141   1.971  16.516  1.00 92.75           N  
ATOM   1477  CA  ILE A 195      -9.859   0.709  16.672  1.00 92.75           C  
ATOM   1478  C   ILE A 195      -9.859   0.298  18.141  1.00 92.75           C  
ATOM   1479  CB  ILE A 195      -9.242  -0.407  15.805  1.00 92.75           C  
ATOM   1480  O   ILE A 195      -8.805   0.203  18.766  1.00 92.75           O  
ATOM   1481  CG1 ILE A 195      -9.133   0.050  14.344  1.00 92.75           C  
ATOM   1482  CG2 ILE A 195     -10.055  -1.696  15.914  1.00 92.75           C  
ATOM   1483  CD1 ILE A 195      -8.297  -0.873  13.469  1.00 92.75           C  
ATOM   1484  N   SER A 196     -11.125   0.105  18.688  1.00 91.44           N  
ATOM   1485  CA  SER A 196     -11.273  -0.173  20.109  1.00 91.44           C  
ATOM   1486  C   SER A 196     -12.398  -1.178  20.359  1.00 91.44           C  
ATOM   1487  CB  SER A 196     -11.555   1.117  20.875  1.00 91.44           C  
ATOM   1488  O   SER A 196     -13.227  -1.427  19.484  1.00 91.44           O  
ATOM   1489  OG  SER A 196     -12.016   0.831  22.188  1.00 91.44           O  
ATOM   1490  N   THR A 197     -12.336  -1.720  21.516  1.00 93.56           N  
ATOM   1491  CA  THR A 197     -13.383  -2.656  21.922  1.00 93.56           C  
ATOM   1492  C   THR A 197     -14.516  -1.931  22.641  1.00 93.56           C  
ATOM   1493  CB  THR A 197     -12.820  -3.771  22.812  1.00 93.56           C  
ATOM   1494  O   THR A 197     -15.523  -2.541  23.000  1.00 93.56           O  
ATOM   1495  CG2 THR A 197     -11.781  -4.605  22.078  1.00 93.56           C  
ATOM   1496  OG1 THR A 197     -12.211  -3.182  23.969  1.00 93.56           O  
ATOM   1497  N   THR A 198     -14.234  -0.633  22.734  1.00 91.56           N  
ATOM   1498  CA  THR A 198     -15.250   0.203  23.359  1.00 91.56           C  
ATOM   1499  C   THR A 198     -15.977   1.052  22.328  1.00 91.56           C  
ATOM   1500  CB  THR A 198     -14.633   1.119  24.438  1.00 91.56           C  
ATOM   1501  O   THR A 198     -15.336   1.703  21.484  1.00 91.56           O  
ATOM   1502  CG2 THR A 198     -15.711   1.865  25.203  1.00 91.56           C  
ATOM   1503  OG1 THR A 198     -13.859   0.325  25.344  1.00 91.56           O  
ATOM   1504  N   LYS A 199     -17.234   1.007  22.375  1.00 90.06           N  
ATOM   1505  CA  LYS A 199     -18.047   1.791  21.453  1.00 90.06           C  
ATOM   1506  C   LYS A 199     -17.781   3.285  21.609  1.00 90.06           C  
ATOM   1507  CB  LYS A 199     -19.531   1.498  21.656  1.00 90.06           C  
ATOM   1508  O   LYS A 199     -17.750   3.797  22.734  1.00 90.06           O  
ATOM   1509  CG  LYS A 199     -20.438   2.139  20.609  1.00 90.06           C  
ATOM   1510  CD  LYS A 199     -21.891   1.717  20.812  1.00 90.06           C  
ATOM   1511  CE  LYS A 199     -22.797   2.369  19.781  1.00 90.06           C  
ATOM   1512  NZ  LYS A 199     -24.219   1.952  19.953  1.00 90.06           N  
ATOM   1513  N   PRO A 200     -17.562   4.012  20.516  1.00 85.75           N  
ATOM   1514  CA  PRO A 200     -17.297   5.445  20.594  1.00 85.75           C  
ATOM   1515  C   PRO A 200     -18.500   6.250  21.078  1.00 85.75           C  
ATOM   1516  CB  PRO A 200     -16.922   5.820  19.156  1.00 85.75           C  
ATOM   1517  O   PRO A 200     -19.641   5.887  20.812  1.00 85.75           O  
ATOM   1518  CG  PRO A 200     -16.984   4.531  18.406  1.00 85.75           C  
ATOM   1519  CD  PRO A 200     -17.547   3.473  19.312  1.00 85.75           C  
ATOM   1520  N   THR A 201     -18.281   7.328  21.984  1.00 78.50           N  
ATOM   1521  CA  THR A 201     -19.281   8.125  22.703  1.00 78.50           C  
ATOM   1522  C   THR A 201     -19.656   9.359  21.891  1.00 78.50           C  
ATOM   1523  CB  THR A 201     -18.766   8.555  24.078  1.00 78.50           C  
ATOM   1524  O   THR A 201     -20.797   9.844  21.984  1.00 78.50           O  
ATOM   1525  CG2 THR A 201     -18.641   7.359  25.016  1.00 78.50           C  
ATOM   1526  OG1 THR A 201     -17.469   9.164  23.938  1.00 78.50           O  
ATOM   1527  N   THR A 202     -18.875   9.805  20.781  1.00 67.06           N  
ATOM   1528  CA  THR A 202     -19.203  10.930  19.922  1.00 67.06           C  
ATOM   1529  C   THR A 202     -19.000  10.570  18.453  1.00 67.06           C  
ATOM   1530  CB  THR A 202     -18.359  12.172  20.266  1.00 67.06           C  
ATOM   1531  O   THR A 202     -17.969   9.992  18.094  1.00 67.06           O  
ATOM   1532  CG2 THR A 202     -18.688  12.680  21.672  1.00 67.06           C  
ATOM   1533  OG1 THR A 202     -16.969  11.836  20.203  1.00 67.06           O  
ATOM   1534  N   THR A 203     -20.047  10.570  17.656  1.00 65.56           N  
ATOM   1535  CA  THR A 203     -20.141  10.102  16.281  1.00 65.56           C  
ATOM   1536  C   THR A 203     -20.281  11.281  15.312  1.00 65.56           C  
ATOM   1537  CB  THR A 203     -21.312   9.141  16.094  1.00 65.56           C  
ATOM   1538  O   THR A 203     -20.516  11.078  14.117  1.00 65.56           O  
ATOM   1539  CG2 THR A 203     -21.109   7.859  16.906  1.00 65.56           C  
ATOM   1540  OG1 THR A 203     -22.516   9.781  16.531  1.00 65.56           O  
ATOM   1541  N   THR A 204     -20.016  12.648  15.977  1.00 68.56           N  
ATOM   1542  CA  THR A 204     -20.328  13.719  15.031  1.00 68.56           C  
ATOM   1543  C   THR A 204     -19.094  14.133  14.242  1.00 68.56           C  
ATOM   1544  CB  THR A 204     -20.922  14.945  15.750  1.00 68.56           C  
ATOM   1545  O   THR A 204     -17.984  14.148  14.789  1.00 68.56           O  
ATOM   1546  CG2 THR A 204     -22.422  14.773  15.992  1.00 68.56           C  
ATOM   1547  OG1 THR A 204     -20.266  15.109  17.016  1.00 68.56           O  
ATOM   1548  N   ASP A 205     -19.016  13.711  12.992  1.00 75.69           N  
ATOM   1549  CA  ASP A 205     -18.062  14.188  11.984  1.00 75.69           C  
ATOM   1550  C   ASP A 205     -17.000  13.133  11.695  1.00 75.69           C  
ATOM   1551  CB  ASP A 205     -17.406  15.492  12.445  1.00 75.69           C  
ATOM   1552  O   ASP A 205     -15.883  13.461  11.297  1.00 75.69           O  
ATOM   1553  CG  ASP A 205     -18.359  16.672  12.430  1.00 75.69           C  
ATOM   1554  OD1 ASP A 205     -19.312  16.672  11.633  1.00 75.69           O  
ATOM   1555  OD2 ASP A 205     -18.141  17.609  13.227  1.00 75.69           O  
ATOM   1556  N   VAL A 206     -17.234  11.844  12.062  1.00 86.00           N  
ATOM   1557  CA  VAL A 206     -16.312  10.758  11.750  1.00 86.00           C  
ATOM   1558  C   VAL A 206     -17.094   9.562  11.188  1.00 86.00           C  
ATOM   1559  CB  VAL A 206     -15.508  10.320  13.000  1.00 86.00           C  
ATOM   1560  O   VAL A 206     -18.312   9.477  11.359  1.00 86.00           O  
ATOM   1561  CG1 VAL A 206     -14.555  11.430  13.430  1.00 86.00           C  
ATOM   1562  CG2 VAL A 206     -16.453   9.945  14.141  1.00 86.00           C  
ATOM   1563  N   ASN A 207     -16.406   8.773  10.414  1.00 91.44           N  
ATOM   1564  CA  ASN A 207     -16.953   7.527   9.883  1.00 91.44           C  
ATOM   1565  C   ASN A 207     -16.625   6.340  10.781  1.00 91.44           C  
ATOM   1566  CB  ASN A 207     -16.438   7.277   8.469  1.00 91.44           C  
ATOM   1567  O   ASN A 207     -15.453   6.109  11.109  1.00 91.44           O  
ATOM   1568  CG  ASN A 207     -17.297   6.293   7.695  1.00 91.44           C  
ATOM   1569  ND2 ASN A 207     -16.812   5.859   6.539  1.00 91.44           N  
ATOM   1570  OD1 ASN A 207     -18.391   5.930   8.141  1.00 91.44           O  
ATOM   1571  N   THR A 208     -17.688   5.680  11.227  1.00 92.25           N  
ATOM   1572  CA  THR A 208     -17.484   4.582  12.164  1.00 92.25           C  
ATOM   1573  C   THR A 208     -18.156   3.309  11.656  1.00 92.25           C  
ATOM   1574  CB  THR A 208     -18.016   4.934  13.562  1.00 92.25           C  
ATOM   1575  O   THR A 208     -19.203   3.371  11.008  1.00 92.25           O  
ATOM   1576  CG2 THR A 208     -17.344   6.188  14.109  1.00 92.25           C  
ATOM   1577  OG1 THR A 208     -19.438   5.160  13.477  1.00 92.25           O  
ATOM   1578  N   PHE A 209     -17.562   2.158  11.938  1.00 93.00           N  
ATOM   1579  CA  PHE A 209     -18.172   0.857  11.695  1.00 93.00           C  
ATOM   1580  C   PHE A 209     -17.656  -0.171  12.703  1.00 93.00           C  
ATOM   1581  CB  PHE A 209     -17.891   0.381  10.266  1.00 93.00           C  
ATOM   1582  O   PHE A 209     -16.688   0.081  13.414  1.00 93.00           O  
ATOM   1583  CG  PHE A 209     -16.453   0.039  10.016  1.00 93.00           C  
ATOM   1584  CD1 PHE A 209     -15.531   1.032   9.695  1.00 93.00           C  
ATOM   1585  CD2 PHE A 209     -16.016  -1.277  10.086  1.00 93.00           C  
ATOM   1586  CE1 PHE A 209     -14.195   0.718   9.461  1.00 93.00           C  
ATOM   1587  CE2 PHE A 209     -14.680  -1.599   9.852  1.00 93.00           C  
ATOM   1588  CZ  PHE A 209     -13.773  -0.600   9.539  1.00 93.00           C  
ATOM   1589  N   SER A 210     -18.359  -1.312  12.742  1.00 94.06           N  
ATOM   1590  CA  SER A 210     -17.953  -2.361  13.672  1.00 94.06           C  
ATOM   1591  C   SER A 210     -17.844  -3.709  12.969  1.00 94.06           C  
ATOM   1592  CB  SER A 210     -18.953  -2.463  14.828  1.00 94.06           C  
ATOM   1593  O   SER A 210     -18.469  -3.932  11.938  1.00 94.06           O  
ATOM   1594  OG  SER A 210     -20.203  -2.949  14.367  1.00 94.06           O  
ATOM   1595  N   PHE A 211     -16.969  -4.547  13.492  1.00 93.62           N  
ATOM   1596  CA  PHE A 211     -16.812  -5.918  13.008  1.00 93.62           C  
ATOM   1597  C   PHE A 211     -16.500  -6.863  14.156  1.00 93.62           C  
ATOM   1598  CB  PHE A 211     -15.727  -5.996  11.945  1.00 93.62           C  
ATOM   1599  O   PHE A 211     -16.031  -6.434  15.219  1.00 93.62           O  
ATOM   1600  CG  PHE A 211     -14.344  -5.684  12.461  1.00 93.62           C  
ATOM   1601  CD1 PHE A 211     -13.875  -4.379  12.477  1.00 93.62           C  
ATOM   1602  CD2 PHE A 211     -13.523  -6.699  12.938  1.00 93.62           C  
ATOM   1603  CE1 PHE A 211     -12.594  -4.086  12.961  1.00 93.62           C  
ATOM   1604  CE2 PHE A 211     -12.250  -6.414  13.422  1.00 93.62           C  
ATOM   1605  CZ  PHE A 211     -11.789  -5.109  13.430  1.00 93.62           C  
ATOM   1606  N   GLU A 212     -16.844  -8.172  13.961  1.00 93.19           N  
ATOM   1607  CA  GLU A 212     -16.531  -9.211  14.938  1.00 93.19           C  
ATOM   1608  C   GLU A 212     -15.312 -10.016  14.508  1.00 93.19           C  
ATOM   1609  CB  GLU A 212     -17.734 -10.133  15.148  1.00 93.19           C  
ATOM   1610  O   GLU A 212     -15.219 -10.445  13.352  1.00 93.19           O  
ATOM   1611  CG  GLU A 212     -17.578 -11.094  16.312  1.00 93.19           C  
ATOM   1612  CD  GLU A 212     -18.781 -12.000  16.516  1.00 93.19           C  
ATOM   1613  OE1 GLU A 212     -18.641 -13.039  17.203  1.00 93.19           O  
ATOM   1614  OE2 GLU A 212     -19.859 -11.672  15.984  1.00 93.19           O  
ATOM   1615  N   TYR A 213     -14.359 -10.203  15.398  1.00 93.12           N  
ATOM   1616  CA  TYR A 213     -13.180 -11.031  15.180  1.00 93.12           C  
ATOM   1617  C   TYR A 213     -12.844 -11.844  16.422  1.00 93.12           C  
ATOM   1618  CB  TYR A 213     -11.977 -10.172  14.781  1.00 93.12           C  
ATOM   1619  O   TYR A 213     -12.672 -11.281  17.516  1.00 93.12           O  
ATOM   1620  CG  TYR A 213     -10.711 -10.953  14.570  1.00 93.12           C  
ATOM   1621  CD1 TYR A 213      -9.641 -10.844  15.461  1.00 93.12           C  
ATOM   1622  CD2 TYR A 213     -10.570 -11.812  13.484  1.00 93.12           C  
ATOM   1623  CE1 TYR A 213      -8.469 -11.562  15.273  1.00 93.12           C  
ATOM   1624  CE2 TYR A 213      -9.398 -12.539  13.289  1.00 93.12           C  
ATOM   1625  OH  TYR A 213      -7.195 -13.125  14.000  1.00 93.12           O  
ATOM   1626  CZ  TYR A 213      -8.359 -12.414  14.188  1.00 93.12           C  
ATOM   1627  N   GLN A 214     -12.891 -13.156  16.359  1.00 92.12           N  
ATOM   1628  CA  GLN A 214     -12.617 -14.078  17.453  1.00 92.12           C  
ATOM   1629  C   GLN A 214     -13.516 -13.789  18.656  1.00 92.12           C  
ATOM   1630  CB  GLN A 214     -11.148 -13.992  17.875  1.00 92.12           C  
ATOM   1631  O   GLN A 214     -13.039 -13.703  19.797  1.00 92.12           O  
ATOM   1632  CG  GLN A 214     -10.180 -14.508  16.812  1.00 92.12           C  
ATOM   1633  CD  GLN A 214      -8.789 -14.758  17.375  1.00 92.12           C  
ATOM   1634  NE2 GLN A 214      -7.793 -14.758  16.484  1.00 92.12           N  
ATOM   1635  OE1 GLN A 214      -8.609 -14.945  18.578  1.00 92.12           O  
ATOM   1636  N   ARG A 215     -14.797 -13.508  18.453  1.00 93.62           N  
ATOM   1637  CA  ARG A 215     -15.859 -13.344  19.453  1.00 93.62           C  
ATOM   1638  C   ARG A 215     -15.750 -11.992  20.156  1.00 93.62           C  
ATOM   1639  CB  ARG A 215     -15.805 -14.469  20.484  1.00 93.62           C  
ATOM   1640  O   ARG A 215     -16.297 -11.797  21.234  1.00 93.62           O  
ATOM   1641  CG  ARG A 215     -16.094 -15.852  19.906  1.00 93.62           C  
ATOM   1642  CD  ARG A 215     -16.125 -16.922  21.000  1.00 93.62           C  
ATOM   1643  NE  ARG A 215     -16.422 -18.234  20.438  1.00 93.62           N  
ATOM   1644  NH1 ARG A 215     -16.047 -19.375  22.422  1.00 93.62           N  
ATOM   1645  NH2 ARG A 215     -16.656 -20.516  20.531  1.00 93.62           N  
ATOM   1646  CZ  ARG A 215     -16.375 -19.375  21.141  1.00 93.62           C  
ATOM   1647  N   THR A 216     -14.891 -11.133  19.719  1.00 93.56           N  
ATOM   1648  CA  THR A 216     -14.766  -9.773  20.234  1.00 93.56           C  
ATOM   1649  C   THR A 216     -15.258  -8.758  19.219  1.00 93.56           C  
ATOM   1650  CB  THR A 216     -13.312  -9.461  20.625  1.00 93.56           C  
ATOM   1651  O   THR A 216     -14.922  -8.852  18.031  1.00 93.56           O  
ATOM   1652  CG2 THR A 216     -13.195  -8.070  21.250  1.00 93.56           C  
ATOM   1653  OG1 THR A 216     -12.852 -10.430  21.578  1.00 93.56           O  
ATOM   1654  N   THR A 217     -16.078  -7.840  19.641  1.00 95.62           N  
ATOM   1655  CA  THR A 217     -16.547  -6.766  18.781  1.00 95.62           C  
ATOM   1656  C   THR A 217     -15.578  -5.586  18.812  1.00 95.62           C  
ATOM   1657  CB  THR A 217     -17.953  -6.289  19.203  1.00 95.62           C  
ATOM   1658  O   THR A 217     -15.234  -5.082  19.875  1.00 95.62           O  
ATOM   1659  CG2 THR A 217     -18.453  -5.176  18.281  1.00 95.62           C  
ATOM   1660  OG1 THR A 217     -18.859  -7.395  19.125  1.00 95.62           O  
ATOM   1661  N   TYR A 218     -15.156  -5.152  17.656  1.00 95.25           N  
ATOM   1662  CA  TYR A 218     -14.266  -4.008  17.484  1.00 95.25           C  
ATOM   1663  C   TYR A 218     -14.992  -2.840  16.828  1.00 95.25           C  
ATOM   1664  CB  TYR A 218     -13.047  -4.395  16.656  1.00 95.25           C  
ATOM   1665  O   TYR A 218     -15.797  -3.035  15.914  1.00 95.25           O  
ATOM   1666  CG  TYR A 218     -12.094  -5.332  17.359  1.00 95.25           C  
ATOM   1667  CD1 TYR A 218     -10.984  -4.844  18.047  1.00 95.25           C  
ATOM   1668  CD2 TYR A 218     -12.305  -6.707  17.344  1.00 95.25           C  
ATOM   1669  CE1 TYR A 218     -10.109  -5.703  18.703  1.00 95.25           C  
ATOM   1670  CE2 TYR A 218     -11.438  -7.574  18.000  1.00 95.25           C  
ATOM   1671  OH  TYR A 218      -9.477  -7.918  19.312  1.00 95.25           O  
ATOM   1672  CZ  TYR A 218     -10.344  -7.062  18.672  1.00 95.25           C  
ATOM   1673  N   TYR A 219     -14.789  -1.682  17.312  1.00 94.12           N  
ATOM   1674  CA  TYR A 219     -15.336  -0.460  16.734  1.00 94.12           C  
ATOM   1675  C   TYR A 219     -14.242   0.372  16.078  1.00 94.12           C  
ATOM   1676  CB  TYR A 219     -16.047   0.370  17.812  1.00 94.12           C  
ATOM   1677  O   TYR A 219     -13.211   0.645  16.688  1.00 94.12           O  
ATOM   1678  CG  TYR A 219     -17.203  -0.343  18.469  1.00 94.12           C  
ATOM   1679  CD1 TYR A 219     -18.484  -0.248  17.938  1.00 94.12           C  
ATOM   1680  CD2 TYR A 219     -17.016  -1.110  19.609  1.00 94.12           C  
ATOM   1681  CE1 TYR A 219     -19.562  -0.900  18.531  1.00 94.12           C  
ATOM   1682  CE2 TYR A 219     -18.094  -1.768  20.219  1.00 94.12           C  
ATOM   1683  OH  TYR A 219     -20.422  -2.305  20.266  1.00 94.12           O  
ATOM   1684  CZ  TYR A 219     -19.359  -1.657  19.672  1.00 94.12           C  
ATOM   1685  N   VAL A 220     -14.523   0.676  14.828  1.00 94.25           N  
ATOM   1686  CA  VAL A 220     -13.531   1.399  14.039  1.00 94.25           C  
ATOM   1687  C   VAL A 220     -13.992   2.842  13.828  1.00 94.25           C  
ATOM   1688  CB  VAL A 220     -13.281   0.716  12.672  1.00 94.25           C  
ATOM   1689  O   VAL A 220     -15.117   3.084  13.391  1.00 94.25           O  
ATOM   1690  CG1 VAL A 220     -12.188   1.445  11.898  1.00 94.25           C  
ATOM   1691  CG2 VAL A 220     -12.914  -0.752  12.875  1.00 94.25           C  
ATOM   1692  N   THR A 221     -13.117   3.754  14.203  1.00 93.56           N  
ATOM   1693  CA  THR A 221     -13.297   5.172  13.906  1.00 93.56           C  
ATOM   1694  C   THR A 221     -12.242   5.656  12.914  1.00 93.56           C  
ATOM   1695  CB  THR A 221     -13.234   6.023  15.188  1.00 93.56           C  
ATOM   1696  O   THR A 221     -11.047   5.676  13.234  1.00 93.56           O  
ATOM   1697  CG2 THR A 221     -13.555   7.484  14.891  1.00 93.56           C  
ATOM   1698  OG1 THR A 221     -14.188   5.520  16.141  1.00 93.56           O  
ATOM   1699  N   VAL A 222     -12.719   6.055  11.742  1.00 93.81           N  
ATOM   1700  CA  VAL A 222     -11.805   6.504  10.703  1.00 93.81           C  
ATOM   1701  C   VAL A 222     -11.773   8.031  10.664  1.00 93.81           C  
ATOM   1702  CB  VAL A 222     -12.203   5.945   9.312  1.00 93.81           C  
ATOM   1703  O   VAL A 222     -12.797   8.672  10.430  1.00 93.81           O  
ATOM   1704  CG1 VAL A 222     -11.156   6.316   8.266  1.00 93.81           C  
ATOM   1705  CG2 VAL A 222     -12.383   4.430   9.383  1.00 93.81           C  
ATOM   1706  N   TYR A 223     -10.617   8.648  10.859  1.00 91.94           N  
ATOM   1707  CA  TYR A 223     -10.477  10.102  10.945  1.00 91.94           C  
ATOM   1708  C   TYR A 223     -10.172  10.703   9.578  1.00 91.94           C  
ATOM   1709  CB  TYR A 223      -9.375  10.469  11.945  1.00 91.94           C  
ATOM   1710  O   TYR A 223     -10.469  11.875   9.328  1.00 91.94           O  
ATOM   1711  CG  TYR A 223      -9.641  10.000  13.352  1.00 91.94           C  
ATOM   1712  CD1 TYR A 223     -10.703  10.523  14.094  1.00 91.94           C  
ATOM   1713  CD2 TYR A 223      -8.844   9.023  13.938  1.00 91.94           C  
ATOM   1714  CE1 TYR A 223     -10.945  10.086  15.391  1.00 91.94           C  
ATOM   1715  CE2 TYR A 223      -9.086   8.586  15.234  1.00 91.94           C  
ATOM   1716  OH  TYR A 223     -10.375   8.688  17.234  1.00 91.94           O  
ATOM   1717  CZ  TYR A 223     -10.133   9.125  15.953  1.00 91.94           C  
ATOM   1718  N   ARG A 224      -9.562   9.906   8.734  1.00 92.19           N  
ATOM   1719  CA  ARG A 224      -9.242  10.281   7.363  1.00 92.19           C  
ATOM   1720  C   ARG A 224      -9.172   9.055   6.461  1.00 92.19           C  
ATOM   1721  CB  ARG A 224      -7.914  11.047   7.309  1.00 92.19           C  
ATOM   1722  O   ARG A 224      -8.859   7.957   6.922  1.00 92.19           O  
ATOM   1723  CG  ARG A 224      -6.699  10.203   7.652  1.00 92.19           C  
ATOM   1724  CD  ARG A 224      -5.418  11.016   7.621  1.00 92.19           C  
ATOM   1725  NE  ARG A 224      -4.238  10.164   7.520  1.00 92.19           N  
ATOM   1726  NH1 ARG A 224      -3.695  10.297   9.758  1.00 92.19           N  
ATOM   1727  NH2 ARG A 224      -2.398   9.055   8.336  1.00 92.19           N  
ATOM   1728  CZ  ARG A 224      -3.445   9.844   8.539  1.00 92.19           C  
ATOM   1729  N   THR A 225      -9.531   9.297   5.180  1.00 95.19           N  
ATOM   1730  CA  THR A 225      -9.453   8.211   4.207  1.00 95.19           C  
ATOM   1731  C   THR A 225      -8.008   7.770   4.000  1.00 95.19           C  
ATOM   1732  CB  THR A 225     -10.062   8.633   2.855  1.00 95.19           C  
ATOM   1733  O   THR A 225      -7.137   8.594   3.715  1.00 95.19           O  
ATOM   1734  CG2 THR A 225      -9.992   7.496   1.842  1.00 95.19           C  
ATOM   1735  OG1 THR A 225     -11.438   9.000   3.049  1.00 95.19           O  
ATOM   1736  N   PHE A 226      -7.738   6.465   4.152  1.00 95.94           N  
ATOM   1737  CA  PHE A 226      -6.387   5.957   3.965  1.00 95.94           C  
ATOM   1738  C   PHE A 226      -6.410   4.488   3.561  1.00 95.94           C  
ATOM   1739  CB  PHE A 226      -5.562   6.133   5.246  1.00 95.94           C  
ATOM   1740  O   PHE A 226      -7.426   3.809   3.723  1.00 95.94           O  
ATOM   1741  CG  PHE A 226      -5.879   5.125   6.316  1.00 95.94           C  
ATOM   1742  CD1 PHE A 226      -7.000   5.277   7.125  1.00 95.94           C  
ATOM   1743  CD2 PHE A 226      -5.059   4.023   6.512  1.00 95.94           C  
ATOM   1744  CE1 PHE A 226      -7.293   4.348   8.117  1.00 95.94           C  
ATOM   1745  CE2 PHE A 226      -5.348   3.088   7.500  1.00 95.94           C  
ATOM   1746  CZ  PHE A 226      -6.465   3.252   8.305  1.00 95.94           C  
ATOM   1747  N   ALA A 227      -5.250   4.039   3.025  1.00 97.25           N  
ATOM   1748  CA  ALA A 227      -5.082   2.643   2.627  1.00 97.25           C  
ATOM   1749  C   ALA A 227      -3.900   2.004   3.354  1.00 97.25           C  
ATOM   1750  CB  ALA A 227      -4.891   2.539   1.116  1.00 97.25           C  
ATOM   1751  O   ALA A 227      -2.949   2.693   3.729  1.00 97.25           O  
ATOM   1752  N   PHE A 228      -3.992   0.727   3.576  1.00 96.69           N  
ATOM   1753  CA  PHE A 228      -2.867  -0.036   4.105  1.00 96.69           C  
ATOM   1754  C   PHE A 228      -2.805  -1.419   3.469  1.00 96.69           C  
ATOM   1755  CB  PHE A 228      -2.971  -0.163   5.629  1.00 96.69           C  
ATOM   1756  O   PHE A 228      -3.791  -1.892   2.900  1.00 96.69           O  
ATOM   1757  CG  PHE A 228      -4.051  -1.104   6.086  1.00 96.69           C  
ATOM   1758  CD1 PHE A 228      -5.379  -0.695   6.121  1.00 96.69           C  
ATOM   1759  CD2 PHE A 228      -3.740  -2.398   6.484  1.00 96.69           C  
ATOM   1760  CE1 PHE A 228      -6.383  -1.564   6.543  1.00 96.69           C  
ATOM   1761  CE2 PHE A 228      -4.738  -3.271   6.910  1.00 96.69           C  
ATOM   1762  CZ  PHE A 228      -6.059  -2.852   6.938  1.00 96.69           C  
ATOM   1763  N   THR A 229      -1.696  -2.023   3.551  1.00 97.50           N  
ATOM   1764  CA  THR A 229      -1.494  -3.318   2.912  1.00 97.50           C  
ATOM   1765  C   THR A 229      -1.063  -4.367   3.936  1.00 97.50           C  
ATOM   1766  CB  THR A 229      -0.444  -3.230   1.790  1.00 97.50           C  
ATOM   1767  O   THR A 229      -0.469  -4.031   4.961  1.00 97.50           O  
ATOM   1768  CG2 THR A 229      -0.918  -2.322   0.661  1.00 97.50           C  
ATOM   1769  OG1 THR A 229       0.778  -2.709   2.326  1.00 97.50           O  
ATOM   1770  N   PHE A 230      -1.400  -5.637   3.635  1.00 97.19           N  
ATOM   1771  CA  PHE A 230      -1.073  -6.746   4.527  1.00 97.19           C  
ATOM   1772  C   PHE A 230      -1.001  -8.055   3.756  1.00 97.19           C  
ATOM   1773  CB  PHE A 230      -2.105  -6.852   5.652  1.00 97.19           C  
ATOM   1774  O   PHE A 230      -1.640  -8.203   2.711  1.00 97.19           O  
ATOM   1775  CG  PHE A 230      -3.525  -6.957   5.164  1.00 97.19           C  
ATOM   1776  CD1 PHE A 230      -4.277  -5.816   4.926  1.00 97.19           C  
ATOM   1777  CD2 PHE A 230      -4.109  -8.203   4.949  1.00 97.19           C  
ATOM   1778  CE1 PHE A 230      -5.594  -5.910   4.473  1.00 97.19           C  
ATOM   1779  CE2 PHE A 230      -5.422  -8.305   4.496  1.00 97.19           C  
ATOM   1780  CZ  PHE A 230      -6.164  -7.156   4.262  1.00 97.19           C  
ATOM   1781  N   PRO A 231      -0.141  -8.961   4.203  1.00 97.38           N  
ATOM   1782  CA  PRO A 231      -0.007 -10.234   3.480  1.00 97.38           C  
ATOM   1783  C   PRO A 231      -1.203 -11.156   3.689  1.00 97.38           C  
ATOM   1784  CB  PRO A 231       1.267 -10.844   4.070  1.00 97.38           C  
ATOM   1785  O   PRO A 231      -1.681 -11.312   4.816  1.00 97.38           O  
ATOM   1786  CG  PRO A 231       1.353 -10.281   5.453  1.00 97.38           C  
ATOM   1787  CD  PRO A 231       0.747  -8.906   5.449  1.00 97.38           C  
ATOM   1788  N   ILE A 232      -1.608 -11.836   2.600  1.00 95.94           N  
ATOM   1789  CA  ILE A 232      -2.740 -12.758   2.650  1.00 95.94           C  
ATOM   1790  C   ILE A 232      -2.266 -14.180   2.344  1.00 95.94           C  
ATOM   1791  CB  ILE A 232      -3.852 -12.336   1.664  1.00 95.94           C  
ATOM   1792  O   ILE A 232      -2.828 -15.148   2.854  1.00 95.94           O  
ATOM   1793  CG1 ILE A 232      -4.352 -10.930   1.991  1.00 95.94           C  
ATOM   1794  CG2 ILE A 232      -5.004 -13.352   1.689  1.00 95.94           C  
ATOM   1795  CD1 ILE A 232      -5.242 -10.320   0.914  1.00 95.94           C  
ATOM   1796  N   ALA A 233      -1.180 -14.297   1.514  1.00 95.81           N  
ATOM   1797  CA  ALA A 233      -0.648 -15.609   1.138  1.00 95.81           C  
ATOM   1798  C   ALA A 233       0.757 -15.484   0.556  1.00 95.81           C  
ATOM   1799  CB  ALA A 233      -1.575 -16.297   0.137  1.00 95.81           C  
ATOM   1800  O   ALA A 233       1.085 -14.477  -0.078  1.00 95.81           O  
ATOM   1801  N   GLY A 234       1.605 -16.516   0.771  1.00 93.56           N  
ATOM   1802  CA  GLY A 234       2.865 -16.656   0.061  1.00 93.56           C  
ATOM   1803  C   GLY A 234       3.887 -15.602   0.430  1.00 93.56           C  
ATOM   1804  O   GLY A 234       4.844 -15.375  -0.311  1.00 93.56           O  
ATOM   1805  N   PHE A 235       3.723 -14.852   1.549  1.00 96.69           N  
ATOM   1806  CA  PHE A 235       4.637 -13.797   1.992  1.00 96.69           C  
ATOM   1807  C   PHE A 235       5.727 -14.375   2.889  1.00 96.69           C  
ATOM   1808  CB  PHE A 235       3.871 -12.703   2.734  1.00 96.69           C  
ATOM   1809  O   PHE A 235       5.441 -14.859   3.986  1.00 96.69           O  
ATOM   1810  CG  PHE A 235       4.723 -11.516   3.113  1.00 96.69           C  
ATOM   1811  CD1 PHE A 235       5.102 -11.312   4.434  1.00 96.69           C  
ATOM   1812  CD2 PHE A 235       5.145 -10.617   2.148  1.00 96.69           C  
ATOM   1813  CE1 PHE A 235       5.895 -10.219   4.789  1.00 96.69           C  
ATOM   1814  CE2 PHE A 235       5.934  -9.523   2.494  1.00 96.69           C  
ATOM   1815  CZ  PHE A 235       6.305  -9.328   3.814  1.00 96.69           C  
ATOM   1816  N   SER A 236       6.977 -14.234   2.498  1.00 94.56           N  
ATOM   1817  CA  SER A 236       8.086 -14.898   3.180  1.00 94.56           C  
ATOM   1818  C   SER A 236       9.117 -13.891   3.664  1.00 94.56           C  
ATOM   1819  CB  SER A 236       8.750 -15.922   2.254  1.00 94.56           C  
ATOM   1820  O   SER A 236      10.055 -14.250   4.387  1.00 94.56           O  
ATOM   1821  OG  SER A 236       9.273 -15.281   1.100  1.00 94.56           O  
ATOM   1822  N   LEU A 237       8.914 -12.680   3.395  1.00 93.31           N  
ATOM   1823  CA  LEU A 237       9.922 -11.664   3.689  1.00 93.31           C  
ATOM   1824  C   LEU A 237       9.523 -10.844   4.914  1.00 93.31           C  
ATOM   1825  CB  LEU A 237      10.117 -10.742   2.484  1.00 93.31           C  
ATOM   1826  O   LEU A 237       9.188  -9.664   4.793  1.00 93.31           O  
ATOM   1827  CG  LEU A 237      10.562 -11.406   1.184  1.00 93.31           C  
ATOM   1828  CD1 LEU A 237      10.680 -10.375   0.069  1.00 93.31           C  
ATOM   1829  CD2 LEU A 237      11.891 -12.133   1.386  1.00 93.31           C  
ATOM   1830  N   ALA A 238       9.555 -11.406   6.156  1.00 89.75           N  
ATOM   1831  CA  ALA A 238       9.219 -10.688   7.383  1.00 89.75           C  
ATOM   1832  C   ALA A 238      10.102  -9.453   7.559  1.00 89.75           C  
ATOM   1833  CB  ALA A 238       9.344 -11.609   8.594  1.00 89.75           C  
ATOM   1834  O   ALA A 238      11.312  -9.516   7.328  1.00 89.75           O  
ATOM   1835  N   GLY A 239       9.586  -8.266   7.910  1.00 88.12           N  
ATOM   1836  CA  GLY A 239      10.344  -7.051   8.156  1.00 88.12           C  
ATOM   1837  C   GLY A 239      10.562  -6.219   6.906  1.00 88.12           C  
ATOM   1838  O   GLY A 239      11.242  -5.195   6.949  1.00 88.12           O  
ATOM   1839  N   SER A 240      10.023  -6.727   5.812  1.00 93.81           N  
ATOM   1840  CA  SER A 240      10.156  -6.043   4.531  1.00 93.81           C  
ATOM   1841  C   SER A 240       8.797  -5.629   3.986  1.00 93.81           C  
ATOM   1842  CB  SER A 240      10.867  -6.938   3.516  1.00 93.81           C  
ATOM   1843  O   SER A 240       7.781  -6.273   4.266  1.00 93.81           O  
ATOM   1844  OG  SER A 240      10.867  -6.344   2.230  1.00 93.81           O  
ATOM   1845  N   ASP A 241       8.797  -4.516   3.244  1.00 95.12           N  
ATOM   1846  CA  ASP A 241       7.594  -4.102   2.535  1.00 95.12           C  
ATOM   1847  C   ASP A 241       7.621  -4.570   1.082  1.00 95.12           C  
ATOM   1848  CB  ASP A 241       7.434  -2.580   2.592  1.00 95.12           C  
ATOM   1849  O   ASP A 241       6.953  -3.992   0.224  1.00 95.12           O  
ATOM   1850  CG  ASP A 241       7.090  -2.072   3.980  1.00 95.12           C  
ATOM   1851  OD1 ASP A 241       6.160  -2.611   4.613  1.00 95.12           O  
ATOM   1852  OD2 ASP A 241       7.758  -1.121   4.445  1.00 95.12           O  
ATOM   1853  N   VAL A 242       8.375  -5.613   0.874  1.00 96.38           N  
ATOM   1854  CA  VAL A 242       8.555  -6.148  -0.471  1.00 96.38           C  
ATOM   1855  C   VAL A 242       7.680  -7.383  -0.659  1.00 96.38           C  
ATOM   1856  CB  VAL A 242      10.039  -6.500  -0.749  1.00 96.38           C  
ATOM   1857  O   VAL A 242       7.766  -8.336   0.118  1.00 96.38           O  
ATOM   1858  CG1 VAL A 242      10.188  -7.133  -2.131  1.00 96.38           C  
ATOM   1859  CG2 VAL A 242      10.914  -5.250  -0.629  1.00 96.38           C  
ATOM   1860  N   ALA A 243       6.809  -7.258  -1.653  1.00 96.44           N  
ATOM   1861  CA  ALA A 243       5.988  -8.406  -2.027  1.00 96.44           C  
ATOM   1862  C   ALA A 243       6.734  -9.328  -2.988  1.00 96.44           C  
ATOM   1863  CB  ALA A 243       4.676  -7.938  -2.652  1.00 96.44           C  
ATOM   1864  O   ALA A 243       6.996  -8.953  -4.137  1.00 96.44           O  
ATOM   1865  N   PRO A 244       7.145 -10.570  -2.510  1.00 95.56           N  
ATOM   1866  CA  PRO A 244       7.871 -11.484  -3.391  1.00 95.56           C  
ATOM   1867  C   PRO A 244       6.965 -12.156  -4.422  1.00 95.56           C  
ATOM   1868  CB  PRO A 244       8.453 -12.523  -2.422  1.00 95.56           C  
ATOM   1869  O   PRO A 244       5.742 -12.156  -4.266  1.00 95.56           O  
ATOM   1870  CG  PRO A 244       7.488 -12.555  -1.278  1.00 95.56           C  
ATOM   1871  CD  PRO A 244       6.949 -11.172  -1.067  1.00 95.56           C  
ATOM   1872  N   ALA A 245       7.605 -12.680  -5.422  1.00 94.12           N  
ATOM   1873  CA  ALA A 245       6.871 -13.406  -6.453  1.00 94.12           C  
ATOM   1874  C   ALA A 245       6.031 -14.523  -5.848  1.00 94.12           C  
ATOM   1875  CB  ALA A 245       7.836 -13.969  -7.496  1.00 94.12           C  
ATOM   1876  O   ALA A 245       6.496 -15.242  -4.957  1.00 94.12           O  
ATOM   1877  N   GLY A 246       4.730 -14.555  -6.293  1.00 92.31           N  
ATOM   1878  CA  GLY A 246       3.891 -15.641  -5.824  1.00 92.31           C  
ATOM   1879  C   GLY A 246       3.123 -15.305  -4.562  1.00 92.31           C  
ATOM   1880  O   GLY A 246       2.273 -16.078  -4.117  1.00 92.31           O  
ATOM   1881  N   SER A 247       3.400 -14.148  -3.980  1.00 96.19           N  
ATOM   1882  CA  SER A 247       2.678 -13.711  -2.791  1.00 96.19           C  
ATOM   1883  C   SER A 247       1.409 -12.953  -3.164  1.00 96.19           C  
ATOM   1884  CB  SER A 247       3.572 -12.828  -1.918  1.00 96.19           C  
ATOM   1885  O   SER A 247       1.285 -12.445  -4.285  1.00 96.19           O  
ATOM   1886  OG  SER A 247       3.883 -11.609  -2.580  1.00 96.19           O  
ATOM   1887  N   THR A 248       0.441 -12.977  -2.275  1.00 97.06           N  
ATOM   1888  CA  THR A 248      -0.771 -12.172  -2.387  1.00 97.06           C  
ATOM   1889  C   THR A 248      -0.850 -11.156  -1.250  1.00 97.06           C  
ATOM   1890  CB  THR A 248      -2.031 -13.055  -2.377  1.00 97.06           C  
ATOM   1891  O   THR A 248      -0.702 -11.508  -0.080  1.00 97.06           O  
ATOM   1892  CG2 THR A 248      -3.291 -12.219  -2.582  1.00 97.06           C  
ATOM   1893  OG1 THR A 248      -1.938 -14.023  -3.432  1.00 97.06           O  
ATOM   1894  N   ILE A 249      -1.048  -9.883  -1.730  1.00 97.81           N  
ATOM   1895  CA  ILE A 249      -1.098  -8.789  -0.770  1.00 97.81           C  
ATOM   1896  C   ILE A 249      -2.498  -8.180  -0.753  1.00 97.81           C  
ATOM   1897  CB  ILE A 249      -0.046  -7.703  -1.094  1.00 97.81           C  
ATOM   1898  O   ILE A 249      -3.086  -7.930  -1.809  1.00 97.81           O  
ATOM   1899  CG1 ILE A 249       1.347  -8.336  -1.220  1.00 97.81           C  
ATOM   1900  CG2 ILE A 249      -0.057  -6.605  -0.027  1.00 97.81           C  
ATOM   1901  CD1 ILE A 249       1.783  -9.125   0.007  1.00 97.81           C  
ATOM   1902  N   GLY A 250      -3.051  -8.062   0.486  1.00 97.75           N  
ATOM   1903  CA  GLY A 250      -4.332  -7.387   0.618  1.00 97.75           C  
ATOM   1904  C   GLY A 250      -4.207  -5.875   0.663  1.00 97.75           C  
ATOM   1905  O   GLY A 250      -3.328  -5.340   1.341  1.00 97.75           O  
ATOM   1906  N   VAL A 251      -5.035  -5.211  -0.116  1.00 97.88           N  
ATOM   1907  CA  VAL A 251      -5.133  -3.756  -0.086  1.00 97.88           C  
ATOM   1908  C   VAL A 251      -6.488  -3.342   0.485  1.00 97.88           C  
ATOM   1909  CB  VAL A 251      -4.941  -3.146  -1.492  1.00 97.88           C  
ATOM   1910  O   VAL A 251      -7.535  -3.754  -0.020  1.00 97.88           O  
ATOM   1911  CG1 VAL A 251      -5.012  -1.621  -1.434  1.00 97.88           C  
ATOM   1912  CG2 VAL A 251      -3.609  -3.600  -2.090  1.00 97.88           C  
ATOM   1913  N   MET A 252      -6.402  -2.609   1.557  1.00 97.56           N  
ATOM   1914  CA  MET A 252      -7.645  -2.139   2.164  1.00 97.56           C  
ATOM   1915  C   MET A 252      -7.684  -0.616   2.209  1.00 97.56           C  
ATOM   1916  CB  MET A 252      -7.805  -2.709   3.574  1.00 97.56           C  
ATOM   1917  O   MET A 252      -6.727   0.023   2.646  1.00 97.56           O  
ATOM   1918  CG  MET A 252      -9.172  -2.447   4.191  1.00 97.56           C  
ATOM   1919  SD  MET A 252      -9.430  -3.377   5.750  1.00 97.56           S  
ATOM   1920  CE  MET A 252     -11.141  -2.918   6.117  1.00 97.56           C  
ATOM   1921  N   VAL A 253      -8.812  -0.066   1.689  1.00 97.06           N  
ATOM   1922  CA  VAL A 253      -9.078   1.367   1.754  1.00 97.06           C  
ATOM   1923  C   VAL A 253     -10.172   1.646   2.783  1.00 97.06           C  
ATOM   1924  CB  VAL A 253      -9.492   1.931   0.375  1.00 97.06           C  
ATOM   1925  O   VAL A 253     -11.273   1.096   2.695  1.00 97.06           O  
ATOM   1926  CG1 VAL A 253      -9.734   3.438   0.458  1.00 97.06           C  
ATOM   1927  CG2 VAL A 253      -8.422   1.616  -0.670  1.00 97.06           C  
ATOM   1928  N   LEU A 254      -9.812   2.482   3.783  1.00 96.44           N  
ATOM   1929  CA  LEU A 254     -10.789   2.916   4.773  1.00 96.44           C  
ATOM   1930  C   LEU A 254     -11.242   4.344   4.496  1.00 96.44           C  
ATOM   1931  CB  LEU A 254     -10.211   2.818   6.184  1.00 96.44           C  
ATOM   1932  O   LEU A 254     -10.414   5.242   4.320  1.00 96.44           O  
ATOM   1933  CG  LEU A 254      -9.898   1.409   6.695  1.00 96.44           C  
ATOM   1934  CD1 LEU A 254      -8.797   1.458   7.750  1.00 96.44           C  
ATOM   1935  CD2 LEU A 254     -11.156   0.755   7.254  1.00 96.44           C  
ATOM   1936  N   PHE A 255     -12.594   4.508   4.402  1.00 95.19           N  
ATOM   1937  CA  PHE A 255     -13.133   5.809   4.008  1.00 95.19           C  
ATOM   1938  C   PHE A 255     -13.375   6.684   5.230  1.00 95.19           C  
ATOM   1939  CB  PHE A 255     -14.430   5.637   3.213  1.00 95.19           C  
ATOM   1940  O   PHE A 255     -14.062   6.270   6.168  1.00 95.19           O  
ATOM   1941  CG  PHE A 255     -14.242   4.938   1.893  1.00 95.19           C  
ATOM   1942  CD1 PHE A 255     -13.398   5.465   0.923  1.00 95.19           C  
ATOM   1943  CD2 PHE A 255     -14.914   3.752   1.623  1.00 95.19           C  
ATOM   1944  CE1 PHE A 255     -13.227   4.820  -0.300  1.00 95.19           C  
ATOM   1945  CE2 PHE A 255     -14.750   3.102   0.403  1.00 95.19           C  
ATOM   1946  CZ  PHE A 255     -13.906   3.637  -0.557  1.00 95.19           C  
ATOM   1947  N   GLY A 256     -12.734   7.863   5.289  1.00 93.62           N  
ATOM   1948  CA  GLY A 256     -12.953   8.867   6.316  1.00 93.62           C  
ATOM   1949  C   GLY A 256     -14.227   9.672   6.109  1.00 93.62           C  
ATOM   1950  O   GLY A 256     -14.977   9.422   5.160  1.00 93.62           O  
ATOM   1951  N   PRO A 257     -14.555  10.602   6.988  1.00 89.31           N  
ATOM   1952  CA  PRO A 257     -15.828  11.328   7.055  1.00 89.31           C  
ATOM   1953  C   PRO A 257     -16.156  12.062   5.758  1.00 89.31           C  
ATOM   1954  CB  PRO A 257     -15.617  12.312   8.203  1.00 89.31           C  
ATOM   1955  O   PRO A 257     -17.328  12.156   5.367  1.00 89.31           O  
ATOM   1956  CG  PRO A 257     -14.141  12.336   8.414  1.00 89.31           C  
ATOM   1957  CD  PRO A 257     -13.555  11.055   7.906  1.00 89.31           C  
ATOM   1958  N   HIS A 258     -15.211  12.633   4.953  1.00 87.25           N  
ATOM   1959  CA  HIS A 258     -15.438  13.328   3.693  1.00 87.25           C  
ATOM   1960  C   HIS A 258     -15.773  12.352   2.572  1.00 87.25           C  
ATOM   1961  CB  HIS A 258     -14.219  14.164   3.312  1.00 87.25           C  
ATOM   1962  O   HIS A 258     -16.797  12.492   1.904  1.00 87.25           O  
ATOM   1963  CG  HIS A 258     -13.945  15.297   4.254  1.00 87.25           C  
ATOM   1964  CD2 HIS A 258     -12.867  15.570   5.023  1.00 87.25           C  
ATOM   1965  ND1 HIS A 258     -14.852  16.297   4.484  1.00 87.25           N  
ATOM   1966  CE1 HIS A 258     -14.344  17.156   5.359  1.00 87.25           C  
ATOM   1967  NE2 HIS A 258     -13.141  16.734   5.703  1.00 87.25           N  
ATOM   1968  N   ALA A 259     -14.984  11.297   2.383  1.00 87.94           N  
ATOM   1969  CA  ALA A 259     -15.227  10.266   1.375  1.00 87.94           C  
ATOM   1970  C   ALA A 259     -16.266   9.258   1.857  1.00 87.94           C  
ATOM   1971  CB  ALA A 259     -13.922   9.555   1.020  1.00 87.94           C  
ATOM   1972  O   ALA A 259     -17.109   8.805   1.078  1.00 87.94           O  
ATOM   1973  N   GLY A 260     -16.328   8.906   3.104  1.00 83.69           N  
ATOM   1974  CA  GLY A 260     -17.172   7.902   3.742  1.00 83.69           C  
ATOM   1975  C   GLY A 260     -18.625   8.312   3.836  1.00 83.69           C  
ATOM   1976  O   GLY A 260     -19.500   7.465   4.035  1.00 83.69           O  
ATOM   1977  N   SER A 261     -18.906   9.633   3.717  1.00 85.62           N  
ATOM   1978  CA  SER A 261     -20.266  10.172   3.771  1.00 85.62           C  
ATOM   1979  C   SER A 261     -20.969  10.031   2.428  1.00 85.62           C  
ATOM   1980  CB  SER A 261     -20.234  11.648   4.188  1.00 85.62           C  
ATOM   1981  O   SER A 261     -22.156  10.328   2.312  1.00 85.62           O  
ATOM   1982  OG  SER A 261     -19.516  12.422   3.242  1.00 85.62           O  
ATOM   1983  N   GLN A 262     -20.203   9.523   1.410  1.00 85.62           N  
ATOM   1984  CA  GLN A 262     -20.750   9.250   0.086  1.00 85.62           C  
ATOM   1985  C   GLN A 262     -20.938   7.746  -0.130  1.00 85.62           C  
ATOM   1986  CB  GLN A 262     -19.844   9.828  -1.001  1.00 85.62           C  
ATOM   1987  O   GLN A 262     -20.172   6.938   0.393  1.00 85.62           O  
ATOM   1988  CG  GLN A 262     -19.594  11.320  -0.861  1.00 85.62           C  
ATOM   1989  CD  GLN A 262     -20.781  12.156  -1.264  1.00 85.62           C  
ATOM   1990  NE2 GLN A 262     -21.031  13.234  -0.530  1.00 85.62           N  
ATOM   1991  OE1 GLN A 262     -21.484  11.836  -2.229  1.00 85.62           O  
ATOM   1992  N   VAL A 263     -22.031   7.332  -0.676  1.00 85.44           N  
ATOM   1993  CA  VAL A 263     -22.266   5.957  -1.099  1.00 85.44           C  
ATOM   1994  C   VAL A 263     -22.047   5.832  -2.604  1.00 85.44           C  
ATOM   1995  CB  VAL A 263     -23.688   5.477  -0.731  1.00 85.44           C  
ATOM   1996  O   VAL A 263     -22.656   6.551  -3.391  1.00 85.44           O  
ATOM   1997  CG1 VAL A 263     -23.906   4.035  -1.191  1.00 85.44           C  
ATOM   1998  CG2 VAL A 263     -23.922   5.602   0.773  1.00 85.44           C  
ATOM   1999  N   PHE A 264     -21.016   5.066  -3.012  1.00 84.25           N  
ATOM   2000  CA  PHE A 264     -20.562   4.980  -4.395  1.00 84.25           C  
ATOM   2001  C   PHE A 264     -21.438   4.012  -5.188  1.00 84.25           C  
ATOM   2002  CB  PHE A 264     -19.109   4.547  -4.457  1.00 84.25           C  
ATOM   2003  O   PHE A 264     -20.969   3.387  -6.141  1.00 84.25           O  
ATOM   2004  CG  PHE A 264     -18.188   5.387  -3.609  1.00 84.25           C  
ATOM   2005  CD1 PHE A 264     -18.047   6.750  -3.844  1.00 84.25           C  
ATOM   2006  CD2 PHE A 264     -17.453   4.809  -2.578  1.00 84.25           C  
ATOM   2007  CE1 PHE A 264     -17.203   7.527  -3.059  1.00 84.25           C  
ATOM   2008  CE2 PHE A 264     -16.609   5.582  -1.790  1.00 84.25           C  
ATOM   2009  CZ  PHE A 264     -16.484   6.941  -2.033  1.00 84.25           C  
ATOM   2010  N   GLN A 265     -22.781   3.902  -4.898  1.00 82.50           N  
ATOM   2011  CA  GLN A 265     -23.719   3.010  -5.570  1.00 82.50           C  
ATOM   2012  C   GLN A 265     -24.031   3.498  -6.984  1.00 82.50           C  
ATOM   2013  CB  GLN A 265     -25.016   2.887  -4.770  1.00 82.50           C  
ATOM   2014  O   GLN A 265     -24.156   4.703  -7.215  1.00 82.50           O  
ATOM   2015  CG  GLN A 265     -25.906   1.741  -5.223  1.00 82.50           C  
ATOM   2016  CD  GLN A 265     -27.047   1.459  -4.246  1.00 82.50           C  
ATOM   2017  NE2 GLN A 265     -27.609   0.264  -4.336  1.00 82.50           N  
ATOM   2018  OE1 GLN A 265     -27.391   2.307  -3.422  1.00 82.50           O  
ATOM   2019  N   TYR A 266     -24.000   2.553  -7.930  1.00 82.62           N  
ATOM   2020  CA  TYR A 266     -24.328   2.793  -9.328  1.00 82.62           C  
ATOM   2021  C   TYR A 266     -23.312   3.719  -9.984  1.00 82.62           C  
ATOM   2022  CB  TYR A 266     -25.734   3.393  -9.453  1.00 82.62           C  
ATOM   2023  O   TYR A 266     -23.672   4.590 -10.781  1.00 82.62           O  
ATOM   2024  CG  TYR A 266     -26.812   2.533  -8.852  1.00 82.62           C  
ATOM   2025  CD1 TYR A 266     -27.141   1.291  -9.391  1.00 82.62           C  
ATOM   2026  CD2 TYR A 266     -27.531   2.963  -7.730  1.00 82.62           C  
ATOM   2027  CE1 TYR A 266     -28.125   0.497  -8.836  1.00 82.62           C  
ATOM   2028  CE2 TYR A 266     -28.531   2.178  -7.168  1.00 82.62           C  
ATOM   2029  OH  TYR A 266     -29.812   0.166  -7.176  1.00 82.62           O  
ATOM   2030  CZ  TYR A 266     -28.828   0.948  -7.727  1.00 82.62           C  
ATOM   2031  N   GLN A 267     -22.141   3.619  -9.555  1.00 85.50           N  
ATOM   2032  CA  GLN A 267     -21.016   4.344 -10.156  1.00 85.50           C  
ATOM   2033  C   GLN A 267     -19.750   3.492 -10.164  1.00 85.50           C  
ATOM   2034  CB  GLN A 267     -20.766   5.656  -9.414  1.00 85.50           C  
ATOM   2035  O   GLN A 267     -19.656   2.508  -9.430  1.00 85.50           O  
ATOM   2036  CG  GLN A 267     -20.234   5.473  -7.996  1.00 85.50           C  
ATOM   2037  CD  GLN A 267     -19.906   6.785  -7.316  1.00 85.50           C  
ATOM   2038  NE2 GLN A 267     -19.453   6.711  -6.070  1.00 85.50           N  
ATOM   2039  OE1 GLN A 267     -20.062   7.859  -7.906  1.00 85.50           O  
ATOM   2040  N   THR A 268     -18.828   3.881 -11.055  1.00 88.62           N  
ATOM   2041  CA  THR A 268     -17.516   3.236 -11.117  1.00 88.62           C  
ATOM   2042  C   THR A 268     -16.516   3.943 -10.203  1.00 88.62           C  
ATOM   2043  CB  THR A 268     -16.969   3.217 -12.555  1.00 88.62           C  
ATOM   2044  O   THR A 268     -16.391   5.168 -10.234  1.00 88.62           O  
ATOM   2045  CG2 THR A 268     -15.594   2.549 -12.617  1.00 88.62           C  
ATOM   2046  OG1 THR A 268     -17.875   2.492 -13.398  1.00 88.62           O  
ATOM   2047  N   VAL A 269     -15.953   3.154  -9.305  1.00 92.31           N  
ATOM   2048  CA  VAL A 269     -14.859   3.676  -8.492  1.00 92.31           C  
ATOM   2049  C   VAL A 269     -13.531   3.105  -8.977  1.00 92.31           C  
ATOM   2050  CB  VAL A 269     -15.070   3.348  -6.996  1.00 92.31           C  
ATOM   2051  O   VAL A 269     -13.477   1.979  -9.477  1.00 92.31           O  
ATOM   2052  CG1 VAL A 269     -16.375   3.949  -6.484  1.00 92.31           C  
ATOM   2053  CG2 VAL A 269     -15.047   1.837  -6.773  1.00 92.31           C  
ATOM   2054  N   THR A 270     -12.516   3.941  -8.875  1.00 94.94           N  
ATOM   2055  CA  THR A 270     -11.211   3.537  -9.375  1.00 94.94           C  
ATOM   2056  C   THR A 270     -10.148   3.668  -8.289  1.00 94.94           C  
ATOM   2057  CB  THR A 270     -10.797   4.375 -10.602  1.00 94.94           C  
ATOM   2058  O   THR A 270     -10.102   4.672  -7.578  1.00 94.94           O  
ATOM   2059  CG2 THR A 270      -9.453   3.918 -11.156  1.00 94.94           C  
ATOM   2060  OG1 THR A 270     -11.789   4.234 -11.625  1.00 94.94           O  
ATOM   2061  N   VAL A 271      -9.398   2.535  -8.070  1.00 96.25           N  
ATOM   2062  CA  VAL A 271      -8.211   2.555  -7.227  1.00 96.25           C  
ATOM   2063  C   VAL A 271      -6.969   2.295  -8.078  1.00 96.25           C  
ATOM   2064  CB  VAL A 271      -8.305   1.515  -6.090  1.00 96.25           C  
ATOM   2065  O   VAL A 271      -6.938   1.350  -8.867  1.00 96.25           O  
ATOM   2066  CG1 VAL A 271      -7.051   1.549  -5.219  1.00 96.25           C  
ATOM   2067  CG2 VAL A 271      -9.555   1.762  -5.242  1.00 96.25           C  
ATOM   2068  N   GLN A 272      -5.996   3.191  -7.945  1.00 97.00           N  
ATOM   2069  CA  GLN A 272      -4.754   3.043  -8.703  1.00 97.00           C  
ATOM   2070  C   GLN A 272      -3.559   2.875  -7.770  1.00 97.00           C  
ATOM   2071  CB  GLN A 272      -4.539   4.246  -9.617  1.00 97.00           C  
ATOM   2072  O   GLN A 272      -3.355   3.684  -6.859  1.00 97.00           O  
ATOM   2073  CG  GLN A 272      -3.348   4.098 -10.555  1.00 97.00           C  
ATOM   2074  CD  GLN A 272      -3.213   5.262 -11.523  1.00 97.00           C  
ATOM   2075  NE2 GLN A 272      -2.041   5.887 -11.531  1.00 97.00           N  
ATOM   2076  OE1 GLN A 272      -4.152   5.598 -12.250  1.00 97.00           O  
ATOM   2077  N   ILE A 273      -2.773   1.774  -7.980  1.00 97.19           N  
ATOM   2078  CA  ILE A 273      -1.533   1.537  -7.246  1.00 97.19           C  
ATOM   2079  C   ILE A 273      -0.337   1.856  -8.141  1.00 97.19           C  
ATOM   2080  CB  ILE A 273      -1.446   0.082  -6.738  1.00 97.19           C  
ATOM   2081  O   ILE A 273      -0.184   1.270  -9.219  1.00 97.19           O  
ATOM   2082  CG1 ILE A 273      -2.691  -0.270  -5.914  1.00 97.19           C  
ATOM   2083  CG2 ILE A 273      -0.170  -0.128  -5.918  1.00 97.19           C  
ATOM   2084  CD1 ILE A 273      -2.756  -1.729  -5.480  1.00 97.19           C  
ATOM   2085  N   THR A 274       0.422   2.789  -7.672  1.00 95.75           N  
ATOM   2086  CA  THR A 274       1.596   3.207  -8.430  1.00 95.75           C  
ATOM   2087  C   THR A 274       2.877   2.840  -7.688  1.00 95.75           C  
ATOM   2088  CB  THR A 274       1.574   4.723  -8.703  1.00 95.75           C  
ATOM   2089  O   THR A 274       3.318   3.576  -6.801  1.00 95.75           O  
ATOM   2090  CG2 THR A 274       2.697   5.121  -9.656  1.00 95.75           C  
ATOM   2091  OG1 THR A 274       0.316   5.074  -9.297  1.00 95.75           O  
ATOM   2092  N   PRO A 275       3.410   1.664  -7.984  1.00 93.06           N  
ATOM   2093  CA  PRO A 275       4.664   1.282  -7.328  1.00 93.06           C  
ATOM   2094  C   PRO A 275       5.855   2.115  -7.805  1.00 93.06           C  
ATOM   2095  CB  PRO A 275       4.836  -0.187  -7.727  1.00 93.06           C  
ATOM   2096  O   PRO A 275       5.742   2.859  -8.781  1.00 93.06           O  
ATOM   2097  CG  PRO A 275       4.090  -0.324  -9.016  1.00 93.06           C  
ATOM   2098  CD  PRO A 275       2.996   0.703  -9.047  1.00 93.06           C  
ATOM   2099  N   ASN A 276       7.031   2.035  -7.152  1.00 89.69           N  
ATOM   2100  CA  ASN A 276       8.234   2.770  -7.516  1.00 89.69           C  
ATOM   2101  C   ASN A 276       8.789   2.311  -8.859  1.00 89.69           C  
ATOM   2102  CB  ASN A 276       9.305   2.621  -6.426  1.00 89.69           C  
ATOM   2103  O   ASN A 276       9.375   3.105  -9.602  1.00 89.69           O  
ATOM   2104  CG  ASN A 276       9.797   1.195  -6.281  1.00 89.69           C  
ATOM   2105  ND2 ASN A 276      11.062   1.041  -5.926  1.00 89.69           N  
ATOM   2106  OD1 ASN A 276       9.047   0.240  -6.492  1.00 89.69           O  
ATOM   2107  N   ILE A 277       8.617   1.024  -9.141  1.00 86.75           N  
ATOM   2108  CA  ILE A 277       9.047   0.401 -10.391  1.00 86.75           C  
ATOM   2109  C   ILE A 277       7.883  -0.381 -10.992  1.00 86.75           C  
ATOM   2110  CB  ILE A 277      10.258  -0.527 -10.172  1.00 86.75           C  
ATOM   2111  O   ILE A 277       7.195  -1.125 -10.297  1.00 86.75           O  
ATOM   2112  CG1 ILE A 277      11.445   0.269  -9.617  1.00 86.75           C  
ATOM   2113  CG2 ILE A 277      10.641  -1.235 -11.477  1.00 86.75           C  
ATOM   2114  CD1 ILE A 277      12.625  -0.595  -9.188  1.00 86.75           C  
ATOM   2115  N   GLY A 278       7.695  -0.170 -12.297  1.00 87.81           N  
ATOM   2116  CA  GLY A 278       6.613  -0.839 -13.000  1.00 87.81           C  
ATOM   2117  C   GLY A 278       5.453   0.081 -13.320  1.00 87.81           C  
ATOM   2118  O   GLY A 278       5.332   1.163 -12.742  1.00 87.81           O  
ATOM   2119  N   SER A 279       4.566  -0.370 -14.273  1.00 88.44           N  
ATOM   2120  CA  SER A 279       3.369   0.383 -14.633  1.00 88.44           C  
ATOM   2121  C   SER A 279       2.322   0.318 -13.523  1.00 88.44           C  
ATOM   2122  CB  SER A 279       2.773  -0.145 -15.938  1.00 88.44           C  
ATOM   2123  O   SER A 279       2.232  -0.679 -12.805  1.00 88.44           O  
ATOM   2124  OG  SER A 279       1.572   0.538 -16.250  1.00 88.44           O  
ATOM   2125  N   PRO A 280       1.576   1.411 -13.359  1.00 93.38           N  
ATOM   2126  CA  PRO A 280       0.523   1.431 -12.344  1.00 93.38           C  
ATOM   2127  C   PRO A 280      -0.542   0.361 -12.570  1.00 93.38           C  
ATOM   2128  CB  PRO A 280      -0.072   2.834 -12.477  1.00 93.38           C  
ATOM   2129  O   PRO A 280      -0.815  -0.003 -13.719  1.00 93.38           O  
ATOM   2130  CG  PRO A 280       1.008   3.648 -13.109  1.00 93.38           C  
ATOM   2131  CD  PRO A 280       1.815   2.754 -14.008  1.00 93.38           C  
ATOM   2132  N   LEU A 281      -0.958  -0.202 -11.516  1.00 95.12           N  
ATOM   2133  CA  LEU A 281      -2.145  -1.050 -11.555  1.00 95.12           C  
ATOM   2134  C   LEU A 281      -3.406  -0.229 -11.305  1.00 95.12           C  
ATOM   2135  CB  LEU A 281      -2.035  -2.170 -10.516  1.00 95.12           C  
ATOM   2136  O   LEU A 281      -3.514   0.459 -10.289  1.00 95.12           O  
ATOM   2137  CG  LEU A 281      -3.271  -3.053 -10.336  1.00 95.12           C  
ATOM   2138  CD1 LEU A 281      -3.502  -3.895 -11.594  1.00 95.12           C  
ATOM   2139  CD2 LEU A 281      -3.121  -3.943  -9.109  1.00 95.12           C  
ATOM   2140  N   THR A 282      -4.363  -0.291 -12.305  1.00 95.38           N  
ATOM   2141  CA  THR A 282      -5.641   0.395 -12.156  1.00 95.38           C  
ATOM   2142  C   THR A 282      -6.777  -0.611 -11.984  1.00 95.38           C  
ATOM   2143  CB  THR A 282      -5.934   1.301 -13.367  1.00 95.38           C  
ATOM   2144  O   THR A 282      -6.961  -1.495 -12.820  1.00 95.38           O  
ATOM   2145  CG2 THR A 282      -7.270   2.016 -13.211  1.00 95.38           C  
ATOM   2146  OG1 THR A 282      -4.891   2.277 -13.484  1.00 95.38           O  
ATOM   2147  N   VAL A 283      -7.457  -0.525 -10.812  1.00 93.38           N  
ATOM   2148  CA  VAL A 283      -8.625  -1.354 -10.531  1.00 93.38           C  
ATOM   2149  C   VAL A 283      -9.891  -0.508 -10.633  1.00 93.38           C  
ATOM   2150  CB  VAL A 283      -8.531  -2.014  -9.141  1.00 93.38           C  
ATOM   2151  O   VAL A 283     -10.070   0.443  -9.867  1.00 93.38           O  
ATOM   2152  CG1 VAL A 283      -9.758  -2.885  -8.867  1.00 93.38           C  
ATOM   2153  CG2 VAL A 283      -7.254  -2.842  -9.023  1.00 93.38           C  
ATOM   2154  N   SER A 284     -10.750  -0.795 -11.617  1.00 91.31           N  
ATOM   2155  CA  SER A 284     -12.023  -0.102 -11.805  1.00 91.31           C  
ATOM   2156  C   SER A 284     -13.203  -1.020 -11.500  1.00 91.31           C  
ATOM   2157  CB  SER A 284     -12.133   0.439 -13.227  1.00 91.31           C  
ATOM   2158  O   SER A 284     -13.312  -2.105 -12.078  1.00 91.31           O  
ATOM   2159  OG  SER A 284     -11.117   1.384 -13.492  1.00 91.31           O  
ATOM   2160  N   GLU A 285     -13.953  -0.592 -10.516  1.00 86.88           N  
ATOM   2161  CA  GLU A 285     -15.078  -1.420 -10.094  1.00 86.88           C  
ATOM   2162  C   GLU A 285     -16.391  -0.638 -10.148  1.00 86.88           C  
ATOM   2163  CB  GLU A 285     -14.852  -1.962  -8.680  1.00 86.88           C  
ATOM   2164  O   GLU A 285     -16.469   0.481  -9.633  1.00 86.88           O  
ATOM   2165  CG  GLU A 285     -15.953  -2.889  -8.188  1.00 86.88           C  
ATOM   2166  CD  GLU A 285     -15.984  -4.223  -8.914  1.00 86.88           C  
ATOM   2167  OE1 GLU A 285     -16.984  -4.969  -8.773  1.00 86.88           O  
ATOM   2168  OE2 GLU A 285     -15.000  -4.527  -9.633  1.00 86.88           O  
ATOM   2169  N   TYR A 286     -17.344  -1.268 -10.906  1.00 86.06           N  
ATOM   2170  CA  TYR A 286     -18.703  -0.730 -10.859  1.00 86.06           C  
ATOM   2171  C   TYR A 286     -19.438  -1.220  -9.617  1.00 86.06           C  
ATOM   2172  CB  TYR A 286     -19.484  -1.125 -12.117  1.00 86.06           C  
ATOM   2173  O   TYR A 286     -19.625  -2.424  -9.438  1.00 86.06           O  
ATOM   2174  CG  TYR A 286     -20.828  -0.450 -12.242  1.00 86.06           C  
ATOM   2175  CD1 TYR A 286     -22.000  -1.114 -11.875  1.00 86.06           C  
ATOM   2176  CD2 TYR A 286     -20.938   0.852 -12.719  1.00 86.06           C  
ATOM   2177  CE1 TYR A 286     -23.234  -0.497 -11.984  1.00 86.06           C  
ATOM   2178  CE2 TYR A 286     -22.172   1.479 -12.836  1.00 86.06           C  
ATOM   2179  OH  TYR A 286     -24.547   1.413 -12.578  1.00 86.06           O  
ATOM   2180  CZ  TYR A 286     -23.312   0.798 -12.469  1.00 86.06           C  
ATOM   2181  N   ILE A 287     -19.812  -0.287  -8.742  1.00 82.44           N  
ATOM   2182  CA  ILE A 287     -20.438  -0.645  -7.477  1.00 82.44           C  
ATOM   2183  C   ILE A 287     -21.953  -0.764  -7.664  1.00 82.44           C  
ATOM   2184  CB  ILE A 287     -20.125   0.389  -6.375  1.00 82.44           C  
ATOM   2185  O   ILE A 287     -22.609   0.186  -8.102  1.00 82.44           O  
ATOM   2186  CG1 ILE A 287     -18.609   0.556  -6.227  1.00 82.44           C  
ATOM   2187  CG2 ILE A 287     -20.750  -0.022  -5.047  1.00 82.44           C  
ATOM   2188  CD1 ILE A 287     -17.891  -0.689  -5.719  1.00 82.44           C  
ATOM   2189  N   TYR A 288     -22.344  -2.012  -7.590  1.00 75.00           N  
ATOM   2190  CA  TYR A 288     -23.766  -2.314  -7.695  1.00 75.00           C  
ATOM   2191  C   TYR A 288     -24.203  -3.242  -6.574  1.00 75.00           C  
ATOM   2192  CB  TYR A 288     -24.078  -2.949  -9.055  1.00 75.00           C  
ATOM   2193  O   TYR A 288     -23.625  -4.312  -6.375  1.00 75.00           O  
ATOM   2194  CG  TYR A 288     -25.547  -3.271  -9.250  1.00 75.00           C  
ATOM   2195  CD1 TYR A 288     -25.984  -4.594  -9.305  1.00 75.00           C  
ATOM   2196  CD2 TYR A 288     -26.484  -2.258  -9.375  1.00 75.00           C  
ATOM   2197  CE1 TYR A 288     -27.328  -4.895  -9.484  1.00 75.00           C  
ATOM   2198  CE2 TYR A 288     -27.828  -2.549  -9.555  1.00 75.00           C  
ATOM   2199  OH  TYR A 288     -29.578  -4.164  -9.789  1.00 75.00           O  
ATOM   2200  CZ  TYR A 288     -28.234  -3.869  -9.609  1.00 75.00           C  
ATOM   2201  N   GLN A 289     -25.156  -2.828  -5.664  1.00 65.56           N  
ATOM   2202  CA  GLN A 289     -25.672  -3.693  -4.605  1.00 65.56           C  
ATOM   2203  C   GLN A 289     -27.156  -4.008  -4.824  1.00 65.56           C  
ATOM   2204  CB  GLN A 289     -25.469  -3.045  -3.236  1.00 65.56           C  
ATOM   2205  O   GLN A 289     -28.016  -3.166  -4.570  1.00 65.56           O  
ATOM   2206  CG  GLN A 289     -25.672  -4.004  -2.068  1.00 65.56           C  
ATOM   2207  CD  GLN A 289     -25.297  -3.385  -0.733  1.00 65.56           C  
ATOM   2208  NE2 GLN A 289     -25.656  -4.062   0.352  1.00 65.56           N  
ATOM   2209  OE1 GLN A 289     -24.703  -2.309  -0.677  1.00 65.56           O  
ATOM   2210  N   PRO A 290     -27.500  -5.055  -5.547  1.00 54.22           N  
ATOM   2211  CA  PRO A 290     -28.859  -5.352  -6.008  1.00 54.22           C  
ATOM   2212  C   PRO A 290     -29.688  -6.105  -4.969  1.00 54.22           C  
ATOM   2213  CB  PRO A 290     -28.625  -6.211  -7.254  1.00 54.22           C  
ATOM   2214  O   PRO A 290     -30.906  -5.930  -4.898  1.00 54.22           O  
ATOM   2215  CG  PRO A 290     -27.219  -6.703  -7.125  1.00 54.22           C  
ATOM   2216  CD  PRO A 290     -26.516  -5.863  -6.094  1.00 54.22           C  
ATOM   2217  N   GLU A 291     -29.438  -6.070  -3.424  1.00 55.75           N  
ATOM   2218  CA  GLU A 291     -30.297  -6.766  -2.482  1.00 55.75           C  
ATOM   2219  C   GLU A 291     -29.531  -7.215  -1.245  1.00 55.75           C  
ATOM   2220  CB  GLU A 291     -30.969  -7.969  -3.154  1.00 55.75           C  
ATOM   2221  O   GLU A 291     -28.406  -7.730  -1.356  1.00 55.75           O  
ATOM   2222  CG  GLU A 291     -32.125  -7.602  -4.074  1.00 55.75           C  
ATOM   2223  CD  GLU A 291     -32.812  -8.812  -4.691  1.00 55.75           C  
ATOM   2224  OE1 GLU A 291     -33.781  -8.633  -5.453  1.00 55.75           O  
ATOM   2225  OE2 GLU A 291     -32.375  -9.945  -4.406  1.00 55.75           O  
ATOM   2226  N   GLY A 292     -29.453  -6.477  -0.090  1.00 48.50           N  
ATOM   2227  CA  GLY A 292     -29.328  -6.539   1.358  1.00 48.50           C  
ATOM   2228  C   GLY A 292     -28.625  -7.793   1.846  1.00 48.50           C  
ATOM   2229  O   GLY A 292     -28.578  -8.055   3.051  1.00 48.50           O  
ATOM   2230  N   ASN A 293     -27.750  -8.531   1.186  1.00 44.25           N  
ATOM   2231  CA  ASN A 293     -27.000  -9.531   1.935  1.00 44.25           C  
ATOM   2232  C   ASN A 293     -25.500  -9.281   1.850  1.00 44.25           C  
ATOM   2233  CB  ASN A 293     -27.328 -10.938   1.435  1.00 44.25           C  
ATOM   2234  O   ASN A 293     -24.906  -9.375   0.772  1.00 44.25           O  
ATOM   2235  CG  ASN A 293     -28.547 -11.531   2.123  1.00 44.25           C  
ATOM   2236  ND2 ASN A 293     -29.000 -12.680   1.641  1.00 44.25           N  
ATOM   2237  OD1 ASN A 293     -29.062 -10.953   3.082  1.00 44.25           O  
ATOM   2238  N   VAL A 294     -24.922  -8.281   2.471  1.00 48.09           N  
ATOM   2239  CA  VAL A 294     -23.516  -7.996   2.705  1.00 48.09           C  
ATOM   2240  C   VAL A 294     -22.844  -9.211   3.334  1.00 48.09           C  
ATOM   2241  CB  VAL A 294     -23.328  -6.754   3.607  1.00 48.09           C  
ATOM   2242  O   VAL A 294     -23.312  -9.734   4.352  1.00 48.09           O  
ATOM   2243  CG1 VAL A 294     -21.844  -6.453   3.807  1.00 48.09           C  
ATOM   2244  CG2 VAL A 294     -24.047  -5.547   3.010  1.00 48.09           C  
ATOM   2245  N   THR A 295     -22.516 -10.234   2.580  1.00 39.25           N  
ATOM   2246  CA  THR A 295     -21.609 -11.320   2.959  1.00 39.25           C  
ATOM   2247  C   THR A 295     -20.547 -10.820   3.936  1.00 39.25           C  
ATOM   2248  CB  THR A 295     -20.922 -11.930   1.723  1.00 39.25           C  
ATOM   2249  O   THR A 295     -19.891  -9.805   3.686  1.00 39.25           O  
ATOM   2250  CG2 THR A 295     -21.484 -13.320   1.421  1.00 39.25           C  
ATOM   2251  OG1 THR A 295     -21.156 -11.086   0.589  1.00 39.25           O  
ATOM   2252  N   ILE A 296     -20.875 -10.617   5.234  1.00 36.06           N  
ATOM   2253  CA  ILE A 296     -20.000 -10.625   6.395  1.00 36.06           C  
ATOM   2254  C   ILE A 296     -18.781 -11.500   6.113  1.00 36.06           C  
ATOM   2255  CB  ILE A 296     -20.734 -11.117   7.660  1.00 36.06           C  
ATOM   2256  O   ILE A 296     -18.922 -12.672   5.750  1.00 36.06           O  
ATOM   2257  CG1 ILE A 296     -22.172 -10.602   7.680  1.00 36.06           C  
ATOM   2258  CG2 ILE A 296     -19.984 -10.695   8.922  1.00 36.06           C  
ATOM   2259  CD1 ILE A 296     -23.078 -11.305   8.688  1.00 36.06           C  
ATOM   2260  N   ILE A 297     -17.766 -11.102   5.367  1.00 40.81           N  
ATOM   2261  CA  ILE A 297     -16.469 -11.742   5.312  1.00 40.81           C  
ATOM   2262  C   ILE A 297     -15.906 -11.898   6.727  1.00 40.81           C  
ATOM   2263  CB  ILE A 297     -15.477 -10.945   4.430  1.00 40.81           C  
ATOM   2264  O   ILE A 297     -15.742 -10.906   7.449  1.00 40.81           O  
ATOM   2265  CG1 ILE A 297     -16.062 -10.727   3.033  1.00 40.81           C  
ATOM   2266  CG2 ILE A 297     -14.125 -11.664   4.348  1.00 40.81           C  
ATOM   2267  CD1 ILE A 297     -15.180  -9.906   2.107  1.00 40.81           C  
ATOM   2268  N   GLY A 298     -16.156 -12.953   7.520  1.00 33.12           N  
ATOM   2269  CA  GLY A 298     -15.469 -13.742   8.531  1.00 33.12           C  
ATOM   2270  C   GLY A 298     -14.992 -15.086   8.016  1.00 33.12           C  
ATOM   2271  O   GLY A 298     -15.758 -15.820   7.383  1.00 33.12           O  
TER    2272      GLY A 298                                                      
ENDMDL                                                                          
END                                                                             
