# Supplementary material for: Towards a molecular picture of the archaeal cell surface
Source: Nat Commun. 2024 Nov 29;15:10401. doi: 10.1038/s41467-024-53986-9 (PMC11607397; doi:10.1038/s41467-024-53986-9)
Supplement: Supplementary file 5 — Supplementary Dataset 1 [file 41467_2024_53986_MOESM5_ESM.zip › Archaellum_Homologues_2024/HS1genome_1617_Sulfodiicoccus_acidiphilus/HS1genome_1617_Sulfodiicoccus_acidiphilus_34e1f_unrelaxed_rank_002_alphafold2_ptm_model_5_seed_000.pdb]

MODEL     1                                                                     
ATOM      1  N   MET A   1     -28.172  51.781  97.312  1.00 57.75           N  
ATOM      2  CA  MET A   1     -27.594  53.094  97.625  1.00 57.75           C  
ATOM      3  C   MET A   1     -26.078  53.062  97.562  1.00 57.75           C  
ATOM      4  CB  MET A   1     -28.047  53.594  99.000  1.00 57.75           C  
ATOM      5  O   MET A   1     -25.453  52.219  98.250  1.00 57.75           O  
ATOM      6  CG  MET A   1     -29.531  53.938  99.062  1.00 57.75           C  
ATOM      7  SD  MET A   1     -29.953  54.844 100.625  1.00 57.75           S  
ATOM      8  CE  MET A   1     -30.734  56.344  99.938  1.00 57.75           C  
ATOM      9  N   SER A   2     -25.438  53.656  96.500  1.00 54.44           N  
ATOM     10  CA  SER A   2     -24.531  54.750  96.812  1.00 54.44           C  
ATOM     11  C   SER A   2     -23.750  55.188  95.562  1.00 54.44           C  
ATOM     12  CB  SER A   2     -23.562  54.344  97.938  1.00 54.44           C  
ATOM     13  O   SER A   2     -23.000  54.375  95.000  1.00 54.44           O  
ATOM     14  OG  SER A   2     -22.625  55.375  98.188  1.00 54.44           O  
ATOM     15  N   GLY A   3     -24.500  56.062  94.938  1.00 51.28           N  
ATOM     16  CA  GLY A   3     -24.406  57.125  93.938  1.00 51.28           C  
ATOM     17  C   GLY A   3     -23.547  58.281  94.438  1.00 51.28           C  
ATOM     18  O   GLY A   3     -23.812  58.906  95.438  1.00 51.28           O  
ATOM     19  N   ARG A   4     -22.219  58.188  94.062  1.00 64.44           N  
ATOM     20  CA  ARG A   4     -21.297  59.312  94.188  1.00 64.44           C  
ATOM     21  C   ARG A   4     -20.953  59.844  92.812  1.00 64.44           C  
ATOM     22  CB  ARG A   4     -20.016  58.875  94.875  1.00 64.44           C  
ATOM     23  O   ARG A   4     -20.547  59.125  91.875  1.00 64.44           O  
ATOM     24  CG  ARG A   4     -20.156  58.812  96.375  1.00 64.44           C  
ATOM     25  CD  ARG A   4     -18.812  58.594  97.062  1.00 64.44           C  
ATOM     26  NE  ARG A   4     -18.922  58.656  98.500  1.00 64.44           N  
ATOM     27  NH1 ARG A   4     -16.641  58.625  98.938  1.00 64.44           N  
ATOM     28  NH2 ARG A   4     -18.109  58.750 100.688  1.00 64.44           N  
ATOM     29  CZ  ARG A   4     -17.891  58.688  99.375  1.00 64.44           C  
ATOM     30  N   GLN A   5     -21.625  61.000  92.500  1.00 53.81           N  
ATOM     31  CA  GLN A   5     -21.734  62.312  91.875  1.00 53.81           C  
ATOM     32  C   GLN A   5     -20.406  63.031  91.938  1.00 53.81           C  
ATOM     33  CB  GLN A   5     -22.828  63.125  92.562  1.00 53.81           C  
ATOM     34  O   GLN A   5     -19.812  63.188  93.000  1.00 53.81           O  
ATOM     35  CG  GLN A   5     -24.219  62.875  92.000  1.00 53.81           C  
ATOM     36  CD  GLN A   5     -25.250  63.844  92.562  1.00 53.81           C  
ATOM     37  NE2 GLN A   5     -26.500  63.375  92.688  1.00 53.81           N  
ATOM     38  OE1 GLN A   5     -24.938  65.000  92.812  1.00 53.81           O  
ATOM     39  N   LEU A   6     -19.828  62.969  90.875  1.00 59.19           N  
ATOM     40  CA  LEU A   6     -18.609  63.594  90.375  1.00 59.19           C  
ATOM     41  C   LEU A   6     -18.922  64.500  89.188  1.00 59.19           C  
ATOM     42  CB  LEU A   6     -17.594  62.500  89.938  1.00 59.19           C  
ATOM     43  O   LEU A   6     -19.578  64.062  88.250  1.00 59.19           O  
ATOM     44  CG  LEU A   6     -16.125  62.938  89.938  1.00 59.19           C  
ATOM     45  CD1 LEU A   6     -15.461  62.594  91.250  1.00 59.19           C  
ATOM     46  CD2 LEU A   6     -15.391  62.281  88.750  1.00 59.19           C  
ATOM     47  N   ILE A   7     -18.734  65.750  89.375  1.00 52.62           N  
ATOM     48  CA  ILE A   7     -18.547  67.188  89.125  1.00 52.62           C  
ATOM     49  C   ILE A   7     -17.344  67.375  88.188  1.00 52.62           C  
ATOM     50  CB  ILE A   7     -18.359  68.000  90.375  1.00 52.62           C  
ATOM     51  O   ILE A   7     -16.250  66.938  88.500  1.00 52.62           O  
ATOM     52  CG1 ILE A   7     -19.594  67.875  91.312  1.00 52.62           C  
ATOM     53  CG2 ILE A   7     -18.078  69.500  90.062  1.00 52.62           C  
ATOM     54  CD1 ILE A   7     -19.484  68.625  92.625  1.00 52.62           C  
ATOM     55  N   ILE A   8     -17.688  67.875  87.125  1.00 60.09           N  
ATOM     56  CA  ILE A   8     -17.375  68.062  85.750  1.00 60.09           C  
ATOM     57  C   ILE A   8     -17.156  69.562  85.438  1.00 60.09           C  
ATOM     58  CB  ILE A   8     -18.500  67.500  84.812  1.00 60.09           C  
ATOM     59  O   ILE A   8     -18.000  70.375  85.750  1.00 60.09           O  
ATOM     60  CG1 ILE A   8     -18.703  66.000  85.125  1.00 60.09           C  
ATOM     61  CG2 ILE A   8     -18.172  67.750  83.375  1.00 60.09           C  
ATOM     62  CD1 ILE A   8     -19.891  65.375  84.375  1.00 60.09           C  
ATOM     63  N   ALA A   9     -16.125  69.812  84.938  1.00 53.25           N  
ATOM     64  CA  ALA A   9     -15.391  71.000  84.438  1.00 53.25           C  
ATOM     65  C   ALA A   9     -15.188  70.812  82.938  1.00 53.25           C  
ATOM     66  CB  ALA A   9     -14.039  71.125  85.125  1.00 53.25           C  
ATOM     67  O   ALA A   9     -14.820  69.750  82.438  1.00 53.25           O  
ATOM     68  N   VAL A  10     -15.531  71.812  82.312  1.00 60.56           N  
ATOM     69  CA  VAL A  10     -15.812  71.938  80.875  1.00 60.56           C  
ATOM     70  C   VAL A  10     -14.898  73.000  80.312  1.00 60.56           C  
ATOM     71  CB  VAL A  10     -17.297  72.312  80.625  1.00 60.56           C  
ATOM     72  O   VAL A  10     -14.773  74.125  80.875  1.00 60.56           O  
ATOM     73  CG1 VAL A  10     -17.562  72.500  79.125  1.00 60.56           C  
ATOM     74  CG2 VAL A  10     -18.203  71.250  81.250  1.00 60.56           C  
ATOM     75  N   LYS A  11     -14.258  72.688  79.375  1.00 50.53           N  
ATOM     76  CA  LYS A  11     -13.227  73.250  78.500  1.00 50.53           C  
ATOM     77  C   LYS A  11     -13.805  73.625  77.125  1.00 50.53           C  
ATOM     78  CB  LYS A  11     -12.109  72.188  78.312  1.00 50.53           C  
ATOM     79  O   LYS A  11     -14.555  72.875  76.562  1.00 50.53           O  
ATOM     80  CG  LYS A  11     -10.711  72.812  78.312  1.00 50.53           C  
ATOM     81  CD  LYS A  11      -9.641  71.688  78.188  1.00 50.53           C  
ATOM     82  CE  LYS A  11      -8.242  72.312  78.250  1.00 50.53           C  
ATOM     83  NZ  LYS A  11      -7.207  71.375  77.750  1.00 50.53           N  
ATOM     84  N   ARG A  12     -13.477  74.750  76.688  1.00 54.75           N  
ATOM     85  CA  ARG A  12     -13.859  75.625  75.562  1.00 54.75           C  
ATOM     86  C   ARG A  12     -12.797  75.562  74.500  1.00 54.75           C  
ATOM     87  CB  ARG A  12     -14.086  77.062  76.062  1.00 54.75           C  
ATOM     88  O   ARG A  12     -11.609  75.812  74.750  1.00 54.75           O  
ATOM     89  CG  ARG A  12     -15.555  77.438  76.188  1.00 54.75           C  
ATOM     90  CD  ARG A  12     -15.742  78.938  76.375  1.00 54.75           C  
ATOM     91  NE  ARG A  12     -17.094  79.250  76.812  1.00 54.75           N  
ATOM     92  NH1 ARG A  12     -16.969  81.500  76.188  1.00 54.75           N  
ATOM     93  NH2 ARG A  12     -18.891  80.688  77.125  1.00 54.75           N  
ATOM     94  CZ  ARG A  12     -17.656  80.438  76.688  1.00 54.75           C  
ATOM     95  N   VAL A  13     -13.133  75.375  73.312  1.00 54.50           N  
ATOM     96  CA  VAL A  13     -12.305  75.188  72.125  1.00 54.50           C  
ATOM     97  C   VAL A  13     -12.562  76.312  71.125  1.00 54.50           C  
ATOM     98  CB  VAL A  13     -12.562  73.812  71.438  1.00 54.50           C  
ATOM     99  O   VAL A  13     -13.711  76.688  70.875  1.00 54.50           O  
ATOM    100  CG1 VAL A  13     -11.695  73.688  70.188  1.00 54.50           C  
ATOM    101  CG2 VAL A  13     -12.297  72.688  72.375  1.00 54.50           C  
ATOM    102  N   SER A  14     -11.641  77.000  70.375  1.00 65.69           N  
ATOM    103  CA  SER A  14     -11.281  78.062  69.500  1.00 65.69           C  
ATOM    104  C   SER A  14     -11.547  77.750  68.062  1.00 65.69           C  
ATOM    105  CB  SER A  14      -9.805  78.438  69.688  1.00 65.69           C  
ATOM    106  O   SER A  14     -11.383  76.625  67.625  1.00 65.69           O  
ATOM    107  OG  SER A  14      -9.234  78.875  68.438  1.00 65.69           O  
ATOM    108  N   LEU A  15     -12.094  78.688  67.062  1.00 66.50           N  
ATOM    109  CA  LEU A  15     -12.586  78.938  65.688  1.00 66.50           C  
ATOM    110  C   LEU A  15     -11.508  78.562  64.688  1.00 66.50           C  
ATOM    111  CB  LEU A  15     -13.039  80.375  65.562  1.00 66.50           C  
ATOM    112  O   LEU A  15     -11.812  78.062  63.594  1.00 66.50           O  
ATOM    113  CG  LEU A  15     -13.914  80.688  64.312  1.00 66.50           C  
ATOM    114  CD1 LEU A  15     -15.297  80.062  64.500  1.00 66.50           C  
ATOM    115  CD2 LEU A  15     -14.016  82.188  64.062  1.00 66.50           C  
ATOM    116  N   LYS A  16     -10.156  78.875  64.938  1.00 69.75           N  
ATOM    117  CA  LYS A  16      -9.016  78.500  64.188  1.00 69.75           C  
ATOM    118  C   LYS A  16      -8.891  76.938  64.125  1.00 69.75           C  
ATOM    119  CB  LYS A  16      -7.723  79.125  64.688  1.00 69.75           C  
ATOM    120  O   LYS A  16      -8.562  76.375  63.125  1.00 69.75           O  
ATOM    121  CG  LYS A  16      -7.402  80.438  64.125  1.00 69.75           C  
ATOM    122  CD  LYS A  16      -6.004  80.938  64.500  1.00 69.75           C  
ATOM    123  CE  LYS A  16      -5.734  82.375  64.000  1.00 69.75           C  
ATOM    124  NZ  LYS A  16      -4.305  82.750  64.188  1.00 69.75           N  
ATOM    125  N   SER A  17      -9.391  76.438  65.312  1.00 69.94           N  
ATOM    126  CA  SER A  17      -9.406  75.000  65.438  1.00 69.94           C  
ATOM    127  C   SER A  17     -10.477  74.375  64.500  1.00 69.94           C  
ATOM    128  CB  SER A  17      -9.648  74.562  66.875  1.00 69.94           C  
ATOM    129  O   SER A  17     -10.297  73.312  63.969  1.00 69.94           O  
ATOM    130  OG  SER A  17     -10.945  74.938  67.312  1.00 69.94           O  
ATOM    131  N   ALA A  18     -11.477  75.125  64.250  1.00 73.69           N  
ATOM    132  CA  ALA A  18     -12.594  74.625  63.469  1.00 73.69           C  
ATOM    133  C   ALA A  18     -12.242  74.562  61.969  1.00 73.69           C  
ATOM    134  CB  ALA A  18     -13.844  75.500  63.688  1.00 73.69           C  
ATOM    135  O   ALA A  18     -12.609  73.625  61.281  1.00 73.69           O  
ATOM    136  N   ILE A  19     -11.602  75.562  61.375  1.00 76.88           N  
ATOM    137  CA  ILE A  19     -11.242  75.625  59.969  1.00 76.88           C  
ATOM    138  C   ILE A  19     -10.188  74.625  59.625  1.00 76.88           C  
ATOM    139  CB  ILE A  19     -10.734  77.062  59.594  1.00 76.88           C  
ATOM    140  O   ILE A  19     -10.242  73.938  58.594  1.00 76.88           O  
ATOM    141  CG1 ILE A  19     -11.867  78.062  59.656  1.00 76.88           C  
ATOM    142  CG2 ILE A  19     -10.117  77.062  58.188  1.00 76.88           C  
ATOM    143  CD1 ILE A  19     -11.430  79.500  59.438  1.00 76.88           C  
ATOM    144  N   ARG A  20      -9.219  74.438  60.500  1.00 74.56           N  
ATOM    145  CA  ARG A  20      -8.234  73.375  60.375  1.00 74.56           C  
ATOM    146  C   ARG A  20      -8.898  72.000  60.375  1.00 74.56           C  
ATOM    147  CB  ARG A  20      -7.191  73.438  61.469  1.00 74.56           C  
ATOM    148  O   ARG A  20      -8.484  71.062  59.625  1.00 74.56           O  
ATOM    149  CG  ARG A  20      -6.078  74.438  61.219  1.00 74.56           C  
ATOM    150  CD  ARG A  20      -5.012  74.438  62.281  1.00 74.56           C  
ATOM    151  NE  ARG A  20      -4.738  75.750  62.812  1.00 74.56           N  
ATOM    152  NH1 ARG A  20      -2.998  75.062  64.188  1.00 74.56           N  
ATOM    153  NH2 ARG A  20      -3.623  77.250  64.125  1.00 74.56           N  
ATOM    154  CZ  ARG A  20      -3.787  76.000  63.719  1.00 74.56           C  
ATOM    155  N   ALA A  21      -9.922  71.938  61.156  1.00 74.62           N  
ATOM    156  CA  ALA A  21     -10.656  70.688  61.250  1.00 74.62           C  
ATOM    157  C   ALA A  21     -11.406  70.375  59.969  1.00 74.62           C  
ATOM    158  CB  ALA A  21     -11.625  70.688  62.438  1.00 74.62           C  
ATOM    159  O   ALA A  21     -11.477  69.188  59.531  1.00 74.62           O  
ATOM    160  N   TYR A  22     -11.977  71.375  59.375  1.00 75.69           N  
ATOM    161  CA  TYR A  22     -12.734  71.188  58.125  1.00 75.69           C  
ATOM    162  C   TYR A  22     -11.820  70.812  56.969  1.00 75.69           C  
ATOM    163  CB  TYR A  22     -13.500  72.500  57.781  1.00 75.69           C  
ATOM    164  O   TYR A  22     -12.141  69.938  56.219  1.00 75.69           O  
ATOM    165  CG  TYR A  22     -14.266  72.438  56.469  1.00 75.69           C  
ATOM    166  CD1 TYR A  22     -13.805  73.062  55.344  1.00 75.69           C  
ATOM    167  CD2 TYR A  22     -15.445  71.688  56.406  1.00 75.69           C  
ATOM    168  CE1 TYR A  22     -14.508  73.000  54.125  1.00 75.69           C  
ATOM    169  CE2 TYR A  22     -16.156  71.625  55.219  1.00 75.69           C  
ATOM    170  OH  TYR A  22     -16.391  72.188  52.906  1.00 75.69           O  
ATOM    171  CZ  TYR A  22     -15.680  72.250  54.094  1.00 75.69           C  
ATOM    172  N   ASN A  23     -10.688  71.625  56.781  1.00 75.81           N  
ATOM    173  CA  ASN A  23      -9.711  71.312  55.719  1.00 75.81           C  
ATOM    174  C   ASN A  23      -9.117  69.938  55.906  1.00 75.81           C  
ATOM    175  CB  ASN A  23      -8.594  72.375  55.719  1.00 75.81           C  
ATOM    176  O   ASN A  23      -8.844  69.250  54.906  1.00 75.81           O  
ATOM    177  CG  ASN A  23      -9.000  73.625  55.000  1.00 75.81           C  
ATOM    178  ND2 ASN A  23      -8.250  74.688  55.219  1.00 75.81           N  
ATOM    179  OD1 ASN A  23      -9.977  73.625  54.250  1.00 75.81           O  
ATOM    180  N   ARG A  24      -9.016  69.438  57.094  1.00 74.06           N  
ATOM    181  CA  ARG A  24      -8.578  68.062  57.406  1.00 74.06           C  
ATOM    182  C   ARG A  24      -9.594  67.062  56.906  1.00 74.06           C  
ATOM    183  CB  ARG A  24      -8.336  67.938  58.906  1.00 74.06           C  
ATOM    184  O   ARG A  24      -9.227  66.000  56.375  1.00 74.06           O  
ATOM    185  CG  ARG A  24      -6.879  67.750  59.281  1.00 74.06           C  
ATOM    186  CD  ARG A  24      -6.719  67.312  60.750  1.00 74.06           C  
ATOM    187  NE  ARG A  24      -7.141  68.438  61.625  1.00 74.06           N  
ATOM    188  NH1 ARG A  24      -5.035  68.812  62.500  1.00 74.06           N  
ATOM    189  NH2 ARG A  24      -6.820  70.062  63.219  1.00 74.06           N  
ATOM    190  CZ  ARG A  24      -6.332  69.062  62.438  1.00 74.06           C  
ATOM    191  N   LYS A  25     -10.844  67.438  57.094  1.00 72.75           N  
ATOM    192  CA  LYS A  25     -11.906  66.562  56.719  1.00 72.75           C  
ATOM    193  C   LYS A  25     -11.992  66.375  55.219  1.00 72.75           C  
ATOM    194  CB  LYS A  25     -13.250  67.000  57.281  1.00 72.75           C  
ATOM    195  O   LYS A  25     -12.195  65.312  54.688  1.00 72.75           O  
ATOM    196  CG  LYS A  25     -14.336  65.938  57.219  1.00 72.75           C  
ATOM    197  CD  LYS A  25     -15.594  66.375  57.969  1.00 72.75           C  
ATOM    198  CE  LYS A  25     -16.656  65.250  57.969  1.00 72.75           C  
ATOM    199  NZ  LYS A  25     -17.922  65.750  58.625  1.00 72.75           N  
ATOM    200  N   MET A  26     -11.898  67.500  54.406  1.00 73.25           N  
ATOM    201  CA  MET A  26     -11.984  67.438  52.969  1.00 73.25           C  
ATOM    202  C   MET A  26     -10.773  66.750  52.344  1.00 73.25           C  
ATOM    203  CB  MET A  26     -12.086  68.875  52.406  1.00 73.25           C  
ATOM    204  O   MET A  26     -10.883  66.125  51.281  1.00 73.25           O  
ATOM    205  CG  MET A  26     -13.477  69.500  52.562  1.00 73.25           C  
ATOM    206  SD  MET A  26     -14.734  68.625  51.531  1.00 73.25           S  
ATOM    207  CE  MET A  26     -15.656  70.062  50.906  1.00 73.25           C  
ATOM    208  N   ARG A  27      -9.539  67.000  52.938  1.00 72.69           N  
ATOM    209  CA  ARG A  27      -8.344  66.312  52.469  1.00 72.69           C  
ATOM    210  C   ARG A  27      -8.500  64.812  52.656  1.00 72.69           C  
ATOM    211  CB  ARG A  27      -7.109  66.812  53.250  1.00 72.69           C  
ATOM    212  O   ARG A  27      -8.016  64.000  51.844  1.00 72.69           O  
ATOM    213  CG  ARG A  27      -6.547  68.125  52.719  1.00 72.69           C  
ATOM    214  CD  ARG A  27      -5.301  68.500  53.500  1.00 72.69           C  
ATOM    215  NE  ARG A  27      -4.113  67.812  53.031  1.00 72.69           N  
ATOM    216  NH1 ARG A  27      -2.699  68.688  54.625  1.00 72.69           N  
ATOM    217  NH2 ARG A  27      -1.895  67.250  53.062  1.00 72.69           N  
ATOM    218  CZ  ARG A  27      -2.906  67.938  53.562  1.00 72.69           C  
ATOM    219  N   ARG A  28      -9.188  64.375  53.688  1.00 71.94           N  
ATOM    220  CA  ARG A  28      -9.383  62.938  53.969  1.00 71.94           C  
ATOM    221  C   ARG A  28     -10.305  62.312  52.906  1.00 71.94           C  
ATOM    222  CB  ARG A  28      -9.945  62.719  55.375  1.00 71.94           C  
ATOM    223  O   ARG A  28     -10.148  61.125  52.562  1.00 71.94           O  
ATOM    224  CG  ARG A  28      -8.930  62.906  56.469  1.00 71.94           C  
ATOM    225  CD  ARG A  28      -9.492  62.531  57.844  1.00 71.94           C  
ATOM    226  NE  ARG A  28      -8.516  62.719  58.906  1.00 71.94           N  
ATOM    227  NH1 ARG A  28      -9.938  62.062  60.594  1.00 71.94           N  
ATOM    228  NH2 ARG A  28      -7.789  62.688  61.062  1.00 71.94           N  
ATOM    229  CZ  ARG A  28      -8.750  62.500  60.188  1.00 71.94           C  
ATOM    230  N   ARG A  29     -11.297  63.094  52.438  1.00 73.75           N  
ATOM    231  CA  ARG A  29     -12.242  62.562  51.469  1.00 73.75           C  
ATOM    232  C   ARG A  29     -11.562  62.344  50.094  1.00 73.75           C  
ATOM    233  CB  ARG A  29     -13.445  63.500  51.312  1.00 73.75           C  
ATOM    234  O   ARG A  29     -11.867  61.375  49.406  1.00 73.75           O  
ATOM    235  CG  ARG A  29     -14.367  63.500  52.500  1.00 73.75           C  
ATOM    236  CD  ARG A  29     -15.609  64.375  52.250  1.00 73.75           C  
ATOM    237  NE  ARG A  29     -16.484  64.438  53.438  1.00 73.75           N  
ATOM    238  NH1 ARG A  29     -17.703  66.250  52.688  1.00 73.75           N  
ATOM    239  NH2 ARG A  29     -18.188  65.250  54.719  1.00 73.75           N  
ATOM    240  CZ  ARG A  29     -17.453  65.312  53.594  1.00 73.75           C  
ATOM    241  N   GLY A  30     -10.641  63.344  49.656  1.00 73.38           N  
ATOM    242  CA  GLY A  30      -9.898  63.188  48.406  1.00 73.38           C  
ATOM    243  C   GLY A  30      -8.938  62.031  48.438  1.00 73.38           C  
ATOM    244  O   GLY A  30      -8.805  61.281  47.438  1.00 73.38           O  
ATOM    245  N   LEU A  31      -8.250  61.781  49.656  1.00 76.56           N  
ATOM    246  CA  LEU A  31      -7.320  60.656  49.844  1.00 76.56           C  
ATOM    247  C   LEU A  31      -8.055  59.312  49.781  1.00 76.56           C  
ATOM    248  CB  LEU A  31      -6.570  60.812  51.156  1.00 76.56           C  
ATOM    249  O   LEU A  31      -7.551  58.344  49.250  1.00 76.56           O  
ATOM    250  CG  LEU A  31      -5.289  60.000  51.312  1.00 76.56           C  
ATOM    251  CD1 LEU A  31      -4.246  60.438  50.281  1.00 76.56           C  
ATOM    252  CD2 LEU A  31      -4.746  60.094  52.719  1.00 76.56           C  
ATOM    253  N   ALA A  32      -9.297  59.250  50.344  1.00 79.75           N  
ATOM    254  CA  ALA A  32     -10.078  58.000  50.344  1.00 79.75           C  
ATOM    255  C   ALA A  32     -10.547  57.656  48.938  1.00 79.75           C  
ATOM    256  CB  ALA A  32     -11.273  58.125  51.281  1.00 79.75           C  
ATOM    257  O   ALA A  32     -10.625  56.469  48.562  1.00 79.75           O  
ATOM    258  N   GLY A  33     -10.875  58.625  48.031  1.00 86.94           N  
ATOM    259  CA  GLY A  33     -11.273  58.406  46.656  1.00 86.94           C  
ATOM    260  C   GLY A  33     -10.164  57.844  45.781  1.00 86.94           C  
ATOM    261  O   GLY A  33     -10.398  56.938  44.969  1.00 86.94           O  
ATOM    262  N   LEU A  34      -8.977  58.438  46.062  1.00 87.75           N  
ATOM    263  CA  LEU A  34      -7.816  57.969  45.312  1.00 87.75           C  
ATOM    264  C   LEU A  34      -7.492  56.500  45.688  1.00 87.75           C  
ATOM    265  CB  LEU A  34      -6.605  58.844  45.594  1.00 87.75           C  
ATOM    266  O   LEU A  34      -7.156  55.719  44.844  1.00 87.75           O  
ATOM    267  CG  LEU A  34      -5.297  58.438  44.906  1.00 87.75           C  
ATOM    268  CD1 LEU A  34      -5.375  58.688  43.406  1.00 87.75           C  
ATOM    269  CD2 LEU A  34      -4.117  59.188  45.531  1.00 87.75           C  
ATOM    270  N   ASP A  35      -7.648  56.125  46.969  1.00 91.69           N  
ATOM    271  CA  ASP A  35      -7.422  54.750  47.469  1.00 91.69           C  
ATOM    272  C   ASP A  35      -8.398  53.781  46.844  1.00 91.69           C  
ATOM    273  CB  ASP A  35      -7.535  54.719  49.000  1.00 91.69           C  
ATOM    274  O   ASP A  35      -8.008  52.688  46.406  1.00 91.69           O  
ATOM    275  CG  ASP A  35      -6.785  53.531  49.625  1.00 91.69           C  
ATOM    276  OD1 ASP A  35      -5.891  52.969  48.938  1.00 91.69           O  
ATOM    277  OD2 ASP A  35      -7.098  53.188  50.781  1.00 91.69           O  
ATOM    278  N   THR A  36      -9.648  54.125  46.750  1.00 93.75           N  
ATOM    279  CA  THR A  36     -10.672  53.281  46.156  1.00 93.75           C  
ATOM    280  C   THR A  36     -10.422  53.125  44.656  1.00 93.75           C  
ATOM    281  CB  THR A  36     -12.078  53.844  46.375  1.00 93.75           C  
ATOM    282  O   THR A  36     -10.617  52.062  44.094  1.00 93.75           O  
ATOM    283  CG2 THR A  36     -12.492  53.719  47.844  1.00 93.75           C  
ATOM    284  OG1 THR A  36     -12.102  55.219  46.031  1.00 93.75           O  
ATOM    285  N   ALA A  37     -10.031  54.188  43.906  1.00 95.44           N  
ATOM    286  CA  ALA A  37      -9.727  54.125  42.469  1.00 95.44           C  
ATOM    287  C   ALA A  37      -8.602  53.125  42.188  1.00 95.44           C  
ATOM    288  CB  ALA A  37      -9.359  55.500  41.938  1.00 95.44           C  
ATOM    289  O   ALA A  37      -8.672  52.375  41.219  1.00 95.44           O  
ATOM    290  N   ILE A  38      -7.543  53.188  42.969  1.00 95.31           N  
ATOM    291  CA  ILE A  38      -6.406  52.281  42.781  1.00 95.31           C  
ATOM    292  C   ILE A  38      -6.855  50.844  42.938  1.00 95.31           C  
ATOM    293  CB  ILE A  38      -5.258  52.594  43.750  1.00 95.31           C  
ATOM    294  O   ILE A  38      -6.461  49.938  42.156  1.00 95.31           O  
ATOM    295  CG1 ILE A  38      -4.652  53.969  43.438  1.00 95.31           C  
ATOM    296  CG2 ILE A  38      -4.188  51.500  43.719  1.00 95.31           C  
ATOM    297  CD1 ILE A  38      -3.619  54.438  44.438  1.00 95.31           C  
ATOM    298  N   ILE A  39      -7.684  50.625  43.969  1.00 96.00           N  
ATOM    299  CA  ILE A  39      -8.219  49.281  44.188  1.00 96.00           C  
ATOM    300  C   ILE A  39      -9.086  48.875  43.000  1.00 96.00           C  
ATOM    301  CB  ILE A  39      -9.039  49.219  45.500  1.00 96.00           C  
ATOM    302  O   ILE A  39      -9.039  47.719  42.562  1.00 96.00           O  
ATOM    303  CG1 ILE A  39      -8.133  49.469  46.719  1.00 96.00           C  
ATOM    304  CG2 ILE A  39      -9.758  47.875  45.625  1.00 96.00           C  
ATOM    305  CD1 ILE A  39      -8.883  49.656  48.000  1.00 96.00           C  
ATOM    306  N   LEU A  40      -9.914  49.719  42.531  1.00 96.50           N  
ATOM    307  CA  LEU A  40     -10.758  49.438  41.375  1.00 96.50           C  
ATOM    308  C   LEU A  40      -9.914  49.062  40.156  1.00 96.50           C  
ATOM    309  CB  LEU A  40     -11.633  50.656  41.062  1.00 96.50           C  
ATOM    310  O   LEU A  40     -10.219  48.125  39.469  1.00 96.50           O  
ATOM    311  CG  LEU A  40     -12.570  50.500  39.844  1.00 96.50           C  
ATOM    312  CD1 LEU A  40     -13.625  49.438  40.125  1.00 96.50           C  
ATOM    313  CD2 LEU A  40     -13.227  51.844  39.531  1.00 96.50           C  
ATOM    314  N   ILE A  41      -8.750  49.875  39.844  1.00 96.12           N  
ATOM    315  CA  ILE A  41      -7.867  49.594  38.719  1.00 96.12           C  
ATOM    316  C   ILE A  41      -7.238  48.219  38.875  1.00 96.12           C  
ATOM    317  CB  ILE A  41      -6.762  50.656  38.562  1.00 96.12           C  
ATOM    318  O   ILE A  41      -7.141  47.438  37.938  1.00 96.12           O  
ATOM    319  CG1 ILE A  41      -7.375  52.000  38.156  1.00 96.12           C  
ATOM    320  CG2 ILE A  41      -5.691  50.219  37.562  1.00 96.12           C  
ATOM    321  CD1 ILE A  41      -6.387  53.156  38.156  1.00 96.12           C  
ATOM    322  N   ALA A  42      -6.777  47.906  40.156  1.00 97.00           N  
ATOM    323  CA  ALA A  42      -6.180  46.625  40.438  1.00 97.00           C  
ATOM    324  C   ALA A  42      -7.180  45.500  40.188  1.00 97.00           C  
ATOM    325  CB  ALA A  42      -5.660  46.562  41.875  1.00 97.00           C  
ATOM    326  O   ALA A  42      -6.828  44.438  39.656  1.00 97.00           O  
ATOM    327  N   PHE A  43      -8.398  45.562  40.625  1.00 96.31           N  
ATOM    328  CA  PHE A  43      -9.445  44.562  40.406  1.00 96.31           C  
ATOM    329  C   PHE A  43      -9.703  44.344  38.938  1.00 96.31           C  
ATOM    330  CB  PHE A  43     -10.742  45.000  41.125  1.00 96.31           C  
ATOM    331  O   PHE A  43      -9.820  43.188  38.500  1.00 96.31           O  
ATOM    332  CG  PHE A  43     -11.828  43.969  41.062  1.00 96.31           C  
ATOM    333  CD1 PHE A  43     -12.883  44.062  40.188  1.00 96.31           C  
ATOM    334  CD2 PHE A  43     -11.789  42.875  41.938  1.00 96.31           C  
ATOM    335  CE1 PHE A  43     -13.891  43.125  40.156  1.00 96.31           C  
ATOM    336  CE2 PHE A  43     -12.789  41.906  41.906  1.00 96.31           C  
ATOM    337  CZ  PHE A  43     -13.844  42.031  41.000  1.00 96.31           C  
ATOM    338  N   ILE A  44      -9.766  45.375  38.156  1.00 97.31           N  
ATOM    339  CA  ILE A  44     -10.016  45.312  36.719  1.00 97.31           C  
ATOM    340  C   ILE A  44      -8.844  44.594  36.031  1.00 97.31           C  
ATOM    341  CB  ILE A  44     -10.234  46.719  36.125  1.00 97.31           C  
ATOM    342  O   ILE A  44      -9.047  43.750  35.156  1.00 97.31           O  
ATOM    343  CG1 ILE A  44     -11.578  47.281  36.594  1.00 97.31           C  
ATOM    344  CG2 ILE A  44     -10.164  46.656  34.594  1.00 97.31           C  
ATOM    345  CD1 ILE A  44     -11.797  48.750  36.188  1.00 97.31           C  
ATOM    346  N   ILE A  45      -7.625  44.938  36.375  1.00 97.19           N  
ATOM    347  CA  ILE A  45      -6.430  44.344  35.781  1.00 97.19           C  
ATOM    348  C   ILE A  45      -6.383  42.844  36.062  1.00 97.19           C  
ATOM    349  CB  ILE A  45      -5.145  45.031  36.281  1.00 97.19           C  
ATOM    350  O   ILE A  45      -6.121  42.062  35.156  1.00 97.19           O  
ATOM    351  CG1 ILE A  45      -5.070  46.469  35.781  1.00 97.19           C  
ATOM    352  CG2 ILE A  45      -3.904  44.250  35.875  1.00 97.19           C  
ATOM    353  CD1 ILE A  45      -3.875  47.250  36.312  1.00 97.19           C  
ATOM    354  N   THR A  46      -6.660  42.469  37.375  1.00 96.62           N  
ATOM    355  CA  THR A  46      -6.672  41.062  37.719  1.00 96.62           C  
ATOM    356  C   THR A  46      -7.734  40.312  36.906  1.00 96.62           C  
ATOM    357  CB  THR A  46      -6.930  40.844  39.219  1.00 96.62           C  
ATOM    358  O   THR A  46      -7.492  39.188  36.438  1.00 96.62           O  
ATOM    359  CG2 THR A  46      -5.746  41.344  40.062  1.00 96.62           C  
ATOM    360  OG1 THR A  46      -8.102  41.594  39.594  1.00 96.62           O  
ATOM    361  N   ALA A  47      -8.938  40.875  36.844  1.00 97.69           N  
ATOM    362  CA  ALA A  47     -10.008  40.281  36.062  1.00 97.69           C  
ATOM    363  C   ALA A  47      -9.578  40.125  34.594  1.00 97.69           C  
ATOM    364  CB  ALA A  47     -11.273  41.125  36.156  1.00 97.69           C  
ATOM    365  O   ALA A  47      -9.844  39.094  33.969  1.00 97.69           O  
ATOM    366  N   SER A  48      -8.906  41.188  33.969  1.00 97.12           N  
ATOM    367  CA  SER A  48      -8.430  41.156  32.594  1.00 97.12           C  
ATOM    368  C   SER A  48      -7.414  40.062  32.375  1.00 97.12           C  
ATOM    369  CB  SER A  48      -7.816  42.531  32.250  1.00 97.12           C  
ATOM    370  O   SER A  48      -7.473  39.344  31.359  1.00 97.12           O  
ATOM    371  OG  SER A  48      -8.797  43.531  32.281  1.00 97.12           O  
ATOM    372  N   VAL A  49      -6.516  39.906  33.281  1.00 97.44           N  
ATOM    373  CA  VAL A  49      -5.484  38.875  33.156  1.00 97.44           C  
ATOM    374  C   VAL A  49      -6.121  37.469  33.188  1.00 97.44           C  
ATOM    375  CB  VAL A  49      -4.418  39.000  34.250  1.00 97.44           C  
ATOM    376  O   VAL A  49      -5.777  36.625  32.375  1.00 97.44           O  
ATOM    377  CG1 VAL A  49      -3.488  37.781  34.250  1.00 97.44           C  
ATOM    378  CG2 VAL A  49      -3.621  40.281  34.094  1.00 97.44           C  
ATOM    379  N   LEU A  50      -7.047  37.312  34.094  1.00 96.62           N  
ATOM    380  CA  LEU A  50      -7.750  36.031  34.188  1.00 96.62           C  
ATOM    381  C   LEU A  50      -8.516  35.750  32.906  1.00 96.62           C  
ATOM    382  CB  LEU A  50      -8.711  36.031  35.375  1.00 96.62           C  
ATOM    383  O   LEU A  50      -8.547  34.625  32.438  1.00 96.62           O  
ATOM    384  CG  LEU A  50      -8.062  35.969  36.750  1.00 96.62           C  
ATOM    385  CD1 LEU A  50      -9.117  36.125  37.844  1.00 96.62           C  
ATOM    386  CD2 LEU A  50      -7.324  34.625  36.938  1.00 96.62           C  
ATOM    387  N   ALA A  51      -9.188  36.750  32.375  1.00 97.69           N  
ATOM    388  CA  ALA A  51      -9.922  36.594  31.109  1.00 97.69           C  
ATOM    389  C   ALA A  51      -8.977  36.219  29.969  1.00 97.69           C  
ATOM    390  CB  ALA A  51     -10.672  37.875  30.781  1.00 97.69           C  
ATOM    391  O   ALA A  51      -9.305  35.375  29.125  1.00 97.69           O  
ATOM    392  N   TYR A  52      -7.891  36.812  29.891  1.00 97.25           N  
ATOM    393  CA  TYR A  52      -6.902  36.531  28.859  1.00 97.25           C  
ATOM    394  C   TYR A  52      -6.434  35.094  28.922  1.00 97.25           C  
ATOM    395  CB  TYR A  52      -5.703  37.469  29.000  1.00 97.25           C  
ATOM    396  O   TYR A  52      -6.371  34.406  27.906  1.00 97.25           O  
ATOM    397  CG  TYR A  52      -4.605  37.219  27.984  1.00 97.25           C  
ATOM    398  CD1 TYR A  52      -3.467  36.500  28.344  1.00 97.25           C  
ATOM    399  CD2 TYR A  52      -4.707  37.688  26.688  1.00 97.25           C  
ATOM    400  CE1 TYR A  52      -2.453  36.250  27.422  1.00 97.25           C  
ATOM    401  CE2 TYR A  52      -3.699  37.438  25.750  1.00 97.25           C  
ATOM    402  OH  TYR A  52      -1.576  36.500  25.219  1.00 97.25           O  
ATOM    403  CZ  TYR A  52      -2.578  36.719  26.141  1.00 97.25           C  
ATOM    404  N   VAL A  53      -6.094  34.688  30.078  1.00 97.31           N  
ATOM    405  CA  VAL A  53      -5.633  33.312  30.281  1.00 97.31           C  
ATOM    406  C   VAL A  53      -6.730  32.312  29.875  1.00 97.31           C  
ATOM    407  CB  VAL A  53      -5.207  33.062  31.750  1.00 97.31           C  
ATOM    408  O   VAL A  53      -6.465  31.344  29.188  1.00 97.31           O  
ATOM    409  CG1 VAL A  53      -4.906  31.578  31.969  1.00 97.31           C  
ATOM    410  CG2 VAL A  53      -3.996  33.906  32.094  1.00 97.31           C  
ATOM    411  N   ALA A  54      -7.945  32.656  30.359  1.00 97.12           N  
ATOM    412  CA  ALA A  54      -9.078  31.781  30.031  1.00 97.12           C  
ATOM    413  C   ALA A  54      -9.297  31.703  28.531  1.00 97.12           C  
ATOM    414  CB  ALA A  54     -10.344  32.281  30.719  1.00 97.12           C  
ATOM    415  O   ALA A  54      -9.516  30.609  27.984  1.00 97.12           O  
ATOM    416  N   VAL A  55      -9.234  32.750  27.875  1.00 97.75           N  
ATOM    417  CA  VAL A  55      -9.430  32.781  26.438  1.00 97.75           C  
ATOM    418  C   VAL A  55      -8.305  32.000  25.734  1.00 97.75           C  
ATOM    419  CB  VAL A  55      -9.500  34.219  25.906  1.00 97.75           C  
ATOM    420  O   VAL A  55      -8.555  31.203  24.844  1.00 97.75           O  
ATOM    421  CG1 VAL A  55      -9.461  34.250  24.375  1.00 97.75           C  
ATOM    422  CG2 VAL A  55     -10.758  34.906  26.422  1.00 97.75           C  
ATOM    423  N   ASN A  56      -7.062  32.281  26.188  1.00 96.56           N  
ATOM    424  CA  ASN A  56      -5.922  31.578  25.594  1.00 96.56           C  
ATOM    425  C   ASN A  56      -6.039  30.078  25.750  1.00 96.56           C  
ATOM    426  CB  ASN A  56      -4.613  32.094  26.203  1.00 96.56           C  
ATOM    427  O   ASN A  56      -5.762  29.328  24.812  1.00 96.56           O  
ATOM    428  CG  ASN A  56      -4.184  33.438  25.641  1.00 96.56           C  
ATOM    429  ND2 ASN A  56      -3.293  34.094  26.359  1.00 96.56           N  
ATOM    430  OD1 ASN A  56      -4.652  33.844  24.578  1.00 96.56           O  
ATOM    431  N   MET A  57      -6.379  29.672  26.875  1.00 96.06           N  
ATOM    432  CA  MET A  57      -6.562  28.250  27.141  1.00 96.06           C  
ATOM    433  C   MET A  57      -7.707  27.688  26.312  1.00 96.06           C  
ATOM    434  CB  MET A  57      -6.832  28.000  28.641  1.00 96.06           C  
ATOM    435  O   MET A  57      -7.613  26.562  25.797  1.00 96.06           O  
ATOM    436  CG  MET A  57      -5.621  28.234  29.516  1.00 96.06           C  
ATOM    437  SD  MET A  57      -4.176  27.219  29.016  1.00 96.06           S  
ATOM    438  CE  MET A  57      -2.822  28.297  29.578  1.00 96.06           C  
ATOM    439  N   GLY A  58      -8.773  28.500  26.172  1.00 97.50           N  
ATOM    440  CA  GLY A  58      -9.883  28.109  25.312  1.00 97.50           C  
ATOM    441  C   GLY A  58      -9.484  27.938  23.859  1.00 97.50           C  
ATOM    442  O   GLY A  58      -9.844  26.953  23.219  1.00 97.50           O  
ATOM    443  N   LEU A  59      -8.711  28.828  23.359  1.00 97.06           N  
ATOM    444  CA  LEU A  59      -8.258  28.750  21.984  1.00 97.06           C  
ATOM    445  C   LEU A  59      -7.324  27.562  21.781  1.00 97.06           C  
ATOM    446  CB  LEU A  59      -7.547  30.047  21.578  1.00 97.06           C  
ATOM    447  O   LEU A  59      -7.410  26.875  20.766  1.00 97.06           O  
ATOM    448  CG  LEU A  59      -8.430  31.281  21.422  1.00 97.06           C  
ATOM    449  CD1 LEU A  59      -7.578  32.531  21.141  1.00 97.06           C  
ATOM    450  CD2 LEU A  59      -9.453  31.078  20.297  1.00 97.06           C  
ATOM    451  N   PHE A  60      -6.457  27.344  22.766  1.00 96.56           N  
ATOM    452  CA  PHE A  60      -5.539  26.203  22.703  1.00 96.56           C  
ATOM    453  C   PHE A  60      -6.309  24.891  22.641  1.00 96.56           C  
ATOM    454  CB  PHE A  60      -4.582  26.219  23.891  1.00 96.56           C  
ATOM    455  O   PHE A  60      -5.992  24.016  21.844  1.00 96.56           O  
ATOM    456  CG  PHE A  60      -3.650  25.031  23.922  1.00 96.56           C  
ATOM    457  CD1 PHE A  60      -3.908  23.953  24.750  1.00 96.56           C  
ATOM    458  CD2 PHE A  60      -2.514  25.000  23.125  1.00 96.56           C  
ATOM    459  CE1 PHE A  60      -3.047  22.859  24.797  1.00 96.56           C  
ATOM    460  CE2 PHE A  60      -1.647  23.922  23.156  1.00 96.56           C  
ATOM    461  CZ  PHE A  60      -1.916  22.844  23.984  1.00 96.56           C  
ATOM    462  N   VAL A  61      -7.270  24.734  23.453  1.00 97.19           N  
ATOM    463  CA  VAL A  61      -8.078  23.531  23.516  1.00 97.19           C  
ATOM    464  C   VAL A  61      -8.812  23.328  22.188  1.00 97.19           C  
ATOM    465  CB  VAL A  61      -9.094  23.578  24.688  1.00 97.19           C  
ATOM    466  O   VAL A  61      -8.875  22.219  21.672  1.00 97.19           O  
ATOM    467  CG1 VAL A  61     -10.078  22.406  24.594  1.00 97.19           C  
ATOM    468  CG2 VAL A  61      -8.359  23.547  26.031  1.00 97.19           C  
ATOM    469  N   THR A  62      -9.352  24.391  21.656  1.00 97.00           N  
ATOM    470  CA  THR A  62     -10.070  24.312  20.391  1.00 97.00           C  
ATOM    471  C   THR A  62      -9.125  23.922  19.250  1.00 97.00           C  
ATOM    472  CB  THR A  62     -10.773  25.641  20.047  1.00 97.00           C  
ATOM    473  O   THR A  62      -9.492  23.172  18.344  1.00 97.00           O  
ATOM    474  CG2 THR A  62     -11.859  25.953  21.062  1.00 97.00           C  
ATOM    475  OG1 THR A  62      -9.805  26.688  20.047  1.00 97.00           O  
ATOM    476  N   GLN A  63      -7.969  24.438  19.266  1.00 96.81           N  
ATOM    477  CA  GLN A  63      -6.984  24.078  18.250  1.00 96.81           C  
ATOM    478  C   GLN A  63      -6.570  22.609  18.375  1.00 96.81           C  
ATOM    479  CB  GLN A  63      -5.758  24.984  18.359  1.00 96.81           C  
ATOM    480  O   GLN A  63      -6.430  21.922  17.375  1.00 96.81           O  
ATOM    481  CG  GLN A  63      -6.012  26.422  17.906  1.00 96.81           C  
ATOM    482  CD  GLN A  63      -4.809  27.328  18.125  1.00 96.81           C  
ATOM    483  NE2 GLN A  63      -4.773  28.438  17.391  1.00 96.81           N  
ATOM    484  OE1 GLN A  63      -3.924  27.016  18.922  1.00 96.81           O  
ATOM    485  N   LYS A  64      -6.363  22.234  19.594  1.00 96.75           N  
ATOM    486  CA  LYS A  64      -6.027  20.828  19.828  1.00 96.75           C  
ATOM    487  C   LYS A  64      -7.176  19.922  19.406  1.00 96.75           C  
ATOM    488  CB  LYS A  64      -5.680  20.594  21.297  1.00 96.75           C  
ATOM    489  O   LYS A  64      -6.953  18.875  18.797  1.00 96.75           O  
ATOM    490  CG  LYS A  64      -5.219  19.172  21.594  1.00 96.75           C  
ATOM    491  CD  LYS A  64      -3.803  18.938  21.094  1.00 96.75           C  
ATOM    492  CE  LYS A  64      -3.398  17.469  21.250  1.00 96.75           C  
ATOM    493  NZ  LYS A  64      -1.949  17.266  20.953  1.00 96.75           N  
ATOM    494  N   ALA A  65      -8.375  20.281  19.750  1.00 96.62           N  
ATOM    495  CA  ALA A  65      -9.555  19.531  19.344  1.00 96.62           C  
ATOM    496  C   ALA A  65      -9.664  19.453  17.828  1.00 96.62           C  
ATOM    497  CB  ALA A  65     -10.820  20.156  19.938  1.00 96.62           C  
ATOM    498  O   ALA A  65      -9.953  18.391  17.266  1.00 96.62           O  
ATOM    499  N   LYS A  66      -9.508  20.547  17.203  1.00 96.31           N  
ATOM    500  CA  LYS A  66      -9.539  20.578  15.750  1.00 96.31           C  
ATOM    501  C   LYS A  66      -8.484  19.656  15.148  1.00 96.31           C  
ATOM    502  CB  LYS A  66      -9.336  22.000  15.242  1.00 96.31           C  
ATOM    503  O   LYS A  66      -8.758  18.938  14.188  1.00 96.31           O  
ATOM    504  CG  LYS A  66      -9.375  22.141  13.727  1.00 96.31           C  
ATOM    505  CD  LYS A  66      -9.211  23.578  13.289  1.00 96.31           C  
ATOM    506  CE  LYS A  66      -9.211  23.703  11.766  1.00 96.31           C  
ATOM    507  NZ  LYS A  66      -9.016  25.125  11.328  1.00 96.31           N  
ATOM    508  N   SER A  67      -7.246  19.734  15.664  1.00 95.31           N  
ATOM    509  CA  SER A  67      -6.164  18.875  15.188  1.00 95.31           C  
ATOM    510  C   SER A  67      -6.504  17.406  15.359  1.00 95.31           C  
ATOM    511  CB  SER A  67      -4.859  19.203  15.914  1.00 95.31           C  
ATOM    512  O   SER A  67      -6.266  16.594  14.461  1.00 95.31           O  
ATOM    513  OG  SER A  67      -3.834  18.297  15.539  1.00 95.31           O  
ATOM    514  N   THR A  68      -7.059  16.969  16.469  1.00 94.75           N  
ATOM    515  CA  THR A  68      -7.430  15.586  16.734  1.00 94.75           C  
ATOM    516  C   THR A  68      -8.531  15.133  15.781  1.00 94.75           C  
ATOM    517  CB  THR A  68      -7.898  15.398  18.188  1.00 94.75           C  
ATOM    518  O   THR A  68      -8.492  14.016  15.266  1.00 94.75           O  
ATOM    519  CG2 THR A  68      -8.352  13.969  18.453  1.00 94.75           C  
ATOM    520  OG1 THR A  68      -6.820  15.719  19.078  1.00 94.75           O  
ATOM    521  N   ILE A  69      -9.492  15.984  15.562  1.00 93.88           N  
ATOM    522  CA  ILE A  69     -10.594  15.680  14.656  1.00 93.88           C  
ATOM    523  C   ILE A  69     -10.047  15.484  13.242  1.00 93.88           C  
ATOM    524  CB  ILE A  69     -11.664  16.781  14.672  1.00 93.88           C  
ATOM    525  O   ILE A  69     -10.406  14.516  12.562  1.00 93.88           O  
ATOM    526  CG1 ILE A  69     -12.422  16.781  16.000  1.00 93.88           C  
ATOM    527  CG2 ILE A  69     -12.625  16.625  13.484  1.00 93.88           C  
ATOM    528  CD1 ILE A  69     -13.336  17.984  16.203  1.00 93.88           C  
ATOM    529  N   THR A  70      -9.172  16.359  12.844  1.00 89.56           N  
ATOM    530  CA  THR A  70      -8.594  16.266  11.508  1.00 89.56           C  
ATOM    531  C   THR A  70      -7.762  14.992  11.367  1.00 89.56           C  
ATOM    532  CB  THR A  70      -7.727  17.484  11.188  1.00 89.56           C  
ATOM    533  O   THR A  70      -7.859  14.281  10.359  1.00 89.56           O  
ATOM    534  CG2 THR A  70      -7.086  17.359   9.805  1.00 89.56           C  
ATOM    535  OG1 THR A  70      -8.547  18.672  11.211  1.00 89.56           O  
ATOM    536  N   LYS A  71      -6.941  14.664  12.398  1.00 87.38           N  
ATOM    537  CA  LYS A  71      -6.148  13.438  12.367  1.00 87.38           C  
ATOM    538  C   LYS A  71      -7.039  12.203  12.414  1.00 87.38           C  
ATOM    539  CB  LYS A  71      -5.148  13.414  13.531  1.00 87.38           C  
ATOM    540  O   LYS A  71      -6.738  11.188  11.789  1.00 87.38           O  
ATOM    541  CG  LYS A  71      -3.969  14.359  13.352  1.00 87.38           C  
ATOM    542  CD  LYS A  71      -2.975  14.227  14.500  1.00 87.38           C  
ATOM    543  CE  LYS A  71      -1.826  15.219  14.352  1.00 87.38           C  
ATOM    544  NZ  LYS A  71      -0.914  15.180  15.539  1.00 87.38           N  
ATOM    545  N   GLY A  72      -8.094  12.398  13.180  1.00 89.62           N  
ATOM    546  CA  GLY A  72      -9.062  11.312  13.211  1.00 89.62           C  
ATOM    547  C   GLY A  72      -9.703  11.047  11.859  1.00 89.62           C  
ATOM    548  O   GLY A  72      -9.891   9.891  11.469  1.00 89.62           O  
ATOM    549  N   GLU A  73     -10.055  12.047  11.195  1.00 87.81           N  
ATOM    550  CA  GLU A  73     -10.641  11.906   9.867  1.00 87.81           C  
ATOM    551  C   GLU A  73      -9.641  11.281   8.891  1.00 87.81           C  
ATOM    552  CB  GLU A  73     -11.109  13.266   9.336  1.00 87.81           C  
ATOM    553  O   GLU A  73     -10.016  10.445   8.070  1.00 87.81           O  
ATOM    554  CG  GLU A  73     -12.383  13.773  10.000  1.00 87.81           C  
ATOM    555  CD  GLU A  73     -12.875  15.086   9.422  1.00 87.81           C  
ATOM    556  OE1 GLU A  73     -14.062  15.438   9.633  1.00 87.81           O  
ATOM    557  OE2 GLU A  73     -12.070  15.781   8.758  1.00 87.81           O  
ATOM    558  N   GLU A  74      -8.422  11.734   9.000  1.00 84.88           N  
ATOM    559  CA  GLU A  74      -7.367  11.219   8.141  1.00 84.88           C  
ATOM    560  C   GLU A  74      -7.164   9.719   8.352  1.00 84.88           C  
ATOM    561  CB  GLU A  74      -6.055  11.969   8.375  1.00 84.88           C  
ATOM    562  O   GLU A  74      -7.008   8.969   7.391  1.00 84.88           O  
ATOM    563  CG  GLU A  74      -6.020  13.359   7.766  1.00 84.88           C  
ATOM    564  CD  GLU A  74      -4.707  14.094   8.008  1.00 84.88           C  
ATOM    565  OE1 GLU A  74      -4.551  15.234   7.516  1.00 84.88           O  
ATOM    566  OE2 GLU A  74      -3.832  13.516   8.688  1.00 84.88           O  
ATOM    567  N   THR A  75      -7.199   9.242   9.617  1.00 85.31           N  
ATOM    568  CA  THR A  75      -6.953   7.840   9.945  1.00 85.31           C  
ATOM    569  C   THR A  75      -8.172   6.984   9.602  1.00 85.31           C  
ATOM    570  CB  THR A  75      -6.598   7.668  11.430  1.00 85.31           C  
ATOM    571  O   THR A  75      -8.047   5.789   9.344  1.00 85.31           O  
ATOM    572  CG2 THR A  75      -5.273   8.352  11.758  1.00 85.31           C  
ATOM    573  OG1 THR A  75      -7.637   8.242  12.234  1.00 85.31           O  
ATOM    574  N   ALA A  76      -9.359   7.625   9.602  1.00 86.94           N  
ATOM    575  CA  ALA A  76     -10.578   6.879   9.289  1.00 86.94           C  
ATOM    576  C   ALA A  76     -10.781   6.762   7.785  1.00 86.94           C  
ATOM    577  CB  ALA A  76     -11.789   7.543   9.938  1.00 86.94           C  
ATOM    578  O   ALA A  76     -11.406   5.805   7.309  1.00 86.94           O  
ATOM    579  N   SER A  77     -10.188   7.684   7.102  1.00 88.25           N  
ATOM    580  CA  SER A  77     -10.383   7.707   5.656  1.00 88.25           C  
ATOM    581  C   SER A  77      -9.477   6.699   4.957  1.00 88.25           C  
ATOM    582  CB  SER A  77     -10.125   9.109   5.102  1.00 88.25           C  
ATOM    583  O   SER A  77      -8.430   6.324   5.488  1.00 88.25           O  
ATOM    584  OG  SER A  77     -10.453   9.172   3.723  1.00 88.25           O  
ATOM    585  N   THR A  78      -9.969   6.109   3.785  1.00 88.25           N  
ATOM    586  CA  THR A  78      -9.195   5.156   2.998  1.00 88.25           C  
ATOM    587  C   THR A  78      -7.941   5.816   2.430  1.00 88.25           C  
ATOM    588  CB  THR A  78     -10.039   4.570   1.849  1.00 88.25           C  
ATOM    589  O   THR A  78      -8.031   6.820   1.719  1.00 88.25           O  
ATOM    590  CG2 THR A  78      -9.273   3.469   1.117  1.00 88.25           C  
ATOM    591  OG1 THR A  78     -11.250   4.027   2.381  1.00 88.25           O  
ATOM    592  N   ALA A  79      -6.809   5.293   2.783  1.00 92.00           N  
ATOM    593  CA  ALA A  79      -5.527   5.867   2.377  1.00 92.00           C  
ATOM    594  C   ALA A  79      -5.246   5.590   0.903  1.00 92.00           C  
ATOM    595  CB  ALA A  79      -4.398   5.316   3.244  1.00 92.00           C  
ATOM    596  O   ALA A  79      -4.699   6.445   0.199  1.00 92.00           O  
ATOM    597  N   LEU A  80      -5.641   4.434   0.456  1.00 95.75           N  
ATOM    598  CA  LEU A  80      -5.340   4.004  -0.905  1.00 95.75           C  
ATOM    599  C   LEU A  80      -6.598   3.506  -1.610  1.00 95.75           C  
ATOM    600  CB  LEU A  80      -4.273   2.902  -0.896  1.00 95.75           C  
ATOM    601  O   LEU A  80      -7.523   3.018  -0.962  1.00 95.75           O  
ATOM    602  CG  LEU A  80      -2.885   3.307  -0.405  1.00 95.75           C  
ATOM    603  CD1 LEU A  80      -2.055   2.068  -0.082  1.00 95.75           C  
ATOM    604  CD2 LEU A  80      -2.180   4.172  -1.446  1.00 95.75           C  
ATOM    605  N   THR A  81      -6.621   3.664  -2.881  1.00 95.56           N  
ATOM    606  CA  THR A  81      -7.695   3.119  -3.701  1.00 95.56           C  
ATOM    607  C   THR A  81      -7.133   2.307  -4.863  1.00 95.56           C  
ATOM    608  CB  THR A  81      -8.609   4.238  -4.246  1.00 95.56           C  
ATOM    609  O   THR A  81      -6.043   2.594  -5.355  1.00 95.56           O  
ATOM    610  CG2 THR A  81      -7.895   5.051  -5.316  1.00 95.56           C  
ATOM    611  OG1 THR A  81      -9.789   3.652  -4.809  1.00 95.56           O  
ATOM    612  N   LEU A  82      -7.871   1.293  -5.348  1.00 96.12           N  
ATOM    613  CA  LEU A  82      -7.504   0.494  -6.512  1.00 96.12           C  
ATOM    614  C   LEU A  82      -7.664   1.298  -7.797  1.00 96.12           C  
ATOM    615  CB  LEU A  82      -8.352  -0.776  -6.578  1.00 96.12           C  
ATOM    616  O   LEU A  82      -8.750   1.812  -8.078  1.00 96.12           O  
ATOM    617  CG  LEU A  82      -8.000  -1.772  -7.684  1.00 96.12           C  
ATOM    618  CD1 LEU A  82      -6.617  -2.367  -7.441  1.00 96.12           C  
ATOM    619  CD2 LEU A  82      -9.055  -2.871  -7.773  1.00 96.12           C  
ATOM    620  N   SER A  83      -6.543   1.549  -8.547  1.00 93.19           N  
ATOM    621  CA  SER A  83      -6.559   2.432  -9.711  1.00 93.19           C  
ATOM    622  C   SER A  83      -6.527   1.635 -11.008  1.00 93.19           C  
ATOM    623  CB  SER A  83      -5.375   3.398  -9.664  1.00 93.19           C  
ATOM    624  O   SER A  83      -6.543   2.211 -12.102  1.00 93.19           O  
ATOM    625  OG  SER A  83      -5.445   4.332 -10.727  1.00 93.19           O  
ATOM    626  N   GLY A  84      -6.742   0.339 -11.023  1.00 91.94           N  
ATOM    627  CA  GLY A  84      -6.711  -0.486 -12.227  1.00 91.94           C  
ATOM    628  C   GLY A  84      -7.145  -1.917 -11.977  1.00 91.94           C  
ATOM    629  O   GLY A  84      -7.758  -2.217 -10.945  1.00 91.94           O  
ATOM    630  N   SER A  85      -6.793  -2.729 -12.984  1.00 93.38           N  
ATOM    631  CA  SER A  85      -7.188  -4.133 -12.922  1.00 93.38           C  
ATOM    632  C   SER A  85      -6.203  -4.945 -12.094  1.00 93.38           C  
ATOM    633  CB  SER A  85      -7.301  -4.723 -14.328  1.00 93.38           C  
ATOM    634  O   SER A  85      -5.027  -4.582 -11.984  1.00 93.38           O  
ATOM    635  OG  SER A  85      -8.273  -4.031 -15.086  1.00 93.38           O  
ATOM    636  N   VAL A  86      -6.730  -5.969 -11.570  1.00 95.69           N  
ATOM    637  CA  VAL A  86      -5.906  -6.938 -10.852  1.00 95.69           C  
ATOM    638  C   VAL A  86      -5.500  -8.070 -11.797  1.00 95.69           C  
ATOM    639  CB  VAL A  86      -6.645  -7.508  -9.625  1.00 95.69           C  
ATOM    640  O   VAL A  86      -6.355  -8.688 -12.438  1.00 95.69           O  
ATOM    641  CG1 VAL A  86      -5.727  -8.430  -8.820  1.00 95.69           C  
ATOM    642  CG2 VAL A  86      -7.172  -6.375  -8.742  1.00 95.69           C  
ATOM    643  N   LEU A  87      -4.199  -8.242 -11.828  1.00 95.12           N  
ATOM    644  CA  LEU A  87      -3.680  -9.273 -12.719  1.00 95.12           C  
ATOM    645  C   LEU A  87      -3.189 -10.484 -11.930  1.00 95.12           C  
ATOM    646  CB  LEU A  87      -2.541  -8.719 -13.578  1.00 95.12           C  
ATOM    647  O   LEU A  87      -2.604 -10.328 -10.852  1.00 95.12           O  
ATOM    648  CG  LEU A  87      -2.854  -7.453 -14.375  1.00 95.12           C  
ATOM    649  CD1 LEU A  87      -1.640  -7.035 -15.203  1.00 95.12           C  
ATOM    650  CD2 LEU A  87      -4.066  -7.672 -15.273  1.00 95.12           C  
ATOM    651  N   TYR A  88      -3.412 -11.625 -12.477  1.00 95.75           N  
ATOM    652  CA  TYR A  88      -3.025 -12.891 -11.867  1.00 95.75           C  
ATOM    653  C   TYR A  88      -2.338 -13.805 -12.875  1.00 95.75           C  
ATOM    654  CB  TYR A  88      -4.250 -13.602 -11.273  1.00 95.75           C  
ATOM    655  O   TYR A  88      -2.848 -14.016 -13.977  1.00 95.75           O  
ATOM    656  CG  TYR A  88      -3.932 -14.930 -10.625  1.00 95.75           C  
ATOM    657  CD1 TYR A  88      -4.492 -16.109 -11.102  1.00 95.75           C  
ATOM    658  CD2 TYR A  88      -3.068 -15.000  -9.539  1.00 95.75           C  
ATOM    659  CE1 TYR A  88      -4.203 -17.328 -10.508  1.00 95.75           C  
ATOM    660  CE2 TYR A  88      -2.773 -16.219  -8.938  1.00 95.75           C  
ATOM    661  OH  TYR A  88      -3.055 -18.594  -8.836  1.00 95.75           O  
ATOM    662  CZ  TYR A  88      -3.344 -17.375  -9.430  1.00 95.75           C  
ATOM    663  N   ALA A  89      -1.177 -14.312 -12.461  1.00 94.81           N  
ATOM    664  CA  ALA A  89      -0.399 -15.125 -13.398  1.00 94.81           C  
ATOM    665  C   ALA A  89      -0.190 -16.531 -12.859  1.00 94.81           C  
ATOM    666  CB  ALA A  89       0.947 -14.461 -13.680  1.00 94.81           C  
ATOM    667  O   ALA A  89       0.141 -16.719 -11.680  1.00 94.81           O  
ATOM    668  N   VAL A  90      -0.329 -17.484 -13.859  1.00 95.06           N  
ATOM    669  CA  VAL A  90      -0.125 -18.891 -13.508  1.00 95.06           C  
ATOM    670  C   VAL A  90       0.636 -19.594 -14.633  1.00 95.06           C  
ATOM    671  CB  VAL A  90      -1.466 -19.609 -13.242  1.00 95.06           C  
ATOM    672  O   VAL A  90       0.880 -19.000 -15.688  1.00 95.06           O  
ATOM    673  CG1 VAL A  90      -2.188 -18.984 -12.055  1.00 95.06           C  
ATOM    674  CG2 VAL A  90      -2.350 -19.562 -14.492  1.00 95.06           C  
ATOM    675  N   ASN A  91       1.004 -20.844 -14.391  1.00 93.25           N  
ATOM    676  CA  ASN A  91       1.618 -21.672 -15.430  1.00 93.25           C  
ATOM    677  C   ASN A  91       0.568 -22.312 -16.328  1.00 93.25           C  
ATOM    678  CB  ASN A  91       2.500 -22.750 -14.797  1.00 93.25           C  
ATOM    679  O   ASN A  91       0.030 -23.375 -16.016  1.00 93.25           O  
ATOM    680  CG  ASN A  91       1.700 -23.797 -14.039  1.00 93.25           C  
ATOM    681  ND2 ASN A  91       2.172 -25.031 -14.062  1.00 93.25           N  
ATOM    682  OD1 ASN A  91       0.668 -23.484 -13.438  1.00 93.25           O  
ATOM    683  N   TYR A  92       0.116 -21.531 -17.266  1.00 90.31           N  
ATOM    684  CA  TYR A  92      -0.837 -21.969 -18.281  1.00 90.31           C  
ATOM    685  C   TYR A  92      -0.138 -22.750 -19.375  1.00 90.31           C  
ATOM    686  CB  TYR A  92      -1.581 -20.766 -18.875  1.00 90.31           C  
ATOM    687  O   TYR A  92       0.971 -22.391 -19.797  1.00 90.31           O  
ATOM    688  CG  TYR A  92      -2.621 -21.141 -19.906  1.00 90.31           C  
ATOM    689  CD1 TYR A  92      -2.295 -21.234 -21.250  1.00 90.31           C  
ATOM    690  CD2 TYR A  92      -3.932 -21.422 -19.516  1.00 90.31           C  
ATOM    691  CE1 TYR A  92      -3.250 -21.578 -22.203  1.00 90.31           C  
ATOM    692  CE2 TYR A  92      -4.895 -21.766 -20.453  1.00 90.31           C  
ATOM    693  OH  TYR A  92      -5.492 -22.188 -22.734  1.00 90.31           O  
ATOM    694  CZ  TYR A  92      -4.543 -21.844 -21.797  1.00 90.31           C  
ATOM    695  N   PRO A  93      -0.867 -23.859 -19.781  1.00 90.62           N  
ATOM    696  CA  PRO A  93      -2.236 -24.328 -19.531  1.00 90.62           C  
ATOM    697  C   PRO A  93      -2.316 -25.359 -18.422  1.00 90.62           C  
ATOM    698  CB  PRO A  93      -2.650 -24.938 -20.875  1.00 90.62           C  
ATOM    699  O   PRO A  93      -3.414 -25.781 -18.031  1.00 90.62           O  
ATOM    700  CG  PRO A  93      -1.376 -25.438 -21.484  1.00 90.62           C  
ATOM    701  CD  PRO A  93      -0.257 -24.531 -21.047  1.00 90.62           C  
ATOM    702  N   THR A  94      -1.141 -25.797 -17.812  1.00 91.56           N  
ATOM    703  CA  THR A  94      -1.185 -26.859 -16.828  1.00 91.56           C  
ATOM    704  C   THR A  94      -1.829 -26.375 -15.531  1.00 91.56           C  
ATOM    705  CB  THR A  94       0.226 -27.406 -16.531  1.00 91.56           C  
ATOM    706  O   THR A  94      -2.428 -27.172 -14.797  1.00 91.56           O  
ATOM    707  CG2 THR A  94       0.838 -28.047 -17.766  1.00 91.56           C  
ATOM    708  OG1 THR A  94       1.066 -26.328 -16.109  1.00 91.56           O  
ATOM    709  N   ASP A  95      -1.742 -25.000 -15.180  1.00 90.25           N  
ATOM    710  CA  ASP A  95      -2.336 -24.344 -14.016  1.00 90.25           C  
ATOM    711  C   ASP A  95      -2.012 -25.109 -12.734  1.00 90.25           C  
ATOM    712  CB  ASP A  95      -3.852 -24.219 -14.180  1.00 90.25           C  
ATOM    713  O   ASP A  95      -2.891 -25.344 -11.898  1.00 90.25           O  
ATOM    714  CG  ASP A  95      -4.246 -23.297 -15.320  1.00 90.25           C  
ATOM    715  OD1 ASP A  95      -3.502 -22.344 -15.609  1.00 90.25           O  
ATOM    716  OD2 ASP A  95      -5.312 -23.531 -15.930  1.00 90.25           O  
ATOM    717  N   THR A  96      -0.784 -25.438 -12.570  1.00 91.25           N  
ATOM    718  CA  THR A  96      -0.347 -26.188 -11.391  1.00 91.25           C  
ATOM    719  C   THR A  96       0.361 -25.266 -10.398  1.00 91.25           C  
ATOM    720  CB  THR A  96       0.590 -27.344 -11.781  1.00 91.25           C  
ATOM    721  O   THR A  96       0.490 -25.609  -9.219  1.00 91.25           O  
ATOM    722  CG2 THR A  96      -0.145 -28.391 -12.617  1.00 91.25           C  
ATOM    723  OG1 THR A  96       1.687 -26.828 -12.547  1.00 91.25           O  
ATOM    724  N   ASN A  97       0.776 -24.109 -10.938  1.00 93.12           N  
ATOM    725  CA  ASN A  97       1.505 -23.156 -10.102  1.00 93.12           C  
ATOM    726  C   ASN A  97       1.036 -21.734 -10.344  1.00 93.12           C  
ATOM    727  CB  ASN A  97       3.010 -23.281 -10.344  1.00 93.12           C  
ATOM    728  O   ASN A  97       0.748 -21.359 -11.484  1.00 93.12           O  
ATOM    729  CG  ASN A  97       3.568 -24.625  -9.930  1.00 93.12           C  
ATOM    730  ND2 ASN A  97       4.820 -24.891 -10.281  1.00 93.12           N  
ATOM    731  OD1 ASN A  97       2.879 -25.422  -9.297  1.00 93.12           O  
ATOM    732  N   SER A  98       0.968 -20.984  -9.219  1.00 95.25           N  
ATOM    733  CA  SER A  98       0.715 -19.562  -9.320  1.00 95.25           C  
ATOM    734  C   SER A  98       2.014 -18.766  -9.234  1.00 95.25           C  
ATOM    735  CB  SER A  98      -0.244 -19.109  -8.219  1.00 95.25           C  
ATOM    736  O   SER A  98       2.861 -19.031  -8.383  1.00 95.25           O  
ATOM    737  OG  SER A  98      -1.506 -19.734  -8.359  1.00 95.25           O  
ATOM    738  N   TYR A  99       2.139 -17.781 -10.148  1.00 95.62           N  
ATOM    739  CA  TYR A  99       3.389 -17.031 -10.219  1.00 95.62           C  
ATOM    740  C   TYR A  99       3.285 -15.727  -9.445  1.00 95.62           C  
ATOM    741  CB  TYR A  99       3.764 -16.750 -11.680  1.00 95.62           C  
ATOM    742  O   TYR A  99       4.023 -15.508  -8.484  1.00 95.62           O  
ATOM    743  CG  TYR A  99       4.004 -18.000 -12.500  1.00 95.62           C  
ATOM    744  CD1 TYR A  99       4.523 -19.156 -11.914  1.00 95.62           C  
ATOM    745  CD2 TYR A  99       3.713 -18.031 -13.859  1.00 95.62           C  
ATOM    746  CE1 TYR A  99       4.746 -20.297 -12.664  1.00 95.62           C  
ATOM    747  CE2 TYR A  99       3.934 -19.172 -14.617  1.00 95.62           C  
ATOM    748  OH  TYR A  99       4.672 -21.438 -14.758  1.00 95.62           O  
ATOM    749  CZ  TYR A  99       4.449 -20.297 -14.016  1.00 95.62           C  
ATOM    750  N   TRP A 100       2.449 -14.867  -9.812  1.00 96.81           N  
ATOM    751  CA  TRP A 100       2.396 -13.547  -9.188  1.00 96.81           C  
ATOM    752  C   TRP A 100       1.011 -12.930  -9.336  1.00 96.81           C  
ATOM    753  CB  TRP A 100       3.453 -12.617  -9.797  1.00 96.81           C  
ATOM    754  O   TRP A 100       0.199 -13.398 -10.141  1.00 96.81           O  
ATOM    755  CG  TRP A 100       3.490 -12.641 -11.297  1.00 96.81           C  
ATOM    756  CD1 TRP A 100       4.367 -13.320 -12.086  1.00 96.81           C  
ATOM    757  CD2 TRP A 100       2.611 -11.938 -12.180  1.00 96.81           C  
ATOM    758  CE2 TRP A 100       3.014 -12.242 -13.500  1.00 96.81           C  
ATOM    759  CE3 TRP A 100       1.520 -11.078 -11.984  1.00 96.81           C  
ATOM    760  NE1 TRP A 100       4.086 -13.086 -13.414  1.00 96.81           N  
ATOM    761  CH2 TRP A 100       1.299 -10.883 -14.398  1.00 96.81           C  
ATOM    762  CZ2 TRP A 100       2.363 -11.719 -14.617  1.00 96.81           C  
ATOM    763  CZ3 TRP A 100       0.874 -10.562 -13.102  1.00 96.81           C  
ATOM    764  N   LEU A 101       0.729 -12.000  -8.508  1.00 96.81           N  
ATOM    765  CA  LEU A 101      -0.429 -11.117  -8.508  1.00 96.81           C  
ATOM    766  C   LEU A 101       0.006  -9.656  -8.586  1.00 96.81           C  
ATOM    767  CB  LEU A 101      -1.275 -11.344  -7.250  1.00 96.81           C  
ATOM    768  O   LEU A 101       0.939  -9.242  -7.891  1.00 96.81           O  
ATOM    769  CG  LEU A 101      -2.609 -10.594  -7.188  1.00 96.81           C  
ATOM    770  CD1 LEU A 101      -3.686 -11.375  -7.938  1.00 96.81           C  
ATOM    771  CD2 LEU A 101      -3.023 -10.359  -5.738  1.00 96.81           C  
ATOM    772  N   TYR A 102      -0.626  -8.914  -9.430  1.00 96.94           N  
ATOM    773  CA  TYR A 102      -0.259  -7.516  -9.633  1.00 96.94           C  
ATOM    774  C   TYR A 102      -1.498  -6.633  -9.711  1.00 96.94           C  
ATOM    775  CB  TYR A 102       0.583  -7.355 -10.898  1.00 96.94           C  
ATOM    776  O   TYR A 102      -2.484  -6.996 -10.359  1.00 96.94           O  
ATOM    777  CG  TYR A 102       0.642  -5.938 -11.414  1.00 96.94           C  
ATOM    778  CD1 TYR A 102      -0.179  -5.523 -12.461  1.00 96.94           C  
ATOM    779  CD2 TYR A 102       1.518  -5.012 -10.859  1.00 96.94           C  
ATOM    780  CE1 TYR A 102      -0.127  -4.219 -12.945  1.00 96.94           C  
ATOM    781  CE2 TYR A 102       1.578  -3.705 -11.328  1.00 96.94           C  
ATOM    782  OH  TYR A 102       0.809  -2.025 -12.844  1.00 96.94           O  
ATOM    783  CZ  TYR A 102       0.753  -3.318 -12.367  1.00 96.94           C  
ATOM    784  N   PHE A 103      -1.407  -5.449  -9.102  1.00 97.25           N  
ATOM    785  CA  PHE A 103      -2.473  -4.465  -9.242  1.00 97.25           C  
ATOM    786  C   PHE A 103      -1.975  -3.068  -8.891  1.00 97.25           C  
ATOM    787  CB  PHE A 103      -3.672  -4.832  -8.367  1.00 97.25           C  
ATOM    788  O   PHE A 103      -1.124  -2.914  -8.008  1.00 97.25           O  
ATOM    789  CG  PHE A 103      -3.326  -5.004  -6.910  1.00 97.25           C  
ATOM    790  CD1 PHE A 103      -2.895  -6.230  -6.422  1.00 97.25           C  
ATOM    791  CD2 PHE A 103      -3.436  -3.938  -6.027  1.00 97.25           C  
ATOM    792  CE1 PHE A 103      -2.574  -6.395  -5.078  1.00 97.25           C  
ATOM    793  CE2 PHE A 103      -3.117  -4.090  -4.680  1.00 97.25           C  
ATOM    794  CZ  PHE A 103      -2.688  -5.320  -4.207  1.00 97.25           C  
ATOM    795  N   PRO A 104      -2.520  -2.092  -9.586  1.00 95.75           N  
ATOM    796  CA  PRO A 104      -2.125  -0.709  -9.312  1.00 95.75           C  
ATOM    797  C   PRO A 104      -3.004  -0.045  -8.250  1.00 95.75           C  
ATOM    798  CB  PRO A 104      -2.287  -0.019 -10.664  1.00 95.75           C  
ATOM    799  O   PRO A 104      -4.215  -0.270  -8.219  1.00 95.75           O  
ATOM    800  CG  PRO A 104      -3.340  -0.809 -11.375  1.00 95.75           C  
ATOM    801  CD  PRO A 104      -3.256  -2.236 -10.914  1.00 95.75           C  
ATOM    802  N   VAL A 105      -2.361   0.809  -7.379  1.00 96.12           N  
ATOM    803  CA  VAL A 105      -3.098   1.562  -6.371  1.00 96.12           C  
ATOM    804  C   VAL A 105      -2.680   3.029  -6.414  1.00 96.12           C  
ATOM    805  CB  VAL A 105      -2.871   0.984  -4.957  1.00 96.12           C  
ATOM    806  O   VAL A 105      -1.589   3.357  -6.887  1.00 96.12           O  
ATOM    807  CG1 VAL A 105      -3.410  -0.442  -4.863  1.00 96.12           C  
ATOM    808  CG2 VAL A 105      -1.388   1.023  -4.594  1.00 96.12           C  
ATOM    809  N   SER A 106      -3.615   3.846  -5.891  1.00 94.56           N  
ATOM    810  CA  SER A 106      -3.344   5.277  -5.789  1.00 94.56           C  
ATOM    811  C   SER A 106      -3.820   5.832  -4.449  1.00 94.56           C  
ATOM    812  CB  SER A 106      -4.016   6.035  -6.934  1.00 94.56           C  
ATOM    813  O   SER A 106      -4.777   5.324  -3.865  1.00 94.56           O  
ATOM    814  OG  SER A 106      -3.508   5.609  -8.188  1.00 94.56           O  
ATOM    815  N   PRO A 107      -3.031   6.879  -3.965  1.00 93.94           N  
ATOM    816  CA  PRO A 107      -3.637   7.562  -2.820  1.00 93.94           C  
ATOM    817  C   PRO A 107      -5.070   8.008  -3.090  1.00 93.94           C  
ATOM    818  CB  PRO A 107      -2.723   8.773  -2.609  1.00 93.94           C  
ATOM    819  O   PRO A 107      -5.375   8.508  -4.176  1.00 93.94           O  
ATOM    820  CG  PRO A 107      -1.390   8.344  -3.129  1.00 93.94           C  
ATOM    821  CD  PRO A 107      -1.606   7.480  -4.340  1.00 93.94           C  
ATOM    822  N   SER A 108      -5.941   7.727  -2.189  1.00 93.75           N  
ATOM    823  CA  SER A 108      -7.348   8.062  -2.367  1.00 93.75           C  
ATOM    824  C   SER A 108      -7.535   9.562  -2.570  1.00 93.75           C  
ATOM    825  CB  SER A 108      -8.164   7.598  -1.161  1.00 93.75           C  
ATOM    826  O   SER A 108      -6.660  10.359  -2.223  1.00 93.75           O  
ATOM    827  OG  SER A 108      -8.156   6.184  -1.059  1.00 93.75           O  
ATOM    828  N   SER A 109      -8.688   9.969  -3.080  1.00 88.19           N  
ATOM    829  CA  SER A 109      -9.000  11.383  -3.250  1.00 88.19           C  
ATOM    830  C   SER A 109      -8.992  12.117  -1.913  1.00 88.19           C  
ATOM    831  CB  SER A 109     -10.359  11.547  -3.926  1.00 88.19           C  
ATOM    832  O   SER A 109      -9.570  11.633  -0.933  1.00 88.19           O  
ATOM    833  OG  SER A 109     -11.383  10.953  -3.150  1.00 88.19           O  
ATOM    834  N   GLY A 110      -8.328  13.242  -1.813  1.00 86.19           N  
ATOM    835  CA  GLY A 110      -8.258  14.039  -0.600  1.00 86.19           C  
ATOM    836  C   GLY A 110      -7.039  13.727   0.250  1.00 86.19           C  
ATOM    837  O   GLY A 110      -6.770  14.414   1.235  1.00 86.19           O  
ATOM    838  N   VAL A 111      -6.367  12.648  -0.083  1.00 87.38           N  
ATOM    839  CA  VAL A 111      -5.141  12.258   0.612  1.00 87.38           C  
ATOM    840  C   VAL A 111      -3.930  12.852  -0.107  1.00 87.38           C  
ATOM    841  CB  VAL A 111      -5.008  10.727   0.713  1.00 87.38           C  
ATOM    842  O   VAL A 111      -3.766  12.656  -1.314  1.00 87.38           O  
ATOM    843  CG1 VAL A 111      -3.691  10.336   1.381  1.00 87.38           C  
ATOM    844  CG2 VAL A 111      -6.191  10.133   1.479  1.00 87.38           C  
ATOM    845  N   SER A 112      -3.160  13.648   0.651  1.00 88.69           N  
ATOM    846  CA  SER A 112      -2.062  14.359   0.010  1.00 88.69           C  
ATOM    847  C   SER A 112      -0.922  13.414  -0.351  1.00 88.69           C  
ATOM    848  CB  SER A 112      -1.542  15.477   0.921  1.00 88.69           C  
ATOM    849  O   SER A 112      -0.276  13.578  -1.388  1.00 88.69           O  
ATOM    850  OG  SER A 112      -1.138  14.953   2.174  1.00 88.69           O  
ATOM    851  N   SER A 113      -0.687  12.430   0.540  1.00 90.06           N  
ATOM    852  CA  SER A 113       0.389  11.477   0.309  1.00 90.06           C  
ATOM    853  C   SER A 113       0.253  10.258   1.220  1.00 90.06           C  
ATOM    854  CB  SER A 113       1.752  12.133   0.526  1.00 90.06           C  
ATOM    855  O   SER A 113      -0.418  10.328   2.252  1.00 90.06           O  
ATOM    856  OG  SER A 113       1.913  12.523   1.880  1.00 90.06           O  
ATOM    857  N   VAL A 114       0.909   9.141   0.722  1.00 92.56           N  
ATOM    858  CA  VAL A 114       0.882   7.914   1.515  1.00 92.56           C  
ATOM    859  C   VAL A 114       2.289   7.328   1.605  1.00 92.56           C  
ATOM    860  CB  VAL A 114      -0.093   6.875   0.918  1.00 92.56           C  
ATOM    861  O   VAL A 114       2.973   7.180   0.590  1.00 92.56           O  
ATOM    862  CG1 VAL A 114      -0.050   5.574   1.718  1.00 92.56           C  
ATOM    863  CG2 VAL A 114      -1.513   7.438   0.879  1.00 92.56           C  
ATOM    864  N   GLU A 115       2.725   7.152   2.871  1.00 92.94           N  
ATOM    865  CA  GLU A 115       4.004   6.480   3.078  1.00 92.94           C  
ATOM    866  C   GLU A 115       3.896   4.984   2.787  1.00 92.94           C  
ATOM    867  CB  GLU A 115       4.500   6.699   4.508  1.00 92.94           C  
ATOM    868  O   GLU A 115       3.059   4.293   3.369  1.00 92.94           O  
ATOM    869  CG  GLU A 115       5.820   6.004   4.816  1.00 92.94           C  
ATOM    870  CD  GLU A 115       6.984   6.535   3.994  1.00 92.94           C  
ATOM    871  OE1 GLU A 115       7.547   5.770   3.180  1.00 92.94           O  
ATOM    872  OE2 GLU A 115       7.332   7.723   4.168  1.00 92.94           O  
ATOM    873  N   LEU A 116       4.758   4.477   1.931  1.00 93.06           N  
ATOM    874  CA  LEU A 116       4.664   3.078   1.530  1.00 93.06           C  
ATOM    875  C   LEU A 116       5.980   2.352   1.782  1.00 93.06           C  
ATOM    876  CB  LEU A 116       4.281   2.969   0.052  1.00 93.06           C  
ATOM    877  O   LEU A 116       6.305   1.388   1.086  1.00 93.06           O  
ATOM    878  CG  LEU A 116       2.854   3.377  -0.312  1.00 93.06           C  
ATOM    879  CD1 LEU A 116       2.684   3.422  -1.826  1.00 93.06           C  
ATOM    880  CD2 LEU A 116       1.846   2.422   0.317  1.00 93.06           C  
ATOM    881  N   SER A 117       6.695   2.852   2.744  1.00 92.88           N  
ATOM    882  CA  SER A 117       7.922   2.166   3.129  1.00 92.88           C  
ATOM    883  C   SER A 117       7.625   0.822   3.783  1.00 92.88           C  
ATOM    884  CB  SER A 117       8.742   3.035   4.086  1.00 92.88           C  
ATOM    885  O   SER A 117       6.707   0.714   4.602  1.00 92.88           O  
ATOM    886  OG  SER A 117       9.828   2.301   4.621  1.00 92.88           O  
ATOM    887  N   PRO A 118       8.430  -0.214   3.387  1.00 92.50           N  
ATOM    888  CA  PRO A 118       8.211  -1.519   4.016  1.00 92.50           C  
ATOM    889  C   PRO A 118       8.359  -1.473   5.535  1.00 92.50           C  
ATOM    890  CB  PRO A 118       9.297  -2.396   3.389  1.00 92.50           C  
ATOM    891  O   PRO A 118       7.895  -2.377   6.230  1.00 92.50           O  
ATOM    892  CG  PRO A 118       9.625  -1.732   2.090  1.00 92.50           C  
ATOM    893  CD  PRO A 118       9.469  -0.248   2.260  1.00 92.50           C  
ATOM    894  N   ALA A 119       8.930  -0.376   6.113  1.00 92.69           N  
ATOM    895  CA  ALA A 119       9.125  -0.211   7.551  1.00 92.69           C  
ATOM    896  C   ALA A 119       7.828   0.188   8.234  1.00 92.69           C  
ATOM    897  CB  ALA A 119      10.211   0.830   7.820  1.00 92.69           C  
ATOM    898  O   ALA A 119       7.629  -0.106   9.422  1.00 92.69           O  
ATOM    899  N   THR A 120       6.957   0.790   7.535  1.00 94.19           N  
ATOM    900  CA  THR A 120       5.770   1.326   8.195  1.00 94.19           C  
ATOM    901  C   THR A 120       4.500   0.780   7.551  1.00 94.19           C  
ATOM    902  CB  THR A 120       5.754   2.865   8.148  1.00 94.19           C  
ATOM    903  O   THR A 120       3.404   0.939   8.094  1.00 94.19           O  
ATOM    904  CG2 THR A 120       6.938   3.453   8.906  1.00 94.19           C  
ATOM    905  OG1 THR A 120       5.812   3.297   6.781  1.00 94.19           O  
ATOM    906  N   THR A 121       4.652   0.135   6.332  1.00 96.00           N  
ATOM    907  CA  THR A 121       3.494  -0.376   5.605  1.00 96.00           C  
ATOM    908  C   THR A 121       3.520  -1.901   5.555  1.00 96.00           C  
ATOM    909  CB  THR A 121       3.443   0.187   4.172  1.00 96.00           C  
ATOM    910  O   THR A 121       4.582  -2.506   5.406  1.00 96.00           O  
ATOM    911  CG2 THR A 121       2.213  -0.321   3.426  1.00 96.00           C  
ATOM    912  OG1 THR A 121       3.396   1.618   4.230  1.00 96.00           O  
ATOM    913  N   ALA A 122       2.340  -2.461   5.711  1.00 97.62           N  
ATOM    914  CA  ALA A 122       2.246  -3.918   5.652  1.00 97.62           C  
ATOM    915  C   ALA A 122       1.352  -4.367   4.504  1.00 97.62           C  
ATOM    916  CB  ALA A 122       1.723  -4.469   6.977  1.00 97.62           C  
ATOM    917  O   ALA A 122       0.341  -3.725   4.207  1.00 97.62           O  
ATOM    918  N   ILE A 123       1.756  -5.406   3.801  1.00 98.50           N  
ATOM    919  CA  ILE A 123       0.938  -6.066   2.791  1.00 98.50           C  
ATOM    920  C   ILE A 123       0.722  -7.527   3.180  1.00 98.50           C  
ATOM    921  CB  ILE A 123       1.584  -5.977   1.391  1.00 98.50           C  
ATOM    922  O   ILE A 123       1.685  -8.266   3.402  1.00 98.50           O  
ATOM    923  CG1 ILE A 123       1.768  -4.512   0.982  1.00 98.50           C  
ATOM    924  CG2 ILE A 123       0.744  -6.730   0.357  1.00 98.50           C  
ATOM    925  CD1 ILE A 123       2.475  -4.324  -0.354  1.00 98.50           C  
ATOM    926  N   SER A 124      -0.540  -7.887   3.193  1.00 98.44           N  
ATOM    927  CA  SER A 124      -0.894  -9.250   3.580  1.00 98.44           C  
ATOM    928  C   SER A 124      -1.697  -9.938   2.486  1.00 98.44           C  
ATOM    929  CB  SER A 124      -1.691  -9.242   4.887  1.00 98.44           C  
ATOM    930  O   SER A 124      -2.457  -9.297   1.761  1.00 98.44           O  
ATOM    931  OG  SER A 124      -0.946  -8.641   5.930  1.00 98.44           O  
ATOM    932  N   PHE A 125      -1.508 -11.188   2.402  1.00 98.31           N  
ATOM    933  CA  PHE A 125      -2.213 -12.008   1.420  1.00 98.31           C  
ATOM    934  C   PHE A 125      -2.969 -13.141   2.102  1.00 98.31           C  
ATOM    935  CB  PHE A 125      -1.233 -12.570   0.387  1.00 98.31           C  
ATOM    936  O   PHE A 125      -2.426 -13.812   2.979  1.00 98.31           O  
ATOM    937  CG  PHE A 125      -1.869 -13.516  -0.596  1.00 98.31           C  
ATOM    938  CD1 PHE A 125      -1.859 -14.891  -0.369  1.00 98.31           C  
ATOM    939  CD2 PHE A 125      -2.477 -13.031  -1.748  1.00 98.31           C  
ATOM    940  CE1 PHE A 125      -2.447 -15.766  -1.277  1.00 98.31           C  
ATOM    941  CE2 PHE A 125      -3.064 -13.906  -2.660  1.00 98.31           C  
ATOM    942  CZ  PHE A 125      -3.049 -15.273  -2.424  1.00 98.31           C  
ATOM    943  N   THR A 126      -4.234 -13.289   1.604  1.00 97.38           N  
ATOM    944  CA  THR A 126      -5.047 -14.359   2.172  1.00 97.38           C  
ATOM    945  C   THR A 126      -5.816 -15.094   1.078  1.00 97.38           C  
ATOM    946  CB  THR A 126      -6.035 -13.820   3.221  1.00 97.38           C  
ATOM    947  O   THR A 126      -6.391 -14.469   0.187  1.00 97.38           O  
ATOM    948  CG2 THR A 126      -6.789 -14.953   3.906  1.00 97.38           C  
ATOM    949  OG1 THR A 126      -5.309 -13.070   4.211  1.00 97.38           O  
ATOM    950  N   ALA A 127      -5.719 -16.375   1.137  1.00 95.88           N  
ATOM    951  CA  ALA A 127      -6.570 -17.297   0.398  1.00 95.88           C  
ATOM    952  C   ALA A 127      -7.188 -18.344   1.331  1.00 95.88           C  
ATOM    953  CB  ALA A 127      -5.770 -17.984  -0.705  1.00 95.88           C  
ATOM    954  O   ALA A 127      -6.609 -19.406   1.555  1.00 95.88           O  
ATOM    955  N   SER A 128      -8.336 -18.078   1.788  1.00 92.62           N  
ATOM    956  CA  SER A 128      -8.953 -18.812   2.893  1.00 92.62           C  
ATOM    957  C   SER A 128      -9.320 -20.234   2.477  1.00 92.62           C  
ATOM    958  CB  SER A 128     -10.195 -18.078   3.395  1.00 92.62           C  
ATOM    959  O   SER A 128      -9.148 -21.172   3.248  1.00 92.62           O  
ATOM    960  OG  SER A 128      -9.852 -16.797   3.900  1.00 92.62           O  
ATOM    961  N   SER A 129      -9.727 -20.406   1.260  1.00 92.44           N  
ATOM    962  CA  SER A 129     -10.148 -21.719   0.786  1.00 92.44           C  
ATOM    963  C   SER A 129      -8.969 -22.672   0.675  1.00 92.44           C  
ATOM    964  CB  SER A 129     -10.852 -21.594  -0.568  1.00 92.44           C  
ATOM    965  O   SER A 129      -9.133 -23.891   0.778  1.00 92.44           O  
ATOM    966  OG  SER A 129      -9.992 -21.000  -1.526  1.00 92.44           O  
ATOM    967  N   SER A 130      -7.797 -22.062   0.477  1.00 92.38           N  
ATOM    968  CA  SER A 130      -6.590 -22.875   0.345  1.00 92.38           C  
ATOM    969  C   SER A 130      -5.809 -22.922   1.655  1.00 92.38           C  
ATOM    970  CB  SER A 130      -5.695 -22.328  -0.770  1.00 92.38           C  
ATOM    971  O   SER A 130      -4.730 -23.516   1.721  1.00 92.38           O  
ATOM    972  OG  SER A 130      -6.336 -22.438  -2.029  1.00 92.38           O  
ATOM    973  N   GLY A 131      -6.352 -22.266   2.693  1.00 92.06           N  
ATOM    974  CA  GLY A 131      -5.738 -22.250   4.012  1.00 92.06           C  
ATOM    975  C   GLY A 131      -4.457 -21.438   4.070  1.00 92.06           C  
ATOM    976  O   GLY A 131      -3.568 -21.734   4.871  1.00 92.06           O  
ATOM    977  N   ILE A 132      -4.289 -20.484   3.174  1.00 94.62           N  
ATOM    978  CA  ILE A 132      -3.094 -19.656   3.115  1.00 94.62           C  
ATOM    979  C   ILE A 132      -3.389 -18.281   3.725  1.00 94.62           C  
ATOM    980  CB  ILE A 132      -2.582 -19.500   1.666  1.00 94.62           C  
ATOM    981  O   ILE A 132      -4.336 -17.609   3.316  1.00 94.62           O  
ATOM    982  CG1 ILE A 132      -2.168 -20.859   1.096  1.00 94.62           C  
ATOM    983  CG2 ILE A 132      -1.420 -18.500   1.607  1.00 94.62           C  
ATOM    984  CD1 ILE A 132      -1.800 -20.828  -0.381  1.00 94.62           C  
ATOM    985  N   GLU A 133      -2.627 -17.984   4.766  1.00 95.62           N  
ATOM    986  CA  GLU A 133      -2.621 -16.656   5.367  1.00 95.62           C  
ATOM    987  C   GLU A 133      -1.196 -16.141   5.559  1.00 95.62           C  
ATOM    988  CB  GLU A 133      -3.357 -16.672   6.711  1.00 95.62           C  
ATOM    989  O   GLU A 133      -0.446 -16.672   6.383  1.00 95.62           O  
ATOM    990  CG  GLU A 133      -4.828 -17.047   6.602  1.00 95.62           C  
ATOM    991  CD  GLU A 133      -5.586 -16.906   7.910  1.00 95.62           C  
ATOM    992  OE1 GLU A 133      -6.828 -17.047   7.914  1.00 95.62           O  
ATOM    993  OE2 GLU A 133      -4.930 -16.641   8.945  1.00 95.62           O  
ATOM    994  N   LEU A 134      -0.922 -15.172   4.785  1.00 96.75           N  
ATOM    995  CA  LEU A 134       0.406 -14.578   4.898  1.00 96.75           C  
ATOM    996  C   LEU A 134       0.319 -13.148   5.426  1.00 96.75           C  
ATOM    997  CB  LEU A 134       1.117 -14.594   3.545  1.00 96.75           C  
ATOM    998  O   LEU A 134      -0.409 -12.328   4.875  1.00 96.75           O  
ATOM    999  CG  LEU A 134       1.231 -15.953   2.852  1.00 96.75           C  
ATOM   1000  CD1 LEU A 134       1.839 -15.789   1.462  1.00 96.75           C  
ATOM   1001  CD2 LEU A 134       2.062 -16.922   3.695  1.00 96.75           C  
ATOM   1002  N   SER A 135       1.066 -12.984   6.512  1.00 95.88           N  
ATOM   1003  CA  SER A 135       1.062 -11.664   7.125  1.00 95.88           C  
ATOM   1004  C   SER A 135       2.340 -10.898   6.793  1.00 95.88           C  
ATOM   1005  CB  SER A 135       0.903 -11.773   8.641  1.00 95.88           C  
ATOM   1006  O   SER A 135       3.434 -11.461   6.828  1.00 95.88           O  
ATOM   1007  OG  SER A 135       0.938 -10.492   9.242  1.00 95.88           O  
ATOM   1008  N   ASN A 136       2.207  -9.656   6.371  1.00 96.12           N  
ATOM   1009  CA  ASN A 136       3.250  -8.664   6.113  1.00 96.12           C  
ATOM   1010  C   ASN A 136       4.336  -9.219   5.199  1.00 96.12           C  
ATOM   1011  CB  ASN A 136       3.861  -8.180   7.430  1.00 96.12           C  
ATOM   1012  O   ASN A 136       5.473  -9.422   5.629  1.00 96.12           O  
ATOM   1013  CG  ASN A 136       4.805  -7.012   7.238  1.00 96.12           C  
ATOM   1014  ND2 ASN A 136       5.605  -6.723   8.258  1.00 96.12           N  
ATOM   1015  OD1 ASN A 136       4.816  -6.375   6.180  1.00 96.12           O  
ATOM   1016  N   ILE A 137       3.965  -9.406   3.973  1.00 96.81           N  
ATOM   1017  CA  ILE A 137       4.867  -9.961   2.973  1.00 96.81           C  
ATOM   1018  C   ILE A 137       5.543  -8.836   2.197  1.00 96.81           C  
ATOM   1019  CB  ILE A 137       4.121 -10.906   2.004  1.00 96.81           C  
ATOM   1020  O   ILE A 137       6.246  -9.078   1.217  1.00 96.81           O  
ATOM   1021  CG1 ILE A 137       2.953 -10.172   1.333  1.00 96.81           C  
ATOM   1022  CG2 ILE A 137       3.627 -12.156   2.738  1.00 96.81           C  
ATOM   1023  CD1 ILE A 137       2.271 -10.969   0.230  1.00 96.81           C  
ATOM   1024  N   TYR A 138       5.363  -7.613   2.625  1.00 96.69           N  
ATOM   1025  CA  TYR A 138       5.945  -6.441   1.976  1.00 96.69           C  
ATOM   1026  C   TYR A 138       7.422  -6.305   2.318  1.00 96.69           C  
ATOM   1027  CB  TYR A 138       5.191  -5.172   2.383  1.00 96.69           C  
ATOM   1028  O   TYR A 138       7.773  -5.918   3.438  1.00 96.69           O  
ATOM   1029  CG  TYR A 138       5.602  -3.947   1.604  1.00 96.69           C  
ATOM   1030  CD1 TYR A 138       5.473  -2.672   2.152  1.00 96.69           C  
ATOM   1031  CD2 TYR A 138       6.121  -4.059   0.318  1.00 96.69           C  
ATOM   1032  CE1 TYR A 138       5.848  -1.540   1.437  1.00 96.69           C  
ATOM   1033  CE2 TYR A 138       6.500  -2.936  -0.406  1.00 96.69           C  
ATOM   1034  OH  TYR A 138       6.734  -0.563  -0.552  1.00 96.69           O  
ATOM   1035  CZ  TYR A 138       6.359  -1.682   0.161  1.00 96.69           C  
ATOM   1036  N   VAL A 139       8.312  -6.488   1.286  1.00 92.94           N  
ATOM   1037  CA  VAL A 139       9.734  -6.602   1.606  1.00 92.94           C  
ATOM   1038  C   VAL A 139      10.508  -5.469   0.934  1.00 92.94           C  
ATOM   1039  CB  VAL A 139      10.305  -7.969   1.172  1.00 92.94           C  
ATOM   1040  O   VAL A 139      11.414  -4.887   1.534  1.00 92.94           O  
ATOM   1041  CG1 VAL A 139      11.805  -8.039   1.451  1.00 92.94           C  
ATOM   1042  CG2 VAL A 139       9.570  -9.102   1.884  1.00 92.94           C  
ATOM   1043  N   PHE A 140      10.117  -5.172  -0.354  1.00 91.25           N  
ATOM   1044  CA  PHE A 140      10.891  -4.195  -1.108  1.00 91.25           C  
ATOM   1045  C   PHE A 140      10.000  -3.070  -1.619  1.00 91.25           C  
ATOM   1046  CB  PHE A 140      11.617  -4.867  -2.281  1.00 91.25           C  
ATOM   1047  O   PHE A 140       8.836  -3.297  -1.942  1.00 91.25           O  
ATOM   1048  CG  PHE A 140      12.609  -5.914  -1.861  1.00 91.25           C  
ATOM   1049  CD1 PHE A 140      13.797  -5.551  -1.238  1.00 91.25           C  
ATOM   1050  CD2 PHE A 140      12.359  -7.262  -2.090  1.00 91.25           C  
ATOM   1051  CE1 PHE A 140      14.727  -6.516  -0.849  1.00 91.25           C  
ATOM   1052  CE2 PHE A 140      13.281  -8.234  -1.702  1.00 91.25           C  
ATOM   1053  CZ  PHE A 140      14.461  -7.859  -1.083  1.00 91.25           C  
ATOM   1054  N   SER A 141      10.625  -1.842  -1.643  1.00 89.69           N  
ATOM   1055  CA  SER A 141      10.023  -0.703  -2.328  1.00 89.69           C  
ATOM   1056  C   SER A 141      10.984  -0.100  -3.346  1.00 89.69           C  
ATOM   1057  CB  SER A 141       9.602   0.366  -1.322  1.00 89.69           C  
ATOM   1058  O   SER A 141      12.125   0.231  -3.012  1.00 89.69           O  
ATOM   1059  OG  SER A 141       9.141   1.532  -1.988  1.00 89.69           O  
ATOM   1060  N   LEU A 142      10.508  -0.011  -4.570  1.00 88.31           N  
ATOM   1061  CA  LEU A 142      11.312   0.611  -5.613  1.00 88.31           C  
ATOM   1062  C   LEU A 142      10.914   2.070  -5.812  1.00 88.31           C  
ATOM   1063  CB  LEU A 142      11.172  -0.155  -6.930  1.00 88.31           C  
ATOM   1064  O   LEU A 142      11.258   2.678  -6.832  1.00 88.31           O  
ATOM   1065  CG  LEU A 142      11.648  -1.608  -6.926  1.00 88.31           C  
ATOM   1066  CD1 LEU A 142      11.430  -2.244  -8.297  1.00 88.31           C  
ATOM   1067  CD2 LEU A 142      13.117  -1.689  -6.520  1.00 88.31           C  
ATOM   1068  N   MET A 143      10.219   2.602  -4.875  1.00 84.12           N  
ATOM   1069  CA  MET A 143       9.727   3.977  -4.957  1.00 84.12           C  
ATOM   1070  C   MET A 143      10.883   4.969  -4.895  1.00 84.12           C  
ATOM   1071  CB  MET A 143       8.727   4.258  -3.830  1.00 84.12           C  
ATOM   1072  O   MET A 143      10.812   6.043  -5.492  1.00 84.12           O  
ATOM   1073  CG  MET A 143       7.492   3.379  -3.871  1.00 84.12           C  
ATOM   1074  SD  MET A 143       6.203   3.922  -2.684  1.00 84.12           S  
ATOM   1075  CE  MET A 143       5.777   5.539  -3.389  1.00 84.12           C  
ATOM   1076  N   SER A 144      11.875   4.617  -4.117  1.00 77.31           N  
ATOM   1077  CA  SER A 144      13.016   5.508  -3.977  1.00 77.31           C  
ATOM   1078  C   SER A 144      14.180   5.062  -4.859  1.00 77.31           C  
ATOM   1079  CB  SER A 144      13.477   5.570  -2.518  1.00 77.31           C  
ATOM   1080  O   SER A 144      15.305   5.543  -4.711  1.00 77.31           O  
ATOM   1081  OG  SER A 144      13.930   4.301  -2.080  1.00 77.31           O  
ATOM   1082  N   TYR A 145      13.906   4.172  -5.629  1.00 74.75           N  
ATOM   1083  CA  TYR A 145      14.977   3.658  -6.469  1.00 74.75           C  
ATOM   1084  C   TYR A 145      15.547   4.758  -7.359  1.00 74.75           C  
ATOM   1085  CB  TYR A 145      14.477   2.494  -7.328  1.00 74.75           C  
ATOM   1086  O   TYR A 145      14.805   5.438  -8.062  1.00 74.75           O  
ATOM   1087  CG  TYR A 145      15.523   1.941  -8.273  1.00 74.75           C  
ATOM   1088  CD1 TYR A 145      15.500   2.252  -9.625  1.00 74.75           C  
ATOM   1089  CD2 TYR A 145      16.531   1.106  -7.801  1.00 74.75           C  
ATOM   1090  CE1 TYR A 145      16.453   1.743 -10.500  1.00 74.75           C  
ATOM   1091  CE2 TYR A 145      17.500   0.591  -8.664  1.00 74.75           C  
ATOM   1092  OH  TYR A 145      18.406   0.409 -10.867  1.00 74.75           O  
ATOM   1093  CZ  TYR A 145      17.453   0.916 -10.008  1.00 74.75           C  
ATOM   1094  N   VAL A 146      16.844   5.117  -7.145  1.00 66.00           N  
ATOM   1095  CA  VAL A 146      17.594   6.031  -8.008  1.00 66.00           C  
ATOM   1096  C   VAL A 146      18.766   5.297  -8.633  1.00 66.00           C  
ATOM   1097  CB  VAL A 146      18.078   7.266  -7.223  1.00 66.00           C  
ATOM   1098  O   VAL A 146      19.453   4.516  -7.965  1.00 66.00           O  
ATOM   1099  CG1 VAL A 146      17.531   8.555  -7.836  1.00 66.00           C  
ATOM   1100  CG2 VAL A 146      17.688   7.160  -5.750  1.00 66.00           C  
ATOM   1101  N   SER A 147      18.797   5.105 -10.000  1.00 63.34           N  
ATOM   1102  CA  SER A 147      20.016   4.445 -10.453  1.00 63.34           C  
ATOM   1103  C   SER A 147      21.000   5.445 -11.070  1.00 63.34           C  
ATOM   1104  CB  SER A 147      19.688   3.346 -11.461  1.00 63.34           C  
ATOM   1105  O   SER A 147      20.578   6.441 -11.664  1.00 63.34           O  
ATOM   1106  OG  SER A 147      20.875   2.822 -12.039  1.00 63.34           O  
ATOM   1107  N   ASN A 148      22.391   5.363 -10.961  1.00 52.47           N  
ATOM   1108  CA  ASN A 148      23.453   5.969 -11.758  1.00 52.47           C  
ATOM   1109  C   ASN A 148      23.984   5.004 -12.812  1.00 52.47           C  
ATOM   1110  CB  ASN A 148      24.594   6.441 -10.852  1.00 52.47           C  
ATOM   1111  O   ASN A 148      24.766   5.398 -13.688  1.00 52.47           O  
ATOM   1112  CG  ASN A 148      24.188   7.578  -9.938  1.00 52.47           C  
ATOM   1113  ND2 ASN A 148      24.500   7.453  -8.656  1.00 52.47           N  
ATOM   1114  OD1 ASN A 148      23.578   8.555 -10.375  1.00 52.47           O  
ATOM   1115  N   TYR A 149      23.375   3.902 -13.203  1.00 49.38           N  
ATOM   1116  CA  TYR A 149      23.969   2.898 -14.086  1.00 49.38           C  
ATOM   1117  C   TYR A 149      23.062   2.609 -15.273  1.00 49.38           C  
ATOM   1118  CB  TYR A 149      24.250   1.605 -13.312  1.00 49.38           C  
ATOM   1119  O   TYR A 149      21.844   2.863 -15.219  1.00 49.38           O  
ATOM   1120  CG  TYR A 149      25.656   1.493 -12.812  1.00 49.38           C  
ATOM   1121  CD1 TYR A 149      26.656   0.895 -13.586  1.00 49.38           C  
ATOM   1122  CD2 TYR A 149      26.016   1.982 -11.555  1.00 49.38           C  
ATOM   1123  CE1 TYR A 149      27.953   0.787 -13.125  1.00 49.38           C  
ATOM   1124  CE2 TYR A 149      27.312   1.880 -11.086  1.00 49.38           C  
ATOM   1125  OH  TYR A 149      29.578   1.178 -11.414  1.00 49.38           O  
ATOM   1126  CZ  TYR A 149      28.281   1.282 -11.875  1.00 49.38           C  
ATOM   1127  N   TYR A 150      23.484   2.570 -16.609  1.00 41.66           N  
ATOM   1128  CA  TYR A 150      23.094   2.221 -17.969  1.00 41.66           C  
ATOM   1129  C   TYR A 150      21.766   1.460 -17.953  1.00 41.66           C  
ATOM   1130  CB  TYR A 150      24.172   1.381 -18.641  1.00 41.66           C  
ATOM   1131  O   TYR A 150      21.250   1.085 -19.016  1.00 41.66           O  
ATOM   1132  CG  TYR A 150      25.422   2.156 -18.969  1.00 41.66           C  
ATOM   1133  CD1 TYR A 150      25.453   3.064 -20.016  1.00 41.66           C  
ATOM   1134  CD2 TYR A 150      26.578   1.979 -18.219  1.00 41.66           C  
ATOM   1135  CE1 TYR A 150      26.609   3.779 -20.328  1.00 41.66           C  
ATOM   1136  CE2 TYR A 150      27.750   2.689 -18.500  1.00 41.66           C  
ATOM   1137  OH  TYR A 150      28.891   4.289 -19.844  1.00 41.66           O  
ATOM   1138  CZ  TYR A 150      27.750   3.584 -19.562  1.00 41.66           C  
ATOM   1139  N   VAL A 151      21.031   1.299 -16.828  1.00 44.09           N  
ATOM   1140  CA  VAL A 151      19.781   0.586 -17.016  1.00 44.09           C  
ATOM   1141  C   VAL A 151      18.609   1.577 -17.016  1.00 44.09           C  
ATOM   1142  CB  VAL A 151      19.562  -0.485 -15.922  1.00 44.09           C  
ATOM   1143  O   VAL A 151      17.734   1.512 -16.156  1.00 44.09           O  
ATOM   1144  CG1 VAL A 151      18.328  -1.337 -16.234  1.00 44.09           C  
ATOM   1145  CG2 VAL A 151      20.797  -1.363 -15.781  1.00 44.09           C  
ATOM   1146  N   THR A 152      18.875   2.832 -17.359  1.00 46.19           N  
ATOM   1147  CA  THR A 152      17.906   3.869 -17.734  1.00 46.19           C  
ATOM   1148  C   THR A 152      16.953   3.361 -18.797  1.00 46.19           C  
ATOM   1149  CB  THR A 152      18.625   5.133 -18.234  1.00 46.19           C  
ATOM   1150  O   THR A 152      15.867   3.924 -18.984  1.00 46.19           O  
ATOM   1151  CG2 THR A 152      19.250   5.914 -17.078  1.00 46.19           C  
ATOM   1152  OG1 THR A 152      19.656   4.758 -19.156  1.00 46.19           O  
ATOM   1153  N   GLN A 153      17.125   2.051 -19.266  1.00 49.94           N  
ATOM   1154  CA  GLN A 153      16.094   1.872 -20.281  1.00 49.94           C  
ATOM   1155  C   GLN A 153      14.805   1.345 -19.656  1.00 49.94           C  
ATOM   1156  CB  GLN A 153      16.578   0.923 -21.375  1.00 49.94           C  
ATOM   1157  O   GLN A 153      13.711   1.633 -20.156  1.00 49.94           O  
ATOM   1158  CG  GLN A 153      16.969   1.627 -22.672  1.00 49.94           C  
ATOM   1159  CD  GLN A 153      17.391   0.659 -23.766  1.00 49.94           C  
ATOM   1160  NE2 GLN A 153      18.688   0.437 -23.906  1.00 49.94           N  
ATOM   1161  OE1 GLN A 153      16.531   0.114 -24.484  1.00 49.94           O  
ATOM   1162  N   THR A 154      14.734   0.822 -18.328  1.00 56.56           N  
ATOM   1163  CA  THR A 154      13.531   0.238 -17.734  1.00 56.56           C  
ATOM   1164  C   THR A 154      12.773   1.278 -16.922  1.00 56.56           C  
ATOM   1165  CB  THR A 154      13.883  -0.966 -16.844  1.00 56.56           C  
ATOM   1166  O   THR A 154      11.562   1.141 -16.703  1.00 56.56           O  
ATOM   1167  CG2 THR A 154      14.383  -2.141 -17.672  1.00 56.56           C  
ATOM   1168  OG1 THR A 154      14.898  -0.583 -15.906  1.00 56.56           O  
ATOM   1169  N   VAL A 155      13.508   2.469 -16.594  1.00 58.69           N  
ATOM   1170  CA  VAL A 155      12.969   3.576 -15.805  1.00 58.69           C  
ATOM   1171  C   VAL A 155      12.852   4.820 -16.672  1.00 58.69           C  
ATOM   1172  CB  VAL A 155      13.852   3.873 -14.562  1.00 58.69           C  
ATOM   1173  O   VAL A 155      13.781   5.156 -17.422  1.00 58.69           O  
ATOM   1174  CG1 VAL A 155      13.281   5.047 -13.766  1.00 58.69           C  
ATOM   1175  CG2 VAL A 155      13.969   2.631 -13.688  1.00 58.69           C  
ATOM   1176  N   SER A 156      11.664   5.297 -17.000  1.00 62.88           N  
ATOM   1177  CA  SER A 156      11.508   6.598 -17.641  1.00 62.88           C  
ATOM   1178  C   SER A 156      11.672   7.734 -16.641  1.00 62.88           C  
ATOM   1179  CB  SER A 156      10.141   6.699 -18.328  1.00 62.88           C  
ATOM   1180  O   SER A 156      11.211   7.625 -15.500  1.00 62.88           O  
ATOM   1181  OG  SER A 156       9.734   5.438 -18.828  1.00 62.88           O  
ATOM   1182  N   ASN A 157      12.555   8.734 -16.969  1.00 62.72           N  
ATOM   1183  CA  ASN A 157      12.836   9.898 -16.141  1.00 62.72           C  
ATOM   1184  C   ASN A 157      12.141  11.148 -16.672  1.00 62.72           C  
ATOM   1185  CB  ASN A 157      14.344  10.133 -16.031  1.00 62.72           C  
ATOM   1186  O   ASN A 157      12.164  11.414 -17.875  1.00 62.72           O  
ATOM   1187  CG  ASN A 157      15.078   8.945 -15.445  1.00 62.72           C  
ATOM   1188  ND2 ASN A 157      16.328   8.750 -15.867  1.00 62.72           N  
ATOM   1189  OD1 ASN A 157      14.531   8.211 -14.609  1.00 62.72           O  
ATOM   1190  N   GLN A 158      11.297  11.766 -15.766  1.00 62.50           N  
ATOM   1191  CA  GLN A 158      10.758  13.078 -16.094  1.00 62.50           C  
ATOM   1192  C   GLN A 158      11.211  14.125 -15.086  1.00 62.50           C  
ATOM   1193  CB  GLN A 158       9.234  13.031 -16.172  1.00 62.50           C  
ATOM   1194  O   GLN A 158      11.234  13.859 -13.875  1.00 62.50           O  
ATOM   1195  CG  GLN A 158       8.695  12.297 -17.391  1.00 62.50           C  
ATOM   1196  CD  GLN A 158       7.402  12.891 -17.906  1.00 62.50           C  
ATOM   1197  NE2 GLN A 158       6.770  12.203 -18.859  1.00 62.50           N  
ATOM   1198  OE1 GLN A 158       6.973  13.961 -17.469  1.00 62.50           O  
ATOM   1199  N   SER A 159      11.781  15.266 -15.648  1.00 61.19           N  
ATOM   1200  CA  SER A 159      12.094  16.391 -14.781  1.00 61.19           C  
ATOM   1201  C   SER A 159      10.992  17.453 -14.836  1.00 61.19           C  
ATOM   1202  CB  SER A 159      13.430  17.016 -15.180  1.00 61.19           C  
ATOM   1203  O   SER A 159      10.555  17.844 -15.914  1.00 61.19           O  
ATOM   1204  OG  SER A 159      14.484  16.078 -15.023  1.00 61.19           O  
ATOM   1205  N   GLN A 160      10.289  17.641 -13.664  1.00 58.22           N  
ATOM   1206  CA  GLN A 160       9.398  18.781 -13.492  1.00 58.22           C  
ATOM   1207  C   GLN A 160       9.797  19.609 -12.266  1.00 58.22           C  
ATOM   1208  CB  GLN A 160       7.949  18.312 -13.359  1.00 58.22           C  
ATOM   1209  O   GLN A 160       9.883  19.078 -11.156  1.00 58.22           O  
ATOM   1210  CG  GLN A 160       6.930  19.375 -13.758  1.00 58.22           C  
ATOM   1211  CD  GLN A 160       5.500  18.922 -13.523  1.00 58.22           C  
ATOM   1212  NE2 GLN A 160       4.551  19.641 -14.125  1.00 58.22           N  
ATOM   1213  OE1 GLN A 160       5.250  17.953 -12.805  1.00 58.22           O  
ATOM   1214  N   GLY A 161      10.109  20.969 -12.523  1.00 64.69           N  
ATOM   1215  CA  GLY A 161      10.422  21.891 -11.445  1.00 64.69           C  
ATOM   1216  C   GLY A 161      11.719  21.562 -10.734  1.00 64.69           C  
ATOM   1217  O   GLY A 161      11.852  21.812  -9.531  1.00 64.69           O  
ATOM   1218  N   GLY A 162      12.711  20.891 -11.406  1.00 66.69           N  
ATOM   1219  CA  GLY A 162      14.023  20.625 -10.828  1.00 66.69           C  
ATOM   1220  C   GLY A 162      14.094  19.312 -10.078  1.00 66.69           C  
ATOM   1221  O   GLY A 162      15.133  18.969  -9.508  1.00 66.69           O  
ATOM   1222  N   GLN A 163      12.914  18.562  -9.984  1.00 61.31           N  
ATOM   1223  CA  GLN A 163      12.836  17.250  -9.336  1.00 61.31           C  
ATOM   1224  C   GLN A 163      12.781  16.125 -10.367  1.00 61.31           C  
ATOM   1225  CB  GLN A 163      11.625  17.172  -8.414  1.00 61.31           C  
ATOM   1226  O   GLN A 163      12.133  16.266 -11.406  1.00 61.31           O  
ATOM   1227  CG  GLN A 163      11.609  18.250  -7.324  1.00 61.31           C  
ATOM   1228  CD  GLN A 163      12.805  18.141  -6.391  1.00 61.31           C  
ATOM   1229  NE2 GLN A 163      12.914  17.016  -5.695  1.00 61.31           N  
ATOM   1230  OE1 GLN A 163      13.617  19.062  -6.297  1.00 61.31           O  
ATOM   1231  N   THR A 164      13.672  15.039 -10.211  1.00 65.31           N  
ATOM   1232  CA  THR A 164      13.703  13.891 -11.109  1.00 65.31           C  
ATOM   1233  C   THR A 164      12.820  12.758 -10.578  1.00 65.31           C  
ATOM   1234  CB  THR A 164      15.141  13.375 -11.312  1.00 65.31           C  
ATOM   1235  O   THR A 164      12.914  12.398  -9.398  1.00 65.31           O  
ATOM   1236  CG2 THR A 164      15.188  12.266 -12.359  1.00 65.31           C  
ATOM   1237  OG1 THR A 164      15.977  14.453 -11.742  1.00 65.31           O  
ATOM   1238  N   TYR A 165      11.992  12.242 -11.477  1.00 67.81           N  
ATOM   1239  CA  TYR A 165      11.055  11.180 -11.133  1.00 67.81           C  
ATOM   1240  C   TYR A 165      11.367   9.906 -11.906  1.00 67.81           C  
ATOM   1241  CB  TYR A 165       9.609  11.617 -11.414  1.00 67.81           C  
ATOM   1242  O   TYR A 165      11.727   9.961 -13.086  1.00 67.81           O  
ATOM   1243  CG  TYR A 165       9.234  12.930 -10.758  1.00 67.81           C  
ATOM   1244  CD1 TYR A 165       8.703  12.953  -9.469  1.00 67.81           C  
ATOM   1245  CD2 TYR A 165       9.414  14.133 -11.430  1.00 67.81           C  
ATOM   1246  CE1 TYR A 165       8.359  14.156  -8.867  1.00 67.81           C  
ATOM   1247  CE2 TYR A 165       9.070  15.344 -10.828  1.00 67.81           C  
ATOM   1248  OH  TYR A 165       8.203  16.531  -8.953  1.00 67.81           O  
ATOM   1249  CZ  TYR A 165       8.539  15.344  -9.547  1.00 67.81           C  
ATOM   1250  N   TYR A 166      11.172   8.812 -11.172  1.00 74.06           N  
ATOM   1251  CA  TYR A 166      11.367   7.523 -11.828  1.00 74.06           C  
ATOM   1252  C   TYR A 166      10.086   6.695 -11.805  1.00 74.06           C  
ATOM   1253  CB  TYR A 166      12.508   6.746 -11.164  1.00 74.06           C  
ATOM   1254  O   TYR A 166       9.398   6.645 -10.781  1.00 74.06           O  
ATOM   1255  CG  TYR A 166      13.859   7.395 -11.328  1.00 74.06           C  
ATOM   1256  CD1 TYR A 166      14.656   7.117 -12.438  1.00 74.06           C  
ATOM   1257  CD2 TYR A 166      14.352   8.281 -10.375  1.00 74.06           C  
ATOM   1258  CE1 TYR A 166      15.906   7.711 -12.594  1.00 74.06           C  
ATOM   1259  CE2 TYR A 166      15.594   8.883 -10.523  1.00 74.06           C  
ATOM   1260  OH  TYR A 166      17.609   9.180 -11.781  1.00 74.06           O  
ATOM   1261  CZ  TYR A 166      16.359   8.594 -11.633  1.00 74.06           C  
ATOM   1262  N   TYR A 167       9.711   6.180 -13.031  1.00 79.06           N  
ATOM   1263  CA  TYR A 167       8.555   5.293 -13.102  1.00 79.06           C  
ATOM   1264  C   TYR A 167       8.844   4.090 -13.984  1.00 79.06           C  
ATOM   1265  CB  TYR A 167       7.328   6.047 -13.625  1.00 79.06           C  
ATOM   1266  O   TYR A 167       9.812   4.094 -14.750  1.00 79.06           O  
ATOM   1267  CG  TYR A 167       7.504   6.590 -15.023  1.00 79.06           C  
ATOM   1268  CD1 TYR A 167       8.102   7.832 -15.234  1.00 79.06           C  
ATOM   1269  CD2 TYR A 167       7.074   5.867 -16.125  1.00 79.06           C  
ATOM   1270  CE1 TYR A 167       8.266   8.336 -16.516  1.00 79.06           C  
ATOM   1271  CE2 TYR A 167       7.230   6.363 -17.422  1.00 79.06           C  
ATOM   1272  OH  TYR A 167       7.984   8.094 -18.875  1.00 79.06           O  
ATOM   1273  CZ  TYR A 167       7.824   7.598 -17.609  1.00 79.06           C  
ATOM   1274  N   PHE A 168       8.000   3.070 -13.789  1.00 85.56           N  
ATOM   1275  CA  PHE A 168       8.164   1.855 -14.578  1.00 85.56           C  
ATOM   1276  C   PHE A 168       6.992   1.667 -15.531  1.00 85.56           C  
ATOM   1277  CB  PHE A 168       8.297   0.633 -13.664  1.00 85.56           C  
ATOM   1278  O   PHE A 168       5.836   1.841 -15.148  1.00 85.56           O  
ATOM   1279  CG  PHE A 168       9.492   0.683 -12.750  1.00 85.56           C  
ATOM   1280  CD1 PHE A 168      10.695   0.093 -13.125  1.00 85.56           C  
ATOM   1281  CD2 PHE A 168       9.422   1.320 -11.523  1.00 85.56           C  
ATOM   1282  CE1 PHE A 168      11.805   0.137 -12.289  1.00 85.56           C  
ATOM   1283  CE2 PHE A 168      10.523   1.368 -10.672  1.00 85.56           C  
ATOM   1284  CZ  PHE A 168      11.711   0.775 -11.062  1.00 85.56           C  
ATOM   1285  N   THR A 169       7.309   1.341 -16.844  1.00 79.06           N  
ATOM   1286  CA  THR A 169       6.320   1.245 -17.906  1.00 79.06           C  
ATOM   1287  C   THR A 169       5.551  -0.070 -17.812  1.00 79.06           C  
ATOM   1288  CB  THR A 169       6.984   1.362 -19.297  1.00 79.06           C  
ATOM   1289  O   THR A 169       4.461  -0.197 -18.375  1.00 79.06           O  
ATOM   1290  CG2 THR A 169       7.555   2.760 -19.516  1.00 79.06           C  
ATOM   1291  OG1 THR A 169       8.047   0.404 -19.391  1.00 79.06           O  
ATOM   1292  N   SER A 170       6.195  -1.055 -17.109  1.00 85.75           N  
ATOM   1293  CA  SER A 170       5.586  -2.371 -16.969  1.00 85.75           C  
ATOM   1294  C   SER A 170       6.078  -3.068 -15.703  1.00 85.75           C  
ATOM   1295  CB  SER A 170       5.879  -3.242 -18.188  1.00 85.75           C  
ATOM   1296  O   SER A 170       7.172  -2.775 -15.211  1.00 85.75           O  
ATOM   1297  OG  SER A 170       7.172  -3.816 -18.094  1.00 85.75           O  
ATOM   1298  N   PRO A 171       5.203  -3.967 -15.156  1.00 89.81           N  
ATOM   1299  CA  PRO A 171       5.637  -4.727 -13.977  1.00 89.81           C  
ATOM   1300  C   PRO A 171       6.910  -5.531 -14.234  1.00 89.81           C  
ATOM   1301  CB  PRO A 171       4.449  -5.652 -13.703  1.00 89.81           C  
ATOM   1302  O   PRO A 171       7.711  -5.727 -13.320  1.00 89.81           O  
ATOM   1303  CG  PRO A 171       3.299  -5.023 -14.414  1.00 89.81           C  
ATOM   1304  CD  PRO A 171       3.836  -4.180 -15.539  1.00 89.81           C  
ATOM   1305  N   TYR A 172       7.117  -5.953 -15.438  1.00 90.62           N  
ATOM   1306  CA  TYR A 172       8.305  -6.730 -15.781  1.00 90.62           C  
ATOM   1307  C   TYR A 172       9.555  -5.863 -15.758  1.00 90.62           C  
ATOM   1308  CB  TYR A 172       8.141  -7.379 -17.156  1.00 90.62           C  
ATOM   1309  O   TYR A 172      10.641  -6.328 -15.398  1.00 90.62           O  
ATOM   1310  CG  TYR A 172       7.031  -8.398 -17.219  1.00 90.62           C  
ATOM   1311  CD1 TYR A 172       6.875  -9.352 -16.219  1.00 90.62           C  
ATOM   1312  CD2 TYR A 172       6.141  -8.414 -18.297  1.00 90.62           C  
ATOM   1313  CE1 TYR A 172       5.855 -10.297 -16.281  1.00 90.62           C  
ATOM   1314  CE2 TYR A 172       5.117  -9.352 -18.359  1.00 90.62           C  
ATOM   1315  OH  TYR A 172       3.969 -11.219 -17.406  1.00 90.62           O  
ATOM   1316  CZ  TYR A 172       4.980 -10.289 -17.344  1.00 90.62           C  
ATOM   1317  N   ALA A 173       9.422  -4.602 -16.172  1.00 88.31           N  
ATOM   1318  CA  ALA A 173      10.523  -3.658 -16.031  1.00 88.31           C  
ATOM   1319  C   ALA A 173      10.922  -3.504 -14.555  1.00 88.31           C  
ATOM   1320  CB  ALA A 173      10.148  -2.303 -16.609  1.00 88.31           C  
ATOM   1321  O   ALA A 173      12.102  -3.408 -14.234  1.00 88.31           O  
ATOM   1322  N   ALA A 174       9.945  -3.473 -13.703  1.00 90.12           N  
ATOM   1323  CA  ALA A 174      10.180  -3.371 -12.266  1.00 90.12           C  
ATOM   1324  C   ALA A 174      10.938  -4.590 -11.742  1.00 90.12           C  
ATOM   1325  CB  ALA A 174       8.859  -3.211 -11.523  1.00 90.12           C  
ATOM   1326  O   ALA A 174      11.805  -4.465 -10.875  1.00 90.12           O  
ATOM   1327  N   LEU A 175      10.609  -5.754 -12.219  1.00 90.88           N  
ATOM   1328  CA  LEU A 175      11.289  -6.980 -11.812  1.00 90.88           C  
ATOM   1329  C   LEU A 175      12.766  -6.938 -12.188  1.00 90.88           C  
ATOM   1330  CB  LEU A 175      10.617  -8.203 -12.453  1.00 90.88           C  
ATOM   1331  O   LEU A 175      13.617  -7.379 -11.422  1.00 90.88           O  
ATOM   1332  CG  LEU A 175       9.398  -8.758 -11.727  1.00 90.88           C  
ATOM   1333  CD1 LEU A 175       8.656  -9.750 -12.625  1.00 90.88           C  
ATOM   1334  CD2 LEU A 175       9.805  -9.430 -10.414  1.00 90.88           C  
ATOM   1335  N   VAL A 176      13.016  -6.461 -13.336  1.00 88.50           N  
ATOM   1336  CA  VAL A 176      14.398  -6.340 -13.781  1.00 88.50           C  
ATOM   1337  C   VAL A 176      15.156  -5.387 -12.859  1.00 88.50           C  
ATOM   1338  CB  VAL A 176      14.477  -5.848 -15.242  1.00 88.50           C  
ATOM   1339  O   VAL A 176      16.297  -5.668 -12.477  1.00 88.50           O  
ATOM   1340  CG1 VAL A 176      15.930  -5.566 -15.641  1.00 88.50           C  
ATOM   1341  CG2 VAL A 176      13.859  -6.875 -16.188  1.00 88.50           C  
ATOM   1342  N   ALA A 177      14.562  -4.273 -12.508  1.00 85.75           N  
ATOM   1343  CA  ALA A 177      15.172  -3.309 -11.594  1.00 85.75           C  
ATOM   1344  C   ALA A 177      15.383  -3.920 -10.211  1.00 85.75           C  
ATOM   1345  CB  ALA A 177      14.305  -2.057 -11.492  1.00 85.75           C  
ATOM   1346  O   ALA A 177      16.375  -3.617  -9.539  1.00 85.75           O  
ATOM   1347  N   LEU A 178      14.430  -4.641  -9.766  1.00 87.62           N  
ATOM   1348  CA  LEU A 178      14.516  -5.316  -8.477  1.00 87.62           C  
ATOM   1349  C   LEU A 178      15.773  -6.188  -8.406  1.00 87.62           C  
ATOM   1350  CB  LEU A 178      13.273  -6.176  -8.227  1.00 87.62           C  
ATOM   1351  O   LEU A 178      16.406  -6.285  -7.355  1.00 87.62           O  
ATOM   1352  CG  LEU A 178      13.219  -6.922  -6.895  1.00 87.62           C  
ATOM   1353  CD1 LEU A 178      13.258  -5.938  -5.730  1.00 87.62           C  
ATOM   1354  CD2 LEU A 178      11.969  -7.793  -6.824  1.00 87.62           C  
ATOM   1355  N   SER A 179      16.125  -6.879  -9.484  1.00 84.12           N  
ATOM   1356  CA  SER A 179      17.312  -7.734  -9.547  1.00 84.12           C  
ATOM   1357  C   SER A 179      18.578  -6.953  -9.219  1.00 84.12           C  
ATOM   1358  CB  SER A 179      17.438  -8.383 -10.922  1.00 84.12           C  
ATOM   1359  O   SER A 179      19.516  -7.496  -8.633  1.00 84.12           O  
ATOM   1360  OG  SER A 179      17.812  -7.418 -11.898  1.00 84.12           O  
ATOM   1361  N   GLU A 180      18.625  -5.703  -9.438  1.00 77.75           N  
ATOM   1362  CA  GLU A 180      19.781  -4.855  -9.164  1.00 77.75           C  
ATOM   1363  C   GLU A 180      19.875  -4.520  -7.680  1.00 77.75           C  
ATOM   1364  CB  GLU A 180      19.719  -3.572  -9.992  1.00 77.75           C  
ATOM   1365  O   GLU A 180      20.969  -4.508  -7.113  1.00 77.75           O  
ATOM   1366  CG  GLU A 180      20.984  -2.746  -9.953  1.00 77.75           C  
ATOM   1367  CD  GLU A 180      20.938  -1.506 -10.828  1.00 77.75           C  
ATOM   1368  OE1 GLU A 180      21.891  -0.703 -10.805  1.00 77.75           O  
ATOM   1369  OE2 GLU A 180      19.922  -1.335 -11.539  1.00 77.75           O  
ATOM   1370  N   ILE A 181      18.766  -4.184  -7.184  1.00 76.81           N  
ATOM   1371  CA  ILE A 181      18.734  -3.783  -5.777  1.00 76.81           C  
ATOM   1372  C   ILE A 181      19.141  -4.965  -4.898  1.00 76.81           C  
ATOM   1373  CB  ILE A 181      17.344  -3.256  -5.363  1.00 76.81           C  
ATOM   1374  O   ILE A 181      19.844  -4.789  -3.895  1.00 76.81           O  
ATOM   1375  CG1 ILE A 181      17.031  -1.958  -6.113  1.00 76.81           C  
ATOM   1376  CG2 ILE A 181      17.281  -3.047  -3.850  1.00 76.81           C  
ATOM   1377  CD1 ILE A 181      15.609  -1.447  -5.883  1.00 76.81           C  
ATOM   1378  N   ILE A 182      18.656  -6.078  -5.332  1.00 78.06           N  
ATOM   1379  CA  ILE A 182      18.922  -7.277  -4.547  1.00 78.06           C  
ATOM   1380  C   ILE A 182      20.406  -7.633  -4.645  1.00 78.06           C  
ATOM   1381  CB  ILE A 182      18.062  -8.469  -5.016  1.00 78.06           C  
ATOM   1382  O   ILE A 182      21.016  -8.086  -3.668  1.00 78.06           O  
ATOM   1383  CG1 ILE A 182      16.578  -8.180  -4.746  1.00 78.06           C  
ATOM   1384  CG2 ILE A 182      18.500  -9.758  -4.328  1.00 78.06           C  
ATOM   1385  CD1 ILE A 182      15.625  -9.156  -5.434  1.00 78.06           C  
ATOM   1386  N   SER A 183      21.047  -7.504  -5.848  1.00 69.88           N  
ATOM   1387  CA  SER A 183      22.453  -7.820  -6.035  1.00 69.88           C  
ATOM   1388  C   SER A 183      23.344  -6.895  -5.215  1.00 69.88           C  
ATOM   1389  CB  SER A 183      22.828  -7.723  -7.516  1.00 69.88           C  
ATOM   1390  O   SER A 183      24.406  -7.297  -4.754  1.00 69.88           O  
ATOM   1391  OG  SER A 183      22.156  -8.719  -8.273  1.00 69.88           O  
ATOM   1392  N   ASN A 184      22.875  -5.652  -4.953  1.00 64.81           N  
ATOM   1393  CA  ASN A 184      23.672  -4.688  -4.199  1.00 64.81           C  
ATOM   1394  C   ASN A 184      23.594  -4.961  -2.697  1.00 64.81           C  
ATOM   1395  CB  ASN A 184      23.219  -3.260  -4.500  1.00 64.81           C  
ATOM   1396  O   ASN A 184      24.500  -4.566  -1.948  1.00 64.81           O  
ATOM   1397  CG  ASN A 184      23.609  -2.805  -5.891  1.00 64.81           C  
ATOM   1398  ND2 ASN A 184      22.859  -1.858  -6.441  1.00 64.81           N  
ATOM   1399  OD1 ASN A 184      24.578  -3.301  -6.469  1.00 64.81           O  
ATOM   1400  N   LYS A 185      22.562  -5.777  -2.281  1.00 61.34           N  
ATOM   1401  CA  LYS A 185      22.359  -6.000  -0.854  1.00 61.34           C  
ATOM   1402  C   LYS A 185      22.906  -7.359  -0.426  1.00 61.34           C  
ATOM   1403  CB  LYS A 185      20.875  -5.902  -0.504  1.00 61.34           C  
ATOM   1404  O   LYS A 185      22.641  -7.820   0.686  1.00 61.34           O  
ATOM   1405  CG  LYS A 185      20.344  -4.477  -0.407  1.00 61.34           C  
ATOM   1406  CD  LYS A 185      19.234  -4.355   0.627  1.00 61.34           C  
ATOM   1407  CE  LYS A 185      18.609  -2.965   0.622  1.00 61.34           C  
ATOM   1408  NZ  LYS A 185      17.578  -2.820   1.682  1.00 61.34           N  
ATOM   1409  N   GLN A 186      23.859  -8.062  -1.209  1.00 51.88           N  
ATOM   1410  CA  GLN A 186      24.391  -9.414  -1.047  1.00 51.88           C  
ATOM   1411  C   GLN A 186      24.953  -9.617   0.353  1.00 51.88           C  
ATOM   1412  CB  GLN A 186      25.453  -9.703  -2.100  1.00 51.88           C  
ATOM   1413  O   GLN A 186      25.000 -10.742   0.854  1.00 51.88           O  
ATOM   1414  CG  GLN A 186      24.891 -10.125  -3.451  1.00 51.88           C  
ATOM   1415  CD  GLN A 186      24.953 -11.617  -3.680  1.00 51.88           C  
ATOM   1416  NE2 GLN A 186      24.828 -12.039  -4.934  1.00 51.88           N  
ATOM   1417  OE1 GLN A 186      25.109 -12.398  -2.734  1.00 51.88           O  
ATOM   1418  N   ASN A 187      24.750  -8.695   1.361  1.00 46.62           N  
ATOM   1419  CA  ASN A 187      25.438  -9.117   2.574  1.00 46.62           C  
ATOM   1420  C   ASN A 187      24.562  -8.953   3.809  1.00 46.62           C  
ATOM   1421  CB  ASN A 187      26.750  -8.344   2.744  1.00 46.62           C  
ATOM   1422  O   ASN A 187      24.875  -9.477   4.879  1.00 46.62           O  
ATOM   1423  CG  ASN A 187      27.969  -9.141   2.289  1.00 46.62           C  
ATOM   1424  ND2 ASN A 187      29.125  -8.492   2.271  1.00 46.62           N  
ATOM   1425  OD1 ASN A 187      27.859 -10.320   1.959  1.00 46.62           O  
ATOM   1426  N   THR A 188      23.203  -9.172   3.838  1.00 44.25           N  
ATOM   1427  CA  THR A 188      22.672  -9.266   5.191  1.00 44.25           C  
ATOM   1428  C   THR A 188      21.188  -9.656   5.160  1.00 44.25           C  
ATOM   1429  CB  THR A 188      22.828  -7.938   5.953  1.00 44.25           C  
ATOM   1430  O   THR A 188      20.609  -9.984   6.195  1.00 44.25           O  
ATOM   1431  CG2 THR A 188      24.297  -7.574   6.113  1.00 44.25           C  
ATOM   1432  OG1 THR A 188      22.172  -6.891   5.227  1.00 44.25           O  
ATOM   1433  N   THR A 189      20.750 -10.742   4.410  1.00 54.66           N  
ATOM   1434  CA  THR A 189      19.438 -11.336   4.684  1.00 54.66           C  
ATOM   1435  C   THR A 189      19.031 -12.281   3.559  1.00 54.66           C  
ATOM   1436  CB  THR A 189      18.359 -10.250   4.871  1.00 54.66           C  
ATOM   1437  O   THR A 189      19.406 -12.078   2.402  1.00 54.66           O  
ATOM   1438  CG2 THR A 189      18.656  -9.391   6.098  1.00 54.66           C  
ATOM   1439  OG1 THR A 189      18.344  -9.406   3.711  1.00 54.66           O  
ATOM   1440  N   PRO A 190      18.562 -13.461   3.891  1.00 68.06           N  
ATOM   1441  CA  PRO A 190      18.125 -14.289   2.766  1.00 68.06           C  
ATOM   1442  C   PRO A 190      17.250 -13.523   1.781  1.00 68.06           C  
ATOM   1443  CB  PRO A 190      17.328 -15.414   3.441  1.00 68.06           C  
ATOM   1444  O   PRO A 190      16.281 -12.867   2.188  1.00 68.06           O  
ATOM   1445  CG  PRO A 190      17.406 -15.102   4.902  1.00 68.06           C  
ATOM   1446  CD  PRO A 190      18.047 -13.758   5.074  1.00 68.06           C  
ATOM   1447  N   VAL A 191      17.688 -13.180   0.592  1.00 83.50           N  
ATOM   1448  CA  VAL A 191      16.953 -12.562  -0.502  1.00 83.50           C  
ATOM   1449  C   VAL A 191      15.852 -13.500  -0.980  1.00 83.50           C  
ATOM   1450  CB  VAL A 191      17.891 -12.188  -1.678  1.00 83.50           C  
ATOM   1451  O   VAL A 191      16.109 -14.680  -1.243  1.00 83.50           O  
ATOM   1452  CG1 VAL A 191      17.109 -11.453  -2.768  1.00 83.50           C  
ATOM   1453  CG2 VAL A 191      19.062 -11.344  -1.184  1.00 83.50           C  
ATOM   1454  N   PRO A 192      14.586 -13.047  -1.033  1.00 90.44           N  
ATOM   1455  CA  PRO A 192      13.438 -13.906  -1.340  1.00 90.44           C  
ATOM   1456  C   PRO A 192      13.320 -14.234  -2.828  1.00 90.44           C  
ATOM   1457  CB  PRO A 192      12.242 -13.078  -0.868  1.00 90.44           C  
ATOM   1458  O   PRO A 192      12.508 -15.070  -3.219  1.00 90.44           O  
ATOM   1459  CG  PRO A 192      12.688 -11.656  -0.988  1.00 90.44           C  
ATOM   1460  CD  PRO A 192      14.164 -11.594  -0.695  1.00 90.44           C  
ATOM   1461  N   VAL A 193      14.219 -13.609  -3.648  1.00 92.25           N  
ATOM   1462  CA  VAL A 193      14.055 -13.820  -5.086  1.00 92.25           C  
ATOM   1463  C   VAL A 193      15.398 -13.641  -5.789  1.00 92.25           C  
ATOM   1464  CB  VAL A 193      13.008 -12.844  -5.680  1.00 92.25           C  
ATOM   1465  O   VAL A 193      16.234 -12.852  -5.352  1.00 92.25           O  
ATOM   1466  CG1 VAL A 193      13.477 -11.398  -5.539  1.00 92.25           C  
ATOM   1467  CG2 VAL A 193      12.742 -13.188  -7.145  1.00 92.25           C  
ATOM   1468  N   ASN A 194      15.547 -14.406  -6.840  1.00 91.38           N  
ATOM   1469  CA  ASN A 194      16.672 -14.266  -7.770  1.00 91.38           C  
ATOM   1470  C   ASN A 194      16.188 -14.109  -9.211  1.00 91.38           C  
ATOM   1471  CB  ASN A 194      17.609 -15.469  -7.656  1.00 91.38           C  
ATOM   1472  O   ASN A 194      15.359 -14.891  -9.680  1.00 91.38           O  
ATOM   1473  CG  ASN A 194      18.844 -15.336  -8.531  1.00 91.38           C  
ATOM   1474  ND2 ASN A 194      19.391 -16.469  -8.969  1.00 91.38           N  
ATOM   1475  OD1 ASN A 194      19.297 -14.227  -8.820  1.00 91.38           O  
ATOM   1476  N   ILE A 195      16.719 -13.086  -9.828  1.00 91.50           N  
ATOM   1477  CA  ILE A 195      16.359 -12.844 -11.219  1.00 91.50           C  
ATOM   1478  C   ILE A 195      17.609 -12.836 -12.086  1.00 91.50           C  
ATOM   1479  CB  ILE A 195      15.594 -11.508 -11.375  1.00 91.50           C  
ATOM   1480  O   ILE A 195      18.562 -12.078 -11.820  1.00 91.50           O  
ATOM   1481  CG1 ILE A 195      14.383 -11.477 -10.438  1.00 91.50           C  
ATOM   1482  CG2 ILE A 195      15.164 -11.297 -12.836  1.00 91.50           C  
ATOM   1483  CD1 ILE A 195      13.758 -10.094 -10.273  1.00 91.50           C  
ATOM   1484  N   SER A 196      17.594 -13.766 -13.141  1.00 90.75           N  
ATOM   1485  CA  SER A 196      18.766 -13.938 -13.977  1.00 90.75           C  
ATOM   1486  C   SER A 196      18.391 -14.164 -15.438  1.00 90.75           C  
ATOM   1487  CB  SER A 196      19.609 -15.117 -13.477  1.00 90.75           C  
ATOM   1488  O   SER A 196      17.219 -14.398 -15.750  1.00 90.75           O  
ATOM   1489  OG  SER A 196      19.031 -16.344 -13.867  1.00 90.75           O  
ATOM   1490  N   THR A 197      19.359 -14.016 -16.219  1.00 91.50           N  
ATOM   1491  CA  THR A 197      19.156 -14.297 -17.625  1.00 91.50           C  
ATOM   1492  C   THR A 197      19.547 -15.727 -17.969  1.00 91.50           C  
ATOM   1493  CB  THR A 197      19.953 -13.320 -18.516  1.00 91.50           C  
ATOM   1494  O   THR A 197      19.406 -16.172 -19.109  1.00 91.50           O  
ATOM   1495  CG2 THR A 197      19.484 -11.883 -18.312  1.00 91.50           C  
ATOM   1496  OG1 THR A 197      21.344 -13.406 -18.172  1.00 91.50           O  
ATOM   1497  N   THR A 198      20.000 -16.391 -16.922  1.00 92.25           N  
ATOM   1498  CA  THR A 198      20.359 -17.797 -17.062  1.00 92.25           C  
ATOM   1499  C   THR A 198      19.312 -18.688 -16.406  1.00 92.25           C  
ATOM   1500  CB  THR A 198      21.750 -18.094 -16.469  1.00 92.25           C  
ATOM   1501  O   THR A 198      18.953 -18.469 -15.242  1.00 92.25           O  
ATOM   1502  CG2 THR A 198      22.188 -19.516 -16.766  1.00 92.25           C  
ATOM   1503  OG1 THR A 198      22.703 -17.172 -17.016  1.00 92.25           O  
ATOM   1504  N   LYS A 199      18.859 -19.594 -17.094  1.00 91.69           N  
ATOM   1505  CA  LYS A 199      17.875 -20.531 -16.562  1.00 91.69           C  
ATOM   1506  C   LYS A 199      18.406 -21.203 -15.289  1.00 91.69           C  
ATOM   1507  CB  LYS A 199      17.531 -21.594 -17.594  1.00 91.69           C  
ATOM   1508  O   LYS A 199      19.531 -21.672 -15.242  1.00 91.69           O  
ATOM   1509  CG  LYS A 199      16.344 -22.469 -17.219  1.00 91.69           C  
ATOM   1510  CD  LYS A 199      15.906 -23.359 -18.359  1.00 91.69           C  
ATOM   1511  CE  LYS A 199      14.664 -24.172 -18.016  1.00 91.69           C  
ATOM   1512  NZ  LYS A 199      14.219 -25.031 -19.156  1.00 91.69           N  
ATOM   1513  N   PRO A 200      17.578 -21.234 -14.250  1.00 89.19           N  
ATOM   1514  CA  PRO A 200      18.016 -21.781 -12.969  1.00 89.19           C  
ATOM   1515  C   PRO A 200      18.203 -23.297 -13.008  1.00 89.19           C  
ATOM   1516  CB  PRO A 200      16.891 -21.391 -12.008  1.00 89.19           C  
ATOM   1517  O   PRO A 200      17.484 -23.984 -13.734  1.00 89.19           O  
ATOM   1518  CG  PRO A 200      15.727 -21.078 -12.898  1.00 89.19           C  
ATOM   1519  CD  PRO A 200      16.250 -20.781 -14.273  1.00 89.19           C  
ATOM   1520  N   THR A 201      19.188 -23.844 -12.219  1.00 87.88           N  
ATOM   1521  CA  THR A 201      19.438 -25.281 -12.125  1.00 87.88           C  
ATOM   1522  C   THR A 201      18.703 -25.875 -10.922  1.00 87.88           C  
ATOM   1523  CB  THR A 201      20.938 -25.578 -12.016  1.00 87.88           C  
ATOM   1524  O   THR A 201      18.344 -27.047 -10.922  1.00 87.88           O  
ATOM   1525  CG2 THR A 201      21.672 -25.141 -13.273  1.00 87.88           C  
ATOM   1526  OG1 THR A 201      21.484 -24.891 -10.891  1.00 87.88           O  
ATOM   1527  N   THR A 202      18.484 -24.984  -9.945  1.00 79.25           N  
ATOM   1528  CA  THR A 202      17.781 -25.406  -8.742  1.00 79.25           C  
ATOM   1529  C   THR A 202      16.266 -25.406  -8.969  1.00 79.25           C  
ATOM   1530  CB  THR A 202      18.109 -24.500  -7.543  1.00 79.25           C  
ATOM   1531  O   THR A 202      15.695 -24.406  -9.391  1.00 79.25           O  
ATOM   1532  CG2 THR A 202      19.578 -24.641  -7.148  1.00 79.25           C  
ATOM   1533  OG1 THR A 202      17.844 -23.141  -7.895  1.00 79.25           O  
ATOM   1534  N   THR A 203      15.641 -26.609  -8.688  1.00 77.38           N  
ATOM   1535  CA  THR A 203      14.195 -26.688  -8.898  1.00 77.38           C  
ATOM   1536  C   THR A 203      13.484 -27.125  -7.621  1.00 77.38           C  
ATOM   1537  CB  THR A 203      13.852 -27.656 -10.039  1.00 77.38           C  
ATOM   1538  O   THR A 203      12.250 -27.125  -7.562  1.00 77.38           O  
ATOM   1539  CG2 THR A 203      14.422 -27.172 -11.367  1.00 77.38           C  
ATOM   1540  OG1 THR A 203      14.391 -28.953  -9.734  1.00 77.38           O  
ATOM   1541  N   THR A 204      14.391 -27.328  -6.555  1.00 86.06           N  
ATOM   1542  CA  THR A 204      13.734 -27.812  -5.340  1.00 86.06           C  
ATOM   1543  C   THR A 204      13.422 -26.641  -4.402  1.00 86.06           C  
ATOM   1544  CB  THR A 204      14.609 -28.844  -4.609  1.00 86.06           C  
ATOM   1545  O   THR A 204      14.234 -25.734  -4.230  1.00 86.06           O  
ATOM   1546  CG2 THR A 204      14.758 -30.125  -5.434  1.00 86.06           C  
ATOM   1547  OG1 THR A 204      15.906 -28.281  -4.371  1.00 86.06           O  
ATOM   1548  N   ASP A 205      12.148 -26.609  -3.895  1.00 88.56           N  
ATOM   1549  CA  ASP A 205      11.648 -25.656  -2.900  1.00 88.56           C  
ATOM   1550  C   ASP A 205      11.703 -24.219  -3.428  1.00 88.56           C  
ATOM   1551  CB  ASP A 205      12.453 -25.766  -1.603  1.00 88.56           C  
ATOM   1552  O   ASP A 205      12.070 -23.297  -2.699  1.00 88.56           O  
ATOM   1553  CG  ASP A 205      12.078 -26.984  -0.778  1.00 88.56           C  
ATOM   1554  OD1 ASP A 205      10.945 -27.500  -0.916  1.00 88.56           O  
ATOM   1555  OD2 ASP A 205      12.930 -27.453   0.018  1.00 88.56           O  
ATOM   1556  N   VAL A 206      11.508 -24.125  -4.703  1.00 92.69           N  
ATOM   1557  CA  VAL A 206      11.461 -22.797  -5.320  1.00 92.69           C  
ATOM   1558  C   VAL A 206      10.297 -22.734  -6.309  1.00 92.69           C  
ATOM   1559  CB  VAL A 206      12.789 -22.469  -6.039  1.00 92.69           C  
ATOM   1560  O   VAL A 206       9.789 -23.766  -6.754  1.00 92.69           O  
ATOM   1561  CG1 VAL A 206      13.953 -22.453  -5.043  1.00 92.69           C  
ATOM   1562  CG2 VAL A 206      13.055 -23.453  -7.164  1.00 92.69           C  
ATOM   1563  N   ASN A 207       9.875 -21.547  -6.543  1.00 95.25           N  
ATOM   1564  CA  ASN A 207       8.938 -21.250  -7.617  1.00 95.25           C  
ATOM   1565  C   ASN A 207       9.578 -20.406  -8.719  1.00 95.25           C  
ATOM   1566  CB  ASN A 207       7.695 -20.531  -7.070  1.00 95.25           C  
ATOM   1567  O   ASN A 207      10.203 -19.391  -8.438  1.00 95.25           O  
ATOM   1568  CG  ASN A 207       6.512 -20.609  -8.016  1.00 95.25           C  
ATOM   1569  ND2 ASN A 207       5.461 -19.859  -7.711  1.00 95.25           N  
ATOM   1570  OD1 ASN A 207       6.543 -21.344  -9.008  1.00 95.25           O  
ATOM   1571  N   THR A 208       9.430 -20.906  -9.914  1.00 94.38           N  
ATOM   1572  CA  THR A 208      10.164 -20.250 -10.984  1.00 94.38           C  
ATOM   1573  C   THR A 208       9.234 -19.922 -12.156  1.00 94.38           C  
ATOM   1574  CB  THR A 208      11.328 -21.109 -11.484  1.00 94.38           C  
ATOM   1575  O   THR A 208       8.312 -20.672 -12.453  1.00 94.38           O  
ATOM   1576  CG2 THR A 208      12.336 -21.375 -10.367  1.00 94.38           C  
ATOM   1577  OG1 THR A 208      10.820 -22.375 -11.953  1.00 94.38           O  
ATOM   1578  N   PHE A 209       9.445 -18.797 -12.750  1.00 94.75           N  
ATOM   1579  CA  PHE A 209       8.789 -18.422 -14.000  1.00 94.75           C  
ATOM   1580  C   PHE A 209       9.688 -17.531 -14.844  1.00 94.75           C  
ATOM   1581  CB  PHE A 209       7.461 -17.719 -13.719  1.00 94.75           C  
ATOM   1582  O   PHE A 209      10.719 -17.047 -14.367  1.00 94.75           O  
ATOM   1583  CG  PHE A 209       7.625 -16.359 -13.062  1.00 94.75           C  
ATOM   1584  CD1 PHE A 209       7.773 -16.266 -11.688  1.00 94.75           C  
ATOM   1585  CD2 PHE A 209       7.629 -15.203 -13.828  1.00 94.75           C  
ATOM   1586  CE1 PHE A 209       7.922 -15.016 -11.078  1.00 94.75           C  
ATOM   1587  CE2 PHE A 209       7.781 -13.961 -13.234  1.00 94.75           C  
ATOM   1588  CZ  PHE A 209       7.926 -13.867 -11.859  1.00 94.75           C  
ATOM   1589  N   SER A 210       9.344 -17.391 -16.125  1.00 94.94           N  
ATOM   1590  CA  SER A 210      10.156 -16.578 -17.031  1.00 94.94           C  
ATOM   1591  C   SER A 210       9.297 -15.562 -17.766  1.00 94.94           C  
ATOM   1592  CB  SER A 210      10.883 -17.469 -18.031  1.00 94.94           C  
ATOM   1593  O   SER A 210       8.086 -15.727 -17.891  1.00 94.94           O  
ATOM   1594  OG  SER A 210       9.961 -18.109 -18.906  1.00 94.94           O  
ATOM   1595  N   PHE A 211       9.914 -14.500 -18.094  1.00 93.06           N  
ATOM   1596  CA  PHE A 211       9.273 -13.484 -18.922  1.00 93.06           C  
ATOM   1597  C   PHE A 211      10.266 -12.859 -19.891  1.00 93.06           C  
ATOM   1598  CB  PHE A 211       8.648 -12.391 -18.031  1.00 93.06           C  
ATOM   1599  O   PHE A 211      11.477 -12.938 -19.672  1.00 93.06           O  
ATOM   1600  CG  PHE A 211       9.664 -11.594 -17.250  1.00 93.06           C  
ATOM   1601  CD1 PHE A 211      10.078 -12.016 -15.992  1.00 93.06           C  
ATOM   1602  CD2 PHE A 211      10.195 -10.422 -17.781  1.00 93.06           C  
ATOM   1603  CE1 PHE A 211      11.016 -11.273 -15.273  1.00 93.06           C  
ATOM   1604  CE2 PHE A 211      11.125  -9.680 -17.062  1.00 93.06           C  
ATOM   1605  CZ  PHE A 211      11.531 -10.109 -15.805  1.00 93.06           C  
ATOM   1606  N   GLU A 212       9.672 -12.336 -20.969  1.00 91.06           N  
ATOM   1607  CA  GLU A 212      10.492 -11.617 -21.938  1.00 91.06           C  
ATOM   1608  C   GLU A 212      10.336 -10.109 -21.781  1.00 91.06           C  
ATOM   1609  CB  GLU A 212      10.125 -12.039 -23.359  1.00 91.06           C  
ATOM   1610  O   GLU A 212       9.219  -9.602 -21.672  1.00 91.06           O  
ATOM   1611  CG  GLU A 212      11.117 -11.586 -24.422  1.00 91.06           C  
ATOM   1612  CD  GLU A 212      10.742 -12.008 -25.828  1.00 91.06           C  
ATOM   1613  OE1 GLU A 212      11.180 -11.352 -26.797  1.00 91.06           O  
ATOM   1614  OE2 GLU A 212       9.992 -13.000 -25.969  1.00 91.06           O  
ATOM   1615  N   TYR A 213      11.492  -9.445 -21.703  1.00 89.06           N  
ATOM   1616  CA  TYR A 213      11.492  -7.988 -21.672  1.00 89.06           C  
ATOM   1617  C   TYR A 213      12.641  -7.426 -22.500  1.00 89.06           C  
ATOM   1618  CB  TYR A 213      11.602  -7.488 -20.219  1.00 89.06           C  
ATOM   1619  O   TYR A 213      13.805  -7.746 -22.250  1.00 89.06           O  
ATOM   1620  CG  TYR A 213      11.484  -5.988 -20.094  1.00 89.06           C  
ATOM   1621  CD1 TYR A 213      12.602  -5.207 -19.812  1.00 89.06           C  
ATOM   1622  CD2 TYR A 213      10.258  -5.348 -20.250  1.00 89.06           C  
ATOM   1623  CE1 TYR A 213      12.500  -3.824 -19.688  1.00 89.06           C  
ATOM   1624  CE2 TYR A 213      10.148  -3.969 -20.125  1.00 89.06           C  
ATOM   1625  OH  TYR A 213      11.172  -1.849 -19.719  1.00 89.06           O  
ATOM   1626  CZ  TYR A 213      11.273  -3.217 -19.844  1.00 89.06           C  
ATOM   1627  N   GLN A 214      12.344  -6.637 -23.562  1.00 86.31           N  
ATOM   1628  CA  GLN A 214      13.312  -6.039 -24.469  1.00 86.31           C  
ATOM   1629  C   GLN A 214      14.172  -7.109 -25.125  1.00 86.31           C  
ATOM   1630  CB  GLN A 214      14.203  -5.043 -23.719  1.00 86.31           C  
ATOM   1631  O   GLN A 214      15.406  -7.016 -25.125  1.00 86.31           O  
ATOM   1632  CG  GLN A 214      13.438  -3.896 -23.078  1.00 86.31           C  
ATOM   1633  CD  GLN A 214      13.031  -2.826 -24.078  1.00 86.31           C  
ATOM   1634  NE2 GLN A 214      13.023  -1.574 -23.625  1.00 86.31           N  
ATOM   1635  OE1 GLN A 214      12.734  -3.123 -25.234  1.00 86.31           O  
ATOM   1636  N   ARG A 215      13.633  -8.234 -25.578  1.00 89.81           N  
ATOM   1637  CA  ARG A 215      14.219  -9.305 -26.359  1.00 89.81           C  
ATOM   1638  C   ARG A 215      15.109 -10.195 -25.516  1.00 89.81           C  
ATOM   1639  CB  ARG A 215      15.016  -8.734 -27.547  1.00 89.81           C  
ATOM   1640  O   ARG A 215      15.930 -10.953 -26.031  1.00 89.81           O  
ATOM   1641  CG  ARG A 215      14.180  -7.945 -28.531  1.00 89.81           C  
ATOM   1642  CD  ARG A 215      15.008  -7.469 -29.719  1.00 89.81           C  
ATOM   1643  NE  ARG A 215      14.172  -6.859 -30.750  1.00 89.81           N  
ATOM   1644  NH1 ARG A 215      15.938  -6.227 -32.094  1.00 89.81           N  
ATOM   1645  NH2 ARG A 215      13.781  -5.762 -32.719  1.00 89.81           N  
ATOM   1646  CZ  ARG A 215      14.633  -6.285 -31.859  1.00 89.81           C  
ATOM   1647  N   THR A 216      15.125 -10.000 -24.203  1.00 90.69           N  
ATOM   1648  CA  THR A 216      15.883 -10.844 -23.266  1.00 90.69           C  
ATOM   1649  C   THR A 216      14.938 -11.633 -22.375  1.00 90.69           C  
ATOM   1650  CB  THR A 216      16.828 -10.000 -22.406  1.00 90.69           C  
ATOM   1651  O   THR A 216      13.945 -11.086 -21.859  1.00 90.69           O  
ATOM   1652  CG2 THR A 216      17.688 -10.883 -21.500  1.00 90.69           C  
ATOM   1653  OG1 THR A 216      17.688  -9.234 -23.266  1.00 90.69           O  
ATOM   1654  N   THR A 217      15.234 -12.922 -22.266  1.00 94.56           N  
ATOM   1655  CA  THR A 217      14.445 -13.766 -21.375  1.00 94.56           C  
ATOM   1656  C   THR A 217      15.023 -13.742 -19.953  1.00 94.56           C  
ATOM   1657  CB  THR A 217      14.383 -15.211 -21.891  1.00 94.56           C  
ATOM   1658  O   THR A 217      16.219 -13.977 -19.766  1.00 94.56           O  
ATOM   1659  CG2 THR A 217      13.508 -16.078 -20.984  1.00 94.56           C  
ATOM   1660  OG1 THR A 217      13.844 -15.227 -23.203  1.00 94.56           O  
ATOM   1661  N   TYR A 218      14.188 -13.445 -19.047  1.00 93.81           N  
ATOM   1662  CA  TYR A 218      14.570 -13.422 -17.641  1.00 93.81           C  
ATOM   1663  C   TYR A 218      13.914 -14.570 -16.875  1.00 93.81           C  
ATOM   1664  CB  TYR A 218      14.188 -12.086 -17.000  1.00 93.81           C  
ATOM   1665  O   TYR A 218      12.750 -14.906 -17.141  1.00 93.81           O  
ATOM   1666  CG  TYR A 218      15.023 -10.922 -17.469  1.00 93.81           C  
ATOM   1667  CD1 TYR A 218      16.141 -10.500 -16.750  1.00 93.81           C  
ATOM   1668  CD2 TYR A 218      14.703 -10.242 -18.641  1.00 93.81           C  
ATOM   1669  CE1 TYR A 218      16.906  -9.430 -17.188  1.00 93.81           C  
ATOM   1670  CE2 TYR A 218      15.469  -9.172 -19.078  1.00 93.81           C  
ATOM   1671  OH  TYR A 218      17.328  -7.711 -18.781  1.00 93.81           O  
ATOM   1672  CZ  TYR A 218      16.562  -8.773 -18.359  1.00 93.81           C  
ATOM   1673  N   TYR A 219      14.648 -15.125 -16.047  1.00 94.44           N  
ATOM   1674  CA  TYR A 219      14.156 -16.188 -15.180  1.00 94.44           C  
ATOM   1675  C   TYR A 219      14.078 -15.727 -13.727  1.00 94.44           C  
ATOM   1676  CB  TYR A 219      15.047 -17.422 -15.281  1.00 94.44           C  
ATOM   1677  O   TYR A 219      15.055 -15.219 -13.180  1.00 94.44           O  
ATOM   1678  CG  TYR A 219      15.125 -18.000 -16.672  1.00 94.44           C  
ATOM   1679  CD1 TYR A 219      14.227 -18.984 -17.094  1.00 94.44           C  
ATOM   1680  CD2 TYR A 219      16.094 -17.578 -17.578  1.00 94.44           C  
ATOM   1681  CE1 TYR A 219      14.289 -19.531 -18.375  1.00 94.44           C  
ATOM   1682  CE2 TYR A 219      16.156 -18.109 -18.859  1.00 94.44           C  
ATOM   1683  OH  TYR A 219      15.328 -19.609 -20.516  1.00 94.44           O  
ATOM   1684  CZ  TYR A 219      15.258 -19.078 -19.250  1.00 94.44           C  
ATOM   1685  N   VAL A 220      12.875 -15.898 -13.219  1.00 95.06           N  
ATOM   1686  CA  VAL A 220      12.648 -15.477 -11.836  1.00 95.06           C  
ATOM   1687  C   VAL A 220      12.547 -16.703 -10.938  1.00 95.06           C  
ATOM   1688  CB  VAL A 220      11.375 -14.609 -11.711  1.00 95.06           C  
ATOM   1689  O   VAL A 220      11.734 -17.594 -11.180  1.00 95.06           O  
ATOM   1690  CG1 VAL A 220      11.203 -14.109 -10.281  1.00 95.06           C  
ATOM   1691  CG2 VAL A 220      11.422 -13.438 -12.688  1.00 95.06           C  
ATOM   1692  N   THR A 221      13.406 -16.719  -9.938  1.00 94.12           N  
ATOM   1693  CA  THR A 221      13.359 -17.750  -8.914  1.00 94.12           C  
ATOM   1694  C   THR A 221      12.969 -17.156  -7.562  1.00 94.12           C  
ATOM   1695  CB  THR A 221      14.719 -18.469  -8.789  1.00 94.12           C  
ATOM   1696  O   THR A 221      13.734 -16.406  -6.965  1.00 94.12           O  
ATOM   1697  CG2 THR A 221      14.617 -19.672  -7.855  1.00 94.12           C  
ATOM   1698  OG1 THR A 221      15.133 -18.922 -10.086  1.00 94.12           O  
ATOM   1699  N   VAL A 222      11.789 -17.594  -7.125  1.00 94.94           N  
ATOM   1700  CA  VAL A 222      11.266 -17.047  -5.879  1.00 94.94           C  
ATOM   1701  C   VAL A 222      11.461 -18.062  -4.750  1.00 94.94           C  
ATOM   1702  CB  VAL A 222       9.773 -16.672  -6.004  1.00 94.94           C  
ATOM   1703  O   VAL A 222      10.992 -19.188  -4.836  1.00 94.94           O  
ATOM   1704  CG1 VAL A 222       9.289 -15.953  -4.746  1.00 94.94           C  
ATOM   1705  CG2 VAL A 222       9.539 -15.812  -7.242  1.00 94.94           C  
ATOM   1706  N   TYR A 223      12.109 -17.641  -3.678  1.00 93.19           N  
ATOM   1707  CA  TYR A 223      12.422 -18.516  -2.555  1.00 93.19           C  
ATOM   1708  C   TYR A 223      11.367 -18.406  -1.458  1.00 93.19           C  
ATOM   1709  CB  TYR A 223      13.805 -18.203  -1.987  1.00 93.19           C  
ATOM   1710  O   TYR A 223      11.156 -19.344  -0.684  1.00 93.19           O  
ATOM   1711  CG  TYR A 223      14.922 -18.312  -3.000  1.00 93.19           C  
ATOM   1712  CD1 TYR A 223      15.383 -19.562  -3.416  1.00 93.19           C  
ATOM   1713  CD2 TYR A 223      15.508 -17.172  -3.543  1.00 93.19           C  
ATOM   1714  CE1 TYR A 223      16.406 -19.672  -4.348  1.00 93.19           C  
ATOM   1715  CE2 TYR A 223      16.531 -17.281  -4.477  1.00 93.19           C  
ATOM   1716  OH  TYR A 223      18.000 -18.625  -5.797  1.00 93.19           O  
ATOM   1717  CZ  TYR A 223      16.984 -18.531  -4.871  1.00 93.19           C  
ATOM   1718  N   ARG A 224      10.734 -17.250  -1.437  1.00 93.12           N  
ATOM   1719  CA  ARG A 224       9.680 -16.953  -0.469  1.00 93.12           C  
ATOM   1720  C   ARG A 224       8.672 -15.969  -1.042  1.00 93.12           C  
ATOM   1721  CB  ARG A 224      10.281 -16.406   0.825  1.00 93.12           C  
ATOM   1722  O   ARG A 224       9.039 -15.094  -1.831  1.00 93.12           O  
ATOM   1723  CG  ARG A 224      11.172 -17.391   1.566  1.00 93.12           C  
ATOM   1724  CD  ARG A 224      11.203 -17.109   3.061  1.00 93.12           C  
ATOM   1725  NE  ARG A 224      11.945 -15.891   3.363  1.00 93.12           N  
ATOM   1726  NH1 ARG A 224      14.000 -16.938   3.506  1.00 93.12           N  
ATOM   1727  NH2 ARG A 224      13.836 -14.672   3.834  1.00 93.12           N  
ATOM   1728  CZ  ARG A 224      13.258 -15.836   3.566  1.00 93.12           C  
ATOM   1729  N   THR A 225       7.414 -16.172  -0.627  1.00 95.94           N  
ATOM   1730  CA  THR A 225       6.379 -15.242  -1.069  1.00 95.94           C  
ATOM   1731  C   THR A 225       6.625 -13.852  -0.503  1.00 95.94           C  
ATOM   1732  CB  THR A 225       4.977 -15.734  -0.650  1.00 95.94           C  
ATOM   1733  O   THR A 225       6.840 -13.688   0.700  1.00 95.94           O  
ATOM   1734  CG2 THR A 225       3.896 -14.766  -1.116  1.00 95.94           C  
ATOM   1735  OG1 THR A 225       4.734 -17.016  -1.231  1.00 95.94           O  
ATOM   1736  N   PHE A 226       6.633 -12.867  -1.359  1.00 96.38           N  
ATOM   1737  CA  PHE A 226       6.836 -11.500  -0.909  1.00 96.38           C  
ATOM   1738  C   PHE A 226       6.191 -10.508  -1.876  1.00 96.38           C  
ATOM   1739  CB  PHE A 226       8.328 -11.195  -0.763  1.00 96.38           C  
ATOM   1740  O   PHE A 226       5.820 -10.875  -2.990  1.00 96.38           O  
ATOM   1741  CG  PHE A 226       9.039 -10.992  -2.074  1.00 96.38           C  
ATOM   1742  CD1 PHE A 226       9.398 -12.078  -2.859  1.00 96.38           C  
ATOM   1743  CD2 PHE A 226       9.344  -9.711  -2.521  1.00 96.38           C  
ATOM   1744  CE1 PHE A 226      10.055 -11.891  -4.074  1.00 96.38           C  
ATOM   1745  CE2 PHE A 226      10.000  -9.516  -3.734  1.00 96.38           C  
ATOM   1746  CZ  PHE A 226      10.359 -10.609  -4.508  1.00 96.38           C  
ATOM   1747  N   ALA A 227       6.070  -9.297  -1.404  1.00 97.50           N  
ATOM   1748  CA  ALA A 227       5.512  -8.227  -2.227  1.00 97.50           C  
ATOM   1749  C   ALA A 227       6.477  -7.047  -2.316  1.00 97.50           C  
ATOM   1750  CB  ALA A 227       4.168  -7.770  -1.667  1.00 97.50           C  
ATOM   1751  O   ALA A 227       7.293  -6.832  -1.419  1.00 97.50           O  
ATOM   1752  N   PHE A 228       6.387  -6.344  -3.357  1.00 95.25           N  
ATOM   1753  CA  PHE A 228       7.137  -5.102  -3.488  1.00 95.25           C  
ATOM   1754  C   PHE A 228       6.344  -4.070  -4.281  1.00 95.25           C  
ATOM   1755  CB  PHE A 228       8.492  -5.355  -4.164  1.00 95.25           C  
ATOM   1756  O   PHE A 228       5.387  -4.418  -4.980  1.00 95.25           O  
ATOM   1757  CG  PHE A 228       8.383  -5.676  -5.629  1.00 95.25           C  
ATOM   1758  CD1 PHE A 228       8.062  -6.961  -6.051  1.00 95.25           C  
ATOM   1759  CD2 PHE A 228       8.609  -4.695  -6.586  1.00 95.25           C  
ATOM   1760  CE1 PHE A 228       7.961  -7.262  -7.410  1.00 95.25           C  
ATOM   1761  CE2 PHE A 228       8.516  -4.988  -7.941  1.00 95.25           C  
ATOM   1762  CZ  PHE A 228       8.195  -6.273  -8.352  1.00 95.25           C  
ATOM   1763  N   THR A 229       6.707  -2.857  -4.145  1.00 94.56           N  
ATOM   1764  CA  THR A 229       5.977  -1.771  -4.789  1.00 94.56           C  
ATOM   1765  C   THR A 229       6.910  -0.936  -5.664  1.00 94.56           C  
ATOM   1766  CB  THR A 229       5.293  -0.864  -3.752  1.00 94.56           C  
ATOM   1767  O   THR A 229       8.117  -0.888  -5.422  1.00 94.56           O  
ATOM   1768  CG2 THR A 229       4.238  -1.633  -2.959  1.00 94.56           C  
ATOM   1769  OG1 THR A 229       6.277  -0.355  -2.846  1.00 94.56           O  
ATOM   1770  N   PHE A 230       6.328  -0.329  -6.691  1.00 91.12           N  
ATOM   1771  CA  PHE A 230       7.098   0.508  -7.605  1.00 91.12           C  
ATOM   1772  C   PHE A 230       6.211   1.574  -8.242  1.00 91.12           C  
ATOM   1773  CB  PHE A 230       7.758  -0.345  -8.695  1.00 91.12           C  
ATOM   1774  O   PHE A 230       5.000   1.389  -8.359  1.00 91.12           O  
ATOM   1775  CG  PHE A 230       6.793  -1.225  -9.438  1.00 91.12           C  
ATOM   1776  CD1 PHE A 230       6.492  -2.500  -8.977  1.00 91.12           C  
ATOM   1777  CD2 PHE A 230       6.184  -0.776 -10.609  1.00 91.12           C  
ATOM   1778  CE1 PHE A 230       5.598  -3.316  -9.672  1.00 91.12           C  
ATOM   1779  CE2 PHE A 230       5.289  -1.587 -11.305  1.00 91.12           C  
ATOM   1780  CZ  PHE A 230       5.000  -2.857 -10.828  1.00 91.12           C  
ATOM   1781  N   PRO A 231       6.820   2.699  -8.570  1.00 89.81           N  
ATOM   1782  CA  PRO A 231       6.023   3.766  -9.172  1.00 89.81           C  
ATOM   1783  C   PRO A 231       5.680   3.488 -10.641  1.00 89.81           C  
ATOM   1784  CB  PRO A 231       6.926   4.996  -9.047  1.00 89.81           C  
ATOM   1785  O   PRO A 231       6.551   3.102 -11.414  1.00 89.81           O  
ATOM   1786  CG  PRO A 231       8.312   4.453  -9.070  1.00 89.81           C  
ATOM   1787  CD  PRO A 231       8.312   3.102  -8.422  1.00 89.81           C  
ATOM   1788  N   ILE A 232       4.441   3.666 -11.016  1.00 87.50           N  
ATOM   1789  CA  ILE A 232       3.961   3.479 -12.383  1.00 87.50           C  
ATOM   1790  C   ILE A 232       3.824   4.832 -13.070  1.00 87.50           C  
ATOM   1791  CB  ILE A 232       2.611   2.727 -12.406  1.00 87.50           C  
ATOM   1792  O   ILE A 232       4.191   4.980 -14.242  1.00 87.50           O  
ATOM   1793  CG1 ILE A 232       2.768   1.329 -11.797  1.00 87.50           C  
ATOM   1794  CG2 ILE A 232       2.064   2.643 -13.836  1.00 87.50           C  
ATOM   1795  CD1 ILE A 232       1.455   0.572 -11.641  1.00 87.50           C  
ATOM   1796  N   ALA A 233       3.154   5.801 -12.344  1.00 79.44           N  
ATOM   1797  CA  ALA A 233       2.879   7.164 -12.781  1.00 79.44           C  
ATOM   1798  C   ALA A 233       2.721   8.102 -11.586  1.00 79.44           C  
ATOM   1799  CB  ALA A 233       1.627   7.203 -13.656  1.00 79.44           C  
ATOM   1800  O   ALA A 233       2.498   7.652 -10.461  1.00 79.44           O  
ATOM   1801  N   GLY A 234       2.945   9.500 -11.820  1.00 68.88           N  
ATOM   1802  CA  GLY A 234       2.539  10.508 -10.859  1.00 68.88           C  
ATOM   1803  C   GLY A 234       3.646  10.891  -9.891  1.00 68.88           C  
ATOM   1804  O   GLY A 234       3.447  11.727  -9.016  1.00 68.88           O  
ATOM   1805  N   PHE A 235       4.914  10.625 -10.203  1.00 60.97           N  
ATOM   1806  CA  PHE A 235       6.184  11.211  -9.797  1.00 60.97           C  
ATOM   1807  C   PHE A 235       6.500  10.867  -8.352  1.00 60.97           C  
ATOM   1808  CB  PHE A 235       6.152  12.734  -9.977  1.00 60.97           C  
ATOM   1809  O   PHE A 235       6.266  11.672  -7.445  1.00 60.97           O  
ATOM   1810  CG  PHE A 235       5.859  13.172 -11.391  1.00 60.97           C  
ATOM   1811  CD1 PHE A 235       6.848  13.117 -12.367  1.00 60.97           C  
ATOM   1812  CD2 PHE A 235       4.602  13.641 -11.734  1.00 60.97           C  
ATOM   1813  CE1 PHE A 235       6.582  13.523 -13.672  1.00 60.97           C  
ATOM   1814  CE2 PHE A 235       4.328  14.047 -13.039  1.00 60.97           C  
ATOM   1815  CZ  PHE A 235       5.320  13.992 -14.008  1.00 60.97           C  
ATOM   1816  N   SER A 236       6.668   9.664  -7.867  1.00 60.38           N  
ATOM   1817  CA  SER A 236       7.203   9.445  -6.527  1.00 60.38           C  
ATOM   1818  C   SER A 236       8.531  10.164  -6.340  1.00 60.38           C  
ATOM   1819  CB  SER A 236       7.383   7.949  -6.262  1.00 60.38           C  
ATOM   1820  O   SER A 236       9.328  10.258  -7.273  1.00 60.38           O  
ATOM   1821  OG  SER A 236       8.242   7.738  -5.152  1.00 60.38           O  
ATOM   1822  N   LEU A 237       8.641  11.227  -5.555  1.00 63.34           N  
ATOM   1823  CA  LEU A 237       9.898  11.914  -5.266  1.00 63.34           C  
ATOM   1824  C   LEU A 237      11.039  10.914  -5.117  1.00 63.34           C  
ATOM   1825  CB  LEU A 237       9.766  12.750  -3.990  1.00 63.34           C  
ATOM   1826  O   LEU A 237      10.930   9.945  -4.371  1.00 63.34           O  
ATOM   1827  CG  LEU A 237      10.930  13.695  -3.680  1.00 63.34           C  
ATOM   1828  CD1 LEU A 237      10.992  14.820  -4.711  1.00 63.34           C  
ATOM   1829  CD2 LEU A 237      10.797  14.258  -2.270  1.00 63.34           C  
ATOM   1830  N   ALA A 238      12.086  11.086  -6.000  1.00 61.25           N  
ATOM   1831  CA  ALA A 238      13.297  10.289  -5.852  1.00 61.25           C  
ATOM   1832  C   ALA A 238      13.789  10.312  -4.406  1.00 61.25           C  
ATOM   1833  CB  ALA A 238      14.391  10.805  -6.789  1.00 61.25           C  
ATOM   1834  O   ALA A 238      13.852  11.367  -3.777  1.00 61.25           O  
ATOM   1835  N   GLY A 239      14.047   9.070  -3.840  1.00 68.75           N  
ATOM   1836  CA  GLY A 239      14.594   8.906  -2.502  1.00 68.75           C  
ATOM   1837  C   GLY A 239      13.523   8.797  -1.430  1.00 68.75           C  
ATOM   1838  O   GLY A 239      13.836   8.750  -0.239  1.00 68.75           O  
ATOM   1839  N   SER A 240      12.328   8.875  -1.860  1.00 81.69           N  
ATOM   1840  CA  SER A 240      11.227   8.797  -0.907  1.00 81.69           C  
ATOM   1841  C   SER A 240      10.297   7.629  -1.229  1.00 81.69           C  
ATOM   1842  CB  SER A 240      10.430  10.102  -0.899  1.00 81.69           C  
ATOM   1843  O   SER A 240      10.062   7.324  -2.400  1.00 81.69           O  
ATOM   1844  OG  SER A 240       9.250   9.969  -0.122  1.00 81.69           O  
ATOM   1845  N   ASP A 241       9.828   6.949  -0.158  1.00 88.44           N  
ATOM   1846  CA  ASP A 241       8.844   5.883  -0.303  1.00 88.44           C  
ATOM   1847  C   ASP A 241       7.422   6.426  -0.162  1.00 88.44           C  
ATOM   1848  CB  ASP A 241       9.086   4.781   0.728  1.00 88.44           C  
ATOM   1849  O   ASP A 241       6.500   5.688   0.190  1.00 88.44           O  
ATOM   1850  CG  ASP A 241      10.320   3.953   0.426  1.00 88.44           C  
ATOM   1851  OD1 ASP A 241      10.516   3.547  -0.741  1.00 88.44           O  
ATOM   1852  OD2 ASP A 241      11.109   3.699   1.363  1.00 88.44           O  
ATOM   1853  N   VAL A 242       7.336   7.746  -0.492  1.00 90.19           N  
ATOM   1854  CA  VAL A 242       6.047   8.406  -0.329  1.00 90.19           C  
ATOM   1855  C   VAL A 242       5.352   8.523  -1.683  1.00 90.19           C  
ATOM   1856  CB  VAL A 242       6.207   9.805   0.309  1.00 90.19           C  
ATOM   1857  O   VAL A 242       5.949   8.984  -2.658  1.00 90.19           O  
ATOM   1858  CG1 VAL A 242       4.863  10.531   0.365  1.00 90.19           C  
ATOM   1859  CG2 VAL A 242       6.812   9.688   1.706  1.00 90.19           C  
ATOM   1860  N   ALA A 243       4.145   8.047  -1.688  1.00 90.69           N  
ATOM   1861  CA  ALA A 243       3.305   8.203  -2.873  1.00 90.69           C  
ATOM   1862  C   ALA A 243       2.471   9.477  -2.795  1.00 90.69           C  
ATOM   1863  CB  ALA A 243       2.398   6.984  -3.045  1.00 90.69           C  
ATOM   1864  O   ALA A 243       1.531   9.562  -2.000  1.00 90.69           O  
ATOM   1865  N   PRO A 244       2.744  10.469  -3.633  1.00 89.25           N  
ATOM   1866  CA  PRO A 244       1.956  11.703  -3.605  1.00 89.25           C  
ATOM   1867  C   PRO A 244       0.583  11.539  -4.254  1.00 89.25           C  
ATOM   1868  CB  PRO A 244       2.818  12.688  -4.395  1.00 89.25           C  
ATOM   1869  O   PRO A 244       0.352  10.578  -4.984  1.00 89.25           O  
ATOM   1870  CG  PRO A 244       3.627  11.836  -5.316  1.00 89.25           C  
ATOM   1871  CD  PRO A 244       3.859  10.508  -4.660  1.00 89.25           C  
ATOM   1872  N   ALA A 245      -0.267  12.531  -3.943  1.00 88.88           N  
ATOM   1873  CA  ALA A 245      -1.596  12.539  -4.551  1.00 88.88           C  
ATOM   1874  C   ALA A 245      -1.502  12.547  -6.074  1.00 88.88           C  
ATOM   1875  CB  ALA A 245      -2.393  13.750  -4.066  1.00 88.88           C  
ATOM   1876  O   ALA A 245      -0.668  13.250  -6.648  1.00 88.88           O  
ATOM   1877  N   GLY A 246      -2.326  11.656  -6.680  1.00 87.19           N  
ATOM   1878  CA  GLY A 246      -2.385  11.617  -8.133  1.00 87.19           C  
ATOM   1879  C   GLY A 246      -1.419  10.617  -8.742  1.00 87.19           C  
ATOM   1880  O   GLY A 246      -1.454  10.367  -9.945  1.00 87.19           O  
ATOM   1881  N   SER A 247      -0.574  10.055  -7.906  1.00 89.69           N  
ATOM   1882  CA  SER A 247       0.378   9.078  -8.414  1.00 89.69           C  
ATOM   1883  C   SER A 247      -0.233   7.680  -8.445  1.00 89.69           C  
ATOM   1884  CB  SER A 247       1.646   9.062  -7.559  1.00 89.69           C  
ATOM   1885  O   SER A 247      -1.273   7.434  -7.836  1.00 89.69           O  
ATOM   1886  OG  SER A 247       1.363   8.609  -6.246  1.00 89.69           O  
ATOM   1887  N   THR A 248       0.383   6.820  -9.266  1.00 91.31           N  
ATOM   1888  CA  THR A 248      -0.015   5.418  -9.328  1.00 91.31           C  
ATOM   1889  C   THR A 248       1.152   4.508  -8.969  1.00 91.31           C  
ATOM   1890  CB  THR A 248      -0.538   5.051 -10.734  1.00 91.31           C  
ATOM   1891  O   THR A 248       2.262   4.672  -9.477  1.00 91.31           O  
ATOM   1892  CG2 THR A 248      -1.075   3.623 -10.758  1.00 91.31           C  
ATOM   1893  OG1 THR A 248      -1.590   5.953 -11.094  1.00 91.31           O  
ATOM   1894  N   ILE A 249       0.741   3.586  -8.039  1.00 93.81           N  
ATOM   1895  CA  ILE A 249       1.758   2.668  -7.535  1.00 93.81           C  
ATOM   1896  C   ILE A 249       1.389   1.234  -7.906  1.00 93.81           C  
ATOM   1897  CB  ILE A 249       1.927   2.797  -6.004  1.00 93.81           C  
ATOM   1898  O   ILE A 249       0.226   0.838  -7.801  1.00 93.81           O  
ATOM   1899  CG1 ILE A 249       2.291   4.238  -5.625  1.00 93.81           C  
ATOM   1900  CG2 ILE A 249       2.982   1.813  -5.492  1.00 93.81           C  
ATOM   1901  CD1 ILE A 249       1.128   5.215  -5.719  1.00 93.81           C  
ATOM   1902  N   GLY A 250       2.453   0.518  -8.414  1.00 95.00           N  
ATOM   1903  CA  GLY A 250       2.242  -0.899  -8.664  1.00 95.00           C  
ATOM   1904  C   GLY A 250       2.572  -1.771  -7.465  1.00 95.00           C  
ATOM   1905  O   GLY A 250       3.607  -1.584  -6.820  1.00 95.00           O  
ATOM   1906  N   VAL A 251       1.647  -2.639  -7.145  1.00 97.25           N  
ATOM   1907  CA  VAL A 251       1.859  -3.637  -6.102  1.00 97.25           C  
ATOM   1908  C   VAL A 251       1.963  -5.023  -6.727  1.00 97.25           C  
ATOM   1909  CB  VAL A 251       0.727  -3.607  -5.051  1.00 97.25           C  
ATOM   1910  O   VAL A 251       1.046  -5.469  -7.422  1.00 97.25           O  
ATOM   1911  CG1 VAL A 251       0.988  -4.633  -3.947  1.00 97.25           C  
ATOM   1912  CG2 VAL A 251       0.583  -2.207  -4.461  1.00 97.25           C  
ATOM   1913  N   MET A 252       3.088  -5.617  -6.488  1.00 97.56           N  
ATOM   1914  CA  MET A 252       3.275  -6.957  -7.039  1.00 97.56           C  
ATOM   1915  C   MET A 252       3.568  -7.965  -5.934  1.00 97.56           C  
ATOM   1916  CB  MET A 252       4.406  -6.965  -8.070  1.00 97.56           C  
ATOM   1917  O   MET A 252       4.434  -7.730  -5.090  1.00 97.56           O  
ATOM   1918  CG  MET A 252       4.547  -8.281  -8.820  1.00 97.56           C  
ATOM   1919  SD  MET A 252       5.676  -8.148 -10.258  1.00 97.56           S  
ATOM   1920  CE  MET A 252       5.301  -9.711 -11.102  1.00 97.56           C  
ATOM   1921  N   VAL A 253       2.814  -9.070  -5.941  1.00 98.19           N  
ATOM   1922  CA  VAL A 253       3.035 -10.195  -5.043  1.00 98.19           C  
ATOM   1923  C   VAL A 253       3.623 -11.367  -5.824  1.00 98.19           C  
ATOM   1924  CB  VAL A 253       1.729 -10.625  -4.340  1.00 98.19           C  
ATOM   1925  O   VAL A 253       3.031 -11.836  -6.801  1.00 98.19           O  
ATOM   1926  CG1 VAL A 253       1.988 -11.789  -3.381  1.00 98.19           C  
ATOM   1927  CG2 VAL A 253       1.107  -9.445  -3.600  1.00 98.19           C  
ATOM   1928  N   LEU A 254       4.801 -11.805  -5.418  1.00 97.88           N  
ATOM   1929  CA  LEU A 254       5.414 -12.992  -5.996  1.00 97.88           C  
ATOM   1930  C   LEU A 254       5.266 -14.188  -5.062  1.00 97.88           C  
ATOM   1931  CB  LEU A 254       6.895 -12.742  -6.289  1.00 97.88           C  
ATOM   1932  O   LEU A 254       5.602 -14.102  -3.879  1.00 97.88           O  
ATOM   1933  CG  LEU A 254       7.207 -11.695  -7.363  1.00 97.88           C  
ATOM   1934  CD1 LEU A 254       8.633 -11.180  -7.203  1.00 97.88           C  
ATOM   1935  CD2 LEU A 254       7.000 -12.281  -8.758  1.00 97.88           C  
ATOM   1936  N   PHE A 255       4.781 -15.273  -5.629  1.00 97.50           N  
ATOM   1937  CA  PHE A 255       4.480 -16.422  -4.797  1.00 97.50           C  
ATOM   1938  C   PHE A 255       5.668 -17.375  -4.734  1.00 97.50           C  
ATOM   1939  CB  PHE A 255       3.246 -17.172  -5.324  1.00 97.50           C  
ATOM   1940  O   PHE A 255       6.238 -17.734  -5.770  1.00 97.50           O  
ATOM   1941  CG  PHE A 255       1.979 -16.359  -5.258  1.00 97.50           C  
ATOM   1942  CD1 PHE A 255       1.497 -15.891  -4.039  1.00 97.50           C  
ATOM   1943  CD2 PHE A 255       1.272 -16.062  -6.414  1.00 97.50           C  
ATOM   1944  CE1 PHE A 255       0.326 -15.141  -3.977  1.00 97.50           C  
ATOM   1945  CE2 PHE A 255       0.101 -15.305  -6.359  1.00 97.50           C  
ATOM   1946  CZ  PHE A 255      -0.371 -14.852  -5.141  1.00 97.50           C  
ATOM   1947  N   GLY A 256       6.055 -17.703  -3.486  1.00 95.44           N  
ATOM   1948  CA  GLY A 256       7.113 -18.672  -3.256  1.00 95.44           C  
ATOM   1949  C   GLY A 256       6.645 -20.109  -3.400  1.00 95.44           C  
ATOM   1950  O   GLY A 256       5.508 -20.359  -3.812  1.00 95.44           O  
ATOM   1951  N   PRO A 257       7.512 -21.078  -3.150  1.00 92.94           N  
ATOM   1952  CA  PRO A 257       7.238 -22.484  -3.426  1.00 92.94           C  
ATOM   1953  C   PRO A 257       6.016 -23.016  -2.672  1.00 92.94           C  
ATOM   1954  CB  PRO A 257       8.508 -23.188  -2.953  1.00 92.94           C  
ATOM   1955  O   PRO A 257       5.258 -23.828  -3.207  1.00 92.94           O  
ATOM   1956  CG  PRO A 257       9.219 -22.188  -2.113  1.00 92.94           C  
ATOM   1957  CD  PRO A 257       8.758 -20.812  -2.523  1.00 92.94           C  
ATOM   1958  N   HIS A 258       5.734 -22.562  -1.421  1.00 89.94           N  
ATOM   1959  CA  HIS A 258       4.598 -23.094  -0.667  1.00 89.94           C  
ATOM   1960  C   HIS A 258       3.283 -22.500  -1.182  1.00 89.94           C  
ATOM   1961  CB  HIS A 258       4.758 -22.781   0.823  1.00 89.94           C  
ATOM   1962  O   HIS A 258       2.398 -23.250  -1.610  1.00 89.94           O  
ATOM   1963  CG  HIS A 258       5.949 -23.438   1.446  1.00 89.94           C  
ATOM   1964  CD2 HIS A 258       6.113 -24.672   1.959  1.00 89.94           C  
ATOM   1965  ND1 HIS A 258       7.160 -22.797   1.598  1.00 89.94           N  
ATOM   1966  CE1 HIS A 258       8.016 -23.609   2.178  1.00 89.94           C  
ATOM   1967  NE2 HIS A 258       7.410 -24.766   2.406  1.00 89.94           N  
ATOM   1968  N   ALA A 259       3.213 -21.188  -1.252  1.00 90.50           N  
ATOM   1969  CA  ALA A 259       2.023 -20.547  -1.792  1.00 90.50           C  
ATOM   1970  C   ALA A 259       1.929 -20.734  -3.303  1.00 90.50           C  
ATOM   1971  CB  ALA A 259       2.033 -19.047  -1.450  1.00 90.50           C  
ATOM   1972  O   ALA A 259       0.838 -20.938  -3.842  1.00 90.50           O  
ATOM   1973  N   GLY A 260       3.045 -20.703  -3.965  1.00 88.12           N  
ATOM   1974  CA  GLY A 260       3.125 -20.797  -5.414  1.00 88.12           C  
ATOM   1975  C   GLY A 260       2.697 -22.141  -5.953  1.00 88.12           C  
ATOM   1976  O   GLY A 260       2.316 -22.266  -7.117  1.00 88.12           O  
ATOM   1977  N   SER A 261       2.791 -23.172  -5.125  1.00 88.31           N  
ATOM   1978  CA  SER A 261       2.398 -24.516  -5.547  1.00 88.31           C  
ATOM   1979  C   SER A 261       0.880 -24.656  -5.566  1.00 88.31           C  
ATOM   1980  CB  SER A 261       3.014 -25.562  -4.625  1.00 88.31           C  
ATOM   1981  O   SER A 261       0.360 -25.703  -5.988  1.00 88.31           O  
ATOM   1982  OG  SER A 261       2.535 -25.422  -3.301  1.00 88.31           O  
ATOM   1983  N   GLN A 262       0.173 -23.578  -5.113  1.00 90.94           N  
ATOM   1984  CA  GLN A 262      -1.286 -23.562  -5.113  1.00 90.94           C  
ATOM   1985  C   GLN A 262      -1.831 -22.703  -6.254  1.00 90.94           C  
ATOM   1986  CB  GLN A 262      -1.823 -23.062  -3.773  1.00 90.94           C  
ATOM   1987  O   GLN A 262      -1.283 -21.641  -6.555  1.00 90.94           O  
ATOM   1988  CG  GLN A 262      -1.496 -23.969  -2.600  1.00 90.94           C  
ATOM   1989  CD  GLN A 262      -2.119 -23.500  -1.299  1.00 90.94           C  
ATOM   1990  NE2 GLN A 262      -2.312 -24.422  -0.364  1.00 90.94           N  
ATOM   1991  OE1 GLN A 262      -2.422 -22.312  -1.135  1.00 90.94           O  
ATOM   1992  N   VAL A 263      -2.787 -23.203  -6.934  1.00 91.31           N  
ATOM   1993  CA  VAL A 263      -3.535 -22.422  -7.902  1.00 91.31           C  
ATOM   1994  C   VAL A 263      -4.855 -21.953  -7.285  1.00 91.31           C  
ATOM   1995  CB  VAL A 263      -3.801 -23.203  -9.203  1.00 91.31           C  
ATOM   1996  O   VAL A 263      -5.629 -22.781  -6.781  1.00 91.31           O  
ATOM   1997  CG1 VAL A 263      -4.594 -22.359 -10.195  1.00 91.31           C  
ATOM   1998  CG2 VAL A 263      -2.482 -23.672  -9.820  1.00 91.31           C  
ATOM   1999  N   PHE A 264      -5.027 -20.656  -7.270  1.00 92.25           N  
ATOM   2000  CA  PHE A 264      -6.156 -20.078  -6.551  1.00 92.25           C  
ATOM   2001  C   PHE A 264      -7.355 -19.906  -7.473  1.00 92.25           C  
ATOM   2002  CB  PHE A 264      -5.770 -18.734  -5.938  1.00 92.25           C  
ATOM   2003  O   PHE A 264      -7.977 -18.844  -7.500  1.00 92.25           O  
ATOM   2004  CG  PHE A 264      -4.535 -18.781  -5.074  1.00 92.25           C  
ATOM   2005  CD1 PHE A 264      -4.539 -19.500  -3.877  1.00 92.25           C  
ATOM   2006  CD2 PHE A 264      -3.373 -18.141  -5.461  1.00 92.25           C  
ATOM   2007  CE1 PHE A 264      -3.400 -19.547  -3.076  1.00 92.25           C  
ATOM   2008  CE2 PHE A 264      -2.230 -18.188  -4.664  1.00 92.25           C  
ATOM   2009  CZ  PHE A 264      -2.248 -18.891  -3.473  1.00 92.25           C  
ATOM   2010  N   GLN A 265      -7.754 -21.016  -8.188  1.00 89.94           N  
ATOM   2011  CA  GLN A 265      -8.906 -20.969  -9.086  1.00 89.94           C  
ATOM   2012  C   GLN A 265     -10.188 -21.312  -8.336  1.00 89.94           C  
ATOM   2013  CB  GLN A 265      -8.703 -21.938 -10.258  1.00 89.94           C  
ATOM   2014  O   GLN A 265     -10.164 -22.078  -7.367  1.00 89.94           O  
ATOM   2015  CG  GLN A 265      -7.613 -21.500 -11.227  1.00 89.94           C  
ATOM   2016  CD  GLN A 265      -7.492 -22.422 -12.422  1.00 89.94           C  
ATOM   2017  NE2 GLN A 265      -6.309 -22.984 -12.625  1.00 89.94           N  
ATOM   2018  OE1 GLN A 265      -8.461 -22.625 -13.164  1.00 89.94           O  
ATOM   2019  N   TYR A 266     -11.250 -20.625  -8.727  1.00 90.69           N  
ATOM   2020  CA  TYR A 266     -12.586 -20.797  -8.172  1.00 90.69           C  
ATOM   2021  C   TYR A 266     -12.609 -20.469  -6.684  1.00 90.69           C  
ATOM   2022  CB  TYR A 266     -13.070 -22.234  -8.391  1.00 90.69           C  
ATOM   2023  O   TYR A 266     -13.242 -21.172  -5.891  1.00 90.69           O  
ATOM   2024  CG  TYR A 266     -13.117 -22.656  -9.844  1.00 90.69           C  
ATOM   2025  CD1 TYR A 266     -13.938 -21.984 -10.750  1.00 90.69           C  
ATOM   2026  CD2 TYR A 266     -12.336 -23.703 -10.305  1.00 90.69           C  
ATOM   2027  CE1 TYR A 266     -13.984 -22.375 -12.086  1.00 90.69           C  
ATOM   2028  CE2 TYR A 266     -12.367 -24.094 -11.641  1.00 90.69           C  
ATOM   2029  OH  TYR A 266     -13.234 -23.797 -13.844  1.00 90.69           O  
ATOM   2030  CZ  TYR A 266     -13.195 -23.422 -12.523  1.00 90.69           C  
ATOM   2031  N   GLN A 267     -11.828 -19.484  -6.352  1.00 92.25           N  
ATOM   2032  CA  GLN A 267     -11.805 -19.000  -4.980  1.00 92.25           C  
ATOM   2033  C   GLN A 267     -11.453 -17.516  -4.938  1.00 92.25           C  
ATOM   2034  CB  GLN A 267     -10.812 -19.797  -4.137  1.00 92.25           C  
ATOM   2035  O   GLN A 267     -10.984 -16.953  -5.930  1.00 92.25           O  
ATOM   2036  CG  GLN A 267      -9.359 -19.609  -4.562  1.00 92.25           C  
ATOM   2037  CD  GLN A 267      -8.391 -20.391  -3.689  1.00 92.25           C  
ATOM   2038  NE2 GLN A 267      -7.113 -20.359  -4.047  1.00 92.25           N  
ATOM   2039  OE1 GLN A 267      -8.797 -21.031  -2.705  1.00 92.25           O  
ATOM   2040  N   THR A 268     -11.727 -16.969  -3.777  1.00 94.69           N  
ATOM   2041  CA  THR A 268     -11.430 -15.555  -3.561  1.00 94.69           C  
ATOM   2042  C   THR A 268     -10.070 -15.383  -2.895  1.00 94.69           C  
ATOM   2043  CB  THR A 268     -12.516 -14.883  -2.699  1.00 94.69           C  
ATOM   2044  O   THR A 268      -9.742 -16.109  -1.952  1.00 94.69           O  
ATOM   2045  CG2 THR A 268     -12.195 -13.414  -2.451  1.00 94.69           C  
ATOM   2046  OG1 THR A 268     -13.781 -14.969  -3.373  1.00 94.69           O  
ATOM   2047  N   VAL A 269      -9.258 -14.508  -3.496  1.00 95.56           N  
ATOM   2048  CA  VAL A 269      -7.996 -14.125  -2.861  1.00 95.56           C  
ATOM   2049  C   VAL A 269      -8.070 -12.680  -2.391  1.00 95.56           C  
ATOM   2050  CB  VAL A 269      -6.801 -14.320  -3.820  1.00 95.56           C  
ATOM   2051  O   VAL A 269      -8.742 -11.852  -3.010  1.00 95.56           O  
ATOM   2052  CG1 VAL A 269      -6.641 -15.789  -4.203  1.00 95.56           C  
ATOM   2053  CG2 VAL A 269      -6.977 -13.453  -5.070  1.00 95.56           C  
ATOM   2054  N   THR A 270      -7.484 -12.461  -1.286  1.00 97.81           N  
ATOM   2055  CA  THR A 270      -7.547 -11.141  -0.682  1.00 97.81           C  
ATOM   2056  C   THR A 270      -6.145 -10.602  -0.407  1.00 97.81           C  
ATOM   2057  CB  THR A 270      -8.359 -11.156   0.627  1.00 97.81           C  
ATOM   2058  O   THR A 270      -5.293 -11.320   0.119  1.00 97.81           O  
ATOM   2059  CG2 THR A 270      -8.422  -9.773   1.257  1.00 97.81           C  
ATOM   2060  OG1 THR A 270      -9.688 -11.609   0.351  1.00 97.81           O  
ATOM   2061  N   VAL A 271      -5.883  -9.391  -0.908  1.00 98.25           N  
ATOM   2062  CA  VAL A 271      -4.676  -8.656  -0.553  1.00 98.25           C  
ATOM   2063  C   VAL A 271      -5.051  -7.398   0.232  1.00 98.25           C  
ATOM   2064  CB  VAL A 271      -3.855  -8.273  -1.806  1.00 98.25           C  
ATOM   2065  O   VAL A 271      -5.926  -6.637  -0.185  1.00 98.25           O  
ATOM   2066  CG1 VAL A 271      -2.615  -7.473  -1.415  1.00 98.25           C  
ATOM   2067  CG2 VAL A 271      -3.461  -9.523  -2.586  1.00 98.25           C  
ATOM   2068  N   GLN A 272      -4.418  -7.242   1.373  1.00 98.19           N  
ATOM   2069  CA  GLN A 272      -4.668  -6.066   2.201  1.00 98.19           C  
ATOM   2070  C   GLN A 272      -3.404  -5.230   2.367  1.00 98.19           C  
ATOM   2071  CB  GLN A 272      -5.207  -6.480   3.572  1.00 98.19           C  
ATOM   2072  O   GLN A 272      -2.352  -5.754   2.736  1.00 98.19           O  
ATOM   2073  CG  GLN A 272      -5.633  -5.309   4.445  1.00 98.19           C  
ATOM   2074  CD  GLN A 272      -6.254  -5.746   5.758  1.00 98.19           C  
ATOM   2075  NE2 GLN A 272      -5.680  -5.297   6.867  1.00 98.19           N  
ATOM   2076  OE1 GLN A 272      -7.242  -6.488   5.773  1.00 98.19           O  
ATOM   2077  N   ILE A 273      -3.520  -3.938   2.086  1.00 98.31           N  
ATOM   2078  CA  ILE A 273      -2.434  -2.988   2.305  1.00 98.31           C  
ATOM   2079  C   ILE A 273      -2.758  -2.104   3.508  1.00 98.31           C  
ATOM   2080  CB  ILE A 273      -2.180  -2.119   1.054  1.00 98.31           C  
ATOM   2081  O   ILE A 273      -3.783  -1.419   3.525  1.00 98.31           O  
ATOM   2082  CG1 ILE A 273      -1.971  -3.006  -0.179  1.00 98.31           C  
ATOM   2083  CG2 ILE A 273      -0.980  -1.192   1.272  1.00 98.31           C  
ATOM   2084  CD1 ILE A 273      -1.925  -2.238  -1.493  1.00 98.31           C  
ATOM   2085  N   THR A 274      -1.839  -2.156   4.457  1.00 97.31           N  
ATOM   2086  CA  THR A 274      -2.035  -1.377   5.676  1.00 97.31           C  
ATOM   2087  C   THR A 274      -0.936  -0.330   5.832  1.00 97.31           C  
ATOM   2088  CB  THR A 274      -2.066  -2.283   6.918  1.00 97.31           C  
ATOM   2089  O   THR A 274       0.141  -0.627   6.352  1.00 97.31           O  
ATOM   2090  CG2 THR A 274      -2.561  -1.520   8.141  1.00 97.31           C  
ATOM   2091  OG1 THR A 274      -2.943  -3.391   6.676  1.00 97.31           O  
ATOM   2092  N   PRO A 275      -1.258   0.900   5.355  1.00 94.75           N  
ATOM   2093  CA  PRO A 275      -0.268   1.965   5.535  1.00 94.75           C  
ATOM   2094  C   PRO A 275      -0.188   2.459   6.977  1.00 94.75           C  
ATOM   2095  CB  PRO A 275      -0.770   3.072   4.605  1.00 94.75           C  
ATOM   2096  O   PRO A 275      -0.990   2.049   7.820  1.00 94.75           O  
ATOM   2097  CG  PRO A 275      -2.242   2.842   4.496  1.00 94.75           C  
ATOM   2098  CD  PRO A 275      -2.514   1.382   4.723  1.00 94.75           C  
ATOM   2099  N   ASN A 276       0.800   3.346   7.340  1.00 92.00           N  
ATOM   2100  CA  ASN A 276       0.962   3.875   8.688  1.00 92.00           C  
ATOM   2101  C   ASN A 276      -0.180   4.816   9.062  1.00 92.00           C  
ATOM   2102  CB  ASN A 276       2.307   4.590   8.828  1.00 92.00           C  
ATOM   2103  O   ASN A 276      -0.567   4.898  10.227  1.00 92.00           O  
ATOM   2104  CG  ASN A 276       2.414   5.812   7.934  1.00 92.00           C  
ATOM   2105  ND2 ASN A 276       3.373   6.680   8.227  1.00 92.00           N  
ATOM   2106  OD1 ASN A 276       1.642   5.973   6.984  1.00 92.00           O  
ATOM   2107  N   ILE A 277      -0.632   5.629   8.078  1.00 90.81           N  
ATOM   2108  CA  ILE A 277      -1.751   6.555   8.234  1.00 90.81           C  
ATOM   2109  C   ILE A 277      -2.848   6.211   7.230  1.00 90.81           C  
ATOM   2110  CB  ILE A 277      -1.303   8.023   8.055  1.00 90.81           C  
ATOM   2111  O   ILE A 277      -2.572   6.012   6.043  1.00 90.81           O  
ATOM   2112  CG1 ILE A 277      -0.282   8.398   9.133  1.00 90.81           C  
ATOM   2113  CG2 ILE A 277      -2.510   8.961   8.086  1.00 90.81           C  
ATOM   2114  CD1 ILE A 277       0.365   9.766   8.922  1.00 90.81           C  
ATOM   2115  N   GLY A 278      -4.082   6.238   7.828  1.00 91.75           N  
ATOM   2116  CA  GLY A 278      -5.254   5.922   7.023  1.00 91.75           C  
ATOM   2117  C   GLY A 278      -5.758   4.508   7.230  1.00 91.75           C  
ATOM   2118  O   GLY A 278      -5.055   3.670   7.805  1.00 91.75           O  
ATOM   2119  N   SER A 279      -6.969   4.246   6.758  1.00 93.56           N  
ATOM   2120  CA  SER A 279      -7.555   2.912   6.844  1.00 93.56           C  
ATOM   2121  C   SER A 279      -6.938   1.971   5.812  1.00 93.56           C  
ATOM   2122  CB  SER A 279      -9.070   2.977   6.645  1.00 93.56           C  
ATOM   2123  O   SER A 279      -6.523   2.406   4.738  1.00 93.56           O  
ATOM   2124  OG  SER A 279      -9.633   1.676   6.652  1.00 93.56           O  
ATOM   2125  N   PRO A 280      -6.898   0.676   6.066  1.00 95.88           N  
ATOM   2126  CA  PRO A 280      -6.336  -0.304   5.137  1.00 95.88           C  
ATOM   2127  C   PRO A 280      -7.137  -0.413   3.840  1.00 95.88           C  
ATOM   2128  CB  PRO A 280      -6.398  -1.615   5.926  1.00 95.88           C  
ATOM   2129  O   PRO A 280      -8.344  -0.178   3.836  1.00 95.88           O  
ATOM   2130  CG  PRO A 280      -6.500  -1.194   7.355  1.00 95.88           C  
ATOM   2131  CD  PRO A 280      -7.188   0.138   7.414  1.00 95.88           C  
ATOM   2132  N   LEU A 281      -6.406  -0.646   2.799  1.00 97.06           N  
ATOM   2133  CA  LEU A 281      -7.047  -1.048   1.552  1.00 97.06           C  
ATOM   2134  C   LEU A 281      -7.113  -2.568   1.439  1.00 97.06           C  
ATOM   2135  CB  LEU A 281      -6.297  -0.468   0.352  1.00 97.06           C  
ATOM   2136  O   LEU A 281      -6.094  -3.248   1.557  1.00 97.06           O  
ATOM   2137  CG  LEU A 281      -6.723  -0.975  -1.026  1.00 97.06           C  
ATOM   2138  CD1 LEU A 281      -8.141  -0.510  -1.345  1.00 97.06           C  
ATOM   2139  CD2 LEU A 281      -5.746  -0.502  -2.098  1.00 97.06           C  
ATOM   2140  N   THR A 282      -8.344  -3.074   1.261  1.00 97.31           N  
ATOM   2141  CA  THR A 282      -8.547  -4.508   1.066  1.00 97.31           C  
ATOM   2142  C   THR A 282      -9.055  -4.797  -0.344  1.00 97.31           C  
ATOM   2143  CB  THR A 282      -9.539  -5.074   2.098  1.00 97.31           C  
ATOM   2144  O   THR A 282     -10.086  -4.262  -0.761  1.00 97.31           O  
ATOM   2145  CG2 THR A 282      -9.734  -6.574   1.901  1.00 97.31           C  
ATOM   2146  OG1 THR A 282      -9.039  -4.840   3.418  1.00 97.31           O  
ATOM   2147  N   VAL A 283      -8.234  -5.574  -1.072  1.00 96.94           N  
ATOM   2148  CA  VAL A 283      -8.625  -5.988  -2.416  1.00 96.94           C  
ATOM   2149  C   VAL A 283      -8.969  -7.477  -2.418  1.00 96.94           C  
ATOM   2150  CB  VAL A 283      -7.504  -5.703  -3.443  1.00 96.94           C  
ATOM   2151  O   VAL A 283      -8.102  -8.320  -2.201  1.00 96.94           O  
ATOM   2152  CG1 VAL A 283      -7.934  -6.133  -4.844  1.00 96.94           C  
ATOM   2153  CG2 VAL A 283      -7.133  -4.219  -3.428  1.00 96.94           C  
ATOM   2154  N   SER A 284     -10.258  -7.793  -2.695  1.00 96.75           N  
ATOM   2155  CA  SER A 284     -10.750  -9.164  -2.738  1.00 96.75           C  
ATOM   2156  C   SER A 284     -11.266  -9.523  -4.125  1.00 96.75           C  
ATOM   2157  CB  SER A 284     -11.844  -9.383  -1.699  1.00 96.75           C  
ATOM   2158  O   SER A 284     -12.211  -8.898  -4.621  1.00 96.75           O  
ATOM   2159  OG  SER A 284     -11.336  -9.211  -0.387  1.00 96.75           O  
ATOM   2160  N   GLU A 285     -10.523 -10.461  -4.680  1.00 94.88           N  
ATOM   2161  CA  GLU A 285     -10.914 -10.828  -6.039  1.00 94.88           C  
ATOM   2162  C   GLU A 285     -11.148 -12.336  -6.156  1.00 94.88           C  
ATOM   2163  CB  GLU A 285      -9.844 -10.383  -7.039  1.00 94.88           C  
ATOM   2164  O   GLU A 285     -10.422 -13.133  -5.559  1.00 94.88           O  
ATOM   2165  CG  GLU A 285      -9.648  -8.875  -7.102  1.00 94.88           C  
ATOM   2166  CD  GLU A 285     -10.844  -8.141  -7.676  1.00 94.88           C  
ATOM   2167  OE1 GLU A 285     -10.906  -6.895  -7.551  1.00 94.88           O  
ATOM   2168  OE2 GLU A 285     -11.727  -8.812  -8.258  1.00 94.88           O  
ATOM   2169  N   TYR A 286     -12.289 -12.633  -6.859  1.00 94.06           N  
ATOM   2170  CA  TYR A 286     -12.578 -14.023  -7.191  1.00 94.06           C  
ATOM   2171  C   TYR A 286     -11.859 -14.438  -8.469  1.00 94.06           C  
ATOM   2172  CB  TYR A 286     -14.086 -14.242  -7.352  1.00 94.06           C  
ATOM   2173  O   TYR A 286     -12.000 -13.781  -9.508  1.00 94.06           O  
ATOM   2174  CG  TYR A 286     -14.477 -15.688  -7.523  1.00 94.06           C  
ATOM   2175  CD1 TYR A 286     -14.727 -16.219  -8.789  1.00 94.06           C  
ATOM   2176  CD2 TYR A 286     -14.594 -16.531  -6.426  1.00 94.06           C  
ATOM   2177  CE1 TYR A 286     -15.094 -17.547  -8.953  1.00 94.06           C  
ATOM   2178  CE2 TYR A 286     -14.961 -17.859  -6.578  1.00 94.06           C  
ATOM   2179  OH  TYR A 286     -15.562 -19.688  -8.000  1.00 94.06           O  
ATOM   2180  CZ  TYR A 286     -15.203 -18.359  -7.844  1.00 94.06           C  
ATOM   2181  N   ILE A 287     -11.062 -15.445  -8.375  1.00 91.50           N  
ATOM   2182  CA  ILE A 287     -10.320 -15.898  -9.539  1.00 91.50           C  
ATOM   2183  C   ILE A 287     -11.125 -16.969 -10.281  1.00 91.50           C  
ATOM   2184  CB  ILE A 287      -8.930 -16.453  -9.148  1.00 91.50           C  
ATOM   2185  O   ILE A 287     -11.469 -18.000  -9.711  1.00 91.50           O  
ATOM   2186  CG1 ILE A 287      -8.117 -15.375  -8.430  1.00 91.50           C  
ATOM   2187  CG2 ILE A 287      -8.188 -16.969 -10.383  1.00 91.50           C  
ATOM   2188  CD1 ILE A 287      -6.766 -15.859  -7.918  1.00 91.50           C  
ATOM   2189  N   TYR A 288     -11.508 -16.500 -11.523  1.00 88.38           N  
ATOM   2190  CA  TYR A 288     -12.180 -17.438 -12.422  1.00 88.38           C  
ATOM   2191  C   TYR A 288     -11.219 -17.969 -13.477  1.00 88.38           C  
ATOM   2192  CB  TYR A 288     -13.375 -16.766 -13.094  1.00 88.38           C  
ATOM   2193  O   TYR A 288     -10.594 -17.203 -14.203  1.00 88.38           O  
ATOM   2194  CG  TYR A 288     -14.219 -17.703 -13.922  1.00 88.38           C  
ATOM   2195  CD1 TYR A 288     -14.172 -17.672 -15.320  1.00 88.38           C  
ATOM   2196  CD2 TYR A 288     -15.055 -18.641 -13.320  1.00 88.38           C  
ATOM   2197  CE1 TYR A 288     -14.945 -18.531 -16.078  1.00 88.38           C  
ATOM   2198  CE2 TYR A 288     -15.828 -19.500 -14.078  1.00 88.38           C  
ATOM   2199  OH  TYR A 288     -16.531 -20.312 -16.203  1.00 88.38           O  
ATOM   2200  CZ  TYR A 288     -15.766 -19.453 -15.453  1.00 88.38           C  
ATOM   2201  N   GLN A 289     -11.078 -19.266 -13.617  1.00 80.81           N  
ATOM   2202  CA  GLN A 289     -10.227 -19.984 -14.555  1.00 80.81           C  
ATOM   2203  C   GLN A 289      -9.375 -19.031 -15.383  1.00 80.81           C  
ATOM   2204  CB  GLN A 289     -11.070 -20.875 -15.477  1.00 80.81           C  
ATOM   2205  O   GLN A 289      -9.914 -18.188 -16.125  1.00 80.81           O  
ATOM   2206  CG  GLN A 289     -10.250 -21.828 -16.344  1.00 80.81           C  
ATOM   2207  CD  GLN A 289     -11.117 -22.797 -17.125  1.00 80.81           C  
ATOM   2208  NE2 GLN A 289     -10.492 -23.516 -18.047  1.00 80.81           N  
ATOM   2209  OE1 GLN A 289     -12.328 -22.875 -16.906  1.00 80.81           O  
ATOM   2210  N   PRO A 290      -8.055 -19.203 -15.305  1.00 77.88           N  
ATOM   2211  CA  PRO A 290      -7.156 -18.328 -16.062  1.00 77.88           C  
ATOM   2212  C   PRO A 290      -7.172 -18.609 -17.562  1.00 77.88           C  
ATOM   2213  CB  PRO A 290      -5.781 -18.625 -15.461  1.00 77.88           C  
ATOM   2214  O   PRO A 290      -7.309 -19.766 -17.969  1.00 77.88           O  
ATOM   2215  CG  PRO A 290      -6.070 -19.250 -14.133  1.00 77.88           C  
ATOM   2216  CD  PRO A 290      -7.426 -19.891 -14.195  1.00 77.88           C  
ATOM   2217  N   GLU A 291      -7.418 -17.547 -18.391  1.00 80.50           N  
ATOM   2218  CA  GLU A 291      -7.246 -17.609 -19.844  1.00 80.50           C  
ATOM   2219  C   GLU A 291      -5.844 -17.172 -20.250  1.00 80.50           C  
ATOM   2220  CB  GLU A 291      -8.297 -16.750 -20.547  1.00 80.50           C  
ATOM   2221  O   GLU A 291      -5.516 -15.984 -20.172  1.00 80.50           O  
ATOM   2222  CG  GLU A 291      -9.727 -17.234 -20.359  1.00 80.50           C  
ATOM   2223  CD  GLU A 291     -10.750 -16.391 -21.094  1.00 80.50           C  
ATOM   2224  OE1 GLU A 291     -11.953 -16.719 -21.047  1.00 80.50           O  
ATOM   2225  OE2 GLU A 291     -10.352 -15.367 -21.703  1.00 80.50           O  
ATOM   2226  N   GLY A 292      -4.859 -18.094 -20.344  1.00 87.81           N  
ATOM   2227  CA  GLY A 292      -3.494 -17.719 -20.672  1.00 87.81           C  
ATOM   2228  C   GLY A 292      -2.598 -17.625 -19.453  1.00 87.81           C  
ATOM   2229  O   GLY A 292      -2.992 -18.031 -18.344  1.00 87.81           O  
ATOM   2230  N   ASN A 293      -1.387 -17.125 -19.734  1.00 87.12           N  
ATOM   2231  CA  ASN A 293      -0.404 -17.047 -18.672  1.00 87.12           C  
ATOM   2232  C   ASN A 293      -0.764 -15.961 -17.656  1.00 87.12           C  
ATOM   2233  CB  ASN A 293       0.995 -16.797 -19.234  1.00 87.12           C  
ATOM   2234  O   ASN A 293      -0.506 -16.109 -16.469  1.00 87.12           O  
ATOM   2235  CG  ASN A 293       1.503 -17.969 -20.062  1.00 87.12           C  
ATOM   2236  ND2 ASN A 293       2.539 -17.734 -20.844  1.00 87.12           N  
ATOM   2237  OD1 ASN A 293       0.968 -19.078 -19.984  1.00 87.12           O  
ATOM   2238  N   VAL A 294      -1.445 -14.891 -18.109  1.00 90.50           N  
ATOM   2239  CA  VAL A 294      -1.870 -13.766 -17.281  1.00 90.50           C  
ATOM   2240  C   VAL A 294      -3.359 -13.500 -17.500  1.00 90.50           C  
ATOM   2241  CB  VAL A 294      -1.053 -12.492 -17.594  1.00 90.50           C  
ATOM   2242  O   VAL A 294      -3.824 -13.406 -18.641  1.00 90.50           O  
ATOM   2243  CG1 VAL A 294      -1.490 -11.336 -16.703  1.00 90.50           C  
ATOM   2244  CG2 VAL A 294       0.441 -12.758 -17.438  1.00 90.50           C  
ATOM   2245  N   THR A 295      -4.074 -13.375 -16.406  1.00 90.62           N  
ATOM   2246  CA  THR A 295      -5.508 -13.117 -16.484  1.00 90.62           C  
ATOM   2247  C   THR A 295      -5.887 -11.891 -15.664  1.00 90.62           C  
ATOM   2248  CB  THR A 295      -6.320 -14.336 -16.016  1.00 90.62           C  
ATOM   2249  O   THR A 295      -5.305 -11.648 -14.602  1.00 90.62           O  
ATOM   2250  CG2 THR A 295      -7.816 -14.102 -16.188  1.00 90.62           C  
ATOM   2251  OG1 THR A 295      -5.938 -15.484 -16.781  1.00 90.62           O  
ATOM   2252  N   ILE A 296      -6.828 -11.180 -16.172  1.00 88.94           N  
ATOM   2253  CA  ILE A 296      -7.414 -10.109 -15.375  1.00 88.94           C  
ATOM   2254  C   ILE A 296      -8.453 -10.695 -14.422  1.00 88.94           C  
ATOM   2255  CB  ILE A 296      -8.055  -9.016 -16.250  1.00 88.94           C  
ATOM   2256  O   ILE A 296      -9.359 -11.414 -14.844  1.00 88.94           O  
ATOM   2257  CG1 ILE A 296      -6.996  -8.383 -17.172  1.00 88.94           C  
ATOM   2258  CG2 ILE A 296      -8.734  -7.957 -15.391  1.00 88.94           C  
ATOM   2259  CD1 ILE A 296      -7.566  -7.434 -18.203  1.00 88.94           C  
ATOM   2260  N   ILE A 297      -8.305 -10.430 -13.102  1.00 86.38           N  
ATOM   2261  CA  ILE A 297      -9.266 -10.914 -12.109  1.00 86.38           C  
ATOM   2262  C   ILE A 297      -9.930  -9.727 -11.414  1.00 86.38           C  
ATOM   2263  CB  ILE A 297      -8.586 -11.836 -11.070  1.00 86.38           C  
ATOM   2264  O   ILE A 297      -9.266  -8.734 -11.102  1.00 86.38           O  
ATOM   2265  CG1 ILE A 297      -7.434 -11.102 -10.375  1.00 86.38           C  
ATOM   2266  CG2 ILE A 297      -8.094 -13.125 -11.734  1.00 86.38           C  
ATOM   2267  CD1 ILE A 297      -6.793 -11.883  -9.242  1.00 86.38           C  
ATOM   2268  N   GLY A 298     -11.172  -9.430 -11.922  1.00 67.06           N  
ATOM   2269  CA  GLY A 298     -11.977  -8.320 -11.430  1.00 67.06           C  
ATOM   2270  C   GLY A 298     -12.195  -7.234 -12.469  1.00 67.06           C  
ATOM   2271  O   GLY A 298     -11.297  -6.934 -13.258  1.00 67.06           O  
TER    2272      GLY A 298                                                      
ENDMDL                                                                          
END                                                                             
