# Supplementary material for: Towards a molecular picture of the archaeal cell surface
Source: Nat Commun. 2024 Nov 29;15:10401. doi: 10.1038/s41467-024-53986-9 (PMC11607397; doi:10.1038/s41467-024-53986-9)
Supplement: Supplementary file 5 — Supplementary Dataset 1 [file 41467_2024_53986_MOESM5_ESM.zip › Archaellum_Homologues_2024/HS1genome_1617_Sulfodiicoccus_acidiphilus/HS1genome_1617_Sulfodiicoccus_acidiphilus_34e1f_unrelaxed_rank_003_alphafold2_ptm_model_2_seed_000.pdb]

MODEL     1                                                                     
ATOM      1  N   MET A   1      59.938  31.875-116.750  1.00 48.16           N  
ATOM      2  CA  MET A   1      60.812  32.625-115.875  1.00 48.16           C  
ATOM      3  C   MET A   1      59.969  33.500-114.938  1.00 48.16           C  
ATOM      4  CB  MET A   1      61.750  33.531-116.688  1.00 48.16           C  
ATOM      5  O   MET A   1      59.156  34.281-115.375  1.00 48.16           O  
ATOM      6  CG  MET A   1      63.031  32.812-117.125  1.00 48.16           C  
ATOM      7  SD  MET A   1      64.188  33.906-118.000  1.00 48.16           S  
ATOM      8  CE  MET A   1      65.562  33.938-116.875  1.00 48.16           C  
ATOM      9  N   SER A   2      59.625  32.938-113.750  1.00 43.38           N  
ATOM     10  CA  SER A   2      59.875  33.750-112.562  1.00 43.38           C  
ATOM     11  C   SER A   2      59.094  33.219-111.375  1.00 43.38           C  
ATOM     12  CB  SER A   2      59.500  35.219-112.812  1.00 43.38           C  
ATOM     13  O   SER A   2      57.875  33.062-111.438  1.00 43.38           O  
ATOM     14  OG  SER A   2      59.625  35.969-111.625  1.00 43.38           O  
ATOM     15  N   GLY A   3      59.750  32.344-110.562  1.00 50.94           N  
ATOM     16  CA  GLY A   3      60.125  31.984-109.188  1.00 50.94           C  
ATOM     17  C   GLY A   3      59.906  33.125-108.250  1.00 50.94           C  
ATOM     18  O   GLY A   3      60.469  34.219-108.375  1.00 50.94           O  
ATOM     19  N   ARG A   4      58.875  33.094-107.438  1.00 48.06           N  
ATOM     20  CA  ARG A   4      58.844  33.875-106.188  1.00 48.06           C  
ATOM     21  C   ARG A   4      58.906  32.969-104.938  1.00 48.06           C  
ATOM     22  CB  ARG A   4      57.594  34.750-106.125  1.00 48.06           C  
ATOM     23  O   ARG A   4      58.156  32.000-104.812  1.00 48.06           O  
ATOM     24  CG  ARG A   4      57.750  36.125-106.750  1.00 48.06           C  
ATOM     25  CD  ARG A   4      56.500  36.969-106.562  1.00 48.06           C  
ATOM     26  NE  ARG A   4      56.719  38.375-106.938  1.00 48.06           N  
ATOM     27  NH1 ARG A   4      54.656  39.125-106.250  1.00 48.06           N  
ATOM     28  NH2 ARG A   4      56.156  40.594-107.188  1.00 48.06           N  
ATOM     29  CZ  ARG A   4      55.844  39.344-106.812  1.00 48.06           C  
ATOM     30  N   GLN A   5      60.094  32.812-104.312  1.00 50.62           N  
ATOM     31  CA  GLN A   5      60.719  32.531-103.062  1.00 50.62           C  
ATOM     32  C   GLN A   5      59.938  33.125-101.875  1.00 50.62           C  
ATOM     33  CB  GLN A   5      62.156  33.062-103.000  1.00 50.62           C  
ATOM     34  O   GLN A   5      59.562  34.281-101.875  1.00 50.62           O  
ATOM     35  CG  GLN A   5      63.125  32.250-103.938  1.00 50.62           C  
ATOM     36  CD  GLN A   5      64.250  31.609-103.125  1.00 50.62           C  
ATOM     37  NE2 GLN A   5      65.312  31.188-103.812  1.00 50.62           N  
ATOM     38  OE1 GLN A   5      64.188  31.500-101.875  1.00 50.62           O  
ATOM     39  N   LEU A   6      59.250  32.250-101.125  1.00 44.28           N  
ATOM     40  CA  LEU A   6      58.625  32.281 -99.812  1.00 44.28           C  
ATOM     41  C   LEU A   6      59.688  32.406 -98.750  1.00 44.28           C  
ATOM     42  CB  LEU A   6      57.781  31.031 -99.625  1.00 44.28           C  
ATOM     43  O   LEU A   6      60.625  31.594 -98.688  1.00 44.28           O  
ATOM     44  CG  LEU A   6      56.656  31.156 -98.562  1.00 44.28           C  
ATOM     45  CD1 LEU A   6      55.344  31.625 -99.250  1.00 44.28           C  
ATOM     46  CD2 LEU A   6      56.438  29.828 -97.875  1.00 44.28           C  
ATOM     47  N   ILE A   7      60.031  33.531 -98.250  1.00 54.53           N  
ATOM     48  CA  ILE A   7      60.781  33.938 -97.062  1.00 54.53           C  
ATOM     49  C   ILE A   7      60.000  33.594 -95.812  1.00 54.53           C  
ATOM     50  CB  ILE A   7      61.125  35.438 -97.062  1.00 54.53           C  
ATOM     51  O   ILE A   7      58.844  34.000 -95.625  1.00 54.53           O  
ATOM     52  CG1 ILE A   7      61.969  35.781 -98.312  1.00 54.53           C  
ATOM     53  CG2 ILE A   7      61.875  35.844 -95.812  1.00 54.53           C  
ATOM     54  CD1 ILE A   7      62.250  37.250 -98.500  1.00 54.53           C  
ATOM     55  N   ILE A   8      60.312  32.500 -95.125  1.00 54.72           N  
ATOM     56  CA  ILE A   8      59.875  32.062 -93.812  1.00 54.72           C  
ATOM     57  C   ILE A   8      60.656  32.812 -92.750  1.00 54.72           C  
ATOM     58  CB  ILE A   8      60.000  30.531 -93.625  1.00 54.72           C  
ATOM     59  O   ILE A   8      61.875  32.812 -92.750  1.00 54.72           O  
ATOM     60  CG1 ILE A   8      59.156  29.797 -94.688  1.00 54.72           C  
ATOM     61  CG2 ILE A   8      59.625  30.109 -92.250  1.00 54.72           C  
ATOM     62  CD1 ILE A   8      59.406  28.297 -94.750  1.00 54.72           C  
ATOM     63  N   ALA A   9      60.156  33.875 -92.125  1.00 54.59           N  
ATOM     64  CA  ALA A   9      60.562  34.594 -90.875  1.00 54.59           C  
ATOM     65  C   ALA A   9      60.500  33.656 -89.688  1.00 54.59           C  
ATOM     66  CB  ALA A   9      59.656  35.781 -90.688  1.00 54.59           C  
ATOM     67  O   ALA A   9      59.500  32.969 -89.438  1.00 54.59           O  
ATOM     68  N   VAL A  10      61.688  33.094 -89.188  1.00 60.06           N  
ATOM     69  CA  VAL A  10      61.875  32.312 -88.000  1.00 60.06           C  
ATOM     70  C   VAL A  10      62.062  33.281 -86.812  1.00 60.06           C  
ATOM     71  CB  VAL A  10      63.062  31.328 -88.125  1.00 60.06           C  
ATOM     72  O   VAL A  10      62.906  34.188 -86.875  1.00 60.06           O  
ATOM     73  CG1 VAL A  10      63.188  30.516 -86.812  1.00 60.06           C  
ATOM     74  CG2 VAL A  10      62.875  30.422 -89.312  1.00 60.06           C  
ATOM     75  N   LYS A  11      61.031  33.562 -86.062  1.00 55.59           N  
ATOM     76  CA  LYS A  11      60.969  34.250 -84.812  1.00 55.59           C  
ATOM     77  C   LYS A  11      61.938  33.656 -83.750  1.00 55.59           C  
ATOM     78  CB  LYS A  11      59.562  34.250 -84.188  1.00 55.59           C  
ATOM     79  O   LYS A  11      61.938  32.438 -83.562  1.00 55.59           O  
ATOM     80  CG  LYS A  11      59.250  35.438 -83.312  1.00 55.59           C  
ATOM     81  CD  LYS A  11      57.781  35.469 -82.938  1.00 55.59           C  
ATOM     82  CE  LYS A  11      57.469  36.688 -82.062  1.00 55.59           C  
ATOM     83  NZ  LYS A  11      56.094  36.594 -81.500  1.00 55.59           N  
ATOM     84  N   ARG A  12      63.219  34.156 -83.438  1.00 58.62           N  
ATOM     85  CA  ARG A  12      64.188  33.719 -82.438  1.00 58.62           C  
ATOM     86  C   ARG A  12      63.781  34.188 -81.062  1.00 58.62           C  
ATOM     87  CB  ARG A  12      65.562  34.250 -82.812  1.00 58.62           C  
ATOM     88  O   ARG A  12      63.531  35.375 -80.875  1.00 58.62           O  
ATOM     89  CG  ARG A  12      66.500  33.250 -83.500  1.00 58.62           C  
ATOM     90  CD  ARG A  12      67.875  33.781 -83.625  1.00 58.62           C  
ATOM     91  NE  ARG A  12      68.688  32.938 -84.562  1.00 58.62           N  
ATOM     92  NH1 ARG A  12      70.688  33.969 -84.062  1.00 58.62           N  
ATOM     93  NH2 ARG A  12      70.625  32.250 -85.562  1.00 58.62           N  
ATOM     94  CZ  ARG A  12      70.000  33.062 -84.750  1.00 58.62           C  
ATOM     95  N   VAL A  13      63.188  33.250 -80.250  1.00 61.75           N  
ATOM     96  CA  VAL A  13      62.812  33.500 -78.875  1.00 61.75           C  
ATOM     97  C   VAL A  13      64.000  33.469 -78.000  1.00 61.75           C  
ATOM     98  CB  VAL A  13      61.781  32.438 -78.438  1.00 61.75           C  
ATOM     99  O   VAL A  13      64.938  32.625 -78.188  1.00 61.75           O  
ATOM    100  CG1 VAL A  13      61.438  32.656 -76.938  1.00 61.75           C  
ATOM    101  CG2 VAL A  13      60.500  32.500 -79.250  1.00 61.75           C  
ATOM    102  N   SER A  14      64.375  34.531 -77.250  1.00 66.31           N  
ATOM    103  CA  SER A  14      65.438  34.844 -76.250  1.00 66.31           C  
ATOM    104  C   SER A  14      65.312  33.906 -75.062  1.00 66.31           C  
ATOM    105  CB  SER A  14      65.375  36.281 -75.812  1.00 66.31           C  
ATOM    106  O   SER A  14      64.250  33.531 -74.625  1.00 66.31           O  
ATOM    107  OG  SER A  14      64.875  36.375 -74.500  1.00 66.31           O  
ATOM    108  N   LEU A  15      66.312  33.000 -74.625  1.00 66.75           N  
ATOM    109  CA  LEU A  15      66.500  32.000 -73.625  1.00 66.75           C  
ATOM    110  C   LEU A  15      65.938  32.500 -72.250  1.00 66.75           C  
ATOM    111  CB  LEU A  15      68.000  31.672 -73.438  1.00 66.75           C  
ATOM    112  O   LEU A  15      65.375  31.734 -71.500  1.00 66.75           O  
ATOM    113  CG  LEU A  15      68.375  30.453 -72.625  1.00 66.75           C  
ATOM    114  CD1 LEU A  15      67.938  29.172 -73.312  1.00 66.75           C  
ATOM    115  CD2 LEU A  15      69.812  30.453 -72.250  1.00 66.75           C  
ATOM    116  N   LYS A  16      66.000  33.719 -72.000  1.00 69.25           N  
ATOM    117  CA  LYS A  16      65.438  34.344 -70.750  1.00 69.25           C  
ATOM    118  C   LYS A  16      63.938  34.344 -70.812  1.00 69.25           C  
ATOM    119  CB  LYS A  16      66.000  35.750 -70.562  1.00 69.25           C  
ATOM    120  O   LYS A  16      63.281  34.094 -69.812  1.00 69.25           O  
ATOM    121  CG  LYS A  16      67.438  35.812 -70.062  1.00 69.25           C  
ATOM    122  CD  LYS A  16      67.875  37.219 -69.750  1.00 69.25           C  
ATOM    123  CE  LYS A  16      69.312  37.281 -69.375  1.00 69.25           C  
ATOM    124  NZ  LYS A  16      69.750  38.688 -68.938  1.00 69.25           N  
ATOM    125  N   SER A  17      63.375  34.469 -72.000  1.00 67.31           N  
ATOM    126  CA  SER A  17      61.938  34.469 -72.250  1.00 67.31           C  
ATOM    127  C   SER A  17      61.344  33.062 -72.250  1.00 67.31           C  
ATOM    128  CB  SER A  17      61.594  35.156 -73.562  1.00 67.31           C  
ATOM    129  O   SER A  17      60.250  32.844 -71.812  1.00 67.31           O  
ATOM    130  OG  SER A  17      62.125  34.438 -74.688  1.00 67.31           O  
ATOM    131  N   ALA A  18      62.188  32.156 -72.562  1.00 69.50           N  
ATOM    132  CA  ALA A  18      61.844  30.734 -72.562  1.00 69.50           C  
ATOM    133  C   ALA A  18      61.844  30.156 -71.188  1.00 69.50           C  
ATOM    134  CB  ALA A  18      62.781  29.953 -73.500  1.00 69.50           C  
ATOM    135  O   ALA A  18      61.000  29.344 -70.812  1.00 69.50           O  
ATOM    136  N   ILE A  19      62.750  30.547 -70.312  1.00 73.88           N  
ATOM    137  CA  ILE A  19      62.844  30.125 -68.938  1.00 73.88           C  
ATOM    138  C   ILE A  19      61.719  30.750 -68.062  1.00 73.88           C  
ATOM    139  CB  ILE A  19      64.250  30.484 -68.312  1.00 73.88           C  
ATOM    140  O   ILE A  19      61.125  30.078 -67.250  1.00 73.88           O  
ATOM    141  CG1 ILE A  19      65.312  29.656 -69.000  1.00 73.88           C  
ATOM    142  CG2 ILE A  19      64.250  30.266 -66.812  1.00 73.88           C  
ATOM    143  CD1 ILE A  19      66.750  30.062 -68.562  1.00 73.88           C  
ATOM    144  N   ARG A  20      61.344  31.906 -68.312  1.00 74.56           N  
ATOM    145  CA  ARG A  20      60.250  32.594 -67.688  1.00 74.56           C  
ATOM    146  C   ARG A  20      58.906  31.984 -68.062  1.00 74.56           C  
ATOM    147  CB  ARG A  20      60.250  34.094 -68.000  1.00 74.56           C  
ATOM    148  O   ARG A  20      58.031  31.828 -67.188  1.00 74.56           O  
ATOM    149  CG  ARG A  20      61.219  34.906 -67.188  1.00 74.56           C  
ATOM    150  CD  ARG A  20      61.094  36.406 -67.500  1.00 74.56           C  
ATOM    151  NE  ARG A  20      62.312  36.938 -68.062  1.00 74.56           N  
ATOM    152  NH1 ARG A  20      61.500  39.125 -68.250  1.00 74.56           N  
ATOM    153  NH2 ARG A  20      63.625  38.594 -68.938  1.00 74.56           N  
ATOM    154  CZ  ARG A  20      62.469  38.219 -68.438  1.00 74.56           C  
ATOM    155  N   ALA A  21      58.781  31.562 -69.250  1.00 72.69           N  
ATOM    156  CA  ALA A  21      57.562  30.906 -69.750  1.00 72.69           C  
ATOM    157  C   ALA A  21      57.406  29.516 -69.188  1.00 72.69           C  
ATOM    158  CB  ALA A  21      57.594  30.844 -71.312  1.00 72.69           C  
ATOM    159  O   ALA A  21      56.312  29.094 -68.812  1.00 72.69           O  
ATOM    160  N   TYR A  22      58.438  28.797 -69.000  1.00 74.88           N  
ATOM    161  CA  TYR A  22      58.469  27.484 -68.375  1.00 74.88           C  
ATOM    162  C   TYR A  22      58.156  27.562 -66.938  1.00 74.88           C  
ATOM    163  CB  TYR A  22      59.844  26.812 -68.625  1.00 74.88           C  
ATOM    164  O   TYR A  22      57.344  26.766 -66.375  1.00 74.88           O  
ATOM    165  CG  TYR A  22      59.938  25.469 -67.938  1.00 74.88           C  
ATOM    166  CD1 TYR A  22      60.562  25.344 -66.688  1.00 74.88           C  
ATOM    167  CD2 TYR A  22      59.438  24.328 -68.500  1.00 74.88           C  
ATOM    168  CE1 TYR A  22      60.688  24.094 -66.062  1.00 74.88           C  
ATOM    169  CE2 TYR A  22      59.531  23.078 -67.875  1.00 74.88           C  
ATOM    170  OH  TYR A  22      60.281  21.750 -66.062  1.00 74.88           O  
ATOM    171  CZ  TYR A  22      60.156  22.984 -66.688  1.00 74.88           C  
ATOM    172  N   ASN A  23      58.750  28.516 -66.188  1.00 75.06           N  
ATOM    173  CA  ASN A  23      58.438  28.734 -64.750  1.00 75.06           C  
ATOM    174  C   ASN A  23      57.000  29.188 -64.500  1.00 75.06           C  
ATOM    175  CB  ASN A  23      59.406  29.766 -64.125  1.00 75.06           C  
ATOM    176  O   ASN A  23      56.375  28.781 -63.531  1.00 75.06           O  
ATOM    177  CG  ASN A  23      60.781  29.188 -63.875  1.00 75.06           C  
ATOM    178  ND2 ASN A  23      61.781  30.047 -63.719  1.00 75.06           N  
ATOM    179  OD1 ASN A  23      60.969  27.969 -63.812  1.00 75.06           O  
ATOM    180  N   ARG A  24      56.406  29.875 -65.375  1.00 75.50           N  
ATOM    181  CA  ARG A  24      55.000  30.297 -65.375  1.00 75.50           C  
ATOM    182  C   ARG A  24      54.062  29.109 -65.562  1.00 75.50           C  
ATOM    183  CB  ARG A  24      54.750  31.359 -66.438  1.00 75.50           C  
ATOM    184  O   ARG A  24      53.062  28.984 -64.875  1.00 75.50           O  
ATOM    185  CG  ARG A  24      54.844  32.781 -65.938  1.00 75.50           C  
ATOM    186  CD  ARG A  24      54.344  33.781 -66.938  1.00 75.50           C  
ATOM    187  NE  ARG A  24      55.469  34.469 -67.625  1.00 75.50           N  
ATOM    188  NH1 ARG A  24      54.156  36.094 -68.625  1.00 75.50           N  
ATOM    189  NH2 ARG A  24      56.438  36.094 -68.938  1.00 75.50           N  
ATOM    190  CZ  ARG A  24      55.344  35.531 -68.375  1.00 75.50           C  
ATOM    191  N   LYS A  25      54.500  28.203 -66.438  1.00 74.31           N  
ATOM    192  CA  LYS A  25      53.719  27.000 -66.750  1.00 74.31           C  
ATOM    193  C   LYS A  25      53.750  26.047 -65.500  1.00 74.31           C  
ATOM    194  CB  LYS A  25      54.219  26.297 -68.000  1.00 74.31           C  
ATOM    195  O   LYS A  25      52.719  25.469 -65.188  1.00 74.31           O  
ATOM    196  CG  LYS A  25      53.281  25.219 -68.500  1.00 74.31           C  
ATOM    197  CD  LYS A  25      53.781  24.656 -69.812  1.00 74.31           C  
ATOM    198  CE  LYS A  25      52.875  23.562 -70.375  1.00 74.31           C  
ATOM    199  NZ  LYS A  25      53.406  22.938 -71.625  1.00 74.31           N  
ATOM    200  N   MET A  26      54.875  25.875 -64.938  1.00 76.06           N  
ATOM    201  CA  MET A  26      55.062  25.000 -63.750  1.00 76.06           C  
ATOM    202  C   MET A  26      54.344  25.594 -62.531  1.00 76.06           C  
ATOM    203  CB  MET A  26      56.531  24.797 -63.438  1.00 76.06           C  
ATOM    204  O   MET A  26      53.781  24.859 -61.719  1.00 76.06           O  
ATOM    205  CG  MET A  26      57.219  23.844 -64.438  1.00 76.06           C  
ATOM    206  SD  MET A  26      56.531  22.141 -64.312  1.00 76.06           S  
ATOM    207  CE  MET A  26      57.844  21.250 -65.250  1.00 76.06           C  
ATOM    208  N   ARG A  27      54.406  26.938 -62.344  1.00 74.94           N  
ATOM    209  CA  ARG A  27      53.688  27.641 -61.281  1.00 74.94           C  
ATOM    210  C   ARG A  27      52.188  27.500 -61.438  1.00 74.94           C  
ATOM    211  CB  ARG A  27      54.062  29.125 -61.281  1.00 74.94           C  
ATOM    212  O   ARG A  27      51.438  27.297 -60.469  1.00 74.94           O  
ATOM    213  CG  ARG A  27      53.781  29.828 -59.938  1.00 74.94           C  
ATOM    214  CD  ARG A  27      54.375  31.234 -59.906  1.00 74.94           C  
ATOM    215  NE  ARG A  27      53.781  32.031 -58.844  1.00 74.94           N  
ATOM    216  NH1 ARG A  27      54.906  33.969 -59.375  1.00 74.94           N  
ATOM    217  NH2 ARG A  27      53.500  33.938 -57.594  1.00 74.94           N  
ATOM    218  CZ  ARG A  27      54.062  33.312 -58.594  1.00 74.94           C  
ATOM    219  N   ARG A  28      51.656  27.516 -62.625  1.00 76.25           N  
ATOM    220  CA  ARG A  28      50.250  27.375 -62.938  1.00 76.25           C  
ATOM    221  C   ARG A  28      49.781  25.953 -62.688  1.00 76.25           C  
ATOM    222  CB  ARG A  28      49.969  27.766 -64.375  1.00 76.25           C  
ATOM    223  O   ARG A  28      48.656  25.734 -62.188  1.00 76.25           O  
ATOM    224  CG  ARG A  28      49.938  29.266 -64.625  1.00 76.25           C  
ATOM    225  CD  ARG A  28      49.438  29.609 -66.062  1.00 76.25           C  
ATOM    226  NE  ARG A  28      49.375  31.047 -66.250  1.00 76.25           N  
ATOM    227  NH1 ARG A  28      48.375  30.906 -68.312  1.00 76.25           N  
ATOM    228  NH2 ARG A  28      48.875  32.969 -67.438  1.00 76.25           N  
ATOM    229  CZ  ARG A  28      48.875  31.625 -67.312  1.00 76.25           C  
ATOM    230  N   ARG A  29      50.688  25.000 -63.000  1.00 74.69           N  
ATOM    231  CA  ARG A  29      50.375  23.609 -62.750  1.00 74.69           C  
ATOM    232  C   ARG A  29      50.406  23.281 -61.281  1.00 74.69           C  
ATOM    233  CB  ARG A  29      51.344  22.688 -63.500  1.00 74.69           C  
ATOM    234  O   ARG A  29      49.562  22.531 -60.750  1.00 74.69           O  
ATOM    235  CG  ARG A  29      51.156  22.703 -65.000  1.00 74.69           C  
ATOM    236  CD  ARG A  29      52.031  21.656 -65.688  1.00 74.69           C  
ATOM    237  NE  ARG A  29      51.844  21.688 -67.125  1.00 74.69           N  
ATOM    238  NH1 ARG A  29      53.438  20.062 -67.562  1.00 74.69           N  
ATOM    239  NH2 ARG A  29      52.312  21.031 -69.312  1.00 74.69           N  
ATOM    240  CZ  ARG A  29      52.531  20.922 -68.000  1.00 74.69           C  
ATOM    241  N   GLY A  30      51.375  23.859 -60.469  1.00 75.50           N  
ATOM    242  CA  GLY A  30      51.469  23.750 -59.031  1.00 75.50           C  
ATOM    243  C   GLY A  30      50.312  24.422 -58.312  1.00 75.50           C  
ATOM    244  O   GLY A  30      49.781  23.891 -57.344  1.00 75.50           O  
ATOM    245  N   LEU A  31      49.781  25.562 -58.906  1.00 79.50           N  
ATOM    246  CA  LEU A  31      48.656  26.312 -58.375  1.00 79.50           C  
ATOM    247  C   LEU A  31      47.344  25.562 -58.594  1.00 79.50           C  
ATOM    248  CB  LEU A  31      48.594  27.703 -59.000  1.00 79.50           C  
ATOM    249  O   LEU A  31      46.469  25.562 -57.750  1.00 79.50           O  
ATOM    250  CG  LEU A  31      47.562  28.672 -58.406  1.00 79.50           C  
ATOM    251  CD1 LEU A  31      48.000  29.125 -57.031  1.00 79.50           C  
ATOM    252  CD2 LEU A  31      47.375  29.859 -59.344  1.00 79.50           C  
ATOM    253  N   ALA A  32      47.250  24.891 -59.719  1.00 81.38           N  
ATOM    254  CA  ALA A  32      46.062  24.078 -60.031  1.00 81.38           C  
ATOM    255  C   ALA A  32      46.031  22.828 -59.125  1.00 81.38           C  
ATOM    256  CB  ALA A  32      46.062  23.672 -61.500  1.00 81.38           C  
ATOM    257  O   ALA A  32      44.969  22.406 -58.688  1.00 81.38           O  
ATOM    258  N   GLY A  33      47.188  22.219 -58.781  1.00 85.56           N  
ATOM    259  CA  GLY A  33      47.281  21.094 -57.875  1.00 85.56           C  
ATOM    260  C   GLY A  33      46.938  21.469 -56.438  1.00 85.56           C  
ATOM    261  O   GLY A  33      46.250  20.719 -55.750  1.00 85.56           O  
ATOM    262  N   LEU A  34      47.406  22.656 -56.156  1.00 87.31           N  
ATOM    263  CA  LEU A  34      47.125  23.156 -54.812  1.00 87.31           C  
ATOM    264  C   LEU A  34      45.625  23.484 -54.656  1.00 87.31           C  
ATOM    265  CB  LEU A  34      47.938  24.391 -54.500  1.00 87.31           C  
ATOM    266  O   LEU A  34      45.031  23.219 -53.594  1.00 87.31           O  
ATOM    267  CG  LEU A  34      47.656  25.109 -53.188  1.00 87.31           C  
ATOM    268  CD1 LEU A  34      48.594  26.297 -53.000  1.00 87.31           C  
ATOM    269  CD2 LEU A  34      46.188  25.547 -53.125  1.00 87.31           C  
ATOM    270  N   ASP A  35      44.938  23.953 -55.656  1.00 89.06           N  
ATOM    271  CA  ASP A  35      43.531  24.297 -55.656  1.00 89.06           C  
ATOM    272  C   ASP A  35      42.688  23.031 -55.500  1.00 89.06           C  
ATOM    273  CB  ASP A  35      43.156  25.016 -56.938  1.00 89.06           C  
ATOM    274  O   ASP A  35      41.719  23.031 -54.719  1.00 89.06           O  
ATOM    275  CG  ASP A  35      43.469  26.500 -56.906  1.00 89.06           C  
ATOM    276  OD1 ASP A  35      43.812  27.016 -55.812  1.00 89.06           O  
ATOM    277  OD2 ASP A  35      43.375  27.156 -57.969  1.00 89.06           O  
ATOM    278  N   THR A  36      43.125  22.000 -56.188  1.00 91.31           N  
ATOM    279  CA  THR A  36      42.406  20.750 -56.094  1.00 91.31           C  
ATOM    280  C   THR A  36      42.625  20.094 -54.719  1.00 91.31           C  
ATOM    281  CB  THR A  36      42.812  19.766 -57.188  1.00 91.31           C  
ATOM    282  O   THR A  36      41.719  19.469 -54.156  1.00 91.31           O  
ATOM    283  CG2 THR A  36      42.469  20.328 -58.562  1.00 91.31           C  
ATOM    284  OG1 THR A  36      44.219  19.547 -57.125  1.00 91.31           O  
ATOM    285  N   ALA A  37      43.812  20.250 -54.125  1.00 92.88           N  
ATOM    286  CA  ALA A  37      44.125  19.703 -52.844  1.00 92.88           C  
ATOM    287  C   ALA A  37      43.281  20.344 -51.719  1.00 92.88           C  
ATOM    288  CB  ALA A  37      45.625  19.875 -52.531  1.00 92.88           C  
ATOM    289  O   ALA A  37      42.812  19.656 -50.844  1.00 92.88           O  
ATOM    290  N   ILE A  38      43.094  21.641 -51.844  1.00 93.31           N  
ATOM    291  CA  ILE A  38      42.281  22.359 -50.844  1.00 93.31           C  
ATOM    292  C   ILE A  38      40.844  21.891 -50.938  1.00 93.31           C  
ATOM    293  CB  ILE A  38      42.375  23.891 -51.062  1.00 93.31           C  
ATOM    294  O   ILE A  38      40.188  21.688 -49.906  1.00 93.31           O  
ATOM    295  CG1 ILE A  38      43.812  24.375 -50.750  1.00 93.31           C  
ATOM    296  CG2 ILE A  38      41.375  24.609 -50.156  1.00 93.31           C  
ATOM    297  CD1 ILE A  38      44.062  25.828 -51.125  1.00 93.31           C  
ATOM    298  N   ILE A  39      40.312  21.719 -52.094  1.00 93.81           N  
ATOM    299  CA  ILE A  39      38.969  21.234 -52.281  1.00 93.81           C  
ATOM    300  C   ILE A  39      38.812  19.828 -51.719  1.00 93.81           C  
ATOM    301  CB  ILE A  39      38.562  21.266 -53.781  1.00 93.81           C  
ATOM    302  O   ILE A  39      37.812  19.500 -51.094  1.00 93.81           O  
ATOM    303  CG1 ILE A  39      38.531  22.703 -54.312  1.00 93.81           C  
ATOM    304  CG2 ILE A  39      37.219  20.578 -54.000  1.00 93.81           C  
ATOM    305  CD1 ILE A  39      38.375  22.812 -55.812  1.00 93.81           C  
ATOM    306  N   LEU A  40      39.812  19.016 -51.938  1.00 94.50           N  
ATOM    307  CA  LEU A  40      39.812  17.641 -51.438  1.00 94.50           C  
ATOM    308  C   LEU A  40      39.781  17.625 -49.906  1.00 94.50           C  
ATOM    309  CB  LEU A  40      41.031  16.875 -51.938  1.00 94.50           C  
ATOM    310  O   LEU A  40      39.000  16.875 -49.281  1.00 94.50           O  
ATOM    311  CG  LEU A  40      41.125  15.406 -51.531  1.00 94.50           C  
ATOM    312  CD1 LEU A  40      40.031  14.594 -52.219  1.00 94.50           C  
ATOM    313  CD2 LEU A  40      42.500  14.844 -51.875  1.00 94.50           C  
ATOM    314  N   ILE A  41      40.562  18.469 -49.219  1.00 94.56           N  
ATOM    315  CA  ILE A  41      40.594  18.531 -47.781  1.00 94.56           C  
ATOM    316  C   ILE A  41      39.250  19.016 -47.250  1.00 94.56           C  
ATOM    317  CB  ILE A  41      41.719  19.453 -47.281  1.00 94.56           C  
ATOM    318  O   ILE A  41      38.750  18.500 -46.250  1.00 94.56           O  
ATOM    319  CG1 ILE A  41      43.094  18.828 -47.594  1.00 94.56           C  
ATOM    320  CG2 ILE A  41      41.594  19.750 -45.781  1.00 94.56           C  
ATOM    321  CD1 ILE A  41      44.281  19.766 -47.312  1.00 94.56           C  
ATOM    322  N   ALA A  42      38.719  20.047 -47.969  1.00 95.88           N  
ATOM    323  CA  ALA A  42      37.406  20.578 -47.562  1.00 95.88           C  
ATOM    324  C   ALA A  42      36.344  19.500 -47.656  1.00 95.88           C  
ATOM    325  CB  ALA A  42      37.031  21.781 -48.438  1.00 95.88           C  
ATOM    326  O   ALA A  42      35.469  19.406 -46.750  1.00 95.88           O  
ATOM    327  N   PHE A  43      36.375  18.641 -48.594  1.00 95.94           N  
ATOM    328  CA  PHE A  43      35.406  17.562 -48.781  1.00 95.94           C  
ATOM    329  C   PHE A  43      35.562  16.516 -47.688  1.00 95.94           C  
ATOM    330  CB  PHE A  43      35.562  16.922 -50.156  1.00 95.94           C  
ATOM    331  O   PHE A  43      34.562  16.047 -47.094  1.00 95.94           O  
ATOM    332  CG  PHE A  43      34.406  16.000 -50.500  1.00 95.94           C  
ATOM    333  CD1 PHE A  43      34.594  14.625 -50.562  1.00 95.94           C  
ATOM    334  CD2 PHE A  43      33.156  16.516 -50.812  1.00 95.94           C  
ATOM    335  CE1 PHE A  43      33.531  13.773 -50.906  1.00 95.94           C  
ATOM    336  CE2 PHE A  43      32.094  15.680 -51.125  1.00 95.94           C  
ATOM    337  CZ  PHE A  43      32.281  14.305 -51.188  1.00 95.94           C  
ATOM    338  N   ILE A  44      36.750  16.219 -47.375  1.00 96.75           N  
ATOM    339  CA  ILE A  44      37.031  15.211 -46.375  1.00 96.75           C  
ATOM    340  C   ILE A  44      36.594  15.719 -45.000  1.00 96.75           C  
ATOM    341  CB  ILE A  44      38.531  14.852 -46.344  1.00 96.75           C  
ATOM    342  O   ILE A  44      35.969  14.984 -44.219  1.00 96.75           O  
ATOM    343  CG1 ILE A  44      38.938  14.094 -47.625  1.00 96.75           C  
ATOM    344  CG2 ILE A  44      38.875  14.023 -45.094  1.00 96.75           C  
ATOM    345  CD1 ILE A  44      40.406  13.852 -47.750  1.00 96.75           C  
ATOM    346  N   ILE A  45      36.812  16.953 -44.781  1.00 97.19           N  
ATOM    347  CA  ILE A  45      36.469  17.531 -43.469  1.00 97.19           C  
ATOM    348  C   ILE A  45      34.938  17.531 -43.344  1.00 97.19           C  
ATOM    349  CB  ILE A  45      37.000  18.953 -43.344  1.00 97.19           C  
ATOM    350  O   ILE A  45      34.406  17.156 -42.281  1.00 97.19           O  
ATOM    351  CG1 ILE A  45      38.531  18.938 -43.219  1.00 97.19           C  
ATOM    352  CG2 ILE A  45      36.406  19.656 -42.094  1.00 97.19           C  
ATOM    353  CD1 ILE A  45      39.188  20.312 -43.219  1.00 97.19           C  
ATOM    354  N   THR A  46      34.281  17.953 -44.438  1.00 96.88           N  
ATOM    355  CA  THR A  46      32.812  17.984 -44.438  1.00 96.88           C  
ATOM    356  C   THR A  46      32.250  16.578 -44.188  1.00 96.88           C  
ATOM    357  CB  THR A  46      32.250  18.562 -45.719  1.00 96.88           C  
ATOM    358  O   THR A  46      31.297  16.406 -43.438  1.00 96.88           O  
ATOM    359  CG2 THR A  46      32.594  20.047 -45.875  1.00 96.88           C  
ATOM    360  OG1 THR A  46      32.781  17.844 -46.844  1.00 96.88           O  
ATOM    361  N   ALA A  47      32.844  15.625 -44.938  1.00 97.38           N  
ATOM    362  CA  ALA A  47      32.406  14.242 -44.781  1.00 97.38           C  
ATOM    363  C   ALA A  47      32.625  13.750 -43.344  1.00 97.38           C  
ATOM    364  CB  ALA A  47      33.156  13.336 -45.750  1.00 97.38           C  
ATOM    365  O   ALA A  47      31.750  13.102 -42.750  1.00 97.38           O  
ATOM    366  N   SER A  48      33.781  14.078 -42.750  1.00 96.31           N  
ATOM    367  CA  SER A  48      34.125  13.664 -41.375  1.00 96.31           C  
ATOM    368  C   SER A  48      33.156  14.281 -40.375  1.00 96.31           C  
ATOM    369  CB  SER A  48      35.562  14.047 -41.031  1.00 96.31           C  
ATOM    370  O   SER A  48      32.688  13.594 -39.438  1.00 96.31           O  
ATOM    371  OG  SER A  48      36.469  13.352 -41.875  1.00 96.31           O  
ATOM    372  N   VAL A  49      32.812  15.500 -40.531  1.00 97.12           N  
ATOM    373  CA  VAL A  49      31.906  16.172 -39.594  1.00 97.12           C  
ATOM    374  C   VAL A  49      30.500  15.578 -39.719  1.00 97.12           C  
ATOM    375  CB  VAL A  49      31.859  17.703 -39.875  1.00 97.12           C  
ATOM    376  O   VAL A  49      29.859  15.344 -38.688  1.00 97.12           O  
ATOM    377  CG1 VAL A  49      30.766  18.359 -39.031  1.00 97.12           C  
ATOM    378  CG2 VAL A  49      33.219  18.328 -39.594  1.00 97.12           C  
ATOM    379  N   LEU A  50      30.125  15.328 -40.938  1.00 95.25           N  
ATOM    380  CA  LEU A  50      28.812  14.734 -41.125  1.00 95.25           C  
ATOM    381  C   LEU A  50      28.734  13.344 -40.531  1.00 95.25           C  
ATOM    382  CB  LEU A  50      28.469  14.656 -42.625  1.00 95.25           C  
ATOM    383  O   LEU A  50      27.734  12.977 -39.906  1.00 95.25           O  
ATOM    384  CG  LEU A  50      28.172  15.984 -43.312  1.00 95.25           C  
ATOM    385  CD1 LEU A  50      28.016  15.773 -44.812  1.00 95.25           C  
ATOM    386  CD2 LEU A  50      26.906  16.609 -42.750  1.00 95.25           C  
ATOM    387  N   ALA A  51      29.828  12.570 -40.625  1.00 96.62           N  
ATOM    388  CA  ALA A  51      29.906  11.242 -40.031  1.00 96.62           C  
ATOM    389  C   ALA A  51      29.859  11.328 -38.500  1.00 96.62           C  
ATOM    390  CB  ALA A  51      31.172  10.531 -40.500  1.00 96.62           C  
ATOM    391  O   ALA A  51      29.188  10.531 -37.844  1.00 96.62           O  
ATOM    392  N   TYR A  52      30.594  12.266 -37.969  1.00 95.88           N  
ATOM    393  CA  TYR A  52      30.609  12.461 -36.531  1.00 95.88           C  
ATOM    394  C   TYR A  52      29.219  12.758 -36.000  1.00 95.88           C  
ATOM    395  CB  TYR A  52      31.562  13.594 -36.156  1.00 95.88           C  
ATOM    396  O   TYR A  52      28.781  12.172 -35.000  1.00 95.88           O  
ATOM    397  CG  TYR A  52      31.547  13.945 -34.688  1.00 95.88           C  
ATOM    398  CD1 TYR A  52      30.844  15.055 -34.219  1.00 95.88           C  
ATOM    399  CD2 TYR A  52      32.219  13.156 -33.750  1.00 95.88           C  
ATOM    400  CE1 TYR A  52      30.828  15.383 -32.875  1.00 95.88           C  
ATOM    401  CE2 TYR A  52      32.219  13.477 -32.406  1.00 95.88           C  
ATOM    402  OH  TYR A  52      31.500  14.906 -30.625  1.00 95.88           O  
ATOM    403  CZ  TYR A  52      31.516  14.586 -31.969  1.00 95.88           C  
ATOM    404  N   VAL A  53      28.500  13.664 -36.656  1.00 95.56           N  
ATOM    405  CA  VAL A  53      27.156  14.039 -36.250  1.00 95.56           C  
ATOM    406  C   VAL A  53      26.234  12.828 -36.344  1.00 95.56           C  
ATOM    407  CB  VAL A  53      26.609  15.195 -37.094  1.00 95.56           C  
ATOM    408  O   VAL A  53      25.438  12.570 -35.406  1.00 95.56           O  
ATOM    409  CG1 VAL A  53      25.141  15.477 -36.750  1.00 95.56           C  
ATOM    410  CG2 VAL A  53      27.453  16.453 -36.906  1.00 95.56           C  
ATOM    411  N   ALA A  54      26.359  12.109 -37.469  1.00 95.31           N  
ATOM    412  CA  ALA A  54      25.516  10.930 -37.656  1.00 95.31           C  
ATOM    413  C   ALA A  54      25.766   9.891 -36.562  1.00 95.31           C  
ATOM    414  CB  ALA A  54      25.781  10.328 -39.031  1.00 95.31           C  
ATOM    415  O   ALA A  54      24.812   9.320 -36.031  1.00 95.31           O  
ATOM    416  N   VAL A  55      26.938   9.672 -36.250  1.00 96.06           N  
ATOM    417  CA  VAL A  55      27.281   8.688 -35.250  1.00 96.06           C  
ATOM    418  C   VAL A  55      26.750   9.141 -33.875  1.00 96.06           C  
ATOM    419  CB  VAL A  55      28.797   8.461 -35.156  1.00 96.06           C  
ATOM    420  O   VAL A  55      26.141   8.352 -33.156  1.00 96.06           O  
ATOM    421  CG1 VAL A  55      29.156   7.613 -33.938  1.00 96.06           C  
ATOM    422  CG2 VAL A  55      29.312   7.793 -36.438  1.00 96.06           C  
ATOM    423  N   ASN A  56      26.984  10.383 -33.562  1.00 93.38           N  
ATOM    424  CA  ASN A  56      26.531  10.906 -32.281  1.00 93.38           C  
ATOM    425  C   ASN A  56      25.016  10.883 -32.156  1.00 93.38           C  
ATOM    426  CB  ASN A  56      27.078  12.320 -32.062  1.00 93.38           C  
ATOM    427  O   ASN A  56      24.484  10.547 -31.094  1.00 93.38           O  
ATOM    428  CG  ASN A  56      28.531  12.344 -31.641  1.00 93.38           C  
ATOM    429  ND2 ASN A  56      29.219  13.422 -31.969  1.00 93.38           N  
ATOM    430  OD1 ASN A  56      29.031  11.391 -31.031  1.00 93.38           O  
ATOM    431  N   MET A  57      24.391  11.281 -33.188  1.00 94.31           N  
ATOM    432  CA  MET A  57      22.938  11.195 -33.219  1.00 94.31           C  
ATOM    433  C   MET A  57      22.469   9.750 -33.125  1.00 94.31           C  
ATOM    434  CB  MET A  57      22.375  11.836 -34.500  1.00 94.31           C  
ATOM    435  O   MET A  57      21.516   9.445 -32.406  1.00 94.31           O  
ATOM    436  CG  MET A  57      22.453  13.359 -34.500  1.00 94.31           C  
ATOM    437  SD  MET A  57      21.781  14.086 -36.031  1.00 94.31           S  
ATOM    438  CE  MET A  57      21.531  15.805 -35.500  1.00 94.31           C  
ATOM    439  N   GLY A  58      23.234   8.883 -33.875  1.00 92.31           N  
ATOM    440  CA  GLY A  58      22.938   7.465 -33.750  1.00 92.31           C  
ATOM    441  C   GLY A  58      23.094   6.941 -32.344  1.00 92.31           C  
ATOM    442  O   GLY A  58      22.234   6.211 -31.828  1.00 92.31           O  
ATOM    443  N   LEU A  59      24.109   7.363 -31.672  1.00 93.75           N  
ATOM    444  CA  LEU A  59      24.359   6.945 -30.297  1.00 93.75           C  
ATOM    445  C   LEU A  59      23.297   7.488 -29.344  1.00 93.75           C  
ATOM    446  CB  LEU A  59      25.750   7.414 -29.844  1.00 93.75           C  
ATOM    447  O   LEU A  59      22.859   6.789 -28.438  1.00 93.75           O  
ATOM    448  CG  LEU A  59      26.938   6.684 -30.453  1.00 93.75           C  
ATOM    449  CD1 LEU A  59      28.250   7.340 -30.000  1.00 93.75           C  
ATOM    450  CD2 LEU A  59      26.922   5.211 -30.078  1.00 93.75           C  
ATOM    451  N   PHE A  60      22.922   8.719 -29.594  1.00 92.88           N  
ATOM    452  CA  PHE A  60      21.859   9.312 -28.781  1.00 92.88           C  
ATOM    453  C   PHE A  60      20.562   8.523 -28.922  1.00 92.88           C  
ATOM    454  CB  PHE A  60      21.641  10.773 -29.188  1.00 92.88           C  
ATOM    455  O   PHE A  60      19.891   8.250 -27.922  1.00 92.88           O  
ATOM    456  CG  PHE A  60      20.547  11.453 -28.406  1.00 92.88           C  
ATOM    457  CD1 PHE A  60      19.266  11.594 -28.953  1.00 92.88           C  
ATOM    458  CD2 PHE A  60      20.781  11.938 -27.125  1.00 92.88           C  
ATOM    459  CE1 PHE A  60      18.250  12.227 -28.234  1.00 92.88           C  
ATOM    460  CE2 PHE A  60      19.766  12.570 -26.406  1.00 92.88           C  
ATOM    461  CZ  PHE A  60      18.500  12.711 -26.969  1.00 92.88           C  
ATOM    462  N   VAL A  61      20.188   8.203 -30.109  1.00 93.12           N  
ATOM    463  CA  VAL A  61      18.984   7.441 -30.391  1.00 93.12           C  
ATOM    464  C   VAL A  61      19.031   6.094 -29.672  1.00 93.12           C  
ATOM    465  CB  VAL A  61      18.766   7.230 -31.906  1.00 93.12           C  
ATOM    466  O   VAL A  61      18.062   5.668 -29.047  1.00 93.12           O  
ATOM    467  CG1 VAL A  61      17.641   6.234 -32.156  1.00 93.12           C  
ATOM    468  CG2 VAL A  61      18.469   8.562 -32.594  1.00 93.12           C  
ATOM    469  N   THR A  62      20.172   5.449 -29.766  1.00 91.81           N  
ATOM    470  CA  THR A  62      20.344   4.148 -29.125  1.00 91.81           C  
ATOM    471  C   THR A  62      20.234   4.277 -27.609  1.00 91.81           C  
ATOM    472  CB  THR A  62      21.703   3.523 -29.484  1.00 91.81           C  
ATOM    473  O   THR A  62      19.609   3.432 -26.953  1.00 91.81           O  
ATOM    474  CG2 THR A  62      21.766   3.131 -30.953  1.00 91.81           C  
ATOM    475  OG1 THR A  62      22.750   4.469 -29.219  1.00 91.81           O  
ATOM    476  N   GLN A  63      20.828   5.277 -27.031  1.00 91.94           N  
ATOM    477  CA  GLN A  63      20.719   5.504 -25.594  1.00 91.94           C  
ATOM    478  C   GLN A  63      19.266   5.754 -25.188  1.00 91.94           C  
ATOM    479  CB  GLN A  63      21.594   6.688 -25.172  1.00 91.94           C  
ATOM    480  O   GLN A  63      18.812   5.238 -24.172  1.00 91.94           O  
ATOM    481  CG  GLN A  63      23.078   6.395 -25.219  1.00 91.94           C  
ATOM    482  CD  GLN A  63      23.938   7.605 -24.859  1.00 91.94           C  
ATOM    483  NE2 GLN A  63      25.234   7.391 -24.703  1.00 91.94           N  
ATOM    484  OE1 GLN A  63      23.422   8.719 -24.734  1.00 91.94           O  
ATOM    485  N   LYS A  64      18.625   6.523 -25.969  1.00 90.81           N  
ATOM    486  CA  LYS A  64      17.219   6.777 -25.703  1.00 90.81           C  
ATOM    487  C   LYS A  64      16.391   5.496 -25.828  1.00 90.81           C  
ATOM    488  CB  LYS A  64      16.672   7.840 -26.656  1.00 90.81           C  
ATOM    489  O   LYS A  64      15.508   5.242 -25.016  1.00 90.81           O  
ATOM    490  CG  LYS A  64      15.227   8.242 -26.375  1.00 90.81           C  
ATOM    491  CD  LYS A  64      15.102   8.969 -25.047  1.00 90.81           C  
ATOM    492  CE  LYS A  64      13.664   9.398 -24.781  1.00 90.81           C  
ATOM    493  NZ  LYS A  64      13.570  10.320 -23.609  1.00 90.81           N  
ATOM    494  N   ALA A  65      16.641   4.758 -26.891  1.00 89.00           N  
ATOM    495  CA  ALA A  65      15.969   3.473 -27.062  1.00 89.00           C  
ATOM    496  C   ALA A  65      16.203   2.559 -25.859  1.00 89.00           C  
ATOM    497  CB  ALA A  65      16.438   2.799 -28.344  1.00 89.00           C  
ATOM    498  O   ALA A  65      15.281   1.911 -25.375  1.00 89.00           O  
ATOM    499  N   LYS A  66      17.422   2.436 -25.500  1.00 87.06           N  
ATOM    500  CA  LYS A  66      17.766   1.635 -24.328  1.00 87.06           C  
ATOM    501  C   LYS A  66      16.984   2.098 -23.094  1.00 87.06           C  
ATOM    502  CB  LYS A  66      19.266   1.700 -24.047  1.00 87.06           C  
ATOM    503  O   LYS A  66      16.453   1.277 -22.344  1.00 87.06           O  
ATOM    504  CG  LYS A  66      19.719   0.828 -22.875  1.00 87.06           C  
ATOM    505  CD  LYS A  66      21.234   0.896 -22.688  1.00 87.06           C  
ATOM    506  CE  LYS A  66      21.672   0.057 -21.500  1.00 87.06           C  
ATOM    507  NZ  LYS A  66      23.141   0.198 -21.234  1.00 87.06           N  
ATOM    508  N   SER A  67      16.953   3.363 -22.781  1.00 82.19           N  
ATOM    509  CA  SER A  67      16.203   3.932 -21.656  1.00 82.19           C  
ATOM    510  C   SER A  67      14.727   3.592 -21.750  1.00 82.19           C  
ATOM    511  CB  SER A  67      16.391   5.449 -21.609  1.00 82.19           C  
ATOM    512  O   SER A  67      14.109   3.209 -20.750  1.00 82.19           O  
ATOM    513  OG  SER A  67      15.586   6.020 -20.594  1.00 82.19           O  
ATOM    514  N   THR A  68      14.148   3.734 -22.906  1.00 83.56           N  
ATOM    515  CA  THR A  68      12.734   3.439 -23.109  1.00 83.56           C  
ATOM    516  C   THR A  68      12.453   1.958 -22.875  1.00 83.56           C  
ATOM    517  CB  THR A  68      12.273   3.834 -24.531  1.00 83.56           C  
ATOM    518  O   THR A  68      11.461   1.604 -22.234  1.00 83.56           O  
ATOM    519  CG2 THR A  68      10.797   3.516 -24.734  1.00 83.56           C  
ATOM    520  OG1 THR A  68      12.484   5.238 -24.719  1.00 83.56           O  
ATOM    521  N   ILE A  69      13.289   1.150 -23.453  1.00 83.88           N  
ATOM    522  CA  ILE A  69      13.141  -0.291 -23.281  1.00 83.88           C  
ATOM    523  C   ILE A  69      13.227  -0.646 -21.797  1.00 83.88           C  
ATOM    524  CB  ILE A  69      14.219  -1.065 -24.078  1.00 83.88           C  
ATOM    525  O   ILE A  69      12.406  -1.424 -21.297  1.00 83.88           O  
ATOM    526  CG1 ILE A  69      13.953  -0.955 -25.578  1.00 83.88           C  
ATOM    527  CG2 ILE A  69      14.266  -2.531 -23.625  1.00 83.88           C  
ATOM    528  CD1 ILE A  69      15.094  -1.461 -26.453  1.00 83.88           C  
ATOM    529  N   THR A  70      14.141  -0.130 -21.062  1.00 78.19           N  
ATOM    530  CA  THR A  70      14.297  -0.370 -19.625  1.00 78.19           C  
ATOM    531  C   THR A  70      13.070   0.104 -18.859  1.00 78.19           C  
ATOM    532  CB  THR A  70      15.555   0.336 -19.078  1.00 78.19           C  
ATOM    533  O   THR A  70      12.570  -0.603 -17.984  1.00 78.19           O  
ATOM    534  CG2 THR A  70      15.727   0.074 -17.594  1.00 78.19           C  
ATOM    535  OG1 THR A  70      16.703  -0.149 -19.781  1.00 78.19           O  
ATOM    536  N   LYS A  71      12.617   1.268 -19.156  1.00 75.31           N  
ATOM    537  CA  LYS A  71      11.414   1.778 -18.500  1.00 75.31           C  
ATOM    538  C   LYS A  71      10.203   0.918 -18.844  1.00 75.31           C  
ATOM    539  CB  LYS A  71      11.156   3.230 -18.922  1.00 75.31           C  
ATOM    540  O   LYS A  71       9.336   0.687 -18.000  1.00 75.31           O  
ATOM    541  CG  LYS A  71      12.078   4.234 -18.234  1.00 75.31           C  
ATOM    542  CD  LYS A  71      11.727   5.664 -18.625  1.00 75.31           C  
ATOM    543  CE  LYS A  71      12.680   6.668 -18.000  1.00 75.31           C  
ATOM    544  NZ  LYS A  71      12.398   8.062 -18.453  1.00 75.31           N  
ATOM    545  N   GLY A  72      10.164   0.520 -20.141  1.00 75.12           N  
ATOM    546  CA  GLY A  72       9.109  -0.400 -20.531  1.00 75.12           C  
ATOM    547  C   GLY A  72       9.109  -1.686 -19.719  1.00 75.12           C  
ATOM    548  O   GLY A  72       8.047  -2.166 -19.312  1.00 75.12           O  
ATOM    549  N   GLU A  73      10.227  -2.172 -19.562  1.00 77.19           N  
ATOM    550  CA  GLU A  73      10.367  -3.391 -18.781  1.00 77.19           C  
ATOM    551  C   GLU A  73       9.938  -3.160 -17.328  1.00 77.19           C  
ATOM    552  CB  GLU A  73      11.805  -3.904 -18.828  1.00 77.19           C  
ATOM    553  O   GLU A  73       9.234  -3.988 -16.750  1.00 77.19           O  
ATOM    554  CG  GLU A  73      12.016  -5.215 -18.078  1.00 77.19           C  
ATOM    555  CD  GLU A  73      13.461  -5.695 -18.109  1.00 77.19           C  
ATOM    556  OE1 GLU A  73      13.781  -6.695 -17.422  1.00 77.19           O  
ATOM    557  OE2 GLU A  73      14.273  -5.070 -18.828  1.00 77.19           O  
ATOM    558  N   GLU A  74      10.367  -2.096 -16.750  1.00 70.31           N  
ATOM    559  CA  GLU A  74      10.023  -1.730 -15.383  1.00 70.31           C  
ATOM    560  C   GLU A  74       8.516  -1.536 -15.227  1.00 70.31           C  
ATOM    561  CB  GLU A  74      10.766  -0.459 -14.961  1.00 70.31           C  
ATOM    562  O   GLU A  74       7.938  -1.932 -14.211  1.00 70.31           O  
ATOM    563  CG  GLU A  74      12.242  -0.672 -14.695  1.00 70.31           C  
ATOM    564  CD  GLU A  74      12.969   0.601 -14.281  1.00 70.31           C  
ATOM    565  OE1 GLU A  74      14.164   0.528 -13.922  1.00 70.31           O  
ATOM    566  OE2 GLU A  74      12.336   1.679 -14.328  1.00 70.31           O  
ATOM    567  N   THR A  75       7.863  -1.016 -16.219  1.00 69.50           N  
ATOM    568  CA  THR A  75       6.434  -0.735 -16.172  1.00 69.50           C  
ATOM    569  C   THR A  75       5.625  -2.016 -16.375  1.00 69.50           C  
ATOM    570  CB  THR A  75       6.039   0.292 -17.250  1.00 69.50           C  
ATOM    571  O   THR A  75       4.543  -2.168 -15.797  1.00 69.50           O  
ATOM    572  CG2 THR A  75       4.562   0.659 -17.156  1.00 69.50           C  
ATOM    573  OG1 THR A  75       6.824   1.477 -17.094  1.00 69.50           O  
ATOM    574  N   ALA A  76       6.168  -2.949 -17.125  1.00 73.31           N  
ATOM    575  CA  ALA A  76       5.465  -4.195 -17.422  1.00 73.31           C  
ATOM    576  C   ALA A  76       5.512  -5.148 -16.234  1.00 73.31           C  
ATOM    577  CB  ALA A  76       6.059  -4.863 -18.656  1.00 73.31           C  
ATOM    578  O   ALA A  76       4.594  -5.941 -16.031  1.00 73.31           O  
ATOM    579  N   SER A  77       6.523  -4.938 -15.398  1.00 75.69           N  
ATOM    580  CA  SER A  77       6.695  -5.844 -14.273  1.00 75.69           C  
ATOM    581  C   SER A  77       5.984  -5.320 -13.031  1.00 75.69           C  
ATOM    582  CB  SER A  77       8.180  -6.051 -13.969  1.00 75.69           C  
ATOM    583  O   SER A  77       5.734  -4.117 -12.906  1.00 75.69           O  
ATOM    584  OG  SER A  77       8.359  -7.059 -12.992  1.00 75.69           O  
ATOM    585  N   THR A  78       5.324  -6.234 -12.258  1.00 76.75           N  
ATOM    586  CA  THR A  78       4.691  -5.809 -11.016  1.00 76.75           C  
ATOM    587  C   THR A  78       5.703  -5.133 -10.094  1.00 76.75           C  
ATOM    588  CB  THR A  78       4.043  -6.996 -10.281  1.00 76.75           C  
ATOM    589  O   THR A  78       6.781  -5.676  -9.844  1.00 76.75           O  
ATOM    590  CG2 THR A  78       2.881  -7.570 -11.086  1.00 76.75           C  
ATOM    591  OG1 THR A  78       5.023  -8.023 -10.086  1.00 76.75           O  
ATOM    592  N   ALA A  79       5.348  -3.965  -9.711  1.00 84.81           N  
ATOM    593  CA  ALA A  79       6.246  -3.154  -8.898  1.00 84.81           C  
ATOM    594  C   ALA A  79       6.312  -3.676  -7.465  1.00 84.81           C  
ATOM    595  CB  ALA A  79       5.805  -1.693  -8.906  1.00 84.81           C  
ATOM    596  O   ALA A  79       7.379  -3.682  -6.848  1.00 84.81           O  
ATOM    597  N   LEU A  80       5.188  -4.262  -7.039  1.00 93.50           N  
ATOM    598  CA  LEU A  80       5.094  -4.680  -5.645  1.00 93.50           C  
ATOM    599  C   LEU A  80       4.496  -6.078  -5.535  1.00 93.50           C  
ATOM    600  CB  LEU A  80       4.246  -3.688  -4.840  1.00 93.50           C  
ATOM    601  O   LEU A  80       3.770  -6.520  -6.426  1.00 93.50           O  
ATOM    602  CG  LEU A  80       4.812  -2.273  -4.699  1.00 93.50           C  
ATOM    603  CD1 LEU A  80       3.723  -1.310  -4.238  1.00 93.50           C  
ATOM    604  CD2 LEU A  80       5.988  -2.262  -3.727  1.00 93.50           C  
ATOM    605  N   THR A  81       4.824  -6.750  -4.461  1.00 93.88           N  
ATOM    606  CA  THR A  81       4.211  -8.031  -4.133  1.00 93.88           C  
ATOM    607  C   THR A  81       3.803  -8.078  -2.664  1.00 93.88           C  
ATOM    608  CB  THR A  81       5.164  -9.203  -4.438  1.00 93.88           C  
ATOM    609  O   THR A  81       4.406  -7.402  -1.825  1.00 93.88           O  
ATOM    610  CG2 THR A  81       5.562  -9.219  -5.910  1.00 93.88           C  
ATOM    611  OG1 THR A  81       6.344  -9.070  -3.635  1.00 93.88           O  
ATOM    612  N   LEU A  82       2.740  -8.820  -2.338  1.00 94.81           N  
ATOM    613  CA  LEU A  82       2.293  -9.031  -0.964  1.00 94.81           C  
ATOM    614  C   LEU A  82       3.299  -9.867  -0.184  1.00 94.81           C  
ATOM    615  CB  LEU A  82       0.920  -9.703  -0.941  1.00 94.81           C  
ATOM    616  O   LEU A  82       3.680 -10.953  -0.623  1.00 94.81           O  
ATOM    617  CG  LEU A  82       0.295  -9.922   0.437  1.00 94.81           C  
ATOM    618  CD1 LEU A  82      -0.038  -8.586   1.088  1.00 94.81           C  
ATOM    619  CD2 LEU A  82      -0.951 -10.797   0.326  1.00 94.81           C  
ATOM    620  N   SER A  83       3.869  -9.289   0.910  1.00 91.56           N  
ATOM    621  CA  SER A  83       4.980  -9.898   1.634  1.00 91.56           C  
ATOM    622  C   SER A  83       4.539 -10.398   3.006  1.00 91.56           C  
ATOM    623  CB  SER A  83       6.129  -8.906   1.789  1.00 91.56           C  
ATOM    624  O   SER A  83       5.363 -10.836   3.809  1.00 91.56           O  
ATOM    625  OG  SER A  83       7.250  -9.523   2.402  1.00 91.56           O  
ATOM    626  N   GLY A  84       3.227 -10.680   3.227  1.00 89.31           N  
ATOM    627  CA  GLY A  84       2.709 -11.188   4.488  1.00 89.31           C  
ATOM    628  C   GLY A  84       1.199 -11.328   4.500  1.00 89.31           C  
ATOM    629  O   GLY A  84       0.566 -11.359   3.441  1.00 89.31           O  
ATOM    630  N   SER A  85       0.741 -11.469   5.785  1.00 90.69           N  
ATOM    631  CA  SER A  85      -0.692 -11.672   5.969  1.00 90.69           C  
ATOM    632  C   SER A  85      -1.441 -10.344   5.988  1.00 90.69           C  
ATOM    633  CB  SER A  85      -0.963 -12.445   7.262  1.00 90.69           C  
ATOM    634  O   SER A  85      -0.867  -9.312   6.332  1.00 90.69           O  
ATOM    635  OG  SER A  85      -0.330 -13.711   7.238  1.00 90.69           O  
ATOM    636  N   VAL A  86      -2.621 -10.445   5.594  1.00 92.50           N  
ATOM    637  CA  VAL A  86      -3.533  -9.305   5.660  1.00 92.50           C  
ATOM    638  C   VAL A  86      -4.328  -9.352   6.965  1.00 92.50           C  
ATOM    639  CB  VAL A  86      -4.492  -9.281   4.453  1.00 92.50           C  
ATOM    640  O   VAL A  86      -4.910 -10.383   7.305  1.00 92.50           O  
ATOM    641  CG1 VAL A  86      -5.398  -8.047   4.508  1.00 92.50           C  
ATOM    642  CG2 VAL A  86      -3.705  -9.305   3.143  1.00 92.50           C  
ATOM    643  N   LEU A  87      -4.254  -8.219   7.641  1.00 92.25           N  
ATOM    644  CA  LEU A  87      -4.949  -8.125   8.922  1.00 92.25           C  
ATOM    645  C   LEU A  87      -6.141  -7.180   8.828  1.00 92.25           C  
ATOM    646  CB  LEU A  87      -3.992  -7.656  10.023  1.00 92.25           C  
ATOM    647  O   LEU A  87      -6.047  -6.117   8.211  1.00 92.25           O  
ATOM    648  CG  LEU A  87      -2.695  -8.445  10.172  1.00 92.25           C  
ATOM    649  CD1 LEU A  87      -1.838  -7.852  11.289  1.00 92.25           C  
ATOM    650  CD2 LEU A  87      -2.996  -9.914  10.461  1.00 92.25           C  
ATOM    651  N   TYR A  88      -7.191  -7.559   9.492  1.00 92.69           N  
ATOM    652  CA  TYR A  88      -8.438  -6.801   9.492  1.00 92.69           C  
ATOM    653  C   TYR A  88      -9.000  -6.672  10.906  1.00 92.69           C  
ATOM    654  CB  TYR A  88      -9.469  -7.465   8.578  1.00 92.69           C  
ATOM    655  O   TYR A  88      -9.125  -7.668  11.625  1.00 92.69           O  
ATOM    656  CG  TYR A  88     -10.812  -6.773   8.578  1.00 92.69           C  
ATOM    657  CD1 TYR A  88     -11.977  -7.465   8.906  1.00 92.69           C  
ATOM    658  CD2 TYR A  88     -10.922  -5.426   8.258  1.00 92.69           C  
ATOM    659  CE1 TYR A  88     -13.219  -6.832   8.906  1.00 92.69           C  
ATOM    660  CE2 TYR A  88     -12.156  -4.781   8.250  1.00 92.69           C  
ATOM    661  OH  TYR A  88     -14.516  -4.863   8.578  1.00 92.69           O  
ATOM    662  CZ  TYR A  88     -13.297  -5.492   8.578  1.00 92.69           C  
ATOM    663  N   ALA A  89      -9.312  -5.387  11.281  1.00 91.94           N  
ATOM    664  CA  ALA A  89      -9.781  -5.152  12.641  1.00 91.94           C  
ATOM    665  C   ALA A  89     -11.188  -4.555  12.648  1.00 91.94           C  
ATOM    666  CB  ALA A  89      -8.820  -4.230  13.383  1.00 91.94           C  
ATOM    667  O   ALA A  89     -11.477  -3.631  11.883  1.00 91.94           O  
ATOM    668  N   VAL A  90     -12.031  -5.117  13.609  1.00 92.31           N  
ATOM    669  CA  VAL A  90     -13.398  -4.637  13.766  1.00 92.31           C  
ATOM    670  C   VAL A  90     -13.711  -4.445  15.250  1.00 92.31           C  
ATOM    671  CB  VAL A  90     -14.414  -5.602  13.125  1.00 92.31           C  
ATOM    672  O   VAL A  90     -12.906  -4.797  16.109  1.00 92.31           O  
ATOM    673  CG1 VAL A  90     -14.188  -5.703  11.617  1.00 92.31           C  
ATOM    674  CG2 VAL A  90     -14.328  -6.980  13.773  1.00 92.31           C  
ATOM    675  N   ASN A  91     -14.898  -3.904  15.523  1.00 90.81           N  
ATOM    676  CA  ASN A  91     -15.352  -3.760  16.906  1.00 90.81           C  
ATOM    677  C   ASN A  91     -15.977  -5.051  17.422  1.00 90.81           C  
ATOM    678  CB  ASN A  91     -16.344  -2.600  17.031  1.00 90.81           C  
ATOM    679  O   ASN A  91     -17.172  -5.301  17.203  1.00 90.81           O  
ATOM    680  CG  ASN A  91     -17.672  -2.891  16.359  1.00 90.81           C  
ATOM    681  ND2 ASN A  91     -18.750  -2.480  17.000  1.00 90.81           N  
ATOM    682  OD1 ASN A  91     -17.719  -3.480  15.281  1.00 90.81           O  
ATOM    683  N   TYR A  92     -15.180  -5.875  17.859  1.00 85.31           N  
ATOM    684  CA  TYR A  92     -15.602  -7.129  18.469  1.00 85.31           C  
ATOM    685  C   TYR A  92     -15.969  -6.934  19.938  1.00 85.31           C  
ATOM    686  CB  TYR A  92     -14.500  -8.188  18.344  1.00 85.31           C  
ATOM    687  O   TYR A  92     -15.281  -6.211  20.656  1.00 85.31           O  
ATOM    688  CG  TYR A  92     -14.875  -9.531  18.922  1.00 85.31           C  
ATOM    689  CD1 TYR A  92     -14.578  -9.844  20.250  1.00 85.31           C  
ATOM    690  CD2 TYR A  92     -15.539 -10.484  18.156  1.00 85.31           C  
ATOM    691  CE1 TYR A  92     -14.914 -11.078  20.781  1.00 85.31           C  
ATOM    692  CE2 TYR A  92     -15.883 -11.719  18.688  1.00 85.31           C  
ATOM    693  OH  TYR A  92     -15.914 -13.234  20.531  1.00 85.31           O  
ATOM    694  CZ  TYR A  92     -15.570 -12.008  20.000  1.00 85.31           C  
ATOM    695  N   PRO A  93     -17.000  -7.758  20.250  1.00 85.62           N  
ATOM    696  CA  PRO A  93     -17.781  -8.805  19.594  1.00 85.62           C  
ATOM    697  C   PRO A  93     -19.016  -8.258  18.875  1.00 85.62           C  
ATOM    698  CB  PRO A  93     -18.188  -9.727  20.750  1.00 85.62           C  
ATOM    699  O   PRO A  93     -19.750  -9.016  18.234  1.00 85.62           O  
ATOM    700  CG  PRO A  93     -18.281  -8.828  21.938  1.00 85.62           C  
ATOM    701  CD  PRO A  93     -17.297  -7.707  21.766  1.00 85.62           C  
ATOM    702  N   THR A  94     -19.266  -6.980  18.891  1.00 86.81           N  
ATOM    703  CA  THR A  94     -20.500  -6.438  18.328  1.00 86.81           C  
ATOM    704  C   THR A  94     -20.453  -6.445  16.812  1.00 86.81           C  
ATOM    705  CB  THR A  94     -20.750  -5.004  18.844  1.00 86.81           C  
ATOM    706  O   THR A  94     -21.500  -6.574  16.156  1.00 86.81           O  
ATOM    707  CG2 THR A  94     -21.000  -4.984  20.344  1.00 86.81           C  
ATOM    708  OG1 THR A  94     -19.609  -4.191  18.547  1.00 86.81           O  
ATOM    709  N   ASP A  95     -19.297  -6.367  16.156  1.00 86.94           N  
ATOM    710  CA  ASP A  95     -19.062  -6.461  14.727  1.00 86.94           C  
ATOM    711  C   ASP A  95     -19.969  -5.504  13.953  1.00 86.94           C  
ATOM    712  CB  ASP A  95     -19.266  -7.895  14.234  1.00 86.94           C  
ATOM    713  O   ASP A  95     -20.547  -5.883  12.930  1.00 86.94           O  
ATOM    714  CG  ASP A  95     -18.266  -8.875  14.820  1.00 86.94           C  
ATOM    715  OD1 ASP A  95     -17.125  -8.461  15.148  1.00 86.94           O  
ATOM    716  OD2 ASP A  95     -18.609 -10.070  14.945  1.00 86.94           O  
ATOM    717  N   THR A  96     -19.984  -4.312  14.391  1.00 89.06           N  
ATOM    718  CA  THR A  96     -20.844  -3.324  13.742  1.00 89.06           C  
ATOM    719  C   THR A  96     -20.000  -2.303  12.984  1.00 89.06           C  
ATOM    720  CB  THR A  96     -21.734  -2.598  14.773  1.00 89.06           C  
ATOM    721  O   THR A  96     -20.500  -1.652  12.062  1.00 89.06           O  
ATOM    722  CG2 THR A  96     -22.719  -3.559  15.414  1.00 89.06           C  
ATOM    723  OG1 THR A  96     -20.906  -2.031  15.797  1.00 89.06           O  
ATOM    724  N   ASN A  97     -18.750  -2.219  13.367  1.00 91.56           N  
ATOM    725  CA  ASN A  97     -17.859  -1.229  12.758  1.00 91.56           C  
ATOM    726  C   ASN A  97     -16.516  -1.837  12.398  1.00 91.56           C  
ATOM    727  CB  ASN A  97     -17.672  -0.036  13.703  1.00 91.56           C  
ATOM    728  O   ASN A  97     -15.961  -2.635  13.156  1.00 91.56           O  
ATOM    729  CG  ASN A  97     -18.969   0.713  13.961  1.00 91.56           C  
ATOM    730  ND2 ASN A  97     -19.062   1.933  13.445  1.00 91.56           N  
ATOM    731  OD1 ASN A  97     -19.875   0.199  14.625  1.00 91.56           O  
ATOM    732  N   SER A  98     -16.000  -1.396  11.188  1.00 93.88           N  
ATOM    733  CA  SER A  98     -14.648  -1.765  10.773  1.00 93.88           C  
ATOM    734  C   SER A  98     -13.648  -0.670  11.117  1.00 93.88           C  
ATOM    735  CB  SER A  98     -14.609  -2.049   9.266  1.00 93.88           C  
ATOM    736  O   SER A  98     -13.883   0.507  10.836  1.00 93.88           O  
ATOM    737  OG  SER A  98     -15.438  -3.150   8.945  1.00 93.88           O  
ATOM    738  N   TYR A  99     -12.516  -1.128  11.773  1.00 94.75           N  
ATOM    739  CA  TYR A  99     -11.539  -0.148  12.227  1.00 94.75           C  
ATOM    740  C   TYR A  99     -10.453   0.064  11.180  1.00 94.75           C  
ATOM    741  CB  TYR A  99     -10.906  -0.592  13.547  1.00 94.75           C  
ATOM    742  O   TYR A  99     -10.258   1.182  10.695  1.00 94.75           O  
ATOM    743  CG  TYR A  99     -11.891  -0.689  14.695  1.00 94.75           C  
ATOM    744  CD1 TYR A  99     -13.055   0.080  14.703  1.00 94.75           C  
ATOM    745  CD2 TYR A  99     -11.656  -1.549  15.758  1.00 94.75           C  
ATOM    746  CE1 TYR A  99     -13.961  -0.004  15.750  1.00 94.75           C  
ATOM    747  CE2 TYR A  99     -12.562  -1.641  16.812  1.00 94.75           C  
ATOM    748  OH  TYR A  99     -14.602  -0.954  17.844  1.00 94.75           O  
ATOM    749  CZ  TYR A  99     -13.703  -0.867  16.797  1.00 94.75           C  
ATOM    750  N   TRP A 100      -9.711  -0.917  10.812  1.00 96.12           N  
ATOM    751  CA  TRP A 100      -8.594  -0.751   9.891  1.00 96.12           C  
ATOM    752  C   TRP A 100      -8.258  -2.068   9.203  1.00 96.12           C  
ATOM    753  CB  TRP A 100      -7.359  -0.223  10.633  1.00 96.12           C  
ATOM    754  O   TRP A 100      -8.711  -3.133   9.625  1.00 96.12           O  
ATOM    755  CG  TRP A 100      -7.062  -0.943  11.914  1.00 96.12           C  
ATOM    756  CD1 TRP A 100      -7.371  -0.531  13.180  1.00 96.12           C  
ATOM    757  CD2 TRP A 100      -6.395  -2.201  12.055  1.00 96.12           C  
ATOM    758  CE2 TRP A 100      -6.332  -2.492  13.438  1.00 96.12           C  
ATOM    759  CE3 TRP A 100      -5.844  -3.111  11.141  1.00 96.12           C  
ATOM    760  NE1 TRP A 100      -6.934  -1.459  14.102  1.00 96.12           N  
ATOM    761  CH2 TRP A 100      -5.207  -4.531  13.016  1.00 96.12           C  
ATOM    762  CZ2 TRP A 100      -5.738  -3.658  13.930  1.00 96.12           C  
ATOM    763  CZ3 TRP A 100      -5.254  -4.270  11.633  1.00 96.12           C  
ATOM    764  N   LEU A 101      -7.574  -1.973   8.109  1.00 96.00           N  
ATOM    765  CA  LEU A 101      -6.973  -3.045   7.324  1.00 96.00           C  
ATOM    766  C   LEU A 101      -5.473  -2.832   7.172  1.00 96.00           C  
ATOM    767  CB  LEU A 101      -7.633  -3.131   5.945  1.00 96.00           C  
ATOM    768  O   LEU A 101      -5.027  -1.722   6.871  1.00 96.00           O  
ATOM    769  CG  LEU A 101      -7.164  -4.270   5.039  1.00 96.00           C  
ATOM    770  CD1 LEU A 101      -7.801  -5.586   5.473  1.00 96.00           C  
ATOM    771  CD2 LEU A 101      -7.492  -3.965   3.582  1.00 96.00           C  
ATOM    772  N   TYR A 102      -4.734  -3.898   7.402  1.00 96.44           N  
ATOM    773  CA  TYR A 102      -3.281  -3.797   7.352  1.00 96.44           C  
ATOM    774  C   TYR A 102      -2.682  -4.957   6.570  1.00 96.44           C  
ATOM    775  CB  TYR A 102      -2.695  -3.760   8.766  1.00 96.44           C  
ATOM    776  O   TYR A 102      -3.100  -6.105   6.734  1.00 96.44           O  
ATOM    777  CG  TYR A 102      -1.225  -4.094   8.820  1.00 96.44           C  
ATOM    778  CD1 TYR A 102      -0.792  -5.363   9.195  1.00 96.44           C  
ATOM    779  CD2 TYR A 102      -0.264  -3.139   8.508  1.00 96.44           C  
ATOM    780  CE1 TYR A 102       0.563  -5.676   9.250  1.00 96.44           C  
ATOM    781  CE2 TYR A 102       1.093  -3.439   8.555  1.00 96.44           C  
ATOM    782  OH  TYR A 102       2.838  -5.012   8.984  1.00 96.44           O  
ATOM    783  CZ  TYR A 102       1.496  -4.707   8.930  1.00 96.44           C  
ATOM    784  N   PHE A 103      -1.653  -4.641   5.781  1.00 96.75           N  
ATOM    785  CA  PHE A 103      -0.923  -5.691   5.082  1.00 96.75           C  
ATOM    786  C   PHE A 103       0.448  -5.195   4.637  1.00 96.75           C  
ATOM    787  CB  PHE A 103      -1.720  -6.188   3.871  1.00 96.75           C  
ATOM    788  O   PHE A 103       0.609  -4.023   4.297  1.00 96.75           O  
ATOM    789  CG  PHE A 103      -2.080  -5.098   2.895  1.00 96.75           C  
ATOM    790  CD1 PHE A 103      -3.230  -4.340   3.072  1.00 96.75           C  
ATOM    791  CD2 PHE A 103      -1.266  -4.832   1.802  1.00 96.75           C  
ATOM    792  CE1 PHE A 103      -3.566  -3.332   2.172  1.00 96.75           C  
ATOM    793  CE2 PHE A 103      -1.595  -3.828   0.897  1.00 96.75           C  
ATOM    794  CZ  PHE A 103      -2.746  -3.080   1.083  1.00 96.75           C  
ATOM    795  N   PRO A 104       1.428  -6.148   4.652  1.00 96.62           N  
ATOM    796  CA  PRO A 104       2.779  -5.781   4.223  1.00 96.62           C  
ATOM    797  C   PRO A 104       3.016  -6.027   2.736  1.00 96.62           C  
ATOM    798  CB  PRO A 104       3.676  -6.680   5.078  1.00 96.62           C  
ATOM    799  O   PRO A 104       2.506  -7.008   2.182  1.00 96.62           O  
ATOM    800  CG  PRO A 104       2.850  -7.891   5.355  1.00 96.62           C  
ATOM    801  CD  PRO A 104       1.410  -7.477   5.453  1.00 96.62           C  
ATOM    802  N   VAL A 105       3.801  -5.102   2.123  1.00 96.31           N  
ATOM    803  CA  VAL A 105       4.168  -5.262   0.721  1.00 96.31           C  
ATOM    804  C   VAL A 105       5.676  -5.074   0.557  1.00 96.31           C  
ATOM    805  CB  VAL A 105       3.404  -4.270  -0.184  1.00 96.31           C  
ATOM    806  O   VAL A 105       6.316  -4.418   1.380  1.00 96.31           O  
ATOM    807  CG1 VAL A 105       1.901  -4.527  -0.123  1.00 96.31           C  
ATOM    808  CG2 VAL A 105       3.719  -2.830   0.221  1.00 96.31           C  
ATOM    809  N   SER A 106       6.176  -5.703  -0.595  1.00 95.12           N  
ATOM    810  CA  SER A 106       7.590  -5.574  -0.932  1.00 95.12           C  
ATOM    811  C   SER A 106       7.781  -5.344  -2.428  1.00 95.12           C  
ATOM    812  CB  SER A 106       8.359  -6.816  -0.496  1.00 95.12           C  
ATOM    813  O   SER A 106       6.957  -5.773  -3.238  1.00 95.12           O  
ATOM    814  OG  SER A 106       8.305  -6.977   0.912  1.00 95.12           O  
ATOM    815  N   PRO A 107       8.875  -4.516  -2.670  1.00 93.44           N  
ATOM    816  CA  PRO A 107       9.188  -4.496  -4.102  1.00 93.44           C  
ATOM    817  C   PRO A 107       9.359  -5.898  -4.688  1.00 93.44           C  
ATOM    818  CB  PRO A 107      10.508  -3.717  -4.156  1.00 93.44           C  
ATOM    819  O   PRO A 107       9.930  -6.777  -4.035  1.00 93.44           O  
ATOM    820  CG  PRO A 107      10.477  -2.832  -2.953  1.00 93.44           C  
ATOM    821  CD  PRO A 107       9.812  -3.576  -1.829  1.00 93.44           C  
ATOM    822  N   SER A 108       8.742  -6.145  -5.809  1.00 91.81           N  
ATOM    823  CA  SER A 108       8.805  -7.449  -6.453  1.00 91.81           C  
ATOM    824  C   SER A 108      10.250  -7.855  -6.734  1.00 91.81           C  
ATOM    825  CB  SER A 108       8.008  -7.445  -7.758  1.00 91.81           C  
ATOM    826  O   SER A 108      11.141  -7.008  -6.785  1.00 91.81           O  
ATOM    827  OG  SER A 108       6.629  -7.238  -7.500  1.00 91.81           O  
ATOM    828  N   SER A 109      10.492  -9.117  -6.875  1.00 86.31           N  
ATOM    829  CA  SER A 109      11.820  -9.625  -7.191  1.00 86.31           C  
ATOM    830  C   SER A 109      12.352  -9.016  -8.484  1.00 86.31           C  
ATOM    831  CB  SER A 109      11.797 -11.148  -7.305  1.00 86.31           C  
ATOM    832  O   SER A 109      11.633  -8.945  -9.484  1.00 86.31           O  
ATOM    833  OG  SER A 109      13.094 -11.648  -7.562  1.00 86.31           O  
ATOM    834  N   GLY A 110      13.531  -8.500  -8.531  1.00 81.81           N  
ATOM    835  CA  GLY A 110      14.125  -7.953  -9.742  1.00 81.81           C  
ATOM    836  C   GLY A 110      13.922  -6.457  -9.891  1.00 81.81           C  
ATOM    837  O   GLY A 110      14.445  -5.844 -10.820  1.00 81.81           O  
ATOM    838  N   VAL A 111      13.133  -5.879  -8.969  1.00 84.81           N  
ATOM    839  CA  VAL A 111      12.914  -4.438  -8.930  1.00 84.81           C  
ATOM    840  C   VAL A 111      13.859  -3.793  -7.922  1.00 84.81           C  
ATOM    841  CB  VAL A 111      11.445  -4.098  -8.578  1.00 84.81           C  
ATOM    842  O   VAL A 111      13.953  -4.242  -6.781  1.00 84.81           O  
ATOM    843  CG1 VAL A 111      11.250  -2.588  -8.477  1.00 84.81           C  
ATOM    844  CG2 VAL A 111      10.500  -4.691  -9.625  1.00 84.81           C  
ATOM    845  N   SER A 112      14.586  -2.814  -8.461  1.00 85.62           N  
ATOM    846  CA  SER A 112      15.609  -2.203  -7.629  1.00 85.62           C  
ATOM    847  C   SER A 112      14.992  -1.383  -6.500  1.00 85.62           C  
ATOM    848  CB  SER A 112      16.531  -1.316  -8.477  1.00 85.62           C  
ATOM    849  O   SER A 112      15.508  -1.379  -5.379  1.00 85.62           O  
ATOM    850  OG  SER A 112      15.781  -0.315  -9.141  1.00 85.62           O  
ATOM    851  N   SER A 113      13.906  -0.676  -6.777  1.00 89.62           N  
ATOM    852  CA  SER A 113      13.211   0.150  -5.793  1.00 89.62           C  
ATOM    853  C   SER A 113      11.859   0.613  -6.320  1.00 89.62           C  
ATOM    854  CB  SER A 113      14.062   1.362  -5.414  1.00 89.62           C  
ATOM    855  O   SER A 113      11.602   0.557  -7.523  1.00 89.62           O  
ATOM    856  OG  SER A 113      14.242   2.219  -6.527  1.00 89.62           O  
ATOM    857  N   VAL A 114      10.977   1.042  -5.367  1.00 91.75           N  
ATOM    858  CA  VAL A 114       9.648   1.523  -5.746  1.00 91.75           C  
ATOM    859  C   VAL A 114       9.344   2.828  -5.016  1.00 91.75           C  
ATOM    860  CB  VAL A 114       8.555   0.475  -5.441  1.00 91.75           C  
ATOM    861  O   VAL A 114       9.523   2.922  -3.797  1.00 91.75           O  
ATOM    862  CG1 VAL A 114       7.172   1.026  -5.773  1.00 91.75           C  
ATOM    863  CG2 VAL A 114       8.828  -0.813  -6.219  1.00 91.75           C  
ATOM    864  N   GLU A 115       8.992   3.857  -5.852  1.00 92.25           N  
ATOM    865  CA  GLU A 115       8.570   5.125  -5.262  1.00 92.25           C  
ATOM    866  C   GLU A 115       7.160   5.020  -4.680  1.00 92.25           C  
ATOM    867  CB  GLU A 115       8.625   6.246  -6.301  1.00 92.25           C  
ATOM    868  O   GLU A 115       6.219   4.656  -5.383  1.00 92.25           O  
ATOM    869  CG  GLU A 115       8.219   7.609  -5.758  1.00 92.25           C  
ATOM    870  CD  GLU A 115       9.281   8.242  -4.871  1.00 92.25           C  
ATOM    871  OE1 GLU A 115       8.938   9.094  -4.020  1.00 92.25           O  
ATOM    872  OE2 GLU A 115      10.469   7.883  -5.031  1.00 92.25           O  
ATOM    873  N   LEU A 116       7.027   5.410  -3.398  1.00 93.19           N  
ATOM    874  CA  LEU A 116       5.734   5.254  -2.742  1.00 93.19           C  
ATOM    875  C   LEU A 116       5.293   6.562  -2.096  1.00 93.19           C  
ATOM    876  CB  LEU A 116       5.801   4.145  -1.688  1.00 93.19           C  
ATOM    877  O   LEU A 116       4.598   6.551  -1.076  1.00 93.19           O  
ATOM    878  CG  LEU A 116       5.938   2.717  -2.215  1.00 93.19           C  
ATOM    879  CD1 LEU A 116       6.199   1.751  -1.065  1.00 93.19           C  
ATOM    880  CD2 LEU A 116       4.691   2.309  -2.990  1.00 93.19           C  
ATOM    881  N   SER A 117       5.668   7.637  -2.709  1.00 93.25           N  
ATOM    882  CA  SER A 117       5.207   8.938  -2.234  1.00 93.25           C  
ATOM    883  C   SER A 117       3.721   9.133  -2.508  1.00 93.25           C  
ATOM    884  CB  SER A 117       6.008  10.062  -2.891  1.00 93.25           C  
ATOM    885  O   SER A 117       3.225   8.750  -3.568  1.00 93.25           O  
ATOM    886  OG  SER A 117       5.414  11.320  -2.631  1.00 93.25           O  
ATOM    887  N   PRO A 118       2.986   9.703  -1.509  1.00 92.56           N  
ATOM    888  CA  PRO A 118       1.562   9.961  -1.735  1.00 92.56           C  
ATOM    889  C   PRO A 118       1.310  10.867  -2.938  1.00 92.56           C  
ATOM    890  CB  PRO A 118       1.115  10.641  -0.437  1.00 92.56           C  
ATOM    891  O   PRO A 118       0.200  10.891  -3.477  1.00 92.56           O  
ATOM    892  CG  PRO A 118       2.072  10.148   0.600  1.00 92.56           C  
ATOM    893  CD  PRO A 118       3.414   9.945  -0.046  1.00 92.56           C  
ATOM    894  N   ALA A 119       2.344  11.562  -3.463  1.00 93.06           N  
ATOM    895  CA  ALA A 119       2.229  12.461  -4.613  1.00 93.06           C  
ATOM    896  C   ALA A 119       2.217  11.672  -5.922  1.00 93.06           C  
ATOM    897  CB  ALA A 119       3.369  13.469  -4.617  1.00 93.06           C  
ATOM    898  O   ALA A 119       1.624  12.109  -6.910  1.00 93.06           O  
ATOM    899  N   THR A 120       2.775  10.547  -5.918  1.00 93.88           N  
ATOM    900  CA  THR A 120       2.947   9.844  -7.188  1.00 93.88           C  
ATOM    901  C   THR A 120       2.293   8.469  -7.141  1.00 93.88           C  
ATOM    902  CB  THR A 120       4.438   9.695  -7.543  1.00 93.88           C  
ATOM    903  O   THR A 120       2.154   7.809  -8.172  1.00 93.88           O  
ATOM    904  CG2 THR A 120       5.090  11.062  -7.762  1.00 93.88           C  
ATOM    905  OG1 THR A 120       5.113   9.023  -6.477  1.00 93.88           O  
ATOM    906  N   THR A 121       1.945   8.016  -5.973  1.00 95.56           N  
ATOM    907  CA  THR A 121       1.349   6.699  -5.797  1.00 95.56           C  
ATOM    908  C   THR A 121      -0.091   6.816  -5.305  1.00 95.56           C  
ATOM    909  CB  THR A 121       2.162   5.844  -4.805  1.00 95.56           C  
ATOM    910  O   THR A 121      -0.410   7.703  -4.508  1.00 95.56           O  
ATOM    911  CG2 THR A 121       1.551   4.457  -4.645  1.00 95.56           C  
ATOM    912  OG1 THR A 121       3.504   5.711  -5.289  1.00 95.56           O  
ATOM    913  N   ALA A 122      -0.911   5.898  -5.863  1.00 97.00           N  
ATOM    914  CA  ALA A 122      -2.312   5.926  -5.449  1.00 97.00           C  
ATOM    915  C   ALA A 122      -2.717   4.602  -4.805  1.00 97.00           C  
ATOM    916  CB  ALA A 122      -3.215   6.227  -6.645  1.00 97.00           C  
ATOM    917  O   ALA A 122      -2.242   3.537  -5.207  1.00 97.00           O  
ATOM    918  N   ILE A 123      -3.508   4.707  -3.738  1.00 98.12           N  
ATOM    919  CA  ILE A 123      -4.098   3.539  -3.096  1.00 98.12           C  
ATOM    920  C   ILE A 123      -5.621   3.645  -3.131  1.00 98.12           C  
ATOM    921  CB  ILE A 123      -3.605   3.387  -1.640  1.00 98.12           C  
ATOM    922  O   ILE A 123      -6.191   4.648  -2.697  1.00 98.12           O  
ATOM    923  CG1 ILE A 123      -2.082   3.219  -1.606  1.00 98.12           C  
ATOM    924  CG2 ILE A 123      -4.301   2.205  -0.956  1.00 98.12           C  
ATOM    925  CD1 ILE A 123      -1.497   3.139  -0.203  1.00 98.12           C  
ATOM    926  N   SER A 124      -6.230   2.516  -3.645  1.00 98.00           N  
ATOM    927  CA  SER A 124      -7.684   2.475  -3.732  1.00 98.00           C  
ATOM    928  C   SER A 124      -8.250   1.281  -2.971  1.00 98.00           C  
ATOM    929  CB  SER A 124      -8.133   2.420  -5.191  1.00 98.00           C  
ATOM    930  O   SER A 124      -7.578   0.260  -2.818  1.00 98.00           O  
ATOM    931  OG  SER A 124      -7.578   3.494  -5.930  1.00 98.00           O  
ATOM    932  N   PHE A 125      -9.398   1.521  -2.488  1.00 97.75           N  
ATOM    933  CA  PHE A 125     -10.086   0.472  -1.745  1.00 97.75           C  
ATOM    934  C   PHE A 125     -11.484   0.231  -2.314  1.00 97.75           C  
ATOM    935  CB  PHE A 125     -10.188   0.836  -0.260  1.00 97.75           C  
ATOM    936  O   PHE A 125     -12.227   1.181  -2.576  1.00 97.75           O  
ATOM    937  CG  PHE A 125     -10.953  -0.160   0.562  1.00 97.75           C  
ATOM    938  CD1 PHE A 125     -12.305   0.041   0.835  1.00 97.75           C  
ATOM    939  CD2 PHE A 125     -10.336  -1.298   1.060  1.00 97.75           C  
ATOM    940  CE1 PHE A 125     -13.023  -0.880   1.596  1.00 97.75           C  
ATOM    941  CE2 PHE A 125     -11.047  -2.221   1.820  1.00 97.75           C  
ATOM    942  CZ  PHE A 125     -12.391  -2.010   2.088  1.00 97.75           C  
ATOM    943  N   THR A 126     -11.758  -1.141  -2.438  1.00 96.88           N  
ATOM    944  CA  THR A 126     -13.070  -1.490  -2.967  1.00 96.88           C  
ATOM    945  C   THR A 126     -13.688  -2.637  -2.168  1.00 96.88           C  
ATOM    946  CB  THR A 126     -12.984  -1.884  -4.453  1.00 96.88           C  
ATOM    947  O   THR A 126     -13.016  -3.631  -1.882  1.00 96.88           O  
ATOM    948  CG2 THR A 126     -14.375  -2.125  -5.035  1.00 96.88           C  
ATOM    949  OG1 THR A 126     -12.352  -0.829  -5.184  1.00 96.88           O  
ATOM    950  N   ALA A 127     -14.898  -2.404  -1.761  1.00 94.94           N  
ATOM    951  CA  ALA A 127     -15.805  -3.422  -1.232  1.00 94.94           C  
ATOM    952  C   ALA A 127     -17.141  -3.387  -1.953  1.00 94.94           C  
ATOM    953  CB  ALA A 127     -16.000  -3.229   0.269  1.00 94.94           C  
ATOM    954  O   ALA A 127     -18.078  -2.699  -1.519  1.00 94.94           O  
ATOM    955  N   SER A 128     -17.250  -4.133  -2.996  1.00 89.44           N  
ATOM    956  CA  SER A 128     -18.328  -4.004  -3.955  1.00 89.44           C  
ATOM    957  C   SER A 128     -19.656  -4.461  -3.352  1.00 89.44           C  
ATOM    958  CB  SER A 128     -18.031  -4.812  -5.219  1.00 89.44           C  
ATOM    959  O   SER A 128     -20.703  -3.848  -3.590  1.00 89.44           O  
ATOM    960  OG  SER A 128     -16.875  -4.328  -5.859  1.00 89.44           O  
ATOM    961  N   SER A 129     -19.594  -5.477  -2.547  1.00 89.69           N  
ATOM    962  CA  SER A 129     -20.828  -6.004  -1.955  1.00 89.69           C  
ATOM    963  C   SER A 129     -21.453  -4.992  -1.008  1.00 89.69           C  
ATOM    964  CB  SER A 129     -20.547  -7.309  -1.208  1.00 89.69           C  
ATOM    965  O   SER A 129     -22.672  -4.996  -0.812  1.00 89.69           O  
ATOM    966  OG  SER A 129     -20.094  -8.312  -2.100  1.00 89.69           O  
ATOM    967  N   SER A 130     -20.672  -4.094  -0.481  1.00 90.50           N  
ATOM    968  CA  SER A 130     -21.125  -3.084   0.463  1.00 90.50           C  
ATOM    969  C   SER A 130     -21.250  -1.718  -0.203  1.00 90.50           C  
ATOM    970  CB  SER A 130     -20.188  -2.994   1.662  1.00 90.50           C  
ATOM    971  O   SER A 130     -21.594  -0.729   0.452  1.00 90.50           O  
ATOM    972  OG  SER A 130     -20.172  -4.215   2.381  1.00 90.50           O  
ATOM    973  N   GLY A 131     -20.984  -1.639  -1.510  1.00 91.88           N  
ATOM    974  CA  GLY A 131     -21.109  -0.422  -2.295  1.00 91.88           C  
ATOM    975  C   GLY A 131     -20.031   0.596  -2.004  1.00 91.88           C  
ATOM    976  O   GLY A 131     -20.234   1.800  -2.156  1.00 91.88           O  
ATOM    977  N   ILE A 132     -18.922   0.178  -1.489  1.00 94.81           N  
ATOM    978  CA  ILE A 132     -17.812   1.067  -1.161  1.00 94.81           C  
ATOM    979  C   ILE A 132     -16.766   1.015  -2.270  1.00 94.81           C  
ATOM    980  CB  ILE A 132     -17.188   0.699   0.198  1.00 94.81           C  
ATOM    981  O   ILE A 132     -16.281  -0.063  -2.625  1.00 94.81           O  
ATOM    982  CG1 ILE A 132     -18.234   0.764   1.313  1.00 94.81           C  
ATOM    983  CG2 ILE A 132     -16.000   1.619   0.506  1.00 94.81           C  
ATOM    984  CD1 ILE A 132     -18.734   2.170   1.607  1.00 94.81           C  
ATOM    985  N   GLU A 133     -16.516   2.182  -2.838  1.00 95.81           N  
ATOM    986  CA  GLU A 133     -15.453   2.373  -3.822  1.00 95.81           C  
ATOM    987  C   GLU A 133     -14.688   3.668  -3.562  1.00 95.81           C  
ATOM    988  CB  GLU A 133     -16.031   2.379  -5.238  1.00 95.81           C  
ATOM    989  O   GLU A 133     -15.211   4.762  -3.801  1.00 95.81           O  
ATOM    990  CG  GLU A 133     -16.734   1.083  -5.625  1.00 95.81           C  
ATOM    991  CD  GLU A 133     -17.234   1.075  -7.059  1.00 95.81           C  
ATOM    992  OE1 GLU A 133     -17.750   0.030  -7.516  1.00 95.81           O  
ATOM    993  OE2 GLU A 133     -17.109   2.121  -7.734  1.00 95.81           O  
ATOM    994  N   LEU A 134     -13.570   3.508  -3.062  1.00 96.69           N  
ATOM    995  CA  LEU A 134     -12.742   4.656  -2.719  1.00 96.69           C  
ATOM    996  C   LEU A 134     -11.500   4.719  -3.604  1.00 96.69           C  
ATOM    997  CB  LEU A 134     -12.328   4.598  -1.245  1.00 96.69           C  
ATOM    998  O   LEU A 134     -10.789   3.725  -3.752  1.00 96.69           O  
ATOM    999  CG  LEU A 134     -13.461   4.504  -0.225  1.00 96.69           C  
ATOM   1000  CD1 LEU A 134     -12.898   4.246   1.170  1.00 96.69           C  
ATOM   1001  CD2 LEU A 134     -14.305   5.777  -0.242  1.00 96.69           C  
ATOM   1002  N   SER A 135     -11.383   5.930  -4.168  1.00 96.25           N  
ATOM   1003  CA  SER A 135     -10.227   6.121  -5.035  1.00 96.25           C  
ATOM   1004  C   SER A 135      -9.195   7.039  -4.391  1.00 96.25           C  
ATOM   1005  CB  SER A 135     -10.664   6.699  -6.387  1.00 96.25           C  
ATOM   1006  O   SER A 135      -9.555   8.023  -3.740  1.00 96.25           O  
ATOM   1007  OG  SER A 135      -9.539   6.914  -7.223  1.00 96.25           O  
ATOM   1008  N   ASN A 136      -7.992   6.609  -4.445  1.00 96.12           N  
ATOM   1009  CA  ASN A 136      -6.809   7.340  -4.004  1.00 96.12           C  
ATOM   1010  C   ASN A 136      -6.957   7.832  -2.566  1.00 96.12           C  
ATOM   1011  CB  ASN A 136      -6.527   8.516  -4.938  1.00 96.12           C  
ATOM   1012  O   ASN A 136      -7.043   9.039  -2.322  1.00 96.12           O  
ATOM   1013  CG  ASN A 136      -5.188   9.180  -4.660  1.00 96.12           C  
ATOM   1014  ND2 ASN A 136      -5.004  10.391  -5.172  1.00 96.12           N  
ATOM   1015  OD1 ASN A 136      -4.328   8.602  -3.988  1.00 96.12           O  
ATOM   1016  N   ILE A 137      -6.914   6.930  -1.705  1.00 96.81           N  
ATOM   1017  CA  ILE A 137      -7.078   7.234  -0.287  1.00 96.81           C  
ATOM   1018  C   ILE A 137      -5.707   7.328   0.382  1.00 96.81           C  
ATOM   1019  CB  ILE A 137      -7.949   6.168   0.420  1.00 96.81           C  
ATOM   1020  O   ILE A 137      -5.609   7.363   1.610  1.00 96.81           O  
ATOM   1021  CG1 ILE A 137      -7.352   4.773   0.219  1.00 96.81           C  
ATOM   1022  CG2 ILE A 137      -9.391   6.227  -0.089  1.00 96.81           C  
ATOM   1023  CD1 ILE A 137      -8.031   3.686   1.042  1.00 96.81           C  
ATOM   1024  N   TYR A 138      -4.609   7.406  -0.336  1.00 96.56           N  
ATOM   1025  CA  TYR A 138      -3.244   7.473   0.171  1.00 96.56           C  
ATOM   1026  C   TYR A 138      -2.887   8.891   0.593  1.00 96.56           C  
ATOM   1027  CB  TYR A 138      -2.254   6.977  -0.888  1.00 96.56           C  
ATOM   1028  O   TYR A 138      -2.729   9.773  -0.252  1.00 96.56           O  
ATOM   1029  CG  TYR A 138      -0.842   6.832  -0.376  1.00 96.56           C  
ATOM   1030  CD1 TYR A 138       0.246   6.941  -1.238  1.00 96.56           C  
ATOM   1031  CD2 TYR A 138      -0.593   6.582   0.969  1.00 96.56           C  
ATOM   1032  CE1 TYR A 138       1.550   6.805  -0.772  1.00 96.56           C  
ATOM   1033  CE2 TYR A 138       0.706   6.445   1.446  1.00 96.56           C  
ATOM   1034  OH  TYR A 138       3.059   6.422   1.037  1.00 96.56           O  
ATOM   1035  CZ  TYR A 138       1.770   6.559   0.570  1.00 96.56           C  
ATOM   1036  N   VAL A 139      -2.664   9.070   1.913  1.00 93.00           N  
ATOM   1037  CA  VAL A 139      -2.545  10.445   2.391  1.00 93.00           C  
ATOM   1038  C   VAL A 139      -1.161  10.656   3.002  1.00 93.00           C  
ATOM   1039  CB  VAL A 139      -3.643  10.781   3.424  1.00 93.00           C  
ATOM   1040  O   VAL A 139      -0.514  11.672   2.744  1.00 93.00           O  
ATOM   1041  CG1 VAL A 139      -3.461  12.203   3.957  1.00 93.00           C  
ATOM   1042  CG2 VAL A 139      -5.027  10.609   2.805  1.00 93.00           C  
ATOM   1043  N   PHE A 140      -0.690   9.664   3.830  1.00 91.19           N  
ATOM   1044  CA  PHE A 140       0.558   9.859   4.555  1.00 91.19           C  
ATOM   1045  C   PHE A 140       1.551   8.750   4.238  1.00 91.19           C  
ATOM   1046  CB  PHE A 140       0.300   9.914   6.066  1.00 91.19           C  
ATOM   1047  O   PHE A 140       1.154   7.613   3.959  1.00 91.19           O  
ATOM   1048  CG  PHE A 140      -0.582  11.062   6.488  1.00 91.19           C  
ATOM   1049  CD1 PHE A 140      -0.107  12.367   6.461  1.00 91.19           C  
ATOM   1050  CD2 PHE A 140      -1.885  10.828   6.906  1.00 91.19           C  
ATOM   1051  CE1 PHE A 140      -0.920  13.430   6.852  1.00 91.19           C  
ATOM   1052  CE2 PHE A 140      -2.703  11.891   7.297  1.00 91.19           C  
ATOM   1053  CZ  PHE A 140      -2.219  13.188   7.270  1.00 91.19           C  
ATOM   1054  N   SER A 141       2.865   9.211   4.250  1.00 90.69           N  
ATOM   1055  CA  SER A 141       3.973   8.258   4.242  1.00 90.69           C  
ATOM   1056  C   SER A 141       4.926   8.516   5.406  1.00 90.69           C  
ATOM   1057  CB  SER A 141       4.734   8.336   2.920  1.00 90.69           C  
ATOM   1058  O   SER A 141       5.430   9.625   5.570  1.00 90.69           O  
ATOM   1059  OG  SER A 141       5.891   7.512   2.957  1.00 90.69           O  
ATOM   1060  N   LEU A 142       5.098   7.473   6.207  1.00 89.56           N  
ATOM   1061  CA  LEU A 142       6.031   7.598   7.320  1.00 89.56           C  
ATOM   1062  C   LEU A 142       7.418   7.102   6.926  1.00 89.56           C  
ATOM   1063  CB  LEU A 142       5.523   6.816   8.539  1.00 89.56           C  
ATOM   1064  O   LEU A 142       8.281   6.902   7.785  1.00 89.56           O  
ATOM   1065  CG  LEU A 142       4.207   7.301   9.148  1.00 89.56           C  
ATOM   1066  CD1 LEU A 142       3.797   6.395  10.305  1.00 89.56           C  
ATOM   1067  CD2 LEU A 142       4.336   8.750   9.617  1.00 89.56           C  
ATOM   1068  N   MET A 143       7.676   6.973   5.680  1.00 85.50           N  
ATOM   1069  CA  MET A 143       8.938   6.477   5.141  1.00 85.50           C  
ATOM   1070  C   MET A 143       9.961   7.598   5.023  1.00 85.50           C  
ATOM   1071  CB  MET A 143       8.719   5.820   3.777  1.00 85.50           C  
ATOM   1072  O   MET A 143      11.164   7.348   5.039  1.00 85.50           O  
ATOM   1073  CG  MET A 143       7.758   4.641   3.811  1.00 85.50           C  
ATOM   1074  SD  MET A 143       7.406   3.971   2.139  1.00 85.50           S  
ATOM   1075  CE  MET A 143       9.047   3.322   1.705  1.00 85.50           C  
ATOM   1076  N   SER A 144       9.609   8.797   4.938  1.00 80.12           N  
ATOM   1077  CA  SER A 144      10.492   9.938   4.703  1.00 80.12           C  
ATOM   1078  C   SER A 144      10.695  10.750   5.977  1.00 80.12           C  
ATOM   1079  CB  SER A 144       9.938  10.828   3.598  1.00 80.12           C  
ATOM   1080  O   SER A 144      11.445  11.727   5.980  1.00 80.12           O  
ATOM   1081  OG  SER A 144       8.781  11.523   4.047  1.00 80.12           O  
ATOM   1082  N   TYR A 145      10.297  10.234   7.195  1.00 69.12           N  
ATOM   1083  CA  TYR A 145      10.219  11.156   8.320  1.00 69.12           C  
ATOM   1084  C   TYR A 145      11.375  10.922   9.297  1.00 69.12           C  
ATOM   1085  CB  TYR A 145       8.883  11.016   9.047  1.00 69.12           C  
ATOM   1086  O   TYR A 145      11.336  11.398  10.430  1.00 69.12           O  
ATOM   1087  CG  TYR A 145       7.723  11.641   8.320  1.00 69.12           C  
ATOM   1088  CD1 TYR A 145       7.496  13.016   8.383  1.00 69.12           C  
ATOM   1089  CD2 TYR A 145       6.848  10.867   7.566  1.00 69.12           C  
ATOM   1090  CE1 TYR A 145       6.426  13.602   7.711  1.00 69.12           C  
ATOM   1091  CE2 TYR A 145       5.773  11.438   6.895  1.00 69.12           C  
ATOM   1092  OH  TYR A 145       4.512  13.383   6.305  1.00 69.12           O  
ATOM   1093  CZ  TYR A 145       5.574  12.805   6.969  1.00 69.12           C  
ATOM   1094  N   VAL A 146      12.492  10.430   8.828  1.00 59.41           N  
ATOM   1095  CA  VAL A 146      13.625  10.070   9.688  1.00 59.41           C  
ATOM   1096  C   VAL A 146      14.250  11.336  10.266  1.00 59.41           C  
ATOM   1097  CB  VAL A 146      14.688   9.250   8.914  1.00 59.41           C  
ATOM   1098  O   VAL A 146      14.820  11.312  11.359  1.00 59.41           O  
ATOM   1099  CG1 VAL A 146      15.531   8.430   9.883  1.00 59.41           C  
ATOM   1100  CG2 VAL A 146      14.016   8.352   7.883  1.00 59.41           C  
ATOM   1101  N   SER A 147      13.719  12.633   9.945  1.00 59.66           N  
ATOM   1102  CA  SER A 147      14.336  13.820  10.516  1.00 59.66           C  
ATOM   1103  C   SER A 147      13.438  14.453  11.578  1.00 59.66           C  
ATOM   1104  CB  SER A 147      14.656  14.844   9.422  1.00 59.66           C  
ATOM   1105  O   SER A 147      13.820  15.438  12.211  1.00 59.66           O  
ATOM   1106  OG  SER A 147      13.531  15.047   8.586  1.00 59.66           O  
ATOM   1107  N   ASN A 148      12.328  13.852  11.844  1.00 67.81           N  
ATOM   1108  CA  ASN A 148      11.430  14.375  12.867  1.00 67.81           C  
ATOM   1109  C   ASN A 148      11.742  13.781  14.242  1.00 67.81           C  
ATOM   1110  CB  ASN A 148       9.969  14.094  12.492  1.00 67.81           C  
ATOM   1111  O   ASN A 148      11.734  12.562  14.414  1.00 67.81           O  
ATOM   1112  CG  ASN A 148       8.984  14.820  13.398  1.00 67.81           C  
ATOM   1113  ND2 ASN A 148       8.109  15.617  12.805  1.00 67.81           N  
ATOM   1114  OD1 ASN A 148       9.023  14.656  14.625  1.00 67.81           O  
ATOM   1115  N   TYR A 149      12.289  14.672  15.133  1.00 63.66           N  
ATOM   1116  CA  TYR A 149      12.727  14.281  16.469  1.00 63.66           C  
ATOM   1117  C   TYR A 149      11.672  13.422  17.156  1.00 63.66           C  
ATOM   1118  CB  TYR A 149      13.016  15.523  17.328  1.00 63.66           C  
ATOM   1119  O   TYR A 149      12.000  12.391  17.750  1.00 63.66           O  
ATOM   1120  CG  TYR A 149      13.391  15.203  18.750  1.00 63.66           C  
ATOM   1121  CD1 TYR A 149      12.461  15.312  19.781  1.00 63.66           C  
ATOM   1122  CD2 TYR A 149      14.680  14.805  19.078  1.00 63.66           C  
ATOM   1123  CE1 TYR A 149      12.797  15.023  21.094  1.00 63.66           C  
ATOM   1124  CE2 TYR A 149      15.039  14.508  20.391  1.00 63.66           C  
ATOM   1125  OH  TYR A 149      14.430  14.336  22.688  1.00 63.66           O  
ATOM   1126  CZ  TYR A 149      14.086  14.625  21.391  1.00 63.66           C  
ATOM   1127  N   TYR A 150      10.438  13.625  16.984  1.00 67.12           N  
ATOM   1128  CA  TYR A 150       9.352  12.984  17.719  1.00 67.12           C  
ATOM   1129  C   TYR A 150       8.992  11.641  17.078  1.00 67.12           C  
ATOM   1130  CB  TYR A 150       8.117  13.891  17.750  1.00 67.12           C  
ATOM   1131  O   TYR A 150       8.648  10.688  17.781  1.00 67.12           O  
ATOM   1132  CG  TYR A 150       8.328  15.172  18.516  1.00 67.12           C  
ATOM   1133  CD1 TYR A 150       8.398  15.164  19.906  1.00 67.12           C  
ATOM   1134  CD2 TYR A 150       8.461  16.391  17.859  1.00 67.12           C  
ATOM   1135  CE1 TYR A 150       8.586  16.344  20.625  1.00 67.12           C  
ATOM   1136  CE2 TYR A 150       8.656  17.578  18.562  1.00 67.12           C  
ATOM   1137  OH  TYR A 150       8.906  18.703  20.656  1.00 67.12           O  
ATOM   1138  CZ  TYR A 150       8.719  17.531  19.953  1.00 67.12           C  
ATOM   1139  N   VAL A 151       9.141  11.445  15.820  1.00 71.00           N  
ATOM   1140  CA  VAL A 151       8.938  10.195  15.094  1.00 71.00           C  
ATOM   1141  C   VAL A 151      10.109   9.250  15.359  1.00 71.00           C  
ATOM   1142  CB  VAL A 151       8.781  10.438  13.578  1.00 71.00           C  
ATOM   1143  O   VAL A 151       9.922   8.031  15.453  1.00 71.00           O  
ATOM   1144  CG1 VAL A 151       8.664   9.109  12.828  1.00 71.00           C  
ATOM   1145  CG2 VAL A 151       7.570  11.320  13.305  1.00 71.00           C  
ATOM   1146  N   THR A 152      11.219   9.727  15.641  1.00 65.38           N  
ATOM   1147  CA  THR A 152      12.445   8.961  15.852  1.00 65.38           C  
ATOM   1148  C   THR A 152      12.383   8.180  17.156  1.00 65.38           C  
ATOM   1149  CB  THR A 152      13.688   9.867  15.852  1.00 65.38           C  
ATOM   1150  O   THR A 152      13.055   7.164  17.312  1.00 65.38           O  
ATOM   1151  CG2 THR A 152      13.938  10.453  14.461  1.00 65.38           C  
ATOM   1152  OG1 THR A 152      13.484  10.945  16.781  1.00 65.38           O  
ATOM   1153  N   GLN A 153      11.422   8.570  18.016  1.00 72.12           N  
ATOM   1154  CA  GLN A 153      11.281   7.879  19.297  1.00 72.12           C  
ATOM   1155  C   GLN A 153      10.469   6.598  19.141  1.00 72.12           C  
ATOM   1156  CB  GLN A 153      10.633   8.797  20.328  1.00 72.12           C  
ATOM   1157  O   GLN A 153      10.625   5.660  19.922  1.00 72.12           O  
ATOM   1158  CG  GLN A 153      11.523   9.945  20.781  1.00 72.12           C  
ATOM   1159  CD  GLN A 153      11.031  10.609  22.047  1.00 72.12           C  
ATOM   1160  NE2 GLN A 153      10.531  11.828  21.922  1.00 72.12           N  
ATOM   1161  OE1 GLN A 153      11.109  10.023  23.141  1.00 72.12           O  
ATOM   1162  N   THR A 154       9.812   6.508  18.094  1.00 78.25           N  
ATOM   1163  CA  THR A 154       8.953   5.352  17.875  1.00 78.25           C  
ATOM   1164  C   THR A 154       9.547   4.426  16.828  1.00 78.25           C  
ATOM   1165  CB  THR A 154       7.539   5.781  17.453  1.00 78.25           C  
ATOM   1166  O   THR A 154       9.156   3.260  16.719  1.00 78.25           O  
ATOM   1167  CG2 THR A 154       6.668   6.109  18.656  1.00 78.25           C  
ATOM   1168  OG1 THR A 154       7.633   6.941  16.609  1.00 78.25           O  
ATOM   1169  N   VAL A 155      10.539   4.938  16.125  1.00 83.62           N  
ATOM   1170  CA  VAL A 155      11.188   4.184  15.062  1.00 83.62           C  
ATOM   1171  C   VAL A 155      12.406   3.451  15.609  1.00 83.62           C  
ATOM   1172  CB  VAL A 155      11.602   5.102  13.883  1.00 83.62           C  
ATOM   1173  O   VAL A 155      13.172   4.012  16.406  1.00 83.62           O  
ATOM   1174  CG1 VAL A 155      12.383   4.316  12.836  1.00 83.62           C  
ATOM   1175  CG2 VAL A 155      10.367   5.754  13.266  1.00 83.62           C  
ATOM   1176  N   SER A 156      12.438   2.160  15.336  1.00 85.56           N  
ATOM   1177  CA  SER A 156      13.602   1.359  15.695  1.00 85.56           C  
ATOM   1178  C   SER A 156      14.625   1.326  14.562  1.00 85.56           C  
ATOM   1179  CB  SER A 156      13.188  -0.066  16.062  1.00 85.56           C  
ATOM   1180  O   SER A 156      14.273   1.541  13.398  1.00 85.56           O  
ATOM   1181  OG  SER A 156      12.281  -0.062  17.156  1.00 85.56           O  
ATOM   1182  N   ASN A 157      15.883   1.252  14.938  1.00 86.00           N  
ATOM   1183  CA  ASN A 157      16.938   1.174  13.938  1.00 86.00           C  
ATOM   1184  C   ASN A 157      17.953   0.084  14.273  1.00 86.00           C  
ATOM   1185  CB  ASN A 157      17.641   2.525  13.797  1.00 86.00           C  
ATOM   1186  O   ASN A 157      18.109  -0.278  15.445  1.00 86.00           O  
ATOM   1187  CG  ASN A 157      18.250   3.012  15.094  1.00 86.00           C  
ATOM   1188  ND2 ASN A 157      18.047   4.293  15.398  1.00 86.00           N  
ATOM   1189  OD1 ASN A 157      18.875   2.246  15.828  1.00 86.00           O  
ATOM   1190  N   GLN A 158      18.391  -0.516  13.195  1.00 84.88           N  
ATOM   1191  CA  GLN A 158      19.438  -1.530  13.297  1.00 84.88           C  
ATOM   1192  C   GLN A 158      20.547  -1.286  12.281  1.00 84.88           C  
ATOM   1193  CB  GLN A 158      18.844  -2.930  13.102  1.00 84.88           C  
ATOM   1194  O   GLN A 158      20.281  -1.020  11.109  1.00 84.88           O  
ATOM   1195  CG  GLN A 158      19.844  -4.055  13.336  1.00 84.88           C  
ATOM   1196  CD  GLN A 158      19.250  -5.430  13.086  1.00 84.88           C  
ATOM   1197  NE2 GLN A 158      20.031  -6.312  12.477  1.00 84.88           N  
ATOM   1198  OE1 GLN A 158      18.094  -5.691  13.453  1.00 84.88           O  
ATOM   1199  N   SER A 159      21.844  -1.312  12.828  1.00 86.06           N  
ATOM   1200  CA  SER A 159      22.984  -1.113  11.930  1.00 86.06           C  
ATOM   1201  C   SER A 159      23.688  -2.434  11.625  1.00 86.06           C  
ATOM   1202  CB  SER A 159      23.984  -0.128  12.539  1.00 86.06           C  
ATOM   1203  O   SER A 159      24.000  -3.201  12.539  1.00 86.06           O  
ATOM   1204  OG  SER A 159      23.391   1.154  12.688  1.00 86.06           O  
ATOM   1205  N   GLN A 160      23.672  -2.775  10.406  1.00 80.81           N  
ATOM   1206  CA  GLN A 160      24.344  -3.973   9.922  1.00 80.81           C  
ATOM   1207  C   GLN A 160      25.141  -3.682   8.656  1.00 80.81           C  
ATOM   1208  CB  GLN A 160      23.344  -5.098   9.664  1.00 80.81           C  
ATOM   1209  O   GLN A 160      24.609  -3.125   7.691  1.00 80.81           O  
ATOM   1210  CG  GLN A 160      23.984  -6.465   9.469  1.00 80.81           C  
ATOM   1211  CD  GLN A 160      22.984  -7.531   9.070  1.00 80.81           C  
ATOM   1212  NE2 GLN A 160      23.234  -8.766   9.492  1.00 80.81           N  
ATOM   1213  OE1 GLN A 160      21.984  -7.246   8.391  1.00 80.81           O  
ATOM   1214  N   GLY A 161      26.500  -4.086   8.680  1.00 82.31           N  
ATOM   1215  CA  GLY A 161      27.312  -3.963   7.473  1.00 82.31           C  
ATOM   1216  C   GLY A 161      27.500  -2.523   7.031  1.00 82.31           C  
ATOM   1217  O   GLY A 161      27.531  -2.236   5.836  1.00 82.31           O  
ATOM   1218  N   GLY A 162      27.516  -1.484   7.945  1.00 81.94           N  
ATOM   1219  CA  GLY A 162      27.781  -0.086   7.648  1.00 81.94           C  
ATOM   1220  C   GLY A 162      26.547   0.671   7.199  1.00 81.94           C  
ATOM   1221  O   GLY A 162      26.641   1.836   6.805  1.00 81.94           O  
ATOM   1222  N   GLN A 163      25.359  -0.088   7.160  1.00 83.25           N  
ATOM   1223  CA  GLN A 163      24.062   0.500   6.805  1.00 83.25           C  
ATOM   1224  C   GLN A 163      23.109   0.463   7.988  1.00 83.25           C  
ATOM   1225  CB  GLN A 163      23.453  -0.224   5.605  1.00 83.25           C  
ATOM   1226  O   GLN A 163      23.156  -0.457   8.805  1.00 83.25           O  
ATOM   1227  CG  GLN A 163      24.328  -0.180   4.355  1.00 83.25           C  
ATOM   1228  CD  GLN A 163      24.484   1.224   3.801  1.00 83.25           C  
ATOM   1229  NE2 GLN A 163      23.812   1.506   2.695  1.00 83.25           N  
ATOM   1230  OE1 GLN A 163      25.219   2.047   4.367  1.00 83.25           O  
ATOM   1231  N   THR A 164      22.312   1.602   8.195  1.00 84.44           N  
ATOM   1232  CA  THR A 164      21.297   1.653   9.242  1.00 84.44           C  
ATOM   1233  C   THR A 164      19.906   1.458   8.656  1.00 84.44           C  
ATOM   1234  CB  THR A 164      21.359   2.988  10.008  1.00 84.44           C  
ATOM   1235  O   THR A 164      19.531   2.143   7.699  1.00 84.44           O  
ATOM   1236  CG2 THR A 164      20.344   3.016  11.141  1.00 84.44           C  
ATOM   1237  OG1 THR A 164      22.672   3.164  10.555  1.00 84.44           O  
ATOM   1238  N   TYR A 165      19.219   0.537   9.234  1.00 86.06           N  
ATOM   1239  CA  TYR A 165      17.859   0.227   8.805  1.00 86.06           C  
ATOM   1240  C   TYR A 165      16.828   0.708   9.820  1.00 86.06           C  
ATOM   1241  CB  TYR A 165      17.703  -1.278   8.570  1.00 86.06           C  
ATOM   1242  O   TYR A 165      17.016   0.513  11.023  1.00 86.06           O  
ATOM   1243  CG  TYR A 165      18.641  -1.836   7.527  1.00 86.06           C  
ATOM   1244  CD1 TYR A 165      18.297  -1.814   6.176  1.00 86.06           C  
ATOM   1245  CD2 TYR A 165      19.859  -2.385   7.895  1.00 86.06           C  
ATOM   1246  CE1 TYR A 165      19.156  -2.328   5.215  1.00 86.06           C  
ATOM   1247  CE2 TYR A 165      20.734  -2.902   6.938  1.00 86.06           C  
ATOM   1248  OH  TYR A 165      21.234  -3.379   4.652  1.00 86.06           O  
ATOM   1249  CZ  TYR A 165      20.375  -2.869   5.602  1.00 86.06           C  
ATOM   1250  N   TYR A 166      15.789   1.306   9.281  1.00 85.62           N  
ATOM   1251  CA  TYR A 166      14.727   1.829  10.133  1.00 85.62           C  
ATOM   1252  C   TYR A 166      13.438   1.037   9.945  1.00 85.62           C  
ATOM   1253  CB  TYR A 166      14.477   3.311   9.828  1.00 85.62           C  
ATOM   1254  O   TYR A 166      13.055   0.714   8.820  1.00 85.62           O  
ATOM   1255  CG  TYR A 166      15.680   4.191  10.078  1.00 85.62           C  
ATOM   1256  CD1 TYR A 166      15.883   4.785  11.320  1.00 85.62           C  
ATOM   1257  CD2 TYR A 166      16.609   4.426   9.070  1.00 85.62           C  
ATOM   1258  CE1 TYR A 166      16.984   5.598  11.547  1.00 85.62           C  
ATOM   1259  CE2 TYR A 166      17.719   5.238   9.289  1.00 85.62           C  
ATOM   1260  OH  TYR A 166      19.000   6.621  10.750  1.00 85.62           O  
ATOM   1261  CZ  TYR A 166      17.891   5.820  10.531  1.00 85.62           C  
ATOM   1262  N   TYR A 167      12.781   0.749  11.125  1.00 89.31           N  
ATOM   1263  CA  TYR A 167      11.555  -0.036  11.016  1.00 89.31           C  
ATOM   1264  C   TYR A 167      10.633   0.229  12.203  1.00 89.31           C  
ATOM   1265  CB  TYR A 167      11.883  -1.531  10.930  1.00 89.31           C  
ATOM   1266  O   TYR A 167      11.086   0.687  13.258  1.00 89.31           O  
ATOM   1267  CG  TYR A 167      12.594  -2.068  12.148  1.00 89.31           C  
ATOM   1268  CD1 TYR A 167      13.977  -2.000  12.258  1.00 89.31           C  
ATOM   1269  CD2 TYR A 167      11.875  -2.645  13.195  1.00 89.31           C  
ATOM   1270  CE1 TYR A 167      14.641  -2.494  13.383  1.00 89.31           C  
ATOM   1271  CE2 TYR A 167      12.523  -3.143  14.320  1.00 89.31           C  
ATOM   1272  OH  TYR A 167      14.547  -3.555  15.516  1.00 89.31           O  
ATOM   1273  CZ  TYR A 167      13.906  -3.062  14.406  1.00 89.31           C  
ATOM   1274  N   PHE A 168       9.297   0.055  11.953  1.00 90.69           N  
ATOM   1275  CA  PHE A 168       8.320   0.080  13.039  1.00 90.69           C  
ATOM   1276  C   PHE A 168       8.016  -1.332  13.523  1.00 90.69           C  
ATOM   1277  CB  PHE A 168       7.035   0.772  12.586  1.00 90.69           C  
ATOM   1278  O   PHE A 168       7.824  -2.242  12.711  1.00 90.69           O  
ATOM   1279  CG  PHE A 168       7.176   2.258  12.391  1.00 90.69           C  
ATOM   1280  CD1 PHE A 168       6.910   3.135  13.438  1.00 90.69           C  
ATOM   1281  CD2 PHE A 168       7.578   2.777  11.172  1.00 90.69           C  
ATOM   1282  CE1 PHE A 168       7.043   4.512  13.266  1.00 90.69           C  
ATOM   1283  CE2 PHE A 168       7.711   4.152  10.992  1.00 90.69           C  
ATOM   1284  CZ  PHE A 168       7.441   5.016  12.039  1.00 90.69           C  
ATOM   1285  N   THR A 169       7.996  -1.530  14.805  1.00 89.38           N  
ATOM   1286  CA  THR A 169       7.887  -2.850  15.422  1.00 89.38           C  
ATOM   1287  C   THR A 169       6.461  -3.385  15.305  1.00 89.38           C  
ATOM   1288  CB  THR A 169       8.305  -2.812  16.906  1.00 89.38           C  
ATOM   1289  O   THR A 169       6.238  -4.594  15.391  1.00 89.38           O  
ATOM   1290  CG2 THR A 169       9.805  -2.547  17.047  1.00 89.38           C  
ATOM   1291  OG1 THR A 169       7.582  -1.773  17.578  1.00 89.38           O  
ATOM   1292  N   SER A 170       5.535  -2.430  15.117  1.00 91.12           N  
ATOM   1293  CA  SER A 170       4.133  -2.799  14.969  1.00 91.12           C  
ATOM   1294  C   SER A 170       3.340  -1.699  14.266  1.00 91.12           C  
ATOM   1295  CB  SER A 170       3.510  -3.092  16.344  1.00 91.12           C  
ATOM   1296  O   SER A 170       3.789  -0.553  14.195  1.00 91.12           O  
ATOM   1297  OG  SER A 170       3.203  -1.887  17.016  1.00 91.12           O  
ATOM   1298  N   PRO A 171       2.150  -2.084  13.688  1.00 92.31           N  
ATOM   1299  CA  PRO A 171       1.300  -1.050  13.094  1.00 92.31           C  
ATOM   1300  C   PRO A 171       0.864   0.009  14.109  1.00 92.31           C  
ATOM   1301  CB  PRO A 171       0.094  -1.838  12.578  1.00 92.31           C  
ATOM   1302  O   PRO A 171       0.670   1.172  13.742  1.00 92.31           O  
ATOM   1303  CG  PRO A 171       0.262  -3.211  13.148  1.00 92.31           C  
ATOM   1304  CD  PRO A 171       1.645  -3.322  13.727  1.00 92.31           C  
ATOM   1305  N   TYR A 172       0.745  -0.391  15.359  1.00 93.44           N  
ATOM   1306  CA  TYR A 172       0.350   0.546  16.406  1.00 93.44           C  
ATOM   1307  C   TYR A 172       1.468   1.539  16.703  1.00 93.44           C  
ATOM   1308  CB  TYR A 172      -0.031  -0.204  17.688  1.00 93.44           C  
ATOM   1309  O   TYR A 172       1.207   2.705  17.016  1.00 93.44           O  
ATOM   1310  CG  TYR A 172      -1.252  -1.079  17.531  1.00 93.44           C  
ATOM   1311  CD1 TYR A 172      -2.359  -0.645  16.812  1.00 93.44           C  
ATOM   1312  CD2 TYR A 172      -1.300  -2.342  18.125  1.00 93.44           C  
ATOM   1313  CE1 TYR A 172      -3.488  -1.447  16.672  1.00 93.44           C  
ATOM   1314  CE2 TYR A 172      -2.422  -3.152  17.984  1.00 93.44           C  
ATOM   1315  OH  TYR A 172      -4.621  -3.496  17.125  1.00 93.44           O  
ATOM   1316  CZ  TYR A 172      -3.510  -2.697  17.266  1.00 93.44           C  
ATOM   1317  N   ALA A 173       2.734   1.075  16.656  1.00 92.06           N  
ATOM   1318  CA  ALA A 173       3.859   1.999  16.750  1.00 92.06           C  
ATOM   1319  C   ALA A 173       3.793   3.062  15.656  1.00 92.06           C  
ATOM   1320  CB  ALA A 173       5.180   1.238  16.672  1.00 92.06           C  
ATOM   1321  O   ALA A 173       4.047   4.242  15.914  1.00 92.06           O  
ATOM   1322  N   ALA A 174       3.436   2.652  14.477  1.00 92.62           N  
ATOM   1323  CA  ALA A 174       3.303   3.561  13.344  1.00 92.62           C  
ATOM   1324  C   ALA A 174       2.186   4.574  13.578  1.00 92.62           C  
ATOM   1325  CB  ALA A 174       3.043   2.773  12.062  1.00 92.62           C  
ATOM   1326  O   ALA A 174       2.320   5.750  13.234  1.00 92.62           O  
ATOM   1327  N   LEU A 175       1.090   4.141  14.133  1.00 93.31           N  
ATOM   1328  CA  LEU A 175      -0.032   5.027  14.422  1.00 93.31           C  
ATOM   1329  C   LEU A 175       0.374   6.102  15.430  1.00 93.31           C  
ATOM   1330  CB  LEU A 175      -1.218   4.227  14.969  1.00 93.31           C  
ATOM   1331  O   LEU A 175      -0.009   7.266  15.281  1.00 93.31           O  
ATOM   1332  CG  LEU A 175      -2.090   3.516  13.930  1.00 93.31           C  
ATOM   1333  CD1 LEU A 175      -3.043   2.543  14.617  1.00 93.31           C  
ATOM   1334  CD2 LEU A 175      -2.861   4.531  13.094  1.00 93.31           C  
ATOM   1335  N   VAL A 176       1.114   5.680  16.422  1.00 91.69           N  
ATOM   1336  CA  VAL A 176       1.603   6.645  17.406  1.00 91.69           C  
ATOM   1337  C   VAL A 176       2.496   7.676  16.719  1.00 91.69           C  
ATOM   1338  CB  VAL A 176       2.373   5.945  18.547  1.00 91.69           C  
ATOM   1339  O   VAL A 176       2.387   8.875  16.984  1.00 91.69           O  
ATOM   1340  CG1 VAL A 176       3.035   6.977  19.469  1.00 91.69           C  
ATOM   1341  CG2 VAL A 176       1.438   5.039  19.359  1.00 91.69           C  
ATOM   1342  N   ALA A 177       3.355   7.223  15.867  1.00 90.12           N  
ATOM   1343  CA  ALA A 177       4.230   8.117  15.117  1.00 90.12           C  
ATOM   1344  C   ALA A 177       3.416   9.078  14.250  1.00 90.12           C  
ATOM   1345  CB  ALA A 177       5.191   7.316  14.242  1.00 90.12           C  
ATOM   1346  O   ALA A 177       3.762  10.258  14.133  1.00 90.12           O  
ATOM   1347  N   LEU A 178       2.410   8.578  13.664  1.00 90.12           N  
ATOM   1348  CA  LEU A 178       1.528   9.383  12.820  1.00 90.12           C  
ATOM   1349  C   LEU A 178       0.921  10.531  13.617  1.00 90.12           C  
ATOM   1350  CB  LEU A 178       0.416   8.516  12.227  1.00 90.12           C  
ATOM   1351  O   LEU A 178       0.750  11.633  13.094  1.00 90.12           O  
ATOM   1352  CG  LEU A 178      -0.550   9.211  11.273  1.00 90.12           C  
ATOM   1353  CD1 LEU A 178       0.206   9.766  10.070  1.00 90.12           C  
ATOM   1354  CD2 LEU A 178      -1.646   8.250  10.820  1.00 90.12           C  
ATOM   1355  N   SER A 179       0.576  10.258  14.867  1.00 88.06           N  
ATOM   1356  CA  SER A 179      -0.004  11.289  15.727  1.00 88.06           C  
ATOM   1357  C   SER A 179       0.934  12.477  15.867  1.00 88.06           C  
ATOM   1358  CB  SER A 179      -0.330  10.719  17.109  1.00 88.06           C  
ATOM   1359  O   SER A 179       0.482  13.625  15.969  1.00 88.06           O  
ATOM   1360  OG  SER A 179       0.854  10.492  17.844  1.00 88.06           O  
ATOM   1361  N   GLU A 180       2.199  12.219  15.836  1.00 84.12           N  
ATOM   1362  CA  GLU A 180       3.193  13.281  15.984  1.00 84.12           C  
ATOM   1363  C   GLU A 180       3.268  14.133  14.719  1.00 84.12           C  
ATOM   1364  CB  GLU A 180       4.570  12.688  16.297  1.00 84.12           C  
ATOM   1365  O   GLU A 180       3.418  15.359  14.805  1.00 84.12           O  
ATOM   1366  CG  GLU A 180       4.633  11.953  17.625  1.00 84.12           C  
ATOM   1367  CD  GLU A 180       4.379  12.859  18.828  1.00 84.12           C  
ATOM   1368  OE1 GLU A 180       4.285  12.352  19.969  1.00 84.12           O  
ATOM   1369  OE2 GLU A 180       4.266  14.094  18.609  1.00 84.12           O  
ATOM   1370  N   ILE A 181       3.055  13.500  13.656  1.00 79.62           N  
ATOM   1371  CA  ILE A 181       3.123  14.188  12.367  1.00 79.62           C  
ATOM   1372  C   ILE A 181       1.905  15.094  12.195  1.00 79.62           C  
ATOM   1373  CB  ILE A 181       3.207  13.180  11.195  1.00 79.62           C  
ATOM   1374  O   ILE A 181       2.031  16.234  11.742  1.00 79.62           O  
ATOM   1375  CG1 ILE A 181       4.523  12.398  11.258  1.00 79.62           C  
ATOM   1376  CG2 ILE A 181       3.062  13.898   9.852  1.00 79.62           C  
ATOM   1377  CD1 ILE A 181       4.641  11.297  10.211  1.00 79.62           C  
ATOM   1378  N   ILE A 182       0.858  14.586  12.586  1.00 80.56           N  
ATOM   1379  CA  ILE A 182      -0.410  15.289  12.422  1.00 80.56           C  
ATOM   1380  C   ILE A 182      -0.463  16.484  13.359  1.00 80.56           C  
ATOM   1381  CB  ILE A 182      -1.611  14.352  12.680  1.00 80.56           C  
ATOM   1382  O   ILE A 182      -1.022  17.531  13.008  1.00 80.56           O  
ATOM   1383  CG1 ILE A 182      -1.661  13.242  11.625  1.00 80.56           C  
ATOM   1384  CG2 ILE A 182      -2.920  15.148  12.703  1.00 80.56           C  
ATOM   1385  CD1 ILE A 182      -2.627  12.109  11.961  1.00 80.56           C  
ATOM   1386  N   SER A 183       0.032  16.438  14.562  1.00 72.56           N  
ATOM   1387  CA  SER A 183       0.053  17.547  15.516  1.00 72.56           C  
ATOM   1388  C   SER A 183       0.820  18.734  14.953  1.00 72.56           C  
ATOM   1389  CB  SER A 183       0.675  17.094  16.828  1.00 72.56           C  
ATOM   1390  O   SER A 183       0.466  19.891  15.219  1.00 72.56           O  
ATOM   1391  OG  SER A 183      -0.145  16.141  17.484  1.00 72.56           O  
ATOM   1392  N   ASN A 184       1.722  18.531  14.039  1.00 65.00           N  
ATOM   1393  CA  ASN A 184       2.549  19.594  13.469  1.00 65.00           C  
ATOM   1394  C   ASN A 184       1.859  20.281  12.289  1.00 65.00           C  
ATOM   1395  CB  ASN A 184       3.912  19.047  13.047  1.00 65.00           C  
ATOM   1396  O   ASN A 184       2.184  21.422  11.945  1.00 65.00           O  
ATOM   1397  CG  ASN A 184       4.797  18.703  14.227  1.00 65.00           C  
ATOM   1398  ND2 ASN A 184       5.668  17.719  14.047  1.00 65.00           N  
ATOM   1399  OD1 ASN A 184       4.695  19.312  15.289  1.00 65.00           O  
ATOM   1400  N   LYS A 185       0.758  19.625  11.789  1.00 62.66           N  
ATOM   1401  CA  LYS A 185       0.089  20.031  10.555  1.00 62.66           C  
ATOM   1402  C   LYS A 185      -1.308  20.578  10.844  1.00 62.66           C  
ATOM   1403  CB  LYS A 185       0.006  18.875   9.570  1.00 62.66           C  
ATOM   1404  O   LYS A 185      -2.059  20.906   9.922  1.00 62.66           O  
ATOM   1405  CG  LYS A 185       1.350  18.453   8.992  1.00 62.66           C  
ATOM   1406  CD  LYS A 185       1.215  17.984   7.547  1.00 62.66           C  
ATOM   1407  CE  LYS A 185       2.553  17.547   6.977  1.00 62.66           C  
ATOM   1408  NZ  LYS A 185       2.436  17.125   5.547  1.00 62.66           N  
ATOM   1409  N   GLN A 186      -1.747  20.797  12.148  1.00 55.66           N  
ATOM   1410  CA  GLN A 186      -3.092  21.109  12.625  1.00 55.66           C  
ATOM   1411  C   GLN A 186      -3.506  22.531  12.219  1.00 55.66           C  
ATOM   1412  CB  GLN A 186      -3.178  20.953  14.141  1.00 55.66           C  
ATOM   1413  O   GLN A 186      -4.691  22.797  12.023  1.00 55.66           O  
ATOM   1414  CG  GLN A 186      -3.299  19.516  14.609  1.00 55.66           C  
ATOM   1415  CD  GLN A 186      -4.379  19.312  15.656  1.00 55.66           C  
ATOM   1416  NE2 GLN A 186      -4.758  18.062  15.891  1.00 55.66           N  
ATOM   1417  OE1 GLN A 186      -4.867  20.281  16.250  1.00 55.66           O  
ATOM   1418  N   ASN A 187      -2.586  23.266  11.328  1.00 52.41           N  
ATOM   1419  CA  ASN A 187      -3.020  24.625  11.039  1.00 52.41           C  
ATOM   1420  C   ASN A 187      -3.096  24.875   9.531  1.00 52.41           C  
ATOM   1421  CB  ASN A 187      -2.088  25.641  11.695  1.00 52.41           C  
ATOM   1422  O   ASN A 187      -3.633  25.906   9.094  1.00 52.41           O  
ATOM   1423  CG  ASN A 187      -2.236  25.688  13.203  1.00 52.41           C  
ATOM   1424  ND2 ASN A 187      -1.225  26.203  13.891  1.00 52.41           N  
ATOM   1425  OD1 ASN A 187      -3.252  25.234  13.750  1.00 52.41           O  
ATOM   1426  N   THR A 188      -3.146  23.750   8.578  1.00 50.16           N  
ATOM   1427  CA  THR A 188      -3.088  24.141   7.176  1.00 50.16           C  
ATOM   1428  C   THR A 188      -3.766  23.094   6.297  1.00 50.16           C  
ATOM   1429  CB  THR A 188      -1.632  24.344   6.715  1.00 50.16           C  
ATOM   1430  O   THR A 188      -4.230  23.422   5.199  1.00 50.16           O  
ATOM   1431  CG2 THR A 188      -0.987  25.531   7.418  1.00 50.16           C  
ATOM   1432  OG1 THR A 188      -0.877  23.156   7.008  1.00 50.16           O  
ATOM   1433  N   THR A 189      -4.703  22.031   6.926  1.00 57.22           N  
ATOM   1434  CA  THR A 189      -5.469  21.062   6.160  1.00 57.22           C  
ATOM   1435  C   THR A 189      -6.297  20.172   7.086  1.00 57.22           C  
ATOM   1436  CB  THR A 189      -4.543  20.172   5.297  1.00 57.22           C  
ATOM   1437  O   THR A 189      -5.895  19.906   8.219  1.00 57.22           O  
ATOM   1438  CG2 THR A 189      -3.953  20.969   4.137  1.00 57.22           C  
ATOM   1439  OG1 THR A 189      -3.475  19.688   6.113  1.00 57.22           O  
ATOM   1440  N   PRO A 190      -7.578  19.938   6.645  1.00 71.44           N  
ATOM   1441  CA  PRO A 190      -8.344  18.984   7.453  1.00 71.44           C  
ATOM   1442  C   PRO A 190      -7.648  17.641   7.586  1.00 71.44           C  
ATOM   1443  CB  PRO A 190      -9.656  18.859   6.684  1.00 71.44           C  
ATOM   1444  O   PRO A 190      -7.281  17.031   6.578  1.00 71.44           O  
ATOM   1445  CG  PRO A 190      -9.555  19.844   5.570  1.00 71.44           C  
ATOM   1446  CD  PRO A 190      -8.148  20.359   5.520  1.00 71.44           C  
ATOM   1447  N   VAL A 191      -7.152  17.281   8.750  1.00 85.00           N  
ATOM   1448  CA  VAL A 191      -6.477  16.016   9.062  1.00 85.00           C  
ATOM   1449  C   VAL A 191      -7.500  14.891   9.156  1.00 85.00           C  
ATOM   1450  CB  VAL A 191      -5.672  16.125  10.375  1.00 85.00           C  
ATOM   1451  O   VAL A 191      -8.570  15.062   9.750  1.00 85.00           O  
ATOM   1452  CG1 VAL A 191      -4.781  14.898  10.555  1.00 85.00           C  
ATOM   1453  CG2 VAL A 191      -4.832  17.406  10.383  1.00 85.00           C  
ATOM   1454  N   PRO A 192      -7.305  13.781   8.461  1.00 90.56           N  
ATOM   1455  CA  PRO A 192      -8.266  12.680   8.367  1.00 90.56           C  
ATOM   1456  C   PRO A 192      -8.320  11.828   9.633  1.00 90.56           C  
ATOM   1457  CB  PRO A 192      -7.754  11.859   7.176  1.00 90.56           C  
ATOM   1458  O   PRO A 192      -9.195  10.969   9.766  1.00 90.56           O  
ATOM   1459  CG  PRO A 192      -6.281  12.102   7.160  1.00 90.56           C  
ATOM   1460  CD  PRO A 192      -6.016  13.500   7.625  1.00 90.56           C  
ATOM   1461  N   VAL A 193      -7.449  12.180  10.633  1.00 92.75           N  
ATOM   1462  CA  VAL A 193      -7.414  11.352  11.828  1.00 92.75           C  
ATOM   1463  C   VAL A 193      -6.863  12.156  13.000  1.00 92.75           C  
ATOM   1464  CB  VAL A 193      -6.570  10.078  11.609  1.00 92.75           C  
ATOM   1465  O   VAL A 193      -6.039  13.055  12.812  1.00 92.75           O  
ATOM   1466  CG1 VAL A 193      -5.109  10.438  11.352  1.00 92.75           C  
ATOM   1467  CG2 VAL A 193      -6.688   9.148  12.820  1.00 92.75           C  
ATOM   1468  N   ASN A 194      -7.379  11.828  14.148  1.00 91.75           N  
ATOM   1469  CA  ASN A 194      -6.852  12.328  15.422  1.00 91.75           C  
ATOM   1470  C   ASN A 194      -6.508  11.180  16.375  1.00 91.75           C  
ATOM   1471  CB  ASN A 194      -7.852  13.281  16.078  1.00 91.75           C  
ATOM   1472  O   ASN A 194      -7.336  10.305  16.609  1.00 91.75           O  
ATOM   1473  CG  ASN A 194      -7.293  13.938  17.328  1.00 91.75           C  
ATOM   1474  ND2 ASN A 194      -8.180  14.430  18.188  1.00 91.75           N  
ATOM   1475  OD1 ASN A 194      -6.078  14.000  17.516  1.00 91.75           O  
ATOM   1476  N   ILE A 195      -5.281  11.250  16.891  1.00 92.12           N  
ATOM   1477  CA  ILE A 195      -4.824  10.234  17.828  1.00 92.12           C  
ATOM   1478  C   ILE A 195      -4.371  10.898  19.125  1.00 92.12           C  
ATOM   1479  CB  ILE A 195      -3.680   9.383  17.234  1.00 92.12           C  
ATOM   1480  O   ILE A 195      -3.510  11.781  19.109  1.00 92.12           O  
ATOM   1481  CG1 ILE A 195      -4.094   8.805  15.875  1.00 92.12           C  
ATOM   1482  CG2 ILE A 195      -3.271   8.273  18.203  1.00 92.12           C  
ATOM   1483  CD1 ILE A 195      -2.947   8.180  15.094  1.00 92.12           C  
ATOM   1484  N   SER A 196      -5.031  10.469  20.250  1.00 90.94           N  
ATOM   1485  CA  SER A 196      -4.750  11.117  21.531  1.00 90.94           C  
ATOM   1486  C   SER A 196      -4.844  10.117  22.672  1.00 90.94           C  
ATOM   1487  CB  SER A 196      -5.715  12.273  21.766  1.00 90.94           C  
ATOM   1488  O   SER A 196      -5.293   8.984  22.484  1.00 90.94           O  
ATOM   1489  OG  SER A 196      -6.984  11.797  22.172  1.00 90.94           O  
ATOM   1490  N   THR A 197      -4.332  10.562  23.750  1.00 92.81           N  
ATOM   1491  CA  THR A 197      -4.387   9.742  24.953  1.00 92.81           C  
ATOM   1492  C   THR A 197      -5.629  10.062  25.781  1.00 92.81           C  
ATOM   1493  CB  THR A 197      -3.129   9.930  25.812  1.00 92.81           C  
ATOM   1494  O   THR A 197      -5.863   9.461  26.828  1.00 92.81           O  
ATOM   1495  CG2 THR A 197      -1.881   9.438  25.094  1.00 92.81           C  
ATOM   1496  OG1 THR A 197      -2.973  11.320  26.125  1.00 92.81           O  
ATOM   1497  N   THR A 198      -6.344  11.000  25.203  1.00 91.56           N  
ATOM   1498  CA  THR A 198      -7.598  11.375  25.844  1.00 91.56           C  
ATOM   1499  C   THR A 198      -8.789  10.844  25.062  1.00 91.56           C  
ATOM   1500  CB  THR A 198      -7.715  12.906  25.984  1.00 91.56           C  
ATOM   1501  O   THR A 198      -8.852  11.000  23.844  1.00 91.56           O  
ATOM   1502  CG2 THR A 198      -8.922  13.289  26.844  1.00 91.56           C  
ATOM   1503  OG1 THR A 198      -6.523  13.414  26.609  1.00 91.56           O  
ATOM   1504  N   LYS A 199      -9.617  10.273  25.750  1.00 90.56           N  
ATOM   1505  CA  LYS A 199     -10.820   9.742  25.109  1.00 90.56           C  
ATOM   1506  C   LYS A 199     -11.602  10.844  24.406  1.00 90.56           C  
ATOM   1507  CB  LYS A 199     -11.711   9.039  26.141  1.00 90.56           C  
ATOM   1508  O   LYS A 199     -11.805  11.930  24.969  1.00 90.56           O  
ATOM   1509  CG  LYS A 199     -12.859   8.250  25.531  1.00 90.56           C  
ATOM   1510  CD  LYS A 199     -13.602   7.441  26.578  1.00 90.56           C  
ATOM   1511  CE  LYS A 199     -14.727   6.621  25.969  1.00 90.56           C  
ATOM   1512  NZ  LYS A 199     -15.453   5.820  27.000  1.00 90.56           N  
ATOM   1513  N   PRO A 200     -12.062  10.555  23.172  1.00 88.06           N  
ATOM   1514  CA  PRO A 200     -12.781  11.586  22.422  1.00 88.06           C  
ATOM   1515  C   PRO A 200     -14.164  11.883  22.984  1.00 88.06           C  
ATOM   1516  CB  PRO A 200     -12.883  10.992  21.016  1.00 88.06           C  
ATOM   1517  O   PRO A 200     -14.805  10.992  23.547  1.00 88.06           O  
ATOM   1518  CG  PRO A 200     -12.602   9.539  21.188  1.00 88.06           C  
ATOM   1519  CD  PRO A 200     -11.914   9.344  22.500  1.00 88.06           C  
ATOM   1520  N   THR A 201     -14.555  13.164  22.922  1.00 84.69           N  
ATOM   1521  CA  THR A 201     -15.859  13.586  23.406  1.00 84.69           C  
ATOM   1522  C   THR A 201     -16.891  13.602  22.281  1.00 84.69           C  
ATOM   1523  CB  THR A 201     -15.789  14.984  24.047  1.00 84.69           C  
ATOM   1524  O   THR A 201     -18.078  13.383  22.516  1.00 84.69           O  
ATOM   1525  CG2 THR A 201     -14.969  14.953  25.344  1.00 84.69           C  
ATOM   1526  OG1 THR A 201     -15.188  15.898  23.125  1.00 84.69           O  
ATOM   1527  N   THR A 202     -16.391  13.719  21.047  1.00 77.25           N  
ATOM   1528  CA  THR A 202     -17.250  13.688  19.859  1.00 77.25           C  
ATOM   1529  C   THR A 202     -17.344  12.273  19.297  1.00 77.25           C  
ATOM   1530  CB  THR A 202     -16.719  14.648  18.781  1.00 77.25           C  
ATOM   1531  O   THR A 202     -16.328  11.664  18.969  1.00 77.25           O  
ATOM   1532  CG2 THR A 202     -17.875  15.156  17.906  1.00 77.25           C  
ATOM   1533  OG1 THR A 202     -16.078  15.766  19.391  1.00 77.25           O  
ATOM   1534  N   THR A 203     -18.516  11.781  19.203  1.00 74.25           N  
ATOM   1535  CA  THR A 203     -18.688  10.430  18.688  1.00 74.25           C  
ATOM   1536  C   THR A 203     -19.625  10.422  17.484  1.00 74.25           C  
ATOM   1537  CB  THR A 203     -19.250   9.492  19.781  1.00 74.25           C  
ATOM   1538  O   THR A 203     -19.906   9.367  16.922  1.00 74.25           O  
ATOM   1539  CG2 THR A 203     -18.281   9.367  20.953  1.00 74.25           C  
ATOM   1540  OG1 THR A 203     -20.500  10.008  20.250  1.00 74.25           O  
ATOM   1541  N   THR A 204     -19.984  11.680  17.156  1.00 83.00           N  
ATOM   1542  CA  THR A 204     -20.906  11.719  16.047  1.00 83.00           C  
ATOM   1543  C   THR A 204     -20.172  11.898  14.719  1.00 83.00           C  
ATOM   1544  CB  THR A 204     -21.938  12.852  16.203  1.00 83.00           C  
ATOM   1545  O   THR A 204     -19.203  12.672  14.641  1.00 83.00           O  
ATOM   1546  CG2 THR A 204     -22.844  12.602  17.406  1.00 83.00           C  
ATOM   1547  OG1 THR A 204     -21.250  14.094  16.391  1.00 83.00           O  
ATOM   1548  N   ASP A 205     -20.500  11.070  13.742  1.00 87.38           N  
ATOM   1549  CA  ASP A 205     -19.984  11.125  12.375  1.00 87.38           C  
ATOM   1550  C   ASP A 205     -18.484  10.828  12.344  1.00 87.38           C  
ATOM   1551  CB  ASP A 205     -20.266  12.492  11.742  1.00 87.38           C  
ATOM   1552  O   ASP A 205     -17.734  11.484  11.609  1.00 87.38           O  
ATOM   1553  CG  ASP A 205     -21.703  12.656  11.320  1.00 87.38           C  
ATOM   1554  OD1 ASP A 205     -22.406  11.641  11.117  1.00 87.38           O  
ATOM   1555  OD2 ASP A 205     -22.156  13.812  11.180  1.00 87.38           O  
ATOM   1556  N   VAL A 206     -18.062  10.039  13.266  1.00 91.81           N  
ATOM   1557  CA  VAL A 206     -16.672   9.609  13.305  1.00 91.81           C  
ATOM   1558  C   VAL A 206     -16.594   8.109  13.594  1.00 91.81           C  
ATOM   1559  CB  VAL A 206     -15.859  10.398  14.359  1.00 91.81           C  
ATOM   1560  O   VAL A 206     -17.578   7.516  14.055  1.00 91.81           O  
ATOM   1561  CG1 VAL A 206     -15.828  11.883  14.016  1.00 91.81           C  
ATOM   1562  CG2 VAL A 206     -16.453  10.188  15.750  1.00 91.81           C  
ATOM   1563  N   ASN A 207     -15.484   7.559  13.211  1.00 94.69           N  
ATOM   1564  CA  ASN A 207     -15.148   6.195  13.609  1.00 94.69           C  
ATOM   1565  C   ASN A 207     -14.016   6.172  14.633  1.00 94.69           C  
ATOM   1566  CB  ASN A 207     -14.781   5.352  12.391  1.00 94.69           C  
ATOM   1567  O   ASN A 207     -12.961   6.766  14.406  1.00 94.69           O  
ATOM   1568  CG  ASN A 207     -14.859   3.861  12.664  1.00 94.69           C  
ATOM   1569  ND2 ASN A 207     -14.398   3.061  11.711  1.00 94.69           N  
ATOM   1570  OD1 ASN A 207     -15.328   3.436  13.719  1.00 94.69           O  
ATOM   1571  N   THR A 208     -14.297   5.523  15.766  1.00 93.69           N  
ATOM   1572  CA  THR A 208     -13.312   5.598  16.828  1.00 93.69           C  
ATOM   1573  C   THR A 208     -12.930   4.199  17.312  1.00 93.69           C  
ATOM   1574  CB  THR A 208     -13.836   6.426  18.016  1.00 93.69           C  
ATOM   1575  O   THR A 208     -13.758   3.287  17.312  1.00 93.69           O  
ATOM   1576  CG2 THR A 208     -14.188   7.844  17.594  1.00 93.69           C  
ATOM   1577  OG1 THR A 208     -15.008   5.797  18.547  1.00 93.69           O  
ATOM   1578  N   PHE A 209     -11.695   4.027  17.672  1.00 94.50           N  
ATOM   1579  CA  PHE A 209     -11.219   2.816  18.328  1.00 94.50           C  
ATOM   1580  C   PHE A 209     -10.016   3.119  19.219  1.00 94.50           C  
ATOM   1581  CB  PHE A 209     -10.859   1.745  17.297  1.00 94.50           C  
ATOM   1582  O   PHE A 209      -9.469   4.223  19.172  1.00 94.50           O  
ATOM   1583  CG  PHE A 209      -9.656   2.090  16.469  1.00 94.50           C  
ATOM   1584  CD1 PHE A 209      -9.781   2.916  15.352  1.00 94.50           C  
ATOM   1585  CD2 PHE A 209      -8.406   1.588  16.781  1.00 94.50           C  
ATOM   1586  CE1 PHE A 209      -8.672   3.238  14.578  1.00 94.50           C  
ATOM   1587  CE2 PHE A 209      -7.289   1.904  16.016  1.00 94.50           C  
ATOM   1588  CZ  PHE A 209      -7.426   2.729  14.906  1.00 94.50           C  
ATOM   1589  N   SER A 210      -9.664   2.154  20.078  1.00 94.44           N  
ATOM   1590  CA  SER A 210      -8.531   2.355  20.969  1.00 94.44           C  
ATOM   1591  C   SER A 210      -7.562   1.177  20.922  1.00 94.44           C  
ATOM   1592  CB  SER A 210      -9.008   2.557  22.406  1.00 94.44           C  
ATOM   1593  O   SER A 210      -7.938   0.079  20.500  1.00 94.44           O  
ATOM   1594  OG  SER A 210      -9.586   1.366  22.922  1.00 94.44           O  
ATOM   1595  N   PHE A 211      -6.320   1.468  21.188  1.00 93.69           N  
ATOM   1596  CA  PHE A 211      -5.293   0.437  21.281  1.00 93.69           C  
ATOM   1597  C   PHE A 211      -4.277   0.786  22.359  1.00 93.69           C  
ATOM   1598  CB  PHE A 211      -4.586   0.252  19.938  1.00 93.69           C  
ATOM   1599  O   PHE A 211      -4.176   1.942  22.781  1.00 93.69           O  
ATOM   1600  CG  PHE A 211      -3.785   1.450  19.500  1.00 93.69           C  
ATOM   1601  CD1 PHE A 211      -4.379   2.475  18.766  1.00 93.69           C  
ATOM   1602  CD2 PHE A 211      -2.438   1.551  19.812  1.00 93.69           C  
ATOM   1603  CE1 PHE A 211      -3.639   3.584  18.375  1.00 93.69           C  
ATOM   1604  CE2 PHE A 211      -1.691   2.656  19.422  1.00 93.69           C  
ATOM   1605  CZ  PHE A 211      -2.295   3.672  18.688  1.00 93.69           C  
ATOM   1606  N   GLU A 212      -3.625  -0.274  22.844  1.00 92.25           N  
ATOM   1607  CA  GLU A 212      -2.582  -0.090  23.844  1.00 92.25           C  
ATOM   1608  C   GLU A 212      -1.192  -0.219  23.234  1.00 92.25           C  
ATOM   1609  CB  GLU A 212      -2.746  -1.100  24.984  1.00 92.25           C  
ATOM   1610  O   GLU A 212      -0.937  -1.140  22.453  1.00 92.25           O  
ATOM   1611  CG  GLU A 212      -1.899  -0.788  26.219  1.00 92.25           C  
ATOM   1612  CD  GLU A 212      -2.080  -1.794  27.344  1.00 92.25           C  
ATOM   1613  OE1 GLU A 212      -1.165  -1.935  28.188  1.00 92.25           O  
ATOM   1614  OE2 GLU A 212      -3.146  -2.447  27.375  1.00 92.25           O  
ATOM   1615  N   TYR A 213      -0.325   0.792  23.547  1.00 90.88           N  
ATOM   1616  CA  TYR A 213       1.070   0.769  23.109  1.00 90.88           C  
ATOM   1617  C   TYR A 213       1.987   1.258  24.234  1.00 90.88           C  
ATOM   1618  CB  TYR A 213       1.268   1.628  21.859  1.00 90.88           C  
ATOM   1619  O   TYR A 213       1.800   2.357  24.766  1.00 90.88           O  
ATOM   1620  CG  TYR A 213       2.691   1.651  21.359  1.00 90.88           C  
ATOM   1621  CD1 TYR A 213       3.488   2.781  21.531  1.00 90.88           C  
ATOM   1622  CD2 TYR A 213       3.240   0.544  20.719  1.00 90.88           C  
ATOM   1623  CE1 TYR A 213       4.801   2.809  21.062  1.00 90.88           C  
ATOM   1624  CE2 TYR A 213       4.551   0.560  20.266  1.00 90.88           C  
ATOM   1625  OH  TYR A 213       6.621   1.716  19.969  1.00 90.88           O  
ATOM   1626  CZ  TYR A 213       5.320   1.694  20.438  1.00 90.88           C  
ATOM   1627  N   GLN A 214       2.939   0.468  24.688  1.00 89.12           N  
ATOM   1628  CA  GLN A 214       3.889   0.764  25.750  1.00 89.12           C  
ATOM   1629  C   GLN A 214       3.168   1.200  27.016  1.00 89.12           C  
ATOM   1630  CB  GLN A 214       4.875   1.847  25.297  1.00 89.12           C  
ATOM   1631  O   GLN A 214       3.533   2.207  27.625  1.00 89.12           O  
ATOM   1632  CG  GLN A 214       5.805   1.410  24.172  1.00 89.12           C  
ATOM   1633  CD  GLN A 214       6.969   2.361  23.984  1.00 89.12           C  
ATOM   1634  NE2 GLN A 214       7.578   2.309  22.797  1.00 89.12           N  
ATOM   1635  OE1 GLN A 214       7.316   3.139  24.875  1.00 89.12           O  
ATOM   1636  N   ARG A 215       2.008   0.543  27.375  1.00 91.81           N  
ATOM   1637  CA  ARG A 215       1.236   0.708  28.594  1.00 91.81           C  
ATOM   1638  C   ARG A 215       0.403   1.984  28.562  1.00 91.81           C  
ATOM   1639  CB  ARG A 215       2.162   0.728  29.812  1.00 91.81           C  
ATOM   1640  O   ARG A 215      -0.023   2.490  29.594  1.00 91.81           O  
ATOM   1641  CG  ARG A 215       2.934  -0.565  30.031  1.00 91.81           C  
ATOM   1642  CD  ARG A 215       3.803  -0.508  31.281  1.00 91.81           C  
ATOM   1643  NE  ARG A 215       4.414  -1.802  31.562  1.00 91.81           N  
ATOM   1644  NH1 ARG A 215       5.938  -0.972  33.094  1.00 91.81           N  
ATOM   1645  NH2 ARG A 215       5.895  -3.213  32.625  1.00 91.81           N  
ATOM   1646  CZ  ARG A 215       5.414  -1.992  32.406  1.00 91.81           C  
ATOM   1647  N   THR A 216       0.340   2.629  27.453  1.00 92.06           N  
ATOM   1648  CA  THR A 216      -0.500   3.807  27.266  1.00 92.06           C  
ATOM   1649  C   THR A 216      -1.640   3.510  26.297  1.00 92.06           C  
ATOM   1650  CB  THR A 216       0.321   5.000  26.750  1.00 92.06           C  
ATOM   1651  O   THR A 216      -1.428   2.885  25.266  1.00 92.06           O  
ATOM   1652  CG2 THR A 216      -0.545   6.250  26.625  1.00 92.06           C  
ATOM   1653  OG1 THR A 216       1.394   5.270  27.672  1.00 92.06           O  
ATOM   1654  N   THR A 217      -2.816   3.924  26.672  1.00 94.94           N  
ATOM   1655  CA  THR A 217      -3.973   3.750  25.797  1.00 94.94           C  
ATOM   1656  C   THR A 217      -4.121   4.941  24.859  1.00 94.94           C  
ATOM   1657  CB  THR A 217      -5.266   3.572  26.609  1.00 94.94           C  
ATOM   1658  O   THR A 217      -4.148   6.094  25.297  1.00 94.94           O  
ATOM   1659  CG2 THR A 217      -6.473   3.385  25.703  1.00 94.94           C  
ATOM   1660  OG1 THR A 217      -5.137   2.420  27.453  1.00 94.94           O  
ATOM   1661  N   TYR A 218      -4.199   4.660  23.625  1.00 94.38           N  
ATOM   1662  CA  TYR A 218      -4.410   5.676  22.609  1.00 94.38           C  
ATOM   1663  C   TYR A 218      -5.793   5.547  21.984  1.00 94.38           C  
ATOM   1664  CB  TYR A 218      -3.338   5.566  21.516  1.00 94.38           C  
ATOM   1665  O   TYR A 218      -6.293   4.434  21.781  1.00 94.38           O  
ATOM   1666  CG  TYR A 218      -1.967   6.008  21.969  1.00 94.38           C  
ATOM   1667  CD1 TYR A 218      -1.520   7.305  21.719  1.00 94.38           C  
ATOM   1668  CD2 TYR A 218      -1.115   5.133  22.625  1.00 94.38           C  
ATOM   1669  CE1 TYR A 218      -0.257   7.719  22.125  1.00 94.38           C  
ATOM   1670  CE2 TYR A 218       0.149   5.539  23.047  1.00 94.38           C  
ATOM   1671  OH  TYR A 218       1.820   7.234  23.203  1.00 94.38           O  
ATOM   1672  CZ  TYR A 218       0.569   6.832  22.797  1.00 94.38           C  
ATOM   1673  N   TYR A 219      -6.391   6.645  21.781  1.00 94.06           N  
ATOM   1674  CA  TYR A 219      -7.691   6.691  21.109  1.00 94.06           C  
ATOM   1675  C   TYR A 219      -7.566   7.277  19.719  1.00 94.06           C  
ATOM   1676  CB  TYR A 219      -8.688   7.512  21.938  1.00 94.06           C  
ATOM   1677  O   TYR A 219      -6.965   8.344  19.531  1.00 94.06           O  
ATOM   1678  CG  TYR A 219      -8.961   6.938  23.297  1.00 94.06           C  
ATOM   1679  CD1 TYR A 219     -10.000   6.031  23.500  1.00 94.06           C  
ATOM   1680  CD2 TYR A 219      -8.188   7.301  24.406  1.00 94.06           C  
ATOM   1681  CE1 TYR A 219     -10.266   5.496  24.766  1.00 94.06           C  
ATOM   1682  CE2 TYR A 219      -8.438   6.777  25.656  1.00 94.06           C  
ATOM   1683  OH  TYR A 219      -9.727   5.352  27.078  1.00 94.06           O  
ATOM   1684  CZ  TYR A 219      -9.477   5.875  25.828  1.00 94.06           C  
ATOM   1685  N   VAL A 220      -8.125   6.535  18.781  1.00 94.81           N  
ATOM   1686  CA  VAL A 220      -8.055   6.965  17.391  1.00 94.81           C  
ATOM   1687  C   VAL A 220      -9.430   7.426  16.922  1.00 94.81           C  
ATOM   1688  CB  VAL A 220      -7.523   5.840  16.484  1.00 94.81           C  
ATOM   1689  O   VAL A 220     -10.414   6.691  17.047  1.00 94.81           O  
ATOM   1690  CG1 VAL A 220      -7.359   6.340  15.047  1.00 94.81           C  
ATOM   1691  CG2 VAL A 220      -6.199   5.293  17.016  1.00 94.81           C  
ATOM   1692  N   THR A 221      -9.445   8.633  16.438  1.00 94.25           N  
ATOM   1693  CA  THR A 221     -10.648   9.188  15.820  1.00 94.25           C  
ATOM   1694  C   THR A 221     -10.422   9.438  14.336  1.00 94.25           C  
ATOM   1695  CB  THR A 221     -11.086  10.492  16.500  1.00 94.25           C  
ATOM   1696  O   THR A 221      -9.648  10.320  13.961  1.00 94.25           O  
ATOM   1697  CG2 THR A 221     -12.430  10.977  15.969  1.00 94.25           C  
ATOM   1698  OG1 THR A 221     -11.195  10.273  17.922  1.00 94.25           O  
ATOM   1699  N   VAL A 222     -11.148   8.672  13.555  1.00 94.94           N  
ATOM   1700  CA  VAL A 222     -10.969   8.773  12.109  1.00 94.94           C  
ATOM   1701  C   VAL A 222     -12.109   9.586  11.508  1.00 94.94           C  
ATOM   1702  CB  VAL A 222     -10.891   7.383  11.445  1.00 94.94           C  
ATOM   1703  O   VAL A 222     -13.281   9.227  11.648  1.00 94.94           O  
ATOM   1704  CG1 VAL A 222     -10.547   7.512   9.961  1.00 94.94           C  
ATOM   1705  CG2 VAL A 222      -9.875   6.504  12.164  1.00 94.94           C  
ATOM   1706  N   TYR A 223     -11.805  10.641  10.781  1.00 93.25           N  
ATOM   1707  CA  TYR A 223     -12.805  11.539  10.211  1.00 93.25           C  
ATOM   1708  C   TYR A 223     -13.117  11.148   8.773  1.00 93.25           C  
ATOM   1709  CB  TYR A 223     -12.320  12.992  10.273  1.00 93.25           C  
ATOM   1710  O   TYR A 223     -14.234  11.383   8.289  1.00 93.25           O  
ATOM   1711  CG  TYR A 223     -12.031  13.477  11.672  1.00 93.25           C  
ATOM   1712  CD1 TYR A 223     -13.070  13.781  12.547  1.00 93.25           C  
ATOM   1713  CD2 TYR A 223     -10.727  13.633  12.117  1.00 93.25           C  
ATOM   1714  CE1 TYR A 223     -12.812  14.234  13.836  1.00 93.25           C  
ATOM   1715  CE2 TYR A 223     -10.453  14.086  13.406  1.00 93.25           C  
ATOM   1716  OH  TYR A 223     -11.242  14.828  15.531  1.00 93.25           O  
ATOM   1717  CZ  TYR A 223     -11.500  14.383  14.258  1.00 93.25           C  
ATOM   1718  N   ARG A 224     -12.133  10.586   8.117  1.00 93.44           N  
ATOM   1719  CA  ARG A 224     -12.242  10.141   6.734  1.00 93.44           C  
ATOM   1720  C   ARG A 224     -11.352   8.930   6.473  1.00 93.44           C  
ATOM   1721  CB  ARG A 224     -11.883  11.273   5.773  1.00 93.44           C  
ATOM   1722  O   ARG A 224     -10.281   8.805   7.070  1.00 93.44           O  
ATOM   1723  CG  ARG A 224     -12.836  12.453   5.816  1.00 93.44           C  
ATOM   1724  CD  ARG A 224     -12.531  13.469   4.727  1.00 93.44           C  
ATOM   1725  NE  ARG A 224     -12.539  14.836   5.246  1.00 93.44           N  
ATOM   1726  NH1 ARG A 224     -14.203  15.594   3.834  1.00 93.44           N  
ATOM   1727  NH2 ARG A 224     -13.242  17.016   5.355  1.00 93.44           N  
ATOM   1728  CZ  ARG A 224     -13.328  15.812   4.812  1.00 93.44           C  
ATOM   1729  N   THR A 225     -11.852   8.039   5.555  1.00 96.25           N  
ATOM   1730  CA  THR A 225     -11.070   6.859   5.203  1.00 96.25           C  
ATOM   1731  C   THR A 225      -9.781   7.258   4.492  1.00 96.25           C  
ATOM   1732  CB  THR A 225     -11.875   5.898   4.312  1.00 96.25           C  
ATOM   1733  O   THR A 225      -9.805   8.031   3.533  1.00 96.25           O  
ATOM   1734  CG2 THR A 225     -11.047   4.676   3.930  1.00 96.25           C  
ATOM   1735  OG1 THR A 225     -13.047   5.469   5.023  1.00 96.25           O  
ATOM   1736  N   PHE A 226      -8.672   6.766   4.988  1.00 96.81           N  
ATOM   1737  CA  PHE A 226      -7.391   7.070   4.359  1.00 96.81           C  
ATOM   1738  C   PHE A 226      -6.383   5.953   4.609  1.00 96.81           C  
ATOM   1739  CB  PHE A 226      -6.836   8.398   4.883  1.00 96.81           C  
ATOM   1740  O   PHE A 226      -6.605   5.090   5.461  1.00 96.81           O  
ATOM   1741  CG  PHE A 226      -6.254   8.312   6.266  1.00 96.81           C  
ATOM   1742  CD1 PHE A 226      -7.082   8.305   7.383  1.00 96.81           C  
ATOM   1743  CD2 PHE A 226      -4.879   8.242   6.453  1.00 96.81           C  
ATOM   1744  CE1 PHE A 226      -6.547   8.227   8.664  1.00 96.81           C  
ATOM   1745  CE2 PHE A 226      -4.336   8.164   7.730  1.00 96.81           C  
ATOM   1746  CZ  PHE A 226      -5.172   8.156   8.836  1.00 96.81           C  
ATOM   1747  N   ALA A 227      -5.266   5.996   3.812  1.00 97.56           N  
ATOM   1748  CA  ALA A 227      -4.188   5.020   3.953  1.00 97.56           C  
ATOM   1749  C   ALA A 227      -2.850   5.715   4.188  1.00 97.56           C  
ATOM   1750  CB  ALA A 227      -4.113   4.129   2.717  1.00 97.56           C  
ATOM   1751  O   ALA A 227      -2.666   6.871   3.807  1.00 97.56           O  
ATOM   1752  N   PHE A 228      -1.987   5.035   4.867  1.00 95.69           N  
ATOM   1753  CA  PHE A 228      -0.616   5.508   5.008  1.00 95.69           C  
ATOM   1754  C   PHE A 228       0.363   4.340   5.020  1.00 95.69           C  
ATOM   1755  CB  PHE A 228      -0.462   6.336   6.289  1.00 95.69           C  
ATOM   1756  O   PHE A 228      -0.035   3.191   5.219  1.00 95.69           O  
ATOM   1757  CG  PHE A 228      -0.475   5.512   7.551  1.00 95.69           C  
ATOM   1758  CD1 PHE A 228      -1.673   5.051   8.078  1.00 95.69           C  
ATOM   1759  CD2 PHE A 228       0.710   5.199   8.203  1.00 95.69           C  
ATOM   1760  CE1 PHE A 228      -1.688   4.285   9.250  1.00 95.69           C  
ATOM   1761  CE2 PHE A 228       0.704   4.438   9.367  1.00 95.69           C  
ATOM   1762  CZ  PHE A 228      -0.497   3.982   9.891  1.00 95.69           C  
ATOM   1763  N   THR A 229       1.613   4.645   4.773  1.00 95.31           N  
ATOM   1764  CA  THR A 229       2.633   3.605   4.676  1.00 95.31           C  
ATOM   1765  C   THR A 229       3.770   3.867   5.656  1.00 95.31           C  
ATOM   1766  CB  THR A 229       3.197   3.514   3.244  1.00 95.31           C  
ATOM   1767  O   THR A 229       3.992   5.008   6.070  1.00 95.31           O  
ATOM   1768  CG2 THR A 229       2.123   3.082   2.254  1.00 95.31           C  
ATOM   1769  OG1 THR A 229       3.703   4.797   2.854  1.00 95.31           O  
ATOM   1770  N   PHE A 230       4.410   2.779   6.047  1.00 93.12           N  
ATOM   1771  CA  PHE A 230       5.523   2.883   6.984  1.00 93.12           C  
ATOM   1772  C   PHE A 230       6.477   1.706   6.824  1.00 93.12           C  
ATOM   1773  CB  PHE A 230       5.008   2.949   8.430  1.00 93.12           C  
ATOM   1774  O   PHE A 230       6.082   0.640   6.348  1.00 93.12           O  
ATOM   1775  CG  PHE A 230       4.113   1.800   8.805  1.00 93.12           C  
ATOM   1776  CD1 PHE A 230       2.744   1.863   8.578  1.00 93.12           C  
ATOM   1777  CD2 PHE A 230       4.641   0.657   9.391  1.00 93.12           C  
ATOM   1778  CE1 PHE A 230       1.913   0.801   8.922  1.00 93.12           C  
ATOM   1779  CE2 PHE A 230       3.816  -0.408   9.742  1.00 93.12           C  
ATOM   1780  CZ  PHE A 230       2.453  -0.334   9.508  1.00 93.12           C  
ATOM   1781  N   PRO A 231       7.750   1.930   7.164  1.00 92.56           N  
ATOM   1782  CA  PRO A 231       8.727   0.847   7.012  1.00 92.56           C  
ATOM   1783  C   PRO A 231       8.594  -0.222   8.094  1.00 92.56           C  
ATOM   1784  CB  PRO A 231      10.070   1.568   7.113  1.00 92.56           C  
ATOM   1785  O   PRO A 231       8.477   0.105   9.273  1.00 92.56           O  
ATOM   1786  CG  PRO A 231       9.797   2.771   7.957  1.00 92.56           C  
ATOM   1787  CD  PRO A 231       8.391   3.223   7.699  1.00 92.56           C  
ATOM   1788  N   ILE A 232       8.727  -1.495   7.645  1.00 91.06           N  
ATOM   1789  CA  ILE A 232       8.648  -2.617   8.570  1.00 91.06           C  
ATOM   1790  C   ILE A 232      10.008  -3.305   8.664  1.00 91.06           C  
ATOM   1791  CB  ILE A 232       7.566  -3.631   8.148  1.00 91.06           C  
ATOM   1792  O   ILE A 232      10.414  -3.762   9.734  1.00 91.06           O  
ATOM   1793  CG1 ILE A 232       6.188  -2.959   8.117  1.00 91.06           C  
ATOM   1794  CG2 ILE A 232       7.562  -4.848   9.078  1.00 91.06           C  
ATOM   1795  CD1 ILE A 232       5.090  -3.820   7.508  1.00 91.06           C  
ATOM   1796  N   ALA A 233      10.742  -3.414   7.480  1.00 89.69           N  
ATOM   1797  CA  ALA A 233      12.055  -4.051   7.430  1.00 89.69           C  
ATOM   1798  C   ALA A 233      12.828  -3.627   6.184  1.00 89.69           C  
ATOM   1799  CB  ALA A 233      11.914  -5.570   7.469  1.00 89.69           C  
ATOM   1800  O   ALA A 233      12.227  -3.328   5.148  1.00 89.69           O  
ATOM   1801  N   GLY A 234      14.242  -3.617   6.281  1.00 82.75           N  
ATOM   1802  CA  GLY A 234      15.109  -3.512   5.117  1.00 82.75           C  
ATOM   1803  C   GLY A 234      15.125  -2.123   4.508  1.00 82.75           C  
ATOM   1804  O   GLY A 234      15.461  -1.959   3.334  1.00 82.75           O  
ATOM   1805  N   PHE A 235      14.734  -1.135   5.301  1.00 83.56           N  
ATOM   1806  CA  PHE A 235      14.703   0.237   4.809  1.00 83.56           C  
ATOM   1807  C   PHE A 235      15.953   0.995   5.250  1.00 83.56           C  
ATOM   1808  CB  PHE A 235      13.445   0.962   5.297  1.00 83.56           C  
ATOM   1809  O   PHE A 235      16.094   1.323   6.430  1.00 83.56           O  
ATOM   1810  CG  PHE A 235      12.992   2.072   4.387  1.00 83.56           C  
ATOM   1811  CD1 PHE A 235      13.266   3.398   4.699  1.00 83.56           C  
ATOM   1812  CD2 PHE A 235      12.297   1.790   3.225  1.00 83.56           C  
ATOM   1813  CE1 PHE A 235      12.852   4.430   3.857  1.00 83.56           C  
ATOM   1814  CE2 PHE A 235      11.875   2.812   2.379  1.00 83.56           C  
ATOM   1815  CZ  PHE A 235      12.148   4.133   2.699  1.00 83.56           C  
ATOM   1816  N   SER A 236      16.828   1.278   4.285  1.00 77.00           N  
ATOM   1817  CA  SER A 236      18.156   1.815   4.582  1.00 77.00           C  
ATOM   1818  C   SER A 236      18.250   3.293   4.219  1.00 77.00           C  
ATOM   1819  CB  SER A 236      19.234   1.029   3.836  1.00 77.00           C  
ATOM   1820  O   SER A 236      19.172   3.986   4.645  1.00 77.00           O  
ATOM   1821  OG  SER A 236      19.047   1.139   2.434  1.00 77.00           O  
ATOM   1822  N   LEU A 237      17.188   3.834   3.498  1.00 68.94           N  
ATOM   1823  CA  LEU A 237      17.250   5.219   3.043  1.00 68.94           C  
ATOM   1824  C   LEU A 237      16.469   6.137   3.988  1.00 68.94           C  
ATOM   1825  CB  LEU A 237      16.688   5.340   1.624  1.00 68.94           C  
ATOM   1826  O   LEU A 237      15.250   6.051   4.078  1.00 68.94           O  
ATOM   1827  CG  LEU A 237      17.406   4.551   0.536  1.00 68.94           C  
ATOM   1828  CD1 LEU A 237      16.547   4.453  -0.717  1.00 68.94           C  
ATOM   1829  CD2 LEU A 237      18.750   5.191   0.216  1.00 68.94           C  
ATOM   1830  N   ALA A 238      17.234   6.820   4.840  1.00 65.12           N  
ATOM   1831  CA  ALA A 238      16.578   7.727   5.773  1.00 65.12           C  
ATOM   1832  C   ALA A 238      15.938   8.898   5.039  1.00 65.12           C  
ATOM   1833  CB  ALA A 238      17.562   8.227   6.820  1.00 65.12           C  
ATOM   1834  O   ALA A 238      16.562   9.500   4.152  1.00 65.12           O  
ATOM   1835  N   GLY A 239      14.578   9.039   5.172  1.00 71.25           N  
ATOM   1836  CA  GLY A 239      13.938  10.273   4.746  1.00 71.25           C  
ATOM   1837  C   GLY A 239      13.461  10.234   3.307  1.00 71.25           C  
ATOM   1838  O   GLY A 239      13.227  11.273   2.695  1.00 71.25           O  
ATOM   1839  N   SER A 240      13.438   9.078   2.682  1.00 84.75           N  
ATOM   1840  CA  SER A 240      12.969   8.930   1.309  1.00 84.75           C  
ATOM   1841  C   SER A 240      11.734   8.031   1.243  1.00 84.75           C  
ATOM   1842  CB  SER A 240      14.070   8.352   0.424  1.00 84.75           C  
ATOM   1843  O   SER A 240      11.570   7.133   2.068  1.00 84.75           O  
ATOM   1844  OG  SER A 240      13.570   8.031  -0.863  1.00 84.75           O  
ATOM   1845  N   ASP A 241      10.805   8.375   0.304  1.00 89.44           N  
ATOM   1846  CA  ASP A 241       9.617   7.547   0.082  1.00 89.44           C  
ATOM   1847  C   ASP A 241       9.898   6.453  -0.946  1.00 89.44           C  
ATOM   1848  CB  ASP A 241       8.438   8.406  -0.376  1.00 89.44           C  
ATOM   1849  O   ASP A 241       8.977   5.949  -1.594  1.00 89.44           O  
ATOM   1850  CG  ASP A 241       7.855   9.250   0.742  1.00 89.44           C  
ATOM   1851  OD1 ASP A 241       7.695   8.742   1.873  1.00 89.44           O  
ATOM   1852  OD2 ASP A 241       7.543  10.438   0.489  1.00 89.44           O  
ATOM   1853  N   VAL A 242      11.148   6.117  -0.974  1.00 91.25           N  
ATOM   1854  CA  VAL A 242      11.562   5.090  -1.925  1.00 91.25           C  
ATOM   1855  C   VAL A 242      11.844   3.783  -1.186  1.00 91.25           C  
ATOM   1856  CB  VAL A 242      12.812   5.527  -2.727  1.00 91.25           C  
ATOM   1857  O   VAL A 242      12.664   3.748  -0.267  1.00 91.25           O  
ATOM   1858  CG1 VAL A 242      13.250   4.422  -3.688  1.00 91.25           C  
ATOM   1859  CG2 VAL A 242      12.523   6.820  -3.488  1.00 91.25           C  
ATOM   1860  N   ALA A 243      11.062   2.785  -1.603  1.00 91.50           N  
ATOM   1861  CA  ALA A 243      11.266   1.457  -1.028  1.00 91.50           C  
ATOM   1862  C   ALA A 243      12.344   0.689  -1.790  1.00 91.50           C  
ATOM   1863  CB  ALA A 243       9.953   0.672  -1.026  1.00 91.50           C  
ATOM   1864  O   ALA A 243      12.164   0.364  -2.967  1.00 91.50           O  
ATOM   1865  N   PRO A 244      13.523   0.389  -1.094  1.00 90.38           N  
ATOM   1866  CA  PRO A 244      14.578  -0.364  -1.765  1.00 90.38           C  
ATOM   1867  C   PRO A 244      14.242  -1.843  -1.934  1.00 90.38           C  
ATOM   1868  CB  PRO A 244      15.781  -0.185  -0.833  1.00 90.38           C  
ATOM   1869  O   PRO A 244      13.320  -2.346  -1.283  1.00 90.38           O  
ATOM   1870  CG  PRO A 244      15.188   0.081   0.512  1.00 90.38           C  
ATOM   1871  CD  PRO A 244      13.859   0.749   0.321  1.00 90.38           C  
ATOM   1872  N   ALA A 245      15.016  -2.479  -2.824  1.00 88.94           N  
ATOM   1873  CA  ALA A 245      14.844  -3.914  -3.029  1.00 88.94           C  
ATOM   1874  C   ALA A 245      15.078  -4.684  -1.730  1.00 88.94           C  
ATOM   1875  CB  ALA A 245      15.797  -4.410  -4.117  1.00 88.94           C  
ATOM   1876  O   ALA A 245      16.016  -4.375  -0.978  1.00 88.94           O  
ATOM   1877  N   GLY A 246      14.148  -5.578  -1.436  1.00 88.12           N  
ATOM   1878  CA  GLY A 246      14.328  -6.418  -0.260  1.00 88.12           C  
ATOM   1879  C   GLY A 246      13.688  -5.836   0.988  1.00 88.12           C  
ATOM   1880  O   GLY A 246      13.656  -6.488   2.033  1.00 88.12           O  
ATOM   1881  N   SER A 247      13.148  -4.617   0.833  1.00 91.88           N  
ATOM   1882  CA  SER A 247      12.492  -3.984   1.973  1.00 91.88           C  
ATOM   1883  C   SER A 247      11.031  -4.410   2.078  1.00 91.88           C  
ATOM   1884  CB  SER A 247      12.586  -2.461   1.863  1.00 91.88           C  
ATOM   1885  O   SER A 247      10.469  -4.945   1.123  1.00 91.88           O  
ATOM   1886  OG  SER A 247      11.852  -1.994   0.744  1.00 91.88           O  
ATOM   1887  N   THR A 248      10.508  -4.281   3.260  1.00 93.94           N  
ATOM   1888  CA  THR A 248       9.094  -4.527   3.500  1.00 93.94           C  
ATOM   1889  C   THR A 248       8.406  -3.268   4.020  1.00 93.94           C  
ATOM   1890  CB  THR A 248       8.891  -5.676   4.504  1.00 93.94           C  
ATOM   1891  O   THR A 248       8.906  -2.611   4.934  1.00 93.94           O  
ATOM   1892  CG2 THR A 248       7.406  -5.984   4.691  1.00 93.94           C  
ATOM   1893  OG1 THR A 248       9.555  -6.852   4.020  1.00 93.94           O  
ATOM   1894  N   ILE A 249       7.238  -3.000   3.314  1.00 95.06           N  
ATOM   1895  CA  ILE A 249       6.484  -1.799   3.656  1.00 95.06           C  
ATOM   1896  C   ILE A 249       5.102  -2.188   4.180  1.00 95.06           C  
ATOM   1897  CB  ILE A 249       6.348  -0.853   2.443  1.00 95.06           C  
ATOM   1898  O   ILE A 249       4.441  -3.064   3.619  1.00 95.06           O  
ATOM   1899  CG1 ILE A 249       7.730  -0.404   1.959  1.00 95.06           C  
ATOM   1900  CG2 ILE A 249       5.473   0.355   2.793  1.00 95.06           C  
ATOM   1901  CD1 ILE A 249       8.367  -1.346   0.944  1.00 95.06           C  
ATOM   1902  N   GLY A 250       4.750  -1.536   5.328  1.00 96.06           N  
ATOM   1903  CA  GLY A 250       3.395  -1.723   5.820  1.00 96.06           C  
ATOM   1904  C   GLY A 250       2.400  -0.751   5.211  1.00 96.06           C  
ATOM   1905  O   GLY A 250       2.689   0.440   5.082  1.00 96.06           O  
ATOM   1906  N   VAL A 251       1.290  -1.273   4.801  1.00 97.50           N  
ATOM   1907  CA  VAL A 251       0.180  -0.462   4.312  1.00 97.50           C  
ATOM   1908  C   VAL A 251      -1.009  -0.590   5.262  1.00 97.50           C  
ATOM   1909  CB  VAL A 251      -0.236  -0.868   2.883  1.00 97.50           C  
ATOM   1910  O   VAL A 251      -1.459  -1.700   5.559  1.00 97.50           O  
ATOM   1911  CG1 VAL A 251      -1.373   0.019   2.377  1.00 97.50           C  
ATOM   1912  CG2 VAL A 251       0.963  -0.795   1.938  1.00 97.50           C  
ATOM   1913  N   MET A 252      -1.392   0.539   5.730  1.00 97.56           N  
ATOM   1914  CA  MET A 252      -2.531   0.521   6.645  1.00 97.56           C  
ATOM   1915  C   MET A 252      -3.656   1.413   6.129  1.00 97.56           C  
ATOM   1916  CB  MET A 252      -2.107   0.971   8.047  1.00 97.56           C  
ATOM   1917  O   MET A 252      -3.418   2.559   5.742  1.00 97.56           O  
ATOM   1918  CG  MET A 252      -3.166   0.740   9.109  1.00 97.56           C  
ATOM   1919  SD  MET A 252      -2.520   0.986  10.805  1.00 97.56           S  
ATOM   1920  CE  MET A 252      -3.996   0.568  11.773  1.00 97.56           C  
ATOM   1921  N   VAL A 253      -4.891   0.842   6.090  1.00 97.81           N  
ATOM   1922  CA  VAL A 253      -6.102   1.573   5.734  1.00 97.81           C  
ATOM   1923  C   VAL A 253      -6.969   1.776   6.973  1.00 97.81           C  
ATOM   1924  CB  VAL A 253      -6.906   0.840   4.637  1.00 97.81           C  
ATOM   1925  O   VAL A 253      -7.352   0.809   7.637  1.00 97.81           O  
ATOM   1926  CG1 VAL A 253      -8.141   1.646   4.242  1.00 97.81           C  
ATOM   1927  CG2 VAL A 253      -6.027   0.578   3.416  1.00 97.81           C  
ATOM   1928  N   LEU A 254      -7.234   3.062   7.297  1.00 97.75           N  
ATOM   1929  CA  LEU A 254      -8.141   3.391   8.391  1.00 97.75           C  
ATOM   1930  C   LEU A 254      -9.508   3.805   7.855  1.00 97.75           C  
ATOM   1931  CB  LEU A 254      -7.555   4.512   9.250  1.00 97.75           C  
ATOM   1932  O   LEU A 254      -9.602   4.645   6.957  1.00 97.75           O  
ATOM   1933  CG  LEU A 254      -6.332   4.152  10.094  1.00 97.75           C  
ATOM   1934  CD1 LEU A 254      -5.086   4.840   9.547  1.00 97.75           C  
ATOM   1935  CD2 LEU A 254      -6.559   4.531  11.555  1.00 97.75           C  
ATOM   1936  N   PHE A 255     -10.523   3.188   8.430  1.00 97.25           N  
ATOM   1937  CA  PHE A 255     -11.859   3.400   7.891  1.00 97.25           C  
ATOM   1938  C   PHE A 255     -12.562   4.535   8.625  1.00 97.25           C  
ATOM   1939  CB  PHE A 255     -12.688   2.117   7.980  1.00 97.25           C  
ATOM   1940  O   PHE A 255     -12.633   4.535   9.852  1.00 97.25           O  
ATOM   1941  CG  PHE A 255     -12.164   0.991   7.129  1.00 97.25           C  
ATOM   1942  CD1 PHE A 255     -12.039   1.139   5.754  1.00 97.25           C  
ATOM   1943  CD2 PHE A 255     -11.789  -0.214   7.711  1.00 97.25           C  
ATOM   1944  CE1 PHE A 255     -11.555   0.099   4.965  1.00 97.25           C  
ATOM   1945  CE2 PHE A 255     -11.297  -1.258   6.926  1.00 97.25           C  
ATOM   1946  CZ  PHE A 255     -11.180  -1.100   5.555  1.00 97.25           C  
ATOM   1947  N   GLY A 256     -13.023   5.555   7.840  1.00 95.12           N  
ATOM   1948  CA  GLY A 256     -13.836   6.645   8.359  1.00 95.12           C  
ATOM   1949  C   GLY A 256     -15.281   6.258   8.578  1.00 95.12           C  
ATOM   1950  O   GLY A 256     -15.648   5.090   8.422  1.00 95.12           O  
ATOM   1951  N   PRO A 257     -16.125   7.156   9.062  1.00 93.06           N  
ATOM   1952  CA  PRO A 257     -17.484   6.848   9.492  1.00 93.06           C  
ATOM   1953  C   PRO A 257     -18.344   6.246   8.375  1.00 93.06           C  
ATOM   1954  CB  PRO A 257     -18.047   8.211   9.922  1.00 93.06           C  
ATOM   1955  O   PRO A 257     -19.188   5.375   8.633  1.00 93.06           O  
ATOM   1956  CG  PRO A 257     -17.156   9.211   9.258  1.00 93.06           C  
ATOM   1957  CD  PRO A 257     -15.789   8.594   9.078  1.00 93.06           C  
ATOM   1958  N   HIS A 258     -18.156   6.629   7.102  1.00 91.31           N  
ATOM   1959  CA  HIS A 258     -18.953   6.102   6.008  1.00 91.31           C  
ATOM   1960  C   HIS A 258     -18.547   4.672   5.664  1.00 91.31           C  
ATOM   1961  CB  HIS A 258     -18.828   6.996   4.770  1.00 91.31           C  
ATOM   1962  O   HIS A 258     -19.391   3.775   5.629  1.00 91.31           O  
ATOM   1963  CG  HIS A 258     -19.688   6.555   3.623  1.00 91.31           C  
ATOM   1964  CD2 HIS A 258     -19.359   6.074   2.402  1.00 91.31           C  
ATOM   1965  ND1 HIS A 258     -21.062   6.586   3.662  1.00 91.31           N  
ATOM   1966  CE1 HIS A 258     -21.547   6.141   2.514  1.00 91.31           C  
ATOM   1967  NE2 HIS A 258     -20.516   5.824   1.730  1.00 91.31           N  
ATOM   1968  N   ALA A 259     -17.266   4.426   5.449  1.00 92.06           N  
ATOM   1969  CA  ALA A 259     -16.781   3.082   5.141  1.00 92.06           C  
ATOM   1970  C   ALA A 259     -16.750   2.213   6.395  1.00 92.06           C  
ATOM   1971  CB  ALA A 259     -15.406   3.145   4.500  1.00 92.06           C  
ATOM   1972  O   ALA A 259     -17.109   1.031   6.348  1.00 92.06           O  
ATOM   1973  N   GLY A 260     -16.453   2.748   7.508  1.00 89.69           N  
ATOM   1974  CA  GLY A 260     -16.250   2.031   8.758  1.00 89.69           C  
ATOM   1975  C   GLY A 260     -17.547   1.577   9.398  1.00 89.69           C  
ATOM   1976  O   GLY A 260     -17.531   0.720  10.289  1.00 89.69           O  
ATOM   1977  N   SER A 261     -18.672   2.197   9.039  1.00 90.25           N  
ATOM   1978  CA  SER A 261     -19.969   1.833   9.602  1.00 90.25           C  
ATOM   1979  C   SER A 261     -20.438   0.488   9.062  1.00 90.25           C  
ATOM   1980  CB  SER A 261     -21.000   2.910   9.297  1.00 90.25           C  
ATOM   1981  O   SER A 261     -21.438  -0.053   9.531  1.00 90.25           O  
ATOM   1982  OG  SER A 261     -21.156   3.076   7.898  1.00 90.25           O  
ATOM   1983  N   GLN A 262     -19.719  -0.049   8.070  1.00 88.75           N  
ATOM   1984  CA  GLN A 262     -20.000  -1.369   7.520  1.00 88.75           C  
ATOM   1985  C   GLN A 262     -18.953  -2.389   7.957  1.00 88.75           C  
ATOM   1986  CB  GLN A 262     -20.078  -1.311   5.996  1.00 88.75           C  
ATOM   1987  O   GLN A 262     -17.812  -2.027   8.242  1.00 88.75           O  
ATOM   1988  CG  GLN A 262     -21.125  -0.335   5.465  1.00 88.75           C  
ATOM   1989  CD  GLN A 262     -21.297  -0.423   3.959  1.00 88.75           C  
ATOM   1990  NE2 GLN A 262     -22.531  -0.357   3.502  1.00 88.75           N  
ATOM   1991  OE1 GLN A 262     -20.312  -0.549   3.215  1.00 88.75           O  
ATOM   1992  N   VAL A 263     -19.359  -3.576   8.125  1.00 89.81           N  
ATOM   1993  CA  VAL A 263     -18.438  -4.680   8.375  1.00 89.81           C  
ATOM   1994  C   VAL A 263     -18.312  -5.543   7.121  1.00 89.81           C  
ATOM   1995  CB  VAL A 263     -18.891  -5.543   9.570  1.00 89.81           C  
ATOM   1996  O   VAL A 263     -19.312  -5.918   6.516  1.00 89.81           O  
ATOM   1997  CG1 VAL A 263     -17.922  -6.699   9.805  1.00 89.81           C  
ATOM   1998  CG2 VAL A 263     -19.016  -4.688  10.828  1.00 89.81           C  
ATOM   1999  N   PHE A 264     -17.125  -5.727   6.668  1.00 89.12           N  
ATOM   2000  CA  PHE A 264     -16.891  -6.371   5.383  1.00 89.12           C  
ATOM   2001  C   PHE A 264     -16.781  -7.883   5.551  1.00 89.12           C  
ATOM   2002  CB  PHE A 264     -15.625  -5.816   4.727  1.00 89.12           C  
ATOM   2003  O   PHE A 264     -16.172  -8.555   4.719  1.00 89.12           O  
ATOM   2004  CG  PHE A 264     -15.617  -4.316   4.590  1.00 89.12           C  
ATOM   2005  CD1 PHE A 264     -16.609  -3.668   3.857  1.00 89.12           C  
ATOM   2006  CD2 PHE A 264     -14.625  -3.557   5.199  1.00 89.12           C  
ATOM   2007  CE1 PHE A 264     -16.609  -2.281   3.730  1.00 89.12           C  
ATOM   2008  CE2 PHE A 264     -14.617  -2.170   5.074  1.00 89.12           C  
ATOM   2009  CZ  PHE A 264     -15.609  -1.534   4.340  1.00 89.12           C  
ATOM   2010  N   GLN A 265     -17.469  -8.492   6.469  1.00 85.50           N  
ATOM   2011  CA  GLN A 265     -17.453  -9.930   6.699  1.00 85.50           C  
ATOM   2012  C   GLN A 265     -18.219 -10.672   5.613  1.00 85.50           C  
ATOM   2013  CB  GLN A 265     -18.031 -10.258   8.078  1.00 85.50           C  
ATOM   2014  O   GLN A 265     -19.234 -10.180   5.113  1.00 85.50           O  
ATOM   2015  CG  GLN A 265     -17.141  -9.836   9.242  1.00 85.50           C  
ATOM   2016  CD  GLN A 265     -17.703 -10.273  10.586  1.00 85.50           C  
ATOM   2017  NE2 GLN A 265     -17.172  -9.688  11.656  1.00 85.50           N  
ATOM   2018  OE1 GLN A 265     -18.578 -11.125  10.656  1.00 85.50           O  
ATOM   2019  N   TYR A 266     -17.672 -11.742   5.152  1.00 86.25           N  
ATOM   2020  CA  TYR A 266     -18.250 -12.641   4.164  1.00 86.25           C  
ATOM   2021  C   TYR A 266     -18.312 -11.977   2.791  1.00 86.25           C  
ATOM   2022  CB  TYR A 266     -19.656 -13.078   4.590  1.00 86.25           C  
ATOM   2023  O   TYR A 266     -19.297 -12.133   2.059  1.00 86.25           O  
ATOM   2024  CG  TYR A 266     -19.703 -13.711   5.961  1.00 86.25           C  
ATOM   2025  CD1 TYR A 266     -19.031 -14.898   6.219  1.00 86.25           C  
ATOM   2026  CD2 TYR A 266     -20.422 -13.117   6.996  1.00 86.25           C  
ATOM   2027  CE1 TYR A 266     -19.078 -15.492   7.480  1.00 86.25           C  
ATOM   2028  CE2 TYR A 266     -20.469 -13.703   8.258  1.00 86.25           C  
ATOM   2029  OH  TYR A 266     -19.844 -15.461   9.742  1.00 86.25           O  
ATOM   2030  CZ  TYR A 266     -19.797 -14.883   8.492  1.00 86.25           C  
ATOM   2031  N   GLN A 267     -17.391 -11.148   2.574  1.00 89.00           N  
ATOM   2032  CA  GLN A 267     -17.234 -10.531   1.262  1.00 89.00           C  
ATOM   2033  C   GLN A 267     -15.758 -10.359   0.908  1.00 89.00           C  
ATOM   2034  CB  GLN A 267     -17.938  -9.180   1.217  1.00 89.00           C  
ATOM   2035  O   GLN A 267     -14.883 -10.477   1.774  1.00 89.00           O  
ATOM   2036  CG  GLN A 267     -17.312  -8.117   2.113  1.00 89.00           C  
ATOM   2037  CD  GLN A 267     -18.000  -6.770   1.998  1.00 89.00           C  
ATOM   2038  NE2 GLN A 267     -17.969  -5.996   3.078  1.00 89.00           N  
ATOM   2039  OE1 GLN A 267     -18.547  -6.422   0.946  1.00 89.00           O  
ATOM   2040  N   THR A 268     -15.508 -10.133  -0.395  1.00 91.25           N  
ATOM   2041  CA  THR A 268     -14.156  -9.883  -0.882  1.00 91.25           C  
ATOM   2042  C   THR A 268     -13.852  -8.391  -0.900  1.00 91.25           C  
ATOM   2043  CB  THR A 268     -13.953 -10.469  -2.291  1.00 91.25           C  
ATOM   2044  O   THR A 268     -14.648  -7.598  -1.416  1.00 91.25           O  
ATOM   2045  CG2 THR A 268     -12.547 -10.188  -2.809  1.00 91.25           C  
ATOM   2046  OG1 THR A 268     -14.156 -11.883  -2.250  1.00 91.25           O  
ATOM   2047  N   VAL A 269     -12.773  -8.039  -0.239  1.00 94.31           N  
ATOM   2048  CA  VAL A 269     -12.305  -6.656  -0.293  1.00 94.31           C  
ATOM   2049  C   VAL A 269     -11.039  -6.570  -1.139  1.00 94.31           C  
ATOM   2050  CB  VAL A 269     -12.039  -6.090   1.121  1.00 94.31           C  
ATOM   2051  O   VAL A 269     -10.242  -7.516  -1.177  1.00 94.31           O  
ATOM   2052  CG1 VAL A 269     -13.320  -6.090   1.951  1.00 94.31           C  
ATOM   2053  CG2 VAL A 269     -10.945  -6.898   1.821  1.00 94.31           C  
ATOM   2054  N   THR A 270     -10.953  -5.469  -1.854  1.00 96.44           N  
ATOM   2055  CA  THR A 270      -9.820  -5.285  -2.760  1.00 96.44           C  
ATOM   2056  C   THR A 270      -9.109  -3.969  -2.477  1.00 96.44           C  
ATOM   2057  CB  THR A 270     -10.273  -5.320  -4.230  1.00 96.44           C  
ATOM   2058  O   THR A 270      -9.750  -2.928  -2.324  1.00 96.44           O  
ATOM   2059  CG2 THR A 270      -9.086  -5.184  -5.176  1.00 96.44           C  
ATOM   2060  OG1 THR A 270     -10.938  -6.566  -4.492  1.00 96.44           O  
ATOM   2061  N   VAL A 271      -7.797  -4.070  -2.277  1.00 97.25           N  
ATOM   2062  CA  VAL A 271      -6.941  -2.891  -2.201  1.00 97.25           C  
ATOM   2063  C   VAL A 271      -5.965  -2.887  -3.375  1.00 97.25           C  
ATOM   2064  CB  VAL A 271      -6.168  -2.834  -0.864  1.00 97.25           C  
ATOM   2065  O   VAL A 271      -5.305  -3.895  -3.646  1.00 97.25           O  
ATOM   2066  CG1 VAL A 271      -5.277  -1.596  -0.807  1.00 97.25           C  
ATOM   2067  CG2 VAL A 271      -7.141  -2.852   0.313  1.00 97.25           C  
ATOM   2068  N   GLN A 272      -5.941  -1.790  -4.074  1.00 97.25           N  
ATOM   2069  CA  GLN A 272      -5.035  -1.657  -5.207  1.00 97.25           C  
ATOM   2070  C   GLN A 272      -4.016  -0.544  -4.973  1.00 97.25           C  
ATOM   2071  CB  GLN A 272      -5.816  -1.390  -6.496  1.00 97.25           C  
ATOM   2072  O   GLN A 272      -4.391   0.581  -4.633  1.00 97.25           O  
ATOM   2073  CG  GLN A 272      -4.957  -1.416  -7.754  1.00 97.25           C  
ATOM   2074  CD  GLN A 272      -5.777  -1.282  -9.023  1.00 97.25           C  
ATOM   2075  NE2 GLN A 272      -5.203  -0.635 -10.031  1.00 97.25           N  
ATOM   2076  OE1 GLN A 272      -6.914  -1.756  -9.102  1.00 97.25           O  
ATOM   2077  N   ILE A 273      -2.721  -0.883  -5.137  1.00 97.38           N  
ATOM   2078  CA  ILE A 273      -1.642   0.097  -5.070  1.00 97.38           C  
ATOM   2079  C   ILE A 273      -1.108   0.375  -6.473  1.00 97.38           C  
ATOM   2080  CB  ILE A 273      -0.499  -0.383  -4.148  1.00 97.38           C  
ATOM   2081  O   ILE A 273      -0.635  -0.537  -7.156  1.00 97.38           O  
ATOM   2082  CG1 ILE A 273      -1.048  -0.752  -2.766  1.00 97.38           C  
ATOM   2083  CG2 ILE A 273       0.591   0.687  -4.039  1.00 97.38           C  
ATOM   2084  CD1 ILE A 273      -0.022  -1.397  -1.844  1.00 97.38           C  
ATOM   2085  N   THR A 274      -1.193   1.642  -6.832  1.00 96.00           N  
ATOM   2086  CA  THR A 274      -0.757   2.029  -8.164  1.00 96.00           C  
ATOM   2087  C   THR A 274       0.429   2.986  -8.094  1.00 96.00           C  
ATOM   2088  CB  THR A 274      -1.902   2.686  -8.961  1.00 96.00           C  
ATOM   2089  O   THR A 274       0.247   4.195  -7.945  1.00 96.00           O  
ATOM   2090  CG2 THR A 274      -1.499   2.926 -10.414  1.00 96.00           C  
ATOM   2091  OG1 THR A 274      -3.049   1.828  -8.930  1.00 96.00           O  
ATOM   2092  N   PRO A 275       1.620   2.434  -8.180  1.00 92.81           N  
ATOM   2093  CA  PRO A 275       2.797   3.307  -8.164  1.00 92.81           C  
ATOM   2094  C   PRO A 275       2.973   4.074  -9.477  1.00 92.81           C  
ATOM   2095  CB  PRO A 275       3.957   2.334  -7.941  1.00 92.81           C  
ATOM   2096  O   PRO A 275       2.314   3.762 -10.469  1.00 92.81           O  
ATOM   2097  CG  PRO A 275       3.430   1.005  -8.383  1.00 92.81           C  
ATOM   2098  CD  PRO A 275       1.931   1.036  -8.305  1.00 92.81           C  
ATOM   2099  N   ASN A 276       3.816   5.113  -9.516  1.00 90.12           N  
ATOM   2100  CA  ASN A 276       4.082   5.898 -10.719  1.00 90.12           C  
ATOM   2101  C   ASN A 276       4.816   5.074 -11.773  1.00 90.12           C  
ATOM   2102  CB  ASN A 276       4.879   7.156 -10.375  1.00 90.12           C  
ATOM   2103  O   ASN A 276       4.656   5.312 -12.977  1.00 90.12           O  
ATOM   2104  CG  ASN A 276       6.266   6.844  -9.852  1.00 90.12           C  
ATOM   2105  ND2 ASN A 276       7.215   7.730 -10.117  1.00 90.12           N  
ATOM   2106  OD1 ASN A 276       6.480   5.812  -9.211  1.00 90.12           O  
ATOM   2107  N   ILE A 277       5.641   4.156 -11.305  1.00 86.44           N  
ATOM   2108  CA  ILE A 277       6.379   3.238 -12.164  1.00 86.44           C  
ATOM   2109  C   ILE A 277       6.078   1.798 -11.758  1.00 86.44           C  
ATOM   2110  CB  ILE A 277       7.898   3.506 -12.102  1.00 86.44           C  
ATOM   2111  O   ILE A 277       6.156   1.451 -10.578  1.00 86.44           O  
ATOM   2112  CG1 ILE A 277       8.203   4.941 -12.539  1.00 86.44           C  
ATOM   2113  CG2 ILE A 277       8.664   2.496 -12.969  1.00 86.44           C  
ATOM   2114  CD1 ILE A 277       9.656   5.352 -12.344  1.00 86.44           C  
ATOM   2115  N   GLY A 278       5.797   0.972 -12.773  1.00 85.56           N  
ATOM   2116  CA  GLY A 278       5.465  -0.423 -12.523  1.00 85.56           C  
ATOM   2117  C   GLY A 278       3.977  -0.705 -12.602  1.00 85.56           C  
ATOM   2118  O   GLY A 278       3.162   0.220 -12.555  1.00 85.56           O  
ATOM   2119  N   SER A 279       3.590  -1.991 -12.773  1.00 87.44           N  
ATOM   2120  CA  SER A 279       2.188  -2.396 -12.797  1.00 87.44           C  
ATOM   2121  C   SER A 279       1.585  -2.367 -11.398  1.00 87.44           C  
ATOM   2122  CB  SER A 279       2.041  -3.795 -13.391  1.00 87.44           C  
ATOM   2123  O   SER A 279       2.291  -2.572 -10.406  1.00 87.44           O  
ATOM   2124  OG  SER A 279       0.691  -4.223 -13.352  1.00 87.44           O  
ATOM   2125  N   PRO A 280       0.302  -2.049 -11.297  1.00 92.25           N  
ATOM   2126  CA  PRO A 280      -0.378  -1.985 -10.000  1.00 92.25           C  
ATOM   2127  C   PRO A 280      -0.391  -3.328  -9.273  1.00 92.25           C  
ATOM   2128  CB  PRO A 280      -1.799  -1.551 -10.367  1.00 92.25           C  
ATOM   2129  O   PRO A 280      -0.346  -4.383  -9.914  1.00 92.25           O  
ATOM   2130  CG  PRO A 280      -1.666  -0.910 -11.711  1.00 92.25           C  
ATOM   2131  CD  PRO A 280      -0.513  -1.547 -12.438  1.00 92.25           C  
ATOM   2132  N   LEU A 281      -0.295  -3.240  -8.008  1.00 94.56           N  
ATOM   2133  CA  LEU A 281      -0.548  -4.398  -7.160  1.00 94.56           C  
ATOM   2134  C   LEU A 281      -1.999  -4.422  -6.691  1.00 94.56           C  
ATOM   2135  CB  LEU A 281       0.390  -4.391  -5.949  1.00 94.56           C  
ATOM   2136  O   LEU A 281      -2.496  -3.436  -6.141  1.00 94.56           O  
ATOM   2137  CG  LEU A 281       0.114  -5.438  -4.871  1.00 94.56           C  
ATOM   2138  CD1 LEU A 281       0.408  -6.836  -5.402  1.00 94.56           C  
ATOM   2139  CD2 LEU A 281       0.940  -5.148  -3.621  1.00 94.56           C  
ATOM   2140  N   THR A 282      -2.666  -5.598  -6.965  1.00 95.44           N  
ATOM   2141  CA  THR A 282      -4.035  -5.789  -6.492  1.00 95.44           C  
ATOM   2142  C   THR A 282      -4.094  -6.887  -5.434  1.00 95.44           C  
ATOM   2143  CB  THR A 282      -4.980  -6.141  -7.652  1.00 95.44           C  
ATOM   2144  O   THR A 282      -3.678  -8.016  -5.684  1.00 95.44           O  
ATOM   2145  CG2 THR A 282      -6.410  -6.344  -7.156  1.00 95.44           C  
ATOM   2146  OG1 THR A 282      -4.965  -5.078  -8.617  1.00 95.44           O  
ATOM   2147  N   VAL A 283      -4.516  -6.469  -4.227  1.00 93.88           N  
ATOM   2148  CA  VAL A 283      -4.707  -7.414  -3.133  1.00 93.88           C  
ATOM   2149  C   VAL A 283      -6.199  -7.656  -2.914  1.00 93.88           C  
ATOM   2150  CB  VAL A 283      -4.055  -6.910  -1.826  1.00 93.88           C  
ATOM   2151  O   VAL A 283      -6.934  -6.742  -2.533  1.00 93.88           O  
ATOM   2152  CG1 VAL A 283      -4.242  -7.930  -0.702  1.00 93.88           C  
ATOM   2153  CG2 VAL A 283      -2.570  -6.625  -2.049  1.00 93.88           C  
ATOM   2154  N   SER A 284      -6.672  -8.891  -3.195  1.00 92.94           N  
ATOM   2155  CA  SER A 284      -8.070  -9.266  -3.031  1.00 92.94           C  
ATOM   2156  C   SER A 284      -8.227 -10.391  -2.012  1.00 92.94           C  
ATOM   2157  CB  SER A 284      -8.672  -9.695  -4.371  1.00 92.94           C  
ATOM   2158  O   SER A 284      -7.680 -11.477  -2.195  1.00 92.94           O  
ATOM   2159  OG  SER A 284      -8.672  -8.617  -5.289  1.00 92.94           O  
ATOM   2160  N   GLU A 285      -8.914  -9.977  -0.914  1.00 90.44           N  
ATOM   2161  CA  GLU A 285      -9.047 -10.969   0.148  1.00 90.44           C  
ATOM   2162  C   GLU A 285     -10.500 -11.125   0.575  1.00 90.44           C  
ATOM   2163  CB  GLU A 285      -8.180 -10.586   1.354  1.00 90.44           C  
ATOM   2164  O   GLU A 285     -11.250 -10.141   0.631  1.00 90.44           O  
ATOM   2165  CG  GLU A 285      -6.688 -10.578   1.063  1.00 90.44           C  
ATOM   2166  CD  GLU A 285      -6.121 -11.969   0.808  1.00 90.44           C  
ATOM   2167  OE1 GLU A 285      -4.977 -12.070   0.311  1.00 90.44           O  
ATOM   2168  OE2 GLU A 285      -6.828 -12.953   1.105  1.00 90.44           O  
ATOM   2169  N   TYR A 286     -10.805 -12.453   0.780  1.00 88.00           N  
ATOM   2170  CA  TYR A 286     -12.109 -12.781   1.351  1.00 88.00           C  
ATOM   2171  C   TYR A 286     -12.070 -12.695   2.873  1.00 88.00           C  
ATOM   2172  CB  TYR A 286     -12.555 -14.180   0.914  1.00 88.00           C  
ATOM   2173  O   TYR A 286     -11.234 -13.336   3.516  1.00 88.00           O  
ATOM   2174  CG  TYR A 286     -13.953 -14.531   1.353  1.00 88.00           C  
ATOM   2175  CD1 TYR A 286     -14.172 -15.320   2.479  1.00 88.00           C  
ATOM   2176  CD2 TYR A 286     -15.062 -14.078   0.644  1.00 88.00           C  
ATOM   2177  CE1 TYR A 286     -15.461 -15.656   2.885  1.00 88.00           C  
ATOM   2178  CE2 TYR A 286     -16.359 -14.398   1.042  1.00 88.00           C  
ATOM   2179  OH  TYR A 286     -17.828 -15.508   2.561  1.00 88.00           O  
ATOM   2180  CZ  TYR A 286     -16.547 -15.188   2.162  1.00 88.00           C  
ATOM   2181  N   ILE A 287     -12.938 -11.898   3.398  1.00 84.50           N  
ATOM   2182  CA  ILE A 287     -12.914 -11.688   4.844  1.00 84.50           C  
ATOM   2183  C   ILE A 287     -13.891 -12.648   5.516  1.00 84.50           C  
ATOM   2184  CB  ILE A 287     -13.258 -10.227   5.211  1.00 84.50           C  
ATOM   2185  O   ILE A 287     -15.086 -12.633   5.219  1.00 84.50           O  
ATOM   2186  CG1 ILE A 287     -12.219  -9.273   4.602  1.00 84.50           C  
ATOM   2187  CG2 ILE A 287     -13.336 -10.055   6.730  1.00 84.50           C  
ATOM   2188  CD1 ILE A 287     -12.516  -7.801   4.859  1.00 84.50           C  
ATOM   2189  N   TYR A 288     -13.203 -13.594   6.332  1.00 78.44           N  
ATOM   2190  CA  TYR A 288     -13.977 -14.484   7.184  1.00 78.44           C  
ATOM   2191  C   TYR A 288     -13.594 -14.320   8.648  1.00 78.44           C  
ATOM   2192  CB  TYR A 288     -13.773 -15.945   6.754  1.00 78.44           C  
ATOM   2193  O   TYR A 288     -12.430 -14.500   9.016  1.00 78.44           O  
ATOM   2194  CG  TYR A 288     -14.586 -16.938   7.559  1.00 78.44           C  
ATOM   2195  CD1 TYR A 288     -13.977 -17.734   8.523  1.00 78.44           C  
ATOM   2196  CD2 TYR A 288     -15.953 -17.062   7.355  1.00 78.44           C  
ATOM   2197  CE1 TYR A 288     -14.719 -18.641   9.266  1.00 78.44           C  
ATOM   2198  CE2 TYR A 288     -16.703 -17.969   8.094  1.00 78.44           C  
ATOM   2199  OH  TYR A 288     -16.812 -19.656   9.781  1.00 78.44           O  
ATOM   2200  CZ  TYR A 288     -16.078 -18.766   9.047  1.00 78.44           C  
ATOM   2201  N   GLN A 289     -14.539 -13.766   9.531  1.00 69.38           N  
ATOM   2202  CA  GLN A 289     -14.141 -13.570  10.922  1.00 69.38           C  
ATOM   2203  C   GLN A 289     -15.102 -14.289  11.875  1.00 69.38           C  
ATOM   2204  CB  GLN A 289     -14.094 -12.078  11.266  1.00 69.38           C  
ATOM   2205  O   GLN A 289     -16.125 -13.727  12.281  1.00 69.38           O  
ATOM   2206  CG  GLN A 289     -13.242 -11.758  12.484  1.00 69.38           C  
ATOM   2207  CD  GLN A 289     -13.031 -10.266  12.672  1.00 69.38           C  
ATOM   2208  NE2 GLN A 289     -12.609  -9.875  13.867  1.00 69.38           N  
ATOM   2209  OE1 GLN A 289     -13.250  -9.469  11.750  1.00 69.38           O  
ATOM   2210  N   PRO A 290     -14.828 -15.500  12.273  1.00 56.72           N  
ATOM   2211  CA  PRO A 290     -15.773 -16.219  13.133  1.00 56.72           C  
ATOM   2212  C   PRO A 290     -15.578 -15.898  14.617  1.00 56.72           C  
ATOM   2213  CB  PRO A 290     -15.461 -17.688  12.844  1.00 56.72           C  
ATOM   2214  O   PRO A 290     -16.547 -15.891  15.375  1.00 56.72           O  
ATOM   2215  CG  PRO A 290     -14.102 -17.672  12.227  1.00 56.72           C  
ATOM   2216  CD  PRO A 290     -13.852 -16.312  11.648  1.00 56.72           C  
ATOM   2217  N   GLU A 291     -14.273 -15.305  15.109  1.00 63.41           N  
ATOM   2218  CA  GLU A 291     -13.992 -14.945  16.500  1.00 63.41           C  
ATOM   2219  C   GLU A 291     -12.789 -14.016  16.594  1.00 63.41           C  
ATOM   2220  CB  GLU A 291     -13.742 -16.203  17.328  1.00 63.41           C  
ATOM   2221  O   GLU A 291     -11.859 -14.102  15.781  1.00 63.41           O  
ATOM   2222  CG  GLU A 291     -14.945 -17.141  17.406  1.00 63.41           C  
ATOM   2223  CD  GLU A 291     -14.695 -18.375  18.266  1.00 63.41           C  
ATOM   2224  OE1 GLU A 291     -15.617 -19.203  18.406  1.00 63.41           O  
ATOM   2225  OE2 GLU A 291     -13.570 -18.516  18.781  1.00 63.41           O  
ATOM   2226  N   GLY A 292     -12.875 -12.844  17.391  1.00 61.97           N  
ATOM   2227  CA  GLY A 292     -11.711 -12.016  17.688  1.00 61.97           C  
ATOM   2228  C   GLY A 292     -11.805 -10.617  17.125  1.00 61.97           C  
ATOM   2229  O   GLY A 292     -12.672 -10.336  16.281  1.00 61.97           O  
ATOM   2230  N   ASN A 293     -11.023  -9.695  17.734  1.00 65.38           N  
ATOM   2231  CA  ASN A 293     -11.023  -8.266  17.422  1.00 65.38           C  
ATOM   2232  C   ASN A 293     -10.133  -7.965  16.219  1.00 65.38           C  
ATOM   2233  CB  ASN A 293     -10.586  -7.441  18.625  1.00 65.38           C  
ATOM   2234  O   ASN A 293     -10.406  -7.035  15.453  1.00 65.38           O  
ATOM   2235  CG  ASN A 293      -9.289  -7.938  19.234  1.00 65.38           C  
ATOM   2236  ND2 ASN A 293      -8.789  -7.219  20.234  1.00 65.38           N  
ATOM   2237  OD1 ASN A 293      -8.742  -8.961  18.812  1.00 65.38           O  
ATOM   2238  N   VAL A 294      -9.055  -8.859  15.883  1.00 69.75           N  
ATOM   2239  CA  VAL A 294      -8.195  -8.789  14.703  1.00 69.75           C  
ATOM   2240  C   VAL A 294      -8.148 -10.148  14.016  1.00 69.75           C  
ATOM   2241  CB  VAL A 294      -6.770  -8.320  15.070  1.00 69.75           C  
ATOM   2242  O   VAL A 294      -7.902 -11.172  14.664  1.00 69.75           O  
ATOM   2243  CG1 VAL A 294      -5.887  -8.258  13.828  1.00 69.75           C  
ATOM   2244  CG2 VAL A 294      -6.812  -6.965  15.773  1.00 69.75           C  
ATOM   2245  N   THR A 295      -8.414 -10.148  12.711  1.00 64.94           N  
ATOM   2246  CA  THR A 295      -8.375 -11.422  11.992  1.00 64.94           C  
ATOM   2247  C   THR A 295      -7.316 -11.391  10.891  1.00 64.94           C  
ATOM   2248  CB  THR A 295      -9.742 -11.766  11.383  1.00 64.94           C  
ATOM   2249  O   THR A 295      -7.125 -10.367  10.242  1.00 64.94           O  
ATOM   2250  CG2 THR A 295      -9.742 -13.156  10.766  1.00 64.94           C  
ATOM   2251  OG1 THR A 295     -10.742 -11.711  12.406  1.00 64.94           O  
ATOM   2252  N   ILE A 296      -6.547 -12.438  10.812  1.00 65.38           N  
ATOM   2253  CA  ILE A 296      -5.613 -12.625   9.711  1.00 65.38           C  
ATOM   2254  C   ILE A 296      -6.371 -13.102   8.469  1.00 65.38           C  
ATOM   2255  CB  ILE A 296      -4.496 -13.625  10.070  1.00 65.38           C  
ATOM   2256  O   ILE A 296      -7.102 -14.094   8.523  1.00 65.38           O  
ATOM   2257  CG1 ILE A 296      -3.729 -13.148  11.312  1.00 65.38           C  
ATOM   2258  CG2 ILE A 296      -3.551 -13.836   8.883  1.00 65.38           C  
ATOM   2259  CD1 ILE A 296      -2.766 -14.180  11.875  1.00 65.38           C  
ATOM   2260  N   ILE A 297      -6.383 -12.258   7.422  1.00 63.44           N  
ATOM   2261  CA  ILE A 297      -7.078 -12.633   6.191  1.00 63.44           C  
ATOM   2262  C   ILE A 297      -6.074 -12.766   5.051  1.00 63.44           C  
ATOM   2263  CB  ILE A 297      -8.164 -11.594   5.824  1.00 63.44           C  
ATOM   2264  O   ILE A 297      -5.230 -11.891   4.848  1.00 63.44           O  
ATOM   2265  CG1 ILE A 297      -9.078 -11.328   7.031  1.00 63.44           C  
ATOM   2266  CG2 ILE A 297      -8.977 -12.070   4.617  1.00 63.44           C  
ATOM   2267  CD1 ILE A 297      -9.969 -10.102   6.871  1.00 63.44           C  
ATOM   2268  N   GLY A 298      -5.941 -14.203   4.688  1.00 42.03           N  
ATOM   2269  CA  GLY A 298      -4.980 -14.461   3.627  1.00 42.03           C  
ATOM   2270  C   GLY A 298      -3.625 -14.906   4.141  1.00 42.03           C  
ATOM   2271  O   GLY A 298      -2.832 -14.078   4.602  1.00 42.03           O  
TER    2272      GLY A 298                                                      
ENDMDL                                                                          
END                                                                             
