# Supplementary material for: Towards a molecular picture of the archaeal cell surface
Source: Nat Commun. 2024 Nov 29;15:10401. doi: 10.1038/s41467-024-53986-9 (PMC11607397; doi:10.1038/s41467-024-53986-9)
Supplement: Supplementary file 5 — Supplementary Dataset 1 [file 41467_2024_53986_MOESM5_ESM.zip › Archaellum_Homologues_2024/HS1genome_1617_Sulfodiicoccus_acidiphilus/HS1genome_1617_Sulfodiicoccus_acidiphilus_34e1f_unrelaxed_rank_004_alphafold2_ptm_model_4_seed_000.pdb]

MODEL     1                                                                     
ATOM      1  N   MET A   1     101.062  20.984 -96.750  1.00 38.78           N  
ATOM      2  CA  MET A   1     101.438  21.625 -95.500  1.00 38.78           C  
ATOM      3  C   MET A   1     100.375  21.422 -94.438  1.00 38.78           C  
ATOM      4  CB  MET A   1     101.688  23.125 -95.688  1.00 38.78           C  
ATOM      5  O   MET A   1      99.188  21.797 -94.625  1.00 38.78           O  
ATOM      6  CG  MET A   1     103.062  23.453 -96.125  1.00 38.78           C  
ATOM      7  SD  MET A   1     103.375  25.250 -96.375  1.00 38.78           S  
ATOM      8  CE  MET A   1     104.250  25.656 -94.875  1.00 38.78           C  
ATOM      9  N   SER A   2     100.375  20.297 -93.625  1.00 39.69           N  
ATOM     10  CA  SER A   2     100.562  20.328 -92.125  1.00 39.69           C  
ATOM     11  C   SER A   2      99.312  20.953 -91.500  1.00 39.69           C  
ATOM     12  CB  SER A   2     101.812  21.109 -91.750  1.00 39.69           C  
ATOM     13  O   SER A   2      98.938  22.062 -91.812  1.00 39.69           O  
ATOM     14  OG  SER A   2     101.938  21.078 -90.312  1.00 39.69           O  
ATOM     15  N   GLY A   3      98.438  20.141 -90.875  1.00 36.97           N  
ATOM     16  CA  GLY A   3      98.062  20.531 -89.500  1.00 36.97           C  
ATOM     17  C   GLY A   3      96.625  20.141 -89.188  1.00 36.97           C  
ATOM     18  O   GLY A   3      95.688  20.531 -89.875  1.00 36.97           O  
ATOM     19  N   ARG A   4      96.438  19.047 -88.438  1.00 42.19           N  
ATOM     20  CA  ARG A   4      95.812  19.062 -87.125  1.00 42.19           C  
ATOM     21  C   ARG A   4      94.688  18.062 -87.000  1.00 42.19           C  
ATOM     22  CB  ARG A   4      95.375  20.453 -86.750  1.00 42.19           C  
ATOM     23  O   ARG A   4      93.750  18.125 -87.812  1.00 42.19           O  
ATOM     24  CG  ARG A   4      96.438  21.359 -86.188  1.00 42.19           C  
ATOM     25  CD  ARG A   4      95.875  22.656 -85.625  1.00 42.19           C  
ATOM     26  NE  ARG A   4      96.875  23.406 -84.875  1.00 42.19           N  
ATOM     27  NH1 ARG A   4      95.375  25.000 -84.062  1.00 42.19           N  
ATOM     28  NH2 ARG A   4      97.562  25.109 -83.500  1.00 42.19           N  
ATOM     29  CZ  ARG A   4      96.625  24.500 -84.125  1.00 42.19           C  
ATOM     30  N   GLN A   5      95.000  16.844 -86.562  1.00 40.19           N  
ATOM     31  CA  GLN A   5      94.562  16.094 -85.312  1.00 40.19           C  
ATOM     32  C   GLN A   5      93.188  16.500 -84.875  1.00 40.19           C  
ATOM     33  CB  GLN A   5      95.625  16.281 -84.250  1.00 40.19           C  
ATOM     34  O   GLN A   5      93.062  17.234 -83.875  1.00 40.19           O  
ATOM     35  CG  GLN A   5      96.938  15.508 -84.438  1.00 40.19           C  
ATOM     36  CD  GLN A   5      97.375  14.766 -83.188  1.00 40.19           C  
ATOM     37  NE2 GLN A   5      98.688  14.484 -83.125  1.00 40.19           N  
ATOM     38  OE1 GLN A   5      96.562  14.445 -82.312  1.00 40.19           O  
ATOM     39  N   LEU A   6      92.125  15.977 -85.375  1.00 40.22           N  
ATOM     40  CA  LEU A   6      91.000  15.898 -84.500  1.00 40.22           C  
ATOM     41  C   LEU A   6      90.375  14.523 -84.562  1.00 40.22           C  
ATOM     42  CB  LEU A   6      90.000  16.984 -84.812  1.00 40.22           C  
ATOM     43  O   LEU A   6      89.875  14.109 -85.625  1.00 40.22           O  
ATOM     44  CG  LEU A   6      89.188  17.562 -83.625  1.00 40.22           C  
ATOM     45  CD1 LEU A   6      89.562  19.047 -83.438  1.00 40.22           C  
ATOM     46  CD2 LEU A   6      87.688  17.359 -83.812  1.00 40.22           C  
ATOM     47  N   ILE A   7      90.938  13.406 -84.188  1.00 43.09           N  
ATOM     48  CA  ILE A   7      90.625  12.141 -83.500  1.00 43.09           C  
ATOM     49  C   ILE A   7      89.438  12.328 -82.625  1.00 43.09           C  
ATOM     50  CB  ILE A   7      91.875  11.609 -82.688  1.00 43.09           C  
ATOM     51  O   ILE A   7      89.500  13.125 -81.688  1.00 43.09           O  
ATOM     52  CG1 ILE A   7      93.000  11.266 -83.625  1.00 43.09           C  
ATOM     53  CG2 ILE A   7      91.438  10.398 -81.875  1.00 43.09           C  
ATOM     54  CD1 ILE A   7      94.312  10.875 -82.938  1.00 43.09           C  
ATOM     55  N   ILE A   8      88.250  12.484 -83.062  1.00 45.03           N  
ATOM     56  CA  ILE A   8      86.875  12.250 -82.625  1.00 45.03           C  
ATOM     57  C   ILE A   8      86.812  10.891 -81.938  1.00 45.03           C  
ATOM     58  CB  ILE A   8      85.875  12.320 -83.812  1.00 45.03           C  
ATOM     59  O   ILE A   8      87.125   9.859 -82.562  1.00 45.03           O  
ATOM     60  CG1 ILE A   8      85.875  13.719 -84.438  1.00 45.03           C  
ATOM     61  CG2 ILE A   8      84.500  11.938 -83.312  1.00 45.03           C  
ATOM     62  CD1 ILE A   8      85.000  13.844 -85.688  1.00 45.03           C  
ATOM     63  N   ALA A   9      87.500  10.656 -80.812  1.00 46.50           N  
ATOM     64  CA  ALA A   9      87.250   9.734 -79.688  1.00 46.50           C  
ATOM     65  C   ALA A   9      85.750   9.523 -79.438  1.00 46.50           C  
ATOM     66  CB  ALA A   9      87.938  10.242 -78.438  1.00 46.50           C  
ATOM     67  O   ALA A   9      85.062  10.461 -79.062  1.00 46.50           O  
ATOM     68  N   VAL A  10      84.938   9.008 -80.250  1.00 51.03           N  
ATOM     69  CA  VAL A  10      83.625   8.430 -80.062  1.00 51.03           C  
ATOM     70  C   VAL A  10      83.688   7.414 -78.938  1.00 51.03           C  
ATOM     71  CB  VAL A  10      83.125   7.758 -81.375  1.00 51.03           C  
ATOM     72  O   VAL A  10      84.438   6.453 -79.000  1.00 51.03           O  
ATOM     73  CG1 VAL A  10      81.750   7.090 -81.125  1.00 51.03           C  
ATOM     74  CG2 VAL A  10      83.000   8.781 -82.500  1.00 51.03           C  
ATOM     75  N   LYS A  11      83.938   7.777 -77.688  1.00 50.66           N  
ATOM     76  CA  LYS A  11      83.625   7.277 -76.312  1.00 50.66           C  
ATOM     77  C   LYS A  11      82.500   6.203 -76.438  1.00 50.66           C  
ATOM     78  CB  LYS A  11      83.125   8.422 -75.438  1.00 50.66           C  
ATOM     79  O   LYS A  11      81.438   6.461 -76.875  1.00 50.66           O  
ATOM     80  CG  LYS A  11      83.375   8.172 -73.938  1.00 50.66           C  
ATOM     81  CD  LYS A  11      83.125   9.430 -73.125  1.00 50.66           C  
ATOM     82  CE  LYS A  11      83.562   9.234 -71.688  1.00 50.66           C  
ATOM     83  NZ  LYS A  11      82.688  10.016 -70.750  1.00 50.66           N  
ATOM     84  N   ARG A  12      82.688   5.012 -76.875  1.00 50.94           N  
ATOM     85  CA  ARG A  12      82.062   3.711 -76.750  1.00 50.94           C  
ATOM     86  C   ARG A  12      81.625   3.510 -75.250  1.00 50.94           C  
ATOM     87  CB  ARG A  12      83.000   2.588 -77.125  1.00 50.94           C  
ATOM     88  O   ARG A  12      82.438   3.350 -74.375  1.00 50.94           O  
ATOM     89  CG  ARG A  12      82.625   1.935 -78.438  1.00 50.94           C  
ATOM     90  CD  ARG A  12      83.438   0.663 -78.688  1.00 50.94           C  
ATOM     91  NE  ARG A  12      83.500   0.294 -80.125  1.00 50.94           N  
ATOM     92  NH1 ARG A  12      84.438  -1.784 -79.750  1.00 50.94           N  
ATOM     93  NH2 ARG A  12      83.938  -1.092 -81.875  1.00 50.94           N  
ATOM     94  CZ  ARG A  12      83.938  -0.860 -80.562  1.00 50.94           C  
ATOM     95  N   VAL A  13      81.062   4.523 -74.625  1.00 58.09           N  
ATOM     96  CA  VAL A  13      80.375   4.238 -73.375  1.00 58.09           C  
ATOM     97  C   VAL A  13      79.500   2.992 -73.500  1.00 58.09           C  
ATOM     98  CB  VAL A  13      79.500   5.438 -72.875  1.00 58.09           C  
ATOM     99  O   VAL A  13      78.750   2.867 -74.500  1.00 58.09           O  
ATOM    100  CG1 VAL A  13      78.625   5.047 -71.688  1.00 58.09           C  
ATOM    101  CG2 VAL A  13      80.375   6.633 -72.562  1.00 58.09           C  
ATOM    102  N   SER A  14      80.000   1.781 -73.438  1.00 59.28           N  
ATOM    103  CA  SER A  14      79.688   0.380 -73.188  1.00 59.28           C  
ATOM    104  C   SER A  14      78.250   0.206 -72.688  1.00 59.28           C  
ATOM    105  CB  SER A  14      80.625  -0.176 -72.125  1.00 59.28           C  
ATOM    106  O   SER A  14      77.875   0.793 -71.688  1.00 59.28           O  
ATOM    107  OG  SER A  14      80.062  -1.243 -71.438  1.00 59.28           O  
ATOM    108  N   LEU A  15      77.250   0.348 -73.438  1.00 61.34           N  
ATOM    109  CA  LEU A  15      75.812  -0.035 -73.438  1.00 61.34           C  
ATOM    110  C   LEU A  15      75.562  -1.046 -72.312  1.00 61.34           C  
ATOM    111  CB  LEU A  15      75.375  -0.619 -74.750  1.00 61.34           C  
ATOM    112  O   LEU A  15      74.500  -0.982 -71.625  1.00 61.34           O  
ATOM    113  CG  LEU A  15      73.875  -0.787 -75.000  1.00 61.34           C  
ATOM    114  CD1 LEU A  15      73.250   0.575 -75.188  1.00 61.34           C  
ATOM    115  CD2 LEU A  15      73.625  -1.680 -76.188  1.00 61.34           C  
ATOM    116  N   LYS A  16      76.625  -1.812 -71.812  1.00 61.16           N  
ATOM    117  CA  LYS A  16      76.375  -2.799 -70.750  1.00 61.16           C  
ATOM    118  C   LYS A  16      76.375  -2.141 -69.375  1.00 61.16           C  
ATOM    119  CB  LYS A  16      77.438  -3.887 -70.812  1.00 61.16           C  
ATOM    120  O   LYS A  16      75.625  -2.498 -68.500  1.00 61.16           O  
ATOM    121  CG  LYS A  16      77.062  -5.074 -71.688  1.00 61.16           C  
ATOM    122  CD  LYS A  16      78.125  -6.191 -71.625  1.00 61.16           C  
ATOM    123  CE  LYS A  16      77.812  -7.309 -72.625  1.00 61.16           C  
ATOM    124  NZ  LYS A  16      78.750  -8.477 -72.438  1.00 61.16           N  
ATOM    125  N   SER A  17      77.188  -1.095 -69.250  1.00 64.12           N  
ATOM    126  CA  SER A  17      77.250  -0.343 -68.000  1.00 64.12           C  
ATOM    127  C   SER A  17      76.062   0.563 -67.812  1.00 64.12           C  
ATOM    128  CB  SER A  17      78.562   0.493 -67.938  1.00 64.12           C  
ATOM    129  O   SER A  17      75.562   0.756 -66.750  1.00 64.12           O  
ATOM    130  OG  SER A  17      78.750   1.184 -69.125  1.00 64.12           O  
ATOM    131  N   ALA A  18      75.500   0.913 -68.938  1.00 68.19           N  
ATOM    132  CA  ALA A  18      74.312   1.741 -68.938  1.00 68.19           C  
ATOM    133  C   ALA A  18      73.062   0.917 -68.562  1.00 68.19           C  
ATOM    134  CB  ALA A  18      74.125   2.410 -70.312  1.00 68.19           C  
ATOM    135  O   ALA A  18      72.188   1.378 -67.875  1.00 68.19           O  
ATOM    136  N   ILE A  19      73.000  -0.340 -68.938  1.00 68.94           N  
ATOM    137  CA  ILE A  19      71.875  -1.219 -68.625  1.00 68.94           C  
ATOM    138  C   ILE A  19      71.875  -1.628 -67.125  1.00 68.94           C  
ATOM    139  CB  ILE A  19      71.875  -2.471 -69.500  1.00 68.94           C  
ATOM    140  O   ILE A  19      70.875  -1.668 -66.500  1.00 68.94           O  
ATOM    141  CG1 ILE A  19      71.562  -2.078 -71.000  1.00 68.94           C  
ATOM    142  CG2 ILE A  19      70.812  -3.494 -69.062  1.00 68.94           C  
ATOM    143  CD1 ILE A  19      71.750  -3.225 -72.000  1.00 68.94           C  
ATOM    144  N   ARG A  20      73.062  -1.832 -66.562  1.00 68.38           N  
ATOM    145  CA  ARG A  20      73.188  -2.215 -65.188  1.00 68.38           C  
ATOM    146  C   ARG A  20      72.875  -1.050 -64.250  1.00 68.38           C  
ATOM    147  CB  ARG A  20      74.625  -2.705 -64.875  1.00 68.38           C  
ATOM    148  O   ARG A  20      72.250  -1.244 -63.188  1.00 68.38           O  
ATOM    149  CG  ARG A  20      74.875  -4.133 -65.375  1.00 68.38           C  
ATOM    150  CD  ARG A  20      76.312  -4.602 -65.000  1.00 68.38           C  
ATOM    151  NE  ARG A  20      76.625  -5.863 -65.625  1.00 68.38           N  
ATOM    152  NH1 ARG A  20      78.812  -5.871 -64.938  1.00 68.38           N  
ATOM    153  NH2 ARG A  20      78.000  -7.586 -66.250  1.00 68.38           N  
ATOM    154  CZ  ARG A  20      77.812  -6.438 -65.562  1.00 68.38           C  
ATOM    155  N   ALA A  21      73.125   0.108 -64.625  1.00 70.75           N  
ATOM    156  CA  ALA A  21      72.812   1.309 -63.875  1.00 70.75           C  
ATOM    157  C   ALA A  21      71.312   1.585 -63.906  1.00 70.75           C  
ATOM    158  CB  ALA A  21      73.562   2.512 -64.375  1.00 70.75           C  
ATOM    159  O   ALA A  21      70.750   1.992 -62.906  1.00 70.75           O  
ATOM    160  N   TYR A  22      70.750   1.340 -65.062  1.00 70.69           N  
ATOM    161  CA  TYR A  22      69.312   1.516 -65.188  1.00 70.69           C  
ATOM    162  C   TYR A  22      68.562   0.507 -64.312  1.00 70.69           C  
ATOM    163  CB  TYR A  22      68.875   1.376 -66.625  1.00 70.69           C  
ATOM    164  O   TYR A  22      67.562   0.856 -63.656  1.00 70.69           O  
ATOM    165  CG  TYR A  22      67.375   1.468 -66.875  1.00 70.69           C  
ATOM    166  CD1 TYR A  22      66.625   0.324 -67.062  1.00 70.69           C  
ATOM    167  CD2 TYR A  22      66.750   2.697 -66.875  1.00 70.69           C  
ATOM    168  CE1 TYR A  22      65.250   0.404 -67.312  1.00 70.69           C  
ATOM    169  CE2 TYR A  22      65.375   2.791 -67.062  1.00 70.69           C  
ATOM    170  OH  TYR A  22      63.281   1.725 -67.438  1.00 70.69           O  
ATOM    171  CZ  TYR A  22      64.625   1.640 -67.250  1.00 70.69           C  
ATOM    172  N   ASN A  23      69.000  -0.731 -64.312  1.00 68.19           N  
ATOM    173  CA  ASN A  23      68.312  -1.752 -63.500  1.00 68.19           C  
ATOM    174  C   ASN A  23      68.500  -1.456 -62.031  1.00 68.19           C  
ATOM    175  CB  ASN A  23      68.875  -3.137 -63.844  1.00 68.19           C  
ATOM    176  O   ASN A  23      67.625  -1.698 -61.219  1.00 68.19           O  
ATOM    177  CG  ASN A  23      68.375  -3.689 -65.125  1.00 68.19           C  
ATOM    178  ND2 ASN A  23      69.062  -4.668 -65.688  1.00 68.19           N  
ATOM    179  OD1 ASN A  23      67.312  -3.244 -65.625  1.00 68.19           O  
ATOM    180  N   ARG A  24      69.562  -0.894 -61.562  1.00 67.75           N  
ATOM    181  CA  ARG A  24      69.812  -0.521 -60.156  1.00 67.75           C  
ATOM    182  C   ARG A  24      68.938   0.635 -59.750  1.00 67.75           C  
ATOM    183  CB  ARG A  24      71.312  -0.143 -59.938  1.00 67.75           C  
ATOM    184  O   ARG A  24      68.375   0.643 -58.625  1.00 67.75           O  
ATOM    185  CG  ARG A  24      72.125  -1.283 -59.438  1.00 67.75           C  
ATOM    186  CD  ARG A  24      73.562  -0.803 -59.031  1.00 67.75           C  
ATOM    187  NE  ARG A  24      74.562  -1.160 -60.031  1.00 67.75           N  
ATOM    188  NH1 ARG A  24      76.375  -0.522 -58.750  1.00 67.75           N  
ATOM    189  NH2 ARG A  24      76.688  -1.376 -60.844  1.00 67.75           N  
ATOM    190  CZ  ARG A  24      75.875  -1.019 -59.875  1.00 67.75           C  
ATOM    191  N   LYS A  25      68.750   1.561 -60.688  1.00 67.88           N  
ATOM    192  CA  LYS A  25      67.875   2.697 -60.406  1.00 67.88           C  
ATOM    193  C   LYS A  25      66.438   2.268 -60.344  1.00 67.88           C  
ATOM    194  CB  LYS A  25      68.062   3.789 -61.438  1.00 67.88           C  
ATOM    195  O   LYS A  25      65.688   2.744 -59.500  1.00 67.88           O  
ATOM    196  CG  LYS A  25      67.500   5.133 -61.062  1.00 67.88           C  
ATOM    197  CD  LYS A  25      67.812   6.215 -62.062  1.00 67.88           C  
ATOM    198  CE  LYS A  25      67.188   7.555 -61.688  1.00 67.88           C  
ATOM    199  NZ  LYS A  25      67.375   8.562 -62.781  1.00 67.88           N  
ATOM    200  N   MET A  26      66.062   1.293 -61.219  1.00 69.56           N  
ATOM    201  CA  MET A  26      64.688   0.819 -61.219  1.00 69.56           C  
ATOM    202  C   MET A  26      64.438  -0.098 -60.031  1.00 69.56           C  
ATOM    203  CB  MET A  26      64.375   0.085 -62.531  1.00 69.56           C  
ATOM    204  O   MET A  26      63.344  -0.128 -59.500  1.00 69.56           O  
ATOM    205  CG  MET A  26      64.250   1.005 -63.719  1.00 69.56           C  
ATOM    206  SD  MET A  26      62.781   2.104 -63.594  1.00 69.56           S  
ATOM    207  CE  MET A  26      62.375   2.289 -65.375  1.00 69.56           C  
ATOM    208  N   ARG A  27      65.500  -0.920 -59.594  1.00 67.25           N  
ATOM    209  CA  ARG A  27      65.312  -1.810 -58.469  1.00 67.25           C  
ATOM    210  C   ARG A  27      65.188  -1.015 -57.156  1.00 67.25           C  
ATOM    211  CB  ARG A  27      66.562  -2.742 -58.344  1.00 67.25           C  
ATOM    212  O   ARG A  27      64.438  -1.427 -56.250  1.00 67.25           O  
ATOM    213  CG  ARG A  27      66.500  -3.904 -59.344  1.00 67.25           C  
ATOM    214  CD  ARG A  27      67.688  -4.871 -59.094  1.00 67.25           C  
ATOM    215  NE  ARG A  27      67.188  -6.141 -58.562  1.00 67.25           N  
ATOM    216  NH1 ARG A  27      69.312  -7.023 -58.250  1.00 67.25           N  
ATOM    217  NH2 ARG A  27      67.500  -8.250 -57.688  1.00 67.25           N  
ATOM    218  CZ  ARG A  27      68.000  -7.137 -58.156  1.00 67.25           C  
ATOM    219  N   ARG A  28      65.812   0.135 -57.062  1.00 69.31           N  
ATOM    220  CA  ARG A  28      65.750   0.967 -55.875  1.00 69.31           C  
ATOM    221  C   ARG A  28      64.375   1.625 -55.781  1.00 69.31           C  
ATOM    222  CB  ARG A  28      66.812   2.037 -55.875  1.00 69.31           C  
ATOM    223  O   ARG A  28      63.844   1.835 -54.688  1.00 69.31           O  
ATOM    224  CG  ARG A  28      68.188   1.500 -55.562  1.00 69.31           C  
ATOM    225  CD  ARG A  28      69.188   2.623 -55.344  1.00 69.31           C  
ATOM    226  NE  ARG A  28      70.500   2.113 -54.906  1.00 69.31           N  
ATOM    227  NH1 ARG A  28      71.500   4.191 -54.750  1.00 69.31           N  
ATOM    228  NH2 ARG A  28      72.688   2.303 -54.250  1.00 69.31           N  
ATOM    229  CZ  ARG A  28      71.562   2.871 -54.625  1.00 69.31           C  
ATOM    230  N   ARG A  29      63.750   1.907 -56.969  1.00 69.69           N  
ATOM    231  CA  ARG A  29      62.438   2.533 -56.969  1.00 69.69           C  
ATOM    232  C   ARG A  29      61.375   1.543 -56.500  1.00 69.69           C  
ATOM    233  CB  ARG A  29      62.094   3.088 -58.344  1.00 69.69           C  
ATOM    234  O   ARG A  29      60.438   1.915 -55.781  1.00 69.69           O  
ATOM    235  CG  ARG A  29      62.906   4.316 -58.719  1.00 69.69           C  
ATOM    236  CD  ARG A  29      62.406   4.914 -60.031  1.00 69.69           C  
ATOM    237  NE  ARG A  29      63.219   6.070 -60.438  1.00 69.69           N  
ATOM    238  NH1 ARG A  29      62.750   5.867 -62.688  1.00 69.69           N  
ATOM    239  NH2 ARG A  29      64.125   7.559 -61.938  1.00 69.69           N  
ATOM    240  CZ  ARG A  29      63.344   6.496 -61.688  1.00 69.69           C  
ATOM    241  N   GLY A  30      61.469   0.209 -56.875  1.00 69.31           N  
ATOM    242  CA  GLY A  30      60.531  -0.803 -56.438  1.00 69.31           C  
ATOM    243  C   GLY A  30      60.594  -1.129 -54.969  1.00 69.31           C  
ATOM    244  O   GLY A  30      59.594  -1.344 -54.312  1.00 69.31           O  
ATOM    245  N   LEU A  31      61.906  -1.106 -54.438  1.00 73.38           N  
ATOM    246  CA  LEU A  31      62.125  -1.413 -53.031  1.00 73.38           C  
ATOM    247  C   LEU A  31      61.625  -0.293 -52.125  1.00 73.38           C  
ATOM    248  CB  LEU A  31      63.625  -1.637 -52.781  1.00 73.38           C  
ATOM    249  O   LEU A  31      61.125  -0.553 -51.031  1.00 73.38           O  
ATOM    250  CG  LEU A  31      64.000  -2.785 -51.844  1.00 73.38           C  
ATOM    251  CD1 LEU A  31      64.438  -4.012 -52.656  1.00 73.38           C  
ATOM    252  CD2 LEU A  31      65.125  -2.363 -50.906  1.00 73.38           C  
ATOM    253  N   ALA A  32      61.719   1.006 -52.594  1.00 78.62           N  
ATOM    254  CA  ALA A  32      61.188   2.127 -51.812  1.00 78.62           C  
ATOM    255  C   ALA A  32      59.656   2.098 -51.750  1.00 78.62           C  
ATOM    256  CB  ALA A  32      61.688   3.451 -52.406  1.00 78.62           C  
ATOM    257  O   ALA A  32      59.062   2.428 -50.750  1.00 78.62           O  
ATOM    258  N   GLY A  33      59.031   1.604 -52.812  1.00 84.69           N  
ATOM    259  CA  GLY A  33      57.562   1.497 -52.844  1.00 84.69           C  
ATOM    260  C   GLY A  33      57.000   0.447 -51.906  1.00 84.69           C  
ATOM    261  O   GLY A  33      56.031   0.690 -51.219  1.00 84.69           O  
ATOM    262  N   LEU A  34      57.750  -0.630 -52.000  1.00 86.38           N  
ATOM    263  CA  LEU A  34      57.312  -1.721 -51.125  1.00 86.38           C  
ATOM    264  C   LEU A  34      57.406  -1.320 -49.656  1.00 86.38           C  
ATOM    265  CB  LEU A  34      58.156  -2.975 -51.375  1.00 86.38           C  
ATOM    266  O   LEU A  34      56.500  -1.628 -48.875  1.00 86.38           O  
ATOM    267  CG  LEU A  34      57.844  -4.195 -50.531  1.00 86.38           C  
ATOM    268  CD1 LEU A  34      58.094  -5.480 -51.281  1.00 86.38           C  
ATOM    269  CD2 LEU A  34      58.625  -4.160 -49.219  1.00 86.38           C  
ATOM    270  N   ASP A  35      58.406  -0.534 -49.188  1.00 87.69           N  
ATOM    271  CA  ASP A  35      58.594  -0.062 -47.812  1.00 87.69           C  
ATOM    272  C   ASP A  35      57.438   0.860 -47.406  1.00 87.69           C  
ATOM    273  CB  ASP A  35      59.938   0.662 -47.656  1.00 87.69           C  
ATOM    274  O   ASP A  35      56.906   0.742 -46.281  1.00 87.69           O  
ATOM    275  CG  ASP A  35      61.094  -0.281 -47.375  1.00 87.69           C  
ATOM    276  OD1 ASP A  35      60.844  -1.502 -47.219  1.00 87.69           O  
ATOM    277  OD2 ASP A  35      62.219   0.203 -47.250  1.00 87.69           O  
ATOM    278  N   THR A  36      56.938   1.700 -48.344  1.00 91.06           N  
ATOM    279  CA  THR A  36      55.844   2.605 -48.031  1.00 91.06           C  
ATOM    280  C   THR A  36      54.531   1.844 -47.969  1.00 91.06           C  
ATOM    281  CB  THR A  36      55.750   3.719 -49.094  1.00 91.06           C  
ATOM    282  O   THR A  36      53.656   2.172 -47.156  1.00 91.06           O  
ATOM    283  CG2 THR A  36      56.969   4.605 -49.094  1.00 91.06           C  
ATOM    284  OG1 THR A  36      55.594   3.123 -50.406  1.00 91.06           O  
ATOM    285  N   ALA A  37      54.344   0.799 -48.875  1.00 92.62           N  
ATOM    286  CA  ALA A  37      53.125   0.007 -48.875  1.00 92.62           C  
ATOM    287  C   ALA A  37      52.906  -0.692 -47.531  1.00 92.62           C  
ATOM    288  CB  ALA A  37      53.156  -1.019 -50.000  1.00 92.62           C  
ATOM    289  O   ALA A  37      51.812  -0.703 -46.969  1.00 92.62           O  
ATOM    290  N   ILE A  38      54.000  -1.282 -46.906  1.00 92.31           N  
ATOM    291  CA  ILE A  38      53.906  -1.996 -45.656  1.00 92.31           C  
ATOM    292  C   ILE A  38      53.562  -1.011 -44.531  1.00 92.31           C  
ATOM    293  CB  ILE A  38      55.188  -2.768 -45.312  1.00 92.31           C  
ATOM    294  O   ILE A  38      52.719  -1.299 -43.656  1.00 92.31           O  
ATOM    295  CG1 ILE A  38      55.375  -3.930 -46.281  1.00 92.31           C  
ATOM    296  CG2 ILE A  38      55.156  -3.268 -43.875  1.00 92.31           C  
ATOM    297  CD1 ILE A  38      56.750  -4.629 -46.156  1.00 92.31           C  
ATOM    298  N   ILE A  39      54.188   0.120 -44.562  1.00 93.44           N  
ATOM    299  CA  ILE A  39      53.906   1.161 -43.562  1.00 93.44           C  
ATOM    300  C   ILE A  39      52.438   1.595 -43.688  1.00 93.44           C  
ATOM    301  CB  ILE A  39      54.844   2.377 -43.750  1.00 93.44           C  
ATOM    302  O   ILE A  39      51.750   1.794 -42.688  1.00 93.44           O  
ATOM    303  CG1 ILE A  39      56.281   1.979 -43.438  1.00 93.44           C  
ATOM    304  CG2 ILE A  39      54.406   3.533 -42.844  1.00 93.44           C  
ATOM    305  CD1 ILE A  39      57.312   3.047 -43.812  1.00 93.44           C  
ATOM    306  N   LEU A  40      51.969   1.728 -44.906  1.00 95.12           N  
ATOM    307  CA  LEU A  40      50.562   2.088 -45.156  1.00 95.12           C  
ATOM    308  C   LEU A  40      49.625   1.031 -44.594  1.00 95.12           C  
ATOM    309  CB  LEU A  40      50.312   2.262 -46.656  1.00 95.12           C  
ATOM    310  O   LEU A  40      48.625   1.364 -43.969  1.00 95.12           O  
ATOM    311  CG  LEU A  40      48.906   2.619 -47.094  1.00 95.12           C  
ATOM    312  CD1 LEU A  40      48.531   4.000 -46.562  1.00 95.12           C  
ATOM    313  CD2 LEU A  40      48.750   2.564 -48.594  1.00 95.12           C  
ATOM    314  N   ILE A  41      49.938  -0.319 -44.781  1.00 95.19           N  
ATOM    315  CA  ILE A  41      49.094  -1.395 -44.281  1.00 95.19           C  
ATOM    316  C   ILE A  41      49.062  -1.362 -42.750  1.00 95.19           C  
ATOM    317  CB  ILE A  41      49.562  -2.775 -44.781  1.00 95.19           C  
ATOM    318  O   ILE A  41      48.000  -1.528 -42.156  1.00 95.19           O  
ATOM    319  CG1 ILE A  41      49.406  -2.887 -46.312  1.00 95.19           C  
ATOM    320  CG2 ILE A  41      48.844  -3.902 -44.062  1.00 95.19           C  
ATOM    321  CD1 ILE A  41      50.031  -4.133 -46.906  1.00 95.19           C  
ATOM    322  N   ALA A  42      50.344  -1.204 -42.094  1.00 95.31           N  
ATOM    323  CA  ALA A  42      50.375  -1.100 -40.625  1.00 95.31           C  
ATOM    324  C   ALA A  42      49.531   0.067 -40.156  1.00 95.31           C  
ATOM    325  CB  ALA A  42      51.812  -0.940 -40.156  1.00 95.31           C  
ATOM    326  O   ALA A  42      48.812  -0.050 -39.125  1.00 95.31           O  
ATOM    327  N   PHE A  43      49.531   1.166 -40.812  1.00 95.31           N  
ATOM    328  CA  PHE A  43      48.750   2.342 -40.469  1.00 95.31           C  
ATOM    329  C   PHE A  43      47.281   2.064 -40.594  1.00 95.31           C  
ATOM    330  CB  PHE A  43      49.156   3.537 -41.344  1.00 95.31           C  
ATOM    331  O   PHE A  43      46.469   2.426 -39.719  1.00 95.31           O  
ATOM    332  CG  PHE A  43      48.438   4.812 -40.969  1.00 95.31           C  
ATOM    333  CD1 PHE A  43      47.438   5.320 -41.812  1.00 95.31           C  
ATOM    334  CD2 PHE A  43      48.750   5.500 -39.812  1.00 95.31           C  
ATOM    335  CE1 PHE A  43      46.781   6.496 -41.469  1.00 95.31           C  
ATOM    336  CE2 PHE A  43      48.094   6.680 -39.469  1.00 95.31           C  
ATOM    337  CZ  PHE A  43      47.094   7.176 -40.312  1.00 95.31           C  
ATOM    338  N   ILE A  44      46.875   1.419 -41.656  1.00 96.94           N  
ATOM    339  CA  ILE A  44      45.469   1.111 -41.906  1.00 96.94           C  
ATOM    340  C   ILE A  44      44.969   0.105 -40.875  1.00 96.94           C  
ATOM    341  CB  ILE A  44      45.281   0.562 -43.344  1.00 96.94           C  
ATOM    342  O   ILE A  44      43.844   0.227 -40.406  1.00 96.94           O  
ATOM    343  CG1 ILE A  44      45.500   1.675 -44.375  1.00 96.94           C  
ATOM    344  CG2 ILE A  44      43.906  -0.066 -43.500  1.00 96.94           C  
ATOM    345  CD1 ILE A  44      45.594   1.178 -45.812  1.00 96.94           C  
ATOM    346  N   ILE A  45      45.844  -0.899 -40.500  1.00 97.00           N  
ATOM    347  CA  ILE A  45      45.438  -1.917 -39.531  1.00 97.00           C  
ATOM    348  C   ILE A  45      45.219  -1.272 -38.156  1.00 97.00           C  
ATOM    349  CB  ILE A  45      46.500  -3.043 -39.438  1.00 97.00           C  
ATOM    350  O   ILE A  45      44.219  -1.541 -37.469  1.00 97.00           O  
ATOM    351  CG1 ILE A  45      46.562  -3.822 -40.750  1.00 97.00           C  
ATOM    352  CG2 ILE A  45      46.188  -3.977 -38.250  1.00 97.00           C  
ATOM    353  CD1 ILE A  45      47.688  -4.848 -40.812  1.00 97.00           C  
ATOM    354  N   THR A  46      46.219  -0.354 -37.781  1.00 96.38           N  
ATOM    355  CA  THR A  46      46.094   0.348 -36.500  1.00 96.38           C  
ATOM    356  C   THR A  46      44.844   1.211 -36.469  1.00 96.38           C  
ATOM    357  CB  THR A  46      47.312   1.228 -36.219  1.00 96.38           C  
ATOM    358  O   THR A  46      44.125   1.242 -35.469  1.00 96.38           O  
ATOM    359  CG2 THR A  46      47.219   1.914 -34.875  1.00 96.38           C  
ATOM    360  OG1 THR A  46      48.500   0.409 -36.250  1.00 96.38           O  
ATOM    361  N   ALA A  47      44.562   1.996 -37.594  1.00 97.00           N  
ATOM    362  CA  ALA A  47      43.375   2.812 -37.719  1.00 97.00           C  
ATOM    363  C   ALA A  47      42.094   1.955 -37.594  1.00 97.00           C  
ATOM    364  CB  ALA A  47      43.344   3.568 -39.031  1.00 97.00           C  
ATOM    365  O   ALA A  47      41.156   2.340 -36.906  1.00 97.00           O  
ATOM    366  N   SER A  48      42.094   0.706 -38.188  1.00 96.25           N  
ATOM    367  CA  SER A  48      40.969  -0.211 -38.156  1.00 96.25           C  
ATOM    368  C   SER A  48      40.688  -0.688 -36.719  1.00 96.25           C  
ATOM    369  CB  SER A  48      41.219  -1.414 -39.062  1.00 96.25           C  
ATOM    370  O   SER A  48      39.531  -0.715 -36.281  1.00 96.25           O  
ATOM    371  OG  SER A  48      41.281  -1.012 -40.438  1.00 96.25           O  
ATOM    372  N   VAL A  49      41.781  -1.059 -36.000  1.00 96.81           N  
ATOM    373  CA  VAL A  49      41.656  -1.548 -34.625  1.00 96.81           C  
ATOM    374  C   VAL A  49      41.125  -0.427 -33.719  1.00 96.81           C  
ATOM    375  CB  VAL A  49      42.969  -2.100 -34.062  1.00 96.81           C  
ATOM    376  O   VAL A  49      40.219  -0.643 -32.906  1.00 96.81           O  
ATOM    377  CG1 VAL A  49      42.844  -2.426 -32.594  1.00 96.81           C  
ATOM    378  CG2 VAL A  49      43.406  -3.334 -34.844  1.00 96.81           C  
ATOM    379  N   LEU A  50      41.750   0.782 -33.938  1.00 96.44           N  
ATOM    380  CA  LEU A  50      41.281   1.925 -33.156  1.00 96.44           C  
ATOM    381  C   LEU A  50      39.812   2.207 -33.438  1.00 96.44           C  
ATOM    382  CB  LEU A  50      42.125   3.166 -33.469  1.00 96.44           C  
ATOM    383  O   LEU A  50      39.062   2.508 -32.500  1.00 96.44           O  
ATOM    384  CG  LEU A  50      43.531   3.205 -32.875  1.00 96.44           C  
ATOM    385  CD1 LEU A  50      44.312   4.375 -33.438  1.00 96.44           C  
ATOM    386  CD2 LEU A  50      43.469   3.299 -31.344  1.00 96.44           C  
ATOM    387  N   ALA A  51      39.344   2.121 -34.688  1.00 97.00           N  
ATOM    388  CA  ALA A  51      37.969   2.324 -35.062  1.00 97.00           C  
ATOM    389  C   ALA A  51      37.062   1.271 -34.406  1.00 97.00           C  
ATOM    390  CB  ALA A  51      37.812   2.295 -36.594  1.00 97.00           C  
ATOM    391  O   ALA A  51      35.969   1.585 -33.938  1.00 97.00           O  
ATOM    392  N   TYR A  52      37.594   0.096 -34.438  1.00 95.94           N  
ATOM    393  CA  TYR A  52      36.812  -0.991 -33.875  1.00 95.94           C  
ATOM    394  C   TYR A  52      36.594  -0.752 -32.375  1.00 95.94           C  
ATOM    395  CB  TYR A  52      37.531  -2.332 -34.062  1.00 95.94           C  
ATOM    396  O   TYR A  52      35.469  -0.888 -31.891  1.00 95.94           O  
ATOM    397  CG  TYR A  52      36.844  -3.498 -33.406  1.00 95.94           C  
ATOM    398  CD1 TYR A  52      37.281  -3.998 -32.188  1.00 95.94           C  
ATOM    399  CD2 TYR A  52      35.750  -4.102 -34.000  1.00 95.94           C  
ATOM    400  CE1 TYR A  52      36.625  -5.074 -31.578  1.00 95.94           C  
ATOM    401  CE2 TYR A  52      35.094  -5.180 -33.406  1.00 95.94           C  
ATOM    402  OH  TYR A  52      34.906  -6.723 -31.609  1.00 95.94           O  
ATOM    403  CZ  TYR A  52      35.531  -5.656 -32.188  1.00 95.94           C  
ATOM    404  N   VAL A  53      37.562  -0.388 -31.656  1.00 96.38           N  
ATOM    405  CA  VAL A  53      37.500  -0.116 -30.219  1.00 96.38           C  
ATOM    406  C   VAL A  53      36.562   1.072 -29.969  1.00 96.38           C  
ATOM    407  CB  VAL A  53      38.875   0.160 -29.625  1.00 96.38           C  
ATOM    408  O   VAL A  53      35.719   1.025 -29.078  1.00 96.38           O  
ATOM    409  CG1 VAL A  53      38.781   0.590 -28.156  1.00 96.38           C  
ATOM    410  CG2 VAL A  53      39.781  -1.076 -29.750  1.00 96.38           C  
ATOM    411  N   ALA A  54      36.812   2.152 -30.766  1.00 96.50           N  
ATOM    412  CA  ALA A  54      36.000   3.354 -30.641  1.00 96.50           C  
ATOM    413  C   ALA A  54      34.500   3.039 -30.859  1.00 96.50           C  
ATOM    414  CB  ALA A  54      36.469   4.430 -31.609  1.00 96.50           C  
ATOM    415  O   ALA A  54      33.656   3.488 -30.094  1.00 96.50           O  
ATOM    416  N   VAL A  55      34.188   2.289 -31.828  1.00 97.25           N  
ATOM    417  CA  VAL A  55      32.812   1.943 -32.125  1.00 97.25           C  
ATOM    418  C   VAL A  55      32.219   1.090 -31.016  1.00 97.25           C  
ATOM    419  CB  VAL A  55      32.719   1.196 -33.500  1.00 97.25           C  
ATOM    420  O   VAL A  55      31.109   1.331 -30.562  1.00 97.25           O  
ATOM    421  CG1 VAL A  55      31.297   0.626 -33.688  1.00 97.25           C  
ATOM    422  CG2 VAL A  55      33.062   2.127 -34.656  1.00 97.25           C  
ATOM    423  N   ASN A  56      33.031   0.060 -30.547  1.00 95.88           N  
ATOM    424  CA  ASN A  56      32.531  -0.800 -29.469  1.00 95.88           C  
ATOM    425  C   ASN A  56      32.312  -0.010 -28.188  1.00 95.88           C  
ATOM    426  CB  ASN A  56      33.531  -1.943 -29.219  1.00 95.88           C  
ATOM    427  O   ASN A  56      31.297  -0.216 -27.516  1.00 95.88           O  
ATOM    428  CG  ASN A  56      33.438  -3.045 -30.250  1.00 95.88           C  
ATOM    429  ND2 ASN A  56      34.500  -3.799 -30.422  1.00 95.88           N  
ATOM    430  OD1 ASN A  56      32.375  -3.215 -30.906  1.00 95.88           O  
ATOM    431  N   MET A  57      33.250   0.859 -27.922  1.00 95.31           N  
ATOM    432  CA  MET A  57      33.125   1.713 -26.734  1.00 95.31           C  
ATOM    433  C   MET A  57      31.906   2.641 -26.891  1.00 95.31           C  
ATOM    434  CB  MET A  57      34.375   2.535 -26.516  1.00 95.31           C  
ATOM    435  O   MET A  57      31.172   2.873 -25.922  1.00 95.31           O  
ATOM    436  CG  MET A  57      35.562   1.715 -26.016  1.00 95.31           C  
ATOM    437  SD  MET A  57      37.031   2.752 -25.609  1.00 95.31           S  
ATOM    438  CE  MET A  57      38.094   1.508 -24.859  1.00 95.31           C  
ATOM    439  N   GLY A  58      31.703   3.146 -28.156  1.00 96.00           N  
ATOM    440  CA  GLY A  58      30.547   3.969 -28.438  1.00 96.00           C  
ATOM    441  C   GLY A  58      29.234   3.227 -28.234  1.00 96.00           C  
ATOM    442  O   GLY A  58      28.297   3.750 -27.625  1.00 96.00           O  
ATOM    443  N   LEU A  59      29.219   2.037 -28.734  1.00 95.88           N  
ATOM    444  CA  LEU A  59      28.000   1.239 -28.594  1.00 95.88           C  
ATOM    445  C   LEU A  59      27.734   0.921 -27.125  1.00 95.88           C  
ATOM    446  CB  LEU A  59      28.109  -0.059 -29.391  1.00 95.88           C  
ATOM    447  O   LEU A  59      26.594   0.961 -26.672  1.00 95.88           O  
ATOM    448  CG  LEU A  59      28.047   0.079 -30.922  1.00 95.88           C  
ATOM    449  CD1 LEU A  59      28.266  -1.276 -31.578  1.00 95.88           C  
ATOM    450  CD2 LEU A  59      26.719   0.686 -31.344  1.00 95.88           C  
ATOM    451  N   PHE A  60      28.750   0.541 -26.375  1.00 95.62           N  
ATOM    452  CA  PHE A  60      28.625   0.264 -24.953  1.00 95.62           C  
ATOM    453  C   PHE A  60      28.078   1.479 -24.203  1.00 95.62           C  
ATOM    454  CB  PHE A  60      29.969  -0.147 -24.359  1.00 95.62           C  
ATOM    455  O   PHE A  60      27.172   1.352 -23.375  1.00 95.62           O  
ATOM    456  CG  PHE A  60      29.922  -0.410 -22.875  1.00 95.62           C  
ATOM    457  CD1 PHE A  60      30.375   0.548 -21.969  1.00 95.62           C  
ATOM    458  CD2 PHE A  60      29.438  -1.616 -22.391  1.00 95.62           C  
ATOM    459  CE1 PHE A  60      30.328   0.308 -20.594  1.00 95.62           C  
ATOM    460  CE2 PHE A  60      29.406  -1.864 -21.016  1.00 95.62           C  
ATOM    461  CZ  PHE A  60      29.844  -0.901 -20.125  1.00 95.62           C  
ATOM    462  N   VAL A  61      28.609   2.666 -24.484  1.00 96.12           N  
ATOM    463  CA  VAL A  61      28.172   3.906 -23.859  1.00 96.12           C  
ATOM    464  C   VAL A  61      26.703   4.156 -24.172  1.00 96.12           C  
ATOM    465  CB  VAL A  61      29.031   5.109 -24.312  1.00 96.12           C  
ATOM    466  O   VAL A  61      25.922   4.527 -23.297  1.00 96.12           O  
ATOM    467  CG1 VAL A  61      28.406   6.422 -23.844  1.00 96.12           C  
ATOM    468  CG2 VAL A  61      30.453   4.977 -23.766  1.00 96.12           C  
ATOM    469  N   THR A  62      26.375   3.932 -25.438  1.00 94.94           N  
ATOM    470  CA  THR A  62      24.984   4.129 -25.844  1.00 94.94           C  
ATOM    471  C   THR A  62      24.062   3.139 -25.141  1.00 94.94           C  
ATOM    472  CB  THR A  62      24.828   3.986 -27.375  1.00 94.94           C  
ATOM    473  O   THR A  62      22.953   3.486 -24.766  1.00 94.94           O  
ATOM    474  CG2 THR A  62      25.516   5.137 -28.109  1.00 94.94           C  
ATOM    475  OG1 THR A  62      25.422   2.752 -27.797  1.00 94.94           O  
ATOM    476  N   GLN A  63      24.500   1.892 -25.047  1.00 95.50           N  
ATOM    477  CA  GLN A  63      23.703   0.897 -24.328  1.00 95.50           C  
ATOM    478  C   GLN A  63      23.547   1.277 -22.859  1.00 95.50           C  
ATOM    479  CB  GLN A  63      24.344  -0.487 -24.438  1.00 95.50           C  
ATOM    480  O   GLN A  63      22.469   1.126 -22.281  1.00 95.50           O  
ATOM    481  CG  GLN A  63      24.219  -1.111 -25.828  1.00 95.50           C  
ATOM    482  CD  GLN A  63      24.922  -2.445 -25.938  1.00 95.50           C  
ATOM    483  NE2 GLN A  63      24.641  -3.184 -27.000  1.00 95.50           N  
ATOM    484  OE1 GLN A  63      25.734  -2.809 -25.078  1.00 95.50           O  
ATOM    485  N   LYS A  64      24.594   1.689 -22.266  1.00 94.62           N  
ATOM    486  CA  LYS A  64      24.531   2.143 -20.875  1.00 94.62           C  
ATOM    487  C   LYS A  64      23.609   3.354 -20.734  1.00 94.62           C  
ATOM    488  CB  LYS A  64      25.922   2.479 -20.344  1.00 94.62           C  
ATOM    489  O   LYS A  64      22.828   3.445 -19.781  1.00 94.62           O  
ATOM    490  CG  LYS A  64      25.953   2.898 -18.891  1.00 94.62           C  
ATOM    491  CD  LYS A  64      25.531   1.755 -17.969  1.00 94.62           C  
ATOM    492  CE  LYS A  64      25.594   2.164 -16.500  1.00 94.62           C  
ATOM    493  NZ  LYS A  64      25.719   0.980 -15.602  1.00 94.62           N  
ATOM    494  N   ALA A  65      23.750   4.324 -21.609  1.00 93.31           N  
ATOM    495  CA  ALA A  65      22.875   5.488 -21.609  1.00 93.31           C  
ATOM    496  C   ALA A  65      21.406   5.066 -21.719  1.00 93.31           C  
ATOM    497  CB  ALA A  65      23.234   6.430 -22.750  1.00 93.31           C  
ATOM    498  O   ALA A  65      20.547   5.613 -21.016  1.00 93.31           O  
ATOM    499  N   LYS A  66      21.141   4.172 -22.625  1.00 92.75           N  
ATOM    500  CA  LYS A  66      19.781   3.652 -22.781  1.00 92.75           C  
ATOM    501  C   LYS A  66      19.281   3.037 -21.469  1.00 92.75           C  
ATOM    502  CB  LYS A  66      19.719   2.619 -23.906  1.00 92.75           C  
ATOM    503  O   LYS A  66      18.141   3.260 -21.078  1.00 92.75           O  
ATOM    504  CG  LYS A  66      18.328   2.094 -24.188  1.00 92.75           C  
ATOM    505  CD  LYS A  66      18.328   1.112 -25.344  1.00 92.75           C  
ATOM    506  CE  LYS A  66      16.922   0.557 -25.609  1.00 92.75           C  
ATOM    507  NZ  LYS A  66      16.938  -0.457 -26.703  1.00 92.75           N  
ATOM    508  N   SER A  67      20.062   2.154 -20.812  1.00 88.88           N  
ATOM    509  CA  SER A  67      19.703   1.538 -19.547  1.00 88.88           C  
ATOM    510  C   SER A  67      19.438   2.592 -18.469  1.00 88.88           C  
ATOM    511  CB  SER A  67      20.812   0.593 -19.078  1.00 88.88           C  
ATOM    512  O   SER A  67      18.484   2.465 -17.688  1.00 88.88           O  
ATOM    513  OG  SER A  67      20.516   0.067 -17.797  1.00 88.88           O  
ATOM    514  N   THR A  68      20.234   3.637 -18.391  1.00 87.81           N  
ATOM    515  CA  THR A  68      20.062   4.711 -17.422  1.00 87.81           C  
ATOM    516  C   THR A  68      18.750   5.449 -17.672  1.00 87.81           C  
ATOM    517  CB  THR A  68      21.234   5.707 -17.469  1.00 87.81           C  
ATOM    518  O   THR A  68      18.031   5.789 -16.734  1.00 87.81           O  
ATOM    519  CG2 THR A  68      21.031   6.840 -16.453  1.00 87.81           C  
ATOM    520  OG1 THR A  68      22.453   5.020 -17.141  1.00 87.81           O  
ATOM    521  N   ILE A  69      18.484   5.750 -18.906  1.00 86.81           N  
ATOM    522  CA  ILE A  69      17.250   6.418 -19.281  1.00 86.81           C  
ATOM    523  C   ILE A  69      16.062   5.555 -18.875  1.00 86.81           C  
ATOM    524  CB  ILE A  69      17.188   6.723 -20.797  1.00 86.81           C  
ATOM    525  O   ILE A  69      15.078   6.059 -18.312  1.00 86.81           O  
ATOM    526  CG1 ILE A  69      18.219   7.801 -21.156  1.00 86.81           C  
ATOM    527  CG2 ILE A  69      15.781   7.145 -21.219  1.00 86.81           C  
ATOM    528  CD1 ILE A  69      18.391   8.016 -22.656  1.00 86.81           C  
ATOM    529  N   THR A  70      16.109   4.289 -19.125  1.00 82.44           N  
ATOM    530  CA  THR A  70      15.039   3.371 -18.766  1.00 82.44           C  
ATOM    531  C   THR A  70      14.859   3.318 -17.250  1.00 82.44           C  
ATOM    532  CB  THR A  70      15.312   1.953 -19.297  1.00 82.44           C  
ATOM    533  O   THR A  70      13.727   3.348 -16.750  1.00 82.44           O  
ATOM    534  CG2 THR A  70      14.195   0.992 -18.906  1.00 82.44           C  
ATOM    535  OG1 THR A  70      15.406   2.000 -20.734  1.00 82.44           O  
ATOM    536  N   LYS A  71      15.977   3.225 -16.500  1.00 79.44           N  
ATOM    537  CA  LYS A  71      15.898   3.236 -15.039  1.00 79.44           C  
ATOM    538  C   LYS A  71      15.383   4.578 -14.523  1.00 79.44           C  
ATOM    539  CB  LYS A  71      17.266   2.936 -14.430  1.00 79.44           C  
ATOM    540  O   LYS A  71      14.656   4.629 -13.531  1.00 79.44           O  
ATOM    541  CG  LYS A  71      17.688   1.478 -14.539  1.00 79.44           C  
ATOM    542  CD  LYS A  71      19.016   1.225 -13.844  1.00 79.44           C  
ATOM    543  CE  LYS A  71      19.469  -0.226 -13.984  1.00 79.44           C  
ATOM    544  NZ  LYS A  71      20.797  -0.464 -13.367  1.00 79.44           N  
ATOM    545  N   GLY A  72      15.820   5.613 -15.188  1.00 78.12           N  
ATOM    546  CA  GLY A  72      15.281   6.918 -14.836  1.00 78.12           C  
ATOM    547  C   GLY A  72      13.781   7.012 -15.031  1.00 78.12           C  
ATOM    548  O   GLY A  72      13.078   7.598 -14.203  1.00 78.12           O  
ATOM    549  N   GLU A  73      13.352   6.523 -16.125  1.00 76.94           N  
ATOM    550  CA  GLU A  73      11.914   6.504 -16.391  1.00 76.94           C  
ATOM    551  C   GLU A  73      11.172   5.684 -15.336  1.00 76.94           C  
ATOM    552  CB  GLU A  73      11.633   5.949 -17.781  1.00 76.94           C  
ATOM    553  O   GLU A  73      10.086   6.070 -14.898  1.00 76.94           O  
ATOM    554  CG  GLU A  73      10.188   6.109 -18.234  1.00 76.94           C  
ATOM    555  CD  GLU A  73       9.938   5.609 -19.641  1.00 76.94           C  
ATOM    556  OE1 GLU A  73       8.758   5.484 -20.047  1.00 76.94           O  
ATOM    557  OE2 GLU A  73      10.930   5.340 -20.359  1.00 76.94           O  
ATOM    558  N   GLU A  74      11.750   4.590 -14.977  1.00 73.62           N  
ATOM    559  CA  GLU A  74      11.148   3.729 -13.961  1.00 73.62           C  
ATOM    560  C   GLU A  74      11.031   4.453 -12.625  1.00 73.62           C  
ATOM    561  CB  GLU A  74      11.969   2.445 -13.797  1.00 73.62           C  
ATOM    562  O   GLU A  74      10.031   4.301 -11.914  1.00 73.62           O  
ATOM    563  CG  GLU A  74      11.797   1.456 -14.938  1.00 73.62           C  
ATOM    564  CD  GLU A  74      12.609   0.181 -14.750  1.00 73.62           C  
ATOM    565  OE1 GLU A  74      12.500  -0.731 -15.602  1.00 73.62           O  
ATOM    566  OE2 GLU A  74      13.352   0.095 -13.750  1.00 73.62           O  
ATOM    567  N   THR A  75      12.016   5.258 -12.297  1.00 72.44           N  
ATOM    568  CA  THR A  75      12.031   5.965 -11.016  1.00 72.44           C  
ATOM    569  C   THR A  75      11.164   7.223 -11.086  1.00 72.44           C  
ATOM    570  CB  THR A  75      13.461   6.340 -10.602  1.00 72.44           C  
ATOM    571  O   THR A  75      10.648   7.684 -10.070  1.00 72.44           O  
ATOM    572  CG2 THR A  75      14.289   5.098 -10.297  1.00 72.44           C  
ATOM    573  OG1 THR A  75      14.086   7.070 -11.664  1.00 72.44           O  
ATOM    574  N   ALA A  76      11.047   7.812 -12.273  1.00 75.62           N  
ATOM    575  CA  ALA A  76      10.289   9.055 -12.422  1.00 75.62           C  
ATOM    576  C   ALA A  76       8.797   8.773 -12.523  1.00 75.62           C  
ATOM    577  CB  ALA A  76      10.773   9.820 -13.648  1.00 75.62           C  
ATOM    578  O   ALA A  76       7.973   9.594 -12.102  1.00 75.62           O  
ATOM    579  N   SER A  77       8.477   7.555 -13.016  1.00 77.19           N  
ATOM    580  CA  SER A  77       7.070   7.215 -13.195  1.00 77.19           C  
ATOM    581  C   SER A  77       6.461   6.656 -11.914  1.00 77.19           C  
ATOM    582  CB  SER A  77       6.906   6.199 -14.328  1.00 77.19           C  
ATOM    583  O   SER A  77       7.180   6.148 -11.055  1.00 77.19           O  
ATOM    584  OG  SER A  77       5.547   6.074 -14.703  1.00 77.19           O  
ATOM    585  N   THR A  78       5.184   7.133 -11.633  1.00 80.38           N  
ATOM    586  CA  THR A  78       4.504   6.574 -10.469  1.00 80.38           C  
ATOM    587  C   THR A  78       4.496   5.051 -10.531  1.00 80.38           C  
ATOM    588  CB  THR A  78       3.057   7.094 -10.367  1.00 80.38           C  
ATOM    589  O   THR A  78       4.109   4.465 -11.539  1.00 80.38           O  
ATOM    590  CG2 THR A  78       3.029   8.602 -10.109  1.00 80.38           C  
ATOM    591  OG1 THR A  78       2.365   6.816 -11.586  1.00 80.38           O  
ATOM    592  N   ALA A  79       5.039   4.426  -9.555  1.00 86.00           N  
ATOM    593  CA  ALA A  79       5.109   2.971  -9.477  1.00 86.00           C  
ATOM    594  C   ALA A  79       3.721   2.357  -9.336  1.00 86.00           C  
ATOM    595  CB  ALA A  79       6.000   2.539  -8.320  1.00 86.00           C  
ATOM    596  O   ALA A  79       3.439   1.300  -9.906  1.00 86.00           O  
ATOM    597  N   LEU A  80       2.836   3.129  -8.719  1.00 92.06           N  
ATOM    598  CA  LEU A  80       1.497   2.621  -8.438  1.00 92.06           C  
ATOM    599  C   LEU A  80       0.436   3.645  -8.828  1.00 92.06           C  
ATOM    600  CB  LEU A  80       1.356   2.260  -6.957  1.00 92.06           C  
ATOM    601  O   LEU A  80       0.703   4.848  -8.836  1.00 92.06           O  
ATOM    602  CG  LEU A  80       2.234   1.112  -6.453  1.00 92.06           C  
ATOM    603  CD1 LEU A  80       2.258   1.094  -4.930  1.00 92.06           C  
ATOM    604  CD2 LEU A  80       1.738  -0.222  -7.000  1.00 92.06           C  
ATOM    605  N   THR A  81      -0.719   3.141  -9.195  1.00 92.88           N  
ATOM    606  CA  THR A  81      -1.864   4.000  -9.469  1.00 92.88           C  
ATOM    607  C   THR A  81      -3.098   3.512  -8.711  1.00 92.88           C  
ATOM    608  CB  THR A  81      -2.172   4.059 -10.977  1.00 92.88           C  
ATOM    609  O   THR A  81      -3.223   2.322  -8.422  1.00 92.88           O  
ATOM    610  CG2 THR A  81      -0.986   4.613 -11.758  1.00 92.88           C  
ATOM    611  OG1 THR A  81      -2.469   2.740 -11.453  1.00 92.88           O  
ATOM    612  N   LEU A  82      -4.012   4.445  -8.344  1.00 94.56           N  
ATOM    613  CA  LEU A  82      -5.273   4.125  -7.680  1.00 94.56           C  
ATOM    614  C   LEU A  82      -6.211   3.389  -8.633  1.00 94.56           C  
ATOM    615  CB  LEU A  82      -5.945   5.398  -7.164  1.00 94.56           C  
ATOM    616  O   LEU A  82      -6.473   3.857  -9.742  1.00 94.56           O  
ATOM    617  CG  LEU A  82      -7.227   5.207  -6.348  1.00 94.56           C  
ATOM    618  CD1 LEU A  82      -6.918   4.492  -5.035  1.00 94.56           C  
ATOM    619  CD2 LEU A  82      -7.902   6.547  -6.086  1.00 94.56           C  
ATOM    620  N   SER A  83      -6.613   2.092  -8.273  1.00 91.81           N  
ATOM    621  CA  SER A  83      -7.422   1.237  -9.133  1.00 91.81           C  
ATOM    622  C   SER A  83      -8.828   1.050  -8.562  1.00 91.81           C  
ATOM    623  CB  SER A  83      -6.754  -0.125  -9.320  1.00 91.81           C  
ATOM    624  O   SER A  83      -9.234  -0.074  -8.266  1.00 91.81           O  
ATOM    625  OG  SER A  83      -7.445  -0.896 -10.289  1.00 91.81           O  
ATOM    626  N   GLY A  84      -9.516   2.020  -8.070  1.00 91.75           N  
ATOM    627  CA  GLY A  84     -10.852   1.927  -7.512  1.00 91.75           C  
ATOM    628  C   GLY A  84     -11.180   3.062  -6.562  1.00 91.75           C  
ATOM    629  O   GLY A  84     -10.484   4.074  -6.531  1.00 91.75           O  
ATOM    630  N   SER A  85     -12.258   2.775  -5.805  1.00 93.56           N  
ATOM    631  CA  SER A  85     -12.742   3.791  -4.879  1.00 93.56           C  
ATOM    632  C   SER A  85     -12.055   3.670  -3.520  1.00 93.56           C  
ATOM    633  CB  SER A  85     -14.258   3.680  -4.707  1.00 93.56           C  
ATOM    634  O   SER A  85     -11.625   2.584  -3.133  1.00 93.56           O  
ATOM    635  OG  SER A  85     -14.922   3.893  -5.941  1.00 93.56           O  
ATOM    636  N   VAL A  86     -11.984   4.812  -2.879  1.00 95.88           N  
ATOM    637  CA  VAL A  86     -11.469   4.855  -1.513  1.00 95.88           C  
ATOM    638  C   VAL A  86     -12.625   4.711  -0.523  1.00 95.88           C  
ATOM    639  CB  VAL A  86     -10.695   6.164  -1.237  1.00 95.88           C  
ATOM    640  O   VAL A  86     -13.602   5.461  -0.585  1.00 95.88           O  
ATOM    641  CG1 VAL A  86     -10.094   6.148   0.166  1.00 95.88           C  
ATOM    642  CG2 VAL A  86      -9.602   6.367  -2.289  1.00 95.88           C  
ATOM    643  N   LEU A  87     -12.469   3.727   0.286  1.00 95.38           N  
ATOM    644  CA  LEU A  87     -13.516   3.457   1.272  1.00 95.38           C  
ATOM    645  C   LEU A  87     -13.062   3.883   2.666  1.00 95.38           C  
ATOM    646  CB  LEU A  87     -13.875   1.970   1.274  1.00 95.38           C  
ATOM    647  O   LEU A  87     -11.906   3.678   3.041  1.00 95.38           O  
ATOM    648  CG  LEU A  87     -14.289   1.370  -0.072  1.00 95.38           C  
ATOM    649  CD1 LEU A  87     -14.617  -0.109   0.085  1.00 95.38           C  
ATOM    650  CD2 LEU A  87     -15.469   2.131  -0.659  1.00 95.38           C  
ATOM    651  N   TYR A  88     -14.008   4.445   3.393  1.00 95.62           N  
ATOM    652  CA  TYR A  88     -13.758   4.938   4.742  1.00 95.62           C  
ATOM    653  C   TYR A  88     -14.820   4.426   5.715  1.00 95.62           C  
ATOM    654  CB  TYR A  88     -13.727   6.469   4.762  1.00 95.62           C  
ATOM    655  O   TYR A  88     -16.016   4.621   5.492  1.00 95.62           O  
ATOM    656  CG  TYR A  88     -13.539   7.055   6.137  1.00 95.62           C  
ATOM    657  CD1 TYR A  88     -14.453   7.965   6.664  1.00 95.62           C  
ATOM    658  CD2 TYR A  88     -12.445   6.703   6.918  1.00 95.62           C  
ATOM    659  CE1 TYR A  88     -14.281   8.508   7.930  1.00 95.62           C  
ATOM    660  CE2 TYR A  88     -12.258   7.242   8.188  1.00 95.62           C  
ATOM    661  OH  TYR A  88     -13.008   8.680   9.938  1.00 95.62           O  
ATOM    662  CZ  TYR A  88     -13.180   8.141   8.688  1.00 95.62           C  
ATOM    663  N   ALA A  89     -14.312   3.771   6.824  1.00 95.25           N  
ATOM    664  CA  ALA A  89     -15.242   3.197   7.793  1.00 95.25           C  
ATOM    665  C   ALA A  89     -15.188   3.943   9.125  1.00 95.25           C  
ATOM    666  CB  ALA A  89     -14.945   1.715   8.008  1.00 95.25           C  
ATOM    667  O   ALA A  89     -14.102   4.164   9.672  1.00 95.25           O  
ATOM    668  N   VAL A  90     -16.422   4.215   9.594  1.00 95.12           N  
ATOM    669  CA  VAL A  90     -16.531   4.941  10.859  1.00 95.12           C  
ATOM    670  C   VAL A  90     -17.641   4.340  11.703  1.00 95.12           C  
ATOM    671  CB  VAL A  90     -16.781   6.445  10.625  1.00 95.12           C  
ATOM    672  O   VAL A  90     -18.438   3.525  11.211  1.00 95.12           O  
ATOM    673  CG1 VAL A  90     -15.617   7.082   9.867  1.00 95.12           C  
ATOM    674  CG2 VAL A  90     -18.094   6.656   9.875  1.00 95.12           C  
ATOM    675  N   ASN A  91     -17.641   4.746  12.969  1.00 93.19           N  
ATOM    676  CA  ASN A  91     -18.750   4.414  13.844  1.00 93.19           C  
ATOM    677  C   ASN A  91     -19.984   5.266  13.539  1.00 93.19           C  
ATOM    678  CB  ASN A  91     -18.344   4.570  15.312  1.00 93.19           C  
ATOM    679  O   ASN A  91     -19.984   6.469  13.805  1.00 93.19           O  
ATOM    680  CG  ASN A  91     -19.422   4.113  16.266  1.00 93.19           C  
ATOM    681  ND2 ASN A  91     -19.219   4.344  17.562  1.00 93.19           N  
ATOM    682  OD1 ASN A  91     -20.453   3.555  15.852  1.00 93.19           O  
ATOM    683  N   TYR A  92     -20.906   4.633  12.789  1.00 90.12           N  
ATOM    684  CA  TYR A  92     -22.141   5.277  12.375  1.00 90.12           C  
ATOM    685  C   TYR A  92     -23.328   4.734  13.180  1.00 90.12           C  
ATOM    686  CB  TYR A  92     -22.391   5.070  10.883  1.00 90.12           C  
ATOM    687  O   TYR A  92     -23.391   3.539  13.461  1.00 90.12           O  
ATOM    688  CG  TYR A  92     -23.594   5.805  10.359  1.00 90.12           C  
ATOM    689  CD1 TYR A  92     -24.844   5.191  10.328  1.00 90.12           C  
ATOM    690  CD2 TYR A  92     -23.500   7.113   9.891  1.00 90.12           C  
ATOM    691  CE1 TYR A  92     -25.969   5.859   9.844  1.00 90.12           C  
ATOM    692  CE2 TYR A  92     -24.609   7.793   9.406  1.00 90.12           C  
ATOM    693  OH  TYR A  92     -26.938   7.828   8.906  1.00 90.12           O  
ATOM    694  CZ  TYR A  92     -25.844   7.160   9.383  1.00 90.12           C  
ATOM    695  N   PRO A  93     -24.281   5.742  13.508  1.00 88.81           N  
ATOM    696  CA  PRO A  93     -24.422   7.168  13.203  1.00 88.81           C  
ATOM    697  C   PRO A  93     -23.781   8.062  14.273  1.00 88.81           C  
ATOM    698  CB  PRO A  93     -25.938   7.367  13.164  1.00 88.81           C  
ATOM    699  O   PRO A  93     -23.812   9.289  14.141  1.00 88.81           O  
ATOM    700  CG  PRO A  93     -26.484   6.359  14.125  1.00 88.81           C  
ATOM    701  CD  PRO A  93     -25.578   5.156  14.117  1.00 88.81           C  
ATOM    702  N   THR A  94     -23.172   7.484  15.344  1.00 89.50           N  
ATOM    703  CA  THR A  94     -22.656   8.297  16.438  1.00 89.50           C  
ATOM    704  C   THR A  94     -21.391   9.039  16.031  1.00 89.50           C  
ATOM    705  CB  THR A  94     -22.359   7.434  17.688  1.00 89.50           C  
ATOM    706  O   THR A  94     -21.109  10.133  16.531  1.00 89.50           O  
ATOM    707  CG2 THR A  94     -23.641   6.844  18.266  1.00 89.50           C  
ATOM    708  OG1 THR A  94     -21.484   6.363  17.312  1.00 89.50           O  
ATOM    709  N   ASP A  95     -20.594   8.508  14.992  1.00 87.88           N  
ATOM    710  CA  ASP A  95     -19.375   9.086  14.430  1.00 87.88           C  
ATOM    711  C   ASP A  95     -18.375   9.430  15.531  1.00 87.88           C  
ATOM    712  CB  ASP A  95     -19.703  10.336  13.609  1.00 87.88           C  
ATOM    713  O   ASP A  95     -17.812  10.531  15.547  1.00 87.88           O  
ATOM    714  CG  ASP A  95     -20.547  10.031  12.391  1.00 87.88           C  
ATOM    715  OD1 ASP A  95     -20.547   8.883  11.906  1.00 87.88           O  
ATOM    716  OD2 ASP A  95     -21.234  10.961  11.891  1.00 87.88           O  
ATOM    717  N   THR A  96     -18.094   8.484  16.359  1.00 90.50           N  
ATOM    718  CA  THR A  96     -17.188   8.719  17.484  1.00 90.50           C  
ATOM    719  C   THR A  96     -15.781   8.211  17.156  1.00 90.50           C  
ATOM    720  CB  THR A  96     -17.703   8.047  18.766  1.00 90.50           C  
ATOM    721  O   THR A  96     -14.797   8.750  17.672  1.00 90.50           O  
ATOM    722  CG2 THR A  96     -18.984   8.711  19.266  1.00 90.50           C  
ATOM    723  OG1 THR A  96     -17.969   6.664  18.484  1.00 90.50           O  
ATOM    724  N   ASN A  97     -15.750   7.223  16.281  1.00 93.19           N  
ATOM    725  CA  ASN A  97     -14.469   6.594  15.984  1.00 93.19           C  
ATOM    726  C   ASN A  97     -14.312   6.297  14.500  1.00 93.19           C  
ATOM    727  CB  ASN A  97     -14.297   5.312  16.797  1.00 93.19           C  
ATOM    728  O   ASN A  97     -15.297   6.016  13.812  1.00 93.19           O  
ATOM    729  CG  ASN A  97     -14.203   5.578  18.297  1.00 93.19           C  
ATOM    730  ND2 ASN A  97     -13.156   5.055  18.922  1.00 93.19           N  
ATOM    731  OD1 ASN A  97     -15.055   6.246  18.875  1.00 93.19           O  
ATOM    732  N   SER A  98     -13.086   6.422  14.062  1.00 94.94           N  
ATOM    733  CA  SER A  98     -12.727   5.957  12.727  1.00 94.94           C  
ATOM    734  C   SER A  98     -12.094   4.570  12.773  1.00 94.94           C  
ATOM    735  CB  SER A  98     -11.766   6.941  12.055  1.00 94.94           C  
ATOM    736  O   SER A  98     -11.172   4.328  13.555  1.00 94.94           O  
ATOM    737  OG  SER A  98     -12.375   8.211  11.898  1.00 94.94           O  
ATOM    738  N   TYR A  99     -12.648   3.697  11.945  1.00 95.44           N  
ATOM    739  CA  TYR A  99     -12.203   2.311  12.023  1.00 95.44           C  
ATOM    740  C   TYR A  99     -11.094   2.033  11.023  1.00 95.44           C  
ATOM    741  CB  TYR A  99     -13.375   1.356  11.781  1.00 95.44           C  
ATOM    742  O   TYR A  99      -9.977   1.659  11.406  1.00 95.44           O  
ATOM    743  CG  TYR A  99     -14.484   1.485  12.797  1.00 95.44           C  
ATOM    744  CD1 TYR A  99     -14.211   1.828  14.117  1.00 95.44           C  
ATOM    745  CD2 TYR A  99     -15.812   1.265  12.438  1.00 95.44           C  
ATOM    746  CE1 TYR A  99     -15.227   1.946  15.055  1.00 95.44           C  
ATOM    747  CE2 TYR A  99     -16.844   1.379  13.367  1.00 95.44           C  
ATOM    748  OH  TYR A  99     -17.547   1.836  15.602  1.00 95.44           O  
ATOM    749  CZ  TYR A  99     -16.531   1.721  14.672  1.00 95.44           C  
ATOM    750  N   TRP A 100     -11.281   2.248   9.766  1.00 96.69           N  
ATOM    751  CA  TRP A 100     -10.266   1.903   8.781  1.00 96.69           C  
ATOM    752  C   TRP A 100     -10.484   2.666   7.477  1.00 96.69           C  
ATOM    753  CB  TRP A 100     -10.266   0.396   8.508  1.00 96.69           C  
ATOM    754  O   TRP A 100     -11.555   3.256   7.273  1.00 96.69           O  
ATOM    755  CG  TRP A 100     -11.633  -0.183   8.297  1.00 96.69           C  
ATOM    756  CD1 TRP A 100     -12.383  -0.871   9.203  1.00 96.69           C  
ATOM    757  CD2 TRP A 100     -12.406  -0.128   7.094  1.00 96.69           C  
ATOM    758  CE2 TRP A 100     -13.617  -0.804   7.348  1.00 96.69           C  
ATOM    759  CE3 TRP A 100     -12.188   0.427   5.824  1.00 96.69           C  
ATOM    760  NE1 TRP A 100     -13.578  -1.246   8.641  1.00 96.69           N  
ATOM    761  CH2 TRP A 100     -14.383  -0.385   5.145  1.00 96.69           C  
ATOM    762  CZ2 TRP A 100     -14.617  -0.938   6.379  1.00 96.69           C  
ATOM    763  CZ3 TRP A 100     -13.180   0.293   4.863  1.00 96.69           C  
ATOM    764  N   LEU A 101      -9.484   2.775   6.699  1.00 96.81           N  
ATOM    765  CA  LEU A 101      -9.430   3.299   5.336  1.00 96.81           C  
ATOM    766  C   LEU A 101      -8.914   2.242   4.367  1.00 96.81           C  
ATOM    767  CB  LEU A 101      -8.547   4.547   5.273  1.00 96.81           C  
ATOM    768  O   LEU A 101      -7.918   1.568   4.648  1.00 96.81           O  
ATOM    769  CG  LEU A 101      -8.547   5.309   3.947  1.00 96.81           C  
ATOM    770  CD1 LEU A 101      -9.727   6.270   3.885  1.00 96.81           C  
ATOM    771  CD2 LEU A 101      -7.227   6.059   3.764  1.00 96.81           C  
ATOM    772  N   TYR A 102      -9.602   2.082   3.250  1.00 96.75           N  
ATOM    773  CA  TYR A 102      -9.250   1.047   2.283  1.00 96.75           C  
ATOM    774  C   TYR A 102      -9.312   1.586   0.860  1.00 96.75           C  
ATOM    775  CB  TYR A 102     -10.180  -0.163   2.428  1.00 96.75           C  
ATOM    776  O   TYR A 102     -10.242   2.316   0.508  1.00 96.75           O  
ATOM    777  CG  TYR A 102     -10.164  -1.081   1.229  1.00 96.75           C  
ATOM    778  CD1 TYR A 102     -11.156  -0.996   0.255  1.00 96.75           C  
ATOM    779  CD2 TYR A 102      -9.172  -2.035   1.069  1.00 96.75           C  
ATOM    780  CE1 TYR A 102     -11.156  -1.841  -0.850  1.00 96.75           C  
ATOM    781  CE2 TYR A 102      -9.156  -2.885  -0.031  1.00 96.75           C  
ATOM    782  OH  TYR A 102     -10.141  -3.619  -2.076  1.00 96.75           O  
ATOM    783  CZ  TYR A 102     -10.148  -2.779  -0.984  1.00 96.75           C  
ATOM    784  N   PHE A 103      -8.336   1.178   0.028  1.00 96.75           N  
ATOM    785  CA  PHE A 103      -8.375   1.504  -1.393  1.00 96.75           C  
ATOM    786  C   PHE A 103      -7.492   0.554  -2.191  1.00 96.75           C  
ATOM    787  CB  PHE A 103      -7.934   2.953  -1.626  1.00 96.75           C  
ATOM    788  O   PHE A 103      -6.473   0.075  -1.688  1.00 96.75           O  
ATOM    789  CG  PHE A 103      -6.574   3.270  -1.067  1.00 96.75           C  
ATOM    790  CD1 PHE A 103      -6.430   3.703   0.245  1.00 96.75           C  
ATOM    791  CD2 PHE A 103      -5.438   3.137  -1.855  1.00 96.75           C  
ATOM    792  CE1 PHE A 103      -5.172   3.998   0.765  1.00 96.75           C  
ATOM    793  CE2 PHE A 103      -4.180   3.430  -1.344  1.00 96.75           C  
ATOM    794  CZ  PHE A 103      -4.047   3.861  -0.034  1.00 96.75           C  
ATOM    795  N   PRO A 104      -7.906   0.289  -3.445  1.00 95.31           N  
ATOM    796  CA  PRO A 104      -7.129  -0.597  -4.316  1.00 95.31           C  
ATOM    797  C   PRO A 104      -6.109   0.157  -5.168  1.00 95.31           C  
ATOM    798  CB  PRO A 104      -8.195  -1.253  -5.195  1.00 95.31           C  
ATOM    799  O   PRO A 104      -6.402   1.244  -5.668  1.00 95.31           O  
ATOM    800  CG  PRO A 104      -9.305  -0.251  -5.262  1.00 95.31           C  
ATOM    801  CD  PRO A 104      -9.352   0.499  -3.961  1.00 95.31           C  
ATOM    802  N   VAL A 105      -4.926  -0.481  -5.301  1.00 94.44           N  
ATOM    803  CA  VAL A 105      -3.887   0.098  -6.145  1.00 94.44           C  
ATOM    804  C   VAL A 105      -3.379  -0.950  -7.133  1.00 94.44           C  
ATOM    805  CB  VAL A 105      -2.715   0.648  -5.301  1.00 94.44           C  
ATOM    806  O   VAL A 105      -3.527  -2.152  -6.902  1.00 94.44           O  
ATOM    807  CG1 VAL A 105      -3.189   1.779  -4.391  1.00 94.44           C  
ATOM    808  CG2 VAL A 105      -2.076  -0.470  -4.480  1.00 94.44           C  
ATOM    809  N   SER A 106      -2.785  -0.390  -8.227  1.00 92.12           N  
ATOM    810  CA  SER A 106      -2.172  -1.241  -9.242  1.00 92.12           C  
ATOM    811  C   SER A 106      -0.860  -0.647  -9.742  1.00 92.12           C  
ATOM    812  CB  SER A 106      -3.127  -1.451 -10.414  1.00 92.12           C  
ATOM    813  O   SER A 106      -0.695   0.575  -9.766  1.00 92.12           O  
ATOM    814  OG  SER A 106      -4.316  -2.092  -9.984  1.00 92.12           O  
ATOM    815  N   PRO A 107       0.046  -1.627 -10.055  1.00 90.44           N  
ATOM    816  CA  PRO A 107       1.212  -1.072 -10.750  1.00 90.44           C  
ATOM    817  C   PRO A 107       0.830  -0.223 -11.961  1.00 90.44           C  
ATOM    818  CB  PRO A 107       1.992  -2.316 -11.180  1.00 90.44           C  
ATOM    819  O   PRO A 107      -0.075  -0.589 -12.711  1.00 90.44           O  
ATOM    820  CG  PRO A 107       1.617  -3.365 -10.180  1.00 90.44           C  
ATOM    821  CD  PRO A 107       0.169  -3.189  -9.828  1.00 90.44           C  
ATOM    822  N   SER A 108       1.386   0.899 -12.047  1.00 89.69           N  
ATOM    823  CA  SER A 108       1.077   1.824 -13.133  1.00 89.69           C  
ATOM    824  C   SER A 108       1.397   1.210 -14.492  1.00 89.69           C  
ATOM    825  CB  SER A 108       1.853   3.131 -12.961  1.00 89.69           C  
ATOM    826  O   SER A 108       2.148   0.236 -14.578  1.00 89.69           O  
ATOM    827  OG  SER A 108       1.461   3.795 -11.773  1.00 89.69           O  
ATOM    828  N   SER A 109       0.838   1.766 -15.531  1.00 84.81           N  
ATOM    829  CA  SER A 109       1.088   1.303 -16.891  1.00 84.81           C  
ATOM    830  C   SER A 109       2.566   1.406 -17.250  1.00 84.81           C  
ATOM    831  CB  SER A 109       0.257   2.107 -17.891  1.00 84.81           C  
ATOM    832  O   SER A 109       3.197   2.439 -17.016  1.00 84.81           O  
ATOM    833  OG  SER A 109       0.486   1.653 -19.219  1.00 84.81           O  
ATOM    834  N   GLY A 110       3.172   0.345 -17.719  1.00 81.56           N  
ATOM    835  CA  GLY A 110       4.574   0.350 -18.094  1.00 81.56           C  
ATOM    836  C   GLY A 110       5.488  -0.194 -17.016  1.00 81.56           C  
ATOM    837  O   GLY A 110       6.680  -0.406 -17.250  1.00 81.56           O  
ATOM    838  N   VAL A 111       4.945  -0.346 -15.844  1.00 82.88           N  
ATOM    839  CA  VAL A 111       5.703  -0.911 -14.727  1.00 82.88           C  
ATOM    840  C   VAL A 111       5.480  -2.420 -14.664  1.00 82.88           C  
ATOM    841  CB  VAL A 111       5.312  -0.256 -13.383  1.00 82.88           C  
ATOM    842  O   VAL A 111       4.336  -2.885 -14.664  1.00 82.88           O  
ATOM    843  CG1 VAL A 111       6.086  -0.889 -12.227  1.00 82.88           C  
ATOM    844  CG2 VAL A 111       5.559   1.251 -13.438  1.00 82.88           C  
ATOM    845  N   SER A 112       6.645  -3.141 -14.750  1.00 83.75           N  
ATOM    846  CA  SER A 112       6.527  -4.594 -14.820  1.00 83.75           C  
ATOM    847  C   SER A 112       6.074  -5.180 -13.492  1.00 83.75           C  
ATOM    848  CB  SER A 112       7.855  -5.219 -15.242  1.00 83.75           C  
ATOM    849  O   SER A 112       5.285  -6.129 -13.453  1.00 83.75           O  
ATOM    850  OG  SER A 112       8.891  -4.852 -14.344  1.00 83.75           O  
ATOM    851  N   SER A 113       6.609  -4.637 -12.406  1.00 85.25           N  
ATOM    852  CA  SER A 113       6.277  -5.145 -11.078  1.00 85.25           C  
ATOM    853  C   SER A 113       6.715  -4.172  -9.992  1.00 85.25           C  
ATOM    854  CB  SER A 113       6.926  -6.508 -10.852  1.00 85.25           C  
ATOM    855  O   SER A 113       7.590  -3.332 -10.219  1.00 85.25           O  
ATOM    856  OG  SER A 113       8.336  -6.402 -10.867  1.00 85.25           O  
ATOM    857  N   VAL A 114       5.988  -4.281  -8.898  1.00 88.75           N  
ATOM    858  CA  VAL A 114       6.312  -3.430  -7.758  1.00 88.75           C  
ATOM    859  C   VAL A 114       6.414  -4.277  -6.492  1.00 88.75           C  
ATOM    860  CB  VAL A 114       5.262  -2.312  -7.566  1.00 88.75           C  
ATOM    861  O   VAL A 114       5.535  -5.094  -6.211  1.00 88.75           O  
ATOM    862  CG1 VAL A 114       5.602  -1.451  -6.352  1.00 88.75           C  
ATOM    863  CG2 VAL A 114       5.164  -1.453  -8.828  1.00 88.75           C  
ATOM    864  N   GLU A 115       7.590  -4.133  -5.863  1.00 89.31           N  
ATOM    865  CA  GLU A 115       7.770  -4.828  -4.594  1.00 89.31           C  
ATOM    866  C   GLU A 115       7.062  -4.094  -3.457  1.00 89.31           C  
ATOM    867  CB  GLU A 115       9.258  -4.984  -4.273  1.00 89.31           C  
ATOM    868  O   GLU A 115       7.332  -2.914  -3.211  1.00 89.31           O  
ATOM    869  CG  GLU A 115       9.531  -5.766  -2.994  1.00 89.31           C  
ATOM    870  CD  GLU A 115       9.336  -7.266  -3.154  1.00 89.31           C  
ATOM    871  OE1 GLU A 115       9.047  -7.949  -2.148  1.00 89.31           O  
ATOM    872  OE2 GLU A 115       9.477  -7.758  -4.297  1.00 89.31           O  
ATOM    873  N   LEU A 116       6.168  -4.812  -2.738  1.00 90.00           N  
ATOM    874  CA  LEU A 116       5.398  -4.215  -1.654  1.00 90.00           C  
ATOM    875  C   LEU A 116       5.652  -4.941  -0.339  1.00 90.00           C  
ATOM    876  CB  LEU A 116       3.902  -4.238  -1.982  1.00 90.00           C  
ATOM    877  O   LEU A 116       4.715  -5.441   0.292  1.00 90.00           O  
ATOM    878  CG  LEU A 116       3.455  -3.379  -3.166  1.00 90.00           C  
ATOM    879  CD1 LEU A 116       1.989  -3.648  -3.492  1.00 90.00           C  
ATOM    880  CD2 LEU A 116       3.678  -1.900  -2.869  1.00 90.00           C  
ATOM    881  N   SER A 117       6.867  -5.066   0.009  1.00 90.88           N  
ATOM    882  CA  SER A 117       7.254  -5.637   1.294  1.00 90.88           C  
ATOM    883  C   SER A 117       7.422  -4.551   2.352  1.00 90.88           C  
ATOM    884  CB  SER A 117       8.555  -6.434   1.157  1.00 90.88           C  
ATOM    885  O   SER A 117       7.984  -3.490   2.076  1.00 90.88           O  
ATOM    886  OG  SER A 117       9.039  -6.824   2.430  1.00 90.88           O  
ATOM    887  N   PRO A 118       6.883  -4.887   3.543  1.00 90.56           N  
ATOM    888  CA  PRO A 118       7.059  -3.895   4.605  1.00 90.56           C  
ATOM    889  C   PRO A 118       8.523  -3.557   4.863  1.00 90.56           C  
ATOM    890  CB  PRO A 118       6.434  -4.570   5.828  1.00 90.56           C  
ATOM    891  O   PRO A 118       8.828  -2.525   5.469  1.00 90.56           O  
ATOM    892  CG  PRO A 118       5.465  -5.559   5.262  1.00 90.56           C  
ATOM    893  CD  PRO A 118       6.012  -6.070   3.961  1.00 90.56           C  
ATOM    894  N   ALA A 119       9.484  -4.328   4.332  1.00 90.75           N  
ATOM    895  CA  ALA A 119      10.914  -4.098   4.500  1.00 90.75           C  
ATOM    896  C   ALA A 119      11.422  -3.037   3.525  1.00 90.75           C  
ATOM    897  CB  ALA A 119      11.688  -5.402   4.309  1.00 90.75           C  
ATOM    898  O   ALA A 119      12.391  -2.334   3.814  1.00 90.75           O  
ATOM    899  N   THR A 120      10.742  -2.875   2.453  1.00 91.62           N  
ATOM    900  CA  THR A 120      11.273  -1.984   1.427  1.00 91.62           C  
ATOM    901  C   THR A 120      10.266  -0.892   1.086  1.00 91.62           C  
ATOM    902  CB  THR A 120      11.641  -2.762   0.150  1.00 91.62           C  
ATOM    903  O   THR A 120      10.609   0.096   0.434  1.00 91.62           O  
ATOM    904  CG2 THR A 120      12.734  -3.791   0.430  1.00 91.62           C  
ATOM    905  OG1 THR A 120      10.484  -3.434  -0.347  1.00 91.62           O  
ATOM    906  N   THR A 121       9.000  -1.071   1.492  1.00 93.38           N  
ATOM    907  CA  THR A 121       7.938  -0.124   1.172  1.00 93.38           C  
ATOM    908  C   THR A 121       7.398   0.533   2.439  1.00 93.38           C  
ATOM    909  CB  THR A 121       6.785  -0.811   0.416  1.00 93.38           C  
ATOM    910  O   THR A 121       7.328  -0.104   3.492  1.00 93.38           O  
ATOM    911  CG2 THR A 121       5.695   0.191   0.044  1.00 93.38           C  
ATOM    912  OG1 THR A 121       7.293  -1.410  -0.781  1.00 93.38           O  
ATOM    913  N   ALA A 122       7.090   1.814   2.256  1.00 96.00           N  
ATOM    914  CA  ALA A 122       6.547   2.537   3.402  1.00 96.00           C  
ATOM    915  C   ALA A 122       5.172   3.121   3.080  1.00 96.00           C  
ATOM    916  CB  ALA A 122       7.500   3.643   3.838  1.00 96.00           C  
ATOM    917  O   ALA A 122       4.930   3.572   1.959  1.00 96.00           O  
ATOM    918  N   ILE A 123       4.258   3.014   4.039  1.00 97.50           N  
ATOM    919  CA  ILE A 123       2.949   3.656   3.951  1.00 97.50           C  
ATOM    920  C   ILE A 123       2.795   4.668   5.082  1.00 97.50           C  
ATOM    921  CB  ILE A 123       1.807   2.617   4.000  1.00 97.50           C  
ATOM    922  O   ILE A 123       2.930   4.320   6.258  1.00 97.50           O  
ATOM    923  CG1 ILE A 123       1.922   1.642   2.822  1.00 97.50           C  
ATOM    924  CG2 ILE A 123       0.443   3.316   4.000  1.00 97.50           C  
ATOM    925  CD1 ILE A 123       0.879   0.532   2.836  1.00 97.50           C  
ATOM    926  N   SER A 124       2.465   5.918   4.680  1.00 97.69           N  
ATOM    927  CA  SER A 124       2.301   6.992   5.652  1.00 97.69           C  
ATOM    928  C   SER A 124       0.891   7.570   5.605  1.00 97.69           C  
ATOM    929  CB  SER A 124       3.324   8.102   5.402  1.00 97.69           C  
ATOM    930  O   SER A 124       0.247   7.566   4.555  1.00 97.69           O  
ATOM    931  OG  SER A 124       4.645   7.590   5.465  1.00 97.69           O  
ATOM    932  N   PHE A 125       0.469   7.938   6.691  1.00 97.75           N  
ATOM    933  CA  PHE A 125      -0.859   8.523   6.816  1.00 97.75           C  
ATOM    934  C   PHE A 125      -0.780   9.906   7.449  1.00 97.75           C  
ATOM    935  CB  PHE A 125      -1.774   7.621   7.645  1.00 97.75           C  
ATOM    936  O   PHE A 125      -0.094  10.102   8.453  1.00 97.75           O  
ATOM    937  CG  PHE A 125      -3.135   8.203   7.906  1.00 97.75           C  
ATOM    938  CD1 PHE A 125      -3.418   8.836   9.109  1.00 97.75           C  
ATOM    939  CD2 PHE A 125      -4.133   8.133   6.941  1.00 97.75           C  
ATOM    940  CE1 PHE A 125      -4.676   9.383   9.352  1.00 97.75           C  
ATOM    941  CE2 PHE A 125      -5.395   8.672   7.180  1.00 97.75           C  
ATOM    942  CZ  PHE A 125      -5.664   9.297   8.383  1.00 97.75           C  
ATOM    943  N   THR A 126      -1.552  10.844   6.797  1.00 97.06           N  
ATOM    944  CA  THR A 126      -1.560  12.211   7.320  1.00 97.06           C  
ATOM    945  C   THR A 126      -2.977  12.773   7.344  1.00 97.06           C  
ATOM    946  CB  THR A 126      -0.650  13.133   6.488  1.00 97.06           C  
ATOM    947  O   THR A 126      -3.721  12.633   6.371  1.00 97.06           O  
ATOM    948  CG2 THR A 126      -0.562  14.523   7.109  1.00 97.06           C  
ATOM    949  OG1 THR A 126       0.666  12.562   6.426  1.00 97.06           O  
ATOM    950  N   ALA A 127      -3.326  13.266   8.461  1.00 95.56           N  
ATOM    951  CA  ALA A 127      -4.500  14.102   8.680  1.00 95.56           C  
ATOM    952  C   ALA A 127      -4.129  15.391   9.406  1.00 95.56           C  
ATOM    953  CB  ALA A 127      -5.562  13.336   9.469  1.00 95.56           C  
ATOM    954  O   ALA A 127      -4.172  15.453  10.641  1.00 95.56           O  
ATOM    955  N   SER A 128      -3.863  16.406   8.695  1.00 92.50           N  
ATOM    956  CA  SER A 128      -3.227  17.625   9.188  1.00 92.50           C  
ATOM    957  C   SER A 128      -4.172  18.422  10.086  1.00 92.50           C  
ATOM    958  CB  SER A 128      -2.756  18.500   8.023  1.00 92.50           C  
ATOM    959  O   SER A 128      -3.762  18.938  11.117  1.00 92.50           O  
ATOM    960  OG  SER A 128      -1.767  17.828   7.262  1.00 92.50           O  
ATOM    961  N   SER A 129      -5.430  18.438   9.750  1.00 92.50           N  
ATOM    962  CA  SER A 129      -6.395  19.203  10.531  1.00 92.50           C  
ATOM    963  C   SER A 129      -6.594  18.609  11.914  1.00 92.50           C  
ATOM    964  CB  SER A 129      -7.738  19.281   9.797  1.00 92.50           C  
ATOM    965  O   SER A 129      -6.914  19.312  12.867  1.00 92.50           O  
ATOM    966  OG  SER A 129      -7.605  19.984   8.570  1.00 92.50           O  
ATOM    967  N   SER A 130      -6.344  17.281  11.992  1.00 92.12           N  
ATOM    968  CA  SER A 130      -6.477  16.594  13.266  1.00 92.12           C  
ATOM    969  C   SER A 130      -5.125  16.453  13.961  1.00 92.12           C  
ATOM    970  CB  SER A 130      -7.102  15.211  13.055  1.00 92.12           C  
ATOM    971  O   SER A 130      -5.043  15.891  15.055  1.00 92.12           O  
ATOM    972  OG  SER A 130      -8.398  15.320  12.492  1.00 92.12           O  
ATOM    973  N   GLY A 131      -4.066  16.922  13.367  1.00 93.12           N  
ATOM    974  CA  GLY A 131      -2.727  16.875  13.930  1.00 93.12           C  
ATOM    975  C   GLY A 131      -2.105  15.492  13.898  1.00 93.12           C  
ATOM    976  O   GLY A 131      -1.279  15.164  14.750  1.00 93.12           O  
ATOM    977  N   ILE A 132      -2.568  14.648  13.023  1.00 94.88           N  
ATOM    978  CA  ILE A 132      -2.055  13.289  12.922  1.00 94.88           C  
ATOM    979  C   ILE A 132      -1.097  13.188  11.734  1.00 94.88           C  
ATOM    980  CB  ILE A 132      -3.201  12.266  12.766  1.00 94.88           C  
ATOM    981  O   ILE A 132      -1.452  13.539  10.609  1.00 94.88           O  
ATOM    982  CG1 ILE A 132      -4.105  12.289  14.008  1.00 94.88           C  
ATOM    983  CG2 ILE A 132      -2.641  10.859  12.531  1.00 94.88           C  
ATOM    984  CD1 ILE A 132      -5.379  11.469  13.859  1.00 94.88           C  
ATOM    985  N   GLU A 133       0.119  12.859  12.070  1.00 95.75           N  
ATOM    986  CA  GLU A 133       1.146  12.555  11.078  1.00 95.75           C  
ATOM    987  C   GLU A 133       1.894  11.273  11.438  1.00 95.75           C  
ATOM    988  CB  GLU A 133       2.131  13.727  10.953  1.00 95.75           C  
ATOM    989  O   GLU A 133       2.713  11.266  12.359  1.00 95.75           O  
ATOM    990  CG  GLU A 133       1.489  15.016  10.477  1.00 95.75           C  
ATOM    991  CD  GLU A 133       2.480  16.156  10.336  1.00 95.75           C  
ATOM    992  OE1 GLU A 133       2.092  17.250   9.852  1.00 95.75           O  
ATOM    993  OE2 GLU A 133       3.658  15.969  10.719  1.00 95.75           O  
ATOM    994  N   LEU A 134       1.525  10.258  10.719  1.00 96.31           N  
ATOM    995  CA  LEU A 134       2.139   8.961  10.977  1.00 96.31           C  
ATOM    996  C   LEU A 134       3.055   8.555   9.828  1.00 96.31           C  
ATOM    997  CB  LEU A 134       1.061   7.891  11.188  1.00 96.31           C  
ATOM    998  O   LEU A 134       2.660   8.617   8.664  1.00 96.31           O  
ATOM    999  CG  LEU A 134       0.030   8.172  12.281  1.00 96.31           C  
ATOM   1000  CD1 LEU A 134      -1.076   7.121  12.250  1.00 96.31           C  
ATOM   1001  CD2 LEU A 134       0.700   8.211  13.648  1.00 96.31           C  
ATOM   1002  N   SER A 135       4.242   8.172  10.258  1.00 95.38           N  
ATOM   1003  CA  SER A 135       5.223   7.754   9.258  1.00 95.38           C  
ATOM   1004  C   SER A 135       5.438   6.246   9.289  1.00 95.38           C  
ATOM   1005  CB  SER A 135       6.555   8.469   9.477  1.00 95.38           C  
ATOM   1006  O   SER A 135       5.551   5.648  10.359  1.00 95.38           O  
ATOM   1007  OG  SER A 135       7.496   8.102   8.484  1.00 95.38           O  
ATOM   1008  N   ASN A 136       5.367   5.629   8.164  1.00 95.38           N  
ATOM   1009  CA  ASN A 136       5.629   4.211   7.926  1.00 95.38           C  
ATOM   1010  C   ASN A 136       4.812   3.322   8.859  1.00 95.38           C  
ATOM   1011  CB  ASN A 136       7.121   3.910   8.070  1.00 95.38           C  
ATOM   1012  O   ASN A 136       5.363   2.703   9.766  1.00 95.38           O  
ATOM   1013  CG  ASN A 136       7.480   2.504   7.629  1.00 95.38           C  
ATOM   1014  ND2 ASN A 136       8.656   2.039   8.023  1.00 95.38           N  
ATOM   1015  OD1 ASN A 136       6.703   1.844   6.934  1.00 95.38           O  
ATOM   1016  N   ILE A 137       3.562   3.213   8.539  1.00 96.06           N  
ATOM   1017  CA  ILE A 137       2.639   2.412   9.336  1.00 96.06           C  
ATOM   1018  C   ILE A 137       2.416   1.060   8.664  1.00 96.06           C  
ATOM   1019  CB  ILE A 137       1.290   3.139   9.539  1.00 96.06           C  
ATOM   1020  O   ILE A 137       1.513   0.310   9.047  1.00 96.06           O  
ATOM   1021  CG1 ILE A 137       0.673   3.506   8.180  1.00 96.06           C  
ATOM   1022  CG2 ILE A 137       1.474   4.383  10.414  1.00 96.06           C  
ATOM   1023  CD1 ILE A 137      -0.744   4.055   8.273  1.00 96.06           C  
ATOM   1024  N   TYR A 138       3.199   0.719   7.668  1.00 95.31           N  
ATOM   1025  CA  TYR A 138       3.102  -0.527   6.918  1.00 95.31           C  
ATOM   1026  C   TYR A 138       3.742  -1.679   7.684  1.00 95.31           C  
ATOM   1027  CB  TYR A 138       3.768  -0.382   5.547  1.00 95.31           C  
ATOM   1028  O   TYR A 138       4.969  -1.763   7.781  1.00 95.31           O  
ATOM   1029  CG  TYR A 138       3.549  -1.567   4.637  1.00 95.31           C  
ATOM   1030  CD1 TYR A 138       4.449  -1.860   3.613  1.00 95.31           C  
ATOM   1031  CD2 TYR A 138       2.441  -2.395   4.797  1.00 95.31           C  
ATOM   1032  CE1 TYR A 138       4.250  -2.949   2.771  1.00 95.31           C  
ATOM   1033  CE2 TYR A 138       2.232  -3.486   3.961  1.00 95.31           C  
ATOM   1034  OH  TYR A 138       2.939  -4.836   2.123  1.00 95.31           O  
ATOM   1035  CZ  TYR A 138       3.141  -3.756   2.953  1.00 95.31           C  
ATOM   1036  N   VAL A 139       2.930  -2.668   8.148  1.00 92.06           N  
ATOM   1037  CA  VAL A 139       3.457  -3.670   9.070  1.00 92.06           C  
ATOM   1038  C   VAL A 139       3.322  -5.059   8.453  1.00 92.06           C  
ATOM   1039  CB  VAL A 139       2.736  -3.621  10.430  1.00 92.06           C  
ATOM   1040  O   VAL A 139       4.230  -5.891   8.570  1.00 92.06           O  
ATOM   1041  CG1 VAL A 139       3.264  -4.711  11.359  1.00 92.06           C  
ATOM   1042  CG2 VAL A 139       2.900  -2.244  11.070  1.00 92.06           C  
ATOM   1043  N   PHE A 140       2.193  -5.320   7.727  1.00 89.12           N  
ATOM   1044  CA  PHE A 140       1.939  -6.664   7.227  1.00 89.12           C  
ATOM   1045  C   PHE A 140       1.672  -6.645   5.727  1.00 89.12           C  
ATOM   1046  CB  PHE A 140       0.754  -7.297   7.965  1.00 89.12           C  
ATOM   1047  O   PHE A 140       1.141  -5.664   5.199  1.00 89.12           O  
ATOM   1048  CG  PHE A 140       1.005  -7.535   9.430  1.00 89.12           C  
ATOM   1049  CD1 PHE A 140       1.857  -8.547   9.852  1.00 89.12           C  
ATOM   1050  CD2 PHE A 140       0.387  -6.738  10.383  1.00 89.12           C  
ATOM   1051  CE1 PHE A 140       2.090  -8.766  11.203  1.00 89.12           C  
ATOM   1052  CE2 PHE A 140       0.616  -6.953  11.742  1.00 89.12           C  
ATOM   1053  CZ  PHE A 140       1.467  -7.969  12.148  1.00 89.12           C  
ATOM   1054  N   SER A 141       2.146  -7.762   5.105  1.00 88.31           N  
ATOM   1055  CA  SER A 141       1.784  -8.047   3.719  1.00 88.31           C  
ATOM   1056  C   SER A 141       1.226  -9.461   3.572  1.00 88.31           C  
ATOM   1057  CB  SER A 141       2.994  -7.871   2.803  1.00 88.31           C  
ATOM   1058  O   SER A 141       1.874 -10.430   3.961  1.00 88.31           O  
ATOM   1059  OG  SER A 141       2.672  -8.227   1.469  1.00 88.31           O  
ATOM   1060  N   LEU A 142       0.013  -9.484   3.080  1.00 86.88           N  
ATOM   1061  CA  LEU A 142      -0.598 -10.789   2.830  1.00 86.88           C  
ATOM   1062  C   LEU A 142      -0.362 -11.227   1.391  1.00 86.88           C  
ATOM   1063  CB  LEU A 142      -2.100 -10.734   3.123  1.00 86.88           C  
ATOM   1064  O   LEU A 142      -1.038 -12.133   0.896  1.00 86.88           O  
ATOM   1065  CG  LEU A 142      -2.500 -10.445   4.570  1.00 86.88           C  
ATOM   1066  CD1 LEU A 142      -4.020 -10.398   4.699  1.00 86.88           C  
ATOM   1067  CD2 LEU A 142      -1.910 -11.500   5.508  1.00 86.88           C  
ATOM   1068  N   MET A 143       0.595 -10.625   0.704  1.00 78.75           N  
ATOM   1069  CA  MET A 143       0.906 -10.906  -0.694  1.00 78.75           C  
ATOM   1070  C   MET A 143       1.593 -12.266  -0.832  1.00 78.75           C  
ATOM   1071  CB  MET A 143       1.792  -9.812  -1.284  1.00 78.75           C  
ATOM   1072  O   MET A 143       1.483 -12.922  -1.871  1.00 78.75           O  
ATOM   1073  CG  MET A 143       1.126  -8.445  -1.332  1.00 78.75           C  
ATOM   1074  SD  MET A 143       2.092  -7.227  -2.307  1.00 78.75           S  
ATOM   1075  CE  MET A 143       2.004  -7.988  -3.951  1.00 78.75           C  
ATOM   1076  N   SER A 144       2.420 -12.594   0.144  1.00 72.00           N  
ATOM   1077  CA  SER A 144       3.164 -13.852   0.123  1.00 72.00           C  
ATOM   1078  C   SER A 144       2.357 -14.977   0.752  1.00 72.00           C  
ATOM   1079  CB  SER A 144       4.496 -13.695   0.855  1.00 72.00           C  
ATOM   1080  O   SER A 144       2.895 -16.062   1.018  1.00 72.00           O  
ATOM   1081  OG  SER A 144       4.289 -13.383   2.223  1.00 72.00           O  
ATOM   1082  N   TYR A 145       1.135 -14.750   0.832  1.00 68.88           N  
ATOM   1083  CA  TYR A 145       0.349 -15.766   1.515  1.00 68.88           C  
ATOM   1084  C   TYR A 145       0.352 -17.078   0.729  1.00 68.88           C  
ATOM   1085  CB  TYR A 145      -1.091 -15.289   1.724  1.00 68.88           C  
ATOM   1086  O   TYR A 145       0.113 -17.078  -0.481  1.00 68.88           O  
ATOM   1087  CG  TYR A 145      -1.967 -16.297   2.436  1.00 68.88           C  
ATOM   1088  CD1 TYR A 145      -2.832 -17.125   1.723  1.00 68.88           C  
ATOM   1089  CD2 TYR A 145      -1.934 -16.406   3.820  1.00 68.88           C  
ATOM   1090  CE1 TYR A 145      -3.643 -18.047   2.373  1.00 68.88           C  
ATOM   1091  CE2 TYR A 145      -2.740 -17.328   4.480  1.00 68.88           C  
ATOM   1092  OH  TYR A 145      -4.391 -19.062   4.402  1.00 68.88           O  
ATOM   1093  CZ  TYR A 145      -3.590 -18.141   3.752  1.00 68.88           C  
ATOM   1094  N   VAL A 146       0.752 -18.219   1.430  1.00 62.00           N  
ATOM   1095  CA  VAL A 146       0.728 -19.578   0.915  1.00 62.00           C  
ATOM   1096  C   VAL A 146      -0.235 -20.422   1.742  1.00 62.00           C  
ATOM   1097  CB  VAL A 146       2.137 -20.219   0.922  1.00 62.00           C  
ATOM   1098  O   VAL A 146      -0.400 -20.203   2.943  1.00 62.00           O  
ATOM   1099  CG1 VAL A 146       2.928 -19.781  -0.314  1.00 62.00           C  
ATOM   1100  CG2 VAL A 146       2.887 -19.828   2.197  1.00 62.00           C  
ATOM   1101  N   SER A 147      -1.381 -20.812   1.073  1.00 60.09           N  
ATOM   1102  CA  SER A 147      -2.428 -21.688   1.594  1.00 60.09           C  
ATOM   1103  C   SER A 147      -1.968 -22.406   2.857  1.00 60.09           C  
ATOM   1104  CB  SER A 147      -2.846 -22.719   0.538  1.00 60.09           C  
ATOM   1105  O   SER A 147      -0.879 -22.984   2.891  1.00 60.09           O  
ATOM   1106  OG  SER A 147      -3.693 -23.703   1.102  1.00 60.09           O  
ATOM   1107  N   ASN A 148      -2.385 -22.047   4.086  1.00 59.41           N  
ATOM   1108  CA  ASN A 148      -2.480 -22.875   5.281  1.00 59.41           C  
ATOM   1109  C   ASN A 148      -3.893 -23.406   5.477  1.00 59.41           C  
ATOM   1110  CB  ASN A 148      -2.039 -22.078   6.520  1.00 59.41           C  
ATOM   1111  O   ASN A 148      -4.859 -22.828   4.977  1.00 59.41           O  
ATOM   1112  CG  ASN A 148      -0.565 -21.734   6.492  1.00 59.41           C  
ATOM   1113  ND2 ASN A 148      -0.222 -20.562   7.031  1.00 59.41           N  
ATOM   1114  OD1 ASN A 148       0.260 -22.500   5.988  1.00 59.41           O  
ATOM   1115  N   TYR A 149      -4.070 -24.750   5.656  1.00 54.53           N  
ATOM   1116  CA  TYR A 149      -5.324 -25.422   5.945  1.00 54.53           C  
ATOM   1117  C   TYR A 149      -6.262 -24.516   6.738  1.00 54.53           C  
ATOM   1118  CB  TYR A 149      -5.070 -26.719   6.719  1.00 54.53           C  
ATOM   1119  O   TYR A 149      -7.473 -24.500   6.488  1.00 54.53           O  
ATOM   1120  CG  TYR A 149      -6.328 -27.469   7.082  1.00 54.53           C  
ATOM   1121  CD1 TYR A 149      -6.863 -27.375   8.367  1.00 54.53           C  
ATOM   1122  CD2 TYR A 149      -6.988 -28.266   6.148  1.00 54.53           C  
ATOM   1123  CE1 TYR A 149      -8.023 -28.062   8.711  1.00 54.53           C  
ATOM   1124  CE2 TYR A 149      -8.148 -28.953   6.480  1.00 54.53           C  
ATOM   1125  OH  TYR A 149      -9.805 -29.531   8.094  1.00 54.53           O  
ATOM   1126  CZ  TYR A 149      -8.656 -28.844   7.762  1.00 54.53           C  
ATOM   1127  N   TYR A 150      -5.836 -23.469   7.496  1.00 54.59           N  
ATOM   1128  CA  TYR A 150      -6.691 -22.734   8.422  1.00 54.59           C  
ATOM   1129  C   TYR A 150      -7.227 -21.469   7.773  1.00 54.59           C  
ATOM   1130  CB  TYR A 150      -5.930 -22.391   9.703  1.00 54.59           C  
ATOM   1131  O   TYR A 150      -8.188 -20.875   8.266  1.00 54.59           O  
ATOM   1132  CG  TYR A 150      -5.582 -23.594  10.547  1.00 54.59           C  
ATOM   1133  CD1 TYR A 150      -6.559 -24.266  11.289  1.00 54.59           C  
ATOM   1134  CD2 TYR A 150      -4.277 -24.078  10.602  1.00 54.59           C  
ATOM   1135  CE1 TYR A 150      -6.242 -25.359  12.062  1.00 54.59           C  
ATOM   1136  CE2 TYR A 150      -3.949 -25.172  11.375  1.00 54.59           C  
ATOM   1137  OH  TYR A 150      -4.617 -26.922  12.875  1.00 54.59           O  
ATOM   1138  CZ  TYR A 150      -4.938 -25.812  12.102  1.00 54.59           C  
ATOM   1139  N   VAL A 151      -6.781 -21.016   6.586  1.00 57.34           N  
ATOM   1140  CA  VAL A 151      -7.117 -19.766   5.918  1.00 57.34           C  
ATOM   1141  C   VAL A 151      -7.887 -20.062   4.633  1.00 57.34           C  
ATOM   1142  CB  VAL A 151      -5.855 -18.938   5.605  1.00 57.34           C  
ATOM   1143  O   VAL A 151      -8.336 -19.141   3.949  1.00 57.34           O  
ATOM   1144  CG1 VAL A 151      -6.234 -17.594   4.984  1.00 57.34           C  
ATOM   1145  CG2 VAL A 151      -5.027 -18.719   6.871  1.00 57.34           C  
ATOM   1146  N   THR A 152      -8.078 -21.281   4.160  1.00 58.16           N  
ATOM   1147  CA  THR A 152      -8.578 -21.656   2.842  1.00 58.16           C  
ATOM   1148  C   THR A 152     -10.023 -21.188   2.662  1.00 58.16           C  
ATOM   1149  CB  THR A 152      -8.492 -23.172   2.623  1.00 58.16           C  
ATOM   1150  O   THR A 152     -10.453 -20.891   1.544  1.00 58.16           O  
ATOM   1151  CG2 THR A 152      -7.066 -23.594   2.273  1.00 58.16           C  
ATOM   1152  OG1 THR A 152      -8.898 -23.844   3.820  1.00 58.16           O  
ATOM   1153  N   GLN A 153     -10.641 -20.797   3.822  1.00 63.59           N  
ATOM   1154  CA  GLN A 153     -12.047 -20.438   3.639  1.00 63.59           C  
ATOM   1155  C   GLN A 153     -12.203 -18.969   3.273  1.00 63.59           C  
ATOM   1156  CB  GLN A 153     -12.844 -20.766   4.902  1.00 63.59           C  
ATOM   1157  O   GLN A 153     -13.211 -18.578   2.691  1.00 63.59           O  
ATOM   1158  CG  GLN A 153     -13.344 -22.203   4.973  1.00 63.59           C  
ATOM   1159  CD  GLN A 153     -14.258 -22.453   6.156  1.00 63.59           C  
ATOM   1160  NE2 GLN A 153     -13.945 -23.469   6.945  1.00 63.59           N  
ATOM   1161  OE1 GLN A 153     -15.242 -21.719   6.359  1.00 63.59           O  
ATOM   1162  N   THR A 154     -11.156 -18.203   3.340  1.00 69.69           N  
ATOM   1163  CA  THR A 154     -11.289 -16.766   3.121  1.00 69.69           C  
ATOM   1164  C   THR A 154     -10.562 -16.344   1.847  1.00 69.69           C  
ATOM   1165  CB  THR A 154     -10.742 -15.961   4.316  1.00 69.69           C  
ATOM   1166  O   THR A 154     -10.578 -15.164   1.480  1.00 69.69           O  
ATOM   1167  CG2 THR A 154     -11.172 -14.500   4.242  1.00 69.69           C  
ATOM   1168  OG1 THR A 154     -11.242 -16.531   5.531  1.00 69.69           O  
ATOM   1169  N   VAL A 155      -9.922 -17.422   1.206  1.00 74.75           N  
ATOM   1170  CA  VAL A 155      -9.070 -17.125   0.064  1.00 74.75           C  
ATOM   1171  C   VAL A 155      -9.602 -17.828  -1.183  1.00 74.75           C  
ATOM   1172  CB  VAL A 155      -7.605 -17.547   0.327  1.00 74.75           C  
ATOM   1173  O   VAL A 155     -10.164 -18.922  -1.095  1.00 74.75           O  
ATOM   1174  CG1 VAL A 155      -6.730 -17.266  -0.896  1.00 74.75           C  
ATOM   1175  CG2 VAL A 155      -7.055 -16.828   1.558  1.00 74.75           C  
ATOM   1176  N   SER A 156      -9.734 -17.062  -2.201  1.00 75.00           N  
ATOM   1177  CA  SER A 156     -10.031 -17.609  -3.520  1.00 75.00           C  
ATOM   1178  C   SER A 156      -8.758 -17.859  -4.316  1.00 75.00           C  
ATOM   1179  CB  SER A 156     -10.953 -16.672  -4.297  1.00 75.00           C  
ATOM   1180  O   SER A 156      -7.738 -17.188  -4.094  1.00 75.00           O  
ATOM   1181  OG  SER A 156     -12.164 -16.453  -3.586  1.00 75.00           O  
ATOM   1182  N   ASN A 157      -8.711 -18.969  -4.984  1.00 75.56           N  
ATOM   1183  CA  ASN A 157      -7.551 -19.297  -5.801  1.00 75.56           C  
ATOM   1184  C   ASN A 157      -7.934 -19.531  -7.258  1.00 75.56           C  
ATOM   1185  CB  ASN A 157      -6.828 -20.531  -5.234  1.00 75.56           C  
ATOM   1186  O   ASN A 157      -9.070 -19.922  -7.551  1.00 75.56           O  
ATOM   1187  CG  ASN A 157      -6.402 -20.344  -3.791  1.00 75.56           C  
ATOM   1188  ND2 ASN A 157      -6.559 -21.391  -2.988  1.00 75.56           N  
ATOM   1189  OD1 ASN A 157      -5.938 -19.266  -3.400  1.00 75.56           O  
ATOM   1190  N   GLN A 158      -7.031 -19.125  -8.133  1.00 73.12           N  
ATOM   1191  CA  GLN A 158      -7.082 -19.391  -9.562  1.00 73.12           C  
ATOM   1192  C   GLN A 158      -5.781 -20.031 -10.055  1.00 73.12           C  
ATOM   1193  CB  GLN A 158      -7.371 -18.109 -10.344  1.00 73.12           C  
ATOM   1194  O   GLN A 158      -4.691 -19.562  -9.703  1.00 73.12           O  
ATOM   1195  CG  GLN A 158      -8.773 -17.562 -10.117  1.00 73.12           C  
ATOM   1196  CD  GLN A 158      -9.203 -16.594 -11.203  1.00 73.12           C  
ATOM   1197  NE2 GLN A 158     -10.508 -16.359 -11.305  1.00 73.12           N  
ATOM   1198  OE1 GLN A 158      -8.375 -16.062 -11.945  1.00 73.12           O  
ATOM   1199  N   SER A 159      -5.961 -21.281 -10.695  1.00 74.25           N  
ATOM   1200  CA  SER A 159      -4.801 -21.938 -11.273  1.00 74.25           C  
ATOM   1201  C   SER A 159      -4.727 -21.719 -12.781  1.00 74.25           C  
ATOM   1202  CB  SER A 159      -4.840 -23.438 -10.977  1.00 74.25           C  
ATOM   1203  O   SER A 159      -5.719 -21.891 -13.484  1.00 74.25           O  
ATOM   1204  OG  SER A 159      -3.652 -24.078 -11.422  1.00 74.25           O  
ATOM   1205  N   GLN A 160      -3.662 -21.031 -13.188  1.00 66.94           N  
ATOM   1206  CA  GLN A 160      -3.387 -20.812 -14.602  1.00 66.94           C  
ATOM   1207  C   GLN A 160      -1.914 -21.062 -14.922  1.00 66.94           C  
ATOM   1208  CB  GLN A 160      -3.781 -19.391 -15.008  1.00 66.94           C  
ATOM   1209  O   GLN A 160      -1.030 -20.531 -14.234  1.00 66.94           O  
ATOM   1210  CG  GLN A 160      -5.285 -19.156 -15.039  1.00 66.94           C  
ATOM   1211  CD  GLN A 160      -5.680 -17.984 -15.914  1.00 66.94           C  
ATOM   1212  NE2 GLN A 160      -6.598 -17.156 -15.422  1.00 66.94           N  
ATOM   1213  OE1 GLN A 160      -5.156 -17.812 -17.016  1.00 66.94           O  
ATOM   1214  N   GLY A 161      -1.629 -21.906 -15.930  1.00 71.12           N  
ATOM   1215  CA  GLY A 161      -0.286 -22.203 -16.406  1.00 71.12           C  
ATOM   1216  C   GLY A 161       0.565 -22.938 -15.383  1.00 71.12           C  
ATOM   1217  O   GLY A 161       1.779 -22.734 -15.320  1.00 71.12           O  
ATOM   1218  N   GLY A 162      -0.051 -23.672 -14.422  1.00 70.25           N  
ATOM   1219  CA  GLY A 162       0.677 -24.469 -13.453  1.00 70.25           C  
ATOM   1220  C   GLY A 162       0.956 -23.734 -12.156  1.00 70.25           C  
ATOM   1221  O   GLY A 162       1.615 -24.266 -11.266  1.00 70.25           O  
ATOM   1222  N   GLN A 163       0.568 -22.438 -12.078  1.00 67.88           N  
ATOM   1223  CA  GLN A 163       0.741 -21.609 -10.883  1.00 67.88           C  
ATOM   1224  C   GLN A 163      -0.605 -21.281 -10.250  1.00 67.88           C  
ATOM   1225  CB  GLN A 163       1.504 -20.328 -11.219  1.00 67.88           C  
ATOM   1226  O   GLN A 163      -1.593 -21.062 -10.961  1.00 67.88           O  
ATOM   1227  CG  GLN A 163       2.836 -20.578 -11.922  1.00 67.88           C  
ATOM   1228  CD  GLN A 163       3.797 -21.406 -11.086  1.00 67.88           C  
ATOM   1229  NE2 GLN A 163       4.246 -20.844  -9.969  1.00 67.88           N  
ATOM   1230  OE1 GLN A 163       4.133 -22.531 -11.438  1.00 67.88           O  
ATOM   1231  N   THR A 164      -0.757 -21.484  -8.812  1.00 70.75           N  
ATOM   1232  CA  THR A 164      -1.967 -21.125  -8.078  1.00 70.75           C  
ATOM   1233  C   THR A 164      -1.831 -19.750  -7.449  1.00 70.75           C  
ATOM   1234  CB  THR A 164      -2.283 -22.156  -6.984  1.00 70.75           C  
ATOM   1235  O   THR A 164      -0.837 -19.453  -6.781  1.00 70.75           O  
ATOM   1236  CG2 THR A 164      -3.605 -21.844  -6.293  1.00 70.75           C  
ATOM   1237  OG1 THR A 164      -2.367 -23.469  -7.574  1.00 70.75           O  
ATOM   1238  N   TYR A 165      -2.854 -18.938  -7.730  1.00 72.88           N  
ATOM   1239  CA  TYR A 165      -2.893 -17.578  -7.227  1.00 72.88           C  
ATOM   1240  C   TYR A 165      -3.975 -17.406  -6.168  1.00 72.88           C  
ATOM   1241  CB  TYR A 165      -3.137 -16.594  -8.375  1.00 72.88           C  
ATOM   1242  O   TYR A 165      -5.086 -17.922  -6.320  1.00 72.88           O  
ATOM   1243  CG  TYR A 165      -2.133 -16.703  -9.500  1.00 72.88           C  
ATOM   1244  CD1 TYR A 165      -0.962 -15.945  -9.492  1.00 72.88           C  
ATOM   1245  CD2 TYR A 165      -2.354 -17.562 -10.562  1.00 72.88           C  
ATOM   1246  CE1 TYR A 165      -0.036 -16.047 -10.523  1.00 72.88           C  
ATOM   1247  CE2 TYR A 165      -1.435 -17.672 -11.602  1.00 72.88           C  
ATOM   1248  OH  TYR A 165       0.633 -17.016 -12.602  1.00 72.88           O  
ATOM   1249  CZ  TYR A 165      -0.280 -16.906 -11.570  1.00 72.88           C  
ATOM   1250  N   TYR A 166      -3.543 -16.656  -5.102  1.00 78.12           N  
ATOM   1251  CA  TYR A 166      -4.488 -16.438  -4.016  1.00 78.12           C  
ATOM   1252  C   TYR A 166      -4.883 -14.969  -3.932  1.00 78.12           C  
ATOM   1253  CB  TYR A 166      -3.893 -16.891  -2.682  1.00 78.12           C  
ATOM   1254  O   TYR A 166      -4.039 -14.086  -4.078  1.00 78.12           O  
ATOM   1255  CG  TYR A 166      -3.588 -18.375  -2.629  1.00 78.12           C  
ATOM   1256  CD1 TYR A 166      -4.559 -19.297  -2.240  1.00 78.12           C  
ATOM   1257  CD2 TYR A 166      -2.326 -18.859  -2.965  1.00 78.12           C  
ATOM   1258  CE1 TYR A 166      -4.285 -20.656  -2.188  1.00 78.12           C  
ATOM   1259  CE2 TYR A 166      -2.039 -20.219  -2.916  1.00 78.12           C  
ATOM   1260  OH  TYR A 166      -2.742 -22.453  -2.479  1.00 78.12           O  
ATOM   1261  CZ  TYR A 166      -3.021 -21.109  -2.527  1.00 78.12           C  
ATOM   1262  N   TYR A 167      -6.227 -14.742  -3.854  1.00 84.62           N  
ATOM   1263  CA  TYR A 167      -6.723 -13.383  -3.738  1.00 84.62           C  
ATOM   1264  C   TYR A 167      -7.898 -13.305  -2.771  1.00 84.62           C  
ATOM   1265  CB  TYR A 167      -7.145 -12.844  -5.109  1.00 84.62           C  
ATOM   1266  O   TYR A 167      -8.477 -14.336  -2.412  1.00 84.62           O  
ATOM   1267  CG  TYR A 167      -8.258 -13.633  -5.754  1.00 84.62           C  
ATOM   1268  CD1 TYR A 167      -7.984 -14.758  -6.531  1.00 84.62           C  
ATOM   1269  CD2 TYR A 167      -9.586 -13.258  -5.590  1.00 84.62           C  
ATOM   1270  CE1 TYR A 167      -9.008 -15.484  -7.129  1.00 84.62           C  
ATOM   1271  CE2 TYR A 167     -10.617 -13.977  -6.184  1.00 84.62           C  
ATOM   1272  OH  TYR A 167     -11.336 -15.805  -7.539  1.00 84.62           O  
ATOM   1273  CZ  TYR A 167     -10.320 -15.086  -6.949  1.00 84.62           C  
ATOM   1274  N   PHE A 168      -8.148 -12.031  -2.246  1.00 87.12           N  
ATOM   1275  CA  PHE A 168      -9.258 -11.797  -1.321  1.00 87.12           C  
ATOM   1276  C   PHE A 168     -10.359 -10.984  -1.990  1.00 87.12           C  
ATOM   1277  CB  PHE A 168      -8.758 -11.078  -0.063  1.00 87.12           C  
ATOM   1278  O   PHE A 168     -10.078  -9.977  -2.643  1.00 87.12           O  
ATOM   1279  CG  PHE A 168      -7.691 -11.828   0.685  1.00 87.12           C  
ATOM   1280  CD1 PHE A 168      -8.023 -12.734   1.684  1.00 87.12           C  
ATOM   1281  CD2 PHE A 168      -6.352 -11.625   0.388  1.00 87.12           C  
ATOM   1282  CE1 PHE A 168      -7.039 -13.430   2.377  1.00 87.12           C  
ATOM   1283  CE2 PHE A 168      -5.355 -12.320   1.077  1.00 87.12           C  
ATOM   1284  CZ  PHE A 168      -5.703 -13.219   2.072  1.00 87.12           C  
ATOM   1285  N   THR A 169     -11.594 -11.461  -1.873  1.00 83.38           N  
ATOM   1286  CA  THR A 169     -12.727 -10.859  -2.562  1.00 83.38           C  
ATOM   1287  C   THR A 169     -13.219  -9.625  -1.818  1.00 83.38           C  
ATOM   1288  CB  THR A 169     -13.883 -11.867  -2.713  1.00 83.38           C  
ATOM   1289  O   THR A 169     -13.953  -8.805  -2.381  1.00 83.38           O  
ATOM   1290  CG2 THR A 169     -13.500 -13.016  -3.643  1.00 83.38           C  
ATOM   1291  OG1 THR A 169     -14.219 -12.398  -1.425  1.00 83.38           O  
ATOM   1292  N   SER A 170     -12.859  -9.539  -0.525  1.00 88.19           N  
ATOM   1293  CA  SER A 170     -13.281  -8.406   0.290  1.00 88.19           C  
ATOM   1294  C   SER A 170     -12.227  -8.047   1.332  1.00 88.19           C  
ATOM   1295  CB  SER A 170     -14.609  -8.703   0.981  1.00 88.19           C  
ATOM   1296  O   SER A 170     -11.445  -8.898   1.748  1.00 88.19           O  
ATOM   1297  OG  SER A 170     -14.859  -7.777   2.021  1.00 88.19           O  
ATOM   1298  N   PRO A 171     -12.188  -6.727   1.738  1.00 91.94           N  
ATOM   1299  CA  PRO A 171     -11.258  -6.328   2.799  1.00 91.94           C  
ATOM   1300  C   PRO A 171     -11.492  -7.094   4.102  1.00 91.94           C  
ATOM   1301  CB  PRO A 171     -11.547  -4.836   2.982  1.00 91.94           C  
ATOM   1302  O   PRO A 171     -10.539  -7.355   4.848  1.00 91.94           O  
ATOM   1303  CG  PRO A 171     -12.898  -4.633   2.375  1.00 91.94           C  
ATOM   1304  CD  PRO A 171     -13.078  -5.629   1.265  1.00 91.94           C  
ATOM   1305  N   TYR A 172     -12.688  -7.512   4.375  1.00 92.88           N  
ATOM   1306  CA  TYR A 172     -13.008  -8.234   5.602  1.00 92.88           C  
ATOM   1307  C   TYR A 172     -12.469  -9.656   5.551  1.00 92.88           C  
ATOM   1308  CB  TYR A 172     -14.523  -8.266   5.828  1.00 92.88           C  
ATOM   1309  O   TYR A 172     -12.062 -10.211   6.574  1.00 92.88           O  
ATOM   1310  CG  TYR A 172     -15.125  -6.906   6.117  1.00 92.88           C  
ATOM   1311  CD1 TYR A 172     -14.508  -6.031   7.012  1.00 92.88           C  
ATOM   1312  CD2 TYR A 172     -16.297  -6.500   5.500  1.00 92.88           C  
ATOM   1313  CE1 TYR A 172     -15.055  -4.781   7.281  1.00 92.88           C  
ATOM   1314  CE2 TYR A 172     -16.859  -5.250   5.762  1.00 92.88           C  
ATOM   1315  OH  TYR A 172     -16.766  -3.164   6.918  1.00 92.88           O  
ATOM   1316  CZ  TYR A 172     -16.219  -4.402   6.652  1.00 92.88           C  
ATOM   1317  N   ALA A 173     -12.508 -10.281   4.359  1.00 90.56           N  
ATOM   1318  CA  ALA A 173     -11.859 -11.578   4.191  1.00 90.56           C  
ATOM   1319  C   ALA A 173     -10.367 -11.484   4.516  1.00 90.56           C  
ATOM   1320  CB  ALA A 173     -12.055 -12.094   2.768  1.00 90.56           C  
ATOM   1321  O   ALA A 173      -9.812 -12.383   5.156  1.00 90.56           O  
ATOM   1322  N   ALA A 174      -9.773 -10.406   4.055  1.00 91.06           N  
ATOM   1323  CA  ALA A 174      -8.352 -10.172   4.320  1.00 91.06           C  
ATOM   1324  C   ALA A 174      -8.094 -10.023   5.816  1.00 91.06           C  
ATOM   1325  CB  ALA A 174      -7.875  -8.930   3.574  1.00 91.06           C  
ATOM   1326  O   ALA A 174      -7.086 -10.516   6.328  1.00 91.06           O  
ATOM   1327  N   LEU A 175      -8.961  -9.328   6.512  1.00 92.06           N  
ATOM   1328  CA  LEU A 175      -8.820  -9.148   7.953  1.00 92.06           C  
ATOM   1329  C   LEU A 175      -8.883 -10.492   8.672  1.00 92.06           C  
ATOM   1330  CB  LEU A 175      -9.914  -8.227   8.484  1.00 92.06           C  
ATOM   1331  O   LEU A 175      -8.117 -10.734   9.609  1.00 92.06           O  
ATOM   1332  CG  LEU A 175      -9.672  -6.723   8.328  1.00 92.06           C  
ATOM   1333  CD1 LEU A 175     -10.922  -5.938   8.719  1.00 92.06           C  
ATOM   1334  CD2 LEU A 175      -8.477  -6.289   9.172  1.00 92.06           C  
ATOM   1335  N   VAL A 176      -9.758 -11.320   8.305  1.00 90.00           N  
ATOM   1336  CA  VAL A 176      -9.883 -12.641   8.906  1.00 90.00           C  
ATOM   1337  C   VAL A 176      -8.602 -13.438   8.680  1.00 90.00           C  
ATOM   1338  CB  VAL A 176     -11.094 -13.414   8.344  1.00 90.00           C  
ATOM   1339  O   VAL A 176      -8.094 -14.086   9.602  1.00 90.00           O  
ATOM   1340  CG1 VAL A 176     -11.125 -14.844   8.875  1.00 90.00           C  
ATOM   1341  CG2 VAL A 176     -12.398 -12.688   8.680  1.00 90.00           C  
ATOM   1342  N   ALA A 177      -8.070 -13.406   7.488  1.00 86.88           N  
ATOM   1343  CA  ALA A 177      -6.820 -14.094   7.168  1.00 86.88           C  
ATOM   1344  C   ALA A 177      -5.664 -13.555   8.000  1.00 86.88           C  
ATOM   1345  CB  ALA A 177      -6.512 -13.969   5.680  1.00 86.88           C  
ATOM   1346  O   ALA A 177      -4.793 -14.312   8.438  1.00 86.88           O  
ATOM   1347  N   LEU A 178      -5.652 -12.281   8.133  1.00 87.75           N  
ATOM   1348  CA  LEU A 178      -4.621 -11.641   8.945  1.00 87.75           C  
ATOM   1349  C   LEU A 178      -4.621 -12.195  10.359  1.00 87.75           C  
ATOM   1350  CB  LEU A 178      -4.832 -10.125   8.977  1.00 87.75           C  
ATOM   1351  O   LEU A 178      -3.559 -12.398  10.953  1.00 87.75           O  
ATOM   1352  CG  LEU A 178      -3.795  -9.312   9.750  1.00 87.75           C  
ATOM   1353  CD1 LEU A 178      -2.422  -9.453   9.102  1.00 87.75           C  
ATOM   1354  CD2 LEU A 178      -4.207  -7.848   9.820  1.00 87.75           C  
ATOM   1355  N   SER A 179      -5.801 -12.391  10.953  1.00 84.94           N  
ATOM   1356  CA  SER A 179      -5.926 -12.922  12.305  1.00 84.94           C  
ATOM   1357  C   SER A 179      -5.223 -14.266  12.430  1.00 84.94           C  
ATOM   1358  CB  SER A 179      -7.402 -13.070  12.688  1.00 84.94           C  
ATOM   1359  O   SER A 179      -4.609 -14.555  13.461  1.00 84.94           O  
ATOM   1360  OG  SER A 179      -7.980 -14.180  12.023  1.00 84.94           O  
ATOM   1361  N   GLU A 180      -5.297 -15.000  11.430  1.00 80.12           N  
ATOM   1362  CA  GLU A 180      -4.711 -16.344  11.453  1.00 80.12           C  
ATOM   1363  C   GLU A 180      -3.188 -16.281  11.391  1.00 80.12           C  
ATOM   1364  CB  GLU A 180      -5.250 -17.188  10.297  1.00 80.12           C  
ATOM   1365  O   GLU A 180      -2.500 -17.062  12.055  1.00 80.12           O  
ATOM   1366  CG  GLU A 180      -6.727 -17.531  10.422  1.00 80.12           C  
ATOM   1367  CD  GLU A 180      -7.242 -18.375   9.273  1.00 80.12           C  
ATOM   1368  OE1 GLU A 180      -8.438 -18.750   9.281  1.00 80.12           O  
ATOM   1369  OE2 GLU A 180      -6.445 -18.672   8.352  1.00 80.12           O  
ATOM   1370  N   ILE A 181      -2.703 -15.391  10.594  1.00 77.62           N  
ATOM   1371  CA  ILE A 181      -1.262 -15.227  10.430  1.00 77.62           C  
ATOM   1372  C   ILE A 181      -0.653 -14.727  11.742  1.00 77.62           C  
ATOM   1373  CB  ILE A 181      -0.930 -14.250   9.281  1.00 77.62           C  
ATOM   1374  O   ILE A 181       0.413 -15.188  12.156  1.00 77.62           O  
ATOM   1375  CG1 ILE A 181      -1.352 -14.852   7.934  1.00 77.62           C  
ATOM   1376  CG2 ILE A 181       0.562 -13.906   9.281  1.00 77.62           C  
ATOM   1377  CD1 ILE A 181      -1.204 -13.898   6.758  1.00 77.62           C  
ATOM   1378  N   ILE A 182      -1.371 -13.820  12.336  1.00 79.31           N  
ATOM   1379  CA  ILE A 182      -0.886 -13.234  13.578  1.00 79.31           C  
ATOM   1380  C   ILE A 182      -0.892 -14.281  14.688  1.00 79.31           C  
ATOM   1381  CB  ILE A 182      -1.737 -12.008  13.992  1.00 79.31           C  
ATOM   1382  O   ILE A 182       0.028 -14.336  15.508  1.00 79.31           O  
ATOM   1383  CG1 ILE A 182      -1.570 -10.875  12.977  1.00 79.31           C  
ATOM   1384  CG2 ILE A 182      -1.362 -11.547  15.406  1.00 79.31           C  
ATOM   1385  CD1 ILE A 182      -2.561  -9.734  13.164  1.00 79.31           C  
ATOM   1386  N   SER A 183      -1.868 -15.141  14.766  1.00 74.19           N  
ATOM   1387  CA  SER A 183      -1.977 -16.188  15.781  1.00 74.19           C  
ATOM   1388  C   SER A 183      -0.857 -17.203  15.641  1.00 74.19           C  
ATOM   1389  CB  SER A 183      -3.334 -16.875  15.688  1.00 74.19           C  
ATOM   1390  O   SER A 183      -0.392 -17.766  16.641  1.00 74.19           O  
ATOM   1391  OG  SER A 183      -4.383 -15.984  16.016  1.00 74.19           O  
ATOM   1392  N   ASN A 184      -0.332 -17.359  14.398  1.00 69.19           N  
ATOM   1393  CA  ASN A 184       0.728 -18.344  14.156  1.00 69.19           C  
ATOM   1394  C   ASN A 184       2.100 -17.781  14.508  1.00 69.19           C  
ATOM   1395  CB  ASN A 184       0.707 -18.812  12.695  1.00 69.19           C  
ATOM   1396  O   ASN A 184       3.031 -18.531  14.797  1.00 69.19           O  
ATOM   1397  CG  ASN A 184      -0.495 -19.672  12.375  1.00 69.19           C  
ATOM   1398  ND2 ASN A 184      -0.882 -19.703  11.109  1.00 69.19           N  
ATOM   1399  OD1 ASN A 184      -1.071 -20.312  13.266  1.00 69.19           O  
ATOM   1400  N   LYS A 185       2.121 -16.422  14.586  1.00 64.56           N  
ATOM   1401  CA  LYS A 185       3.414 -15.820  14.891  1.00 64.56           C  
ATOM   1402  C   LYS A 185       3.545 -15.508  16.375  1.00 64.56           C  
ATOM   1403  CB  LYS A 185       3.611 -14.539  14.070  1.00 64.56           C  
ATOM   1404  O   LYS A 185       3.986 -14.422  16.750  1.00 64.56           O  
ATOM   1405  CG  LYS A 185       3.758 -14.781  12.578  1.00 64.56           C  
ATOM   1406  CD  LYS A 185       5.203 -15.062  12.195  1.00 64.56           C  
ATOM   1407  CE  LYS A 185       5.402 -15.023  10.688  1.00 64.56           C  
ATOM   1408  NZ  LYS A 185       6.738 -15.562  10.289  1.00 64.56           N  
ATOM   1409  N   GLN A 186       3.129 -16.375  17.359  1.00 52.16           N  
ATOM   1410  CA  GLN A 186       3.119 -16.328  18.828  1.00 52.16           C  
ATOM   1411  C   GLN A 186       4.398 -15.688  19.359  1.00 52.16           C  
ATOM   1412  CB  GLN A 186       2.949 -17.734  19.406  1.00 52.16           C  
ATOM   1413  O   GLN A 186       4.422 -15.195  20.500  1.00 52.16           O  
ATOM   1414  CG  GLN A 186       1.593 -18.359  19.109  1.00 52.16           C  
ATOM   1415  CD  GLN A 186       0.551 -18.031  20.156  1.00 52.16           C  
ATOM   1416  NE2 GLN A 186      -0.713 -18.281  19.844  1.00 52.16           N  
ATOM   1417  OE1 GLN A 186       0.881 -17.547  21.250  1.00 52.16           O  
ATOM   1418  N   ASN A 187       5.301 -14.953  18.531  1.00 50.41           N  
ATOM   1419  CA  ASN A 187       6.484 -14.508  19.266  1.00 50.41           C  
ATOM   1420  C   ASN A 187       7.023 -13.195  18.688  1.00 50.41           C  
ATOM   1421  CB  ASN A 187       7.570 -15.578  19.234  1.00 50.41           C  
ATOM   1422  O   ASN A 187       8.086 -12.727  19.109  1.00 50.41           O  
ATOM   1423  CG  ASN A 187       7.871 -16.141  20.609  1.00 50.41           C  
ATOM   1424  ND2 ASN A 187       8.688 -17.188  20.656  1.00 50.41           N  
ATOM   1425  OD1 ASN A 187       7.379 -15.641  21.625  1.00 50.41           O  
ATOM   1426  N   THR A 188       6.215 -12.320  18.094  1.00 54.00           N  
ATOM   1427  CA  THR A 188       6.824 -11.016  17.859  1.00 54.00           C  
ATOM   1428  C   THR A 188       5.949  -9.906  18.438  1.00 54.00           C  
ATOM   1429  CB  THR A 188       7.070 -10.773  16.359  1.00 54.00           C  
ATOM   1430  O   THR A 188       4.727  -9.922  18.266  1.00 54.00           O  
ATOM   1431  CG2 THR A 188       8.109 -11.742  15.812  1.00 54.00           C  
ATOM   1432  OG1 THR A 188       5.844 -10.945  15.648  1.00 54.00           O  
ATOM   1433  N   THR A 189       5.863  -9.656  19.719  1.00 49.91           N  
ATOM   1434  CA  THR A 189       5.473  -8.516  20.547  1.00 49.91           C  
ATOM   1435  C   THR A 189       5.902  -7.207  19.891  1.00 49.91           C  
ATOM   1436  CB  THR A 189       6.082  -8.609  21.953  1.00 49.91           C  
ATOM   1437  O   THR A 189       7.059  -7.051  19.500  1.00 49.91           O  
ATOM   1438  CG2 THR A 189       5.391  -9.688  22.781  1.00 49.91           C  
ATOM   1439  OG1 THR A 189       7.477  -8.930  21.844  1.00 49.91           O  
ATOM   1440  N   PRO A 190       5.039  -6.191  19.828  1.00 63.06           N  
ATOM   1441  CA  PRO A 190       3.596  -6.125  20.047  1.00 63.06           C  
ATOM   1442  C   PRO A 190       2.789  -6.184  18.750  1.00 63.06           C  
ATOM   1443  CB  PRO A 190       3.412  -4.773  20.750  1.00 63.06           C  
ATOM   1444  O   PRO A 190       3.199  -5.609  17.750  1.00 63.06           O  
ATOM   1445  CG  PRO A 190       4.695  -4.043  20.500  1.00 63.06           C  
ATOM   1446  CD  PRO A 190       5.680  -4.996  19.891  1.00 63.06           C  
ATOM   1447  N   VAL A 191       1.780  -7.086  18.703  1.00 81.50           N  
ATOM   1448  CA  VAL A 191       0.788  -7.266  17.641  1.00 81.50           C  
ATOM   1449  C   VAL A 191      -0.146  -6.059  17.594  1.00 81.50           C  
ATOM   1450  CB  VAL A 191      -0.028  -8.562  17.844  1.00 81.50           C  
ATOM   1451  O   VAL A 191      -0.710  -5.664  18.625  1.00 81.50           O  
ATOM   1452  CG1 VAL A 191      -1.007  -8.773  16.688  1.00 81.50           C  
ATOM   1453  CG2 VAL A 191       0.906  -9.766  17.984  1.00 81.50           C  
ATOM   1454  N   PRO A 192      -0.212  -5.387  16.453  1.00 89.62           N  
ATOM   1455  CA  PRO A 192      -0.996  -4.156  16.328  1.00 89.62           C  
ATOM   1456  C   PRO A 192      -2.500  -4.414  16.312  1.00 89.62           C  
ATOM   1457  CB  PRO A 192      -0.524  -3.574  14.992  1.00 89.62           C  
ATOM   1458  O   PRO A 192      -3.291  -3.486  16.500  1.00 89.62           O  
ATOM   1459  CG  PRO A 192      -0.065  -4.758  14.203  1.00 89.62           C  
ATOM   1460  CD  PRO A 192       0.513  -5.770  15.148  1.00 89.62           C  
ATOM   1461  N   VAL A 193      -2.881  -5.711  16.219  1.00 92.38           N  
ATOM   1462  CA  VAL A 193      -4.312  -5.961  16.094  1.00 92.38           C  
ATOM   1463  C   VAL A 193      -4.637  -7.367  16.594  1.00 92.38           C  
ATOM   1464  CB  VAL A 193      -4.785  -5.789  14.633  1.00 92.38           C  
ATOM   1465  O   VAL A 193      -3.820  -8.281  16.469  1.00 92.38           O  
ATOM   1466  CG1 VAL A 193      -4.086  -6.793  13.711  1.00 92.38           C  
ATOM   1467  CG2 VAL A 193      -6.305  -5.949  14.539  1.00 92.38           C  
ATOM   1468  N   ASN A 194      -5.828  -7.457  17.125  1.00 91.06           N  
ATOM   1469  CA  ASN A 194      -6.414  -8.734  17.516  1.00 91.06           C  
ATOM   1470  C   ASN A 194      -7.812  -8.914  16.938  1.00 91.06           C  
ATOM   1471  CB  ASN A 194      -6.453  -8.859  19.047  1.00 91.06           C  
ATOM   1472  O   ASN A 194      -8.680  -8.055  17.109  1.00 91.06           O  
ATOM   1473  CG  ASN A 194      -6.988 -10.195  19.500  1.00 91.06           C  
ATOM   1474  ND2 ASN A 194      -7.668 -10.203  20.641  1.00 91.06           N  
ATOM   1475  OD1 ASN A 194      -6.793 -11.219  18.844  1.00 91.06           O  
ATOM   1476  N   ILE A 195      -7.957 -10.031  16.266  1.00 91.88           N  
ATOM   1477  CA  ILE A 195      -9.250 -10.336  15.656  1.00 91.88           C  
ATOM   1478  C   ILE A 195      -9.781 -11.656  16.203  1.00 91.88           C  
ATOM   1479  CB  ILE A 195      -9.148 -10.391  14.117  1.00 91.88           C  
ATOM   1480  O   ILE A 195      -9.094 -12.680  16.141  1.00 91.88           O  
ATOM   1481  CG1 ILE A 195      -8.500  -9.109  13.570  1.00 91.88           C  
ATOM   1482  CG2 ILE A 195     -10.531 -10.617  13.492  1.00 91.88           C  
ATOM   1483  CD1 ILE A 195      -7.941  -9.242  12.164  1.00 91.88           C  
ATOM   1484  N   SER A 196     -11.047 -11.586  16.828  1.00 90.69           N  
ATOM   1485  CA  SER A 196     -11.625 -12.773  17.453  1.00 90.69           C  
ATOM   1486  C   SER A 196     -13.141 -12.812  17.266  1.00 90.69           C  
ATOM   1487  CB  SER A 196     -11.289 -12.805  18.953  1.00 90.69           C  
ATOM   1488  O   SER A 196     -13.734 -11.859  16.750  1.00 90.69           O  
ATOM   1489  OG  SER A 196     -12.070 -11.852  19.656  1.00 90.69           O  
ATOM   1490  N   THR A 197     -13.633 -13.875  17.531  1.00 91.94           N  
ATOM   1491  CA  THR A 197     -15.078 -14.055  17.438  1.00 91.94           C  
ATOM   1492  C   THR A 197     -15.734 -13.820  18.797  1.00 91.94           C  
ATOM   1493  CB  THR A 197     -15.445 -15.453  16.922  1.00 91.94           C  
ATOM   1494  O   THR A 197     -16.953 -13.930  18.938  1.00 91.94           O  
ATOM   1495  CG2 THR A 197     -14.945 -15.656  15.492  1.00 91.94           C  
ATOM   1496  OG1 THR A 197     -14.844 -16.438  17.766  1.00 91.94           O  
ATOM   1497  N   THR A 198     -14.812 -13.531  19.750  1.00 91.19           N  
ATOM   1498  CA  THR A 198     -15.297 -13.219  21.094  1.00 91.19           C  
ATOM   1499  C   THR A 198     -15.195 -11.719  21.359  1.00 91.19           C  
ATOM   1500  CB  THR A 198     -14.500 -13.984  22.172  1.00 91.19           C  
ATOM   1501  O   THR A 198     -14.148 -11.109  21.141  1.00 91.19           O  
ATOM   1502  CG2 THR A 198     -15.109 -13.789  23.547  1.00 91.19           C  
ATOM   1503  OG1 THR A 198     -14.500 -15.383  21.844  1.00 91.19           O  
ATOM   1504  N   LYS A 199     -16.219 -11.195  21.766  1.00 90.94           N  
ATOM   1505  CA  LYS A 199     -16.250  -9.773  22.094  1.00 90.94           C  
ATOM   1506  C   LYS A 199     -15.180  -9.422  23.125  1.00 90.94           C  
ATOM   1507  CB  LYS A 199     -17.625  -9.359  22.594  1.00 90.94           C  
ATOM   1508  O   LYS A 199     -15.062 -10.102  24.156  1.00 90.94           O  
ATOM   1509  CG  LYS A 199     -17.812  -7.855  22.750  1.00 90.94           C  
ATOM   1510  CD  LYS A 199     -19.250  -7.496  23.078  1.00 90.94           C  
ATOM   1511  CE  LYS A 199     -19.438  -5.988  23.172  1.00 90.94           C  
ATOM   1512  NZ  LYS A 199     -20.844  -5.629  23.547  1.00 90.94           N  
ATOM   1513  N   PRO A 200     -14.383  -8.375  22.859  1.00 87.19           N  
ATOM   1514  CA  PRO A 200     -13.320  -8.016  23.797  1.00 87.19           C  
ATOM   1515  C   PRO A 200     -13.852  -7.453  25.109  1.00 87.19           C  
ATOM   1516  CB  PRO A 200     -12.523  -6.949  23.031  1.00 87.19           C  
ATOM   1517  O   PRO A 200     -14.922  -6.836  25.141  1.00 87.19           O  
ATOM   1518  CG  PRO A 200     -13.484  -6.422  22.016  1.00 87.19           C  
ATOM   1519  CD  PRO A 200     -14.516  -7.473  21.750  1.00 87.19           C  
ATOM   1520  N   THR A 201     -13.172  -7.742  26.234  1.00 85.62           N  
ATOM   1521  CA  THR A 201     -13.562  -7.277  27.562  1.00 85.62           C  
ATOM   1522  C   THR A 201     -12.953  -5.906  27.844  1.00 85.62           C  
ATOM   1523  CB  THR A 201     -13.125  -8.273  28.641  1.00 85.62           C  
ATOM   1524  O   THR A 201     -13.578  -5.078  28.516  1.00 85.62           O  
ATOM   1525  CG2 THR A 201     -13.906  -9.578  28.531  1.00 85.62           C  
ATOM   1526  OG1 THR A 201     -11.727  -8.547  28.516  1.00 85.62           O  
ATOM   1527  N   THR A 202     -11.773  -5.680  27.297  1.00 77.69           N  
ATOM   1528  CA  THR A 202     -11.070  -4.418  27.484  1.00 77.69           C  
ATOM   1529  C   THR A 202     -11.289  -3.486  26.297  1.00 77.69           C  
ATOM   1530  CB  THR A 202      -9.562  -4.641  27.703  1.00 77.69           C  
ATOM   1531  O   THR A 202     -11.023  -3.857  25.156  1.00 77.69           O  
ATOM   1532  CG2 THR A 202      -8.883  -3.375  28.219  1.00 77.69           C  
ATOM   1533  OG1 THR A 202      -9.375  -5.691  28.656  1.00 77.69           O  
ATOM   1534  N   THR A 203     -11.812  -2.316  26.578  1.00 76.69           N  
ATOM   1535  CA  THR A 203     -12.016  -1.324  25.531  1.00 76.69           C  
ATOM   1536  C   THR A 203     -11.211  -0.058  25.828  1.00 76.69           C  
ATOM   1537  CB  THR A 203     -13.500  -0.968  25.375  1.00 76.69           C  
ATOM   1538  O   THR A 203     -11.336   0.940  25.109  1.00 76.69           O  
ATOM   1539  CG2 THR A 203     -14.312  -2.178  24.922  1.00 76.69           C  
ATOM   1540  OG1 THR A 203     -14.016  -0.512  26.625  1.00 76.69           O  
ATOM   1541  N   THR A 204     -10.398  -0.217  26.906  1.00 84.81           N  
ATOM   1542  CA  THR A 204      -9.641   0.983  27.234  1.00 84.81           C  
ATOM   1543  C   THR A 204      -8.352   1.059  26.438  1.00 84.81           C  
ATOM   1544  CB  THR A 204      -9.312   1.028  28.750  1.00 84.81           C  
ATOM   1545  O   THR A 204      -7.676   0.045  26.234  1.00 84.81           O  
ATOM   1546  CG2 THR A 204     -10.562   1.283  29.578  1.00 84.81           C  
ATOM   1547  OG1 THR A 204      -8.734  -0.224  29.141  1.00 84.81           O  
ATOM   1548  N   ASP A 205      -8.055   2.162  25.828  1.00 87.12           N  
ATOM   1549  CA  ASP A 205      -6.855   2.512  25.078  1.00 87.12           C  
ATOM   1550  C   ASP A 205      -6.754   1.694  23.797  1.00 87.12           C  
ATOM   1551  CB  ASP A 205      -5.602   2.303  25.938  1.00 87.12           C  
ATOM   1552  O   ASP A 205      -5.668   1.263  23.406  1.00 87.12           O  
ATOM   1553  CG  ASP A 205      -5.457   3.340  27.031  1.00 87.12           C  
ATOM   1554  OD1 ASP A 205      -5.961   4.473  26.875  1.00 87.12           O  
ATOM   1555  OD2 ASP A 205      -4.824   3.021  28.062  1.00 87.12           O  
ATOM   1556  N   VAL A 206      -7.867   1.271  23.328  1.00 92.50           N  
ATOM   1557  CA  VAL A 206      -7.910   0.529  22.062  1.00 92.50           C  
ATOM   1558  C   VAL A 206      -9.062   1.043  21.203  1.00 92.50           C  
ATOM   1559  CB  VAL A 206      -8.062  -0.989  22.312  1.00 92.50           C  
ATOM   1560  O   VAL A 206      -9.961   1.724  21.703  1.00 92.50           O  
ATOM   1561  CG1 VAL A 206      -6.855  -1.539  23.062  1.00 92.50           C  
ATOM   1562  CG2 VAL A 206      -9.359  -1.281  23.062  1.00 92.50           C  
ATOM   1563  N   ASN A 207      -8.930   0.792  19.922  1.00 94.94           N  
ATOM   1564  CA  ASN A 207     -10.031   1.012  19.000  1.00 94.94           C  
ATOM   1565  C   ASN A 207     -10.656  -0.306  18.547  1.00 94.94           C  
ATOM   1566  CB  ASN A 207      -9.555   1.813  17.781  1.00 94.94           C  
ATOM   1567  O   ASN A 207      -9.961  -1.198  18.062  1.00 94.94           O  
ATOM   1568  CG  ASN A 207     -10.703   2.414  17.000  1.00 94.94           C  
ATOM   1569  ND2 ASN A 207     -10.414   2.869  15.781  1.00 94.94           N  
ATOM   1570  OD1 ASN A 207     -11.844   2.471  17.469  1.00 94.94           O  
ATOM   1571  N   THR A 208     -11.953  -0.391  18.719  1.00 94.56           N  
ATOM   1572  CA  THR A 208     -12.602  -1.668  18.438  1.00 94.56           C  
ATOM   1573  C   THR A 208     -13.781  -1.479  17.484  1.00 94.56           C  
ATOM   1574  CB  THR A 208     -13.094  -2.342  19.734  1.00 94.56           C  
ATOM   1575  O   THR A 208     -14.445  -0.446  17.516  1.00 94.56           O  
ATOM   1576  CG2 THR A 208     -11.930  -2.592  20.703  1.00 94.56           C  
ATOM   1577  OG1 THR A 208     -14.055  -1.491  20.375  1.00 94.56           O  
ATOM   1578  N   PHE A 209     -13.961  -2.422  16.578  1.00 94.94           N  
ATOM   1579  CA  PHE A 209     -15.141  -2.494  15.719  1.00 94.94           C  
ATOM   1580  C   PHE A 209     -15.461  -3.939  15.367  1.00 94.94           C  
ATOM   1581  CB  PHE A 209     -14.930  -1.672  14.445  1.00 94.94           C  
ATOM   1582  O   PHE A 209     -14.664  -4.844  15.633  1.00 94.94           O  
ATOM   1583  CG  PHE A 209     -13.883  -2.244  13.523  1.00 94.94           C  
ATOM   1584  CD1 PHE A 209     -12.539  -1.956  13.711  1.00 94.94           C  
ATOM   1585  CD2 PHE A 209     -14.250  -3.070  12.469  1.00 94.94           C  
ATOM   1586  CE1 PHE A 209     -11.570  -2.484  12.859  1.00 94.94           C  
ATOM   1587  CE2 PHE A 209     -13.289  -3.602  11.617  1.00 94.94           C  
ATOM   1588  CZ  PHE A 209     -11.953  -3.307  11.805  1.00 94.94           C  
ATOM   1589  N   SER A 210     -16.656  -4.152  14.836  1.00 94.94           N  
ATOM   1590  CA  SER A 210     -17.062  -5.500  14.461  1.00 94.94           C  
ATOM   1591  C   SER A 210     -17.609  -5.539  13.039  1.00 94.94           C  
ATOM   1592  CB  SER A 210     -18.125  -6.027  15.430  1.00 94.94           C  
ATOM   1593  O   SER A 210     -18.031  -4.512  12.500  1.00 94.94           O  
ATOM   1594  OG  SER A 210     -19.344  -5.301  15.297  1.00 94.94           O  
ATOM   1595  N   PHE A 211     -17.438  -6.637  12.406  1.00 93.88           N  
ATOM   1596  CA  PHE A 211     -18.000  -6.883  11.086  1.00 93.88           C  
ATOM   1597  C   PHE A 211     -18.469  -8.328  10.953  1.00 93.88           C  
ATOM   1598  CB  PHE A 211     -16.984  -6.559  10.000  1.00 93.88           C  
ATOM   1599  O   PHE A 211     -18.031  -9.203  11.711  1.00 93.88           O  
ATOM   1600  CG  PHE A 211     -15.781  -7.465  10.008  1.00 93.88           C  
ATOM   1601  CD1 PHE A 211     -14.656  -7.152  10.766  1.00 93.88           C  
ATOM   1602  CD2 PHE A 211     -15.773  -8.633   9.250  1.00 93.88           C  
ATOM   1603  CE1 PHE A 211     -13.547  -7.988  10.773  1.00 93.88           C  
ATOM   1604  CE2 PHE A 211     -14.664  -9.477   9.258  1.00 93.88           C  
ATOM   1605  CZ  PHE A 211     -13.547  -9.148  10.016  1.00 93.88           C  
ATOM   1606  N   GLU A 212     -19.406  -8.500  10.062  1.00 92.50           N  
ATOM   1607  CA  GLU A 212     -19.906  -9.836   9.773  1.00 92.50           C  
ATOM   1608  C   GLU A 212     -19.312 -10.375   8.477  1.00 92.50           C  
ATOM   1609  CB  GLU A 212     -21.438  -9.836   9.680  1.00 92.50           C  
ATOM   1610  O   GLU A 212     -19.250  -9.672   7.469  1.00 92.50           O  
ATOM   1611  CG  GLU A 212     -22.062 -11.227   9.617  1.00 92.50           C  
ATOM   1612  CD  GLU A 212     -23.562 -11.203   9.445  1.00 92.50           C  
ATOM   1613  OE1 GLU A 212     -24.141 -12.227   9.016  1.00 92.50           O  
ATOM   1614  OE2 GLU A 212     -24.188 -10.156   9.750  1.00 92.50           O  
ATOM   1615  N   TYR A 213     -18.781 -11.586   8.547  1.00 90.50           N  
ATOM   1616  CA  TYR A 213     -18.250 -12.289   7.387  1.00 90.50           C  
ATOM   1617  C   TYR A 213     -18.656 -13.766   7.406  1.00 90.50           C  
ATOM   1618  CB  TYR A 213     -16.734 -12.172   7.340  1.00 90.50           C  
ATOM   1619  O   TYR A 213     -18.375 -14.477   8.367  1.00 90.50           O  
ATOM   1620  CG  TYR A 213     -16.109 -12.789   6.109  1.00 90.50           C  
ATOM   1621  CD1 TYR A 213     -15.406 -13.992   6.191  1.00 90.50           C  
ATOM   1622  CD2 TYR A 213     -16.219 -12.180   4.867  1.00 90.50           C  
ATOM   1623  CE1 TYR A 213     -14.828 -14.570   5.062  1.00 90.50           C  
ATOM   1624  CE2 TYR A 213     -15.648 -12.742   3.730  1.00 90.50           C  
ATOM   1625  OH  TYR A 213     -14.391 -14.500   2.717  1.00 90.50           O  
ATOM   1626  CZ  TYR A 213     -14.961 -13.938   3.838  1.00 90.50           C  
ATOM   1627  N   GLN A 214     -19.391 -14.242   6.352  1.00 88.50           N  
ATOM   1628  CA  GLN A 214     -19.859 -15.625   6.223  1.00 88.50           C  
ATOM   1629  C   GLN A 214     -20.672 -16.047   7.441  1.00 88.50           C  
ATOM   1630  CB  GLN A 214     -18.672 -16.562   6.020  1.00 88.50           C  
ATOM   1631  O   GLN A 214     -20.422 -17.109   8.016  1.00 88.50           O  
ATOM   1632  CG  GLN A 214     -17.906 -16.344   4.719  1.00 88.50           C  
ATOM   1633  CD  GLN A 214     -17.172 -17.578   4.242  1.00 88.50           C  
ATOM   1634  NE2 GLN A 214     -16.000 -17.375   3.658  1.00 88.50           N  
ATOM   1635  OE1 GLN A 214     -17.656 -18.703   4.398  1.00 88.50           O  
ATOM   1636  N   ARG A 215     -21.547 -15.211   8.047  1.00 90.25           N  
ATOM   1637  CA  ARG A 215     -22.516 -15.461   9.109  1.00 90.25           C  
ATOM   1638  C   ARG A 215     -21.844 -15.477  10.477  1.00 90.25           C  
ATOM   1639  CB  ARG A 215     -23.250 -16.781   8.867  1.00 90.25           C  
ATOM   1640  O   ARG A 215     -22.391 -16.016  11.438  1.00 90.25           O  
ATOM   1641  CG  ARG A 215     -24.078 -16.797   7.598  1.00 90.25           C  
ATOM   1642  CD  ARG A 215     -24.828 -18.125   7.434  1.00 90.25           C  
ATOM   1643  NE  ARG A 215     -26.266 -17.938   7.520  1.00 90.25           N  
ATOM   1644  NH1 ARG A 215     -26.797 -20.062   6.797  1.00 90.25           N  
ATOM   1645  NH2 ARG A 215     -28.469 -18.594   7.328  1.00 90.25           N  
ATOM   1646  CZ  ARG A 215     -27.172 -18.859   7.215  1.00 90.25           C  
ATOM   1647  N   THR A 216     -20.547 -15.141  10.547  1.00 91.38           N  
ATOM   1648  CA  THR A 216     -19.828 -15.039  11.812  1.00 91.38           C  
ATOM   1649  C   THR A 216     -19.453 -13.594  12.102  1.00 91.38           C  
ATOM   1650  CB  THR A 216     -18.562 -15.914  11.805  1.00 91.38           C  
ATOM   1651  O   THR A 216     -18.984 -12.875  11.219  1.00 91.38           O  
ATOM   1652  CG2 THR A 216     -17.875 -15.883  13.156  1.00 91.38           C  
ATOM   1653  OG1 THR A 216     -18.938 -17.266  11.500  1.00 91.38           O  
ATOM   1654  N   THR A 217     -19.688 -13.148  13.336  1.00 95.12           N  
ATOM   1655  CA  THR A 217     -19.312 -11.812  13.758  1.00 95.12           C  
ATOM   1656  C   THR A 217     -17.875 -11.805  14.289  1.00 95.12           C  
ATOM   1657  CB  THR A 217     -20.266 -11.266  14.844  1.00 95.12           C  
ATOM   1658  O   THR A 217     -17.531 -12.586  15.172  1.00 95.12           O  
ATOM   1659  CG2 THR A 217     -19.875  -9.852  15.258  1.00 95.12           C  
ATOM   1660  OG1 THR A 217     -21.594 -11.250  14.328  1.00 95.12           O  
ATOM   1661  N   TYR A 218     -17.078 -10.969  13.750  1.00 94.19           N  
ATOM   1662  CA  TYR A 218     -15.695 -10.797  14.172  1.00 94.19           C  
ATOM   1663  C   TYR A 218     -15.500  -9.461  14.891  1.00 94.19           C  
ATOM   1664  CB  TYR A 218     -14.750 -10.883  12.969  1.00 94.19           C  
ATOM   1665  O   TYR A 218     -16.094  -8.453  14.500  1.00 94.19           O  
ATOM   1666  CG  TYR A 218     -14.625 -12.273  12.398  1.00 94.19           C  
ATOM   1667  CD1 TYR A 218     -13.586 -13.117  12.781  1.00 94.19           C  
ATOM   1668  CD2 TYR A 218     -15.539 -12.742  11.461  1.00 94.19           C  
ATOM   1669  CE1 TYR A 218     -13.461 -14.398  12.258  1.00 94.19           C  
ATOM   1670  CE2 TYR A 218     -15.430 -14.023  10.930  1.00 94.19           C  
ATOM   1671  OH  TYR A 218     -14.273 -16.109  10.805  1.00 94.19           O  
ATOM   1672  CZ  TYR A 218     -14.391 -14.844  11.328  1.00 94.19           C  
ATOM   1673  N   TYR A 219     -14.781  -9.508  15.891  1.00 94.31           N  
ATOM   1674  CA  TYR A 219     -14.430  -8.305  16.641  1.00 94.31           C  
ATOM   1675  C   TYR A 219     -12.953  -7.965  16.469  1.00 94.31           C  
ATOM   1676  CB  TYR A 219     -14.750  -8.492  18.125  1.00 94.31           C  
ATOM   1677  O   TYR A 219     -12.086  -8.812  16.688  1.00 94.31           O  
ATOM   1678  CG  TYR A 219     -16.219  -8.719  18.406  1.00 94.31           C  
ATOM   1679  CD1 TYR A 219     -17.078  -7.652  18.641  1.00 94.31           C  
ATOM   1680  CD2 TYR A 219     -16.750 -10.008  18.438  1.00 94.31           C  
ATOM   1681  CE1 TYR A 219     -18.422  -7.855  18.906  1.00 94.31           C  
ATOM   1682  CE2 TYR A 219     -18.094 -10.227  18.703  1.00 94.31           C  
ATOM   1683  OH  TYR A 219     -20.266  -9.359  19.188  1.00 94.31           O  
ATOM   1684  CZ  TYR A 219     -18.922  -9.148  18.922  1.00 94.31           C  
ATOM   1685  N   VAL A 220     -12.773  -6.758  16.062  1.00 94.94           N  
ATOM   1686  CA  VAL A 220     -11.414  -6.301  15.805  1.00 94.94           C  
ATOM   1687  C   VAL A 220     -10.984  -5.312  16.875  1.00 94.94           C  
ATOM   1688  CB  VAL A 220     -11.297  -5.656  14.406  1.00 94.94           C  
ATOM   1689  O   VAL A 220     -11.688  -4.340  17.156  1.00 94.94           O  
ATOM   1690  CG1 VAL A 220      -9.852  -5.242  14.125  1.00 94.94           C  
ATOM   1691  CG2 VAL A 220     -11.797  -6.617  13.328  1.00 94.94           C  
ATOM   1692  N   THR A 221      -9.828  -5.609  17.469  1.00 94.06           N  
ATOM   1693  CA  THR A 221      -9.195  -4.707  18.422  1.00 94.06           C  
ATOM   1694  C   THR A 221      -7.852  -4.219  17.891  1.00 94.06           C  
ATOM   1695  CB  THR A 221      -8.992  -5.387  19.781  1.00 94.06           C  
ATOM   1696  O   THR A 221      -6.902  -5.000  17.766  1.00 94.06           O  
ATOM   1697  CG2 THR A 221      -8.461  -4.398  20.812  1.00 94.06           C  
ATOM   1698  OG1 THR A 221     -10.250  -5.906  20.250  1.00 94.06           O  
ATOM   1699  N   VAL A 222      -7.852  -2.920  17.672  1.00 94.88           N  
ATOM   1700  CA  VAL A 222      -6.637  -2.326  17.109  1.00 94.88           C  
ATOM   1701  C   VAL A 222      -5.863  -1.611  18.219  1.00 94.88           C  
ATOM   1702  CB  VAL A 222      -6.953  -1.345  15.969  1.00 94.88           C  
ATOM   1703  O   VAL A 222      -6.387  -0.699  18.859  1.00 94.88           O  
ATOM   1704  CG1 VAL A 222      -5.668  -0.845  15.312  1.00 94.88           C  
ATOM   1705  CG2 VAL A 222      -7.859  -2.010  14.930  1.00 94.88           C  
ATOM   1706  N   TYR A 223      -4.590  -1.979  18.438  1.00 92.94           N  
ATOM   1707  CA  TYR A 223      -3.768  -1.437  19.516  1.00 92.94           C  
ATOM   1708  C   TYR A 223      -2.914  -0.275  19.016  1.00 92.94           C  
ATOM   1709  CB  TYR A 223      -2.871  -2.527  20.109  1.00 92.94           C  
ATOM   1710  O   TYR A 223      -2.527   0.598  19.797  1.00 92.94           O  
ATOM   1711  CG  TYR A 223      -3.635  -3.688  20.703  1.00 92.94           C  
ATOM   1712  CD1 TYR A 223      -4.277  -3.570  21.922  1.00 92.94           C  
ATOM   1713  CD2 TYR A 223      -3.715  -4.902  20.031  1.00 92.94           C  
ATOM   1714  CE1 TYR A 223      -4.980  -4.637  22.469  1.00 92.94           C  
ATOM   1715  CE2 TYR A 223      -4.414  -5.977  20.562  1.00 92.94           C  
ATOM   1716  OH  TYR A 223      -5.742  -6.895  22.328  1.00 92.94           O  
ATOM   1717  CZ  TYR A 223      -5.047  -5.836  21.781  1.00 92.94           C  
ATOM   1718  N   ARG A 224      -2.664  -0.305  17.703  1.00 93.06           N  
ATOM   1719  CA  ARG A 224      -1.874   0.732  17.047  1.00 93.06           C  
ATOM   1720  C   ARG A 224      -2.279   0.888  15.586  1.00 93.06           C  
ATOM   1721  CB  ARG A 224      -0.380   0.416  17.156  1.00 93.06           C  
ATOM   1722  O   ARG A 224      -2.633  -0.091  14.930  1.00 93.06           O  
ATOM   1723  CG  ARG A 224       0.148   0.379  18.578  1.00 93.06           C  
ATOM   1724  CD  ARG A 224       1.658   0.192  18.609  1.00 93.06           C  
ATOM   1725  NE  ARG A 224       2.152   0.064  19.984  1.00 93.06           N  
ATOM   1726  NH1 ARG A 224       3.424   1.993  19.922  1.00 93.06           N  
ATOM   1727  NH2 ARG A 224       3.367   0.711  21.828  1.00 93.06           N  
ATOM   1728  CZ  ARG A 224       2.980   0.923  20.578  1.00 93.06           C  
ATOM   1729  N   THR A 225      -2.201   2.145  15.141  1.00 95.75           N  
ATOM   1730  CA  THR A 225      -2.506   2.393  13.734  1.00 95.75           C  
ATOM   1731  C   THR A 225      -1.487   1.704  12.828  1.00 95.75           C  
ATOM   1732  CB  THR A 225      -2.531   3.902  13.430  1.00 95.75           C  
ATOM   1733  O   THR A 225      -0.279   1.867  13.008  1.00 95.75           O  
ATOM   1734  CG2 THR A 225      -2.848   4.160  11.961  1.00 95.75           C  
ATOM   1735  OG1 THR A 225      -3.531   4.531  14.234  1.00 95.75           O  
ATOM   1736  N   PHE A 226      -1.953   0.880  11.914  1.00 95.88           N  
ATOM   1737  CA  PHE A 226      -1.060   0.191  10.992  1.00 95.88           C  
ATOM   1738  C   PHE A 226      -1.756  -0.076   9.664  1.00 95.88           C  
ATOM   1739  CB  PHE A 226      -0.567  -1.125  11.602  1.00 95.88           C  
ATOM   1740  O   PHE A 226      -2.980   0.033   9.570  1.00 95.88           O  
ATOM   1741  CG  PHE A 226      -1.591  -2.229  11.578  1.00 95.88           C  
ATOM   1742  CD1 PHE A 226      -2.600  -2.281  12.531  1.00 95.88           C  
ATOM   1743  CD2 PHE A 226      -1.545  -3.211  10.594  1.00 95.88           C  
ATOM   1744  CE1 PHE A 226      -3.549  -3.301  12.508  1.00 95.88           C  
ATOM   1745  CE2 PHE A 226      -2.490  -4.230  10.562  1.00 95.88           C  
ATOM   1746  CZ  PHE A 226      -3.490  -4.277  11.523  1.00 95.88           C  
ATOM   1747  N   ALA A 227      -0.943  -0.377   8.656  1.00 96.88           N  
ATOM   1748  CA  ALA A 227      -1.455  -0.700   7.324  1.00 96.88           C  
ATOM   1749  C   ALA A 227      -0.968  -2.072   6.867  1.00 96.88           C  
ATOM   1750  CB  ALA A 227      -1.037   0.370   6.320  1.00 96.88           C  
ATOM   1751  O   ALA A 227       0.068  -2.557   7.332  1.00 96.88           O  
ATOM   1752  N   PHE A 228      -1.705  -2.699   6.066  1.00 94.31           N  
ATOM   1753  CA  PHE A 228      -1.275  -3.941   5.434  1.00 94.31           C  
ATOM   1754  C   PHE A 228      -1.830  -4.047   4.016  1.00 94.31           C  
ATOM   1755  CB  PHE A 228      -1.720  -5.152   6.262  1.00 94.31           C  
ATOM   1756  O   PHE A 228      -2.756  -3.318   3.650  1.00 94.31           O  
ATOM   1757  CG  PHE A 228      -3.193  -5.445   6.164  1.00 94.31           C  
ATOM   1758  CD1 PHE A 228      -4.105  -4.754   6.953  1.00 94.31           C  
ATOM   1759  CD2 PHE A 228      -3.664  -6.410   5.285  1.00 94.31           C  
ATOM   1760  CE1 PHE A 228      -5.469  -5.027   6.867  1.00 94.31           C  
ATOM   1761  CE2 PHE A 228      -5.023  -6.684   5.191  1.00 94.31           C  
ATOM   1762  CZ  PHE A 228      -5.926  -5.992   5.984  1.00 94.31           C  
ATOM   1763  N   THR A 229      -1.253  -4.883   3.246  1.00 93.81           N  
ATOM   1764  CA  THR A 229      -1.646  -5.043   1.851  1.00 93.81           C  
ATOM   1765  C   THR A 229      -2.027  -6.492   1.561  1.00 93.81           C  
ATOM   1766  CB  THR A 229      -0.519  -4.605   0.897  1.00 93.81           C  
ATOM   1767  O   THR A 229      -1.571  -7.410   2.248  1.00 93.81           O  
ATOM   1768  CG2 THR A 229      -0.219  -3.119   1.047  1.00 93.81           C  
ATOM   1769  OG1 THR A 229       0.667  -5.355   1.194  1.00 93.81           O  
ATOM   1770  N   PHE A 230      -2.943  -6.684   0.594  1.00 90.50           N  
ATOM   1771  CA  PHE A 230      -3.381  -8.016   0.200  1.00 90.50           C  
ATOM   1772  C   PHE A 230      -3.803  -8.039  -1.265  1.00 90.50           C  
ATOM   1773  CB  PHE A 230      -4.539  -8.484   1.086  1.00 90.50           C  
ATOM   1774  O   PHE A 230      -4.188  -7.004  -1.820  1.00 90.50           O  
ATOM   1775  CG  PHE A 230      -5.711  -7.543   1.106  1.00 90.50           C  
ATOM   1776  CD1 PHE A 230      -5.762  -6.492   2.018  1.00 90.50           C  
ATOM   1777  CD2 PHE A 230      -6.762  -7.703   0.215  1.00 90.50           C  
ATOM   1778  CE1 PHE A 230      -6.844  -5.617   2.037  1.00 90.50           C  
ATOM   1779  CE2 PHE A 230      -7.848  -6.832   0.230  1.00 90.50           C  
ATOM   1780  CZ  PHE A 230      -7.887  -5.793   1.143  1.00 90.50           C  
ATOM   1781  N   PRO A 231      -3.691  -9.195  -1.879  1.00 89.75           N  
ATOM   1782  CA  PRO A 231      -4.082  -9.297  -3.287  1.00 89.75           C  
ATOM   1783  C   PRO A 231      -5.598  -9.344  -3.479  1.00 89.75           C  
ATOM   1784  CB  PRO A 231      -3.430 -10.602  -3.742  1.00 89.75           C  
ATOM   1785  O   PRO A 231      -6.289 -10.086  -2.770  1.00 89.75           O  
ATOM   1786  CG  PRO A 231      -3.348 -11.438  -2.506  1.00 89.75           C  
ATOM   1787  CD  PRO A 231      -3.131 -10.531  -1.329  1.00 89.75           C  
ATOM   1788  N   ILE A 232      -6.129  -8.516  -4.383  1.00 87.88           N  
ATOM   1789  CA  ILE A 232      -7.551  -8.477  -4.711  1.00 87.88           C  
ATOM   1790  C   ILE A 232      -7.805  -9.250  -6.004  1.00 87.88           C  
ATOM   1791  CB  ILE A 232      -8.055  -7.023  -4.852  1.00 87.88           C  
ATOM   1792  O   ILE A 232      -8.773 -10.016  -6.098  1.00 87.88           O  
ATOM   1793  CG1 ILE A 232      -7.879  -6.266  -3.531  1.00 87.88           C  
ATOM   1794  CG2 ILE A 232      -9.516  -7.000  -5.309  1.00 87.88           C  
ATOM   1795  CD1 ILE A 232      -8.188  -4.777  -3.623  1.00 87.88           C  
ATOM   1796  N   ALA A 233      -6.984  -9.000  -7.055  1.00 78.06           N  
ATOM   1797  CA  ALA A 233      -7.121  -9.594  -8.383  1.00 78.06           C  
ATOM   1798  C   ALA A 233      -5.855  -9.383  -9.211  1.00 78.06           C  
ATOM   1799  CB  ALA A 233      -8.328  -9.008  -9.102  1.00 78.06           C  
ATOM   1800  O   ALA A 233      -5.043  -8.508  -8.898  1.00 78.06           O  
ATOM   1801  N   GLY A 234      -5.609 -10.391 -10.172  1.00 66.00           N  
ATOM   1802  CA  GLY A 234      -4.492 -10.172 -11.078  1.00 66.00           C  
ATOM   1803  C   GLY A 234      -3.184 -10.734 -10.555  1.00 66.00           C  
ATOM   1804  O   GLY A 234      -2.977 -10.805  -9.336  1.00 66.00           O  
ATOM   1805  N   PHE A 235      -2.842 -11.898 -10.969  1.00 62.34           N  
ATOM   1806  CA  PHE A 235      -1.748 -12.859 -10.938  1.00 62.34           C  
ATOM   1807  C   PHE A 235      -0.709 -12.461  -9.898  1.00 62.34           C  
ATOM   1808  CB  PHE A 235      -1.091 -12.977 -12.312  1.00 62.34           C  
ATOM   1809  O   PHE A 235       0.415 -12.094 -10.242  1.00 62.34           O  
ATOM   1810  CG  PHE A 235      -2.043 -13.383 -13.406  1.00 62.34           C  
ATOM   1811  CD1 PHE A 235      -2.465 -14.703 -13.531  1.00 62.34           C  
ATOM   1812  CD2 PHE A 235      -2.516 -12.445 -14.312  1.00 62.34           C  
ATOM   1813  CE1 PHE A 235      -3.346 -15.078 -14.539  1.00 62.34           C  
ATOM   1814  CE2 PHE A 235      -3.396 -12.812 -15.328  1.00 62.34           C  
ATOM   1815  CZ  PHE A 235      -3.809 -14.133 -15.438  1.00 62.34           C  
ATOM   1816  N   SER A 236      -1.007 -12.070  -8.641  1.00 60.66           N  
ATOM   1817  CA  SER A 236       0.095 -11.914  -7.699  1.00 60.66           C  
ATOM   1818  C   SER A 236       0.792 -13.242  -7.438  1.00 60.66           C  
ATOM   1819  CB  SER A 236      -0.408 -11.320  -6.383  1.00 60.66           C  
ATOM   1820  O   SER A 236       0.163 -14.305  -7.496  1.00 60.66           O  
ATOM   1821  OG  SER A 236      -1.271 -12.234  -5.719  1.00 60.66           O  
ATOM   1822  N   LEU A 237       2.053 -13.398  -7.840  1.00 58.72           N  
ATOM   1823  CA  LEU A 237       2.857 -14.586  -7.574  1.00 58.72           C  
ATOM   1824  C   LEU A 237       2.736 -15.008  -6.113  1.00 58.72           C  
ATOM   1825  CB  LEU A 237       4.324 -14.328  -7.922  1.00 58.72           C  
ATOM   1826  O   LEU A 237       2.883 -14.180  -5.211  1.00 58.72           O  
ATOM   1827  CG  LEU A 237       4.711 -14.477  -9.391  1.00 58.72           C  
ATOM   1828  CD1 LEU A 237       5.246 -13.156  -9.945  1.00 58.72           C  
ATOM   1829  CD2 LEU A 237       5.738 -15.594  -9.562  1.00 58.72           C  
ATOM   1830  N   ALA A 238       2.113 -16.172  -5.867  1.00 59.09           N  
ATOM   1831  CA  ALA A 238       2.055 -16.797  -4.547  1.00 59.09           C  
ATOM   1832  C   ALA A 238       3.441 -16.875  -3.918  1.00 59.09           C  
ATOM   1833  CB  ALA A 238       1.438 -18.188  -4.652  1.00 59.09           C  
ATOM   1834  O   ALA A 238       4.422 -17.203  -4.594  1.00 59.09           O  
ATOM   1835  N   GLY A 239       3.590 -16.203  -2.760  1.00 65.50           N  
ATOM   1836  CA  GLY A 239       4.793 -16.328  -1.953  1.00 65.50           C  
ATOM   1837  C   GLY A 239       5.750 -15.164  -2.121  1.00 65.50           C  
ATOM   1838  O   GLY A 239       6.863 -15.188  -1.593  1.00 65.50           O  
ATOM   1839  N   SER A 240       5.410 -14.273  -2.941  1.00 75.94           N  
ATOM   1840  CA  SER A 240       6.246 -13.094  -3.154  1.00 75.94           C  
ATOM   1841  C   SER A 240       5.484 -11.812  -2.832  1.00 75.94           C  
ATOM   1842  CB  SER A 240       6.750 -13.047  -4.594  1.00 75.94           C  
ATOM   1843  O   SER A 240       4.250 -11.789  -2.877  1.00 75.94           O  
ATOM   1844  OG  SER A 240       7.363 -11.805  -4.875  1.00 75.94           O  
ATOM   1845  N   ASP A 241       6.145 -10.812  -2.158  1.00 85.12           N  
ATOM   1846  CA  ASP A 241       5.578  -9.500  -1.870  1.00 85.12           C  
ATOM   1847  C   ASP A 241       5.629  -8.594  -3.102  1.00 85.12           C  
ATOM   1848  CB  ASP A 241       6.312  -8.836  -0.703  1.00 85.12           C  
ATOM   1849  O   ASP A 241       5.641  -7.371  -2.979  1.00 85.12           O  
ATOM   1850  CG  ASP A 241       6.059  -9.531   0.625  1.00 85.12           C  
ATOM   1851  OD1 ASP A 241       4.898  -9.891   0.912  1.00 85.12           O  
ATOM   1852  OD2 ASP A 241       7.027  -9.711   1.395  1.00 85.12           O  
ATOM   1853  N   VAL A 242       5.586  -9.297  -4.270  1.00 86.81           N  
ATOM   1854  CA  VAL A 242       5.711  -8.555  -5.520  1.00 86.81           C  
ATOM   1855  C   VAL A 242       4.355  -8.492  -6.219  1.00 86.81           C  
ATOM   1856  CB  VAL A 242       6.762  -9.195  -6.457  1.00 86.81           C  
ATOM   1857  O   VAL A 242       3.678  -9.508  -6.371  1.00 86.81           O  
ATOM   1858  CG1 VAL A 242       6.812  -8.461  -7.793  1.00 86.81           C  
ATOM   1859  CG2 VAL A 242       8.141  -9.195  -5.793  1.00 86.81           C  
ATOM   1860  N   ALA A 243       3.996  -7.238  -6.539  1.00 87.69           N  
ATOM   1861  CA  ALA A 243       2.793  -7.016  -7.340  1.00 87.69           C  
ATOM   1862  C   ALA A 243       3.125  -6.957  -8.828  1.00 87.69           C  
ATOM   1863  CB  ALA A 243       2.096  -5.730  -6.902  1.00 87.69           C  
ATOM   1864  O   ALA A 243       3.688  -5.969  -9.305  1.00 87.69           O  
ATOM   1865  N   PRO A 244       2.744  -7.969  -9.625  1.00 85.44           N  
ATOM   1866  CA  PRO A 244       3.021  -7.953 -11.062  1.00 85.44           C  
ATOM   1867  C   PRO A 244       2.125  -6.980 -11.828  1.00 85.44           C  
ATOM   1868  CB  PRO A 244       2.748  -9.398 -11.492  1.00 85.44           C  
ATOM   1869  O   PRO A 244       1.096  -6.543 -11.305  1.00 85.44           O  
ATOM   1870  CG  PRO A 244       1.762  -9.914 -10.492  1.00 85.44           C  
ATOM   1871  CD  PRO A 244       2.004  -9.219  -9.180  1.00 85.44           C  
ATOM   1872  N   ALA A 245       2.605  -6.719 -13.078  1.00 83.88           N  
ATOM   1873  CA  ALA A 245       1.809  -5.859 -13.945  1.00 83.88           C  
ATOM   1874  C   ALA A 245       0.410  -6.434 -14.156  1.00 83.88           C  
ATOM   1875  CB  ALA A 245       2.506  -5.668 -15.289  1.00 83.88           C  
ATOM   1876  O   ALA A 245       0.251  -7.641 -14.352  1.00 83.88           O  
ATOM   1877  N   GLY A 246      -0.583  -5.590 -13.977  1.00 83.25           N  
ATOM   1878  CA  GLY A 246      -1.955  -6.004 -14.227  1.00 83.25           C  
ATOM   1879  C   GLY A 246      -2.668  -6.480 -12.969  1.00 83.25           C  
ATOM   1880  O   GLY A 246      -3.881  -6.699 -12.984  1.00 83.25           O  
ATOM   1881  N   SER A 247      -1.957  -6.617 -11.875  1.00 87.06           N  
ATOM   1882  CA  SER A 247      -2.572  -7.059 -10.633  1.00 87.06           C  
ATOM   1883  C   SER A 247      -3.189  -5.891  -9.875  1.00 87.06           C  
ATOM   1884  CB  SER A 247      -1.544  -7.766  -9.750  1.00 87.06           C  
ATOM   1885  O   SER A 247      -2.881  -4.730 -10.156  1.00 87.06           O  
ATOM   1886  OG  SER A 247      -0.550  -6.855  -9.305  1.00 87.06           O  
ATOM   1887  N   THR A 248      -4.152  -6.250  -9.000  1.00 90.44           N  
ATOM   1888  CA  THR A 248      -4.754  -5.270  -8.109  1.00 90.44           C  
ATOM   1889  C   THR A 248      -4.496  -5.641  -6.648  1.00 90.44           C  
ATOM   1890  CB  THR A 248      -6.270  -5.148  -8.352  1.00 90.44           C  
ATOM   1891  O   THR A 248      -4.719  -6.781  -6.242  1.00 90.44           O  
ATOM   1892  CG2 THR A 248      -6.879  -4.047  -7.488  1.00 90.44           C  
ATOM   1893  OG1 THR A 248      -6.504  -4.848  -9.727  1.00 90.44           O  
ATOM   1894  N   ILE A 249      -3.975  -4.566  -5.977  1.00 93.00           N  
ATOM   1895  CA  ILE A 249      -3.613  -4.773  -4.578  1.00 93.00           C  
ATOM   1896  C   ILE A 249      -4.469  -3.877  -3.686  1.00 93.00           C  
ATOM   1897  CB  ILE A 249      -2.111  -4.500  -4.336  1.00 93.00           C  
ATOM   1898  O   ILE A 249      -4.676  -2.703  -3.994  1.00 93.00           O  
ATOM   1899  CG1 ILE A 249      -1.254  -5.359  -5.273  1.00 93.00           C  
ATOM   1900  CG2 ILE A 249      -1.746  -4.758  -2.871  1.00 93.00           C  
ATOM   1901  CD1 ILE A 249      -1.989  -6.551  -5.867  1.00 93.00           C  
ATOM   1902  N   GLY A 250      -4.973  -4.523  -2.584  1.00 94.69           N  
ATOM   1903  CA  GLY A 250      -5.695  -3.732  -1.602  1.00 94.69           C  
ATOM   1904  C   GLY A 250      -4.809  -3.182  -0.504  1.00 94.69           C  
ATOM   1905  O   GLY A 250      -3.920  -3.879  -0.007  1.00 94.69           O  
ATOM   1906  N   VAL A 251      -4.996  -1.921  -0.246  1.00 96.38           N  
ATOM   1907  CA  VAL A 251      -4.316  -1.269   0.870  1.00 96.38           C  
ATOM   1908  C   VAL A 251      -5.336  -0.899   1.947  1.00 96.38           C  
ATOM   1909  CB  VAL A 251      -3.549  -0.010   0.410  1.00 96.38           C  
ATOM   1910  O   VAL A 251      -6.316  -0.206   1.671  1.00 96.38           O  
ATOM   1911  CG1 VAL A 251      -2.842   0.653   1.591  1.00 96.38           C  
ATOM   1912  CG2 VAL A 251      -2.545  -0.369  -0.684  1.00 96.38           C  
ATOM   1913  N   MET A 252      -5.066  -1.433   3.070  1.00 97.38           N  
ATOM   1914  CA  MET A 252      -5.973  -1.130   4.172  1.00 97.38           C  
ATOM   1915  C   MET A 252      -5.219  -0.509   5.344  1.00 97.38           C  
ATOM   1916  CB  MET A 252      -6.703  -2.393   4.633  1.00 97.38           C  
ATOM   1917  O   MET A 252      -4.180  -1.023   5.762  1.00 97.38           O  
ATOM   1918  CG  MET A 252      -7.820  -2.127   5.625  1.00 97.38           C  
ATOM   1919  SD  MET A 252      -8.844  -3.615   5.945  1.00 97.38           S  
ATOM   1920  CE  MET A 252     -10.055  -2.928   7.113  1.00 97.38           C  
ATOM   1921  N   VAL A 253      -5.734   0.638   5.883  1.00 97.69           N  
ATOM   1922  CA  VAL A 253      -5.215   1.309   7.070  1.00 97.69           C  
ATOM   1923  C   VAL A 253      -6.199   1.150   8.227  1.00 97.69           C  
ATOM   1924  CB  VAL A 253      -4.941   2.807   6.801  1.00 97.69           C  
ATOM   1925  O   VAL A 253      -7.355   1.561   8.125  1.00 97.69           O  
ATOM   1926  CG1 VAL A 253      -4.363   3.480   8.047  1.00 97.69           C  
ATOM   1927  CG2 VAL A 253      -4.000   2.973   5.609  1.00 97.69           C  
ATOM   1928  N   LEU A 254      -5.707   0.518   9.312  1.00 97.56           N  
ATOM   1929  CA  LEU A 254      -6.512   0.389  10.523  1.00 97.56           C  
ATOM   1930  C   LEU A 254      -6.090   1.415  11.570  1.00 97.56           C  
ATOM   1931  CB  LEU A 254      -6.395  -1.024  11.102  1.00 97.56           C  
ATOM   1932  O   LEU A 254      -4.902   1.549  11.875  1.00 97.56           O  
ATOM   1933  CG  LEU A 254      -7.055  -2.143  10.297  1.00 97.56           C  
ATOM   1934  CD1 LEU A 254      -6.000  -2.988   9.594  1.00 97.56           C  
ATOM   1935  CD2 LEU A 254      -7.926  -3.010  11.203  1.00 97.56           C  
ATOM   1936  N   PHE A 255      -7.070   2.092  12.109  1.00 97.06           N  
ATOM   1937  CA  PHE A 255      -6.766   3.195  13.016  1.00 97.06           C  
ATOM   1938  C   PHE A 255      -6.750   2.723  14.461  1.00 97.06           C  
ATOM   1939  CB  PHE A 255      -7.781   4.328  12.844  1.00 97.06           C  
ATOM   1940  O   PHE A 255      -7.715   2.113  14.930  1.00 97.06           O  
ATOM   1941  CG  PHE A 255      -7.754   4.969  11.477  1.00 97.06           C  
ATOM   1942  CD1 PHE A 255      -6.590   5.551  10.992  1.00 97.06           C  
ATOM   1943  CD2 PHE A 255      -8.891   4.988  10.688  1.00 97.06           C  
ATOM   1944  CE1 PHE A 255      -6.559   6.145   9.734  1.00 97.06           C  
ATOM   1945  CE2 PHE A 255      -8.867   5.578   9.422  1.00 97.06           C  
ATOM   1946  CZ  PHE A 255      -7.703   6.156   8.953  1.00 97.06           C  
ATOM   1947  N   GLY A 256      -5.621   2.961  15.133  1.00 94.94           N  
ATOM   1948  CA  GLY A 256      -5.488   2.693  16.562  1.00 94.94           C  
ATOM   1949  C   GLY A 256      -6.152   3.742  17.438  1.00 94.94           C  
ATOM   1950  O   GLY A 256      -6.871   4.609  16.922  1.00 94.94           O  
ATOM   1951  N   PRO A 257      -6.039   3.607  18.750  1.00 93.31           N  
ATOM   1952  CA  PRO A 257      -6.793   4.441  19.688  1.00 93.31           C  
ATOM   1953  C   PRO A 257      -6.523   5.934  19.500  1.00 93.31           C  
ATOM   1954  CB  PRO A 257      -6.301   3.963  21.047  1.00 93.31           C  
ATOM   1955  O   PRO A 257      -7.434   6.750  19.656  1.00 93.31           O  
ATOM   1956  CG  PRO A 257      -5.008   3.270  20.766  1.00 93.31           C  
ATOM   1957  CD  PRO A 257      -5.062   2.701  19.391  1.00 93.31           C  
ATOM   1958  N   HIS A 258      -5.285   6.312  19.172  1.00 91.75           N  
ATOM   1959  CA  HIS A 258      -4.965   7.727  19.016  1.00 91.75           C  
ATOM   1960  C   HIS A 258      -5.559   8.289  17.719  1.00 91.75           C  
ATOM   1961  CB  HIS A 258      -3.451   7.941  19.031  1.00 91.75           C  
ATOM   1962  O   HIS A 258      -6.352   9.234  17.766  1.00 91.75           O  
ATOM   1963  CG  HIS A 258      -3.041   9.312  19.453  1.00 91.75           C  
ATOM   1964  CD2 HIS A 258      -2.559  10.359  18.734  1.00 91.75           C  
ATOM   1965  ND1 HIS A 258      -3.109   9.750  20.750  1.00 91.75           N  
ATOM   1966  CE1 HIS A 258      -2.684  11.000  20.828  1.00 91.75           C  
ATOM   1967  NE2 HIS A 258      -2.344  11.391  19.609  1.00 91.75           N  
ATOM   1968  N   ALA A 259      -5.320   7.660  16.562  1.00 92.62           N  
ATOM   1969  CA  ALA A 259      -5.855   8.117  15.289  1.00 92.62           C  
ATOM   1970  C   ALA A 259      -7.344   7.801  15.164  1.00 92.62           C  
ATOM   1971  CB  ALA A 259      -5.086   7.492  14.125  1.00 92.62           C  
ATOM   1972  O   ALA A 259      -8.117   8.602  14.633  1.00 92.62           O  
ATOM   1973  N   GLY A 260      -7.785   6.727  15.727  1.00 91.62           N  
ATOM   1974  CA  GLY A 260      -9.148   6.234  15.602  1.00 91.62           C  
ATOM   1975  C   GLY A 260     -10.141   6.984  16.469  1.00 91.62           C  
ATOM   1976  O   GLY A 260     -11.352   6.887  16.266  1.00 91.62           O  
ATOM   1977  N   SER A 261      -9.648   7.707  17.516  1.00 91.06           N  
ATOM   1978  CA  SER A 261     -10.523   8.453  18.422  1.00 91.06           C  
ATOM   1979  C   SER A 261     -11.078   9.703  17.734  1.00 91.06           C  
ATOM   1980  CB  SER A 261      -9.773   8.844  19.688  1.00 91.06           C  
ATOM   1981  O   SER A 261     -12.016  10.328  18.234  1.00 91.06           O  
ATOM   1982  OG  SER A 261      -8.711   9.742  19.391  1.00 91.06           O  
ATOM   1983  N   GLN A 262     -10.523   9.992  16.547  1.00 89.75           N  
ATOM   1984  CA  GLN A 262     -10.961  11.156  15.789  1.00 89.75           C  
ATOM   1985  C   GLN A 262     -11.781  10.742  14.570  1.00 89.75           C  
ATOM   1986  CB  GLN A 262      -9.758  12.000  15.352  1.00 89.75           C  
ATOM   1987  O   GLN A 262     -11.508   9.711  13.953  1.00 89.75           O  
ATOM   1988  CG  GLN A 262      -8.922  12.516  16.516  1.00 89.75           C  
ATOM   1989  CD  GLN A 262      -7.832  13.477  16.062  1.00 89.75           C  
ATOM   1990  NE2 GLN A 262      -7.582  14.508  16.859  1.00 89.75           N  
ATOM   1991  OE1 GLN A 262      -7.219  13.289  15.008  1.00 89.75           O  
ATOM   1992  N   VAL A 263     -12.805  11.500  14.336  1.00 90.19           N  
ATOM   1993  CA  VAL A 263     -13.547  11.336  13.094  1.00 90.19           C  
ATOM   1994  C   VAL A 263     -13.070  12.367  12.070  1.00 90.19           C  
ATOM   1995  CB  VAL A 263     -15.070  11.469  13.320  1.00 90.19           C  
ATOM   1996  O   VAL A 263     -13.156  13.570  12.312  1.00 90.19           O  
ATOM   1997  CG1 VAL A 263     -15.828  11.266  12.008  1.00 90.19           C  
ATOM   1998  CG2 VAL A 263     -15.539  10.461  14.367  1.00 90.19           C  
ATOM   1999  N   PHE A 264     -12.461  11.930  10.984  1.00 89.50           N  
ATOM   2000  CA  PHE A 264     -11.820  12.789  10.000  1.00 89.50           C  
ATOM   2001  C   PHE A 264     -12.859  13.453   9.102  1.00 89.50           C  
ATOM   2002  CB  PHE A 264     -10.820  11.992   9.156  1.00 89.50           C  
ATOM   2003  O   PHE A 264     -12.617  13.648   7.906  1.00 89.50           O  
ATOM   2004  CG  PHE A 264      -9.789  11.266   9.969  1.00 89.50           C  
ATOM   2005  CD1 PHE A 264      -8.922  11.961  10.805  1.00 89.50           C  
ATOM   2006  CD2 PHE A 264      -9.680   9.883   9.891  1.00 89.50           C  
ATOM   2007  CE1 PHE A 264      -7.961  11.289  11.555  1.00 89.50           C  
ATOM   2008  CE2 PHE A 264      -8.719   9.203  10.641  1.00 89.50           C  
ATOM   2009  CZ  PHE A 264      -7.863   9.906  11.477  1.00 89.50           C  
ATOM   2010  N   GLN A 265     -13.969  14.000   9.664  1.00 86.81           N  
ATOM   2011  CA  GLN A 265     -15.000  14.664   8.875  1.00 86.81           C  
ATOM   2012  C   GLN A 265     -14.586  16.094   8.516  1.00 86.81           C  
ATOM   2013  CB  GLN A 265     -16.328  14.672   9.625  1.00 86.81           C  
ATOM   2014  O   GLN A 265     -13.945  16.766   9.320  1.00 86.81           O  
ATOM   2015  CG  GLN A 265     -16.281  15.422  10.953  1.00 86.81           C  
ATOM   2016  CD  GLN A 265     -17.562  15.273  11.758  1.00 86.81           C  
ATOM   2017  NE2 GLN A 265     -17.812  16.219  12.648  1.00 86.81           N  
ATOM   2018  OE1 GLN A 265     -18.312  14.305  11.578  1.00 86.81           O  
ATOM   2019  N   TYR A 266     -14.867  16.453   7.258  1.00 89.50           N  
ATOM   2020  CA  TYR A 266     -14.633  17.797   6.727  1.00 89.50           C  
ATOM   2021  C   TYR A 266     -13.148  18.141   6.742  1.00 89.50           C  
ATOM   2022  CB  TYR A 266     -15.422  18.828   7.531  1.00 89.50           C  
ATOM   2023  O   TYR A 266     -12.766  19.250   7.133  1.00 89.50           O  
ATOM   2024  CG  TYR A 266     -16.906  18.594   7.555  1.00 89.50           C  
ATOM   2025  CD1 TYR A 266     -17.656  18.641   6.383  1.00 89.50           C  
ATOM   2026  CD2 TYR A 266     -17.562  18.312   8.742  1.00 89.50           C  
ATOM   2027  CE1 TYR A 266     -19.031  18.406   6.395  1.00 89.50           C  
ATOM   2028  CE2 TYR A 266     -18.938  18.078   8.773  1.00 89.50           C  
ATOM   2029  OH  TYR A 266     -21.016  17.906   7.617  1.00 89.50           O  
ATOM   2030  CZ  TYR A 266     -19.656  18.141   7.594  1.00 89.50           C  
ATOM   2031  N   GLN A 267     -12.383  17.125   6.484  1.00 92.06           N  
ATOM   2032  CA  GLN A 267     -10.938  17.297   6.340  1.00 92.06           C  
ATOM   2033  C   GLN A 267     -10.375  16.375   5.270  1.00 92.06           C  
ATOM   2034  CB  GLN A 267     -10.227  17.062   7.676  1.00 92.06           C  
ATOM   2035  O   GLN A 267     -11.016  15.398   4.883  1.00 92.06           O  
ATOM   2036  CG  GLN A 267     -10.297  15.625   8.156  1.00 92.06           C  
ATOM   2037  CD  GLN A 267      -9.555  15.398   9.461  1.00 92.06           C  
ATOM   2038  NE2 GLN A 267      -9.812  14.273  10.109  1.00 92.06           N  
ATOM   2039  OE1 GLN A 267      -8.742  16.234   9.875  1.00 92.06           O  
ATOM   2040  N   THR A 268      -9.164  16.734   4.777  1.00 94.25           N  
ATOM   2041  CA  THR A 268      -8.453  15.922   3.797  1.00 94.25           C  
ATOM   2042  C   THR A 268      -7.473  14.977   4.484  1.00 94.25           C  
ATOM   2043  CB  THR A 268      -7.695  16.812   2.789  1.00 94.25           C  
ATOM   2044  O   THR A 268      -6.711  15.391   5.359  1.00 94.25           O  
ATOM   2045  CG2 THR A 268      -6.906  15.961   1.797  1.00 94.25           C  
ATOM   2046  OG1 THR A 268      -8.633  17.609   2.068  1.00 94.25           O  
ATOM   2047  N   VAL A 269      -7.625  13.703   4.191  1.00 95.19           N  
ATOM   2048  CA  VAL A 269      -6.672  12.719   4.680  1.00 95.19           C  
ATOM   2049  C   VAL A 269      -5.797  12.227   3.525  1.00 95.19           C  
ATOM   2050  CB  VAL A 269      -7.383  11.516   5.348  1.00 95.19           C  
ATOM   2051  O   VAL A 269      -6.254  12.148   2.383  1.00 95.19           O  
ATOM   2052  CG1 VAL A 269      -8.195  11.984   6.559  1.00 95.19           C  
ATOM   2053  CG2 VAL A 269      -8.281  10.805   4.340  1.00 95.19           C  
ATOM   2054  N   THR A 270      -4.574  12.039   3.832  1.00 96.88           N  
ATOM   2055  CA  THR A 270      -3.605  11.664   2.807  1.00 96.88           C  
ATOM   2056  C   THR A 270      -2.879  10.383   3.193  1.00 96.88           C  
ATOM   2057  CB  THR A 270      -2.580  12.789   2.570  1.00 96.88           C  
ATOM   2058  O   THR A 270      -2.410  10.242   4.324  1.00 96.88           O  
ATOM   2059  CG2 THR A 270      -1.575  12.398   1.490  1.00 96.88           C  
ATOM   2060  OG1 THR A 270      -3.266  13.977   2.158  1.00 96.88           O  
ATOM   2061  N   VAL A 271      -2.916   9.430   2.270  1.00 97.38           N  
ATOM   2062  CA  VAL A 271      -2.100   8.227   2.395  1.00 97.38           C  
ATOM   2063  C   VAL A 271      -1.041   8.211   1.293  1.00 97.38           C  
ATOM   2064  CB  VAL A 271      -2.961   6.949   2.328  1.00 97.38           C  
ATOM   2065  O   VAL A 271      -1.356   8.398   0.116  1.00 97.38           O  
ATOM   2066  CG1 VAL A 271      -2.086   5.703   2.439  1.00 97.38           C  
ATOM   2067  CG2 VAL A 271      -4.020   6.961   3.430  1.00 97.38           C  
ATOM   2068  N   GLN A 272       0.180   8.008   1.686  1.00 96.94           N  
ATOM   2069  CA  GLN A 272       1.280   7.945   0.729  1.00 96.94           C  
ATOM   2070  C   GLN A 272       1.978   6.590   0.777  1.00 96.94           C  
ATOM   2071  CB  GLN A 272       2.287   9.062   0.999  1.00 96.94           C  
ATOM   2072  O   GLN A 272       2.393   6.137   1.846  1.00 96.94           O  
ATOM   2073  CG  GLN A 272       3.367   9.188  -0.067  1.00 96.94           C  
ATOM   2074  CD  GLN A 272       4.270  10.391   0.149  1.00 96.94           C  
ATOM   2075  NE2 GLN A 272       5.562  10.219  -0.113  1.00 96.94           N  
ATOM   2076  OE1 GLN A 272       3.811  11.461   0.549  1.00 96.94           O  
ATOM   2077  N   ILE A 273       2.098   5.977  -0.421  1.00 96.44           N  
ATOM   2078  CA  ILE A 273       2.840   4.730  -0.560  1.00 96.44           C  
ATOM   2079  C   ILE A 273       4.176   5.000  -1.246  1.00 96.44           C  
ATOM   2080  CB  ILE A 273       2.033   3.676  -1.353  1.00 96.44           C  
ATOM   2081  O   ILE A 273       4.215   5.508  -2.367  1.00 96.44           O  
ATOM   2082  CG1 ILE A 273       0.643   3.492  -0.733  1.00 96.44           C  
ATOM   2083  CG2 ILE A 273       2.789   2.346  -1.406  1.00 96.44           C  
ATOM   2084  CD1 ILE A 273      -0.299   2.639  -1.571  1.00 96.44           C  
ATOM   2085  N   THR A 274       5.211   4.609  -0.542  1.00 94.75           N  
ATOM   2086  CA  THR A 274       6.547   4.832  -1.079  1.00 94.75           C  
ATOM   2087  C   THR A 274       7.270   3.508  -1.309  1.00 94.75           C  
ATOM   2088  CB  THR A 274       7.387   5.719  -0.139  1.00 94.75           C  
ATOM   2089  O   THR A 274       7.918   2.982  -0.402  1.00 94.75           O  
ATOM   2090  CG2 THR A 274       8.688   6.152  -0.808  1.00 94.75           C  
ATOM   2091  OG1 THR A 274       6.629   6.883   0.211  1.00 94.75           O  
ATOM   2092  N   PRO A 275       7.121   2.998  -2.539  1.00 89.00           N  
ATOM   2093  CA  PRO A 275       7.824   1.750  -2.846  1.00 89.00           C  
ATOM   2094  C   PRO A 275       9.336   1.939  -2.973  1.00 89.00           C  
ATOM   2095  CB  PRO A 275       7.211   1.318  -4.180  1.00 89.00           C  
ATOM   2096  O   PRO A 275       9.828   3.068  -2.898  1.00 89.00           O  
ATOM   2097  CG  PRO A 275       6.754   2.590  -4.820  1.00 89.00           C  
ATOM   2098  CD  PRO A 275       6.422   3.576  -3.738  1.00 89.00           C  
ATOM   2099  N   ASN A 276      10.133   0.849  -3.102  1.00 84.56           N  
ATOM   2100  CA  ASN A 276      11.586   0.906  -3.225  1.00 84.56           C  
ATOM   2101  C   ASN A 276      12.016   1.457  -4.582  1.00 84.56           C  
ATOM   2102  CB  ASN A 276      12.195  -0.478  -2.996  1.00 84.56           C  
ATOM   2103  O   ASN A 276      13.117   1.979  -4.723  1.00 84.56           O  
ATOM   2104  CG  ASN A 276      11.719  -1.503  -4.004  1.00 84.56           C  
ATOM   2105  ND2 ASN A 276      12.547  -2.502  -4.277  1.00 84.56           N  
ATOM   2106  OD1 ASN A 276      10.609  -1.397  -4.535  1.00 84.56           O  
ATOM   2107  N   ILE A 277      11.102   1.292  -5.531  1.00 81.25           N  
ATOM   2108  CA  ILE A 277      11.367   1.771  -6.883  1.00 81.25           C  
ATOM   2109  C   ILE A 277      10.188   2.600  -7.379  1.00 81.25           C  
ATOM   2110  CB  ILE A 277      11.648   0.601  -7.852  1.00 81.25           C  
ATOM   2111  O   ILE A 277       9.039   2.332  -7.020  1.00 81.25           O  
ATOM   2112  CG1 ILE A 277      12.211   1.128  -9.180  1.00 81.25           C  
ATOM   2113  CG2 ILE A 277      10.375  -0.223  -8.086  1.00 81.25           C  
ATOM   2114  CD1 ILE A 277      12.836   0.053 -10.055  1.00 81.25           C  
ATOM   2115  N   GLY A 278      10.570   3.674  -8.148  1.00 80.69           N  
ATOM   2116  CA  GLY A 278       9.539   4.551  -8.672  1.00 80.69           C  
ATOM   2117  C   GLY A 278       9.172   5.684  -7.734  1.00 80.69           C  
ATOM   2118  O   GLY A 278       9.703   5.770  -6.625  1.00 80.69           O  
ATOM   2119  N   SER A 279       8.258   6.598  -8.219  1.00 86.44           N  
ATOM   2120  CA  SER A 279       7.766   7.711  -7.410  1.00 86.44           C  
ATOM   2121  C   SER A 279       6.633   7.270  -6.488  1.00 86.44           C  
ATOM   2122  CB  SER A 279       7.285   8.852  -8.305  1.00 86.44           C  
ATOM   2123  O   SER A 279       5.906   6.324  -6.801  1.00 86.44           O  
ATOM   2124  OG  SER A 279       8.352   9.367  -9.086  1.00 86.44           O  
ATOM   2125  N   PRO A 280       6.539   7.906  -5.328  1.00 92.38           N  
ATOM   2126  CA  PRO A 280       5.477   7.582  -4.375  1.00 92.38           C  
ATOM   2127  C   PRO A 280       4.078   7.824  -4.941  1.00 92.38           C  
ATOM   2128  CB  PRO A 280       5.762   8.516  -3.197  1.00 92.38           C  
ATOM   2129  O   PRO A 280       3.910   8.648  -5.848  1.00 92.38           O  
ATOM   2130  CG  PRO A 280       7.188   8.930  -3.371  1.00 92.38           C  
ATOM   2131  CD  PRO A 280       7.527   8.867  -4.832  1.00 92.38           C  
ATOM   2132  N   LEU A 281       3.213   6.988  -4.539  1.00 94.50           N  
ATOM   2133  CA  LEU A 281       1.800   7.254  -4.793  1.00 94.50           C  
ATOM   2134  C   LEU A 281       1.163   7.984  -3.617  1.00 94.50           C  
ATOM   2135  CB  LEU A 281       1.052   5.945  -5.062  1.00 94.50           C  
ATOM   2136  O   LEU A 281       1.244   7.523  -2.477  1.00 94.50           O  
ATOM   2137  CG  LEU A 281      -0.471   6.043  -5.168  1.00 94.50           C  
ATOM   2138  CD1 LEU A 281      -0.865   6.816  -6.422  1.00 94.50           C  
ATOM   2139  CD2 LEU A 281      -1.099   4.652  -5.172  1.00 94.50           C  
ATOM   2140  N   THR A 282       0.566   9.195  -3.898  1.00 95.62           N  
ATOM   2141  CA  THR A 282      -0.134   9.969  -2.879  1.00 95.62           C  
ATOM   2142  C   THR A 282      -1.634  10.000  -3.158  1.00 95.62           C  
ATOM   2143  CB  THR A 282       0.405  11.414  -2.805  1.00 95.62           C  
ATOM   2144  O   THR A 282      -2.064  10.445  -4.227  1.00 95.62           O  
ATOM   2145  CG2 THR A 282      -0.323  12.219  -1.733  1.00 95.62           C  
ATOM   2146  OG1 THR A 282       1.803  11.375  -2.492  1.00 95.62           O  
ATOM   2147  N   VAL A 283      -2.371   9.422  -2.227  1.00 95.56           N  
ATOM   2148  CA  VAL A 283      -3.826   9.453  -2.307  1.00 95.56           C  
ATOM   2149  C   VAL A 283      -4.383  10.445  -1.284  1.00 95.56           C  
ATOM   2150  CB  VAL A 283      -4.438   8.055  -2.078  1.00 95.56           C  
ATOM   2151  O   VAL A 283      -4.281  10.219  -0.075  1.00 95.56           O  
ATOM   2152  CG1 VAL A 283      -5.961   8.102  -2.178  1.00 95.56           C  
ATOM   2153  CG2 VAL A 283      -3.865   7.051  -3.082  1.00 95.56           C  
ATOM   2154  N   SER A 284      -4.934  11.555  -1.768  1.00 95.56           N  
ATOM   2155  CA  SER A 284      -5.520  12.594  -0.928  1.00 95.56           C  
ATOM   2156  C   SER A 284      -7.016  12.734  -1.193  1.00 95.56           C  
ATOM   2157  CB  SER A 284      -4.820  13.930  -1.163  1.00 95.56           C  
ATOM   2158  O   SER A 284      -7.426  13.039  -2.316  1.00 95.56           O  
ATOM   2159  OG  SER A 284      -3.459  13.859  -0.772  1.00 95.56           O  
ATOM   2160  N   GLU A 285      -7.750  12.422  -0.087  1.00 94.44           N  
ATOM   2161  CA  GLU A 285      -9.195  12.484  -0.252  1.00 94.44           C  
ATOM   2162  C   GLU A 285      -9.844  13.328   0.841  1.00 94.44           C  
ATOM   2163  CB  GLU A 285      -9.797  11.070  -0.250  1.00 94.44           C  
ATOM   2164  O   GLU A 285      -9.430  13.273   2.000  1.00 94.44           O  
ATOM   2165  CG  GLU A 285      -9.289  10.188  -1.378  1.00 94.44           C  
ATOM   2166  CD  GLU A 285      -9.820  10.594  -2.744  1.00 94.44           C  
ATOM   2167  OE1 GLU A 285      -9.266  10.133  -3.770  1.00 94.44           O  
ATOM   2168  OE2 GLU A 285     -10.797  11.375  -2.791  1.00 94.44           O  
ATOM   2169  N   TYR A 286     -10.859  14.117   0.360  1.00 92.88           N  
ATOM   2170  CA  TYR A 286     -11.664  14.883   1.301  1.00 92.88           C  
ATOM   2171  C   TYR A 286     -12.820  14.047   1.837  1.00 92.88           C  
ATOM   2172  CB  TYR A 286     -12.203  16.156   0.635  1.00 92.88           C  
ATOM   2173  O   TYR A 286     -13.562  13.430   1.065  1.00 92.88           O  
ATOM   2174  CG  TYR A 286     -12.875  17.109   1.597  1.00 92.88           C  
ATOM   2175  CD1 TYR A 286     -14.258  17.125   1.746  1.00 92.88           C  
ATOM   2176  CD2 TYR A 286     -12.117  17.984   2.357  1.00 92.88           C  
ATOM   2177  CE1 TYR A 286     -14.875  18.000   2.631  1.00 92.88           C  
ATOM   2178  CE2 TYR A 286     -12.727  18.875   3.244  1.00 92.88           C  
ATOM   2179  OH  TYR A 286     -14.711  19.734   4.250  1.00 92.88           O  
ATOM   2180  CZ  TYR A 286     -14.102  18.875   3.375  1.00 92.88           C  
ATOM   2181  N   ILE A 287     -12.906  13.977   3.154  1.00 90.88           N  
ATOM   2182  CA  ILE A 287     -13.953  13.172   3.777  1.00 90.88           C  
ATOM   2183  C   ILE A 287     -15.133  14.062   4.148  1.00 90.88           C  
ATOM   2184  CB  ILE A 287     -13.422  12.430   5.027  1.00 90.88           C  
ATOM   2185  O   ILE A 287     -14.984  15.016   4.918  1.00 90.88           O  
ATOM   2186  CG1 ILE A 287     -12.258  11.516   4.648  1.00 90.88           C  
ATOM   2187  CG2 ILE A 287     -14.547  11.633   5.695  1.00 90.88           C  
ATOM   2188  CD1 ILE A 287     -11.602  10.828   5.836  1.00 90.88           C  
ATOM   2189  N   TYR A 288     -16.312  13.734   3.455  1.00 87.56           N  
ATOM   2190  CA  TYR A 288     -17.578  14.383   3.830  1.00 87.56           C  
ATOM   2191  C   TYR A 288     -18.250  13.633   4.973  1.00 87.56           C  
ATOM   2192  CB  TYR A 288     -18.516  14.469   2.627  1.00 87.56           C  
ATOM   2193  O   TYR A 288     -17.750  12.609   5.445  1.00 87.56           O  
ATOM   2194  CG  TYR A 288     -17.984  15.312   1.498  1.00 87.56           C  
ATOM   2195  CD1 TYR A 288     -18.172  16.688   1.493  1.00 87.56           C  
ATOM   2196  CD2 TYR A 288     -17.297  14.734   0.433  1.00 87.56           C  
ATOM   2197  CE1 TYR A 288     -17.688  17.484   0.454  1.00 87.56           C  
ATOM   2198  CE2 TYR A 288     -16.812  15.516  -0.612  1.00 87.56           C  
ATOM   2199  OH  TYR A 288     -16.516  17.656  -1.625  1.00 87.56           O  
ATOM   2200  CZ  TYR A 288     -17.000  16.875  -0.593  1.00 87.56           C  
ATOM   2201  N   GLN A 289     -19.375  14.133   5.367  1.00 84.44           N  
ATOM   2202  CA  GLN A 289     -20.156  13.422   6.379  1.00 84.44           C  
ATOM   2203  C   GLN A 289     -20.453  11.992   5.945  1.00 84.44           C  
ATOM   2204  CB  GLN A 289     -21.453  14.164   6.676  1.00 84.44           C  
ATOM   2205  O   GLN A 289     -20.859  11.758   4.809  1.00 84.44           O  
ATOM   2206  CG  GLN A 289     -22.203  13.633   7.887  1.00 84.44           C  
ATOM   2207  CD  GLN A 289     -23.406  14.484   8.258  1.00 84.44           C  
ATOM   2208  NE2 GLN A 289     -24.297  13.938   9.078  1.00 84.44           N  
ATOM   2209  OE1 GLN A 289     -23.531  15.633   7.816  1.00 84.44           O  
ATOM   2210  N   PRO A 290     -20.094  11.039   6.875  1.00 83.31           N  
ATOM   2211  CA  PRO A 290     -20.375   9.641   6.543  1.00 83.31           C  
ATOM   2212  C   PRO A 290     -21.859   9.359   6.332  1.00 83.31           C  
ATOM   2213  CB  PRO A 290     -19.844   8.875   7.758  1.00 83.31           C  
ATOM   2214  O   PRO A 290     -22.703   9.992   6.965  1.00 83.31           O  
ATOM   2215  CG  PRO A 290     -18.922   9.844   8.438  1.00 83.31           C  
ATOM   2216  CD  PRO A 290     -19.375  11.234   8.125  1.00 83.31           C  
ATOM   2217  N   GLU A 291     -22.219   8.562   5.320  1.00 85.75           N  
ATOM   2218  CA  GLU A 291     -23.594   8.180   4.988  1.00 85.75           C  
ATOM   2219  C   GLU A 291     -23.922   6.789   5.523  1.00 85.75           C  
ATOM   2220  CB  GLU A 291     -23.812   8.227   3.475  1.00 85.75           C  
ATOM   2221  O   GLU A 291     -25.047   6.301   5.359  1.00 85.75           O  
ATOM   2222  CG  GLU A 291     -23.703   9.625   2.881  1.00 85.75           C  
ATOM   2223  CD  GLU A 291     -23.906   9.648   1.373  1.00 85.75           C  
ATOM   2224  OE1 GLU A 291     -23.906  10.758   0.782  1.00 85.75           O  
ATOM   2225  OE2 GLU A 291     -24.062   8.562   0.779  1.00 85.75           O  
ATOM   2226  N   GLY A 292     -23.016   6.145   6.137  1.00 88.19           N  
ATOM   2227  CA  GLY A 292     -23.109   4.797   6.684  1.00 88.19           C  
ATOM   2228  C   GLY A 292     -21.859   4.359   7.414  1.00 88.19           C  
ATOM   2229  O   GLY A 292     -20.969   5.172   7.656  1.00 88.19           O  
ATOM   2230  N   ASN A 293     -21.906   3.016   7.809  1.00 88.75           N  
ATOM   2231  CA  ASN A 293     -20.734   2.488   8.492  1.00 88.75           C  
ATOM   2232  C   ASN A 293     -19.484   2.535   7.598  1.00 88.75           C  
ATOM   2233  CB  ASN A 293     -20.984   1.058   8.969  1.00 88.75           C  
ATOM   2234  O   ASN A 293     -18.391   2.830   8.062  1.00 88.75           O  
ATOM   2235  CG  ASN A 293     -21.953   0.994  10.133  1.00 88.75           C  
ATOM   2236  ND2 ASN A 293     -22.500  -0.190  10.383  1.00 88.75           N  
ATOM   2237  OD1 ASN A 293     -22.219   2.002  10.789  1.00 88.75           O  
ATOM   2238  N   VAL A 294     -19.703   2.340   6.301  1.00 92.00           N  
ATOM   2239  CA  VAL A 294     -18.672   2.438   5.270  1.00 92.00           C  
ATOM   2240  C   VAL A 294     -19.125   3.400   4.176  1.00 92.00           C  
ATOM   2241  CB  VAL A 294     -18.359   1.054   4.660  1.00 92.00           C  
ATOM   2242  O   VAL A 294     -20.234   3.258   3.631  1.00 92.00           O  
ATOM   2243  CG1 VAL A 294     -17.250   1.171   3.613  1.00 92.00           C  
ATOM   2244  CG2 VAL A 294     -17.953   0.070   5.758  1.00 92.00           C  
ATOM   2245  N   THR A 295     -18.297   4.320   3.826  1.00 91.62           N  
ATOM   2246  CA  THR A 295     -18.641   5.312   2.811  1.00 91.62           C  
ATOM   2247  C   THR A 295     -17.531   5.426   1.772  1.00 91.62           C  
ATOM   2248  CB  THR A 295     -18.906   6.691   3.441  1.00 91.62           C  
ATOM   2249  O   THR A 295     -16.359   5.211   2.086  1.00 91.62           O  
ATOM   2250  CG2 THR A 295     -20.109   6.652   4.375  1.00 91.62           C  
ATOM   2251  OG1 THR A 295     -17.750   7.094   4.191  1.00 91.62           O  
ATOM   2252  N   ILE A 296     -17.922   5.652   0.623  1.00 90.75           N  
ATOM   2253  CA  ILE A 296     -16.969   5.969  -0.438  1.00 90.75           C  
ATOM   2254  C   ILE A 296     -16.547   7.430  -0.333  1.00 90.75           C  
ATOM   2255  CB  ILE A 296     -17.562   5.684  -1.834  1.00 90.75           C  
ATOM   2256  O   ILE A 296     -17.391   8.320  -0.219  1.00 90.75           O  
ATOM   2257  CG1 ILE A 296     -17.953   4.203  -1.957  1.00 90.75           C  
ATOM   2258  CG2 ILE A 296     -16.578   6.086  -2.936  1.00 90.75           C  
ATOM   2259  CD1 ILE A 296     -18.750   3.875  -3.209  1.00 90.75           C  
ATOM   2260  N   ILE A 297     -15.234   7.645  -0.285  1.00 88.50           N  
ATOM   2261  CA  ILE A 297     -14.719   9.000  -0.179  1.00 88.50           C  
ATOM   2262  C   ILE A 297     -13.883   9.336  -1.417  1.00 88.50           C  
ATOM   2263  CB  ILE A 297     -13.867   9.188   1.100  1.00 88.50           C  
ATOM   2264  O   ILE A 297     -13.297   8.445  -2.037  1.00 88.50           O  
ATOM   2265  CG1 ILE A 297     -12.703   8.188   1.114  1.00 88.50           C  
ATOM   2266  CG2 ILE A 297     -14.734   9.031   2.352  1.00 88.50           C  
ATOM   2267  CD1 ILE A 297     -11.727   8.391   2.264  1.00 88.50           C  
ATOM   2268  N   GLY A 298     -14.281  10.617  -1.954  1.00 68.06           N  
ATOM   2269  CA  GLY A 298     -13.703  11.117  -3.189  1.00 68.06           C  
ATOM   2270  C   GLY A 298     -14.641  11.016  -4.375  1.00 68.06           C  
ATOM   2271  O   GLY A 298     -14.203  11.039  -5.527  1.00 68.06           O  
TER    2272      GLY A 298                                                      
ENDMDL                                                                          
END                                                                             
