# Supplementary material for: Towards a molecular picture of the archaeal cell surface
Source: Nat Commun. 2024 Nov 29;15:10401. doi: 10.1038/s41467-024-53986-9 (PMC11607397; doi:10.1038/s41467-024-53986-9)
Supplement: Supplementary file 5 — Supplementary Dataset 1 [file 41467_2024_53986_MOESM5_ESM.zip › Archaellum_Homologues_2024/HS1genome_1617_Sulfodiicoccus_acidiphilus/HS1genome_1617_Sulfodiicoccus_acidiphilus_34e1f_unrelaxed_rank_005_alphafold2_ptm_model_3_seed_000.pdb]

MODEL     1                                                                     
ATOM      1  N   MET A   1    -118.500  31.484  51.594  1.00 41.50           N  
ATOM      2  CA  MET A   1    -118.062  30.578  50.531  1.00 41.50           C  
ATOM      3  C   MET A   1    -116.625  30.062  50.875  1.00 41.50           C  
ATOM      4  CB  MET A   1    -118.000  31.297  49.188  1.00 41.50           C  
ATOM      5  O   MET A   1    -115.750  30.844  51.125  1.00 41.50           O  
ATOM      6  CG  MET A   1    -119.375  31.438  48.562  1.00 41.50           C  
ATOM      7  SD  MET A   1    -119.312  32.312  46.938  1.00 41.50           S  
ATOM      8  CE  MET A   1    -120.312  31.172  45.906  1.00 41.50           C  
ATOM      9  N   SER A   2    -116.500  28.984  51.688  1.00 46.44           N  
ATOM     10  CA  SER A   2    -115.875  27.797  51.094  1.00 46.44           C  
ATOM     11  C   SER A   2    -114.375  27.734  51.344  1.00 46.44           C  
ATOM     12  CB  SER A   2    -116.188  27.766  49.562  1.00 46.44           C  
ATOM     13  O   SER A   2    -113.625  28.672  51.000  1.00 46.44           O  
ATOM     14  OG  SER A   2    -115.625  26.578  49.000  1.00 46.44           O  
ATOM     15  N   GLY A   3    -113.938  27.016  52.375  1.00 47.47           N  
ATOM     16  CA  GLY A   3    -113.250  25.750  52.156  1.00 47.47           C  
ATOM     17  C   GLY A   3    -111.812  25.875  51.844  1.00 47.47           C  
ATOM     18  O   GLY A   3    -111.438  26.609  50.906  1.00 47.47           O  
ATOM     19  N   ARG A   4    -110.938  25.734  52.781  1.00 52.59           N  
ATOM     20  CA  ARG A   4    -109.812  24.875  52.406  1.00 52.59           C  
ATOM     21  C   ARG A   4    -108.875  24.625  53.562  1.00 52.59           C  
ATOM     22  CB  ARG A   4    -109.062  25.484  51.219  1.00 52.59           C  
ATOM     23  O   ARG A   4    -108.375  25.562  54.156  1.00 52.59           O  
ATOM     24  CG  ARG A   4    -109.625  25.125  49.844  1.00 52.59           C  
ATOM     25  CD  ARG A   4    -108.750  25.578  48.719  1.00 52.59           C  
ATOM     26  NE  ARG A   4    -109.250  25.172  47.406  1.00 52.59           N  
ATOM     27  NH1 ARG A   4    -107.375  25.859  46.250  1.00 52.59           N  
ATOM     28  NH2 ARG A   4    -109.125  24.906  45.156  1.00 52.59           N  
ATOM     29  CZ  ARG A   4    -108.562  25.312  46.281  1.00 52.59           C  
ATOM     30  N   GLN A   5    -109.188  23.703  54.500  1.00 47.97           N  
ATOM     31  CA  GLN A   5    -108.500  22.609  55.125  1.00 47.97           C  
ATOM     32  C   GLN A   5    -107.188  22.328  54.438  1.00 47.97           C  
ATOM     33  CB  GLN A   5    -109.375  21.344  55.125  1.00 47.97           C  
ATOM     34  O   GLN A   5    -107.125  22.031  53.250  1.00 47.97           O  
ATOM     35  CG  GLN A   5    -110.500  21.375  56.156  1.00 47.97           C  
ATOM     36  CD  GLN A   5    -110.438  20.250  57.156  1.00 47.97           C  
ATOM     37  NE2 GLN A   5    -111.312  20.234  58.125  1.00 47.97           N  
ATOM     38  OE1 GLN A   5    -109.500  19.406  57.094  1.00 47.97           O  
ATOM     39  N   LEU A   6    -106.188  23.219  54.562  1.00 51.44           N  
ATOM     40  CA  LEU A   6    -104.812  22.891  54.125  1.00 51.44           C  
ATOM     41  C   LEU A   6    -104.188  21.875  55.031  1.00 51.44           C  
ATOM     42  CB  LEU A   6    -104.000  24.156  54.031  1.00 51.44           C  
ATOM     43  O   LEU A   6    -104.062  22.109  56.250  1.00 51.44           O  
ATOM     44  CG  LEU A   6    -102.875  24.141  53.031  1.00 51.44           C  
ATOM     45  CD1 LEU A   6    -103.188  25.047  51.844  1.00 51.44           C  
ATOM     46  CD2 LEU A   6    -101.562  24.578  53.656  1.00 51.44           C  
ATOM     47  N   ILE A   7    -104.688  20.594  55.062  1.00 52.91           N  
ATOM     48  CA  ILE A   7    -104.062  19.344  55.531  1.00 52.91           C  
ATOM     49  C   ILE A   7    -102.688  19.203  54.906  1.00 52.91           C  
ATOM     50  CB  ILE A   7    -104.938  18.125  55.188  1.00 52.91           C  
ATOM     51  O   ILE A   7    -102.500  19.219  53.688  1.00 52.91           O  
ATOM     52  CG1 ILE A   7    -106.312  18.219  55.875  1.00 52.91           C  
ATOM     53  CG2 ILE A   7    -104.188  16.812  55.562  1.00 52.91           C  
ATOM     54  CD1 ILE A   7    -107.250  17.125  55.438  1.00 52.91           C  
ATOM     55  N   ILE A   8    -101.688  20.000  55.281  1.00 52.78           N  
ATOM     56  CA  ILE A   8    -100.312  19.766  55.000  1.00 52.78           C  
ATOM     57  C   ILE A   8     -99.938  18.344  55.438  1.00 52.78           C  
ATOM     58  CB  ILE A   8     -99.375  20.797  55.719  1.00 52.78           C  
ATOM     59  O   ILE A   8    -100.125  17.953  56.562  1.00 52.78           O  
ATOM     60  CG1 ILE A   8     -99.750  22.219  55.219  1.00 52.78           C  
ATOM     61  CG2 ILE A   8     -97.938  20.469  55.500  1.00 52.78           C  
ATOM     62  CD1 ILE A   8     -99.000  23.312  56.031  1.00 52.78           C  
ATOM     63  N   ALA A   9    -100.312  17.266  54.656  1.00 55.75           N  
ATOM     64  CA  ALA A   9     -99.750  15.922  54.656  1.00 55.75           C  
ATOM     65  C   ALA A   9     -98.250  15.969  54.688  1.00 55.75           C  
ATOM     66  CB  ALA A   9    -100.250  15.148  53.438  1.00 55.75           C  
ATOM     67  O   ALA A   9     -97.625  16.625  53.844  1.00 55.75           O  
ATOM     68  N   VAL A  10     -97.625  16.375  55.781  1.00 58.41           N  
ATOM     69  CA  VAL A  10     -96.188  16.219  55.906  1.00 58.41           C  
ATOM     70  C   VAL A  10     -95.812  14.781  55.562  1.00 58.41           C  
ATOM     71  CB  VAL A  10     -95.750  16.562  57.344  1.00 58.41           C  
ATOM     72  O   VAL A  10     -96.375  13.828  56.094  1.00 58.41           O  
ATOM     73  CG1 VAL A  10     -94.188  16.375  57.469  1.00 58.41           C  
ATOM     74  CG2 VAL A  10     -96.125  18.000  57.688  1.00 58.41           C  
ATOM     75  N   LYS A  11     -95.875  14.453  54.250  1.00 59.28           N  
ATOM     76  CA  LYS A  11     -95.188  13.242  53.781  1.00 59.28           C  
ATOM     77  C   LYS A  11     -93.938  12.922  54.656  1.00 59.28           C  
ATOM     78  CB  LYS A  11     -94.750  13.398  52.312  1.00 59.28           C  
ATOM     79  O   LYS A  11     -93.125  13.781  54.875  1.00 59.28           O  
ATOM     80  CG  LYS A  11     -94.750  12.086  51.562  1.00 59.28           C  
ATOM     81  CD  LYS A  11     -94.438  12.312  50.062  1.00 59.28           C  
ATOM     82  CE  LYS A  11     -94.438  11.000  49.312  1.00 59.28           C  
ATOM     83  NZ  LYS A  11     -93.938  11.188  47.906  1.00 59.28           N  
ATOM     84  N   ARG A  12     -94.125  12.289  55.781  1.00 60.78           N  
ATOM     85  CA  ARG A  12     -93.062  11.742  56.594  1.00 60.78           C  
ATOM     86  C   ARG A  12     -92.062  10.961  55.719  1.00 60.78           C  
ATOM     87  CB  ARG A  12     -93.625  10.844  57.688  1.00 60.78           C  
ATOM     88  O   ARG A  12     -92.500  10.055  55.000  1.00 60.78           O  
ATOM     89  CG  ARG A  12     -93.625  11.500  59.062  1.00 60.78           C  
ATOM     90  CD  ARG A  12     -94.000  10.516  60.156  1.00 60.78           C  
ATOM     91  NE  ARG A  12     -94.125  11.172  61.469  1.00 60.78           N  
ATOM     92  NH1 ARG A  12     -94.312   9.211  62.688  1.00 60.78           N  
ATOM     93  NH2 ARG A  12     -94.375  11.234  63.750  1.00 60.78           N  
ATOM     94  CZ  ARG A  12     -94.250  10.539  62.625  1.00 60.78           C  
ATOM     95  N   VAL A  13     -91.312  11.695  54.938  1.00 62.88           N  
ATOM     96  CA  VAL A  13     -90.188  10.984  54.344  1.00 62.88           C  
ATOM     97  C   VAL A  13     -89.500  10.102  55.375  1.00 62.88           C  
ATOM     98  CB  VAL A  13     -89.188  11.961  53.719  1.00 62.88           C  
ATOM     99  O   VAL A  13     -89.312  10.539  56.500  1.00 62.88           O  
ATOM    100  CG1 VAL A  13     -88.000  11.211  53.156  1.00 62.88           C  
ATOM    101  CG2 VAL A  13     -89.875  12.789  52.625  1.00 62.88           C  
ATOM    102  N   SER A  14     -89.875   8.867  55.438  1.00 67.69           N  
ATOM    103  CA  SER A  14     -89.250   7.824  56.219  1.00 67.69           C  
ATOM    104  C   SER A  14     -87.688   8.023  56.219  1.00 67.69           C  
ATOM    105  CB  SER A  14     -89.562   6.441  55.625  1.00 67.69           C  
ATOM    106  O   SER A  14     -87.125   8.414  55.219  1.00 67.69           O  
ATOM    107  OG  SER A  14     -88.438   5.566  55.750  1.00 67.69           O  
ATOM    108  N   LEU A  15     -87.125   8.539  57.281  1.00 72.75           N  
ATOM    109  CA  LEU A  15     -85.688   8.656  57.562  1.00 72.75           C  
ATOM    110  C   LEU A  15     -84.938   7.719  56.688  1.00 72.75           C  
ATOM    111  CB  LEU A  15     -85.438   8.352  59.031  1.00 72.75           C  
ATOM    112  O   LEU A  15     -83.875   8.094  56.156  1.00 72.75           O  
ATOM    113  CG  LEU A  15     -84.000   8.617  59.531  1.00 72.75           C  
ATOM    114  CD1 LEU A  15     -83.688  10.109  59.438  1.00 72.75           C  
ATOM    115  CD2 LEU A  15     -83.812   8.102  60.938  1.00 72.75           C  
ATOM    116  N   LYS A  16     -85.500   6.605  56.375  1.00 76.00           N  
ATOM    117  CA  LYS A  16     -84.812   5.637  55.531  1.00 76.00           C  
ATOM    118  C   LYS A  16     -84.688   6.121  54.094  1.00 76.00           C  
ATOM    119  CB  LYS A  16     -85.500   4.277  55.594  1.00 76.00           C  
ATOM    120  O   LYS A  16     -83.625   5.988  53.500  1.00 76.00           O  
ATOM    121  CG  LYS A  16     -84.625   3.127  56.031  1.00 76.00           C  
ATOM    122  CD  LYS A  16     -85.375   1.804  56.031  1.00 76.00           C  
ATOM    123  CE  LYS A  16     -84.500   0.671  56.562  1.00 76.00           C  
ATOM    124  NZ  LYS A  16     -85.125  -0.665  56.312  1.00 76.00           N  
ATOM    125  N   SER A  17     -85.750   6.758  53.562  1.00 73.06           N  
ATOM    126  CA  SER A  17     -85.750   7.258  52.188  1.00 73.06           C  
ATOM    127  C   SER A  17     -84.875   8.500  52.062  1.00 73.06           C  
ATOM    128  CB  SER A  17     -87.125   7.574  51.719  1.00 73.06           C  
ATOM    129  O   SER A  17     -84.188   8.688  51.031  1.00 73.06           O  
ATOM    130  OG  SER A  17     -87.812   8.430  52.656  1.00 73.06           O  
ATOM    131  N   ALA A  18     -84.812   9.289  53.156  1.00 75.12           N  
ATOM    132  CA  ALA A  18     -84.000  10.484  53.188  1.00 75.12           C  
ATOM    133  C   ALA A  18     -82.500  10.109  53.219  1.00 75.12           C  
ATOM    134  CB  ALA A  18     -84.312  11.359  54.375  1.00 75.12           C  
ATOM    135  O   ALA A  18     -81.688  10.734  52.562  1.00 75.12           O  
ATOM    136  N   ILE A  19     -82.188   9.047  54.000  1.00 79.19           N  
ATOM    137  CA  ILE A  19     -80.812   8.578  54.094  1.00 79.19           C  
ATOM    138  C   ILE A  19     -80.375   7.980  52.750  1.00 79.19           C  
ATOM    139  CB  ILE A  19     -80.625   7.543  55.219  1.00 79.19           C  
ATOM    140  O   ILE A  19     -79.250   8.211  52.281  1.00 79.19           O  
ATOM    141  CG1 ILE A  19     -80.875   8.211  56.594  1.00 79.19           C  
ATOM    142  CG2 ILE A  19     -79.250   6.871  55.125  1.00 79.19           C  
ATOM    143  CD1 ILE A  19     -80.875   7.227  57.750  1.00 79.19           C  
ATOM    144  N   ARG A  20     -81.312   7.266  52.062  1.00 78.06           N  
ATOM    145  CA  ARG A  20     -81.000   6.648  50.750  1.00 78.06           C  
ATOM    146  C   ARG A  20     -80.812   7.707  49.688  1.00 78.06           C  
ATOM    147  CB  ARG A  20     -82.125   5.695  50.344  1.00 78.06           C  
ATOM    148  O   ARG A  20     -79.938   7.578  48.844  1.00 78.06           O  
ATOM    149  CG  ARG A  20     -82.000   4.297  50.938  1.00 78.06           C  
ATOM    150  CD  ARG A  20     -83.125   3.369  50.438  1.00 78.06           C  
ATOM    151  NE  ARG A  20     -83.500   2.406  51.469  1.00 78.06           N  
ATOM    152  NH1 ARG A  20     -85.125   1.364  50.156  1.00 78.06           N  
ATOM    153  NH2 ARG A  20     -84.750   0.650  52.281  1.00 78.06           N  
ATOM    154  CZ  ARG A  20     -84.438   1.476  51.281  1.00 78.06           C  
ATOM    155  N   ALA A  21     -81.562   8.734  49.656  1.00 77.12           N  
ATOM    156  CA  ALA A  21     -81.438   9.820  48.719  1.00 77.12           C  
ATOM    157  C   ALA A  21     -80.125  10.594  48.906  1.00 77.12           C  
ATOM    158  CB  ALA A  21     -82.625  10.758  48.812  1.00 77.12           C  
ATOM    159  O   ALA A  21     -79.500  10.992  47.938  1.00 77.12           O  
ATOM    160  N   TYR A  22     -79.812  10.828  50.219  1.00 77.12           N  
ATOM    161  CA  TYR A  22     -78.562  11.500  50.531  1.00 77.12           C  
ATOM    162  C   TYR A  22     -77.375  10.664  50.094  1.00 77.12           C  
ATOM    163  CB  TYR A  22     -78.500  11.797  52.031  1.00 77.12           C  
ATOM    164  O   TYR A  22     -76.438  11.188  49.562  1.00 77.12           O  
ATOM    165  CG  TYR A  22     -77.188  12.422  52.469  1.00 77.12           C  
ATOM    166  CD1 TYR A  22     -76.250  11.680  53.125  1.00 77.12           C  
ATOM    167  CD2 TYR A  22     -76.938  13.766  52.219  1.00 77.12           C  
ATOM    168  CE1 TYR A  22     -75.000  12.258  53.500  1.00 77.12           C  
ATOM    169  CE2 TYR A  22     -75.750  14.359  52.594  1.00 77.12           C  
ATOM    170  OH  TYR A  22     -73.625  14.172  53.625  1.00 77.12           O  
ATOM    171  CZ  TYR A  22     -74.812  13.594  53.250  1.00 77.12           C  
ATOM    172  N   ASN A  23     -77.500   9.312  50.375  1.00 76.81           N  
ATOM    173  CA  ASN A  23     -76.375   8.438  49.969  1.00 76.81           C  
ATOM    174  C   ASN A  23     -76.250   8.375  48.469  1.00 76.81           C  
ATOM    175  CB  ASN A  23     -76.562   7.031  50.562  1.00 76.81           C  
ATOM    176  O   ASN A  23     -75.125   8.297  47.938  1.00 76.81           O  
ATOM    177  CG  ASN A  23     -76.188   6.930  52.000  1.00 76.81           C  
ATOM    178  ND2 ASN A  23     -76.688   5.902  52.688  1.00 76.81           N  
ATOM    179  OD1 ASN A  23     -75.438   7.773  52.531  1.00 76.81           O  
ATOM    180  N   ARG A  24     -77.312   8.516  47.688  1.00 74.19           N  
ATOM    181  CA  ARG A  24     -77.312   8.500  46.250  1.00 74.19           C  
ATOM    182  C   ARG A  24     -76.688   9.766  45.688  1.00 74.19           C  
ATOM    183  CB  ARG A  24     -78.750   8.352  45.688  1.00 74.19           C  
ATOM    184  O   ARG A  24     -75.938   9.703  44.719  1.00 74.19           O  
ATOM    185  CG  ARG A  24     -79.125   6.918  45.406  1.00 74.19           C  
ATOM    186  CD  ARG A  24     -80.438   6.844  44.656  1.00 74.19           C  
ATOM    187  NE  ARG A  24     -81.562   6.684  45.562  1.00 74.19           N  
ATOM    188  NH1 ARG A  24     -83.188   6.750  43.906  1.00 74.19           N  
ATOM    189  NH2 ARG A  24     -83.812   6.496  46.094  1.00 74.19           N  
ATOM    190  CZ  ARG A  24     -82.875   6.645  45.188  1.00 74.19           C  
ATOM    191  N   LYS A  25     -77.000  10.906  46.344  1.00 72.19           N  
ATOM    192  CA  LYS A  25     -76.438  12.172  45.906  1.00 72.19           C  
ATOM    193  C   LYS A  25     -74.938  12.219  46.188  1.00 72.19           C  
ATOM    194  CB  LYS A  25     -77.125  13.352  46.594  1.00 72.19           C  
ATOM    195  O   LYS A  25     -74.188  12.727  45.375  1.00 72.19           O  
ATOM    196  CG  LYS A  25     -76.812  14.703  46.000  1.00 72.19           C  
ATOM    197  CD  LYS A  25     -77.625  15.812  46.625  1.00 72.19           C  
ATOM    198  CE  LYS A  25     -77.312  17.172  46.031  1.00 72.19           C  
ATOM    199  NZ  LYS A  25     -78.062  18.281  46.719  1.00 72.19           N  
ATOM    200  N   MET A  26     -74.562  11.641  47.375  1.00 73.94           N  
ATOM    201  CA  MET A  26     -73.125  11.641  47.750  1.00 73.94           C  
ATOM    202  C   MET A  26     -72.375  10.641  46.906  1.00 73.94           C  
ATOM    203  CB  MET A  26     -72.938  11.320  49.219  1.00 73.94           C  
ATOM    204  O   MET A  26     -71.188  10.859  46.594  1.00 73.94           O  
ATOM    205  CG  MET A  26     -73.375  12.453  50.156  1.00 73.94           C  
ATOM    206  SD  MET A  26     -71.938  13.297  50.906  1.00 73.94           S  
ATOM    207  CE  MET A  26     -71.562  12.156  52.250  1.00 73.94           C  
ATOM    208  N   ARG A  27     -73.062   9.531  46.531  1.00 69.81           N  
ATOM    209  CA  ARG A  27     -72.375   8.508  45.719  1.00 69.81           C  
ATOM    210  C   ARG A  27     -72.125   9.008  44.312  1.00 69.81           C  
ATOM    211  CB  ARG A  27     -73.250   7.234  45.688  1.00 69.81           C  
ATOM    212  O   ARG A  27     -71.125   8.648  43.688  1.00 69.81           O  
ATOM    213  CG  ARG A  27     -73.062   6.336  46.906  1.00 69.81           C  
ATOM    214  CD  ARG A  27     -73.938   5.078  46.781  1.00 69.81           C  
ATOM    215  NE  ARG A  27     -73.312   4.074  45.938  1.00 69.81           N  
ATOM    216  NH1 ARG A  27     -74.312   2.270  46.969  1.00 69.81           N  
ATOM    217  NH2 ARG A  27     -72.875   1.940  45.188  1.00 69.81           N  
ATOM    218  CZ  ARG A  27     -73.500   2.764  46.031  1.00 69.81           C  
ATOM    219  N   ARG A  28     -73.062   9.898  43.719  1.00 72.38           N  
ATOM    220  CA  ARG A  28     -72.875  10.398  42.375  1.00 72.38           C  
ATOM    221  C   ARG A  28     -71.750  11.391  42.281  1.00 72.38           C  
ATOM    222  CB  ARG A  28     -74.188  11.047  41.875  1.00 72.38           C  
ATOM    223  O   ARG A  28     -71.062  11.492  41.250  1.00 72.38           O  
ATOM    224  CG  ARG A  28     -75.250  10.047  41.531  1.00 72.38           C  
ATOM    225  CD  ARG A  28     -76.438  10.719  40.844  1.00 72.38           C  
ATOM    226  NE  ARG A  28     -77.500   9.758  40.500  1.00 72.38           N  
ATOM    227  NH1 ARG A  28     -78.938  11.328  39.562  1.00 72.38           N  
ATOM    228  NH2 ARG A  28     -79.500   9.117  39.625  1.00 72.38           N  
ATOM    229  CZ  ARG A  28     -78.625  10.070  39.906  1.00 72.38           C  
ATOM    230  N   ARG A  29     -71.500  12.156  43.438  1.00 73.25           N  
ATOM    231  CA  ARG A  29     -70.438  13.133  43.406  1.00 73.25           C  
ATOM    232  C   ARG A  29     -69.062  12.445  43.438  1.00 73.25           C  
ATOM    233  CB  ARG A  29     -70.562  14.102  44.594  1.00 73.25           C  
ATOM    234  O   ARG A  29     -68.062  12.922  42.844  1.00 73.25           O  
ATOM    235  CG  ARG A  29     -71.688  15.070  44.469  1.00 73.25           C  
ATOM    236  CD  ARG A  29     -71.688  16.109  45.594  1.00 73.25           C  
ATOM    237  NE  ARG A  29     -72.875  16.984  45.531  1.00 73.25           N  
ATOM    238  NH1 ARG A  29     -72.562  17.875  47.656  1.00 73.25           N  
ATOM    239  NH2 ARG A  29     -74.312  18.562  46.344  1.00 73.25           N  
ATOM    240  CZ  ARG A  29     -73.250  17.797  46.500  1.00 73.25           C  
ATOM    241  N   GLY A  30     -68.938  11.242  44.094  1.00 78.25           N  
ATOM    242  CA  GLY A  30     -67.688  10.508  44.156  1.00 78.25           C  
ATOM    243  C   GLY A  30     -67.375   9.789  42.844  1.00 78.25           C  
ATOM    244  O   GLY A  30     -66.188   9.641  42.500  1.00 78.25           O  
ATOM    245  N   LEU A  31     -68.500   9.492  42.031  1.00 80.62           N  
ATOM    246  CA  LEU A  31     -68.375   8.742  40.781  1.00 80.62           C  
ATOM    247  C   LEU A  31     -67.812   9.625  39.688  1.00 80.62           C  
ATOM    248  CB  LEU A  31     -69.750   8.195  40.312  1.00 80.62           C  
ATOM    249  O   LEU A  31     -66.938   9.172  38.906  1.00 80.62           O  
ATOM    250  CG  LEU A  31     -69.688   6.801  39.688  1.00 80.62           C  
ATOM    251  CD1 LEU A  31     -70.250   5.766  40.656  1.00 80.62           C  
ATOM    252  CD2 LEU A  31     -70.500   6.801  38.375  1.00 80.62           C  
ATOM    253  N   ALA A  32     -68.125  10.961  39.656  1.00 83.06           N  
ATOM    254  CA  ALA A  32     -67.625  11.883  38.656  1.00 83.06           C  
ATOM    255  C   ALA A  32     -66.125  12.180  38.938  1.00 83.06           C  
ATOM    256  CB  ALA A  32     -68.438  13.180  38.656  1.00 83.06           C  
ATOM    257  O   ALA A  32     -65.312  12.305  38.000  1.00 83.06           O  
ATOM    258  N   GLY A  33     -65.688  12.305  40.250  1.00 88.06           N  
ATOM    259  CA  GLY A  33     -64.312  12.500  40.656  1.00 88.06           C  
ATOM    260  C   GLY A  33     -63.406  11.344  40.281  1.00 88.06           C  
ATOM    261  O   GLY A  33     -62.281  11.547  39.812  1.00 88.06           O  
ATOM    262  N   LEU A  34     -64.062  10.148  40.438  1.00 89.38           N  
ATOM    263  CA  LEU A  34     -63.344   8.938  40.094  1.00 89.38           C  
ATOM    264  C   LEU A  34     -63.094   8.883  38.594  1.00 89.38           C  
ATOM    265  CB  LEU A  34     -64.125   7.691  40.531  1.00 89.38           C  
ATOM    266  O   LEU A  34     -62.031   8.477  38.156  1.00 89.38           O  
ATOM    267  CG  LEU A  34     -63.438   6.348  40.312  1.00 89.38           C  
ATOM    268  CD1 LEU A  34     -63.406   5.523  41.594  1.00 89.38           C  
ATOM    269  CD2 LEU A  34     -64.125   5.582  39.188  1.00 89.38           C  
ATOM    270  N   ASP A  35     -64.062   9.375  37.719  1.00 91.06           N  
ATOM    271  CA  ASP A  35     -63.938   9.375  36.250  1.00 91.06           C  
ATOM    272  C   ASP A  35     -62.844  10.312  35.812  1.00 91.06           C  
ATOM    273  CB  ASP A  35     -65.250   9.789  35.625  1.00 91.06           C  
ATOM    274  O   ASP A  35     -62.031   9.945  34.938  1.00 91.06           O  
ATOM    275  CG  ASP A  35     -65.375   9.367  34.156  1.00 91.06           C  
ATOM    276  OD1 ASP A  35     -64.750   8.391  33.750  1.00 91.06           O  
ATOM    277  OD2 ASP A  35     -66.125  10.031  33.406  1.00 91.06           O  
ATOM    278  N   THR A  36     -62.750  11.523  36.375  1.00 92.88           N  
ATOM    279  CA  THR A  36     -61.719  12.492  36.031  1.00 92.88           C  
ATOM    280  C   THR A  36     -60.344  12.016  36.500  1.00 92.88           C  
ATOM    281  CB  THR A  36     -62.000  13.875  36.656  1.00 92.88           C  
ATOM    282  O   THR A  36     -59.344  12.219  35.844  1.00 92.88           O  
ATOM    283  CG2 THR A  36     -63.250  14.492  36.031  1.00 92.88           C  
ATOM    284  OG1 THR A  36     -62.219  13.727  38.062  1.00 92.88           O  
ATOM    285  N   ALA A  37     -60.219  11.289  37.719  1.00 94.38           N  
ATOM    286  CA  ALA A  37     -58.969  10.773  38.250  1.00 94.38           C  
ATOM    287  C   ALA A  37     -58.344   9.727  37.312  1.00 94.38           C  
ATOM    288  CB  ALA A  37     -59.188  10.188  39.656  1.00 94.38           C  
ATOM    289  O   ALA A  37     -57.156   9.719  37.094  1.00 94.38           O  
ATOM    290  N   ILE A  38     -59.250   8.805  36.750  1.00 93.69           N  
ATOM    291  CA  ILE A  38     -58.781   7.746  35.844  1.00 93.69           C  
ATOM    292  C   ILE A  38     -58.281   8.352  34.562  1.00 93.69           C  
ATOM    293  CB  ILE A  38     -59.906   6.715  35.562  1.00 93.69           C  
ATOM    294  O   ILE A  38     -57.250   7.938  34.031  1.00 93.69           O  
ATOM    295  CG1 ILE A  38     -60.250   5.930  36.844  1.00 93.69           C  
ATOM    296  CG2 ILE A  38     -59.469   5.770  34.438  1.00 93.69           C  
ATOM    297  CD1 ILE A  38     -61.469   5.023  36.688  1.00 93.69           C  
ATOM    298  N   ILE A  39     -58.938   9.414  34.000  1.00 94.38           N  
ATOM    299  CA  ILE A  39     -58.531  10.148  32.812  1.00 94.38           C  
ATOM    300  C   ILE A  39     -57.188  10.828  33.094  1.00 94.38           C  
ATOM    301  CB  ILE A  39     -59.562  11.188  32.406  1.00 94.38           C  
ATOM    302  O   ILE A  39     -56.281  10.820  32.250  1.00 94.38           O  
ATOM    303  CG1 ILE A  39     -60.875  10.492  32.000  1.00 94.38           C  
ATOM    304  CG2 ILE A  39     -59.031  12.055  31.250  1.00 94.38           C  
ATOM    305  CD1 ILE A  39     -62.062  11.445  31.797  1.00 94.38           C  
ATOM    306  N   LEU A  40     -57.031  11.398  34.312  1.00 94.88           N  
ATOM    307  CA  LEU A  40     -55.781  12.039  34.688  1.00 94.88           C  
ATOM    308  C   LEU A  40     -54.656  11.023  34.781  1.00 94.88           C  
ATOM    309  CB  LEU A  40     -55.938  12.750  36.031  1.00 94.88           C  
ATOM    310  O   LEU A  40     -53.531  11.289  34.312  1.00 94.88           O  
ATOM    311  CG  LEU A  40     -54.719  13.508  36.562  1.00 94.88           C  
ATOM    312  CD1 LEU A  40     -54.469  14.750  35.719  1.00 94.88           C  
ATOM    313  CD2 LEU A  40     -54.906  13.898  38.031  1.00 94.88           C  
ATOM    314  N   ILE A  41     -54.875   9.734  35.375  1.00 94.44           N  
ATOM    315  CA  ILE A  41     -53.875   8.695  35.469  1.00 94.44           C  
ATOM    316  C   ILE A  41     -53.469   8.219  34.094  1.00 94.44           C  
ATOM    317  CB  ILE A  41     -54.375   7.500  36.312  1.00 94.44           C  
ATOM    318  O   ILE A  41     -52.281   8.047  33.812  1.00 94.44           O  
ATOM    319  CG1 ILE A  41     -54.562   7.918  37.781  1.00 94.44           C  
ATOM    320  CG2 ILE A  41     -53.438   6.309  36.219  1.00 94.44           C  
ATOM    321  CD1 ILE A  41     -55.250   6.867  38.656  1.00 94.44           C  
ATOM    322  N   ALA A  42     -54.500   8.008  33.156  1.00 95.69           N  
ATOM    323  CA  ALA A  42     -54.219   7.590  31.797  1.00 95.69           C  
ATOM    324  C   ALA A  42     -53.375   8.641  31.062  1.00 95.69           C  
ATOM    325  CB  ALA A  42     -55.500   7.312  31.047  1.00 95.69           C  
ATOM    326  O   ALA A  42     -52.469   8.305  30.312  1.00 95.69           O  
ATOM    327  N   PHE A  43     -53.594   9.906  31.219  1.00 94.62           N  
ATOM    328  CA  PHE A  43     -52.875  11.008  30.578  1.00 94.62           C  
ATOM    329  C   PHE A  43     -51.438  11.055  31.031  1.00 94.62           C  
ATOM    330  CB  PHE A  43     -53.562  12.344  30.891  1.00 94.62           C  
ATOM    331  O   PHE A  43     -50.531  11.188  30.219  1.00 94.62           O  
ATOM    332  CG  PHE A  43     -52.906  13.531  30.234  1.00 94.62           C  
ATOM    333  CD1 PHE A  43     -52.156  14.414  30.984  1.00 94.62           C  
ATOM    334  CD2 PHE A  43     -53.062  13.758  28.875  1.00 94.62           C  
ATOM    335  CE1 PHE A  43     -51.531  15.516  30.375  1.00 94.62           C  
ATOM    336  CE2 PHE A  43     -52.469  14.852  28.266  1.00 94.62           C  
ATOM    337  CZ  PHE A  43     -51.688  15.734  29.016  1.00 94.62           C  
ATOM    338  N   ILE A  44     -51.188  10.875  32.312  1.00 96.06           N  
ATOM    339  CA  ILE A  44     -49.844  10.914  32.875  1.00 96.06           C  
ATOM    340  C   ILE A  44     -49.031   9.703  32.406  1.00 96.06           C  
ATOM    341  CB  ILE A  44     -49.875  10.953  34.438  1.00 96.06           C  
ATOM    342  O   ILE A  44     -47.844   9.812  32.094  1.00 96.06           O  
ATOM    343  CG1 ILE A  44     -50.438  12.289  34.906  1.00 96.06           C  
ATOM    344  CG2 ILE A  44     -48.469  10.695  35.031  1.00 96.06           C  
ATOM    345  CD1 ILE A  44     -50.750  12.328  36.406  1.00 96.06           C  
ATOM    346  N   ILE A  45     -49.719   8.477  32.312  1.00 96.50           N  
ATOM    347  CA  ILE A  45     -49.062   7.254  31.859  1.00 96.50           C  
ATOM    348  C   ILE A  45     -48.656   7.410  30.406  1.00 96.50           C  
ATOM    349  CB  ILE A  45     -50.000   6.027  32.031  1.00 96.50           C  
ATOM    350  O   ILE A  45     -47.500   7.094  30.047  1.00 96.50           O  
ATOM    351  CG1 ILE A  45     -50.250   5.719  33.500  1.00 96.50           C  
ATOM    352  CG2 ILE A  45     -49.406   4.812  31.297  1.00 96.50           C  
ATOM    353  CD1 ILE A  45     -51.219   4.586  33.750  1.00 96.50           C  
ATOM    354  N   THR A  46     -49.594   7.980  29.547  1.00 96.19           N  
ATOM    355  CA  THR A  46     -49.281   8.211  28.141  1.00 96.19           C  
ATOM    356  C   THR A  46     -48.094   9.188  28.000  1.00 96.19           C  
ATOM    357  CB  THR A  46     -50.500   8.742  27.375  1.00 96.19           C  
ATOM    358  O   THR A  46     -47.188   8.977  27.188  1.00 96.19           O  
ATOM    359  CG2 THR A  46     -50.188   8.875  25.875  1.00 96.19           C  
ATOM    360  OG1 THR A  46     -51.594   7.840  27.547  1.00 96.19           O  
ATOM    361  N   ALA A  47     -48.156  10.359  28.719  1.00 97.25           N  
ATOM    362  CA  ALA A  47     -47.062  11.336  28.719  1.00 97.25           C  
ATOM    363  C   ALA A  47     -45.750  10.688  29.125  1.00 97.25           C  
ATOM    364  CB  ALA A  47     -47.375  12.492  29.656  1.00 97.25           C  
ATOM    365  O   ALA A  47     -44.688  10.961  28.531  1.00 97.25           O  
ATOM    366  N   SER A  48     -45.812   9.734  30.219  1.00 96.44           N  
ATOM    367  CA  SER A  48     -44.594   9.047  30.688  1.00 96.44           C  
ATOM    368  C   SER A  48     -44.031   8.141  29.609  1.00 96.44           C  
ATOM    369  CB  SER A  48     -44.906   8.219  31.938  1.00 96.44           C  
ATOM    370  O   SER A  48     -42.812   8.102  29.406  1.00 96.44           O  
ATOM    371  OG  SER A  48     -45.781   7.141  31.625  1.00 96.44           O  
ATOM    372  N   VAL A  49     -44.844   7.441  28.875  1.00 97.00           N  
ATOM    373  CA  VAL A  49     -44.375   6.547  27.812  1.00 97.00           C  
ATOM    374  C   VAL A  49     -43.750   7.359  26.688  1.00 97.00           C  
ATOM    375  CB  VAL A  49     -45.531   5.660  27.281  1.00 97.00           C  
ATOM    376  O   VAL A  49     -42.688   7.008  26.172  1.00 97.00           O  
ATOM    377  CG1 VAL A  49     -45.062   4.895  26.031  1.00 97.00           C  
ATOM    378  CG2 VAL A  49     -46.000   4.691  28.359  1.00 97.00           C  
ATOM    379  N   LEU A  50     -44.406   8.477  26.250  1.00 96.06           N  
ATOM    380  CA  LEU A  50     -43.906   9.344  25.203  1.00 96.06           C  
ATOM    381  C   LEU A  50     -42.562   9.961  25.625  1.00 96.06           C  
ATOM    382  CB  LEU A  50     -44.906  10.453  24.875  1.00 96.06           C  
ATOM    383  O   LEU A  50     -41.656  10.086  24.797  1.00 96.06           O  
ATOM    384  CG  LEU A  50     -46.156  10.016  24.141  1.00 96.06           C  
ATOM    385  CD1 LEU A  50     -47.125  11.188  24.016  1.00 96.06           C  
ATOM    386  CD2 LEU A  50     -45.812   9.461  22.766  1.00 96.06           C  
ATOM    387  N   ALA A  51     -42.438  10.414  26.922  1.00 97.50           N  
ATOM    388  CA  ALA A  51     -41.188  10.953  27.438  1.00 97.50           C  
ATOM    389  C   ALA A  51     -40.062   9.898  27.406  1.00 97.50           C  
ATOM    390  CB  ALA A  51     -41.375  11.477  28.859  1.00 97.50           C  
ATOM    391  O   ALA A  51     -38.938  10.203  27.062  1.00 97.50           O  
ATOM    392  N   TYR A  52     -40.438   8.719  27.797  1.00 96.56           N  
ATOM    393  CA  TYR A  52     -39.469   7.625  27.766  1.00 96.56           C  
ATOM    394  C   TYR A  52     -38.969   7.375  26.359  1.00 96.56           C  
ATOM    395  CB  TYR A  52     -40.094   6.344  28.328  1.00 96.56           C  
ATOM    396  O   TYR A  52     -37.750   7.250  26.141  1.00 96.56           O  
ATOM    397  CG  TYR A  52     -39.219   5.129  28.203  1.00 96.56           C  
ATOM    398  CD1 TYR A  52     -39.438   4.195  27.188  1.00 96.56           C  
ATOM    399  CD2 TYR A  52     -38.188   4.910  29.094  1.00 96.56           C  
ATOM    400  CE1 TYR A  52     -38.625   3.074  27.062  1.00 96.56           C  
ATOM    401  CE2 TYR A  52     -37.375   3.791  28.984  1.00 96.56           C  
ATOM    402  OH  TYR A  52     -36.781   1.771  27.859  1.00 96.56           O  
ATOM    403  CZ  TYR A  52     -37.594   2.881  27.969  1.00 96.56           C  
ATOM    404  N   VAL A  53     -39.844   7.309  25.328  1.00 96.62           N  
ATOM    405  CA  VAL A  53     -39.469   7.098  23.938  1.00 96.62           C  
ATOM    406  C   VAL A  53     -38.625   8.258  23.453  1.00 96.62           C  
ATOM    407  CB  VAL A  53     -40.719   6.945  23.047  1.00 96.62           C  
ATOM    408  O   VAL A  53     -37.594   8.047  22.781  1.00 96.62           O  
ATOM    409  CG1 VAL A  53     -40.344   6.891  21.562  1.00 96.62           C  
ATOM    410  CG2 VAL A  53     -41.531   5.699  23.438  1.00 96.62           C  
ATOM    411  N   ALA A  54     -39.062   9.484  23.750  1.00 96.94           N  
ATOM    412  CA  ALA A  54     -38.312  10.672  23.344  1.00 96.94           C  
ATOM    413  C   ALA A  54     -36.906  10.656  23.906  1.00 96.94           C  
ATOM    414  CB  ALA A  54     -39.031  11.938  23.797  1.00 96.94           C  
ATOM    415  O   ALA A  54     -35.938  10.953  23.203  1.00 96.94           O  
ATOM    416  N   VAL A  55     -36.719  10.320  25.172  1.00 97.38           N  
ATOM    417  CA  VAL A  55     -35.406  10.273  25.797  1.00 97.38           C  
ATOM    418  C   VAL A  55     -34.562   9.172  25.156  1.00 97.38           C  
ATOM    419  CB  VAL A  55     -35.500  10.039  27.328  1.00 97.38           C  
ATOM    420  O   VAL A  55     -33.375   9.383  24.859  1.00 97.38           O  
ATOM    421  CG1 VAL A  55     -34.156   9.750  27.922  1.00 97.38           C  
ATOM    422  CG2 VAL A  55     -36.156  11.250  28.000  1.00 97.38           C  
ATOM    423  N   ASN A  56     -35.219   7.953  24.969  1.00 97.62           N  
ATOM    424  CA  ASN A  56     -34.469   6.852  24.359  1.00 97.62           C  
ATOM    425  C   ASN A  56     -34.031   7.191  22.938  1.00 97.62           C  
ATOM    426  CB  ASN A  56     -35.312   5.574  24.359  1.00 97.62           C  
ATOM    427  O   ASN A  56     -32.906   6.887  22.547  1.00 97.62           O  
ATOM    428  CG  ASN A  56     -35.375   4.922  25.734  1.00 97.62           C  
ATOM    429  ND2 ASN A  56     -36.438   4.160  25.969  1.00 97.62           N  
ATOM    430  OD1 ASN A  56     -34.469   5.102  26.562  1.00 97.62           O  
ATOM    431  N   MET A  57     -34.906   7.793  22.219  1.00 96.50           N  
ATOM    432  CA  MET A  57     -34.562   8.211  20.859  1.00 96.50           C  
ATOM    433  C   MET A  57     -33.500   9.297  20.875  1.00 96.50           C  
ATOM    434  CB  MET A  57     -35.812   8.719  20.141  1.00 96.50           C  
ATOM    435  O   MET A  57     -32.625   9.312  20.016  1.00 96.50           O  
ATOM    436  CG  MET A  57     -36.781   7.613  19.750  1.00 96.50           C  
ATOM    437  SD  MET A  57     -36.062   6.473  18.500  1.00 96.50           S  
ATOM    438  CE  MET A  57     -37.406   5.254  18.375  1.00 96.50           C  
ATOM    439  N   GLY A  58     -33.656  10.211  21.875  1.00 96.75           N  
ATOM    440  CA  GLY A  58     -32.594  11.203  22.047  1.00 96.75           C  
ATOM    441  C   GLY A  58     -31.250  10.594  22.312  1.00 96.75           C  
ATOM    442  O   GLY A  58     -30.250  11.008  21.719  1.00 96.75           O  
ATOM    443  N   LEU A  59     -31.188   9.633  23.188  1.00 96.75           N  
ATOM    444  CA  LEU A  59     -29.938   8.961  23.500  1.00 96.75           C  
ATOM    445  C   LEU A  59     -29.406   8.211  22.281  1.00 96.75           C  
ATOM    446  CB  LEU A  59     -30.125   7.984  24.672  1.00 96.75           C  
ATOM    447  O   LEU A  59     -28.188   8.219  22.016  1.00 96.75           O  
ATOM    448  CG  LEU A  59     -30.359   8.609  26.047  1.00 96.75           C  
ATOM    449  CD1 LEU A  59     -30.656   7.527  27.078  1.00 96.75           C  
ATOM    450  CD2 LEU A  59     -29.156   9.438  26.469  1.00 96.75           C  
ATOM    451  N   PHE A  60     -30.312   7.559  21.531  1.00 95.94           N  
ATOM    452  CA  PHE A  60     -29.938   6.848  20.312  1.00 95.94           C  
ATOM    453  C   PHE A  60     -29.328   7.801  19.297  1.00 95.94           C  
ATOM    454  CB  PHE A  60     -31.156   6.133  19.719  1.00 95.94           C  
ATOM    455  O   PHE A  60     -28.297   7.496  18.688  1.00 95.94           O  
ATOM    456  CG  PHE A  60     -30.859   5.430  18.406  1.00 95.94           C  
ATOM    457  CD1 PHE A  60     -31.203   6.008  17.203  1.00 95.94           C  
ATOM    458  CD2 PHE A  60     -30.234   4.191  18.406  1.00 95.94           C  
ATOM    459  CE1 PHE A  60     -30.938   5.359  16.000  1.00 95.94           C  
ATOM    460  CE2 PHE A  60     -29.953   3.537  17.219  1.00 95.94           C  
ATOM    461  CZ  PHE A  60     -30.312   4.125  16.000  1.00 95.94           C  
ATOM    462  N   VAL A  61     -29.938   8.969  19.047  1.00 96.44           N  
ATOM    463  CA  VAL A  61     -29.453   9.977  18.109  1.00 96.44           C  
ATOM    464  C   VAL A  61     -28.094  10.484  18.562  1.00 96.44           C  
ATOM    465  CB  VAL A  61     -30.453  11.148  17.984  1.00 96.44           C  
ATOM    466  O   VAL A  61     -27.188  10.656  17.734  1.00 96.44           O  
ATOM    467  CG1 VAL A  61     -29.828  12.305  17.203  1.00 96.44           C  
ATOM    468  CG2 VAL A  61     -31.750  10.688  17.328  1.00 96.44           C  
ATOM    469  N   THR A  62     -27.938  10.688  19.891  1.00 95.81           N  
ATOM    470  CA  THR A  62     -26.656  11.141  20.406  1.00 95.81           C  
ATOM    471  C   THR A  62     -25.578  10.086  20.203  1.00 95.81           C  
ATOM    472  CB  THR A  62     -26.766  11.500  21.906  1.00 95.81           C  
ATOM    473  O   THR A  62     -24.438  10.406  19.875  1.00 95.81           O  
ATOM    474  CG2 THR A  62     -25.453  12.094  22.422  1.00 95.81           C  
ATOM    475  OG1 THR A  62     -27.812  12.453  22.094  1.00 95.81           O  
ATOM    476  N   GLN A  63     -25.938   8.828  20.422  1.00 96.38           N  
ATOM    477  CA  GLN A  63     -24.984   7.750  20.188  1.00 96.38           C  
ATOM    478  C   GLN A  63     -24.609   7.656  18.719  1.00 96.38           C  
ATOM    479  CB  GLN A  63     -25.562   6.418  20.672  1.00 96.38           C  
ATOM    480  O   GLN A  63     -23.438   7.430  18.375  1.00 96.38           O  
ATOM    481  CG  GLN A  63     -25.688   6.309  22.188  1.00 96.38           C  
ATOM    482  CD  GLN A  63     -26.281   4.988  22.641  1.00 96.38           C  
ATOM    483  NE2 GLN A  63     -26.094   4.656  23.906  1.00 96.38           N  
ATOM    484  OE1 GLN A  63     -26.906   4.277  21.844  1.00 96.38           O  
ATOM    485  N   LYS A  64     -25.594   7.770  17.906  1.00 95.00           N  
ATOM    486  CA  LYS A  64     -25.312   7.766  16.469  1.00 95.00           C  
ATOM    487  C   LYS A  64     -24.438   8.953  16.062  1.00 95.00           C  
ATOM    488  CB  LYS A  64     -26.625   7.785  15.672  1.00 95.00           C  
ATOM    489  O   LYS A  64     -23.516   8.812  15.266  1.00 95.00           O  
ATOM    490  CG  LYS A  64     -26.438   7.617  14.172  1.00 95.00           C  
ATOM    491  CD  LYS A  64     -27.734   7.188  13.492  1.00 95.00           C  
ATOM    492  CE  LYS A  64     -27.516   6.926  12.008  1.00 95.00           C  
ATOM    493  NZ  LYS A  64     -28.812   6.602  11.312  1.00 95.00           N  
ATOM    494  N   ALA A  65     -24.781  10.156  16.578  1.00 95.38           N  
ATOM    495  CA  ALA A  65     -23.969  11.352  16.328  1.00 95.38           C  
ATOM    496  C   ALA A  65     -22.531  11.141  16.781  1.00 95.38           C  
ATOM    497  CB  ALA A  65     -24.578  12.562  17.031  1.00 95.38           C  
ATOM    498  O   ALA A  65     -21.594  11.523  16.094  1.00 95.38           O  
ATOM    499  N   LYS A  66     -22.359  10.594  17.969  1.00 94.44           N  
ATOM    500  CA  LYS A  66     -21.031  10.305  18.484  1.00 94.44           C  
ATOM    501  C   LYS A  66     -20.266   9.367  17.562  1.00 94.44           C  
ATOM    502  CB  LYS A  66     -21.109   9.695  19.891  1.00 94.44           C  
ATOM    503  O   LYS A  66     -19.078   9.570  17.297  1.00 94.44           O  
ATOM    504  CG  LYS A  66     -19.766   9.422  20.531  1.00 94.44           C  
ATOM    505  CD  LYS A  66     -19.922   8.820  21.922  1.00 94.44           C  
ATOM    506  CE  LYS A  66     -18.562   8.516  22.562  1.00 94.44           C  
ATOM    507  NZ  LYS A  66     -18.719   7.902  23.906  1.00 94.44           N  
ATOM    508  N   SER A  67     -20.859   8.281  17.109  1.00 92.00           N  
ATOM    509  CA  SER A  67     -20.250   7.332  16.188  1.00 92.00           C  
ATOM    510  C   SER A  67     -19.859   8.008  14.883  1.00 92.00           C  
ATOM    511  CB  SER A  67     -21.219   6.176  15.906  1.00 92.00           C  
ATOM    512  O   SER A  67     -18.781   7.750  14.352  1.00 92.00           O  
ATOM    513  OG  SER A  67     -20.672   5.297  14.938  1.00 92.00           O  
ATOM    514  N   THR A  68     -20.688   8.867  14.305  1.00 90.44           N  
ATOM    515  CA  THR A  68     -20.391   9.594  13.070  1.00 90.44           C  
ATOM    516  C   THR A  68     -19.203  10.523  13.266  1.00 90.44           C  
ATOM    517  CB  THR A  68     -21.609  10.406  12.594  1.00 90.44           C  
ATOM    518  O   THR A  68     -18.328  10.609  12.398  1.00 90.44           O  
ATOM    519  CG2 THR A  68     -21.297  11.172  11.320  1.00 90.44           C  
ATOM    520  OG1 THR A  68     -22.703   9.516  12.344  1.00 90.44           O  
ATOM    521  N   ILE A  69     -19.188  11.242  14.359  1.00 89.88           N  
ATOM    522  CA  ILE A  69     -18.094  12.148  14.672  1.00 89.88           C  
ATOM    523  C   ILE A  69     -16.781  11.359  14.797  1.00 89.88           C  
ATOM    524  CB  ILE A  69     -18.359  12.945  15.977  1.00 89.88           C  
ATOM    525  O   ILE A  69     -15.758  11.766  14.258  1.00 89.88           O  
ATOM    526  CG1 ILE A  69     -19.500  13.945  15.766  1.00 89.88           C  
ATOM    527  CG2 ILE A  69     -17.094  13.648  16.453  1.00 89.88           C  
ATOM    528  CD1 ILE A  69     -20.000  14.586  17.047  1.00 89.88           C  
ATOM    529  N   THR A  70     -16.812  10.266  15.469  1.00 86.25           N  
ATOM    530  CA  THR A  70     -15.625   9.422  15.648  1.00 86.25           C  
ATOM    531  C   THR A  70     -15.133   8.891  14.305  1.00 86.25           C  
ATOM    532  CB  THR A  70     -15.930   8.242  16.594  1.00 86.25           C  
ATOM    533  O   THR A  70     -13.930   8.898  14.031  1.00 86.25           O  
ATOM    534  CG2 THR A  70     -14.695   7.363  16.781  1.00 86.25           C  
ATOM    535  OG1 THR A  70     -16.344   8.750  17.875  1.00 86.25           O  
ATOM    536  N   LYS A  71     -16.062   8.406  13.461  1.00 82.44           N  
ATOM    537  CA  LYS A  71     -15.688   7.934  12.133  1.00 82.44           C  
ATOM    538  C   LYS A  71     -15.156   9.078  11.273  1.00 82.44           C  
ATOM    539  CB  LYS A  71     -16.875   7.266  11.445  1.00 82.44           C  
ATOM    540  O   LYS A  71     -14.234   8.891  10.477  1.00 82.44           O  
ATOM    541  CG  LYS A  71     -17.219   5.887  11.992  1.00 82.44           C  
ATOM    542  CD  LYS A  71     -18.359   5.238  11.211  1.00 82.44           C  
ATOM    543  CE  LYS A  71     -18.703   3.867  11.766  1.00 82.44           C  
ATOM    544  NZ  LYS A  71     -19.844   3.246  11.031  1.00 82.44           N  
ATOM    545  N   GLY A  72     -15.789  10.242  11.445  1.00 84.50           N  
ATOM    546  CA  GLY A  72     -15.281  11.430  10.766  1.00 84.50           C  
ATOM    547  C   GLY A  72     -13.859  11.773  11.156  1.00 84.50           C  
ATOM    548  O   GLY A  72     -13.047  12.156  10.305  1.00 84.50           O  
ATOM    549  N   GLU A  73     -13.602  11.711  12.391  1.00 84.31           N  
ATOM    550  CA  GLU A  73     -12.250  11.961  12.883  1.00 84.31           C  
ATOM    551  C   GLU A  73     -11.258  10.938  12.320  1.00 84.31           C  
ATOM    552  CB  GLU A  73     -12.219  11.930  14.414  1.00 84.31           C  
ATOM    553  O   GLU A  73     -10.141  11.297  11.945  1.00 84.31           O  
ATOM    554  CG  GLU A  73     -10.883  12.336  15.008  1.00 84.31           C  
ATOM    555  CD  GLU A  73     -10.859  12.281  16.531  1.00 84.31           C  
ATOM    556  OE1 GLU A  73      -9.766  12.359  17.125  1.00 84.31           O  
ATOM    557  OE2 GLU A  73     -11.953  12.156  17.125  1.00 84.31           O  
ATOM    558  N   GLU A  74     -11.656   9.711  12.266  1.00 80.06           N  
ATOM    559  CA  GLU A  74     -10.812   8.641  11.734  1.00 80.06           C  
ATOM    560  C   GLU A  74     -10.500   8.859  10.258  1.00 80.06           C  
ATOM    561  CB  GLU A  74     -11.484   7.277  11.938  1.00 80.06           C  
ATOM    562  O   GLU A  74      -9.375   8.641   9.812  1.00 80.06           O  
ATOM    563  CG  GLU A  74     -11.477   6.793  13.375  1.00 80.06           C  
ATOM    564  CD  GLU A  74     -12.156   5.449  13.562  1.00 80.06           C  
ATOM    565  OE1 GLU A  74     -12.117   4.898  14.688  1.00 80.06           O  
ATOM    566  OE2 GLU A  74     -12.734   4.941  12.578  1.00 80.06           O  
ATOM    567  N   THR A  75     -11.531   9.312   9.516  1.00 76.62           N  
ATOM    568  CA  THR A  75     -11.383   9.547   8.086  1.00 76.62           C  
ATOM    569  C   THR A  75     -10.531  10.789   7.828  1.00 76.62           C  
ATOM    570  CB  THR A  75     -12.750   9.703   7.402  1.00 76.62           C  
ATOM    571  O   THR A  75      -9.828  10.875   6.820  1.00 76.62           O  
ATOM    572  CG2 THR A  75     -12.594   9.812   5.887  1.00 76.62           C  
ATOM    573  OG1 THR A  75     -13.562   8.562   7.707  1.00 76.62           O  
ATOM    574  N   ALA A  76     -10.547  11.750   8.727  1.00 80.44           N  
ATOM    575  CA  ALA A  76      -9.789  12.992   8.562  1.00 80.44           C  
ATOM    576  C   ALA A  76      -8.312  12.781   8.875  1.00 80.44           C  
ATOM    577  CB  ALA A  76     -10.367  14.086   9.453  1.00 80.44           C  
ATOM    578  O   ALA A  76      -7.453  13.492   8.344  1.00 80.44           O  
ATOM    579  N   SER A  77      -8.047  11.695   9.609  1.00 82.50           N  
ATOM    580  CA  SER A  77      -6.668  11.438  10.016  1.00 82.50           C  
ATOM    581  C   SER A  77      -5.934  10.602   8.969  1.00 82.50           C  
ATOM    582  CB  SER A  77      -6.633  10.719  11.367  1.00 82.50           C  
ATOM    583  O   SER A  77      -6.543   9.773   8.297  1.00 82.50           O  
ATOM    584  OG  SER A  77      -7.176  11.539  12.383  1.00 82.50           O  
ATOM    585  N   THR A  78      -4.703  11.039   8.539  1.00 83.62           N  
ATOM    586  CA  THR A  78      -3.867  10.273   7.617  1.00 83.62           C  
ATOM    587  C   THR A  78      -3.705   8.836   8.102  1.00 83.62           C  
ATOM    588  CB  THR A  78      -2.480  10.922   7.453  1.00 83.62           C  
ATOM    589  O   THR A  78      -3.260   8.602   9.227  1.00 83.62           O  
ATOM    590  CG2 THR A  78      -2.592  12.312   6.824  1.00 83.62           C  
ATOM    591  OG1 THR A  78      -1.860  11.047   8.742  1.00 83.62           O  
ATOM    592  N   ALA A  79      -4.184   7.934   7.312  1.00 88.31           N  
ATOM    593  CA  ALA A  79      -4.184   6.516   7.676  1.00 88.31           C  
ATOM    594  C   ALA A  79      -2.762   5.957   7.699  1.00 88.31           C  
ATOM    595  CB  ALA A  79      -5.047   5.719   6.703  1.00 88.31           C  
ATOM    596  O   ALA A  79      -2.416   5.164   8.578  1.00 88.31           O  
ATOM    597  N   LEU A  80      -1.962   6.449   6.793  1.00 93.00           N  
ATOM    598  CA  LEU A  80      -0.623   5.891   6.645  1.00 93.00           C  
ATOM    599  C   LEU A  80       0.425   6.996   6.578  1.00 93.00           C  
ATOM    600  CB  LEU A  80      -0.540   5.016   5.391  1.00 93.00           C  
ATOM    601  O   LEU A  80       0.120   8.125   6.180  1.00 93.00           O  
ATOM    602  CG  LEU A  80      -1.386   3.744   5.395  1.00 93.00           C  
ATOM    603  CD1 LEU A  80      -1.511   3.188   3.979  1.00 93.00           C  
ATOM    604  CD2 LEU A  80      -0.784   2.703   6.332  1.00 93.00           C  
ATOM    605  N   THR A  81       1.603   6.684   7.008  1.00 93.62           N  
ATOM    606  CA  THR A  81       2.742   7.586   6.891  1.00 93.62           C  
ATOM    607  C   THR A  81       3.951   6.859   6.312  1.00 93.62           C  
ATOM    608  CB  THR A  81       3.111   8.195   8.258  1.00 93.62           C  
ATOM    609  O   THR A  81       4.090   5.645   6.473  1.00 93.62           O  
ATOM    610  CG2 THR A  81       3.676   7.141   9.195  1.00 93.62           C  
ATOM    611  OG1 THR A  81       4.094   9.227   8.062  1.00 93.62           O  
ATOM    612  N   LEU A  82       4.805   7.566   5.582  1.00 94.31           N  
ATOM    613  CA  LEU A  82       6.043   7.023   5.035  1.00 94.31           C  
ATOM    614  C   LEU A  82       7.020   6.668   6.152  1.00 94.31           C  
ATOM    615  CB  LEU A  82       6.691   8.023   4.078  1.00 94.31           C  
ATOM    616  O   LEU A  82       7.281   7.484   7.039  1.00 94.31           O  
ATOM    617  CG  LEU A  82       7.938   7.547   3.332  1.00 94.31           C  
ATOM    618  CD1 LEU A  82       7.570   6.445   2.340  1.00 94.31           C  
ATOM    619  CD2 LEU A  82       8.617   8.711   2.621  1.00 94.31           C  
ATOM    620  N   SER A  83       7.414   5.320   6.188  1.00 92.06           N  
ATOM    621  CA  SER A  83       8.266   4.809   7.258  1.00 92.06           C  
ATOM    622  C   SER A  83       9.641   4.418   6.734  1.00 92.06           C  
ATOM    623  CB  SER A  83       7.605   3.607   7.934  1.00 92.06           C  
ATOM    624  O   SER A  83      10.047   3.262   6.852  1.00 92.06           O  
ATOM    625  OG  SER A  83       8.359   3.188   9.062  1.00 92.06           O  
ATOM    626  N   GLY A  84      10.266   5.184   5.891  1.00 88.69           N  
ATOM    627  CA  GLY A  84      11.586   4.910   5.336  1.00 88.69           C  
ATOM    628  C   GLY A  84      11.836   5.625   4.023  1.00 88.69           C  
ATOM    629  O   GLY A  84      11.180   6.625   3.717  1.00 88.69           O  
ATOM    630  N   SER A  85      12.812   5.031   3.307  1.00 90.50           N  
ATOM    631  CA  SER A  85      13.234   5.641   2.049  1.00 90.50           C  
ATOM    632  C   SER A  85      12.484   5.035   0.866  1.00 90.50           C  
ATOM    633  CB  SER A  85      14.742   5.477   1.848  1.00 90.50           C  
ATOM    634  O   SER A  85      12.055   3.881   0.922  1.00 90.50           O  
ATOM    635  OG  SER A  85      15.461   6.094   2.902  1.00 90.50           O  
ATOM    636  N   VAL A  86      12.328   5.863  -0.130  1.00 91.25           N  
ATOM    637  CA  VAL A  86      11.773   5.410  -1.403  1.00 91.25           C  
ATOM    638  C   VAL A  86      12.898   4.898  -2.301  1.00 91.25           C  
ATOM    639  CB  VAL A  86      11.000   6.539  -2.117  1.00 91.25           C  
ATOM    640  O   VAL A  86      13.898   5.594  -2.520  1.00 91.25           O  
ATOM    641  CG1 VAL A  86      10.406   6.039  -3.432  1.00 91.25           C  
ATOM    642  CG2 VAL A  86       9.906   7.090  -1.207  1.00 91.25           C  
ATOM    643  N   LEU A  87      12.734   3.629  -2.693  1.00 90.31           N  
ATOM    644  CA  LEU A  87      13.734   3.021  -3.568  1.00 90.31           C  
ATOM    645  C   LEU A  87      13.180   2.844  -4.980  1.00 90.31           C  
ATOM    646  CB  LEU A  87      14.180   1.669  -3.010  1.00 90.31           C  
ATOM    647  O   LEU A  87      12.023   2.447  -5.156  1.00 90.31           O  
ATOM    648  CG  LEU A  87      14.734   1.675  -1.584  1.00 90.31           C  
ATOM    649  CD1 LEU A  87      15.109   0.260  -1.155  1.00 90.31           C  
ATOM    650  CD2 LEU A  87      15.938   2.607  -1.482  1.00 90.31           C  
ATOM    651  N   TYR A  88      14.031   3.139  -5.953  1.00 90.50           N  
ATOM    652  CA  TYR A  88      13.680   3.068  -7.363  1.00 90.50           C  
ATOM    653  C   TYR A  88      14.758   2.354  -8.164  1.00 90.50           C  
ATOM    654  CB  TYR A  88      13.453   4.473  -7.930  1.00 90.50           C  
ATOM    655  O   TYR A  88      15.953   2.625  -7.992  1.00 90.50           O  
ATOM    656  CG  TYR A  88      13.188   4.492  -9.414  1.00 90.50           C  
ATOM    657  CD1 TYR A  88      14.148   4.980 -10.305  1.00 90.50           C  
ATOM    658  CD2 TYR A  88      11.984   4.027  -9.938  1.00 90.50           C  
ATOM    659  CE1 TYR A  88      13.914   5.000 -11.680  1.00 90.50           C  
ATOM    660  CE2 TYR A  88      11.742   4.047 -11.305  1.00 90.50           C  
ATOM    661  OH  TYR A  88      12.469   4.551 -13.523  1.00 90.50           O  
ATOM    662  CZ  TYR A  88      12.703   4.531 -12.164  1.00 90.50           C  
ATOM    663  N   ALA A  89      14.281   1.358  -9.055  1.00 89.69           N  
ATOM    664  CA  ALA A  89      15.258   0.576  -9.812  1.00 89.69           C  
ATOM    665  C   ALA A  89      15.047   0.736 -11.312  1.00 89.69           C  
ATOM    666  CB  ALA A  89      15.180  -0.897  -9.422  1.00 89.69           C  
ATOM    667  O   ALA A  89      13.914   0.659 -11.797  1.00 89.69           O  
ATOM    668  N   VAL A  90      16.250   0.929 -12.047  1.00 89.12           N  
ATOM    669  CA  VAL A  90      16.234   1.020 -13.508  1.00 89.12           C  
ATOM    670  C   VAL A  90      17.281   0.065 -14.094  1.00 89.12           C  
ATOM    671  CB  VAL A  90      16.516   2.463 -13.984  1.00 89.12           C  
ATOM    672  O   VAL A  90      18.141  -0.437 -13.375  1.00 89.12           O  
ATOM    673  CG1 VAL A  90      15.406   3.406 -13.516  1.00 89.12           C  
ATOM    674  CG2 VAL A  90      17.875   2.941 -13.492  1.00 89.12           C  
ATOM    675  N   ASN A  91      17.141  -0.185 -15.430  1.00 86.62           N  
ATOM    676  CA  ASN A  91      18.141  -0.962 -16.141  1.00 86.62           C  
ATOM    677  C   ASN A  91      19.422  -0.155 -16.375  1.00 86.62           C  
ATOM    678  CB  ASN A  91      17.594  -1.459 -17.484  1.00 86.62           C  
ATOM    679  O   ASN A  91      19.391   0.909 -17.000  1.00 86.62           O  
ATOM    680  CG  ASN A  91      17.625  -0.395 -18.562  1.00 86.62           C  
ATOM    681  ND2 ASN A  91      17.750  -0.822 -19.812  1.00 86.62           N  
ATOM    682  OD1 ASN A  91      17.547   0.802 -18.281  1.00 86.62           O  
ATOM    683  N   TYR A  92      20.391  -0.431 -15.523  1.00 79.69           N  
ATOM    684  CA  TYR A  92      21.703   0.208 -15.633  1.00 79.69           C  
ATOM    685  C   TYR A  92      22.688  -0.694 -16.359  1.00 79.69           C  
ATOM    686  CB  TYR A  92      22.250   0.563 -14.242  1.00 79.69           C  
ATOM    687  O   TYR A  92      22.688  -1.911 -16.156  1.00 79.69           O  
ATOM    688  CG  TYR A  92      23.594   1.252 -14.273  1.00 79.69           C  
ATOM    689  CD1 TYR A  92      24.766   0.524 -14.141  1.00 79.69           C  
ATOM    690  CD2 TYR A  92      23.672   2.631 -14.430  1.00 79.69           C  
ATOM    691  CE1 TYR A  92      26.000   1.155 -14.164  1.00 79.69           C  
ATOM    692  CE2 TYR A  92      24.906   3.271 -14.461  1.00 79.69           C  
ATOM    693  OH  TYR A  92      27.297   3.156 -14.352  1.00 79.69           O  
ATOM    694  CZ  TYR A  92      26.062   2.527 -14.328  1.00 79.69           C  
ATOM    695  N   PRO A  93      23.562  -0.029 -17.188  1.00 80.00           N  
ATOM    696  CA  PRO A  93      23.734   1.411 -17.391  1.00 80.00           C  
ATOM    697  C   PRO A  93      22.938   1.938 -18.578  1.00 80.00           C  
ATOM    698  CB  PRO A  93      25.234   1.555 -17.625  1.00 80.00           C  
ATOM    699  O   PRO A  93      22.953   3.141 -18.844  1.00 80.00           O  
ATOM    700  CG  PRO A  93      25.641   0.263 -18.266  1.00 80.00           C  
ATOM    701  CD  PRO A  93      24.766  -0.831 -17.719  1.00 80.00           C  
ATOM    702  N   THR A  94      22.234   1.090 -19.359  1.00 84.12           N  
ATOM    703  CA  THR A  94      21.547   1.533 -20.578  1.00 84.12           C  
ATOM    704  C   THR A  94      20.438   2.514 -20.234  1.00 84.12           C  
ATOM    705  CB  THR A  94      20.984   0.340 -21.359  1.00 84.12           C  
ATOM    706  O   THR A  94      20.125   3.408 -21.031  1.00 84.12           O  
ATOM    707  CG2 THR A  94      22.094  -0.570 -21.859  1.00 84.12           C  
ATOM    708  OG1 THR A  94      20.109  -0.416 -20.500  1.00 84.12           O  
ATOM    709  N   ASP A  95      19.812   2.473 -19.000  1.00 81.56           N  
ATOM    710  CA  ASP A  95      18.734   3.340 -18.531  1.00 81.56           C  
ATOM    711  C   ASP A  95      17.578   3.395 -19.531  1.00 81.56           C  
ATOM    712  CB  ASP A  95      19.266   4.750 -18.250  1.00 81.56           C  
ATOM    713  O   ASP A  95      17.109   4.477 -19.875  1.00 81.56           O  
ATOM    714  CG  ASP A  95      20.234   4.801 -17.094  1.00 81.56           C  
ATOM    715  OD1 ASP A  95      20.125   3.975 -16.172  1.00 81.56           O  
ATOM    716  OD2 ASP A  95      21.125   5.680 -17.109  1.00 81.56           O  
ATOM    717  N   THR A  96      17.109   2.230 -19.938  1.00 86.12           N  
ATOM    718  CA  THR A  96      16.062   2.184 -20.953  1.00 86.12           C  
ATOM    719  C   THR A  96      14.727   1.769 -20.344  1.00 86.12           C  
ATOM    720  CB  THR A  96      16.438   1.211 -22.094  1.00 86.12           C  
ATOM    721  O   THR A  96      13.664   2.082 -20.875  1.00 86.12           O  
ATOM    722  CG2 THR A  96      17.609   1.731 -22.891  1.00 86.12           C  
ATOM    723  OG1 THR A  96      16.766  -0.063 -21.531  1.00 86.12           O  
ATOM    724  N   ASN A  97      14.820   1.106 -19.188  1.00 89.19           N  
ATOM    725  CA  ASN A  97      13.609   0.581 -18.578  1.00 89.19           C  
ATOM    726  C   ASN A  97      13.602   0.800 -17.062  1.00 89.19           C  
ATOM    727  CB  ASN A  97      13.445  -0.906 -18.906  1.00 89.19           C  
ATOM    728  O   ASN A  97      14.641   0.692 -16.422  1.00 89.19           O  
ATOM    729  CG  ASN A  97      13.258  -1.165 -20.375  1.00 89.19           C  
ATOM    730  ND2 ASN A  97      12.023  -1.455 -20.781  1.00 89.19           N  
ATOM    731  OD1 ASN A  97      14.211  -1.106 -21.156  1.00 89.19           O  
ATOM    732  N   SER A  98      12.430   1.185 -16.562  1.00 91.75           N  
ATOM    733  CA  SER A  98      12.211   1.229 -15.125  1.00 91.75           C  
ATOM    734  C   SER A  98      11.648  -0.092 -14.609  1.00 91.75           C  
ATOM    735  CB  SER A  98      11.258   2.371 -14.766  1.00 91.75           C  
ATOM    736  O   SER A  98      10.672  -0.614 -15.156  1.00 91.75           O  
ATOM    737  OG  SER A  98      11.812   3.623 -15.125  1.00 91.75           O  
ATOM    738  N   TYR A  99      12.289  -0.646 -13.555  1.00 92.94           N  
ATOM    739  CA  TYR A  99      11.922  -1.976 -13.078  1.00 92.94           C  
ATOM    740  C   TYR A  99      10.891  -1.892 -11.961  1.00 92.94           C  
ATOM    741  CB  TYR A  99      13.164  -2.732 -12.586  1.00 92.94           C  
ATOM    742  O   TYR A  99       9.781  -2.420 -12.094  1.00 92.94           O  
ATOM    743  CG  TYR A  99      14.164  -3.025 -13.680  1.00 92.94           C  
ATOM    744  CD1 TYR A  99      13.750  -3.309 -14.977  1.00 92.94           C  
ATOM    745  CD2 TYR A  99      15.531  -3.020 -13.406  1.00 92.94           C  
ATOM    746  CE1 TYR A  99      14.672  -3.580 -15.984  1.00 92.94           C  
ATOM    747  CE2 TYR A  99      16.453  -3.291 -14.406  1.00 92.94           C  
ATOM    748  OH  TYR A  99      16.938  -3.838 -16.688  1.00 92.94           O  
ATOM    749  CZ  TYR A  99      16.016  -3.568 -15.688  1.00 92.94           C  
ATOM    750  N   TRP A 100      11.195  -1.263 -10.852  1.00 94.56           N  
ATOM    751  CA  TRP A 100      10.289  -1.274  -9.711  1.00 94.56           C  
ATOM    752  C   TRP A 100      10.539  -0.072  -8.805  1.00 94.56           C  
ATOM    753  CB  TRP A 100      10.445  -2.572  -8.906  1.00 94.56           C  
ATOM    754  O   TRP A 100      11.578   0.587  -8.906  1.00 94.56           O  
ATOM    755  CG  TRP A 100      11.867  -2.938  -8.609  1.00 94.56           C  
ATOM    756  CD1 TRP A 100      12.633  -3.869  -9.258  1.00 94.56           C  
ATOM    757  CD2 TRP A 100      12.695  -2.379  -7.590  1.00 94.56           C  
ATOM    758  CE2 TRP A 100      13.953  -3.020  -7.672  1.00 94.56           C  
ATOM    759  CE3 TRP A 100      12.500  -1.396  -6.609  1.00 94.56           C  
ATOM    760  NE1 TRP A 100      13.891  -3.924  -8.695  1.00 94.56           N  
ATOM    761  CH2 TRP A 100      14.789  -1.745  -5.863  1.00 94.56           C  
ATOM    762  CZ2 TRP A 100      15.008  -2.709  -6.812  1.00 94.56           C  
ATOM    763  CZ3 TRP A 100      13.555  -1.090  -5.754  1.00 94.56           C  
ATOM    764  N   LEU A 101       9.570   0.256  -8.055  1.00 94.69           N  
ATOM    765  CA  LEU A 101       9.578   1.259  -7.000  1.00 94.69           C  
ATOM    766  C   LEU A 101       9.148   0.650  -5.672  1.00 94.69           C  
ATOM    767  CB  LEU A 101       8.664   2.432  -7.363  1.00 94.69           C  
ATOM    768  O   LEU A 101       8.172  -0.101  -5.617  1.00 94.69           O  
ATOM    769  CG  LEU A 101       8.664   3.615  -6.395  1.00 94.69           C  
ATOM    770  CD1 LEU A 101       8.703   4.930  -7.168  1.00 94.69           C  
ATOM    771  CD2 LEU A 101       7.445   3.562  -5.480  1.00 94.69           C  
ATOM    772  N   TYR A 102       9.891   0.953  -4.660  1.00 94.81           N  
ATOM    773  CA  TYR A 102       9.617   0.376  -3.348  1.00 94.81           C  
ATOM    774  C   TYR A 102       9.703   1.438  -2.258  1.00 94.81           C  
ATOM    775  CB  TYR A 102      10.594  -0.764  -3.047  1.00 94.81           C  
ATOM    776  O   TYR A 102      10.617   2.266  -2.262  1.00 94.81           O  
ATOM    777  CG  TYR A 102      10.688  -1.109  -1.580  1.00 94.81           C  
ATOM    778  CD1 TYR A 102      11.773  -0.689  -0.814  1.00 94.81           C  
ATOM    779  CD2 TYR A 102       9.695  -1.858  -0.958  1.00 94.81           C  
ATOM    780  CE1 TYR A 102      11.867  -1.007   0.537  1.00 94.81           C  
ATOM    781  CE2 TYR A 102       9.781  -2.182   0.392  1.00 94.81           C  
ATOM    782  OH  TYR A 102      10.953  -2.070   2.467  1.00 94.81           O  
ATOM    783  CZ  TYR A 102      10.867  -1.753   1.130  1.00 94.81           C  
ATOM    784  N   PHE A 103       8.797   1.405  -1.297  1.00 95.25           N  
ATOM    785  CA  PHE A 103       8.867   2.281  -0.134  1.00 95.25           C  
ATOM    786  C   PHE A 103       8.070   1.706   1.029  1.00 95.25           C  
ATOM    787  CB  PHE A 103       8.352   3.682  -0.481  1.00 95.25           C  
ATOM    788  O   PHE A 103       7.039   1.063   0.823  1.00 95.25           O  
ATOM    789  CG  PHE A 103       6.949   3.697  -1.017  1.00 95.25           C  
ATOM    790  CD1 PHE A 103       6.703   3.510  -2.371  1.00 95.25           C  
ATOM    791  CD2 PHE A 103       5.871   3.898  -0.164  1.00 95.25           C  
ATOM    792  CE1 PHE A 103       5.402   3.523  -2.869  1.00 95.25           C  
ATOM    793  CE2 PHE A 103       4.566   3.914  -0.654  1.00 95.25           C  
ATOM    794  CZ  PHE A 103       4.336   3.727  -2.008  1.00 95.25           C  
ATOM    795  N   PRO A 104       8.547   1.885   2.242  1.00 95.12           N  
ATOM    796  CA  PRO A 104       7.855   1.390   3.436  1.00 95.12           C  
ATOM    797  C   PRO A 104       6.859   2.398   4.004  1.00 95.12           C  
ATOM    798  CB  PRO A 104       9.000   1.136   4.422  1.00 95.12           C  
ATOM    799  O   PRO A 104       7.141   3.598   4.039  1.00 95.12           O  
ATOM    800  CG  PRO A 104      10.070   2.090   4.016  1.00 95.12           C  
ATOM    801  CD  PRO A 104       9.992   2.299   2.531  1.00 95.12           C  
ATOM    802  N   VAL A 105       5.695   1.903   4.434  1.00 95.31           N  
ATOM    803  CA  VAL A 105       4.680   2.748   5.059  1.00 95.31           C  
ATOM    804  C   VAL A 105       4.250   2.141   6.391  1.00 95.31           C  
ATOM    805  CB  VAL A 105       3.455   2.934   4.137  1.00 95.31           C  
ATOM    806  O   VAL A 105       4.434   0.944   6.625  1.00 95.31           O  
ATOM    807  CG1 VAL A 105       3.852   3.648   2.846  1.00 95.31           C  
ATOM    808  CG2 VAL A 105       2.811   1.583   3.826  1.00 95.31           C  
ATOM    809  N   SER A 106       3.711   3.043   7.230  1.00 93.75           N  
ATOM    810  CA  SER A 106       3.193   2.625   8.531  1.00 93.75           C  
ATOM    811  C   SER A 106       1.898   3.355   8.867  1.00 93.75           C  
ATOM    812  CB  SER A 106       4.230   2.871   9.625  1.00 93.75           C  
ATOM    813  O   SER A 106       1.680   4.484   8.422  1.00 93.75           O  
ATOM    814  OG  SER A 106       5.391   2.088   9.406  1.00 93.75           O  
ATOM    815  N   PRO A 107       0.982   2.580   9.570  1.00 92.38           N  
ATOM    816  CA  PRO A 107      -0.147   3.352  10.094  1.00 92.38           C  
ATOM    817  C   PRO A 107       0.293   4.586  10.883  1.00 92.38           C  
ATOM    818  CB  PRO A 107      -0.864   2.354  11.008  1.00 92.38           C  
ATOM    819  O   PRO A 107       1.260   4.523  11.641  1.00 92.38           O  
ATOM    820  CG  PRO A 107      -0.518   1.010  10.453  1.00 92.38           C  
ATOM    821  CD  PRO A 107       0.894   1.056   9.938  1.00 92.38           C  
ATOM    822  N   SER A 108      -0.293   5.676  10.586  1.00 91.75           N  
ATOM    823  CA  SER A 108       0.072   6.941  11.211  1.00 91.75           C  
ATOM    824  C   SER A 108      -0.085   6.871  12.727  1.00 91.75           C  
ATOM    825  CB  SER A 108      -0.780   8.086  10.656  1.00 91.75           C  
ATOM    826  O   SER A 108      -0.796   6.008  13.242  1.00 91.75           O  
ATOM    827  OG  SER A 108      -0.546   8.258   9.266  1.00 91.75           O  
ATOM    828  N   SER A 109       0.592   7.754  13.445  1.00 86.38           N  
ATOM    829  CA  SER A 109       0.483   7.820  14.898  1.00 86.38           C  
ATOM    830  C   SER A 109      -0.959   8.055  15.336  1.00 86.38           C  
ATOM    831  CB  SER A 109       1.379   8.930  15.453  1.00 86.38           C  
ATOM    832  O   SER A 109      -1.636   8.945  14.812  1.00 86.38           O  
ATOM    833  OG  SER A 109       2.730   8.711  15.094  1.00 86.38           O  
ATOM    834  N   GLY A 110      -1.576   7.293  16.125  1.00 82.81           N  
ATOM    835  CA  GLY A 110      -2.945   7.445  16.594  1.00 82.81           C  
ATOM    836  C   GLY A 110      -3.926   6.543  15.867  1.00 82.81           C  
ATOM    837  O   GLY A 110      -5.090   6.441  16.266  1.00 82.81           O  
ATOM    838  N   VAL A 111      -3.492   6.012  14.773  1.00 83.94           N  
ATOM    839  CA  VAL A 111      -4.301   5.059  14.023  1.00 83.94           C  
ATOM    840  C   VAL A 111      -3.998   3.637  14.492  1.00 83.94           C  
ATOM    841  CB  VAL A 111      -4.047   5.184  12.500  1.00 83.94           C  
ATOM    842  O   VAL A 111      -2.838   3.223  14.523  1.00 83.94           O  
ATOM    843  CG1 VAL A 111      -4.867   4.148  11.734  1.00 83.94           C  
ATOM    844  CG2 VAL A 111      -4.379   6.598  12.023  1.00 83.94           C  
ATOM    845  N   SER A 112      -5.102   2.965  14.953  1.00 85.50           N  
ATOM    846  CA  SER A 112      -4.918   1.653  15.562  1.00 85.50           C  
ATOM    847  C   SER A 112      -4.539   0.607  14.516  1.00 85.50           C  
ATOM    848  CB  SER A 112      -6.188   1.218  16.297  1.00 85.50           C  
ATOM    849  O   SER A 112      -3.756  -0.303  14.797  1.00 85.50           O  
ATOM    850  OG  SER A 112      -7.297   1.205  15.414  1.00 85.50           O  
ATOM    851  N   SER A 113      -5.152   0.695  13.367  1.00 87.25           N  
ATOM    852  CA  SER A 113      -4.891  -0.279  12.312  1.00 87.25           C  
ATOM    853  C   SER A 113      -5.422   0.206  10.969  1.00 87.25           C  
ATOM    854  CB  SER A 113      -5.520  -1.629  12.656  1.00 87.25           C  
ATOM    855  O   SER A 113      -6.289   1.078  10.914  1.00 87.25           O  
ATOM    856  OG  SER A 113      -6.930  -1.523  12.727  1.00 87.25           O  
ATOM    857  N   VAL A 114      -4.797  -0.301   9.883  1.00 90.69           N  
ATOM    858  CA  VAL A 114      -5.215   0.060   8.531  1.00 90.69           C  
ATOM    859  C   VAL A 114      -5.402  -1.204   7.699  1.00 90.69           C  
ATOM    860  CB  VAL A 114      -4.191   1.000   7.855  1.00 90.69           C  
ATOM    861  O   VAL A 114      -4.535  -2.082   7.684  1.00 90.69           O  
ATOM    862  CG1 VAL A 114      -4.613   1.312   6.422  1.00 90.69           C  
ATOM    863  CG2 VAL A 114      -4.035   2.287   8.664  1.00 90.69           C  
ATOM    864  N   GLU A 115      -6.648  -1.298   7.098  1.00 90.88           N  
ATOM    865  CA  GLU A 115      -6.922  -2.402   6.180  1.00 90.88           C  
ATOM    866  C   GLU A 115      -6.238  -2.184   4.832  1.00 90.88           C  
ATOM    867  CB  GLU A 115      -8.430  -2.578   5.984  1.00 90.88           C  
ATOM    868  O   GLU A 115      -6.473  -1.170   4.172  1.00 90.88           O  
ATOM    869  CG  GLU A 115      -8.805  -3.744   5.082  1.00 90.88           C  
ATOM    870  CD  GLU A 115      -8.719  -5.094   5.781  1.00 90.88           C  
ATOM    871  OE1 GLU A 115      -8.664  -6.133   5.086  1.00 90.88           O  
ATOM    872  OE2 GLU A 115      -8.695  -5.109   7.031  1.00 90.88           O  
ATOM    873  N   LEU A 116      -5.410  -3.168   4.418  1.00 91.69           N  
ATOM    874  CA  LEU A 116      -4.676  -3.037   3.162  1.00 91.69           C  
ATOM    875  C   LEU A 116      -5.012  -4.184   2.215  1.00 91.69           C  
ATOM    876  CB  LEU A 116      -3.168  -2.998   3.424  1.00 91.69           C  
ATOM    877  O   LEU A 116      -4.121  -4.746   1.575  1.00 91.69           O  
ATOM    878  CG  LEU A 116      -2.637  -1.759   4.145  1.00 91.69           C  
ATOM    879  CD1 LEU A 116      -1.171  -1.953   4.520  1.00 91.69           C  
ATOM    880  CD2 LEU A 116      -2.811  -0.519   3.273  1.00 91.69           C  
ATOM    881  N   SER A 117      -6.262  -4.500   2.186  1.00 92.75           N  
ATOM    882  CA  SER A 117      -6.742  -5.488   1.226  1.00 92.75           C  
ATOM    883  C   SER A 117      -6.949  -4.867  -0.151  1.00 92.75           C  
ATOM    884  CB  SER A 117      -8.047  -6.117   1.712  1.00 92.75           C  
ATOM    885  O   SER A 117      -7.516  -3.779  -0.268  1.00 92.75           O  
ATOM    886  OG  SER A 117      -8.641  -6.906   0.694  1.00 92.75           O  
ATOM    887  N   PRO A 118      -6.461  -5.594  -1.197  1.00 92.25           N  
ATOM    888  CA  PRO A 118      -6.656  -5.059  -2.547  1.00 92.25           C  
ATOM    889  C   PRO A 118      -8.125  -4.820  -2.881  1.00 92.25           C  
ATOM    890  CB  PRO A 118      -6.062  -6.148  -3.445  1.00 92.25           C  
ATOM    891  O   PRO A 118      -8.438  -4.078  -3.816  1.00 92.25           O  
ATOM    892  CG  PRO A 118      -5.078  -6.863  -2.576  1.00 92.25           C  
ATOM    893  CD  PRO A 118      -5.594  -6.859  -1.167  1.00 92.25           C  
ATOM    894  N   ALA A 119      -9.086  -5.355  -2.102  1.00 92.88           N  
ATOM    895  CA  ALA A 119     -10.523  -5.207  -2.322  1.00 92.88           C  
ATOM    896  C   ALA A 119     -11.023  -3.861  -1.800  1.00 92.88           C  
ATOM    897  CB  ALA A 119     -11.281  -6.348  -1.654  1.00 92.88           C  
ATOM    898  O   ALA A 119     -12.000  -3.316  -2.309  1.00 92.88           O  
ATOM    899  N   THR A 120     -10.352  -3.295  -0.909  1.00 92.69           N  
ATOM    900  CA  THR A 120     -10.883  -2.094  -0.277  1.00 92.69           C  
ATOM    901  C   THR A 120      -9.875  -0.953  -0.341  1.00 92.69           C  
ATOM    902  CB  THR A 120     -11.273  -2.359   1.190  1.00 92.69           C  
ATOM    903  O   THR A 120     -10.195   0.187  -0.000  1.00 92.69           O  
ATOM    904  CG2 THR A 120     -12.398  -3.381   1.287  1.00 92.69           C  
ATOM    905  OG1 THR A 120     -10.125  -2.859   1.896  1.00 92.69           O  
ATOM    906  N   THR A 121      -8.578  -1.273  -0.736  1.00 94.75           N  
ATOM    907  CA  THR A 121      -7.520  -0.278  -0.815  1.00 94.75           C  
ATOM    908  C   THR A 121      -7.039  -0.110  -2.254  1.00 94.75           C  
ATOM    909  CB  THR A 121      -6.328  -0.660   0.083  1.00 94.75           C  
ATOM    910  O   THR A 121      -6.973  -1.082  -3.010  1.00 94.75           O  
ATOM    911  CG2 THR A 121      -5.254   0.425   0.065  1.00 94.75           C  
ATOM    912  OG1 THR A 121      -6.789  -0.839   1.428  1.00 94.75           O  
ATOM    913  N   ALA A 122      -6.766   1.176  -2.574  1.00 96.75           N  
ATOM    914  CA  ALA A 122      -6.285   1.439  -3.928  1.00 96.75           C  
ATOM    915  C   ALA A 122      -4.895   2.072  -3.902  1.00 96.75           C  
ATOM    916  CB  ALA A 122      -7.262   2.342  -4.676  1.00 96.75           C  
ATOM    917  O   ALA A 122      -4.586   2.871  -3.016  1.00 96.75           O  
ATOM    918  N   ILE A 123      -4.031   1.625  -4.785  1.00 97.94           N  
ATOM    919  CA  ILE A 123      -2.727   2.238  -5.012  1.00 97.94           C  
ATOM    920  C   ILE A 123      -2.635   2.744  -6.449  1.00 97.94           C  
ATOM    921  CB  ILE A 123      -1.579   1.247  -4.715  1.00 97.94           C  
ATOM    922  O   ILE A 123      -2.838   1.981  -7.395  1.00 97.94           O  
ATOM    923  CG1 ILE A 123      -1.635   0.783  -3.256  1.00 97.94           C  
ATOM    924  CG2 ILE A 123      -0.222   1.882  -5.035  1.00 97.94           C  
ATOM    925  CD1 ILE A 123      -0.591  -0.267  -2.900  1.00 97.94           C  
ATOM    926  N   SER A 124      -2.277   4.039  -6.570  1.00 97.81           N  
ATOM    927  CA  SER A 124      -2.191   4.668  -7.887  1.00 97.81           C  
ATOM    928  C   SER A 124      -0.811   5.273  -8.117  1.00 97.81           C  
ATOM    929  CB  SER A 124      -3.264   5.746  -8.039  1.00 97.81           C  
ATOM    930  O   SER A 124      -0.149   5.707  -7.176  1.00 97.81           O  
ATOM    931  OG  SER A 124      -4.555   5.207  -7.816  1.00 97.81           O  
ATOM    932  N   PHE A 125      -0.413   5.227  -9.289  1.00 97.44           N  
ATOM    933  CA  PHE A 125       0.887   5.750  -9.688  1.00 97.44           C  
ATOM    934  C   PHE A 125       0.733   6.805 -10.781  1.00 97.44           C  
ATOM    935  CB  PHE A 125       1.799   4.621 -10.180  1.00 97.44           C  
ATOM    936  O   PHE A 125      -0.001   6.602 -11.750  1.00 97.44           O  
ATOM    937  CG  PHE A 125       3.135   5.094 -10.688  1.00 97.44           C  
ATOM    938  CD1 PHE A 125       3.350   5.289 -12.047  1.00 97.44           C  
ATOM    939  CD2 PHE A 125       4.176   5.344  -9.805  1.00 97.44           C  
ATOM    940  CE1 PHE A 125       4.586   5.727 -12.516  1.00 97.44           C  
ATOM    941  CE2 PHE A 125       5.414   5.781 -10.266  1.00 97.44           C  
ATOM    942  CZ  PHE A 125       5.617   5.973 -11.625  1.00 97.44           C  
ATOM    943  N   THR A 126       1.502   7.949 -10.570  1.00 96.44           N  
ATOM    944  CA  THR A 126       1.438   9.023 -11.547  1.00 96.44           C  
ATOM    945  C   THR A 126       2.830   9.586 -11.828  1.00 96.44           C  
ATOM    946  CB  THR A 126       0.514  10.164 -11.070  1.00 96.44           C  
ATOM    947  O   THR A 126       3.590   9.867 -10.906  1.00 96.44           O  
ATOM    948  CG2 THR A 126       0.360  11.234 -12.148  1.00 96.44           C  
ATOM    949  OG1 THR A 126      -0.777   9.625 -10.766  1.00 96.44           O  
ATOM    950  N   ALA A 127       3.176   9.625 -13.070  1.00 94.12           N  
ATOM    951  CA  ALA A 127       4.332  10.336 -13.609  1.00 94.12           C  
ATOM    952  C   ALA A 127       3.914  11.305 -14.711  1.00 94.12           C  
ATOM    953  CB  ALA A 127       5.367   9.344 -14.141  1.00 94.12           C  
ATOM    954  O   ALA A 127       3.854  10.938 -15.883  1.00 94.12           O  
ATOM    955  N   SER A 128       3.650  12.508 -14.359  1.00 92.06           N  
ATOM    956  CA  SER A 128       3.014  13.492 -15.219  1.00 92.06           C  
ATOM    957  C   SER A 128       3.930  13.891 -16.375  1.00 92.06           C  
ATOM    958  CB  SER A 128       2.625  14.734 -14.414  1.00 92.06           C  
ATOM    959  O   SER A 128       3.471  14.078 -17.500  1.00 92.06           O  
ATOM    960  OG  SER A 128       1.707  14.398 -13.391  1.00 92.06           O  
ATOM    961  N   SER A 129       5.203  13.984 -16.156  1.00 90.75           N  
ATOM    962  CA  SER A 129       6.152  14.391 -17.188  1.00 90.75           C  
ATOM    963  C   SER A 129       6.258  13.336 -18.281  1.00 90.75           C  
ATOM    964  CB  SER A 129       7.531  14.641 -16.578  1.00 90.75           C  
ATOM    965  O   SER A 129       6.555  13.664 -19.438  1.00 90.75           O  
ATOM    966  OG  SER A 129       7.484  15.711 -15.648  1.00 90.75           O  
ATOM    967  N   SER A 130       5.977  12.078 -17.906  1.00 91.31           N  
ATOM    968  CA  SER A 130       6.039  10.969 -18.844  1.00 91.31           C  
ATOM    969  C   SER A 130       4.648  10.609 -19.375  1.00 91.31           C  
ATOM    970  CB  SER A 130       6.688   9.750 -18.203  1.00 91.31           C  
ATOM    971  O   SER A 130       4.500   9.680 -20.156  1.00 91.31           O  
ATOM    972  OG  SER A 130       8.023  10.031 -17.828  1.00 91.31           O  
ATOM    973  N   GLY A 131       3.621  11.328 -18.906  1.00 92.06           N  
ATOM    974  CA  GLY A 131       2.256  11.094 -19.359  1.00 92.06           C  
ATOM    975  C   GLY A 131       1.673   9.797 -18.828  1.00 92.06           C  
ATOM    976  O   GLY A 131       0.839   9.172 -19.500  1.00 92.06           O  
ATOM    977  N   ILE A 132       2.123   9.297 -17.688  1.00 93.75           N  
ATOM    978  CA  ILE A 132       1.655   8.039 -17.109  1.00 93.75           C  
ATOM    979  C   ILE A 132       0.731   8.328 -15.930  1.00 93.75           C  
ATOM    980  CB  ILE A 132       2.834   7.148 -16.656  1.00 93.75           C  
ATOM    981  O   ILE A 132       1.085   9.094 -15.031  1.00 93.75           O  
ATOM    982  CG1 ILE A 132       3.721   6.793 -17.859  1.00 93.75           C  
ATOM    983  CG2 ILE A 132       2.322   5.887 -15.969  1.00 93.75           C  
ATOM    984  CD1 ILE A 132       3.055   5.863 -18.875  1.00 93.75           C  
ATOM    985  N   GLU A 133      -0.442   7.824 -16.062  1.00 95.69           N  
ATOM    986  CA  GLU A 133      -1.415   7.848 -14.977  1.00 95.69           C  
ATOM    987  C   GLU A 133      -2.080   6.484 -14.805  1.00 95.69           C  
ATOM    988  CB  GLU A 133      -2.477   8.922 -15.234  1.00 95.69           C  
ATOM    989  O   GLU A 133      -2.895   6.074 -15.633  1.00 95.69           O  
ATOM    990  CG  GLU A 133      -1.926  10.344 -15.234  1.00 95.69           C  
ATOM    991  CD  GLU A 133      -2.996  11.398 -15.445  1.00 95.69           C  
ATOM    992  OE1 GLU A 133      -2.680  12.609 -15.367  1.00 95.69           O  
ATOM    993  OE2 GLU A 133      -4.160  11.016 -15.695  1.00 95.69           O  
ATOM    994  N   LEU A 134      -1.738   5.812 -13.773  1.00 96.62           N  
ATOM    995  CA  LEU A 134      -2.277   4.488 -13.477  1.00 96.62           C  
ATOM    996  C   LEU A 134      -3.121   4.516 -12.211  1.00 96.62           C  
ATOM    997  CB  LEU A 134      -1.144   3.471 -13.328  1.00 96.62           C  
ATOM    998  O   LEU A 134      -2.650   4.949 -11.156  1.00 96.62           O  
ATOM    999  CG  LEU A 134      -0.161   3.373 -14.500  1.00 96.62           C  
ATOM   1000  CD1 LEU A 134       0.975   2.414 -14.156  1.00 96.62           C  
ATOM   1001  CD2 LEU A 134      -0.881   2.930 -15.766  1.00 96.62           C  
ATOM   1002  N   SER A 135      -4.340   4.059 -12.375  1.00 96.19           N  
ATOM   1003  CA  SER A 135      -5.258   4.043 -11.242  1.00 96.19           C  
ATOM   1004  C   SER A 135      -5.461   2.627 -10.711  1.00 96.19           C  
ATOM   1005  CB  SER A 135      -6.605   4.652 -11.633  1.00 96.19           C  
ATOM   1006  O   SER A 135      -5.582   1.681 -11.492  1.00 96.19           O  
ATOM   1007  OG  SER A 135      -7.488   4.672 -10.523  1.00 96.19           O  
ATOM   1008  N   ASN A 136      -5.398   2.434  -9.430  1.00 95.50           N  
ATOM   1009  CA  ASN A 136      -5.676   1.214  -8.680  1.00 95.50           C  
ATOM   1010  C   ASN A 136      -4.883   0.028  -9.219  1.00 95.50           C  
ATOM   1011  CB  ASN A 136      -7.176   0.902  -8.688  1.00 95.50           C  
ATOM   1012  O   ASN A 136      -5.465  -0.957  -9.672  1.00 95.50           O  
ATOM   1013  CG  ASN A 136      -7.551  -0.203  -7.723  1.00 95.50           C  
ATOM   1014  ND2 ASN A 136      -8.742  -0.759  -7.895  1.00 95.50           N  
ATOM   1015  OD1 ASN A 136      -6.777  -0.553  -6.832  1.00 95.50           O  
ATOM   1016  N   ILE A 137      -3.588   0.138  -9.133  1.00 96.44           N  
ATOM   1017  CA  ILE A 137      -2.682  -0.902  -9.609  1.00 96.44           C  
ATOM   1018  C   ILE A 137      -2.396  -1.894  -8.477  1.00 96.44           C  
ATOM   1019  CB  ILE A 137      -1.361  -0.301 -10.141  1.00 96.44           C  
ATOM   1020  O   ILE A 137      -1.531  -2.762  -8.609  1.00 96.44           O  
ATOM   1021  CG1 ILE A 137      -0.691   0.556  -9.055  1.00 96.44           C  
ATOM   1022  CG2 ILE A 137      -1.612   0.518 -11.406  1.00 96.44           C  
ATOM   1023  CD1 ILE A 137       0.705   1.037  -9.422  1.00 96.44           C  
ATOM   1024  N   TYR A 138      -3.102  -1.849  -7.352  1.00 96.19           N  
ATOM   1025  CA  TYR A 138      -2.943  -2.727  -6.199  1.00 96.19           C  
ATOM   1026  C   TYR A 138      -3.609  -4.074  -6.441  1.00 96.19           C  
ATOM   1027  CB  TYR A 138      -3.527  -2.074  -4.941  1.00 96.19           C  
ATOM   1028  O   TYR A 138      -4.836  -4.184  -6.402  1.00 96.19           O  
ATOM   1029  CG  TYR A 138      -3.238  -2.838  -3.672  1.00 96.19           C  
ATOM   1030  CD1 TYR A 138      -4.090  -2.750  -2.574  1.00 96.19           C  
ATOM   1031  CD2 TYR A 138      -2.111  -3.646  -3.566  1.00 96.19           C  
ATOM   1032  CE1 TYR A 138      -3.826  -3.449  -1.401  1.00 96.19           C  
ATOM   1033  CE2 TYR A 138      -1.838  -4.352  -2.398  1.00 96.19           C  
ATOM   1034  OH  TYR A 138      -2.434  -4.941  -0.165  1.00 96.19           O  
ATOM   1035  CZ  TYR A 138      -2.701  -4.246  -1.323  1.00 96.19           C  
ATOM   1036  N   VAL A 139      -2.775  -5.168  -6.602  1.00 93.69           N  
ATOM   1037  CA  VAL A 139      -3.348  -6.430  -7.055  1.00 93.69           C  
ATOM   1038  C   VAL A 139      -3.162  -7.500  -5.980  1.00 93.69           C  
ATOM   1039  CB  VAL A 139      -2.713  -6.895  -8.383  1.00 93.69           C  
ATOM   1040  O   VAL A 139      -4.074  -8.281  -5.711  1.00 93.69           O  
ATOM   1041  CG1 VAL A 139      -3.240  -8.273  -8.781  1.00 93.69           C  
ATOM   1042  CG2 VAL A 139      -2.986  -5.879  -9.492  1.00 93.69           C  
ATOM   1043  N   PHE A 140      -1.922  -7.488  -5.312  1.00 91.81           N  
ATOM   1044  CA  PHE A 140      -1.626  -8.555  -4.363  1.00 91.81           C  
ATOM   1045  C   PHE A 140      -1.297  -7.977  -2.990  1.00 91.81           C  
ATOM   1046  CB  PHE A 140      -0.463  -9.414  -4.863  1.00 91.81           C  
ATOM   1047  O   PHE A 140      -0.738  -6.883  -2.889  1.00 91.81           O  
ATOM   1048  CG  PHE A 140      -0.761 -10.156  -6.137  1.00 91.81           C  
ATOM   1049  CD1 PHE A 140      -1.668 -11.211  -6.148  1.00 91.81           C  
ATOM   1050  CD2 PHE A 140      -0.133  -9.797  -7.324  1.00 91.81           C  
ATOM   1051  CE1 PHE A 140      -1.946 -11.898  -7.328  1.00 91.81           C  
ATOM   1052  CE2 PHE A 140      -0.406 -10.484  -8.508  1.00 91.81           C  
ATOM   1053  CZ  PHE A 140      -1.312 -11.531  -8.508  1.00 91.81           C  
ATOM   1054  N   SER A 141      -1.749  -8.719  -1.947  1.00 90.56           N  
ATOM   1055  CA  SER A 141      -1.321  -8.461  -0.576  1.00 90.56           C  
ATOM   1056  C   SER A 141      -0.732  -9.719   0.061  1.00 90.56           C  
ATOM   1057  CB  SER A 141      -2.492  -7.957   0.266  1.00 90.56           C  
ATOM   1058  O   SER A 141      -1.373 -10.773   0.080  1.00 90.56           O  
ATOM   1059  OG  SER A 141      -2.111  -7.809   1.623  1.00 90.56           O  
ATOM   1060  N   LEU A 142       0.508  -9.539   0.546  1.00 89.31           N  
ATOM   1061  CA  LEU A 142       1.153 -10.664   1.215  1.00 89.31           C  
ATOM   1062  C   LEU A 142       1.061 -10.523   2.730  1.00 89.31           C  
ATOM   1063  CB  LEU A 142       2.619 -10.773   0.790  1.00 89.31           C  
ATOM   1064  O   LEU A 142       1.849 -11.125   3.465  1.00 89.31           O  
ATOM   1065  CG  LEU A 142       2.879 -11.000  -0.701  1.00 89.31           C  
ATOM   1066  CD1 LEU A 142       4.379 -11.062  -0.975  1.00 89.31           C  
ATOM   1067  CD2 LEU A 142       2.188 -12.273  -1.176  1.00 89.31           C  
ATOM   1068  N   MET A 143       0.148  -9.727   3.191  1.00 86.31           N  
ATOM   1069  CA  MET A 143      -0.002  -9.438   4.613  1.00 86.31           C  
ATOM   1070  C   MET A 143      -0.407 -10.695   5.383  1.00 86.31           C  
ATOM   1071  CB  MET A 143      -1.035  -8.336   4.832  1.00 86.31           C  
ATOM   1072  O   MET A 143      -0.022 -10.867   6.543  1.00 86.31           O  
ATOM   1073  CG  MET A 143      -0.636  -6.996   4.234  1.00 86.31           C  
ATOM   1074  SD  MET A 143       0.726  -6.188   5.164  1.00 86.31           S  
ATOM   1075  CE  MET A 143       0.275  -6.652   6.859  1.00 86.31           C  
ATOM   1076  N   SER A 144      -1.111 -11.570   4.777  1.00 81.88           N  
ATOM   1077  CA  SER A 144      -1.593 -12.773   5.445  1.00 81.88           C  
ATOM   1078  C   SER A 144      -0.793 -14.000   5.016  1.00 81.88           C  
ATOM   1079  CB  SER A 144      -3.076 -12.992   5.148  1.00 81.88           C  
ATOM   1080  O   SER A 144      -1.175 -15.133   5.316  1.00 81.88           O  
ATOM   1081  OG  SER A 144      -3.285 -13.227   3.766  1.00 81.88           O  
ATOM   1082  N   TYR A 145       0.288 -13.711   4.316  1.00 80.00           N  
ATOM   1083  CA  TYR A 145       1.087 -14.812   3.797  1.00 80.00           C  
ATOM   1084  C   TYR A 145       1.811 -15.539   4.922  1.00 80.00           C  
ATOM   1085  CB  TYR A 145       2.100 -14.305   2.768  1.00 80.00           C  
ATOM   1086  O   TYR A 145       2.469 -14.914   5.754  1.00 80.00           O  
ATOM   1087  CG  TYR A 145       2.943 -15.398   2.154  1.00 80.00           C  
ATOM   1088  CD1 TYR A 145       4.215 -15.688   2.650  1.00 80.00           C  
ATOM   1089  CD2 TYR A 145       2.473 -16.141   1.079  1.00 80.00           C  
ATOM   1090  CE1 TYR A 145       4.992 -16.688   2.088  1.00 80.00           C  
ATOM   1091  CE2 TYR A 145       3.244 -17.156   0.509  1.00 80.00           C  
ATOM   1092  OH  TYR A 145       5.270 -18.406   0.459  1.00 80.00           O  
ATOM   1093  CZ  TYR A 145       4.500 -17.422   1.020  1.00 80.00           C  
ATOM   1094  N   VAL A 146       1.565 -16.891   4.973  1.00 72.19           N  
ATOM   1095  CA  VAL A 146       2.277 -17.766   5.902  1.00 72.19           C  
ATOM   1096  C   VAL A 146       3.070 -18.812   5.125  1.00 72.19           C  
ATOM   1097  CB  VAL A 146       1.310 -18.453   6.891  1.00 72.19           C  
ATOM   1098  O   VAL A 146       2.635 -19.266   4.066  1.00 72.19           O  
ATOM   1099  CG1 VAL A 146       0.846 -17.469   7.965  1.00 72.19           C  
ATOM   1100  CG2 VAL A 146       0.112 -19.031   6.145  1.00 72.19           C  
ATOM   1101  N   SER A 147       4.449 -18.844   5.449  1.00 64.44           N  
ATOM   1102  CA  SER A 147       5.297 -19.812   4.750  1.00 64.44           C  
ATOM   1103  C   SER A 147       4.910 -21.234   5.098  1.00 64.44           C  
ATOM   1104  CB  SER A 147       6.770 -19.578   5.086  1.00 64.44           C  
ATOM   1105  O   SER A 147       4.621 -21.547   6.258  1.00 64.44           O  
ATOM   1106  OG  SER A 147       7.582 -20.578   4.512  1.00 64.44           O  
ATOM   1107  N   ASN A 148       4.379 -22.062   4.172  1.00 58.47           N  
ATOM   1108  CA  ASN A 148       4.281 -23.516   4.320  1.00 58.47           C  
ATOM   1109  C   ASN A 148       5.645 -24.172   4.160  1.00 58.47           C  
ATOM   1110  CB  ASN A 148       3.285 -24.078   3.312  1.00 58.47           C  
ATOM   1111  O   ASN A 148       6.539 -23.625   3.520  1.00 58.47           O  
ATOM   1112  CG  ASN A 148       1.874 -23.578   3.533  1.00 58.47           C  
ATOM   1113  ND2 ASN A 148       1.109 -23.469   2.453  1.00 58.47           N  
ATOM   1114  OD1 ASN A 148       1.474 -23.297   4.664  1.00 58.47           O  
ATOM   1115  N   TYR A 149       6.148 -24.891   5.223  1.00 52.41           N  
ATOM   1116  CA  TYR A 149       7.336 -25.703   5.434  1.00 52.41           C  
ATOM   1117  C   TYR A 149       7.898 -26.203   4.105  1.00 52.41           C  
ATOM   1118  CB  TYR A 149       7.016 -26.891   6.344  1.00 52.41           C  
ATOM   1119  O   TYR A 149       9.117 -26.234   3.916  1.00 52.41           O  
ATOM   1120  CG  TYR A 149       8.234 -27.641   6.816  1.00 52.41           C  
ATOM   1121  CD1 TYR A 149       8.625 -28.844   6.211  1.00 52.41           C  
ATOM   1122  CD2 TYR A 149       9.008 -27.156   7.871  1.00 52.41           C  
ATOM   1123  CE1 TYR A 149       9.750 -29.531   6.645  1.00 52.41           C  
ATOM   1124  CE2 TYR A 149      10.133 -27.844   8.312  1.00 52.41           C  
ATOM   1125  OH  TYR A 149      11.609 -29.719   8.125  1.00 52.41           O  
ATOM   1126  CZ  TYR A 149      10.500 -29.031   7.695  1.00 52.41           C  
ATOM   1127  N   TYR A 150       7.164 -26.281   2.867  1.00 47.31           N  
ATOM   1128  CA  TYR A 150       7.672 -26.984   1.688  1.00 47.31           C  
ATOM   1129  C   TYR A 150       8.133 -25.984   0.628  1.00 47.31           C  
ATOM   1130  CB  TYR A 150       6.605 -27.906   1.104  1.00 47.31           C  
ATOM   1131  O   TYR A 150       8.938 -26.328  -0.244  1.00 47.31           O  
ATOM   1132  CG  TYR A 150       6.363 -29.141   1.932  1.00 47.31           C  
ATOM   1133  CD1 TYR A 150       7.316 -30.156   2.002  1.00 47.31           C  
ATOM   1134  CD2 TYR A 150       5.180 -29.312   2.643  1.00 47.31           C  
ATOM   1135  CE1 TYR A 150       7.098 -31.297   2.762  1.00 47.31           C  
ATOM   1136  CE2 TYR A 150       4.949 -30.453   3.406  1.00 47.31           C  
ATOM   1137  OH  TYR A 150       5.688 -32.562   4.211  1.00 47.31           O  
ATOM   1138  CZ  TYR A 150       5.910 -31.438   3.459  1.00 47.31           C  
ATOM   1139  N   VAL A 151       8.484 -24.625   0.873  1.00 48.62           N  
ATOM   1140  CA  VAL A 151       8.906 -23.781  -0.239  1.00 48.62           C  
ATOM   1141  C   VAL A 151       9.461 -22.453   0.297  1.00 48.62           C  
ATOM   1142  CB  VAL A 151       7.746 -23.500  -1.224  1.00 48.62           C  
ATOM   1143  O   VAL A 151       8.883 -21.859   1.209  1.00 48.62           O  
ATOM   1144  CG1 VAL A 151       8.242 -22.719  -2.441  1.00 48.62           C  
ATOM   1145  CG2 VAL A 151       7.098 -24.812  -1.654  1.00 48.62           C  
ATOM   1146  N   THR A 152      10.758 -22.250   0.852  1.00 53.72           N  
ATOM   1147  CA  THR A 152      11.742 -21.188   0.804  1.00 53.72           C  
ATOM   1148  C   THR A 152      11.531 -20.188   1.946  1.00 53.72           C  
ATOM   1149  CB  THR A 152      11.695 -20.438  -0.541  1.00 53.72           C  
ATOM   1150  O   THR A 152      10.406 -19.734   2.178  1.00 53.72           O  
ATOM   1151  CG2 THR A 152      12.422 -21.219  -1.631  1.00 53.72           C  
ATOM   1152  OG1 THR A 152      10.328 -20.250  -0.931  1.00 53.72           O  
ATOM   1153  N   GLN A 153      11.812 -20.547   3.168  1.00 62.41           N  
ATOM   1154  CA  GLN A 153      11.938 -19.703   4.355  1.00 62.41           C  
ATOM   1155  C   GLN A 153      11.977 -18.234   3.979  1.00 62.41           C  
ATOM   1156  CB  GLN A 153      13.188 -20.078   5.148  1.00 62.41           C  
ATOM   1157  O   GLN A 153      13.055 -17.641   3.883  1.00 62.41           O  
ATOM   1158  CG  GLN A 153      12.930 -20.328   6.629  1.00 62.41           C  
ATOM   1159  CD  GLN A 153      14.203 -20.578   7.414  1.00 62.41           C  
ATOM   1160  NE2 GLN A 153      14.547 -21.844   7.594  1.00 62.41           N  
ATOM   1161  OE1 GLN A 153      14.875 -19.641   7.855  1.00 62.41           O  
ATOM   1162  N   THR A 154      11.039 -17.766   3.074  1.00 70.94           N  
ATOM   1163  CA  THR A 154      11.086 -16.344   2.732  1.00 70.94           C  
ATOM   1164  C   THR A 154      10.539 -15.500   3.875  1.00 70.94           C  
ATOM   1165  CB  THR A 154      10.289 -16.062   1.445  1.00 70.94           C  
ATOM   1166  O   THR A 154      10.766 -14.289   3.920  1.00 70.94           O  
ATOM   1167  CG2 THR A 154      11.086 -16.469   0.207  1.00 70.94           C  
ATOM   1168  OG1 THR A 154       9.062 -16.797   1.477  1.00 70.94           O  
ATOM   1169  N   VAL A 155       9.953 -16.219   4.855  1.00 75.81           N  
ATOM   1170  CA  VAL A 155       9.273 -15.445   5.891  1.00 75.81           C  
ATOM   1171  C   VAL A 155       9.930 -15.703   7.246  1.00 75.81           C  
ATOM   1172  CB  VAL A 155       7.766 -15.781   5.957  1.00 75.81           C  
ATOM   1173  O   VAL A 155      10.391 -16.812   7.516  1.00 75.81           O  
ATOM   1174  CG1 VAL A 155       7.074 -14.961   7.039  1.00 75.81           C  
ATOM   1175  CG2 VAL A 155       7.105 -15.539   4.598  1.00 75.81           C  
ATOM   1176  N   SER A 156      10.211 -14.711   7.902  1.00 78.62           N  
ATOM   1177  CA  SER A 156      10.641 -14.734   9.297  1.00 78.62           C  
ATOM   1178  C   SER A 156       9.453 -14.578  10.242  1.00 78.62           C  
ATOM   1179  CB  SER A 156      11.656 -13.633   9.562  1.00 78.62           C  
ATOM   1180  O   SER A 156       8.430 -13.984   9.875  1.00 78.62           O  
ATOM   1181  OG  SER A 156      12.773 -13.750   8.695  1.00 78.62           O  
ATOM   1182  N   ASN A 157       9.469 -15.312  11.297  1.00 75.69           N  
ATOM   1183  CA  ASN A 157       8.383 -15.242  12.266  1.00 75.69           C  
ATOM   1184  C   ASN A 157       8.891 -14.875  13.656  1.00 75.69           C  
ATOM   1185  CB  ASN A 157       7.617 -16.562  12.312  1.00 75.69           C  
ATOM   1186  O   ASN A 157      10.055 -15.125  13.977  1.00 75.69           O  
ATOM   1187  CG  ASN A 157       8.492 -17.734  12.727  1.00 75.69           C  
ATOM   1188  ND2 ASN A 157       7.992 -18.953  12.539  1.00 75.69           N  
ATOM   1189  OD1 ASN A 157       9.609 -17.547  13.211  1.00 75.69           O  
ATOM   1190  N   GLN A 158       8.109 -14.109  14.352  1.00 70.31           N  
ATOM   1191  CA  GLN A 158       8.328 -13.750  15.750  1.00 70.31           C  
ATOM   1192  C   GLN A 158       7.070 -13.969  16.578  1.00 70.31           C  
ATOM   1193  CB  GLN A 158       8.781 -12.289  15.859  1.00 70.31           C  
ATOM   1194  O   GLN A 158       5.965 -13.633  16.141  1.00 70.31           O  
ATOM   1195  CG  GLN A 158       9.258 -11.898  17.250  1.00 70.31           C  
ATOM   1196  CD  GLN A 158       9.633 -10.430  17.344  1.00 70.31           C  
ATOM   1197  NE2 GLN A 158      10.172 -10.031  18.500  1.00 70.31           N  
ATOM   1198  OE1 GLN A 158       9.445  -9.664  16.406  1.00 70.31           O  
ATOM   1199  N   SER A 159       7.215 -14.703  17.750  1.00 70.69           N  
ATOM   1200  CA  SER A 159       6.090 -14.930  18.656  1.00 70.69           C  
ATOM   1201  C   SER A 159       6.133 -13.977  19.844  1.00 70.69           C  
ATOM   1202  CB  SER A 159       6.078 -16.375  19.156  1.00 70.69           C  
ATOM   1203  O   SER A 159       7.152 -13.875  20.531  1.00 70.69           O  
ATOM   1204  OG  SER A 159       5.941 -17.281  18.062  1.00 70.69           O  
ATOM   1205  N   GLN A 160       5.188 -13.086  19.859  1.00 65.69           N  
ATOM   1206  CA  GLN A 160       5.000 -12.180  20.984  1.00 65.69           C  
ATOM   1207  C   GLN A 160       3.541 -12.156  21.438  1.00 65.69           C  
ATOM   1208  CB  GLN A 160       5.465 -10.773  20.625  1.00 65.69           C  
ATOM   1209  O   GLN A 160       2.637 -11.977  20.609  1.00 65.69           O  
ATOM   1210  CG  GLN A 160       6.965 -10.656  20.406  1.00 65.69           C  
ATOM   1211  CD  GLN A 160       7.480  -9.242  20.594  1.00 65.69           C  
ATOM   1212  NE2 GLN A 160       8.211  -8.734  19.609  1.00 65.69           N  
ATOM   1213  OE1 GLN A 160       7.223  -8.609  21.625  1.00 65.69           O  
ATOM   1214  N   GLY A 161       3.299 -12.336  22.797  1.00 67.31           N  
ATOM   1215  CA  GLY A 161       1.979 -12.234  23.406  1.00 67.31           C  
ATOM   1216  C   GLY A 161       1.019 -13.305  22.906  1.00 67.31           C  
ATOM   1217  O   GLY A 161      -0.187 -13.062  22.812  1.00 67.31           O  
ATOM   1218  N   GLY A 162       1.473 -14.508  22.547  1.00 70.56           N  
ATOM   1219  CA  GLY A 162       0.639 -15.625  22.125  1.00 70.56           C  
ATOM   1220  C   GLY A 162       0.295 -15.586  20.641  1.00 70.56           C  
ATOM   1221  O   GLY A 162      -0.485 -16.406  20.172  1.00 70.56           O  
ATOM   1222  N   GLN A 163       0.781 -14.547  19.922  1.00 68.19           N  
ATOM   1223  CA  GLN A 163       0.521 -14.406  18.500  1.00 68.19           C  
ATOM   1224  C   GLN A 163       1.811 -14.516  17.688  1.00 68.19           C  
ATOM   1225  CB  GLN A 163      -0.172 -13.070  18.203  1.00 68.19           C  
ATOM   1226  O   GLN A 163       2.871 -14.078  18.141  1.00 68.19           O  
ATOM   1227  CG  GLN A 163      -1.491 -12.891  18.938  1.00 68.19           C  
ATOM   1228  CD  GLN A 163      -2.502 -13.977  18.609  1.00 68.19           C  
ATOM   1229  NE2 GLN A 163      -2.896 -14.055  17.344  1.00 68.19           N  
ATOM   1230  OE1 GLN A 163      -2.922 -14.734  19.500  1.00 68.19           O  
ATOM   1231  N   THR A 164       1.818 -15.367  16.516  1.00 69.75           N  
ATOM   1232  CA  THR A 164       2.969 -15.477  15.617  1.00 69.75           C  
ATOM   1233  C   THR A 164       2.848 -14.500  14.453  1.00 69.75           C  
ATOM   1234  CB  THR A 164       3.115 -16.906  15.070  1.00 69.75           C  
ATOM   1235  O   THR A 164       1.806 -14.438  13.797  1.00 69.75           O  
ATOM   1236  CG2 THR A 164       4.391 -17.062  14.250  1.00 69.75           C  
ATOM   1237  OG1 THR A 164       3.162 -17.828  16.172  1.00 69.75           O  
ATOM   1238  N   TYR A 165       3.912 -13.789  14.219  1.00 72.69           N  
ATOM   1239  CA  TYR A 165       3.969 -12.766  13.188  1.00 72.69           C  
ATOM   1240  C   TYR A 165       4.934 -13.156  12.070  1.00 72.69           C  
ATOM   1241  CB  TYR A 165       4.387 -11.422  13.789  1.00 72.69           C  
ATOM   1242  O   TYR A 165       5.996 -13.727  12.336  1.00 72.69           O  
ATOM   1243  CG  TYR A 165       3.523 -10.977  14.945  1.00 72.69           C  
ATOM   1244  CD1 TYR A 165       2.387 -10.203  14.734  1.00 72.69           C  
ATOM   1245  CD2 TYR A 165       3.844 -11.336  16.250  1.00 72.69           C  
ATOM   1246  CE1 TYR A 165       1.589  -9.789  15.797  1.00 72.69           C  
ATOM   1247  CE2 TYR A 165       3.055 -10.930  17.328  1.00 72.69           C  
ATOM   1248  OH  TYR A 165       1.144  -9.758  18.141  1.00 72.69           O  
ATOM   1249  CZ  TYR A 165       1.930 -10.156  17.078  1.00 72.69           C  
ATOM   1250  N   TYR A 166       4.465 -12.859  10.867  1.00 79.00           N  
ATOM   1251  CA  TYR A 166       5.309 -13.172   9.719  1.00 79.00           C  
ATOM   1252  C   TYR A 166       5.715 -11.906   8.977  1.00 79.00           C  
ATOM   1253  CB  TYR A 166       4.582 -14.125   8.766  1.00 79.00           C  
ATOM   1254  O   TYR A 166       4.910 -10.984   8.812  1.00 79.00           O  
ATOM   1255  CG  TYR A 166       4.230 -15.461   9.391  1.00 79.00           C  
ATOM   1256  CD1 TYR A 166       5.133 -16.516   9.375  1.00 79.00           C  
ATOM   1257  CD2 TYR A 166       2.992 -15.656   9.992  1.00 79.00           C  
ATOM   1258  CE1 TYR A 166       4.812 -17.750   9.945  1.00 79.00           C  
ATOM   1259  CE2 TYR A 166       2.662 -16.875  10.562  1.00 79.00           C  
ATOM   1260  OH  TYR A 166       3.254 -19.125  11.102  1.00 79.00           O  
ATOM   1261  CZ  TYR A 166       3.576 -17.922  10.539  1.00 79.00           C  
ATOM   1262  N   TYR A 167       6.988 -11.805   8.719  1.00 84.50           N  
ATOM   1263  CA  TYR A 167       7.484 -10.641   7.988  1.00 84.50           C  
ATOM   1264  C   TYR A 167       8.570 -11.047   6.996  1.00 84.50           C  
ATOM   1265  CB  TYR A 167       8.023  -9.586   8.961  1.00 84.50           C  
ATOM   1266  O   TYR A 167       9.102 -12.156   7.066  1.00 84.50           O  
ATOM   1267  CG  TYR A 167       9.180 -10.078   9.805  1.00 84.50           C  
ATOM   1268  CD1 TYR A 167       8.945 -10.750  11.008  1.00 84.50           C  
ATOM   1269  CD2 TYR A 167      10.492  -9.875   9.406  1.00 84.50           C  
ATOM   1270  CE1 TYR A 167      10.000 -11.203  11.789  1.00 84.50           C  
ATOM   1271  CE2 TYR A 167      11.555 -10.320  10.188  1.00 84.50           C  
ATOM   1272  OH  TYR A 167      12.352 -11.430  12.141  1.00 84.50           O  
ATOM   1273  CZ  TYR A 167      11.305 -10.984  11.375  1.00 84.50           C  
ATOM   1274  N   PHE A 168       8.789 -10.172   6.039  1.00 87.94           N  
ATOM   1275  CA  PHE A 168       9.828 -10.406   5.043  1.00 87.94           C  
ATOM   1276  C   PHE A 168      11.062  -9.555   5.336  1.00 87.94           C  
ATOM   1277  CB  PHE A 168       9.305 -10.094   3.637  1.00 87.94           C  
ATOM   1278  O   PHE A 168      10.945  -8.375   5.660  1.00 87.94           O  
ATOM   1279  CG  PHE A 168       8.172 -10.984   3.205  1.00 87.94           C  
ATOM   1280  CD1 PHE A 168       8.414 -12.164   2.506  1.00 87.94           C  
ATOM   1281  CD2 PHE A 168       6.855 -10.648   3.496  1.00 87.94           C  
ATOM   1282  CE1 PHE A 168       7.367 -12.984   2.105  1.00 87.94           C  
ATOM   1283  CE2 PHE A 168       5.801 -11.469   3.100  1.00 87.94           C  
ATOM   1284  CZ  PHE A 168       6.062 -12.633   2.402  1.00 87.94           C  
ATOM   1285  N   THR A 169      12.250 -10.148   5.301  1.00 84.81           N  
ATOM   1286  CA  THR A 169      13.500  -9.484   5.656  1.00 84.81           C  
ATOM   1287  C   THR A 169      13.953  -8.555   4.535  1.00 84.81           C  
ATOM   1288  CB  THR A 169      14.609 -10.508   5.953  1.00 84.81           C  
ATOM   1289  O   THR A 169      14.742  -7.637   4.770  1.00 84.81           O  
ATOM   1290  CG2 THR A 169      14.312 -11.281   7.234  1.00 84.81           C  
ATOM   1291  OG1 THR A 169      14.703 -11.438   4.863  1.00 84.81           O  
ATOM   1292  N   SER A 170      13.438  -8.844   3.318  1.00 88.00           N  
ATOM   1293  CA  SER A 170      13.797  -8.039   2.156  1.00 88.00           C  
ATOM   1294  C   SER A 170      12.680  -8.031   1.117  1.00 88.00           C  
ATOM   1295  CB  SER A 170      15.086  -8.555   1.523  1.00 88.00           C  
ATOM   1296  O   SER A 170      11.875  -8.969   1.060  1.00 88.00           O  
ATOM   1297  OG  SER A 170      15.273  -8.008   0.228  1.00 88.00           O  
ATOM   1298  N   PRO A 171      12.617  -6.949   0.344  1.00 91.00           N  
ATOM   1299  CA  PRO A 171      11.625  -6.926  -0.735  1.00 91.00           C  
ATOM   1300  C   PRO A 171      11.789  -8.086  -1.711  1.00 91.00           C  
ATOM   1301  CB  PRO A 171      11.891  -5.586  -1.431  1.00 91.00           C  
ATOM   1302  O   PRO A 171      10.805  -8.555  -2.291  1.00 91.00           O  
ATOM   1303  CG  PRO A 171      13.273  -5.207  -1.009  1.00 91.00           C  
ATOM   1304  CD  PRO A 171      13.547  -5.809   0.341  1.00 91.00           C  
ATOM   1305  N   TYR A 172      13.000  -8.586  -1.868  1.00 91.94           N  
ATOM   1306  CA  TYR A 172      13.258  -9.703  -2.768  1.00 91.94           C  
ATOM   1307  C   TYR A 172      12.680 -11.000  -2.211  1.00 91.94           C  
ATOM   1308  CB  TYR A 172      14.766  -9.859  -3.004  1.00 91.94           C  
ATOM   1309  O   TYR A 172      12.211 -11.852  -2.969  1.00 91.94           O  
ATOM   1310  CG  TYR A 172      15.391  -8.703  -3.740  1.00 91.94           C  
ATOM   1311  CD1 TYR A 172      14.711  -8.055  -4.770  1.00 91.94           C  
ATOM   1312  CD2 TYR A 172      16.656  -8.250  -3.408  1.00 91.94           C  
ATOM   1313  CE1 TYR A 172      15.281  -6.988  -5.453  1.00 91.94           C  
ATOM   1314  CE2 TYR A 172      17.250  -7.184  -4.082  1.00 91.94           C  
ATOM   1315  OH  TYR A 172      17.125  -5.504  -5.773  1.00 91.94           O  
ATOM   1316  CZ  TYR A 172      16.547  -6.559  -5.102  1.00 91.94           C  
ATOM   1317  N   ALA A 173      12.758 -11.172  -0.887  1.00 90.75           N  
ATOM   1318  CA  ALA A 173      12.094 -12.312  -0.256  1.00 90.75           C  
ATOM   1319  C   ALA A 173      10.594 -12.297  -0.544  1.00 90.75           C  
ATOM   1320  CB  ALA A 173      12.344 -12.305   1.250  1.00 90.75           C  
ATOM   1321  O   ALA A 173      10.000 -13.344  -0.799  1.00 90.75           O  
ATOM   1322  N   ALA A 174      10.016 -11.094  -0.510  1.00 91.56           N  
ATOM   1323  CA  ALA A 174       8.602 -10.922  -0.808  1.00 91.56           C  
ATOM   1324  C   ALA A 174       8.289 -11.312  -2.252  1.00 91.56           C  
ATOM   1325  CB  ALA A 174       8.164  -9.484  -0.542  1.00 91.56           C  
ATOM   1326  O   ALA A 174       7.250 -11.906  -2.533  1.00 91.56           O  
ATOM   1327  N   LEU A 175       9.141 -10.977  -3.162  1.00 92.12           N  
ATOM   1328  CA  LEU A 175       8.961 -11.328  -4.566  1.00 92.12           C  
ATOM   1329  C   LEU A 175       8.969 -12.844  -4.758  1.00 92.12           C  
ATOM   1330  CB  LEU A 175      10.062 -10.688  -5.422  1.00 92.12           C  
ATOM   1331  O   LEU A 175       8.172 -13.383  -5.531  1.00 92.12           O  
ATOM   1332  CG  LEU A 175       9.867  -9.219  -5.781  1.00 92.12           C  
ATOM   1333  CD1 LEU A 175      11.141  -8.656  -6.406  1.00 92.12           C  
ATOM   1334  CD2 LEU A 175       8.688  -9.047  -6.727  1.00 92.12           C  
ATOM   1335  N   VAL A 176       9.852 -13.500  -4.102  1.00 90.50           N  
ATOM   1336  CA  VAL A 176       9.922 -14.953  -4.188  1.00 90.50           C  
ATOM   1337  C   VAL A 176       8.633 -15.570  -3.645  1.00 90.50           C  
ATOM   1338  CB  VAL A 176      11.141 -15.516  -3.418  1.00 90.50           C  
ATOM   1339  O   VAL A 176       8.086 -16.500  -4.230  1.00 90.50           O  
ATOM   1340  CG1 VAL A 176      11.109 -17.047  -3.383  1.00 90.50           C  
ATOM   1341  CG2 VAL A 176      12.438 -15.023  -4.051  1.00 90.50           C  
ATOM   1342  N   ALA A 177       8.164 -15.039  -2.521  1.00 88.56           N  
ATOM   1343  CA  ALA A 177       6.906 -15.500  -1.938  1.00 88.56           C  
ATOM   1344  C   ALA A 177       5.738 -15.258  -2.889  1.00 88.56           C  
ATOM   1345  CB  ALA A 177       6.652 -14.812  -0.600  1.00 88.56           C  
ATOM   1346  O   ALA A 177       4.805 -16.062  -2.951  1.00 88.56           O  
ATOM   1347  N   LEU A 178       5.754 -14.148  -3.539  1.00 89.56           N  
ATOM   1348  CA  LEU A 178       4.723 -13.812  -4.516  1.00 89.56           C  
ATOM   1349  C   LEU A 178       4.645 -14.867  -5.613  1.00 89.56           C  
ATOM   1350  CB  LEU A 178       4.996 -12.438  -5.133  1.00 89.56           C  
ATOM   1351  O   LEU A 178       3.557 -15.203  -6.082  1.00 89.56           O  
ATOM   1352  CG  LEU A 178       3.963 -11.930  -6.141  1.00 89.56           C  
ATOM   1353  CD1 LEU A 178       2.609 -11.742  -5.461  1.00 89.56           C  
ATOM   1354  CD2 LEU A 178       4.430 -10.625  -6.773  1.00 89.56           C  
ATOM   1355  N   SER A 179       5.762 -15.398  -6.027  1.00 87.19           N  
ATOM   1356  CA  SER A 179       5.809 -16.438  -7.051  1.00 87.19           C  
ATOM   1357  C   SER A 179       5.031 -17.672  -6.621  1.00 87.19           C  
ATOM   1358  CB  SER A 179       7.258 -16.812  -7.367  1.00 87.19           C  
ATOM   1359  O   SER A 179       4.387 -18.328  -7.441  1.00 87.19           O  
ATOM   1360  OG  SER A 179       7.812 -17.594  -6.316  1.00 87.19           O  
ATOM   1361  N   GLU A 180       5.000 -17.891  -5.359  1.00 82.62           N  
ATOM   1362  CA  GLU A 180       4.297 -19.047  -4.805  1.00 82.62           C  
ATOM   1363  C   GLU A 180       2.785 -18.844  -4.844  1.00 82.62           C  
ATOM   1364  CB  GLU A 180       4.754 -19.312  -3.369  1.00 82.62           C  
ATOM   1365  O   GLU A 180       2.035 -19.766  -5.160  1.00 82.62           O  
ATOM   1366  CG  GLU A 180       6.195 -19.797  -3.262  1.00 82.62           C  
ATOM   1367  CD  GLU A 180       6.652 -20.000  -1.826  1.00 82.62           C  
ATOM   1368  OE1 GLU A 180       7.844 -20.312  -1.609  1.00 82.62           O  
ATOM   1369  OE2 GLU A 180       5.812 -19.844  -0.912  1.00 82.62           O  
ATOM   1370  N   ILE A 181       2.439 -17.703  -4.543  1.00 81.12           N  
ATOM   1371  CA  ILE A 181       1.019 -17.375  -4.527  1.00 81.12           C  
ATOM   1372  C   ILE A 181       0.453 -17.453  -5.941  1.00 81.12           C  
ATOM   1373  CB  ILE A 181       0.774 -15.969  -3.924  1.00 81.12           C  
ATOM   1374  O   ILE A 181      -0.653 -17.953  -6.148  1.00 81.12           O  
ATOM   1375  CG1 ILE A 181       1.132 -15.961  -2.432  1.00 81.12           C  
ATOM   1376  CG2 ILE A 181      -0.678 -15.539  -4.141  1.00 81.12           C  
ATOM   1377  CD1 ILE A 181       1.057 -14.586  -1.787  1.00 81.12           C  
ATOM   1378  N   ILE A 182       1.262 -16.953  -6.809  1.00 81.31           N  
ATOM   1379  CA  ILE A 182       0.815 -16.906  -8.195  1.00 81.31           C  
ATOM   1380  C   ILE A 182       0.704 -18.312  -8.758  1.00 81.31           C  
ATOM   1381  CB  ILE A 182       1.772 -16.062  -9.062  1.00 81.31           C  
ATOM   1382  O   ILE A 182      -0.235 -18.625  -9.492  1.00 81.31           O  
ATOM   1383  CG1 ILE A 182       1.715 -14.586  -8.648  1.00 81.31           C  
ATOM   1384  CG2 ILE A 182       1.435 -16.219 -10.555  1.00 81.31           C  
ATOM   1385  CD1 ILE A 182       2.824 -13.727  -9.242  1.00 81.31           C  
ATOM   1386  N   SER A 183       1.624 -19.203  -8.414  1.00 76.19           N  
ATOM   1387  CA  SER A 183       1.627 -20.578  -8.906  1.00 76.19           C  
ATOM   1388  C   SER A 183       0.468 -21.375  -8.320  1.00 76.19           C  
ATOM   1389  CB  SER A 183       2.951 -21.266  -8.570  1.00 76.19           C  
ATOM   1390  O   SER A 183      -0.076 -22.266  -8.977  1.00 76.19           O  
ATOM   1391  OG  SER A 183       4.039 -20.594  -9.180  1.00 76.19           O  
ATOM   1392  N   ASN A 184       0.002 -20.969  -7.070  1.00 69.31           N  
ATOM   1393  CA  ASN A 184      -1.079 -21.688  -6.410  1.00 69.31           C  
ATOM   1394  C   ASN A 184      -2.445 -21.266  -6.938  1.00 69.31           C  
ATOM   1395  CB  ASN A 184      -1.010 -21.484  -4.895  1.00 69.31           C  
ATOM   1396  O   ASN A 184      -3.404 -22.031  -6.887  1.00 69.31           O  
ATOM   1397  CG  ASN A 184       0.166 -22.203  -4.262  1.00 69.31           C  
ATOM   1398  ND2 ASN A 184       0.522 -21.812  -3.047  1.00 69.31           N  
ATOM   1399  OD1 ASN A 184       0.750 -23.109  -4.863  1.00 69.31           O  
ATOM   1400  N   LYS A 185      -2.486 -20.047  -7.484  1.00 63.25           N  
ATOM   1401  CA  LYS A 185      -3.770 -19.562  -7.992  1.00 63.25           C  
ATOM   1402  C   LYS A 185      -4.008 -20.047  -9.422  1.00 63.25           C  
ATOM   1403  CB  LYS A 185      -3.838 -18.047  -7.926  1.00 63.25           C  
ATOM   1404  O   LYS A 185      -3.355 -19.562 -10.352  1.00 63.25           O  
ATOM   1405  CG  LYS A 185      -4.023 -17.484  -6.520  1.00 63.25           C  
ATOM   1406  CD  LYS A 185      -4.867 -16.219  -6.523  1.00 63.25           C  
ATOM   1407  CE  LYS A 185      -4.957 -15.609  -5.137  1.00 63.25           C  
ATOM   1408  NZ  LYS A 185      -5.922 -14.469  -5.094  1.00 63.25           N  
ATOM   1409  N   GLN A 186      -3.891 -21.344  -9.688  1.00 47.94           N  
ATOM   1410  CA  GLN A 186      -4.148 -22.078 -10.922  1.00 47.94           C  
ATOM   1411  C   GLN A 186      -5.258 -21.422 -11.734  1.00 47.94           C  
ATOM   1412  CB  GLN A 186      -4.523 -23.531 -10.609  1.00 47.94           C  
ATOM   1413  O   GLN A 186      -5.285 -21.531 -12.961  1.00 47.94           O  
ATOM   1414  CG  GLN A 186      -3.367 -24.359 -10.062  1.00 47.94           C  
ATOM   1415  CD  GLN A 186      -2.336 -24.703 -11.125  1.00 47.94           C  
ATOM   1416  NE2 GLN A 186      -1.186 -25.203 -10.688  1.00 47.94           N  
ATOM   1417  OE1 GLN A 186      -2.572 -24.516 -12.320  1.00 47.94           O  
ATOM   1418  N   ASN A 187      -5.707 -20.109 -11.414  1.00 45.75           N  
ATOM   1419  CA  ASN A 187      -6.871 -19.797 -12.234  1.00 45.75           C  
ATOM   1420  C   ASN A 187      -7.180 -18.297 -12.203  1.00 45.75           C  
ATOM   1421  CB  ASN A 187      -8.094 -20.594 -11.773  1.00 45.75           C  
ATOM   1422  O   ASN A 187      -8.188 -17.859 -12.750  1.00 45.75           O  
ATOM   1423  CG  ASN A 187      -8.180 -21.953 -12.430  1.00 45.75           C  
ATOM   1424  ND2 ASN A 187      -9.312 -22.625 -12.258  1.00 45.75           N  
ATOM   1425  OD1 ASN A 187      -7.234 -22.406 -13.086  1.00 45.75           O  
ATOM   1426  N   THR A 188      -6.215 -17.391 -11.961  1.00 50.78           N  
ATOM   1427  CA  THR A 188      -6.648 -16.031 -12.242  1.00 50.78           C  
ATOM   1428  C   THR A 188      -5.785 -15.406 -13.336  1.00 50.78           C  
ATOM   1429  CB  THR A 188      -6.594 -15.156 -10.977  1.00 50.78           C  
ATOM   1430  O   THR A 188      -4.566 -15.297 -13.180  1.00 50.78           O  
ATOM   1431  CG2 THR A 188      -7.633 -15.609  -9.953  1.00 50.78           C  
ATOM   1432  OG1 THR A 188      -5.289 -15.250 -10.391  1.00 50.78           O  
ATOM   1433  N   THR A 189      -5.801 -15.875 -14.523  1.00 54.16           N  
ATOM   1434  CA  THR A 189      -5.445 -15.352 -15.836  1.00 54.16           C  
ATOM   1435  C   THR A 189      -6.152 -14.023 -16.094  1.00 54.16           C  
ATOM   1436  CB  THR A 189      -5.797 -16.344 -16.953  1.00 54.16           C  
ATOM   1437  O   THR A 189      -7.375 -13.930 -15.961  1.00 54.16           O  
ATOM   1438  CG2 THR A 189      -4.797 -17.500 -17.000  1.00 54.16           C  
ATOM   1439  OG1 THR A 189      -7.109 -16.875 -16.719  1.00 54.16           O  
ATOM   1440  N   PRO A 190      -5.348 -13.062 -16.422  1.00 70.31           N  
ATOM   1441  CA  PRO A 190      -3.908 -13.008 -16.703  1.00 70.31           C  
ATOM   1442  C   PRO A 190      -3.098 -12.484 -15.523  1.00 70.31           C  
ATOM   1443  CB  PRO A 190      -3.816 -12.055 -17.906  1.00 70.31           C  
ATOM   1444  O   PRO A 190      -3.512 -11.523 -14.867  1.00 70.31           O  
ATOM   1445  CG  PRO A 190      -5.188 -11.477 -18.031  1.00 70.31           C  
ATOM   1446  CD  PRO A 190      -6.074 -12.102 -17.000  1.00 70.31           C  
ATOM   1447  N   VAL A 191      -2.127 -13.227 -15.039  1.00 83.44           N  
ATOM   1448  CA  VAL A 191      -1.187 -12.914 -13.969  1.00 83.44           C  
ATOM   1449  C   VAL A 191      -0.241 -11.805 -14.422  1.00 83.44           C  
ATOM   1450  CB  VAL A 191      -0.378 -14.156 -13.539  1.00 83.44           C  
ATOM   1451  O   VAL A 191       0.264 -11.828 -15.547  1.00 83.44           O  
ATOM   1452  CG1 VAL A 191       0.491 -13.844 -12.320  1.00 83.44           C  
ATOM   1453  CG2 VAL A 191      -1.316 -15.328 -13.242  1.00 83.44           C  
ATOM   1454  N   PRO A 192      -0.124 -10.773 -13.594  1.00 90.00           N  
ATOM   1455  CA  PRO A 192       0.661  -9.594 -13.969  1.00 90.00           C  
ATOM   1456  C   PRO A 192       2.166  -9.852 -13.930  1.00 90.00           C  
ATOM   1457  CB  PRO A 192       0.257  -8.555 -12.914  1.00 90.00           C  
ATOM   1458  O   PRO A 192       2.945  -9.062 -14.469  1.00 90.00           O  
ATOM   1459  CG  PRO A 192      -0.163  -9.359 -11.727  1.00 90.00           C  
ATOM   1460  CD  PRO A 192      -0.775 -10.641 -12.211  1.00 90.00           C  
ATOM   1461  N   VAL A 193       2.598 -11.047 -13.367  1.00 92.38           N  
ATOM   1462  CA  VAL A 193       4.035 -11.242 -13.211  1.00 92.38           C  
ATOM   1463  C   VAL A 193       4.352 -12.734 -13.156  1.00 92.38           C  
ATOM   1464  CB  VAL A 193       4.566 -10.539 -11.945  1.00 92.38           C  
ATOM   1465  O   VAL A 193       3.531 -13.531 -12.695  1.00 92.38           O  
ATOM   1466  CG1 VAL A 193       3.928 -11.125 -10.688  1.00 92.38           C  
ATOM   1467  CG2 VAL A 193       6.090 -10.648 -11.875  1.00 92.38           C  
ATOM   1468  N   ASN A 194       5.516 -13.070 -13.664  1.00 91.56           N  
ATOM   1469  CA  ASN A 194       6.090 -14.406 -13.555  1.00 91.56           C  
ATOM   1470  C   ASN A 194       7.504 -14.367 -12.977  1.00 91.56           C  
ATOM   1471  CB  ASN A 194       6.090 -15.102 -14.914  1.00 91.56           C  
ATOM   1472  O   ASN A 194       8.352 -13.617 -13.461  1.00 91.56           O  
ATOM   1473  CG  ASN A 194       6.586 -16.531 -14.836  1.00 91.56           C  
ATOM   1474  ND2 ASN A 194       7.488 -16.891 -15.742  1.00 91.56           N  
ATOM   1475  OD1 ASN A 194       6.160 -17.312 -13.977  1.00 91.56           O  
ATOM   1476  N   ILE A 195       7.652 -15.125 -11.922  1.00 91.75           N  
ATOM   1477  CA  ILE A 195       8.953 -15.203 -11.266  1.00 91.75           C  
ATOM   1478  C   ILE A 195       9.453 -16.641 -11.273  1.00 91.75           C  
ATOM   1479  CB  ILE A 195       8.891 -14.656  -9.820  1.00 91.75           C  
ATOM   1480  O   ILE A 195       8.766 -17.547 -10.781  1.00 91.75           O  
ATOM   1481  CG1 ILE A 195       8.289 -13.250  -9.805  1.00 91.75           C  
ATOM   1482  CG2 ILE A 195      10.289 -14.672  -9.180  1.00 91.75           C  
ATOM   1483  CD1 ILE A 195       7.910 -12.758  -8.414  1.00 91.75           C  
ATOM   1484  N   SER A 196      10.680 -16.812 -11.945  1.00 91.19           N  
ATOM   1485  CA  SER A 196      11.211 -18.172 -12.086  1.00 91.19           C  
ATOM   1486  C   SER A 196      12.727 -18.172 -11.984  1.00 91.19           C  
ATOM   1487  CB  SER A 196      10.773 -18.781 -13.422  1.00 91.19           C  
ATOM   1488  O   SER A 196      13.359 -17.125 -11.906  1.00 91.19           O  
ATOM   1489  OG  SER A 196      11.547 -18.250 -14.484  1.00 91.19           O  
ATOM   1490  N   THR A 197      13.227 -19.328 -11.867  1.00 90.81           N  
ATOM   1491  CA  THR A 197      14.680 -19.500 -11.812  1.00 90.81           C  
ATOM   1492  C   THR A 197      15.242 -19.781 -13.203  1.00 90.81           C  
ATOM   1493  CB  THR A 197      15.070 -20.641 -10.852  1.00 90.81           C  
ATOM   1494  O   THR A 197      16.438 -19.984 -13.359  1.00 90.81           O  
ATOM   1495  CG2 THR A 197      14.664 -20.312  -9.422  1.00 90.81           C  
ATOM   1496  OG1 THR A 197      14.422 -21.844 -11.258  1.00 90.81           O  
ATOM   1497  N   THR A 198      14.281 -19.797 -14.172  1.00 91.25           N  
ATOM   1498  CA  THR A 198      14.680 -20.000 -15.562  1.00 91.25           C  
ATOM   1499  C   THR A 198      14.633 -18.688 -16.344  1.00 91.25           C  
ATOM   1500  CB  THR A 198      13.781 -21.047 -16.250  1.00 91.25           C  
ATOM   1501  O   THR A 198      13.633 -17.969 -16.312  1.00 91.25           O  
ATOM   1502  CG2 THR A 198      14.320 -21.391 -17.641  1.00 91.25           C  
ATOM   1503  OG1 THR A 198      13.734 -22.234 -15.453  1.00 91.25           O  
ATOM   1504  N   LYS A 199      15.625 -18.375 -16.906  1.00 90.25           N  
ATOM   1505  CA  LYS A 199      15.695 -17.156 -17.719  1.00 90.25           C  
ATOM   1506  C   LYS A 199      14.594 -17.141 -18.781  1.00 90.25           C  
ATOM   1507  CB  LYS A 199      17.062 -17.031 -18.375  1.00 90.25           C  
ATOM   1508  O   LYS A 199      14.383 -18.125 -19.484  1.00 90.25           O  
ATOM   1509  CG  LYS A 199      17.297 -15.703 -19.078  1.00 90.25           C  
ATOM   1510  CD  LYS A 199      18.719 -15.586 -19.594  1.00 90.25           C  
ATOM   1511  CE  LYS A 199      18.969 -14.242 -20.281  1.00 90.25           C  
ATOM   1512  NZ  LYS A 199      20.375 -14.094 -20.719  1.00 90.25           N  
ATOM   1513  N   PRO A 200      13.805 -16.016 -18.891  1.00 86.50           N  
ATOM   1514  CA  PRO A 200      12.695 -15.922 -19.844  1.00 86.50           C  
ATOM   1515  C   PRO A 200      13.156 -15.969 -21.297  1.00 86.50           C  
ATOM   1516  CB  PRO A 200      12.062 -14.570 -19.516  1.00 86.50           C  
ATOM   1517  O   PRO A 200      14.242 -15.492 -21.625  1.00 86.50           O  
ATOM   1518  CG  PRO A 200      13.094 -13.859 -18.688  1.00 86.50           C  
ATOM   1519  CD  PRO A 200      14.094 -14.875 -18.203  1.00 86.50           C  
ATOM   1520  N   THR A 201      12.297 -16.609 -22.156  1.00 84.44           N  
ATOM   1521  CA  THR A 201      12.586 -16.703 -23.594  1.00 84.44           C  
ATOM   1522  C   THR A 201      11.945 -15.539 -24.344  1.00 84.44           C  
ATOM   1523  CB  THR A 201      12.102 -18.031 -24.172  1.00 84.44           C  
ATOM   1524  O   THR A 201      12.461 -15.094 -25.375  1.00 84.44           O  
ATOM   1525  CG2 THR A 201      12.852 -19.219 -23.578  1.00 84.44           C  
ATOM   1526  OG1 THR A 201      10.703 -18.188 -23.906  1.00 84.44           O  
ATOM   1527  N   THR A 202      10.859 -14.984 -23.766  1.00 75.56           N  
ATOM   1528  CA  THR A 202      10.133 -13.883 -24.375  1.00 75.56           C  
ATOM   1529  C   THR A 202      10.594 -12.547 -23.797  1.00 75.56           C  
ATOM   1530  CB  THR A 202       8.617 -14.031 -24.188  1.00 75.56           C  
ATOM   1531  O   THR A 202      10.547 -12.336 -22.578  1.00 75.56           O  
ATOM   1532  CG2 THR A 202       8.055 -15.156 -25.047  1.00 75.56           C  
ATOM   1533  OG1 THR A 202       8.344 -14.320 -22.797  1.00 75.56           O  
ATOM   1534  N   THR A 203      11.102 -11.672 -24.719  1.00 73.75           N  
ATOM   1535  CA  THR A 203      11.562 -10.367 -24.281  1.00 73.75           C  
ATOM   1536  C   THR A 203      10.727  -9.258 -24.906  1.00 73.75           C  
ATOM   1537  CB  THR A 203      13.047 -10.156 -24.641  1.00 73.75           C  
ATOM   1538  O   THR A 203      10.953  -8.070 -24.641  1.00 73.75           O  
ATOM   1539  CG2 THR A 203      13.938 -11.172 -23.922  1.00 73.75           C  
ATOM   1540  OG1 THR A 203      13.219 -10.289 -26.047  1.00 73.75           O  
ATOM   1541  N   THR A 204       9.680  -9.812 -25.734  1.00 82.06           N  
ATOM   1542  CA  THR A 204       8.891  -8.781 -26.406  1.00 82.06           C  
ATOM   1543  C   THR A 204       7.633  -8.461 -25.594  1.00 82.06           C  
ATOM   1544  CB  THR A 204       8.492  -9.211 -27.828  1.00 82.06           C  
ATOM   1545  O   THR A 204       6.992  -9.367 -25.047  1.00 82.06           O  
ATOM   1546  CG2 THR A 204       9.727  -9.344 -28.719  1.00 82.06           C  
ATOM   1547  OG1 THR A 204       7.824 -10.477 -27.766  1.00 82.06           O  
ATOM   1548  N   ASP A 205       7.352  -7.238 -25.359  1.00 86.06           N  
ATOM   1549  CA  ASP A 205       6.168  -6.691 -24.719  1.00 86.06           C  
ATOM   1550  C   ASP A 205       6.156  -7.023 -23.219  1.00 86.06           C  
ATOM   1551  CB  ASP A 205       4.895  -7.219 -25.375  1.00 86.06           C  
ATOM   1552  O   ASP A 205       5.105  -7.324 -22.656  1.00 86.06           O  
ATOM   1553  CG  ASP A 205       4.691  -6.676 -26.781  1.00 86.06           C  
ATOM   1554  OD1 ASP A 205       5.078  -5.516 -27.047  1.00 86.06           O  
ATOM   1555  OD2 ASP A 205       4.133  -7.410 -27.625  1.00 86.06           O  
ATOM   1556  N   VAL A 206       7.375  -7.250 -22.734  1.00 90.81           N  
ATOM   1557  CA  VAL A 206       7.488  -7.512 -21.312  1.00 90.81           C  
ATOM   1558  C   VAL A 206       8.633  -6.691 -20.719  1.00 90.81           C  
ATOM   1559  CB  VAL A 206       7.703  -9.016 -21.016  1.00 90.81           C  
ATOM   1560  O   VAL A 206       9.492  -6.203 -21.453  1.00 90.81           O  
ATOM   1561  CG1 VAL A 206       6.500  -9.828 -21.484  1.00 90.81           C  
ATOM   1562  CG2 VAL A 206       8.984  -9.508 -21.688  1.00 90.81           C  
ATOM   1563  N   ASN A 207       8.508  -6.457 -19.469  1.00 93.38           N  
ATOM   1564  CA  ASN A 207       9.609  -5.891 -18.703  1.00 93.38           C  
ATOM   1565  C   ASN A 207      10.234  -6.934 -17.781  1.00 93.38           C  
ATOM   1566  CB  ASN A 207       9.133  -4.684 -17.891  1.00 93.38           C  
ATOM   1567  O   ASN A 207       9.547  -7.531 -16.938  1.00 93.38           O  
ATOM   1568  CG  ASN A 207      10.273  -3.777 -17.469  1.00 93.38           C  
ATOM   1569  ND2 ASN A 207       9.953  -2.766 -16.672  1.00 93.38           N  
ATOM   1570  OD1 ASN A 207      11.422  -3.984 -17.859  1.00 93.38           O  
ATOM   1571  N   THR A 208      11.570  -7.129 -17.922  1.00 93.31           N  
ATOM   1572  CA  THR A 208      12.211  -8.219 -17.188  1.00 93.31           C  
ATOM   1573  C   THR A 208      13.422  -7.711 -16.422  1.00 93.31           C  
ATOM   1574  CB  THR A 208      12.633  -9.352 -18.141  1.00 93.31           C  
ATOM   1575  O   THR A 208      14.102  -6.781 -16.859  1.00 93.31           O  
ATOM   1576  CG2 THR A 208      11.438  -9.945 -18.859  1.00 93.31           C  
ATOM   1577  OG1 THR A 208      13.562  -8.844 -19.109  1.00 93.31           O  
ATOM   1578  N   PHE A 209      13.641  -8.266 -15.234  1.00 93.31           N  
ATOM   1579  CA  PHE A 209      14.844  -8.039 -14.453  1.00 93.31           C  
ATOM   1580  C   PHE A 209      15.172  -9.258 -13.602  1.00 93.31           C  
ATOM   1581  CB  PHE A 209      14.688  -6.801 -13.562  1.00 93.31           C  
ATOM   1582  O   PHE A 209      14.359 -10.180 -13.484  1.00 93.31           O  
ATOM   1583  CG  PHE A 209      13.672  -6.969 -12.469  1.00 93.31           C  
ATOM   1584  CD1 PHE A 209      12.328  -6.730 -12.703  1.00 93.31           C  
ATOM   1585  CD2 PHE A 209      14.062  -7.359 -11.195  1.00 93.31           C  
ATOM   1586  CE1 PHE A 209      11.383  -6.883 -11.695  1.00 93.31           C  
ATOM   1587  CE2 PHE A 209      13.125  -7.512 -10.172  1.00 93.31           C  
ATOM   1588  CZ  PHE A 209      11.789  -7.273 -10.430  1.00 93.31           C  
ATOM   1589  N   SER A 210      16.422  -9.297 -13.055  1.00 93.69           N  
ATOM   1590  CA  SER A 210      16.844 -10.430 -12.250  1.00 93.69           C  
ATOM   1591  C   SER A 210      17.438  -9.977 -10.922  1.00 93.69           C  
ATOM   1592  CB  SER A 210      17.859 -11.273 -13.016  1.00 93.69           C  
ATOM   1593  O   SER A 210      17.875  -8.836 -10.789  1.00 93.69           O  
ATOM   1594  OG  SER A 210      19.078 -10.570 -13.172  1.00 93.69           O  
ATOM   1595  N   PHE A 211      17.266 -10.828  -9.930  1.00 91.81           N  
ATOM   1596  CA  PHE A 211      17.859 -10.594  -8.617  1.00 91.81           C  
ATOM   1597  C   PHE A 211      18.312 -11.898  -7.988  1.00 91.81           C  
ATOM   1598  CB  PHE A 211      16.859  -9.883  -7.695  1.00 91.81           C  
ATOM   1599  O   PHE A 211      17.859 -12.977  -8.383  1.00 91.81           O  
ATOM   1600  CG  PHE A 211      15.648 -10.703  -7.371  1.00 91.81           C  
ATOM   1601  CD1 PHE A 211      14.523 -10.656  -8.188  1.00 91.81           C  
ATOM   1602  CD2 PHE A 211      15.625 -11.523  -6.250  1.00 91.81           C  
ATOM   1603  CE1 PHE A 211      13.391 -11.414  -7.887  1.00 91.81           C  
ATOM   1604  CE2 PHE A 211      14.500 -12.289  -5.949  1.00 91.81           C  
ATOM   1605  CZ  PHE A 211      13.383 -12.227  -6.766  1.00 91.81           C  
ATOM   1606  N   GLU A 212      19.297 -11.766  -7.070  1.00 91.50           N  
ATOM   1607  CA  GLU A 212      19.781 -12.922  -6.328  1.00 91.50           C  
ATOM   1608  C   GLU A 212      19.203 -12.969  -4.922  1.00 91.50           C  
ATOM   1609  CB  GLU A 212      21.312 -12.914  -6.266  1.00 91.50           C  
ATOM   1610  O   GLU A 212      19.172 -11.953  -4.223  1.00 91.50           O  
ATOM   1611  CG  GLU A 212      21.922 -14.203  -5.730  1.00 91.50           C  
ATOM   1612  CD  GLU A 212      23.422 -14.133  -5.559  1.00 91.50           C  
ATOM   1613  OE1 GLU A 212      24.000 -14.961  -4.809  1.00 91.50           O  
ATOM   1614  OE2 GLU A 212      24.047 -13.242  -6.176  1.00 91.50           O  
ATOM   1615  N   TYR A 213      18.688 -14.133  -4.531  1.00 88.62           N  
ATOM   1616  CA  TYR A 213      18.172 -14.375  -3.184  1.00 88.62           C  
ATOM   1617  C   TYR A 213      18.594 -15.758  -2.689  1.00 88.62           C  
ATOM   1618  CB  TYR A 213      16.656 -14.234  -3.145  1.00 88.62           C  
ATOM   1619  O   TYR A 213      18.281 -16.766  -3.324  1.00 88.62           O  
ATOM   1620  CG  TYR A 213      16.062 -14.430  -1.770  1.00 88.62           C  
ATOM   1621  CD1 TYR A 213      15.336 -15.578  -1.458  1.00 88.62           C  
ATOM   1622  CD2 TYR A 213      16.219 -13.469  -0.781  1.00 88.62           C  
ATOM   1623  CE1 TYR A 213      14.781 -15.758  -0.193  1.00 88.62           C  
ATOM   1624  CE2 TYR A 213      15.680 -13.633   0.488  1.00 88.62           C  
ATOM   1625  OH  TYR A 213      14.422 -14.961   2.025  1.00 88.62           O  
ATOM   1626  CZ  TYR A 213      14.961 -14.781   0.771  1.00 88.62           C  
ATOM   1627  N   GLN A 214      19.359 -15.844  -1.567  1.00 87.00           N  
ATOM   1628  CA  GLN A 214      19.844 -17.078  -0.968  1.00 87.00           C  
ATOM   1629  C   GLN A 214      20.609 -17.922  -1.984  1.00 87.00           C  
ATOM   1630  CB  GLN A 214      18.672 -17.891  -0.393  1.00 87.00           C  
ATOM   1631  O   GLN A 214      20.344 -19.125  -2.125  1.00 87.00           O  
ATOM   1632  CG  GLN A 214      17.938 -17.188   0.744  1.00 87.00           C  
ATOM   1633  CD  GLN A 214      17.359 -18.156   1.760  1.00 87.00           C  
ATOM   1634  NE2 GLN A 214      16.172 -17.844   2.262  1.00 87.00           N  
ATOM   1635  OE1 GLN A 214      17.984 -19.172   2.090  1.00 87.00           O  
ATOM   1636  N   ARG A 215      21.469 -17.375  -2.873  1.00 89.69           N  
ATOM   1637  CA  ARG A 215      22.391 -18.000  -3.814  1.00 89.69           C  
ATOM   1638  C   ARG A 215      21.656 -18.500  -5.055  1.00 89.69           C  
ATOM   1639  CB  ARG A 215      23.125 -19.156  -3.148  1.00 89.69           C  
ATOM   1640  O   ARG A 215      22.156 -19.359  -5.781  1.00 89.69           O  
ATOM   1641  CG  ARG A 215      24.016 -18.734  -1.987  1.00 89.69           C  
ATOM   1642  CD  ARG A 215      24.812 -19.922  -1.424  1.00 89.69           C  
ATOM   1643  NE  ARG A 215      25.781 -19.484  -0.434  1.00 89.69           N  
ATOM   1644  NH1 ARG A 215      26.328 -21.609   0.267  1.00 89.69           N  
ATOM   1645  NH2 ARG A 215      27.359 -19.797   1.214  1.00 89.69           N  
ATOM   1646  CZ  ARG A 215      26.484 -20.297   0.347  1.00 89.69           C  
ATOM   1647  N   THR A 216      20.375 -18.188  -5.191  1.00 90.19           N  
ATOM   1648  CA  THR A 216      19.594 -18.531  -6.375  1.00 90.19           C  
ATOM   1649  C   THR A 216      19.219 -17.281  -7.164  1.00 90.19           C  
ATOM   1650  CB  THR A 216      18.328 -19.312  -6.000  1.00 90.19           C  
ATOM   1651  O   THR A 216      18.766 -16.297  -6.582  1.00 90.19           O  
ATOM   1652  CG2 THR A 216      17.578 -19.797  -7.242  1.00 90.19           C  
ATOM   1653  OG1 THR A 216      18.688 -20.453  -5.207  1.00 90.19           O  
ATOM   1654  N   THR A 217      19.469 -17.297  -8.469  1.00 93.81           N  
ATOM   1655  CA  THR A 217      19.078 -16.188  -9.336  1.00 93.81           C  
ATOM   1656  C   THR A 217      17.641 -16.328  -9.797  1.00 93.81           C  
ATOM   1657  CB  THR A 217      20.016 -16.094 -10.562  1.00 93.81           C  
ATOM   1658  O   THR A 217      17.250 -17.359 -10.344  1.00 93.81           O  
ATOM   1659  CG2 THR A 217      19.641 -14.898 -11.438  1.00 93.81           C  
ATOM   1660  OG1 THR A 217      21.359 -15.938 -10.117  1.00 93.81           O  
ATOM   1661  N   TYR A 218      16.859 -15.352  -9.609  1.00 93.00           N  
ATOM   1662  CA  TYR A 218      15.453 -15.312 -10.016  1.00 93.00           C  
ATOM   1663  C   TYR A 218      15.242 -14.320 -11.156  1.00 93.00           C  
ATOM   1664  CB  TYR A 218      14.555 -14.945  -8.828  1.00 93.00           C  
ATOM   1665  O   TYR A 218      15.875 -13.266 -11.188  1.00 93.00           O  
ATOM   1666  CG  TYR A 218      14.398 -16.047  -7.816  1.00 93.00           C  
ATOM   1667  CD1 TYR A 218      13.305 -16.906  -7.859  1.00 93.00           C  
ATOM   1668  CD2 TYR A 218      15.352 -16.250  -6.820  1.00 93.00           C  
ATOM   1669  CE1 TYR A 218      13.156 -17.938  -6.930  1.00 93.00           C  
ATOM   1670  CE2 TYR A 218      15.211 -17.266  -5.883  1.00 93.00           C  
ATOM   1671  OH  TYR A 218      13.969 -19.109  -5.023  1.00 93.00           O  
ATOM   1672  CZ  TYR A 218      14.117 -18.109  -5.945  1.00 93.00           C  
ATOM   1673  N   TYR A 219      14.461 -14.695 -12.055  1.00 93.25           N  
ATOM   1674  CA  TYR A 219      14.094 -13.836 -13.172  1.00 93.25           C  
ATOM   1675  C   TYR A 219      12.633 -13.406 -13.070  1.00 93.25           C  
ATOM   1676  CB  TYR A 219      14.344 -14.547 -14.500  1.00 93.25           C  
ATOM   1677  O   TYR A 219      11.742 -14.242 -12.930  1.00 93.25           O  
ATOM   1678  CG  TYR A 219      15.789 -14.898 -14.742  1.00 93.25           C  
ATOM   1679  CD1 TYR A 219      16.641 -14.008 -15.391  1.00 93.25           C  
ATOM   1680  CD2 TYR A 219      16.297 -16.125 -14.336  1.00 93.25           C  
ATOM   1681  CE1 TYR A 219      17.984 -14.328 -15.617  1.00 93.25           C  
ATOM   1682  CE2 TYR A 219      17.641 -16.453 -14.555  1.00 93.25           C  
ATOM   1683  OH  TYR A 219      19.781 -15.875 -15.422  1.00 93.25           O  
ATOM   1684  CZ  TYR A 219      18.469 -15.547 -15.195  1.00 93.25           C  
ATOM   1685  N   VAL A 220      12.453 -12.109 -13.109  1.00 93.94           N  
ATOM   1686  CA  VAL A 220      11.109 -11.555 -12.984  1.00 93.94           C  
ATOM   1687  C   VAL A 220      10.633 -11.039 -14.344  1.00 93.94           C  
ATOM   1688  CB  VAL A 220      11.062 -10.414 -11.945  1.00 93.94           C  
ATOM   1689  O   VAL A 220      11.320 -10.242 -14.992  1.00 93.94           O  
ATOM   1690  CG1 VAL A 220       9.633  -9.891 -11.781  1.00 93.94           C  
ATOM   1691  CG2 VAL A 220      11.617 -10.898 -10.602  1.00 93.94           C  
ATOM   1692  N   THR A 221       9.469 -11.523 -14.773  1.00 93.56           N  
ATOM   1693  CA  THR A 221       8.812 -11.039 -15.984  1.00 93.56           C  
ATOM   1694  C   THR A 221       7.488 -10.359 -15.641  1.00 93.56           C  
ATOM   1695  CB  THR A 221       8.562 -12.180 -16.984  1.00 93.56           C  
ATOM   1696  O   THR A 221       6.535 -11.023 -15.219  1.00 93.56           O  
ATOM   1697  CG2 THR A 221       8.016 -11.648 -18.297  1.00 93.56           C  
ATOM   1698  OG1 THR A 221       9.797 -12.867 -17.234  1.00 93.56           O  
ATOM   1699  N   VAL A 222       7.469  -9.062 -15.883  1.00 94.31           N  
ATOM   1700  CA  VAL A 222       6.273  -8.289 -15.562  1.00 94.31           C  
ATOM   1701  C   VAL A 222       5.457  -8.055 -16.828  1.00 94.31           C  
ATOM   1702  CB  VAL A 222       6.633  -6.941 -14.898  1.00 94.31           C  
ATOM   1703  O   VAL A 222       5.953  -7.473 -17.797  1.00 94.31           O  
ATOM   1704  CG1 VAL A 222       5.371  -6.211 -14.438  1.00 94.31           C  
ATOM   1705  CG2 VAL A 222       7.586  -7.160 -13.727  1.00 94.31           C  
ATOM   1706  N   TYR A 223       4.199  -8.453 -16.859  1.00 93.00           N  
ATOM   1707  CA  TYR A 223       3.324  -8.344 -18.016  1.00 93.00           C  
ATOM   1708  C   TYR A 223       2.469  -7.090 -17.953  1.00 93.00           C  
ATOM   1709  CB  TYR A 223       2.428  -9.586 -18.141  1.00 93.00           C  
ATOM   1710  O   TYR A 223       2.061  -6.547 -18.984  1.00 93.00           O  
ATOM   1711  CG  TYR A 223       3.191 -10.875 -18.281  1.00 93.00           C  
ATOM   1712  CD1 TYR A 223       3.848 -11.195 -19.469  1.00 93.00           C  
ATOM   1713  CD2 TYR A 223       3.260 -11.789 -17.219  1.00 93.00           C  
ATOM   1714  CE1 TYR A 223       4.551 -12.383 -19.594  1.00 93.00           C  
ATOM   1715  CE2 TYR A 223       3.961 -12.977 -17.344  1.00 93.00           C  
ATOM   1716  OH  TYR A 223       5.297 -14.453 -18.672  1.00 93.00           O  
ATOM   1717  CZ  TYR A 223       4.602 -13.273 -18.547  1.00 93.00           C  
ATOM   1718  N   ARG A 224       2.232  -6.633 -16.688  1.00 93.06           N  
ATOM   1719  CA  ARG A 224       1.449  -5.430 -16.422  1.00 93.06           C  
ATOM   1720  C   ARG A 224       1.897  -4.766 -15.133  1.00 93.06           C  
ATOM   1721  CB  ARG A 224      -0.043  -5.766 -16.359  1.00 93.06           C  
ATOM   1722  O   ARG A 224       2.250  -5.445 -14.164  1.00 93.06           O  
ATOM   1723  CG  ARG A 224      -0.617  -6.297 -17.656  1.00 93.06           C  
ATOM   1724  CD  ARG A 224      -2.139  -6.273 -17.656  1.00 93.06           C  
ATOM   1725  NE  ARG A 224      -2.691  -7.133 -16.609  1.00 93.06           N  
ATOM   1726  NH1 ARG A 224      -2.818  -9.016 -17.953  1.00 93.06           N  
ATOM   1727  NH2 ARG A 224      -3.496  -9.109 -15.758  1.00 93.06           N  
ATOM   1728  CZ  ARG A 224      -3.000  -8.414 -16.781  1.00 93.06           C  
ATOM   1729  N   THR A 225       1.826  -3.400 -15.172  1.00 95.75           N  
ATOM   1730  CA  THR A 225       2.211  -2.658 -13.977  1.00 95.75           C  
ATOM   1731  C   THR A 225       1.254  -2.953 -12.820  1.00 95.75           C  
ATOM   1732  CB  THR A 225       2.240  -1.142 -14.242  1.00 95.75           C  
ATOM   1733  O   THR A 225       0.035  -2.852 -12.977  1.00 95.75           O  
ATOM   1734  CG2 THR A 225       2.654  -0.369 -12.992  1.00 95.75           C  
ATOM   1735  OG1 THR A 225       3.178  -0.868 -15.297  1.00 95.75           O  
ATOM   1736  N   PHE A 226       1.811  -3.381 -11.680  1.00 96.19           N  
ATOM   1737  CA  PHE A 226       0.980  -3.656 -10.516  1.00 96.19           C  
ATOM   1738  C   PHE A 226       1.759  -3.412  -9.227  1.00 96.19           C  
ATOM   1739  CB  PHE A 226       0.463  -5.098 -10.555  1.00 96.19           C  
ATOM   1740  O   PHE A 226       2.986  -3.305  -9.250  1.00 96.19           O  
ATOM   1741  CG  PHE A 226       1.508  -6.125 -10.211  1.00 96.19           C  
ATOM   1742  CD1 PHE A 226       2.438  -6.535 -11.156  1.00 96.19           C  
ATOM   1743  CD2 PHE A 226       1.561  -6.688  -8.938  1.00 96.19           C  
ATOM   1744  CE1 PHE A 226       3.406  -7.484 -10.844  1.00 96.19           C  
ATOM   1745  CE2 PHE A 226       2.525  -7.637  -8.617  1.00 96.19           C  
ATOM   1746  CZ  PHE A 226       3.445  -8.039  -9.578  1.00 96.19           C  
ATOM   1747  N   ALA A 227       0.997  -3.277  -8.141  1.00 97.25           N  
ATOM   1748  CA  ALA A 227       1.593  -3.092  -6.820  1.00 97.25           C  
ATOM   1749  C   ALA A 227       1.152  -4.191  -5.859  1.00 97.25           C  
ATOM   1750  CB  ALA A 227       1.225  -1.721  -6.258  1.00 97.25           C  
ATOM   1751  O   ALA A 227       0.098  -4.805  -6.047  1.00 97.25           O  
ATOM   1752  N   PHE A 228       1.992  -4.473  -4.941  1.00 95.31           N  
ATOM   1753  CA  PHE A 228       1.622  -5.395  -3.871  1.00 95.31           C  
ATOM   1754  C   PHE A 228       2.246  -4.965  -2.549  1.00 95.31           C  
ATOM   1755  CB  PHE A 228       2.055  -6.820  -4.215  1.00 95.31           C  
ATOM   1756  O   PHE A 228       3.178  -4.156  -2.529  1.00 95.31           O  
ATOM   1757  CG  PHE A 228       3.539  -7.043  -4.129  1.00 95.31           C  
ATOM   1758  CD1 PHE A 228       4.375  -6.668  -5.176  1.00 95.31           C  
ATOM   1759  CD2 PHE A 228       4.102  -7.633  -3.004  1.00 95.31           C  
ATOM   1760  CE1 PHE A 228       5.750  -6.871  -5.098  1.00 95.31           C  
ATOM   1761  CE2 PHE A 228       5.477  -7.840  -2.920  1.00 95.31           C  
ATOM   1762  CZ  PHE A 228       6.297  -7.461  -3.969  1.00 95.31           C  
ATOM   1763  N   THR A 229       1.689  -5.430  -1.479  1.00 94.94           N  
ATOM   1764  CA  THR A 229       2.160  -5.066  -0.147  1.00 94.94           C  
ATOM   1765  C   THR A 229       2.578  -6.309   0.636  1.00 94.94           C  
ATOM   1766  CB  THR A 229       1.081  -4.301   0.638  1.00 94.94           C  
ATOM   1767  O   THR A 229       2.115  -7.414   0.349  1.00 94.94           O  
ATOM   1768  CG2 THR A 229       0.757  -2.967  -0.029  1.00 94.94           C  
ATOM   1769  OG1 THR A 229      -0.111  -5.094   0.699  1.00 94.94           O  
ATOM   1770  N   PHE A 230       3.527  -6.098   1.570  1.00 92.25           N  
ATOM   1771  CA  PHE A 230       4.016  -7.184   2.412  1.00 92.25           C  
ATOM   1772  C   PHE A 230       4.527  -6.648   3.744  1.00 92.25           C  
ATOM   1773  CB  PHE A 230       5.129  -7.961   1.697  1.00 92.25           C  
ATOM   1774  O   PHE A 230       4.934  -5.488   3.840  1.00 92.25           O  
ATOM   1775  CG  PHE A 230       6.277  -7.102   1.245  1.00 92.25           C  
ATOM   1776  CD1 PHE A 230       6.246  -6.469   0.007  1.00 92.25           C  
ATOM   1777  CD2 PHE A 230       7.387  -6.922   2.059  1.00 92.25           C  
ATOM   1778  CE1 PHE A 230       7.309  -5.672  -0.413  1.00 92.25           C  
ATOM   1779  CE2 PHE A 230       8.453  -6.125   1.646  1.00 92.25           C  
ATOM   1780  CZ  PHE A 230       8.414  -5.504   0.408  1.00 92.25           C  
ATOM   1781  N   PRO A 231       4.406  -7.445   4.777  1.00 91.38           N  
ATOM   1782  CA  PRO A 231       4.871  -6.992   6.090  1.00 91.38           C  
ATOM   1783  C   PRO A 231       6.391  -7.031   6.223  1.00 91.38           C  
ATOM   1784  CB  PRO A 231       4.211  -7.977   7.059  1.00 91.38           C  
ATOM   1785  O   PRO A 231       7.016  -8.039   5.887  1.00 91.38           O  
ATOM   1786  CG  PRO A 231       4.051  -9.234   6.270  1.00 91.38           C  
ATOM   1787  CD  PRO A 231       3.791  -8.875   4.836  1.00 91.38           C  
ATOM   1788  N   ILE A 232       6.988  -5.922   6.711  1.00 89.25           N  
ATOM   1789  CA  ILE A 232       8.430  -5.816   6.914  1.00 89.25           C  
ATOM   1790  C   ILE A 232       8.758  -5.988   8.398  1.00 89.25           C  
ATOM   1791  CB  ILE A 232       8.977  -4.465   6.402  1.00 89.25           C  
ATOM   1792  O   ILE A 232       9.750  -6.629   8.750  1.00 89.25           O  
ATOM   1793  CG1 ILE A 232       8.680  -4.305   4.906  1.00 89.25           C  
ATOM   1794  CG2 ILE A 232      10.477  -4.344   6.684  1.00 89.25           C  
ATOM   1795  CD1 ILE A 232       8.977  -2.914   4.363  1.00 89.25           C  
ATOM   1796  N   ALA A 233       7.902  -5.312   9.273  1.00 83.19           N  
ATOM   1797  CA  ALA A 233       8.070  -5.352  10.727  1.00 83.19           C  
ATOM   1798  C   ALA A 233       6.805  -4.898  11.438  1.00 83.19           C  
ATOM   1799  CB  ALA A 233       9.258  -4.484  11.141  1.00 83.19           C  
ATOM   1800  O   ALA A 233       5.922  -4.289  10.828  1.00 83.19           O  
ATOM   1801  N   GLY A 234       6.648  -5.266  12.680  1.00 70.50           N  
ATOM   1802  CA  GLY A 234       5.645  -4.637  13.516  1.00 70.50           C  
ATOM   1803  C   GLY A 234       4.293  -5.324  13.445  1.00 70.50           C  
ATOM   1804  O   GLY A 234       3.363  -4.953  14.164  1.00 70.50           O  
ATOM   1805  N   PHE A 235       4.164  -6.613  13.227  1.00 64.00           N  
ATOM   1806  CA  PHE A 235       3.248  -7.699  13.539  1.00 64.00           C  
ATOM   1807  C   PHE A 235       2.010  -7.641  12.648  1.00 64.00           C  
ATOM   1808  CB  PHE A 235       2.838  -7.648  15.016  1.00 64.00           C  
ATOM   1809  O   PHE A 235       1.116  -6.824  12.875  1.00 64.00           O  
ATOM   1810  CG  PHE A 235       4.000  -7.695  15.969  1.00 64.00           C  
ATOM   1811  CD1 PHE A 235       4.570  -8.914  16.328  1.00 64.00           C  
ATOM   1812  CD2 PHE A 235       4.523  -6.527  16.500  1.00 64.00           C  
ATOM   1813  CE1 PHE A 235       5.648  -8.961  17.219  1.00 64.00           C  
ATOM   1814  CE2 PHE A 235       5.598  -6.566  17.391  1.00 64.00           C  
ATOM   1815  CZ  PHE A 235       6.156  -7.781  17.734  1.00 64.00           C  
ATOM   1816  N   SER A 236       2.033  -8.062  11.391  1.00 62.75           N  
ATOM   1817  CA  SER A 236       0.810  -8.266  10.625  1.00 62.75           C  
ATOM   1818  C   SER A 236       0.005  -9.438  11.172  1.00 62.75           C  
ATOM   1819  CB  SER A 236       1.136  -8.508   9.148  1.00 62.75           C  
ATOM   1820  O   SER A 236       0.576 -10.438  11.609  1.00 62.75           O  
ATOM   1821  OG  SER A 236       1.859  -9.711   8.984  1.00 62.75           O  
ATOM   1822  N   LEU A 237      -1.111  -9.266  11.812  1.00 62.25           N  
ATOM   1823  CA  LEU A 237      -2.000 -10.336  12.266  1.00 62.25           C  
ATOM   1824  C   LEU A 237      -2.096 -11.438  11.219  1.00 62.25           C  
ATOM   1825  CB  LEU A 237      -3.395  -9.781  12.562  1.00 62.25           C  
ATOM   1826  O   LEU A 237      -2.273 -11.164  10.031  1.00 62.25           O  
ATOM   1827  CG  LEU A 237      -3.510  -8.867  13.789  1.00 62.25           C  
ATOM   1828  CD1 LEU A 237      -4.805  -8.062  13.727  1.00 62.25           C  
ATOM   1829  CD2 LEU A 237      -3.436  -9.680  15.070  1.00 62.25           C  
ATOM   1830  N   ALA A 238      -1.688 -12.664  11.617  1.00 62.12           N  
ATOM   1831  CA  ALA A 238      -1.803 -13.836  10.750  1.00 62.12           C  
ATOM   1832  C   ALA A 238      -3.191 -13.922  10.125  1.00 62.12           C  
ATOM   1833  CB  ALA A 238      -1.495 -15.109  11.531  1.00 62.12           C  
ATOM   1834  O   ALA A 238      -4.203 -13.805  10.828  1.00 62.12           O  
ATOM   1835  N   GLY A 239      -3.205 -13.969   8.797  1.00 70.19           N  
ATOM   1836  CA  GLY A 239      -4.434 -14.219   8.062  1.00 70.19           C  
ATOM   1837  C   GLY A 239      -5.234 -12.961   7.789  1.00 70.19           C  
ATOM   1838  O   GLY A 239      -6.387 -13.039   7.359  1.00 70.19           O  
ATOM   1839  N   SER A 240      -4.715 -11.859   8.172  1.00 81.44           N  
ATOM   1840  CA  SER A 240      -5.445 -10.617   7.938  1.00 81.44           C  
ATOM   1841  C   SER A 240      -4.621  -9.641   7.105  1.00 81.44           C  
ATOM   1842  CB  SER A 240      -5.836  -9.961   9.266  1.00 81.44           C  
ATOM   1843  O   SER A 240      -3.389  -9.688   7.117  1.00 81.44           O  
ATOM   1844  OG  SER A 240      -6.359  -8.664   9.047  1.00 81.44           O  
ATOM   1845  N   ASP A 241      -5.344  -8.805   6.262  1.00 87.56           N  
ATOM   1846  CA  ASP A 241      -4.711  -7.746   5.484  1.00 87.56           C  
ATOM   1847  C   ASP A 241      -4.676  -6.438   6.273  1.00 87.56           C  
ATOM   1848  CB  ASP A 241      -5.445  -7.543   4.160  1.00 87.56           C  
ATOM   1849  O   ASP A 241      -4.613  -5.355   5.684  1.00 87.56           O  
ATOM   1850  CG  ASP A 241      -5.223  -8.680   3.178  1.00 87.56           C  
ATOM   1851  OD1 ASP A 241      -4.066  -9.109   2.998  1.00 87.56           O  
ATOM   1852  OD2 ASP A 241      -6.215  -9.148   2.576  1.00 87.56           O  
ATOM   1853  N   VAL A 242      -4.680  -6.617   7.621  1.00 89.00           N  
ATOM   1854  CA  VAL A 242      -4.742  -5.441   8.484  1.00 89.00           C  
ATOM   1855  C   VAL A 242      -3.354  -5.141   9.047  1.00 89.00           C  
ATOM   1856  CB  VAL A 242      -5.754  -5.633   9.641  1.00 89.00           C  
ATOM   1857  O   VAL A 242      -2.680  -6.031   9.562  1.00 89.00           O  
ATOM   1858  CG1 VAL A 242      -5.719  -4.441  10.594  1.00 89.00           C  
ATOM   1859  CG2 VAL A 242      -7.160  -5.840   9.086  1.00 89.00           C  
ATOM   1860  N   ALA A 243      -2.955  -3.908   8.844  1.00 89.69           N  
ATOM   1861  CA  ALA A 243      -1.699  -3.430   9.422  1.00 89.69           C  
ATOM   1862  C   ALA A 243      -1.935  -2.746  10.766  1.00 89.69           C  
ATOM   1863  CB  ALA A 243      -1.004  -2.473   8.453  1.00 89.69           C  
ATOM   1864  O   ALA A 243      -2.535  -1.670  10.820  1.00 89.69           O  
ATOM   1865  N   PRO A 244      -1.464  -3.301  11.875  1.00 87.50           N  
ATOM   1866  CA  PRO A 244      -1.643  -2.672  13.188  1.00 87.50           C  
ATOM   1867  C   PRO A 244      -0.691  -1.500  13.414  1.00 87.50           C  
ATOM   1868  CB  PRO A 244      -1.351  -3.812  14.172  1.00 87.50           C  
ATOM   1869  O   PRO A 244       0.308  -1.364  12.703  1.00 87.50           O  
ATOM   1870  CG  PRO A 244      -0.437  -4.730  13.422  1.00 87.50           C  
ATOM   1871  CD  PRO A 244      -0.759  -4.641  11.961  1.00 87.50           C  
ATOM   1872  N   ALA A 245      -1.080  -0.677  14.438  1.00 86.50           N  
ATOM   1873  CA  ALA A 245      -0.225   0.444  14.820  1.00 86.50           C  
ATOM   1874  C   ALA A 245       1.184  -0.032  15.164  1.00 86.50           C  
ATOM   1875  CB  ALA A 245      -0.832   1.198  16.000  1.00 86.50           C  
ATOM   1876  O   ALA A 245       1.354  -1.045  15.844  1.00 86.50           O  
ATOM   1877  N   GLY A 246       2.150   0.646  14.578  1.00 85.62           N  
ATOM   1878  CA  GLY A 246       3.535   0.326  14.891  1.00 85.62           C  
ATOM   1879  C   GLY A 246       4.172  -0.613  13.883  1.00 85.62           C  
ATOM   1880  O   GLY A 246       5.391  -0.809  13.891  1.00 85.62           O  
ATOM   1881  N   SER A 247       3.307  -1.194  13.000  1.00 88.94           N  
ATOM   1882  CA  SER A 247       3.848  -2.098  11.992  1.00 88.94           C  
ATOM   1883  C   SER A 247       4.398  -1.325  10.797  1.00 88.94           C  
ATOM   1884  CB  SER A 247       2.777  -3.082  11.523  1.00 88.94           C  
ATOM   1885  O   SER A 247       4.059  -0.158  10.594  1.00 88.94           O  
ATOM   1886  OG  SER A 247       1.719  -2.402  10.867  1.00 88.94           O  
ATOM   1887  N   THR A 248       5.328  -1.953  10.102  1.00 91.94           N  
ATOM   1888  CA  THR A 248       5.867  -1.413   8.859  1.00 91.94           C  
ATOM   1889  C   THR A 248       5.520  -2.318   7.680  1.00 91.94           C  
ATOM   1890  CB  THR A 248       7.398  -1.239   8.938  1.00 91.94           C  
ATOM   1891  O   THR A 248       5.750  -3.527   7.727  1.00 91.94           O  
ATOM   1892  CG2 THR A 248       7.941  -0.564   7.688  1.00 91.94           C  
ATOM   1893  OG1 THR A 248       7.719  -0.434  10.078  1.00 91.94           O  
ATOM   1894  N   ILE A 249       4.930  -1.619   6.664  1.00 93.94           N  
ATOM   1895  CA  ILE A 249       4.477  -2.342   5.480  1.00 93.94           C  
ATOM   1896  C   ILE A 249       5.266  -1.879   4.258  1.00 93.94           C  
ATOM   1897  CB  ILE A 249       2.961  -2.148   5.246  1.00 93.94           C  
ATOM   1898  O   ILE A 249       5.453  -0.677   4.051  1.00 93.94           O  
ATOM   1899  CG1 ILE A 249       2.170  -2.576   6.488  1.00 93.94           C  
ATOM   1900  CG2 ILE A 249       2.504  -2.928   4.008  1.00 93.94           C  
ATOM   1901  CD1 ILE A 249       1.318  -1.468   7.090  1.00 93.94           C  
ATOM   1902  N   GLY A 250       5.762  -2.912   3.502  1.00 95.19           N  
ATOM   1903  CA  GLY A 250       6.406  -2.588   2.240  1.00 95.19           C  
ATOM   1904  C   GLY A 250       5.434  -2.473   1.083  1.00 95.19           C  
ATOM   1905  O   GLY A 250       4.535  -3.303   0.937  1.00 95.19           O  
ATOM   1906  N   VAL A 251       5.543  -1.382   0.365  1.00 96.69           N  
ATOM   1907  CA  VAL A 251       4.793  -1.188  -0.871  1.00 96.69           C  
ATOM   1908  C   VAL A 251       5.734  -1.268  -2.068  1.00 96.69           C  
ATOM   1909  CB  VAL A 251       4.043   0.163  -0.872  1.00 96.69           C  
ATOM   1910  O   VAL A 251       6.715  -0.524  -2.145  1.00 96.69           O  
ATOM   1911  CG1 VAL A 251       3.250   0.340  -2.166  1.00 96.69           C  
ATOM   1912  CG2 VAL A 251       3.117   0.261   0.340  1.00 96.69           C  
ATOM   1913  N   MET A 252       5.426  -2.236  -2.887  1.00 96.75           N  
ATOM   1914  CA  MET A 252       6.273  -2.385  -4.066  1.00 96.75           C  
ATOM   1915  C   MET A 252       5.453  -2.252  -5.344  1.00 96.75           C  
ATOM   1916  CB  MET A 252       6.996  -3.732  -4.047  1.00 96.75           C  
ATOM   1917  O   MET A 252       4.410  -2.891  -5.484  1.00 96.75           O  
ATOM   1918  CG  MET A 252       8.062  -3.873  -5.121  1.00 96.75           C  
ATOM   1919  SD  MET A 252       9.117  -5.352  -4.875  1.00 96.75           S  
ATOM   1920  CE  MET A 252      10.328  -5.105  -6.203  1.00 96.75           C  
ATOM   1921  N   VAL A 253       5.922  -1.415  -6.281  1.00 97.31           N  
ATOM   1922  CA  VAL A 253       5.340  -1.242  -7.609  1.00 97.31           C  
ATOM   1923  C   VAL A 253       6.266  -1.846  -8.664  1.00 97.31           C  
ATOM   1924  CB  VAL A 253       5.074   0.247  -7.922  1.00 97.31           C  
ATOM   1925  O   VAL A 253       7.441  -1.479  -8.750  1.00 97.31           O  
ATOM   1926  CG1 VAL A 253       4.430   0.403  -9.297  1.00 97.31           C  
ATOM   1927  CG2 VAL A 253       4.191   0.871  -6.844  1.00 97.31           C  
ATOM   1928  N   LEU A 254       5.703  -2.801  -9.430  1.00 97.06           N  
ATOM   1929  CA  LEU A 254       6.430  -3.369 -10.562  1.00 97.06           C  
ATOM   1930  C   LEU A 254       5.906  -2.807 -11.883  1.00 97.06           C  
ATOM   1931  CB  LEU A 254       6.309  -4.895 -10.562  1.00 97.06           C  
ATOM   1932  O   LEU A 254       4.703  -2.844 -12.141  1.00 97.06           O  
ATOM   1933  CG  LEU A 254       6.992  -5.629  -9.406  1.00 97.06           C  
ATOM   1934  CD1 LEU A 254       5.996  -6.539  -8.695  1.00 97.06           C  
ATOM   1935  CD2 LEU A 254       8.188  -6.434  -9.914  1.00 97.06           C  
ATOM   1936  N   PHE A 255       6.844  -2.312 -12.672  1.00 96.12           N  
ATOM   1937  CA  PHE A 255       6.438  -1.623 -13.891  1.00 96.12           C  
ATOM   1938  C   PHE A 255       6.367  -2.594 -15.062  1.00 96.12           C  
ATOM   1939  CB  PHE A 255       7.410  -0.482 -14.211  1.00 96.12           C  
ATOM   1940  O   PHE A 255       7.328  -3.318 -15.336  1.00 96.12           O  
ATOM   1941  CG  PHE A 255       7.391   0.632 -13.203  1.00 96.12           C  
ATOM   1942  CD1 PHE A 255       6.242   1.386 -13.000  1.00 96.12           C  
ATOM   1943  CD2 PHE A 255       8.523   0.927 -12.461  1.00 96.12           C  
ATOM   1944  CE1 PHE A 255       6.223   2.418 -12.062  1.00 96.12           C  
ATOM   1945  CE2 PHE A 255       8.516   1.957 -11.523  1.00 96.12           C  
ATOM   1946  CZ  PHE A 255       7.359   2.701 -11.328  1.00 96.12           C  
ATOM   1947  N   GLY A 256       5.168  -2.666 -15.719  1.00 94.25           N  
ATOM   1948  CA  GLY A 256       4.992  -3.424 -16.953  1.00 94.25           C  
ATOM   1949  C   GLY A 256       5.586  -2.736 -18.156  1.00 94.25           C  
ATOM   1950  O   GLY A 256       6.195  -1.670 -18.047  1.00 94.25           O  
ATOM   1951  N   PRO A 257       5.512  -3.367 -19.359  1.00 92.81           N  
ATOM   1952  CA  PRO A 257       6.188  -2.881 -20.562  1.00 92.81           C  
ATOM   1953  C   PRO A 257       5.762  -1.466 -20.938  1.00 92.81           C  
ATOM   1954  CB  PRO A 257       5.770  -3.889 -21.625  1.00 92.81           C  
ATOM   1955  O   PRO A 257       6.562  -0.704 -21.500  1.00 92.81           O  
ATOM   1956  CG  PRO A 257       4.527  -4.523 -21.094  1.00 92.81           C  
ATOM   1957  CD  PRO A 257       4.602  -4.523 -19.594  1.00 92.81           C  
ATOM   1958  N   HIS A 258       4.496  -1.057 -20.703  1.00 91.44           N  
ATOM   1959  CA  HIS A 258       4.027   0.273 -21.078  1.00 91.44           C  
ATOM   1960  C   HIS A 258       4.625   1.342 -20.156  1.00 91.44           C  
ATOM   1961  CB  HIS A 258       2.500   0.336 -21.031  1.00 91.44           C  
ATOM   1962  O   HIS A 258       5.336   2.232 -20.625  1.00 91.44           O  
ATOM   1963  CG  HIS A 258       1.857   0.334 -22.375  1.00 91.44           C  
ATOM   1964  CD2 HIS A 258       1.214   1.312 -23.062  1.00 91.44           C  
ATOM   1965  ND1 HIS A 258       1.834  -0.779 -23.188  1.00 91.44           N  
ATOM   1966  CE1 HIS A 258       1.201  -0.485 -24.312  1.00 91.44           C  
ATOM   1967  NE2 HIS A 258       0.814   0.778 -24.250  1.00 91.44           N  
ATOM   1968  N   ALA A 259       4.434   1.242 -18.812  1.00 91.56           N  
ATOM   1969  CA  ALA A 259       4.984   2.211 -17.875  1.00 91.56           C  
ATOM   1970  C   ALA A 259       6.496   2.037 -17.734  1.00 91.56           C  
ATOM   1971  CB  ALA A 259       4.305   2.074 -16.516  1.00 91.56           C  
ATOM   1972  O   ALA A 259       7.230   3.021 -17.625  1.00 91.56           O  
ATOM   1973  N   GLY A 260       6.996   0.834 -17.797  1.00 88.75           N  
ATOM   1974  CA  GLY A 260       8.391   0.492 -17.562  1.00 88.75           C  
ATOM   1975  C   GLY A 260       9.305   0.907 -18.703  1.00 88.75           C  
ATOM   1976  O   GLY A 260      10.523   0.963 -18.547  1.00 88.75           O  
ATOM   1977  N   SER A 261       8.727   1.156 -19.922  1.00 89.94           N  
ATOM   1978  CA  SER A 261       9.523   1.564 -21.078  1.00 89.94           C  
ATOM   1979  C   SER A 261      10.023   2.998 -20.922  1.00 89.94           C  
ATOM   1980  CB  SER A 261       8.711   1.429 -22.359  1.00 89.94           C  
ATOM   1981  O   SER A 261      10.875   3.449 -21.688  1.00 89.94           O  
ATOM   1982  OG  SER A 261       7.566   2.262 -22.312  1.00 89.94           O  
ATOM   1983  N   GLN A 262       9.461   3.641 -19.859  1.00 88.88           N  
ATOM   1984  CA  GLN A 262       9.875   5.008 -19.562  1.00 88.88           C  
ATOM   1985  C   GLN A 262      10.852   5.055 -18.391  1.00 88.88           C  
ATOM   1986  CB  GLN A 262       8.664   5.891 -19.281  1.00 88.88           C  
ATOM   1987  O   GLN A 262      10.742   4.250 -17.469  1.00 88.88           O  
ATOM   1988  CG  GLN A 262       7.602   5.863 -20.375  1.00 88.88           C  
ATOM   1989  CD  GLN A 262       8.023   6.629 -21.609  1.00 88.88           C  
ATOM   1990  NE2 GLN A 262       8.016   5.953 -22.750  1.00 88.88           N  
ATOM   1991  OE1 GLN A 262       8.352   7.816 -21.547  1.00 88.88           O  
ATOM   1992  N   VAL A 263      11.859   5.852 -18.500  1.00 86.56           N  
ATOM   1993  CA  VAL A 263      12.766   6.094 -17.375  1.00 86.56           C  
ATOM   1994  C   VAL A 263      12.375   7.391 -16.672  1.00 86.56           C  
ATOM   1995  CB  VAL A 263      14.242   6.156 -17.844  1.00 86.56           C  
ATOM   1996  O   VAL A 263      12.375   8.461 -17.281  1.00 86.56           O  
ATOM   1997  CG1 VAL A 263      15.164   6.422 -16.656  1.00 86.56           C  
ATOM   1998  CG2 VAL A 263      14.633   4.863 -18.547  1.00 86.56           C  
ATOM   1999  N   PHE A 264      11.883   7.289 -15.438  1.00 84.25           N  
ATOM   2000  CA  PHE A 264      11.344   8.422 -14.695  1.00 84.25           C  
ATOM   2001  C   PHE A 264      12.461   9.250 -14.078  1.00 84.25           C  
ATOM   2002  CB  PHE A 264      10.383   7.934 -13.602  1.00 84.25           C  
ATOM   2003  O   PHE A 264      12.320   9.766 -12.969  1.00 84.25           O  
ATOM   2004  CG  PHE A 264       9.305   7.020 -14.102  1.00 84.25           C  
ATOM   2005  CD1 PHE A 264       8.383   7.457 -15.047  1.00 84.25           C  
ATOM   2006  CD2 PHE A 264       9.203   5.719 -13.625  1.00 84.25           C  
ATOM   2007  CE1 PHE A 264       7.383   6.613 -15.516  1.00 84.25           C  
ATOM   2008  CE2 PHE A 264       8.203   4.867 -14.094  1.00 84.25           C  
ATOM   2009  CZ  PHE A 264       7.293   5.316 -15.031  1.00 84.25           C  
ATOM   2010  N   GLN A 265      13.609   9.508 -14.766  1.00 82.44           N  
ATOM   2011  CA  GLN A 265      14.719  10.312 -14.273  1.00 82.44           C  
ATOM   2012  C   GLN A 265      14.453  11.797 -14.484  1.00 82.44           C  
ATOM   2013  CB  GLN A 265      16.016   9.906 -14.953  1.00 82.44           C  
ATOM   2014  O   GLN A 265      13.820  12.188 -15.469  1.00 82.44           O  
ATOM   2015  CG  GLN A 265      16.484   8.500 -14.609  1.00 82.44           C  
ATOM   2016  CD  GLN A 265      17.750   8.102 -15.352  1.00 82.44           C  
ATOM   2017  NE2 GLN A 265      18.219   6.883 -15.102  1.00 82.44           N  
ATOM   2018  OE1 GLN A 265      18.297   8.875 -16.141  1.00 82.44           O  
ATOM   2019  N   TYR A 266      14.797  12.570 -13.422  1.00 83.50           N  
ATOM   2020  CA  TYR A 266      14.688  14.023 -13.438  1.00 83.50           C  
ATOM   2021  C   TYR A 266      13.227  14.461 -13.477  1.00 83.50           C  
ATOM   2022  CB  TYR A 266      15.445  14.609 -14.633  1.00 83.50           C  
ATOM   2023  O   TYR A 266      12.875  15.406 -14.180  1.00 83.50           O  
ATOM   2024  CG  TYR A 266      16.906  14.219 -14.680  1.00 83.50           C  
ATOM   2025  CD1 TYR A 266      17.797  14.688 -13.727  1.00 83.50           C  
ATOM   2026  CD2 TYR A 266      17.391  13.391 -15.688  1.00 83.50           C  
ATOM   2027  CE1 TYR A 266      19.141  14.336 -13.766  1.00 83.50           C  
ATOM   2028  CE2 TYR A 266      18.734  13.031 -15.734  1.00 83.50           C  
ATOM   2029  OH  TYR A 266      20.922  13.156 -14.820  1.00 83.50           O  
ATOM   2030  CZ  TYR A 266      19.594  13.508 -14.773  1.00 83.50           C  
ATOM   2031  N   GLN A 267      12.406  13.641 -12.906  1.00 87.19           N  
ATOM   2032  CA  GLN A 267      10.992  13.969 -12.758  1.00 87.19           C  
ATOM   2033  C   GLN A 267      10.461  13.508 -11.406  1.00 87.19           C  
ATOM   2034  CB  GLN A 267      10.172  13.336 -13.891  1.00 87.19           C  
ATOM   2035  O   GLN A 267      11.102  12.703 -10.727  1.00 87.19           O  
ATOM   2036  CG  GLN A 267      10.141  11.820 -13.852  1.00 87.19           C  
ATOM   2037  CD  GLN A 267       9.273  11.219 -14.945  1.00 87.19           C  
ATOM   2038  NE2 GLN A 267       9.633  10.023 -15.398  1.00 87.19           N  
ATOM   2039  OE1 GLN A 267       8.289  11.828 -15.383  1.00 87.19           O  
ATOM   2040  N   THR A 268       9.344  14.109 -11.008  1.00 90.88           N  
ATOM   2041  CA  THR A 268       8.664  13.719  -9.781  1.00 90.88           C  
ATOM   2042  C   THR A 268       7.605  12.656 -10.062  1.00 90.88           C  
ATOM   2043  CB  THR A 268       8.008  14.930  -9.086  1.00 90.88           C  
ATOM   2044  O   THR A 268       6.785  12.812 -10.969  1.00 90.88           O  
ATOM   2045  CG2 THR A 268       7.309  14.516  -7.801  1.00 90.88           C  
ATOM   2046  OG1 THR A 268       9.016  15.898  -8.781  1.00 90.88           O  
ATOM   2047  N   VAL A 269       7.734  11.516  -9.414  1.00 92.88           N  
ATOM   2048  CA  VAL A 269       6.715  10.477  -9.508  1.00 92.88           C  
ATOM   2049  C   VAL A 269       5.895  10.445  -8.219  1.00 92.88           C  
ATOM   2050  CB  VAL A 269       7.340   9.094  -9.773  1.00 92.88           C  
ATOM   2051  O   VAL A 269       6.410  10.758  -7.137  1.00 92.88           O  
ATOM   2052  CG1 VAL A 269       8.078   9.086 -11.117  1.00 92.88           C  
ATOM   2053  CG2 VAL A 269       8.281   8.703  -8.641  1.00 92.88           C  
ATOM   2054  N   THR A 270       4.637  10.195  -8.359  1.00 95.69           N  
ATOM   2055  CA  THR A 270       3.725  10.211  -7.223  1.00 95.69           C  
ATOM   2056  C   THR A 270       3.010   8.875  -7.078  1.00 95.69           C  
ATOM   2057  CB  THR A 270       2.686  11.344  -7.363  1.00 95.69           C  
ATOM   2058  O   THR A 270       2.504   8.328  -8.062  1.00 95.69           O  
ATOM   2059  CG2 THR A 270       1.761  11.391  -6.148  1.00 95.69           C  
ATOM   2060  OG1 THR A 270       3.365  12.594  -7.480  1.00 95.69           O  
ATOM   2061  N   VAL A 271       3.080   8.305  -5.906  1.00 96.94           N  
ATOM   2062  CA  VAL A 271       2.285   7.133  -5.555  1.00 96.94           C  
ATOM   2063  C   VAL A 271       1.281   7.496  -4.465  1.00 96.94           C  
ATOM   2064  CB  VAL A 271       3.178   5.961  -5.086  1.00 96.94           C  
ATOM   2065  O   VAL A 271       1.645   8.117  -3.459  1.00 96.94           O  
ATOM   2066  CG1 VAL A 271       2.324   4.750  -4.703  1.00 96.94           C  
ATOM   2067  CG2 VAL A 271       4.180   5.586  -6.176  1.00 96.94           C  
ATOM   2068  N   GLN A 272       0.031   7.180  -4.668  1.00 97.19           N  
ATOM   2069  CA  GLN A 272      -1.019   7.469  -3.697  1.00 97.19           C  
ATOM   2070  C   GLN A 272      -1.687   6.188  -3.207  1.00 97.19           C  
ATOM   2071  CB  GLN A 272      -2.064   8.406  -4.301  1.00 97.19           C  
ATOM   2072  O   GLN A 272      -2.129   5.367  -4.012  1.00 97.19           O  
ATOM   2073  CG  GLN A 272      -3.119   8.875  -3.307  1.00 97.19           C  
ATOM   2074  CD  GLN A 272      -4.082   9.883  -3.904  1.00 97.19           C  
ATOM   2075  NE2 GLN A 272      -5.375   9.594  -3.809  1.00 97.19           N  
ATOM   2076  OE1 GLN A 272      -3.670  10.914  -4.445  1.00 97.19           O  
ATOM   2077  N   ILE A 273      -1.755   5.996  -1.905  1.00 97.25           N  
ATOM   2078  CA  ILE A 273      -2.459   4.887  -1.274  1.00 97.25           C  
ATOM   2079  C   ILE A 273      -3.764   5.383  -0.660  1.00 97.25           C  
ATOM   2080  CB  ILE A 273      -1.586   4.203  -0.198  1.00 97.25           C  
ATOM   2081  O   ILE A 273      -3.754   6.254   0.213  1.00 97.25           O  
ATOM   2082  CG1 ILE A 273      -0.232   3.793  -0.789  1.00 97.25           C  
ATOM   2083  CG2 ILE A 273      -2.312   2.990   0.396  1.00 97.25           C  
ATOM   2084  CD1 ILE A 273       0.770   3.295   0.244  1.00 97.25           C  
ATOM   2085  N   THR A 274      -4.836   4.805  -1.123  1.00 95.94           N  
ATOM   2086  CA  THR A 274      -6.156   5.199  -0.643  1.00 95.94           C  
ATOM   2087  C   THR A 274      -6.828   4.047   0.097  1.00 95.94           C  
ATOM   2088  CB  THR A 274      -7.055   5.664  -1.803  1.00 95.94           C  
ATOM   2089  O   THR A 274      -7.469   3.193  -0.522  1.00 95.94           O  
ATOM   2090  CG2 THR A 274      -8.359   6.266  -1.282  1.00 95.94           C  
ATOM   2091  OG1 THR A 274      -6.359   6.648  -2.576  1.00 95.94           O  
ATOM   2092  N   PRO A 275      -6.602   3.988   1.419  1.00 91.94           N  
ATOM   2093  CA  PRO A 275      -7.250   2.932   2.199  1.00 91.94           C  
ATOM   2094  C   PRO A 275      -8.750   3.148   2.355  1.00 91.94           C  
ATOM   2095  CB  PRO A 275      -6.543   3.012   3.555  1.00 91.94           C  
ATOM   2096  O   PRO A 275      -9.273   4.199   1.975  1.00 91.94           O  
ATOM   2097  CG  PRO A 275      -6.098   4.434   3.672  1.00 91.94           C  
ATOM   2098  CD  PRO A 275      -5.855   4.973   2.291  1.00 91.94           C  
ATOM   2099  N   ASN A 276      -9.547   2.143   2.891  1.00 88.44           N  
ATOM   2100  CA  ASN A 276     -10.992   2.240   3.084  1.00 88.44           C  
ATOM   2101  C   ASN A 276     -11.344   3.242   4.180  1.00 88.44           C  
ATOM   2102  CB  ASN A 276     -11.578   0.868   3.408  1.00 88.44           C  
ATOM   2103  O   ASN A 276     -12.398   3.875   4.129  1.00 88.44           O  
ATOM   2104  CG  ASN A 276     -11.109   0.330   4.746  1.00 88.44           C  
ATOM   2105  ND2 ASN A 276     -11.773  -0.714   5.230  1.00 88.44           N  
ATOM   2106  OD1 ASN A 276     -10.164   0.851   5.340  1.00 88.44           O  
ATOM   2107  N   ILE A 277     -10.469   3.359   5.176  1.00 85.25           N  
ATOM   2108  CA  ILE A 277     -10.648   4.285   6.289  1.00 85.25           C  
ATOM   2109  C   ILE A 277      -9.430   5.188   6.414  1.00 85.25           C  
ATOM   2110  CB  ILE A 277     -10.898   3.533   7.617  1.00 85.25           C  
ATOM   2111  O   ILE A 277      -8.289   4.715   6.367  1.00 85.25           O  
ATOM   2112  CG1 ILE A 277     -12.164   2.670   7.512  1.00 85.25           C  
ATOM   2113  CG2 ILE A 277     -11.008   4.520   8.781  1.00 85.25           C  
ATOM   2114  CD1 ILE A 277     -12.375   1.738   8.695  1.00 85.25           C  
ATOM   2115  N   GLY A 278      -9.711   6.473   6.594  1.00 84.75           N  
ATOM   2116  CA  GLY A 278      -8.633   7.438   6.719  1.00 84.75           C  
ATOM   2117  C   GLY A 278      -8.344   8.188   5.434  1.00 84.75           C  
ATOM   2118  O   GLY A 278      -8.859   7.828   4.375  1.00 84.75           O  
ATOM   2119  N   SER A 279      -7.586   9.305   5.535  1.00 89.56           N  
ATOM   2120  CA  SER A 279      -7.184  10.086   4.367  1.00 89.56           C  
ATOM   2121  C   SER A 279      -6.074   9.391   3.592  1.00 89.56           C  
ATOM   2122  CB  SER A 279      -6.727  11.484   4.785  1.00 89.56           C  
ATOM   2123  O   SER A 279      -5.281   8.641   4.172  1.00 89.56           O  
ATOM   2124  OG  SER A 279      -6.086  12.148   3.709  1.00 89.56           O  
ATOM   2125  N   PRO A 280      -6.035   9.555   2.270  1.00 93.69           N  
ATOM   2126  CA  PRO A 280      -5.020   8.938   1.414  1.00 93.69           C  
ATOM   2127  C   PRO A 280      -3.602   9.398   1.759  1.00 93.69           C  
ATOM   2128  CB  PRO A 280      -5.414   9.398   0.009  1.00 93.69           C  
ATOM   2129  O   PRO A 280      -3.412  10.500   2.270  1.00 93.69           O  
ATOM   2130  CG  PRO A 280      -6.855   9.773   0.120  1.00 93.69           C  
ATOM   2131  CD  PRO A 280      -7.117  10.250   1.521  1.00 93.69           C  
ATOM   2132  N   LEU A 281      -2.703   8.492   1.645  1.00 94.69           N  
ATOM   2133  CA  LEU A 281      -1.288   8.844   1.686  1.00 94.69           C  
ATOM   2134  C   LEU A 281      -0.751   9.102   0.281  1.00 94.69           C  
ATOM   2135  CB  LEU A 281      -0.477   7.730   2.357  1.00 94.69           C  
ATOM   2136  O   LEU A 281      -0.906   8.266  -0.611  1.00 94.69           O  
ATOM   2137  CG  LEU A 281       1.045   7.871   2.297  1.00 94.69           C  
ATOM   2138  CD1 LEU A 281       1.503   9.055   3.137  1.00 94.69           C  
ATOM   2139  CD2 LEU A 281       1.720   6.586   2.764  1.00 94.69           C  
ATOM   2140  N   THR A 282      -0.156  10.328   0.051  1.00 95.56           N  
ATOM   2141  CA  THR A 282       0.477  10.680  -1.216  1.00 95.56           C  
ATOM   2142  C   THR A 282       1.987  10.812  -1.047  1.00 95.56           C  
ATOM   2143  CB  THR A 282      -0.098  11.984  -1.789  1.00 95.56           C  
ATOM   2144  O   THR A 282       2.457  11.633  -0.251  1.00 95.56           O  
ATOM   2145  CG2 THR A 282       0.550  12.336  -3.125  1.00 95.56           C  
ATOM   2146  OG1 THR A 282      -1.511  11.836  -1.979  1.00 95.56           O  
ATOM   2147  N   VAL A 283       2.699   9.914  -1.724  1.00 93.75           N  
ATOM   2148  CA  VAL A 283       4.160   9.953  -1.698  1.00 93.75           C  
ATOM   2149  C   VAL A 283       4.684  10.508  -3.021  1.00 93.75           C  
ATOM   2150  CB  VAL A 283       4.762   8.555  -1.427  1.00 93.75           C  
ATOM   2151  O   VAL A 283       4.477   9.906  -4.078  1.00 93.75           O  
ATOM   2152  CG1 VAL A 283       6.285   8.625  -1.406  1.00 93.75           C  
ATOM   2153  CG2 VAL A 283       4.227   7.996  -0.109  1.00 93.75           C  
ATOM   2154  N   SER A 284       5.301  11.703  -2.975  1.00 92.44           N  
ATOM   2155  CA  SER A 284       5.926  12.312  -4.145  1.00 92.44           C  
ATOM   2156  C   SER A 284       7.445  12.305  -4.027  1.00 92.44           C  
ATOM   2157  CB  SER A 284       5.426  13.742  -4.332  1.00 92.44           C  
ATOM   2158  O   SER A 284       7.996  12.766  -3.025  1.00 92.44           O  
ATOM   2159  OG  SER A 284       4.023  13.766  -4.543  1.00 92.44           O  
ATOM   2160  N   GLU A 285       8.031  11.617  -5.016  1.00 90.12           N  
ATOM   2161  CA  GLU A 285       9.492  11.508  -4.984  1.00 90.12           C  
ATOM   2162  C   GLU A 285      10.109  12.008  -6.289  1.00 90.12           C  
ATOM   2163  CB  GLU A 285       9.922  10.070  -4.711  1.00 90.12           C  
ATOM   2164  O   GLU A 285       9.680  11.602  -7.375  1.00 90.12           O  
ATOM   2165  CG  GLU A 285      11.430   9.883  -4.594  1.00 90.12           C  
ATOM   2166  CD  GLU A 285      12.016  10.562  -3.369  1.00 90.12           C  
ATOM   2167  OE1 GLU A 285      13.266  10.688  -3.287  1.00 90.12           O  
ATOM   2168  OE2 GLU A 285      11.234  10.977  -2.486  1.00 90.12           O  
ATOM   2169  N   TYR A 286      11.102  12.938  -6.082  1.00 87.44           N  
ATOM   2170  CA  TYR A 286      11.906  13.352  -7.223  1.00 87.44           C  
ATOM   2171  C   TYR A 286      13.023  12.352  -7.496  1.00 87.44           C  
ATOM   2172  CB  TYR A 286      12.500  14.750  -6.980  1.00 87.44           C  
ATOM   2173  O   TYR A 286      13.844  12.078  -6.617  1.00 87.44           O  
ATOM   2174  CG  TYR A 286      13.219  15.320  -8.180  1.00 87.44           C  
ATOM   2175  CD1 TYR A 286      14.609  15.328  -8.250  1.00 87.44           C  
ATOM   2176  CD2 TYR A 286      12.500  15.844  -9.250  1.00 87.44           C  
ATOM   2177  CE1 TYR A 286      15.273  15.859  -9.352  1.00 87.44           C  
ATOM   2178  CE2 TYR A 286      13.156  16.375 -10.359  1.00 87.44           C  
ATOM   2179  OH  TYR A 286      15.188  16.906 -11.492  1.00 87.44           O  
ATOM   2180  CZ  TYR A 286      14.539  16.375 -10.398  1.00 87.44           C  
ATOM   2181  N   ILE A 287      12.992  11.727  -8.688  1.00 82.62           N  
ATOM   2182  CA  ILE A 287      13.969  10.703  -9.039  1.00 82.62           C  
ATOM   2183  C   ILE A 287      15.180  11.359  -9.711  1.00 82.62           C  
ATOM   2184  CB  ILE A 287      13.359   9.633  -9.969  1.00 82.62           C  
ATOM   2185  O   ILE A 287      15.039  12.039 -10.727  1.00 82.62           O  
ATOM   2186  CG1 ILE A 287      12.172   8.945  -9.281  1.00 82.62           C  
ATOM   2187  CG2 ILE A 287      14.422   8.602 -10.383  1.00 82.62           C  
ATOM   2188  CD1 ILE A 287      11.438   7.945 -10.164  1.00 82.62           C  
ATOM   2189  N   TYR A 288      16.281  11.289  -8.867  1.00 76.69           N  
ATOM   2190  CA  TYR A 288      17.547  11.820  -9.375  1.00 76.69           C  
ATOM   2191  C   TYR A 288      18.594  10.719  -9.484  1.00 76.69           C  
ATOM   2192  CB  TYR A 288      18.062  12.938  -8.477  1.00 76.69           C  
ATOM   2193  O   TYR A 288      18.672   9.844  -8.625  1.00 76.69           O  
ATOM   2194  CG  TYR A 288      19.375  13.516  -8.914  1.00 76.69           C  
ATOM   2195  CD1 TYR A 288      20.562  13.203  -8.242  1.00 76.69           C  
ATOM   2196  CD2 TYR A 288      19.453  14.375 -10.008  1.00 76.69           C  
ATOM   2197  CE1 TYR A 288      21.781  13.727  -8.641  1.00 76.69           C  
ATOM   2198  CE2 TYR A 288      20.672  14.914 -10.414  1.00 76.69           C  
ATOM   2199  OH  TYR A 288      23.031  15.109 -10.133  1.00 76.69           O  
ATOM   2200  CZ  TYR A 288      21.828  14.586  -9.727  1.00 76.69           C  
ATOM   2201  N   GLN A 289      19.266  10.469 -10.664  1.00 64.31           N  
ATOM   2202  CA  GLN A 289      20.375   9.531 -10.805  1.00 64.31           C  
ATOM   2203  C   GLN A 289      21.719  10.242 -10.641  1.00 64.31           C  
ATOM   2204  CB  GLN A 289      20.312   8.836 -12.164  1.00 64.31           C  
ATOM   2205  O   GLN A 289      22.062  11.133 -11.430  1.00 64.31           O  
ATOM   2206  CG  GLN A 289      21.297   7.680 -12.312  1.00 64.31           C  
ATOM   2207  CD  GLN A 289      21.109   6.891 -13.594  1.00 64.31           C  
ATOM   2208  NE2 GLN A 289      22.047   6.008 -13.898  1.00 64.31           N  
ATOM   2209  OE1 GLN A 289      20.109   7.078 -14.305  1.00 64.31           O  
ATOM   2210  N   PRO A 290      22.422  10.086  -9.461  1.00 58.56           N  
ATOM   2211  CA  PRO A 290      23.750  10.695  -9.414  1.00 58.56           C  
ATOM   2212  C   PRO A 290      24.734  10.039 -10.391  1.00 58.56           C  
ATOM   2213  CB  PRO A 290      24.188  10.469  -7.969  1.00 58.56           C  
ATOM   2214  O   PRO A 290      24.562   8.875 -10.758  1.00 58.56           O  
ATOM   2215  CG  PRO A 290      23.156   9.570  -7.387  1.00 58.56           C  
ATOM   2216  CD  PRO A 290      22.047   9.398  -8.398  1.00 58.56           C  
ATOM   2217  N   GLU A 291      25.203  10.672 -11.516  1.00 50.34           N  
ATOM   2218  CA  GLU A 291      26.391  10.336 -12.281  1.00 50.34           C  
ATOM   2219  C   GLU A 291      27.281   9.359 -11.523  1.00 50.34           C  
ATOM   2220  CB  GLU A 291      27.172  11.602 -12.625  1.00 50.34           C  
ATOM   2221  O   GLU A 291      27.609   9.594 -10.352  1.00 50.34           O  
ATOM   2222  CG  GLU A 291      26.672  12.320 -13.875  1.00 50.34           C  
ATOM   2223  CD  GLU A 291      27.484  13.547 -14.234  1.00 50.34           C  
ATOM   2224  OE1 GLU A 291      27.172  14.219 -15.242  1.00 50.34           O  
ATOM   2225  OE2 GLU A 291      28.453  13.852 -13.492  1.00 50.34           O  
ATOM   2226  N   GLY A 292      26.938   7.992 -11.320  1.00 48.03           N  
ATOM   2227  CA  GLY A 292      27.969   7.141 -10.758  1.00 48.03           C  
ATOM   2228  C   GLY A 292      27.422   5.906 -10.070  1.00 48.03           C  
ATOM   2229  O   GLY A 292      26.266   5.895  -9.633  1.00 48.03           O  
ATOM   2230  N   ASN A 293      27.203   4.738 -10.727  1.00 40.44           N  
ATOM   2231  CA  ASN A 293      27.062   3.346 -10.305  1.00 40.44           C  
ATOM   2232  C   ASN A 293      25.984   3.188  -9.242  1.00 40.44           C  
ATOM   2233  CB  ASN A 293      28.391   2.803  -9.797  1.00 40.44           C  
ATOM   2234  O   ASN A 293      26.109   3.713  -8.141  1.00 40.44           O  
ATOM   2235  CG  ASN A 293      29.297   2.320 -10.914  1.00 40.44           C  
ATOM   2236  ND2 ASN A 293      30.562   2.074 -10.586  1.00 40.44           N  
ATOM   2237  OD1 ASN A 293      28.875   2.170 -12.055  1.00 40.44           O  
ATOM   2238  N   VAL A 294      24.672   3.385  -9.383  1.00 41.12           N  
ATOM   2239  CA  VAL A 294      23.844   3.156  -8.195  1.00 41.12           C  
ATOM   2240  C   VAL A 294      23.156   1.795  -8.297  1.00 41.12           C  
ATOM   2241  CB  VAL A 294      22.797   4.270  -8.016  1.00 41.12           C  
ATOM   2242  O   VAL A 294      22.562   1.470  -9.328  1.00 41.12           O  
ATOM   2243  CG1 VAL A 294      21.938   4.000  -6.781  1.00 41.12           C  
ATOM   2244  CG2 VAL A 294      23.484   5.633  -7.902  1.00 41.12           C  
ATOM   2245  N   THR A 295      23.562   0.656  -7.625  1.00 37.84           N  
ATOM   2246  CA  THR A 295      22.953  -0.353  -6.766  1.00 37.84           C  
ATOM   2247  C   THR A 295      22.000   0.294  -5.758  1.00 37.84           C  
ATOM   2248  CB  THR A 295      24.016  -1.170  -6.016  1.00 37.84           C  
ATOM   2249  O   THR A 295      22.344   1.311  -5.145  1.00 37.84           O  
ATOM   2250  CG2 THR A 295      23.688  -2.658  -6.031  1.00 37.84           C  
ATOM   2251  OG1 THR A 295      25.297  -0.971  -6.648  1.00 37.84           O  
ATOM   2252  N   ILE A 296      20.969   0.860  -6.055  1.00 34.72           N  
ATOM   2253  CA  ILE A 296      19.875   1.063  -5.109  1.00 34.72           C  
ATOM   2254  C   ILE A 296      20.406   0.925  -3.682  1.00 34.72           C  
ATOM   2255  CB  ILE A 296      18.734   0.068  -5.359  1.00 34.72           C  
ATOM   2256  O   ILE A 296      21.062  -0.063  -3.348  1.00 34.72           O  
ATOM   2257  CG1 ILE A 296      18.500  -0.129  -6.863  1.00 34.72           C  
ATOM   2258  CG2 ILE A 296      17.438   0.548  -4.672  1.00 34.72           C  
ATOM   2259  CD1 ILE A 296      17.562  -1.279  -7.203  1.00 34.72           C  
ATOM   2260  N   ILE A 297      21.094   1.860  -2.939  1.00 32.75           N  
ATOM   2261  CA  ILE A 297      21.328   2.100  -1.522  1.00 32.75           C  
ATOM   2262  C   ILE A 297      20.094   2.736  -0.885  1.00 32.75           C  
ATOM   2263  CB  ILE A 297      22.578   2.996  -1.306  1.00 32.75           C  
ATOM   2264  O   ILE A 297      19.562   3.719  -1.402  1.00 32.75           O  
ATOM   2265  CG1 ILE A 297      23.797   2.385  -1.988  1.00 32.75           C  
ATOM   2266  CG2 ILE A 297      22.828   3.213   0.189  1.00 32.75           C  
ATOM   2267  CD1 ILE A 297      25.094   3.139  -1.723  1.00 32.75           C  
ATOM   2268  N   GLY A 298      19.375   1.959  -0.122  1.00 35.84           N  
ATOM   2269  CA  GLY A 298      18.875   1.960   1.244  1.00 35.84           C  
ATOM   2270  C   GLY A 298      17.375   2.148   1.331  1.00 35.84           C  
ATOM   2271  O   GLY A 298      16.844   3.121   0.798  1.00 35.84           O  
TER    2272      GLY A 298                                                      
ENDMDL                                                                          
END                                                                             
