# Supplementary material for: Towards a molecular picture of the archaeal cell surface
Source: Nat Commun. 2024 Nov 29;15:10401. doi: 10.1038/s41467-024-53986-9 (PMC11607397; doi:10.1038/s41467-024-53986-9)
Supplement: Supplementary file 5 — Supplementary Dataset 1 [file 41467_2024_53986_MOESM5_ESM.zip › Archaellum_Homologues_2024/HS1genome_1617_Sulfodiicoccus_acidiphilus/log.txt]

2024-09-24 14:40:08	720 Running on GPU
2024-09-24 14:40:09	048 Found 5 citations for tools or databases
2024-09-24 14:40:09	048 Query 1/1: HS1genome_1617_Sulfodiicoccus_acidiphilus_34e1f (length 298)
2024-09-24 14:40:09	688 Sleeping for 8s. Reason: PENDING
2024-09-24 14:40:18	297 Sleeping for 6s. Reason: RUNNING
2024-09-24 14:40:24	893 Sleeping for 6s. Reason: RUNNING
2024-09-24 14:40:31	479 Sleeping for 10s. Reason: RUNNING
2024-09-24 14:40:45	177 Setting max_seq=512	max_extra_seq=1492
2024-09-24 14:41:44	337 alphafold2_ptm_model_1_seed_000 recycle=0 pLDDT=74.4 pTM=0.649
2024-09-24 14:42:14	822 alphafold2_ptm_model_1_seed_000 recycle=1 pLDDT=82.1 pTM=0.739 tol=2.23
2024-09-24 14:42:46	761 alphafold2_ptm_model_1_seed_000 recycle=2 pLDDT=85.2 pTM=0.755 tol=1.65
2024-09-24 14:43:17	745 alphafold2_ptm_model_1_seed_000 recycle=3 pLDDT=85.8 pTM=0.754 tol=0.761
2024-09-24 14:43:17	746 alphafold2_ptm_model_1_seed_000 took 139.6s (3 recycles)
2024-09-24 14:43:49	219 alphafold2_ptm_model_2_seed_000 recycle=0 pLDDT=76.2 pTM=0.666
2024-09-24 14:44:20	370 alphafold2_ptm_model_2_seed_000 recycle=1 pLDDT=81.9 pTM=0.719 tol=1.86
2024-09-24 14:44:51	541 alphafold2_ptm_model_2_seed_000 recycle=2 pLDDT=83.7 pTM=0.729 tol=1.07
2024-09-24 14:45:22	553 alphafold2_ptm_model_2_seed_000 recycle=3 pLDDT=85.1 pTM=0.745 tol=1.15
2024-09-24 14:45:22	555 alphafold2_ptm_model_2_seed_000 took 124.4s (3 recycles)
2024-09-24 14:45:54	010 alphafold2_ptm_model_3_seed_000 recycle=0 pLDDT=77.9 pTM=0.684
2024-09-24 14:46:25	143 alphafold2_ptm_model_3_seed_000 recycle=1 pLDDT=81.2 pTM=0.711 tol=1.79
2024-09-24 14:46:56	356 alphafold2_ptm_model_3_seed_000 recycle=2 pLDDT=83.5 pTM=0.726 tol=1.45
2024-09-24 14:47:27	478 alphafold2_ptm_model_3_seed_000 recycle=3 pLDDT=83.6 pTM=0.73 tol=0.902
2024-09-24 14:47:27	479 alphafold2_ptm_model_3_seed_000 took 124.6s (3 recycles)
2024-09-24 14:47:58	948 alphafold2_ptm_model_4_seed_000 recycle=0 pLDDT=76.8 pTM=0.692
2024-09-24 14:48:30	103 alphafold2_ptm_model_4_seed_000 recycle=1 pLDDT=78.2 pTM=0.711 tol=1.42
2024-09-24 14:49:01	154 alphafold2_ptm_model_4_seed_000 recycle=2 pLDDT=82.2 pTM=0.74 tol=1.16
2024-09-24 14:49:32	312 alphafold2_ptm_model_4_seed_000 recycle=3 pLDDT=84.1 pTM=0.753 tol=0.434
2024-09-24 14:49:32	313 alphafold2_ptm_model_4_seed_000 took 124.5s (3 recycles)
2024-09-24 14:50:03	797 alphafold2_ptm_model_5_seed_000 recycle=0 pLDDT=75 pTM=0.668
2024-09-24 14:50:35	041 alphafold2_ptm_model_5_seed_000 recycle=1 pLDDT=81.7 pTM=0.729 tol=2.14
2024-09-24 14:51:06	163 alphafold2_ptm_model_5_seed_000 recycle=2 pLDDT=82.2 pTM=0.743 tol=0.957
2024-09-24 14:51:37	307 alphafold2_ptm_model_5_seed_000 recycle=3 pLDDT=85.4 pTM=0.768 tol=3.34
2024-09-24 14:51:37	309 alphafold2_ptm_model_5_seed_000 took 124.7s (3 recycles)
2024-09-24 14:51:37	620 reranking models by 'plddt' metric
2024-09-24 14:51:37	621 rank_001_alphafold2_ptm_model_1_seed_000 pLDDT=85.8 pTM=0.754
2024-09-24 14:51:37	622 rank_002_alphafold2_ptm_model_5_seed_000 pLDDT=85.4 pTM=0.768
2024-09-24 14:51:37	623 rank_003_alphafold2_ptm_model_2_seed_000 pLDDT=85.1 pTM=0.745
2024-09-24 14:51:37	624 rank_004_alphafold2_ptm_model_4_seed_000 pLDDT=84.1 pTM=0.753
2024-09-24 14:51:37	624 rank_005_alphafold2_ptm_model_3_seed_000 pLDDT=83.6 pTM=0.73
2024-09-24 14:51:39	559 Done
