# Supplementary material for: Towards a molecular picture of the archaeal cell surface
Source: Nat Commun. 2024 Nov 29;15:10401. doi: 10.1038/s41467-024-53986-9 (PMC11607397; doi:10.1038/s41467-024-53986-9)
Supplement: Supplementary file 5 — Supplementary Dataset 1 [file 41467_2024_53986_MOESM5_ESM.zip › Archaellum_Homologues_2024/J5U21_01231_Saccharolobus_shibatae/J5U21_01231_Saccharolobus_shibatae_8965b_env/bfd.mgnify30.metaeuk30.smag30.a3m]

>101
MGLQKIVKKYNKKMKRKGLAGLDTAIILIAFIITASVLAYVAINMGLFVTQKAKSTINKGEETASTALTLSGSVLYAVNYPSNTRSYWIYFTVSPSSGVSSVELSPTTTAISFTASTEGIAYSNIYKYTLLTVDPSSLGNAVYANGQYLNLINQQTSAGQTYVYYPNPYYALLALNYTLYNYYLKTKTPSPIFINSSTLSSIPQWLKNDNSFTFTLNISGQLVTYDVFVNQTFAFTYPVAGDPLIGSAIAPAGSVIGVMILFGPDLGSHVFQYQTVTIQITPNVGSPLTISEYVYQPEGSVSVIG
>8450|scaffold15450_1|-47|01	394	0.844	8.770E-120	0	304	305	7	312	313
MNTKKMLKEYNKKVKRKGLAGLDTAIILIAFIITASVLAYVAINMGLFVTQKAKSTINKGEETASTALTLSGSVLYAVNYPSNTQSYWIYFTVSPSSGVSSVELSPSTTAISFTASAEGISYSNIYEYTLLTVSPSELANQVYANGQYLDLVNQQTNAGQTYVYYPNPYYALLALNYTLSK--IDKVSPSPLYITTTTPSSATQtypFLAHDNMFTFTLNISGTLVTYYAFVNQTFAFTYPVAGDPLIGSAIAPAGSVIGVMILFGPDLGSHVFQYQTITIQITPNIGSPLTISEYVYQPEGSVSVIG
>D0KUW1	390	0.910	2.796E-118	4	304	305	7	309	310
----KMLKEYNKKVKRKGLAGLDTAIILIAFIITASVLAYVAINMGLFVTQKAKSTINKGEETASTALTLSGSVLYAVNYPLNTRSYWIYFTVSPSSGVSSVELSPTTTAISFTASAEGVTYSNIYKYTLLTVSPSELANVVYANGQYLDLVNQQTSAGQTYVYYPNPYYALLALNYTLYNYYLSTKTPSPIFINSSilSLSSLPSWLKNDNSFTFTLNISGKLVTYYVFVNQTFAFTYPVAGDPLIGSAIAPAGSVIGVILLFGPDLGSHVFQYQTITIQITPNIGSPLTISEYIYQPEGSVSVIG
>A0A1C8ZU76	351	0.797	9.407E-105	0	304	305	0	305	306
MGFKKVIKEYNKKMKRKGLAGLDTAIILIAFIITASVLAYVAINMGLFVTQKAKSTIDKGEETASTALTLSGSVLYAVNYPSNSRSYWIYFTVSPSSGVSSVELSPATTAISFTASALGVAYSNIYKYTLLTVSPSEVNGVVYAAPQYLSLADQESSGGQTYVYYPNPYYALLALNYSLYQMVLsKQIKYSPLYITTTKSTSTQTWLTSDNVFQFTLNISGTLEIFYAYVNQTFAFTYPVAGDPLIGSAIAPAGSVIGVMILFGPDLGSHVFQYQTITIQISPNIGSPLTLSEYVYQPEGNVTVIG
>H2C431	311	0.710	7.930E-91	2	304	305	3	303	304
--LKKVVQSYNRLVRRKGLAGLDTAIILIAFIITASVLAFVAINMGLFVTQKAKTTINKGEETASTALTVSSSVLYAVNYPTNSKSYWIYFTVSPTSGVSSVELDPATTGLSFVATQEGLTLSNIYKYTLLTVpNPGTLYSTVS--GSYLTLQNNVSSGGNTYVYYPNPYYALLALNETLG----KNMKNSPIYINytaYTVQSPEPVWLKHDNNFTFTLTINGNTVKYYVFVNQTFAFSFPVAGDPLVGSAIAPAGSTIGFMILFGPNVGSHIFEYQTINIQITPNIGSPLTLSEYIYQPEGSVTSIG
>A4YGD6	306	0.698	3.441E-89	3	304	305	4	301	302
---RGLVQKYNKLVRRRGLAGLDTAIILIAFIITASVLAFVAINMGLFVTQKAKTTINKGEETASTALTVSSSVLYAVNYPSNTKSYWIYFTVSPTSGVSSVELDPATTGLSFIATEEGITLSNIYKYTLLTDTH---LTPVSASGYSLTLESNLTSGGNTYYYFSSPYLALLALNQSLS----KVSGHSPIYINYTSFSStnpEPSWLKNDNNFTFTLTIAGQKVLYYVFINQTFAFSYPVAGDPLVGSAIAPAGSTVGFMILFGPNLGQHVFEYQTINIQITPNIGSPLTLSEYIYQPEGTVTAIG
>Q4J9K5	285	0.674	7.975E-82	9	304	305	2	303	304
---------YMKRRKTRGLAGLDTAIILIAFIITAAVLAYVAVNMGLFVTQKAKTTINKGEETASTALSLSGNVLYAVNYPTNTKSYWMYFTVSPSSGVSSVDLSPSTTAISFTAASRGVSLSNIYQFSLLSVLPSQVNNKVQVKLG-TSIINLTLafssnSAGQTYVYYSDPNYALLALNYTLGQEVKGGQlTSSPLYIisNTSIVASKP-WLKNDNVFTFNISVNGTEVEYYAYVNKTFAFTYPVSGFPLAGSDIAPAGSVIGVMILFGPGEATNVFQYETVTIQITPNIGSPLTISQYIYQPDGKVTVIG
>Laugrefbdmm110sn_1035136.scaffolds.fasta_scaffold254650_1	253	0.646	8.657E-71	12	304	305	20	290	291
------------KKRKRGLAGLDTAIIMIAFIITASVLAYVAINMGLFVTQKAKTTIDQGEKTASTALTLSGAVLYAVNYPQNTKSYWIYFPVSPSAGVSSVDMSPQTTAISFIASTEGISLSNIYNASLLGITnPSAL---KYANV-------SVAPSGQTYYSYSSPYAALLALNAT--------KALNKIFI-VETSNTAPTGFSTANEFSF----SYGGTTYYAFVKSTFAFTYPIAGDPLVGSNIAPAGSTVGVMILFGSDIGSHVFQYETITMQITPNVGSPLTISQYIYQPSGNVSVIG
>SoiMetStandDraft_5_1073268.scaffolds.fasta_scaffold4838306_1	252	0.645	1.184E-70	3	304	305	1	291	292
---KSLITRYNQKVKRRGLAGLDTAIILIAFIITASVLAYVAINMGLFVTQKAKTTISKGEETASTALTLSSSVLYAVNYPLNSLSYWIYFTVSPSSGISSVELSPQTTAISFTAASSGISLSNIYISTLLNVTSVQ---PAFYNGYYTayLLTSSKSPNGQTYYYYANPYAAVLALaEQPGSSSYL-VVSPNPSTGATVTAPSAPH-----NTFTFQYG----GVTYTAYILQTFAFTFPVAGDPLVGSAIAPAGSTIGVMILFGPN-ADQVYQYQTITIQITPNIGSPLTISQYVYQPQGNVSVIG
>18_taG_2_1085343.scaffolds.fasta_scaffold356379_1	248	0.605	2.721E-69	0	304	305	0	288	289
MNLKSAVKAYNRKMRRRGLAGLDTAIILIAFIITASVLAYVAVNMGLFVTQKAKSTITKGEETASTALTLSGSVLYSVNYPTDTQSYWIYFPVSPSSGVSSVELSPATTAISFTASSSGIQLSNIYALSLL-----AYASNSNLNSHNYTTVSNDTSGGQTYYYFSSPYAALVAI----YNLNQTGTMPSawnnYLEVSTAKPTVGSYF-----SFLY------QGTTFYVKVLRTFAFTFPIAGFSLAGSYVAPAGSTIGVMVLFGPHVGSNVFQYQTVTVQITPNIGSPLTVSEYVYQPEGNVTIIG
>SRR5579875_411247	236	0.616	4.489E-65	12	304	305	8	275	276
------------KKRKKGLAGLDTAIILIAFIITASVLAYVAVSMGIFVTQKAKTTINKGEETASTALSITGNILYASNYPTDTYSYWIYFPVSPSSGVSSVQLSPSTTAISFEASAEGIVLTNIYNYTLLTVTSNP-------------YLLQQTSGNQVYYYYPSVYAAFLA---------LQSVVPKNIFsvASTTTPSSCTS-SSSANEFTFTY----QGTTYCATVSQDFAFTFPVAGDALVGSAIAPAGSTVGVVVLFGPSTGHNVFQYQTLTIAITPNIGSPLTVSQYVYQPDGSVSVIG
>MGYP000659743131	148	0.235	6.740E-35	9	160	305	33	206	267
---------FNRETNvgaQKGITGLETAIILIAFVVVASVFAFTVLSTGIFASERSKETVFTGLQEAKSSIEPRGSVIAfKANRGGTDTIFKVSWVVSNAVAGEPVDLTPPytegadgtdpdivtdaeyKTVISYTDINQHLNDVPWTVSWVGNNNGDNLLEEGEKGEITVWLLERTTTVGIT------------------------------------------------------------------------------------------------------------------------------------------------
>APDOM4702015248_1054824.scaffolds.fasta_scaffold2568645_1	148	0.235	6.740E-35	9	160	305	33	206	267
---------FNRETNvgaQKGITGLETAIILIAFVVVASVFAFTVLSTGIFASERSKETVFTGLQEAKSSIEPRGSVIAfKANRGGTDTIFKVSWVVSNAVAGEPVDLTPPytegadgtdpdivtdaeyKTVISYTDINQHLNDVPWTVSWVGNNNGDNLLEEGEKGEITVWLLERTTTVGIT------------------------------------------------------------------------------------------------------------------------------------------------
>MGYP001493174767	143	0.267	3.737E-33	14	188	305	61	243	254
--------------DQRGITGLETAIVLIAFVVVSSVFAFAALSTGLFSSDKAKETIQAGLAETRGSMELKGSVILTASTTGTsGVVSDIAFQVANAAGGESIDLTPGKTLIKYTDSTQskmFVSTSGFTASSLGSADSDKLLERNEvYELQLVDLENSVHATNDDTlasTIGVNTTFSLQVIPPKGAVLFIERTSP--------------------------------------------------------------------------------------------------------------------
>5|scaffold255127_1|-76|00	141	0.272	2.380E-32	4	188	305	21	223	234
----KMYNKYFKH--EKGITGLETAIILIAFVVVAAVFAYTALSAGLFSTQKAQQAVYSGLQEAQSTLELRGSVIATANASG-ESVQQISFVVSLVLGGDPIDFTPptaatdnggiaattstNKVVIKYIDDNQTINNLYWTFTPLGTNNGNNL---LEANEKFQITVgNSVTSQGggnlidaLTTPLTANKTFTLEVVTPSGAVLDIERTIP--------------------------------------------------------------------------------------------------------------------
>MGYP000073584181	138	0.294	1.513E-31	15	193	305	17	203	209
---------------EKGITGLETAIVLIAFVVVSSVFAFSALSTGMFSSDKARETVTAGLAQTRASMQLKGSIIGTANaASSTGTMTTISFHVAQTAGGADVDLTPGTTTIRYTDENQHKLFSSTAGLTVTPVGGSDSDNLLEANEVYKIeLINLdtglhdTDNDTLKTALGVNTTFTLELVPIKGSVLYLDRTTPVSMDI---------------------------------------------------------------------------------------------------------------
>MGYP000960052660	137	0.254	3.813E-31	13	159	305	30	191	196
-------------KKQRGITGLETAIILIAFVVVAAVFAYTVLSAGLFSTQKSQEAIYSGLEQAQSTLEIKGGVIAKAeNTGADGYISQITFTIANALGGEPVNFTEPQqsvsnngladsstsdnvVVISYIDQDQRVDDLYWTVTKLGS---ANSNNLLESNEKFQITIGSDTAGSN-------------------------------------------------------------------------------------------------------------------------------------------------
>MGYP000529780810	135	0.217	2.418E-30	5	137	305	0	151	154
-----MFRTVTRESSQRGITGLETAIILIAFVVVASVFAFTVLSTGIFASERSKETVYAGIQKTKSSLEPRGAVVAyKADRGGTNTIYKVSFIVSNAVAGEPIDLTPPytsdgsgtdpdissgaeyKTIVSYNDQNQVMSDVPWSVDWLGNSNSDNL-----------------------------------------------------------------------------------------------------------------------------------------------------------------------
>MGYP000262344517	134	0.330	3.290E-30	11	119	305	10	117	161
-----------RVNEERGITGLETAIVLIAFVVVSSVFAFAALSTGLFSSDQAKETIRAGLSEARGTLELRGAVIA-EDTDTDGDIDKVYFQVSNAAGGEPIDLTQGKTIIRYSDSSQSV-----------------------------------------------------------------------------------------------------------------------------------------------------------------------------------------
>MGYP000341914833	132	0.268	1.532E-29	8	130	305	4	148	149
--------KFGTPTSEKGITGLETAIILIAFVVVASVFAFTVLSTGIFASERSKETVYAGLEEAKSSIEPRGSVIAfkgrIENSSTTDTIYKLSFVVANAIAGEPVDLTPPyvqgndgtdpdivsnaeyKTVISYTDKNQYLADVPWTVDWVG------------------------------------------------------------------------------------------------------------------------------------------------------------------------------
>MGYP000843571154	132	0.282	1.532E-29	2	152	305	1	153	156
--LKKIIKVMN--HDQKGITGLETAIILIAFVVVASVFAYTVLSAGIFSSEKGKEAVYAGLDQARSSMTLKGSVVAMGDV-AENELTSVVFTVANALDGEAIDLTPPAggknvTVISCFDNNQRMEDIDWTTVKLGDSDEDDLLEPGEKFEITVDVTE--------------------------------------------------------------------------------------------------------------------------------------------------------
>MGYP000120790096	132	0.349	2.083E-29	13	117	305	10	115	137
-------------TEQRGITGLETAIVLIAFVVVSSVFAFAALSTGLFSSDKAKETIQAGLAETRGSMELKGSVVLTATTAGTGaTVSKIAFQVSNAAGGEAIDLTPGKTIIKYNDDTQ-------------------------------------------------------------------------------------------------------------------------------------------------------------------------------------------
>MGYP001356296317	130	0.283	9.683E-29	14	166	305	16	169	193
--------------DQRGIIGLETAIVLIAFVVVASVFAFAVLNTGLLSSQKSEQAALGGLEETSATLSIRGDVIASAN-AGKTSIDTVRFNLAPAsTSSESVDLSTTGTVVTYLDENQGINCENPQSFDGDADTPECSWSISWLIGWFRGHRRQRRAGrGNGYSHQSN------------------------------------------------------------------------------------------------------------------------------------------
>MGYP000359651693	130	0.307	9.683E-29	14	142	305	28	156	194
--------------DQRGITGLETAIVLIAFVVVASVFAFAVLNTGLLSSEKSKEAALGGLEETSATLSIRGNVIAAANS-GKTAIDTLKFNLTPAsTSSESVDLSTTGTVVTYLDENQGINCQNPQAFDSVPDTAECSWSAAW------------------------------------------------------------------------------------------------------------------------------------------------------------------
>UniRef100_A0A3C0EBB1	130	0.309	1.316E-28	14	121	305	23	132	164
--------------DQRGITGLETAIVLIAFVVVSSVFAFAALSTGLFSSDKAKETHAAGLSEARGTLELKGSVVAKvsGTTGASGVVTSIEFQLSNAAAGEAIDMTPGNTVIKYGDKNQTLTL---------------------------------------------------------------------------------------------------------------------------------------------------------------------------------------
>HubBroStandDraft_1064217.scaffolds.fasta_scaffold392387_1	129	0.352	2.433E-28	14	117	305	17	121	215
--------------DQRGITGLETAIVLIAFVVVSSVFAFAALSTGLFSSDKAKETIQAGLAETRGSMELKGSVVLTSPSSGTAAiISQIAFQVANAAGGNAIDLTPGKTLIKYTDQTQ-------------------------------------------------------------------------------------------------------------------------------------------------------------------------------------------
>7754|Ga0208336_1042471_1|+1|11	129	0.352	2.433E-28	14	117	305	35	139	230
--------------DQRGITGLETAIVLIAFVVVSSVFAFAALSTGLFSSDKAKETIQAGLAETRGSMELKGSVVLTSPSSGTAAiISQIAFQVANAAGGNAIDLTPGKTLIKYTDQTQ-------------------------------------------------------------------------------------------------------------------------------------------------------------------------------------------
>MGYP000050031357	129	0.352	2.433E-28	14	117	305	53	157	251
--------------DQRGITGLETAIVLIAFVVVSSVFAFAALSTGLFSSDKAKETIQAGLAETRGSMELKGSVVLTSPSSGTAAiISQIAFQVANAAGGNAIDLTPGKTLIKYTDQTQ-------------------------------------------------------------------------------------------------------------------------------------------------------------------------------------------
>MGYP000603745198	128	0.328	3.307E-28	13	139	305	8	138	143
-------------KQQQGITGIETAIILIAFVIVASVFAYVVLSAGLFSTQKAKEAIHAGLEEAKATIEIKGNIYG---TMQGGYLTTVYFTVATTTGGDQIDFTPPSssnssnlVIISYTDAYQLFPSVNWTMTKLNTADVDNLLD---------------------------------------------------------------------------------------------------------------------------------------------------------------------
>7457|Ga0209635_10408321_2|+525|01	128	0.260	3.307E-28	15	135	305	39	176	177
---------------ERGITGIETAIILIAFVVVAAVFAYTVLSAGLFATQKSQEAVYSGLKEARSTVELKGGVIATGNQTGnNGNIKSLSFVLSNSLGGEAIDFTPptanttytglaagnsnNKVIISYIDKDQAVSDLYWTITKLGSSDED-------------------------------------------------------------------------------------------------------------------------------------------------------------------------
>MGYP000285046978	128	0.293	4.495E-28	0	124	305	5	127	138
MNSQQGLPGLYR--DQRGITGLETAIVLIAFVVVASVFAFAVLSTGLLSSEKSKETVLGGLEETSSTLSIRGDIIGTANTP-KDALDSIKFTLSSAtQASEAVDLSTTGVVVTYLDANHALNCDNP------------------------------------------------------------------------------------------------------------------------------------------------------------------------------------
>GraSoi2013_100cm_1033763.scaffolds.fasta_scaffold1022533_1	128	0.270	4.495E-28	5	155	305	0	168	177
-----MVKRLVGRLHQgkRGITGLETAIILIAFVVVASVFAYTVLSAGIFSSEKGKEAVHSGLDTARSSMSLVGGVVA-SDTNSDGNLDEIIFTVSNALDGEAVDLTVTtdsdgdgdlsdeaspshTTIITYLDKTQRKEDIAWTKTEVGRGDGDELLEPGEKFEVTVKLNGLTT-----------------------------------------------------------------------------------------------------------------------------------------------------
>MGYP001196350717	128	0.309	4.495E-28	14	121	305	23	132	179
--------------DQRGTTGLETAIVLIAFVVVSSVFAFAALSTGLFSSDKAKETHAAGLSEARGTLELKGSVVAKvsGTTGASGVVTSIEFQLSNAAAGEAIDMTPGNTVIKYGDKNQTLTL---------------------------------------------------------------------------------------------------------------------------------------------------------------------------------------
>MGYP000753901755	128	0.254	4.495E-28	1	137	305	32	188	191
-GDVKMNLSLSRSDSQKGITGLETAIILIAFVVVASVFAFTVLSTGIFASERSKETVFAGIEEAQSSIEPRGSVVAYkaTLPSSVATGFKVTYVVSNAIAGEPVDLTPDYtsddsgtdpdvssgaesvTVVSYLDKNQHIDDMPWSISWLGNNDGDNL-----------------------------------------------------------------------------------------------------------------------------------------------------------------------
>APCry1669192969_1035441.scaffolds.fasta_scaffold60691_1	128	0.257	4.495E-28	5	135	305	0	138	196
-----MLKRLikSLRRDERGITGLETAIILIAFVVTASVFAYTVLSAGIFSSQKGQEAIFSALSEARATMEVKGSVFAYGNTT-TGNLTAVTVTLTNTLKGQAIDLTPNTdgnsthaTIISYTDKNQHVSDLPWTVSWIGRNNSD-------------------------------------------------------------------------------------------------------------------------------------------------------------------------
>MGYP000564559047	128	0.280	6.110E-28	5	137	305	0	135	140
-----MLKRLSGKmfRDERGITGLETAIILIAFVVVASVFAYTVLSAGIFSSQKGQEAVYTGLEEARSTLEMKGEVVATSDG---SAVQTLVFCVGNALNGEAIDLTDTTgdnvTVISYASESERTDDLDWTVAEVGKGDGDTL-----------------------------------------------------------------------------------------------------------------------------------------------------------------------
>MGYP001069209287	128	0.355	6.110E-28	13	117	305	30	136	176
-------------RDQRGITGLKTAIVLIAFVVVSSVFAFAALSTGLFSSDKAKETIQAGLAETRGSMELKGSVIleADGTSTATSVATSIAFQVANAAGGNSIDLTPGKTLIKYTDQTQ-------------------------------------------------------------------------------------------------------------------------------------------------------------------------------------------
>SynMetStandDraft_1070027.scaffolds.fasta_scaffold84035_1	127	0.304	8.305E-28	0	123	305	0	121	157
MNSQQGLPGLYR--DQRGITGLETAIVLIAFVVVASVFAFAVLSTGLLSSEKSKETVLGGLEETSSTLSVRGDVIGDANS-GKTALDTVKFTLpSAAQAADAVDLSSTGVVITYLDQDQALNCTN-------------------------------------------------------------------------------------------------------------------------------------------------------------------------------------
>MGYP000639756692	127	0.359	8.305E-28	15	117	305	19	121	191
---------------QQGITGLETAIVLIAFVVVSSVFAFAALSTGLFSADKAKDTIQAGLAETRGSMELKGSVVLTATIGTSGVVSQIAFQVSNAAGGEAIDLTPGKTLIKYTDELQ-------------------------------------------------------------------------------------------------------------------------------------------------------------------------------------------
>MGYP001460693809	127	0.377	8.305E-28	13	117	305	54	159	201
-------------RGQQGITGLETAIVLIAFVVVSSVFAFAALSTGLFSSDKAKETIQAGLAETRGSMELKGSVIVLAETFGTTaAATSIAFQVANAAGGESIDLTPGKTLIKYTDSTQ-------------------------------------------------------------------------------------------------------------------------------------------------------------------------------------------
>MGYP000710537169	127	0.248	8.305E-28	5	140	305	0	156	247
-----MFNNSHDRDEaQRGITGLETAIILIAFVVVASVFAFTVLSTGVFSSERSKETVFAGLDEVRSSLQPRGSVIDYkgALDGSTNTIYKVVFVVSNAVKGESVNLTPPYtaggtgddpdidsgaaseTIISYSDSNQFLSDLPWSVSWPGYDNGDDLPDA--------------------------------------------------------------------------------------------------------------------------------------------------------------------
>MGYP001321737100	127	0.235	8.305E-28	4	136	305	108	260	265
----RMNNVHMRVDRQKGITGLETAIILISFVVVASVFAFTVLSTGIFASERSKEIVFAGIEEAQSSLEPRGSVIAYkaTLPDSTSTVFKLSFVVSNAIAGEPVDLTPDYtaddsgtdpdvssgaesiTVISYSDANNQFSDLPWSITWLGNNEGDN------------------------------------------------------------------------------------------------------------------------------------------------------------------------
>SRR5579862_4709114	126	0.451	1.534E-27	161	304	305	0	127	128
-----------------------------------------------------------------------------------------------------------------------------------------------------------------YYFYQSPYAALLDLNGTASSSVFQVH-----------QTAGNCFAKANN-----FSFSYGGIQYTGCVGSDFAYTFPISGDPLVGSSIAPAGSVIGVMVLFGPDTGSKVFQYQSIQVEITPNIGSSLAVTEYVYQPDGTVTTIG
>MGYP000406793387	126	0.322	1.534E-27	14	136	305	174	293	317
--------------DQRGITGLETAIVLIAFVVVASVFAFAVLNTGFLSSEKSKEAALGGLEETSATLSIRGNVIAAANS-GKTAIDTLKFNLTPAsTSSESVDLSTTGSVITYLDDFQGINCQNP---QSFDGDPDT------------------------------------------------------------------------------------------------------------------------------------------------------------------------
>MGYP001238115336	126	0.296	2.084E-27	0	123	305	0	123	146
MGLYRSATIRSLRADQKGITGLETAIVLIAFVVVASVFAFAVLSTGLLSSGESKETVLGGLEETSSTLSVRGDIIGDAN-AGKTAIDTVKFTLTSAAqAAEAVDLSSTGVVITYLDEDQALNCTN-------------------------------------------------------------------------------------------------------------------------------------------------------------------------------------
>MGYP001281108238	126	0.303	2.084E-27	10	119	305	14	125	146
----------NSWSDQRGITGLETAIVLIAFVVVSSVFAFAALSTGLFSSDKAKETHAAGLSEARGTLELKGSVVAKvsGTTGASGVVTSIEFHISNAAAGEAIDMTLGNTVIKYSDNSQSV-----------------------------------------------------------------------------------------------------------------------------------------------------------------------------------------
>MGYP001409765154	126	0.301	2.832E-27	14	138	305	16	140	235
--------------DQRGITGLETAIVLIAFVVVASVFAFAVLNVGLLSSQKSEQAALGGLEETSATLSIRGDVIASAN-AGKTAIDTVRFNLAPAsTSSESVDLSTAGTVVTYLDENQGINCENPQSFDGDVDTPECSW----------------------------------------------------------------------------------------------------------------------------------------------------------------------
>MDTE01.1.fsa_nt_gb|MDTE01033949.1|_2	125	0.304	3.849E-27	0	117	305	16	143	242
MNAKNFCQKTYRRFrriaiDQAGITGLETAIVLIAFIVVAAVFAFTVLTTGLFTTEKAKQTAQAGVGETQSTLTLKGSVIATATTedcpgDEEICVKTISFKLGQAAGSDPVDLEPSRTLITYSDANN-------------------------------------------------------------------------------------------------------------------------------------------------------------------------------------------
>SRR5581483_846462	124	0.291	7.104E-27	5	137	305	74	206	222
-----LRKLLGRVHDERGITGLETAIILIAFVVVAAVFAFVVLSTGLFSSERGKEAVYAGLAKTRGTMELSSGVVANSNG---TNVTTVEFDMTLAAGGDSVNLDPtatsNRTVISYIDSSQVIN-DVVYTVTPISGNANTL-----------------------------------------------------------------------------------------------------------------------------------------------------------------------
>3282|scaffold27404_3|+539|00	124	0.301	9.652E-27	14	138	305	16	140	235
--------------DQRGITGLETAIVLIAFVVVASVFAFAVLNVGLLSSQKSEQAALGGLEETSATLSIRGDVIASAN-AGKTAIDTVRFNLAAAsTSSESVDLSTTGTVVTYLDENQGINCENPQSFDGDVDTPECSW----------------------------------------------------------------------------------------------------------------------------------------------------------------------
>SRR5271165_6950301	124	0.453	1.311E-26	153	304	305	25	162	163
---------------------------------------------------------------------------------------------------------------------------------------------------------EQKSGGENYFFYSSPYAALIDLNKTVADTAVFQVTASG---GHCTTSSASEF-----------NFTYSGTSYNGCVAKDVAFTFPVAGDPLVGSSIAPAGSVVGVMLLFGPSTGKNVFQYQNIQVEITPNIGSSLALSLYVYQPDGTVTSIG
>MGYP000548418213	124	0.276	1.311E-26	5	137	305	0	150	223
-----MVRRILRslSRGEQGITGIETAIILIAFVVVASVFAYTVLSAGIFSSEKGKEAVHSGLDTARSSMSLVGGVVA-SDTNSDGNLDEIIFTVSNALDGEAVDLTVTtdsdgdgdlsdeaspshTTIITYLDKTQRKEDIAWTKTEVGRGDGDEL-----------------------------------------------------------------------------------------------------------------------------------------------------------------------
>N0BK23	124	0.282	1.311E-26	1	151	305	2	149	286
-GVENMWEKI--RMDEKGFTGLEAAIVLIAFVVVAAVFSYVMLGAGFFTTQKSQEVVHTGVQQASSSIELAGDVVVKGDDTIANAVDTITFYVTVTAGSTPVDLD--KTIISYKDDDEFFSKIPWaYASIVREPNEFPADNLVEKNELYKITV---------------------------------------------------------------------------------------------------------------------------------------------------------
>A0A2E2VG19	124	0.348	1.311E-26	14	124	305	17	127	311
--------------NQRGITGLETAIVLIAFVVVASIFAFAVLNTGLLSSEKSKEATLGGLEETSATLSLRGQVIAVAN-TGTTSVDTVKFTIAPAsTASETVDLSNTGTVITYLDEXQGINXGNP------------------------------------------------------------------------------------------------------------------------------------------------------------------------------------
>MGYP001430101140	123	0.335	1.781E-26	12	139	305	8	138	146
------------KRGQHGITGLETAIILIAFVIVASVFAYVVLSAGLFATQKSKEAVYAGLEETRNTIELKGDVLCKMES---SIMTTVYFTVGTTPSGGSIDFTPPTsgntslVIISYSDKYQIYPTVNWTMTKLNTTEADNLLD---------------------------------------------------------------------------------------------------------------------------------------------------------------------
>MGYP000627986226	123	0.293	1.781E-26	0	124	305	0	124	158
MERKRFASPGDLRADQRGIPGLETAIVLIAFVVVASVFAFAVLSTGLLSSEKSKETVLGGLEETSSTISVRGSVIGDSN-TAKTFIDTVKFTLSSAAqASDTVDLSTTGVVVTYLDQDQAINCENP------------------------------------------------------------------------------------------------------------------------------------------------------------------------------------
>MGYP000277023217	123	0.306	1.781E-26	12	200	305	1	201	211
------------KLRRKGVVGIESAIVLIAFVIVAAALAFVVLNMGFFTTQRSKQVISSGLGEASSALEIDGSIVAHVD-TSAKNITYIVIPVKLASGQHEVDLTPGKTTIAYWSPNKGIALTDIYNATLETGtytDPSQVASEMSPDENNTVLANIAWVTNINNDKVLDPgekvfvvikfYQSVQPKNYDTIKVEIRPPIGAPLTIERTVPAS--------------------------------------------------------------------------------------------------------
>MGYP001443089684	123	0.307	3.286E-26	13	150	305	1	156	215
-------------RSERGITGLETAIILIAFVVVASVFAFTILSSGIFASERAKETAYAGVEETQTTLHPTGGVVAlSGAVSATTAVNRLKFTVSLTTDGDAVELTPAYTagssgtapissgvssplVVSYTDSTQHIADSRWTLAWLGNNDGDSLLEGDETAEITVWL----------------------------------------------------------------------------------------------------------------------------------------------------------
>SRR6185295_11946011	122	0.283	4.463E-26	1	137	305	27	163	187
-GMKRIKEFLRRSRNEHGITGLETAIVLIAFVVVAAVFAFVVLSTGLFSAERGKETVYAGLAKTRGSMELTGSIIADSD---TTKITGISMGITLAAGGDQVNLNPddttNRTVISYVDERNNISDL-TYVTTVITGDGDKL-----------------------------------------------------------------------------------------------------------------------------------------------------------------------
>MGYP001342527621	122	0.314	4.463E-26	0	117	305	0	123	222
MNAKNFCQNTYRRFrriavDQAGITGLETAIVLIAFIVVAAVFAFTVLTTGLFTTEKAKQTAQAGVGETQATLTLKGSVIATSDGcPDECELKTISFKLAQAAGSDAVDLEPSRTLITYSDANN-------------------------------------------------------------------------------------------------------------------------------------------------------------------------------------------
>MGYP000049842742	122	0.367	6.061E-26	5	107	305	0	105	141
-----MLEKFLKRthKSEKGITGLETAIILIAFVVVAAVFAYTALSAGLFSTQKSQEAVYSGLQEARSTLELKGAVIATANtTGSSGTIKQISFTVGNVLGGEPIDFTAPT-----------------------------------------------------------------------------------------------------------------------------------------------------------------------------------------------------
>GraSoiStandDraft_5_1057265.scaffolds.fasta_scaffold438832_1	122	0.298	6.061E-26	13	125	305	12	125	163
-------------TDQRGITGLETAIVLIAFVVVSSVFAFSVLSTGLFSSDKAKETIAAGLEGKRSTLEMKGSIVLTASTTvASGVVSQIEFQVGMVAAGDHADLTPGHTIIRYSDNNQVRNFTNST-----------------------------------------------------------------------------------------------------------------------------------------------------------------------------------
>SRR6187549_3343706	121	0.307	1.118E-25	7	115	305	6	119	125
-------KIRNRARNEKGITGLETAIILIAFVVVATVFAFIVLTTGIFSAERGKETVYAGLNKARGTMEVRGGIVVTSTGcPSTCAVDSISFQVSTAAGGDPIPLDPaatnNRTVIAYRDA---------------------------------------------------------------------------------------------------------------------------------------------------------------------------------------------
>MGYP000951458511	121	0.330	1.118E-25	10	108	305	8	110	153
----------NEIRHQHGITGLETAIILIAFVVVASVFAFTVLSTGMFASERSKETVYSGLEEAKSSLEPRGSVIAFkgraGTTVADDTIYKIKFVLSNAIAGEPIDLTPPYT----------------------------------------------------------------------------------------------------------------------------------------------------------------------------------------------------
>MGYP001460721096	121	0.335	1.118E-25	15	152	305	17	156	157
---------------EKGIIGLETAILLIAFVVVSSVFDFSALSTGMFSSDKARETVTAGLAQTRASMQLKGSIIGTANAASaTGTLTTISFHVSQTSGGADVDLTSGTTMITYTDEFQSKLFSSTTGMTVTPVGASDSDKLLEANEIYKIeLIN--------------------------------------------------------------------------------------------------------------------------------------------------------
>MGYP000447429929	121	0.277	1.118E-25	5	119	305	22	158	159
-----MFKTSRGQDNgQRGITGLETAIILIAFVVVASVFAFTVLSTGIFASERSKETVFAGLDEVRSSLEPRGSVIaykGRYTSGNTDSIYKVVFTVSNAVQGESINLTPPYnvggsgddpdlisgaqyrTIISYTDENQYI-----------------------------------------------------------------------------------------------------------------------------------------------------------------------------------------
>13097|Ga0208747_1012483_3|+1505|01	121	0.348	1.118E-25	14	124	305	36	146	226
--------------NQWGITGLETAIVLIAFVVVASVFAFAVLNTGLLSSEKSKEATLGGLEETSATLSLRGQVIAVAN-TGTTSVDTVKFTIAPAsTASETVDFSNTGTVITYLDEGQGINRGNP------------------------------------------------------------------------------------------------------------------------------------------------------------------------------------
>MGYP001086249186	121	0.293	1.518E-25	12	120	305	33	138	182
------------RNDQSGITGLETAIVLIAFIVVAAVFAFAVLTTGLFTTERAKETTLSALGEAQSTLAPKGAVIGEA---AGTSVDTVKFKLANATGAAAVDLATTRTLLTYSDDNQNVN----------------------------------------------------------------------------------------------------------------------------------------------------------------------------------------
>MGYP001322590837	121	0.293	1.518E-25	12	120	305	33	138	227
------------RNDQSGITGLETAIVLIAFIVVAAVFAFAVLTTGLFTTERAKETTLSALGEAQSTLAPKGAVIGEA---AGTSVDTVKFKLANATGAAAVDLATTRTLLTYSDDNQNVN----------------------------------------------------------------------------------------------------------------------------------------------------------------------------------------
>KNS12DCM_BmetaT_FD_contig_91_295674_length_846_multi_4_in_0_out_0_1	121	0.293	1.518E-25	12	120	305	37	142	231
------------RNDQSGITGLETAIVLIAFIVVAAVFAFAVLTTGLFTTERAKETTLSALGEAQSTLAPKGAVIGEA---AGTSVDTVKFKLANATGAAAVDLATTRTLLTYSDDNQNVN----------------------------------------------------------------------------------------------------------------------------------------------------------------------------------------
>SRR5258708_9743811	120	0.305	2.060E-25	13	115	305	60	167	186
-------------KDERGITGLETAIILIAFVVVATVFAFIVLTTGIFSAERGKETVYAGLQKARGTMEVRGGIVVKSTGcPSSCAVDSISFQVSPAAGGDAIPLDPsattNRTVIAYRDP---------------------------------------------------------------------------------------------------------------------------------------------------------------------------------------------
>MGYP000035271444	120	0.345	2.797E-25	13	117	305	30	136	156
-------------RDQRGITGLKTAIVLIAFVVVSSVFAFAALSTGLFSSDKAKETIQAGLAETRGSMELKGSVIleADGTSTATSVATSIAFQVANGAGGNSIGLTPGKTLIKYPVQTQ-------------------------------------------------------------------------------------------------------------------------------------------------------------------------------------------
>MGYP000734142183	120	0.302	2.797E-25	12	120	305	33	138	202
------------RNDQSGITGLETAIVLIAFIVVAAVFAFAVLTTGLFTTERAKETTLSALGEAQSTLAPKGAIVAEA---SATTVDTIKFKLANATGSLGVDLASGTTLLTYRDDNQSVN----------------------------------------------------------------------------------------------------------------------------------------------------------------------------------------
>MGYP001146641488	119	0.311	3.798E-25	12	120	305	11	118	215
------------RRDQSGITGLETAIVLIAFIVVAAVFAFAVLTTGLFTTERARDTTVSAVGEAQSTLSPKGAVIAEAN-PGLDEVDVIRFKLANASGAEGVDLAGATTLLTYSDQNQSAN----------------------------------------------------------------------------------------------------------------------------------------------------------------------------------------
>MGYP000459833676	119	0.247	3.798E-25	13	191	305	8	226	234
-------------RNRKGLTGLETAIIVIAFVIVAAAFAFAVLNMGFQTSQRSTEVMQSGLQEASSAIELDGAVIAYSNRTKNG-VDRIEFCIKLSAGKHPVDLSNETLAIAYTDPY--IHVYDIYNGTVlpstsldmlneyvdynSTDDPDrpnagqysvhcmatiyeihgDGDSMLEYGEKFLVVVNVTTvyryaknSANIYPQLEPNDEFIIEVKPPVGAILTVIRRLPPAL-----------------------------------------------------------------------------------------------------------------
>MGYP001337990006	119	0.300	5.155E-25	5	106	305	0	102	111
-----MFRTINRESSQRGITGLETAIILIAFVVVASVFAFTVLSTGIFASERSKETVFAGIEETKSSLEPRGAVVAyKADRGGTDTIYKVSFIVANAVSGMPVVLTPP------------------------------------------------------------------------------------------------------------------------------------------------------------------------------------------------------
>MGYP000019666417	119	0.330	5.155E-25	9	107	305	5	104	123
---------FGSPKSEKGITGLETAIILIAFVVVASVFAFTVLSTGIFASERSKETVFAGLEEAKSSIEPRGSVIAyKGYEDTTDTIYKVSFVVSNAVAGEPVDLTPPY-----------------------------------------------------------------------------------------------------------------------------------------------------------------------------------------------------
>MGYP000114833191	119	0.254	5.155E-25	13	191	305	9	225	233
-------------RNRKGLTGLETAIIVIAFVIVAAAFAFAVLNMGFQTSQRSTEVMQSGLQEASSAIELDGAVIAYSN-TAKTNVTSIEFCIKLSAGKHPVDLSNETLAIAYTDPY--IHVYDIYNGTVLTsldllneyidyNSSDDLdgpstgqysvhcmatiyeihgdgDNMLEYGEKFLVVVNVTTlyryaqnSASAYPQLEPNDEFIIEVKPPVGAILTVIRRLPPAL-----------------------------------------------------------------------------------------------------------------
>MGYP001351026466	119	0.342	5.155E-25	15	117	305	63	170	269
---------------QAGITGLETAIVLIAFIVVAAVFAFTVLTTGLFTTEKAKQTAQAGVGETQSTLTLKGSVIATATTedcpgDEEICVKTISFKLGQAAGSDPVDLEPSRTLITYSDANN-------------------------------------------------------------------------------------------------------------------------------------------------------------------------------------------
>MGYP001425957354	119	0.290	6.998E-25	5	117	305	0	116	120
-----MNTKLNRvLKDESGITALETAIILIAFVVVAAIFAFTVLSTGTFLTEKSKEAAYAGLQEVRGSMELKGGMVAHATTSSSNIVDYVSFTLSTVAGGSPVDFSTGSTAklrISYRDNEN-------------------------------------------------------------------------------------------------------------------------------------------------------------------------------------------
>8907|scaffold_681602_c1_1|-2|11	119	0.281	6.998E-25	13	137	305	24	164	165
-------------RKEHGVTGLETAIILIAFVVVASVFAYTVLSAGIFSAQKGQEAIHTGLEQARSSMSITGGLTAK-NTDADDKLDEFWFVVKNSLDGEAIDLTNTTdadsdgvlsdeatknhvAVMTYVDSSQRIEDIAWSSTTLGRGDTDSL-----------------------------------------------------------------------------------------------------------------------------------------------------------------------
>E0SRS0	119	0.299	6.998E-25	6	163	305	0	175	399
------MGKTNRKTLKRGIVGIEAAIVMIAFVIVAAALAFVVLNMGFFTTQQSRQVMQRGLGESSSALMVDGSVVATVD-TSISRISYIYVPIKLSTGQYMVDLTPGKSIVGYWSPQRGIAIANTYLMAVLTpvDTPDTLANITKtvvnlgetqeiynltkdPNGNFYLLTPNTQGGTNTYDI---------------------------------------------------------------------------------------------------------------------------------------------
>UniRef100_E0SRS0	119	0.299	6.998E-25	6	163	305	0	175	399
------MGKTNRKTLKRGIVGIEAAIVMIAFVIVAAALAFVVLNMGFFTTQQSRQVMQRGLGESSSALMVDGSVVATVD-TSISRISYIYVPIKLSTGQYMVDLTPGKSIVGYWSPQRGIAIANTYLMAVLTpvDTPDTLANITKtvvnlgetqeiynltkdPNGNFYLLTPNTQGGTNTYDI---------------------------------------------------------------------------------------------------------------------------------------------
>MGYP001238243921	118	0.302	9.498E-25	12	120	305	11	118	119
------------RHDQAGITGLETAIVLIAFIVVAAVFAFAVLTTGLFTTERAKDTTISAVGEAQSTLSPKGAVIAEAD-DGLAFVELIRFKLANASGAEGVDLAGATTLLTYSDANQNAN----------------------------------------------------------------------------------------------------------------------------------------------------------------------------------------
>MGYP001090539288	118	0.309	9.498E-25	12	120	305	18	130	162
------------RHDQSGITGLETAIVLIAFIVVAAVFAFAVLTTGLFTTERAKDTTISAVGEAQSTLSPKGAVFAqslmQAVDPAPQFVDRIIFKLANASGAEAVDLGDLTTLLTYTDENQSVN----------------------------------------------------------------------------------------------------------------------------------------------------------------------------------------
>X0UU82	118	0.269	9.498E-25	12	137	305	11	139	173
------------HRDERGITGLETAIILIAFVIVATVFAFVVLTTGVFSSERGKETVFAGLQKARGTMELRGGVVVSATGSPADTVDDIVLTFGNAAAGDPIPLDPdateNTTIIAYRD-DSVIDNDVTFTLVSILGDGDTL-----------------------------------------------------------------------------------------------------------------------------------------------------------------------
>SRR5208283_5152010	118	0.290	9.498E-25	5	148	305	0	152	194
-----MLNKLNRaiqrlHRGEKGITGLETAIILIAFVTVASVLGYSVLSAGIFSSEKGKETVYQGLAQAQASMEVKGSVYATVDQT-TSKVTDITFTLASVLNDQAVDMTPpgtgnkNTTVISYTDSTGTYNDVTWTETPLGVDTGDT-SGMLKPNEQMT------------------------------------------------------------------------------------------------------------------------------------------------------------
>SoiMethySBSTD1v2_1073268.scaffolds.fasta_scaffold112585_4	118	0.274	9.498E-25	12	138	305	12	146	199
------------HRNQKGITGLETAIILIAFVTVASVLAYSVLSAGIFSAERGKETVYSGLNQAQSSMQVRGSVYATDNETTpDGKVNQIQFTLASVLGDEAVDMTdtsadKNNVVINYNDAGGLVTNVDWTKALLGyeRGGADMLD----------------------------------------------------------------------------------------------------------------------------------------------------------------------
>MGYP001192125128	118	0.278	1.289E-24	13	159	305	23	158	213
-------------KDERGITGLETAIVLIAFVVVASVFAFTVLTTGLFGTAKAKDSVETGLSVAGSTLAKKGSTVLTA---GTDSVETIHFKLASAAGSESIDLDPNRTLLSYADGNNRVN------AIFVTAFPDPLVEEVYWK--YAWPLNGTSGPVV-------------------------------------------------------------------------------------------------------------------------------------------------
>MGYP001490465092	117	0.269	1.750E-24	15	125	305	3	132	135
---------------ERGITGLETAIILIAFVVVASVFAFTVLSVGIFASERSKETTLAGVEEARSTLAPAGAVIAFRDTiAGIDGITRLRFNVTLSNAGAPIDLTPswtaaasgvspvasggisGPTVISYTDKNQHVSDANWT-----------------------------------------------------------------------------------------------------------------------------------------------------------------------------------
>SRR6266566_8263726	117	0.258	1.750E-24	1	139	305	2	144	157
-GTRKILHLMRRfQHEEDGITGLETAIVLIAFVVVSSVFAYTILNTGMFSADRSKESITAGMMQTRSNMELKGSVTALAdDPTAPTAVASVKFYVGTTAAAEPIDFDPATLVVSYTDDKvaEVLASTDLTITAKGTDNGDKMLD---------------------------------------------------------------------------------------------------------------------------------------------------------------------
>SRR5687768_754659	117	0.317	1.750E-24	13	115	305	47	150	159
-------------RDERGITGLETAIILIAFVVVATVFAFVVLTTGIFSAERGKETVFAGLQKARGTMEVRGGVLIRATPP---TVDSIEFTVGTTAGGDPIPLDPAatslRTVIAYRDD---------------------------------------------------------------------------------------------------------------------------------------------------------------------------------------------
>MGYP001164130456	117	0.312	1.750E-24	14	140	305	17	140	161
--------------NQQGITGFETAIVLIAFVVVASVFAFAVLNVGLLSSEKSKEATLGSLEETSATLSLRGQVIAVAN-TGKTSVDTVKFTIAPAsTASETVDLSTTGTAITYLDENQGINCETP---QSFDGDADTDADA--------------------------------------------------------------------------------------------------------------------------------------------------------------------
>SRR5581483_274887	117	0.290	1.750E-24	11	137	305	77	203	211
-----------RRSNEAGITGLETAIVLIAFVVVAAVFAFVVLSTGLFSSERGKDTVYAGLAKTRGSMALTGGIIAESN---TTKVTAIKLTLTLAAGGDSVNLNPsdtnNRTVISYADTGHSNNNL-TYTTSVITGDSDKL-----------------------------------------------------------------------------------------------------------------------------------------------------------------------
>MGYP001045620739	117	0.378	2.374E-24	14	115	305	19	121	124
--------------DQSGITGLETAIVLIAFIVVAAVFAFTVLTTGLFTSEKAKQTAQAGVGETQATLTLKGSVIATSSGcPSECELETISFKLAQAAGSDPVDLEPSRTLITFADA---------------------------------------------------------------------------------------------------------------------------------------------------------------------------------------------
>MGYP000442196934	117	0.320	2.374E-24	14	119	305	16	120	135
--------------DQRGITGLETAIVLIAFIVVAAVFAFAVLTTGLFTTERAKETTLSALGEAQSTLAPKGAVIGEA-TANQTYVDTIKFKLANTTGAVGVDLASDTTLLTYTDDSQSV-----------------------------------------------------------------------------------------------------------------------------------------------------------------------------------------
>SRR3970282_1617707	117	0.272	2.374E-24	10	137	305	21	148	149
----------QRTRDERGITGLETAIILIAFVVVATVFAFIVLTTGIFSAERGKETVFAGLQKARGTMEVRGGIIVTATPP---DVDNIQFAVSKTAGGDPIPLdaaaTTQRTVIAYRDSTMN-DNDVPYTVTVIVGDADLL-----------------------------------------------------------------------------------------------------------------------------------------------------------------------
>RhiMetStandDraft_4_1073278.scaffolds.fasta_scaffold6514791_1	117	0.273	2.374E-24	5	138	305	0	145	198
-----MLSKINgllkgLHRSQKGITGLETAIILIAFVTVASVLAYSVLSAGIFSAERGKETVYSGLDQAQSSMQVRGSVYATDNGTQDFAINQIQFSLASVLGDEAVDLTskaqgNNNVVINYSDASGLYTDITWAKQLLGveRGGPDMLD----------------------------------------------------------------------------------------------------------------------------------------------------------------------
>MGYP001421147045	117	0.314	2.374E-24	12	119	305	16	121	206
------------RNGQSGITGLETAIVLIAFIVVAAVFAFAVLTTGLFTTERAKETTLRGVGEAQSTLAPKGGVIG--TSSDDTNVDTVRFKLANATGATGVDLASDTTLLTYTDDSQSV-----------------------------------------------------------------------------------------------------------------------------------------------------------------------------------------
>MGYP000079451444	117	0.311	2.374E-24	6	166	305	0	168	233
------MRRGRRALKRRGVVGIESAIVLIAFVIVAAALAFVVLNMGFFTTQKSKETIRSGLGEASSALELDGSIVAHVDVT-NKKVTYWYAPLKLAAGEHPVDLTVGKATIAYWSPQRGISYTDIYALALSDTEYKSVSDVmsnsdVQAKLETQTVDNQTVFTGyaknETFAVIAW------------------------------------------------------------------------------------------------------------------------------------------
>MGYP000542425765	117	0.299	2.374E-24	14	120	305	46	149	238
--------------DQSGITGLETAIVLIAFIVVAAVFAFTVLTTGLFTTEKARETTMSALGEAQSTLAPKGAIVGEAR---TTVVDTIKFKLANATGALGVDLASGTTLLTYRDDNQSVN----------------------------------------------------------------------------------------------------------------------------------------------------------------------------------------
>MGYP000433401236	117	0.339	3.222E-24	9	108	305	68	170	179
---------YGSPRSEKGITGLETAIILIAFVVVASVFAFTVLSTGVFSAERSKDTIYAGLQEARSSLEPRGALIAYAGGAGatpTESVYKVSFIVSPAVAGESIDLTPPYT----------------------------------------------------------------------------------------------------------------------------------------------------------------------------------------------------
>MGYP000492274255	116	0.331	4.372E-24	8	175	305	4	160	163
--------RRKLLRNKRAIVGIEAAIVLIAFVVVASALAYIAINMGFFASQKSKDTISRGISEATSALELDGSVIAK--TDSDGKIKYIAFPVKLSVGRSEVDLGANATVVSVYAPDDSFTLLDIYNGVNQSlNDPSNLD----------TIINSLSSQGAVFIIYNDDNDTVLERN---------------------------------------------------------------------------------------------------------------------------------
>GraSoiStandDraft_60_1057301.scaffolds.fasta_scaffold254673_1	116	0.277	4.372E-24	13	137	305	12	155	165
-------------RKQKGITGLETAIVLIAFVVVASVFAFTILSAGVFSSEANKQTIHAGLSETRTGLRQHGSAFAySGKQGSTQAVYKIVFIVSNSLAGEPVDLTPPYaaddsgtdpdvvpgaataTIMSYADENQRFSDLAWSQSFIGTNNSDNL-----------------------------------------------------------------------------------------------------------------------------------------------------------------------
>MGYP001099673982	116	0.336	5.931E-24	14	117	305	18	118	120
--------------DQSGITGLETAIVLIAFIVVAAVFAFAVLTTGLFTTERARETTMSGVGEAQSTLATKGTVIGAA---AATTVDTIKFKLANATGASGVDLASGTTLLTYRDDNQ-------------------------------------------------------------------------------------------------------------------------------------------------------------------------------------------
>AraplaL_Cvi_mTSA_1032052.scaffolds.fasta_scaffold00008_117	116	0.250	5.931E-24	13	191	305	1	185	193
-------------TREDAFTGLEAAIVLIAFVVVAAVFSYVILGAGFFTTQKSQETVYSGVRSASSSFEIVGSVYGM--SSGTDYLNYTKFTVALTAGQTPLDIT--KMAVSYTDESTRWTGAN-YGDAVIGVTPSdvsdgtakwginstinaNTNNLLEPNEQMVIFVSVPTSAV------PNKPFTITLLPADGAAYPIIRKVPAGI-----------------------------------------------------------------------------------------------------------------
>ETNmetMinimDraft_13_1059891.scaffolds.fasta_scaffold452657_2	116	0.361	5.931E-24	14	117	305	17	121	207
--------------DQSGITGLETAIVLIAFIVVAAVFAFTVLTTGLFTTEKAKQTAQAGVGETQATLTLKGAVMATSDGcPTECEVKTITFKLAQAAGSDAVDLEPSRTLITFADANN-------------------------------------------------------------------------------------------------------------------------------------------------------------------------------------------
>MGYP001234118593	116	0.268	5.931E-24	13	161	305	23	159	212
-------------RDERGITGLETAIVLIAFVVVASVFAFTVLTTGLFGTSKAKDSVEAGLSVAGSTLAKKGSTVLTAD----TAVETIHFKLASVAGSDSIDLDPNRTLITYADANNRVNAKYV------TEFPDNPTESVYWK--YAWPLDGTSGPVVDP-----------------------------------------------------------------------------------------------------------------------------------------------
>SRR4030042_4416590	115	0.314	8.047E-24	0	103	305	9	113	117
MEGRNMFRQALKRtRDERGITGLETAIILIAFVVVASVFAYTVLTAGMFSSQKSQEAIYTGLEETKCTLKLMGAVYAKDTGDTADKVDQITFTLSTALNGLPIDF---------------------------------------------------------------------------------------------------------------------------------------------------------------------------------------------------------
>MGYP000277161033	115	0.256	8.047E-24	7	190	305	4	205	213
-------KILKIRRDEKGFTGLEAAIVLIAFVVVAAVFSYVMLGAGFYTTQKSKKVVDTGVKQASSSLTLDGQYIYLdcttakgGSTGSNGQVGEVYFYVTQTAGGSPVDLNKTSIAITtddgfkqlFYDENNcapgsgGASCPWWYENVVGDND-----NVVEQNEKYKIVINVTLTDwsNNIGQLNPNEEVTIEVRPPIGAPLAITKTLPPS------------------------------------------------------------------------------------------------------------------
>SoimicmetaTmtLMB_FD_contig_51_1898110_length_569_multi_1_in_0_out_0_1	115	0.285	8.047E-24	13	124	305	78	189	279
-------------KDRSGITGLETAIVLIAFVVVAAVFAFTVLTTGLFTSEKAKETALAGVATTSSSMTIKGNIIARATAGANPTVEVVRVKVATATGVEPVLFDPEQILVTYQDDNNVEQLAYP------------------------------------------------------------------------------------------------------------------------------------------------------------------------------------
>MGYP001126066860	115	0.291	1.092E-23	5	106	305	0	102	113
-----MFKRlYGVWKDERGITALETAIILIAFVVVASVFAFTVLSAGTFLTERSEEAAYAGLEEVRGSVERKGDVVAYESTVSSDAVGKVTFKVALVAGGEPVDLTPP------------------------------------------------------------------------------------------------------------------------------------------------------------------------------------------------------
>SRR6476661_8922604	115	0.298	1.092E-23	3	112	305	28	138	139
---KRLLGFVRKIGNERGITGLETAIVLIAFVVVAAVFAFVVLSTGLFSSERGKETVYAGLAKTRGSMELTGGVIAASD---TTKLTSLTFDLTLAAGGDAVNLNPadttNRTVISY------------------------------------------------------------------------------------------------------------------------------------------------------------------------------------------------
>MGYP000742967693	115	0.321	1.092E-23	12	120	305	11	118	147
------------RHDQSGITGLETAIVLIAFIVVAAVFAFAVLTTGLFTTERARDTTVNAVGEAQSTLSPKGAVIAEAN-GILTAVNMIKFKLANGSGAEGVDLAGATTLLTYTDVNQSVN----------------------------------------------------------------------------------------------------------------------------------------------------------------------------------------
>SRR4051812_24230385	114	0.278	2.009E-23	2	114	305	16	130	139
--TRKLLKLIRRfQHEEDGITGLETAIVLIAFVVVSSVFAYTILNTGMFSADRSKESITAGMTQTRSNMELKGSVTASADDATTpTKVESVKFHVGTAAGAEPMDFKVENLVMSYTD----------------------------------------------------------------------------------------------------------------------------------------------------------------------------------------------
>MGYP000742959575	114	0.302	2.009E-23	12	120	305	33	138	156
------------RNDQSGITGLETAIVLIAFIVVAAVFAFAVLTTGLFTTERAKETTLSALGEAQSTLAPKGAIIG---EGSGTTVDTIKFKLANATGAVGVALASDMTLLTYTDDSQAVN----------------------------------------------------------------------------------------------------------------------------------------------------------------------------------------
>MGYP001219622649	114	0.304	2.724E-23	5	107	305	0	104	121
-----MNLSLSRSDSQKGITGLETAIILIAFVVVASVFAFTVLSTGIFASERSKETVFAGIEEAQSSIEPRGSVVAYKGVlaDSTSTVFKVTFVVSNAIAGEPVDLTADY-----------------------------------------------------------------------------------------------------------------------------------------------------------------------------------------------------
>MGYP001223688677	114	0.336	2.724E-23	10	122	305	6	116	171
----------NFRRDQRGITGLETAIVLIAFVVVASVFAFAVITTGLFSSEQASETASSGLKEASTTLTPKGAVIAQSN-AGQDSIATVSFKLTN-GGSSAIGLAPSTTLLTYTDTNNLVTLA--------------------------------------------------------------------------------------------------------------------------------------------------------------------------------------
>4325|Ga0315339_1015265_2|+1135|00	114	0.285	2.724E-23	13	124	305	78	189	279
-------------KDRSGITGLETAIVLIAFVVVAAVFAFTVLTTGLFTSEKAKETALAGVATTSSSMTIKGNIIARATTGANPTVEVVRVKVATATGVERVLFDPEQILVTYQDENNVEQLAYP------------------------------------------------------------------------------------------------------------------------------------------------------------------------------------
>MGYP000940813869	113	0.281	3.695E-23	14	121	305	23	132	164
--------------DQRRITGMETAIVLIAFVVVSSVFAFAALSTGLFSSDKAKETHAAVLTEARGTLELKGSVVAKasGTTGANGVVTSIELQLSNAATGEAINMTPGNTVIKYGDKSQTLTL---------------------------------------------------------------------------------------------------------------------------------------------------------------------------------------
>SRR3990170_4032773	113	0.263	3.695E-23	13	137	305	78	202	229
-------------REEQGITGLETAIILIAFVVVATVFAFVVLTAGIFSSERGKETVFAGLHKARGTMEVRGGVVVTSTG---GAVDNIQFAVATTAAGESIPMDPaatnNRTVIAYRD-DATVDDDVTYTLTNIVGDGDTL-----------------------------------------------------------------------------------------------------------------------------------------------------------------------
>UPI00020BB284	113	0.289	3.695E-23	14	120	305	104	206	292
--------------DERGITGLETAIVLIAFVVVASVFAFTVLTTGLYGTSKAKDSVEAGLSVAGSTLAKKGATVLTAG----TTVETIHFKLASATGSEPIDLDPNRTLVTYADENNRVN----------------------------------------------------------------------------------------------------------------------------------------------------------------------------------------
>MGYP000324280194	113	0.343	5.011E-23	14	106	305	12	110	136
--------------EQRGITGLETAIILIAFVVVASVFAYTVLSAGIFSSEKGKEAIHSGLEQARGTMELVGGVVLKDTgaptssTSSDDKVDQVIFTVSNALDGEAIDLTTT------------------------------------------------------------------------------------------------------------------------------------------------------------------------------------------------------
>16185|scaffold489097_2|+825|01	113	0.304	5.011E-23	13	117	305	33	144	146
-------------RNQKGITGIETAIILIAFVIVASVFAYVVLSAGLFSTQKAKEAIHAGLDEAKSTIEVKGNIYGRMTS---GYMTEVFFTLATTTGGDMIDFTdttpdgtgnvSNKVIISYSDQYQ-------------------------------------------------------------------------------------------------------------------------------------------------------------------------------------------
>MGYP001031000835	113	0.305	5.011E-23	13	120	305	23	127	213
-------------KDERGITGLETAIVLIAFVVVASVFAFTVLTTGLYGTSKAKDSVETGLSVAGSTLAKKGSTVLTA---GTDSVETIHFKLASATGSDSIDLDPNRTLVSYADGNNRVN----------------------------------------------------------------------------------------------------------------------------------------------------------------------------------------
>MGYP001167339259	113	0.336	6.795E-23	12	108	305	1	98	112
------------HTNQRGITGLETAIILIAFVVVASVFAFTVLSTGVFASERAKETIFAGLAETKSSLRPSGSVIAfKGFVGSTEAIFKFSMIVESVTGSAPIDLTPPYT----------------------------------------------------------------------------------------------------------------------------------------------------------------------------------------------------
>SRR5690606_22192667	113	0.254	6.795E-23	14	123	305	47	160	164
--------------EEAGITALETAIILIAFVVVASVFAFTMLSAGTFSTERGKEAIYAGLTEVQSTMEIKGGVIALSGEDAlSQTVDSLVFTVANALDGEPVNLTNDQaavVVFEYRDAKQRAALPN-------------------------------------------------------------------------------------------------------------------------------------------------------------------------------------
>SRR5579862_4087432	113	0.569	6.795E-23	12	175	305	14	164	165
------------RRRQSAMAGLDTAIILIAFVITASVLAYVAVNMGLFVTQKAKAVINNGEAQASTALEVGGSVLYSTNYPLNTKSNWLYFPITPSAGISSVQLAPATTSIAFTASAENVTLSNVYNYTLLSSaTGSHLIKEI--------------SGGENYYYYPSPYSALLDLN---------------------------------------------------------------------------------------------------------------------------------
>MGYP001324925681	113	0.324	6.795E-23	12	118	305	13	120	218
------------RDDQRGITGLETAIILIAFIVVAAVFAFTIMTTGLFSTEKAKTTAQAGIQQVSSTFTHKGSVTAEGDPAATPSfVSKIIFQIATASGAETGSIDPNDIAVVYIDENQR------------------------------------------------------------------------------------------------------------------------------------------------------------------------------------------
>SRR4051812_45202323	112	0.310	9.213E-23	10	108	305	30	129	134
----------QKTRDERGITGLETAIILIAFVVVATVFAFIVLTAGIFSAERGKETVYAGLQKARGTMEVRGGMVVEASGcPSSCAVTSVQFQVATSAGGEPIPLDPAAT----------------------------------------------------------------------------------------------------------------------------------------------------------------------------------------------------
>MGYP001288230530	112	0.309	9.213E-23	14	123	305	15	123	198
--------------DRSGITGLETAIVLIAFVVVAAGFAFTVLTTGLFTSEKAKETALAGVATTSSSLVIKGSIIA-GDPDDNDDVDYLRLKLATATGVEQVLLDPDQLVVTYTDDNNVVLLQN-------------------------------------------------------------------------------------------------------------------------------------------------------------------------------------
>SidCnscriptome_3_FD_contig_123_96889_length_243_multi_16_in_1_out_1_1	112	0.296	9.213E-23	13	120	305	23	127	213
-------------KDERGITGLETAIVLIAFVVVASVFAFTVLTTGLYGTSKAKDSVETGLSVAGSTLAKKGSTVLTA---GTDSVETIHFKLAGATGSDSIDLDPNRTLVTYADGNNRVN----------------------------------------------------------------------------------------------------------------------------------------------------------------------------------------
>MGYP001377019684	112	0.268	1.249E-22	5	123	305	0	121	123
-----MLKRlYGVWKDERGITALETAIILIAFVVVAAVFAFTILSAGTFLTERSEEAAYAGLEEVRGSLQRKGDVVAYTGNT-TNEVAKVTFKLALVAGGAPVDLTPGTNAVvhmSYRDAEAEIDLNN-------------------------------------------------------------------------------------------------------------------------------------------------------------------------------------
>MGYP001341308110	112	0.279	1.249E-22	11	121	305	10	118	124
-----------RLQDQRGITGLETAIVLISLVVVSLVFAFAALSTGLFSSDKAKKTASARLAETRGALETKGSIIL--TTGTSGVISLIEFHVSNAAGGEPIDLAPGNTIVRYSDKTRSTTC---------------------------------------------------------------------------------------------------------------------------------------------------------------------------------------
>MGYP001389986740	112	0.317	1.249E-22	14	120	305	22	124	149
--------------DQRGITGLETAIVLIAFVVVASVFAFTVLTTGLFATEKAKESVQSGLRLSGATLAKKGSTFVQAGV----AVETVKFKLSSPVGTDVVDLSPETTLVTYSDGNQNEN----------------------------------------------------------------------------------------------------------------------------------------------------------------------------------------
>1574|NODE_2673999_length_453_cov_0.334356_1|-2|11	112	0.281	1.249E-22	6	124	305	15	149	150
------MKSMKLFKQESGITGLETAIIFIAFIILAAVFAYSVLSAGLFTTQRSQEAINSGLKNAESTAVLKSTVFGKAeNTGAQGYLSQITFTVSTTAGGEPIDFTPplssgtdgkapagstNKIVVSYKDAYQVINDLFW------------------------------------------------------------------------------------------------------------------------------------------------------------------------------------
>HubBroStandDraft_1064217.scaffolds.fasta_scaffold1823213_2	112	0.307	1.249E-22	5	124	305	30	153	154
-----MIKRFlaKLRQAQEGITGLETAIILIAFVIVASVFAYVVLSAGLFSSQKVKEAVNAGLESTMATVEVKGDIIAKMD---TGIVSEIYICVGIPQAGTPVDFSPTSanispLVISYMDANNMLPTMNW------------------------------------------------------------------------------------------------------------------------------------------------------------------------------------
>SRR4030042_553475	112	0.287	1.249E-22	12	115	305	93	199	206
------------HRDERGITGLETAIILIAFVVVATVFAFVVLTAGIFSSERGKETVYAGLAKARGTMEVRGGVVATA-TGSPLTVDDIFFAVASTASGESIPLntaaTNHRTVIAYRDA---------------------------------------------------------------------------------------------------------------------------------------------------------------------------------------------
>MGYP001300068284	111	0.314	1.693E-22	5	107	305	0	104	115
-----MNFTLSRSDSQKGITGLETAIILIAFVVVASVFAFTVLSTGIFASERSKETVFSGIEEAPNSIEPRGRVIAYKGlvDGSMSIIYKVTFVVSNAIAGEPVDLTPDY-----------------------------------------------------------------------------------------------------------------------------------------------------------------------------------------------------
>SRR5271157_3604871	111	0.275	1.693E-22	12	135	305	36	160	166
------------KSNDEGFTGLEAAIVLIAFVVVAAVFSYVVLGAGFFTTQKAQQTVHTGVQQTSSTLEIVGNVYGAAPGASgspTDAVKYVNFSMALAPGGTPIDFE--KVVLVYSNETQLITLANQTTTNPAIQEPS-------------------------------------------------------------------------------------------------------------------------------------------------------------------------
>SRR5215203_5359091	111	0.245	1.693E-22	14	119	305	60	169	170
--------------EEDGITALETAIILIAFVVVASVFAFTMLSAGTFSTERGKEAIYAGLTEVQSSMEIKGGVIAIAETqGASGTVDSLVFTIANVLDGEAVNLATGEnavIVFEYRDATQRV-----------------------------------------------------------------------------------------------------------------------------------------------------------------------------------------
>OrbCnscriptome_FD_contig_121_349352_length_332_multi_4_in_0_out_0_1	111	0.232	2.296E-22	14	139	305	10	155	168
--------------RQQGITGLETAIILIAFVVVASVFAFTVLSTGIFSAERSKDTVYAGLSEARSSLATRGSFVGFAGKVSpTQTPYKFSFVVSSAVGsSDPIDLTPPYTaddtgtdpdivssaayrlTLNYSDTNTFLSDIPWTVSFIGNSNSDNLLD---------------------------------------------------------------------------------------------------------------------------------------------------------------------
>MGYP000681053574	111	0.344	2.296E-22	14	102	305	17	106	171
--------------DQRGITGLETAIVLIAFVVVSSVFAFAALSTGLFSSDKAKETIQAGLAETRGSMELKGSVVLTSPSSGTAAiISQIAFQVANAAGGNAID----------------------------------------------------------------------------------------------------------------------------------------------------------------------------------------------------------
>MGYP000891438014	111	0.308	2.296E-22	8	124	305	44	165	246
--------RFLRRHvtflqNQQGITGLETAIVVIAFVVVASVFAFVLVNTWLLSSYKSKEATLGGLEETSVTLSIRGEVIAVANN-AKTSVDTLKFTIAAAsPASETVDLSTTGTAITYLDENQGINCENP------------------------------------------------------------------------------------------------------------------------------------------------------------------------------------
>AntAceMinimDraft_4_1070372.scaffolds.fasta_scaffold397520_1	111	0.360	2.296E-22	10	106	305	92	185	272
----------NIFRGQRGMTGLETAIILIAFVTVAAVFGYAVLSAGLFSAERGKETIYAGLQQAKANMELSGSVIVVAT---NTSVSEIRFTVRNAVAGTPIDMTPN------------------------------------------------------------------------------------------------------------------------------------------------------------------------------------------------------
>MGYP001378938751	111	0.327	3.112E-22	13	121	305	8	117	134
-------------KDERGITGLETAIVLIAFVIVASVFAFTMMSKELLTTEKTRETVLGGLEETSASLTLRGSLIVTANtTPPTPYVETTTFQVTVAFSNGSVDLSTSTAIVTYIDEDQVVNL---------------------------------------------------------------------------------------------------------------------------------------------------------------------------------------
>MGYP001071843744	111	0.395	3.112E-22	4	137	305	3	131	145
----KMLPR-KLLKSKKGIVGIEAAIVLIAFVIIAAALAYVVINMGFFATQKTKETIGSGIEEATSALQLDGSVIGKTNAGA--KISYVVFPVKLSVGRSAVDLSNGSVVISVYLPN--ATLLNIYNGTYQGSSPTEL-----------------------------------------------------------------------------------------------------------------------------------------------------------------------
>SRR4030067_3190572	111	0.313	3.112E-22	5	131	305	31	161	166
-----MIKRIWKRIRefEEGITGLETAIILIAFVIVASVFAYVVLSAGLYSSQKAKEAVNAGLEATMSTVEIRGNIIAKMES---SVVTEIYFCVGIPRAGSPVDFNPSSanispLLISYSDADNFLPTGNWTITKLTT-----------------------------------------------------------------------------------------------------------------------------------------------------------------------------
>MGYP001358999211	111	0.321	3.112E-22	15	120	305	24	132	197
---------------QRGiITGLETAIVLIAFVVVSSVYAFAAQSTGLFSSDKAKETHAAGGPEARGTLELKGSVVvkASGTTGAKGVVTSMEFQISNAAAGEPSDLTPGNTVIKYSDNAQTVA----------------------------------------------------------------------------------------------------------------------------------------------------------------------------------------
>2352|scaffold_102739_c1_2|-323|00	111	0.321	3.112E-22	12	120	305	48	153	244
------------RNDQSGITGLETAIVLIAFIIVAAVFAFAVLTTGLFTTERAKETSMAGVGEAQATLAQKGAVLGEA---ATSTVQRVKFKIANASGAQAVNLASNTTLLTYADPSNNVN----------------------------------------------------------------------------------------------------------------------------------------------------------------------------------------
>1319|scaffold_24724_c1_2|+1279|00	111	0.380	3.112E-22	6	131	305	0	124	356
------MSKTNRRNKRKGIVGIESAIVMIAFVIVAAALAFVVLNMGFFTTQQTRGAIQRGLGEASSALELDGTVVAHVNITA-SKIDYWFATLKLSSGQHKVDLTPVKAVISYWSPQRGISLANTYLTAITT-----------------------------------------------------------------------------------------------------------------------------------------------------------------------------
>MGYP001395347324	110	0.283	4.218E-22	14	161	305	22	157	210
--------------DQRGITGLETAIVLIAFVVVAAVFAFTVLTTGLFATEKAKESSQAGLSLSGMTLAKKGATFLEAD----TAVETIKFKLSSPLGTEIIDLAPDKTLITYSDSSQTAN--AVYASEL----PDSLVEKVYWRHD--WPISGTTGPAVDP-----------------------------------------------------------------------------------------------------------------------------------------------
>MGYP001031056855	110	0.317	5.717E-22	5	107	305	19	122	131
-----MKEQKEMRRGARGITGLETAIILIAFVVVAAVFAYTVLSAGIFSTQKSQETIYSGLQEASGTMQVKGGVIAYDTDGTpDNNVDQVKFVVSTGSAGGAIDLTAPT-----------------------------------------------------------------------------------------------------------------------------------------------------------------------------------------------------
>APIni6443716594_1056825.scaffolds.fasta_scaffold4897836_1	110	0.307	5.717E-22	4	119	305	8	124	225
----KKIKINRFYRDDSGITGLETAIILIAFVVVAAVFAFTVMTTGLFSTEKAKTTAQAALTEASSSFITKGAVTARCDTPGTCVfVDEVTFTIALASGAEAQTLTPAELSFMYTDPNNTF-----------------------------------------------------------------------------------------------------------------------------------------------------------------------------------------
>MGYP001262157697	110	0.259	5.717E-22	4	152	305	6	162	227
----KMIERYVRKlvREERGITGLETAIVLIAFVVVAAVFAFTVLTTGLFTSEKAKETAMAGVAAASSTLTVKGSMTamgglagGAGGAGCCDRVDHIRVKLTGATNVNDVPFNPSQVLVTYQDDAN-VALMTYTAGNGPDGTANTCRTPPNTNRWYLVVRN--------------------------------------------------------------------------------------------------------------------------------------------------------
>26271|scaffold_2199_c1_11|+5744|00	110	0.370	5.717E-22	16	131	305	10	124	290
----------------KAIVGIESAIVLIAFVVVAAALAFVVLNMGFFTTQKSKETIGSGLGEASSALEIDGTVVAGVDTT-TSTITYFYIPLKLSAGKASIDVTPGKSVVSLWSPTRGYTYADIYVATLTS-----------------------------------------------------------------------------------------------------------------------------------------------------------------------------
>MGYP000710556559	109	0.365	7.748E-22	15	106	305	6	98	103
---------------EKGITGLETAIVLIAFVVVSSVFAFAALSTGLFSSDKAKETIQAGLAETRGTMELKGSIIVEAQTTGTTAsATTIAFQVSNAAGGEPTAPWPP------------------------------------------------------------------------------------------------------------------------------------------------------------------------------------------------------
>MGYP001182646195	109	0.336	7.748E-22	6	119	305	0	115	211
------MKKINRfYRDDSGITGLETAIILIAFVVVAAVFAFTIMTTGLFSTEKAKTTAQAALTEASSSFITKGAVTATCDTPGTCvYVDSITFTVALASGAEAQTLTPAELSFMYTDVNNTF-----------------------------------------------------------------------------------------------------------------------------------------------------------------------------------------
>179|scaffold176035_2|+318|00	109	0.306	7.748E-22	12	134	305	34	150	222
------------HKGQKGITGLETAIILIAFVTVAAVLAYTVLSAGIFSSERGKEAVYSGLESARSTMALKGSVVGTADDATNpTKLQSVTFNLALAITGTGVD--PSKFVINYWD-----NVMPLTELTLDTTDP--------------------------------------------------------------------------------------------------------------------------------------------------------------------------
>MGYP001471302363	109	0.336	1.050E-21	6	117	305	0	111	158
------MKKFNRfYRDDSGITGLETAIILIAFVVVAAVFAFTIMTTGLFSTEKAKTTAQAALTEASSSFITKGAVTATAD-AGLAYVDSITFTVALASGAEAQTLSAGELSFLYTDPNN-------------------------------------------------------------------------------------------------------------------------------------------------------------------------------------------
>SRR3972149_4803825	109	0.327	1.050E-21	12	119	305	114	223	227
------------RERQEGITGLETAIILIAFVIVASVFAYVVLSAGLFSSQKAKEAVNAGLDSTMSTVEIRGNIVAK---MVSGEVTEISFPVGIPSAGTPVDFSPSSanvtpVVISYMDADSYV-----------------------------------------------------------------------------------------------------------------------------------------------------------------------------------------
>MGYP001434964419	109	0.340	1.423E-21	14	106	305	17	110	111
--------------DQRGITGLETAIVLIAFVVVSSEFAFAALSTGLFSSDKAMETIQAGLAETRGSMELKGSVVLTASITGTsGIVSEIAFQVGSAAGGESKDLTPG------------------------------------------------------------------------------------------------------------------------------------------------------------------------------------------------------
>SRR3989304_4801899	109	0.292	1.423E-21	0	116	305	26	147	149
MQMISKFKKGLQRvlGNQRGITGLETAIILIAFVTVASVLAYSVLSAGIFSAERGKETVYRGLDQAQSSMQVRGSVYATDNN-SDQIVNQVQFVLASVLGDEAVDLTdttgNNNVVINYSDQD--------------------------------------------------------------------------------------------------------------------------------------------------------------------------------------------
>MGYP000486400294	109	0.323	1.423E-21	14	115	305	18	117	211
--------------DQRGITGLETAIVLIAFVVVAAVFAFTVLTTGLFTSEKAKETALAGVAASSSTLAVKGSIIA--TSADNTNVDMIRVKVSTAAGIDRVPFNPADVLVTYQDD---------------------------------------------------------------------------------------------------------------------------------------------------------------------------------------------
>3300000866.a:JzSedJan11_1001140_6	109	0.327	1.423E-21	15	119	305	26	132	220
---------------KRGLTGLETAIILIAFVIVAAAFAFAVLNLGFASTQKSGEVLRAGMEEATSSIELSGSVIAGGTKDAEGKyrVKNVTIYVKTAVGKMPVDMSNDTLTISYLDPYKHV-----------------------------------------------------------------------------------------------------------------------------------------------------------------------------------------
>MGYP000577791773	108	0.398	1.927E-21	11	128	305	1	115	199
-----------RRHGRKGLTGIQTAIILIAFVIVASVFAFAVLNMGLLTTQRAGETVSAGMQQATSALQLAGSVIAYSSAEGYVA-DKIIIYIKISPGREPVDLSQAAFTIAFT--NDRVHASNVYDGT--------------------------------------------------------------------------------------------------------------------------------------------------------------------------------
>MGYP001030537113	108	0.416	1.927E-21	13	137	305	8	128	209
-------------KSKKGIVGIEAAIVLIAFVIIAAALAYVVINMGFFATQKTKETIGQGIEEATSALQLDGSVIGK--TGASANISYIIFPVKLSVGRSGVDLSNGSVVISVYLPN--ATLLNIYNGTYQGSSPTEL-----------------------------------------------------------------------------------------------------------------------------------------------------------------------
>MGYP000421495673	108	0.404	1.927E-21	5	129	305	0	121	240
-----MKKMRNLLKNKRGIVGIEAAIVLIAFVVIASALAYVVVNMGFYSSQKAKSTISRGIEEATSALQLDGSVIAYTNeTGGSKYVQYLLIPVKLSIGRSSLDLANTTTVISVWGSN----LLNIYRGVV-------------------------------------------------------------------------------------------------------------------------------------------------------------------------------
>MGYP001492765672	108	0.285	2.611E-21	5	108	305	0	104	174
-----MYKKVSGESSQRGIIRLEAAIILITFVVAASVFAFTVLSTGIFTSERAKETIFAGVEETKGAIETRGAVVAyKADRGGTNTICKVSLIVSNAVSGEPIDLTPLYT----------------------------------------------------------------------------------------------------------------------------------------------------------------------------------------------------
>SRR5271157_524756	108	0.284	2.611E-21	4	174	305	13	171	227
----KMGKRMHRRvWNRRGIVGIEAAIVLIAFVVIAAALAYVVINMGFYASQTAKSTIDKGIQEATSALELDGFVTGKTNST-DSAVTYLAIPLKLAVGQEEVDLASSTVVVAVESGN--FSLANIYSG-VATSSESSLANL---------MADVTGAPNASCFIYNSQFANNTVL----------------------------------------------------------------------------------------------------------------------------------
>MGYP000259322780	108	0.312	2.611E-21	1	134	305	7	145	240
-NTSRLTKRLkELKRDRAALTGIETAIILIAFVIVAAAFAFVVLNMGFYTSQRSKTVIQSGLGEASSAIELDGSVVAYGEPGdgnvpsSRQNITGLVIYIKLSSGRYPVELNEGKLVISY--ANARISFDNLYNSSLVDGSF--------------------------------------------------------------------------------------------------------------------------------------------------------------------------
>16200|Ga0265296_1002980_17|-14611|00	108	0.345	2.611E-21	13	116	305	10	112	383
-------------KDERGITGLETAIILIAFIVVASVFAYTVLSAGLFSSQKAEETIHSGIGTAQSTMEMKGGnvIAYKGTANGDECITKLSFTISNAlESGTSIDLTPAY----YIDSN--------------------------------------------------------------------------------------------------------------------------------------------------------------------------------------------
>3300028032.a:Ga0265296_1002980_18	108	0.345	2.611E-21	13	116	305	10	112	384
-------------KDERGITGLETAIILIAFIVVASVFAYTVLSAGLFSSQKAEETIHSGIGTAQSTMEMKGGnvIAYKGTANGDECITKLSFTISNAlESGTSIDLTPAY----YIDSN--------------------------------------------------------------------------------------------------------------------------------------------------------------------------------------------
>MGYP000427396078	108	0.345	3.538E-21	5	114	305	0	108	208
-----METKLNVKKARKGIVGIEAAIVLIAFVIVAAALAFVVLNMGFTTTQKSKETMSSGLSEASSALEIDGTVLAKAD-TGTQKVTVVAIPLKLASGKAPIDMSRAAVSIVYYD----------------------------------------------------------------------------------------------------------------------------------------------------------------------------------------------
>MGYP000663309941	108	0.286	3.538E-21	5	133	305	1	125	211
-----MFGKFVRRNGKRGLTGIETAIILVAFVIVAASFAFAVLNVGFQSTQKAQDVMRGGMEQASSAMEIDGGVVGYA--SQYGSLDQLNFTIRLSPGRTPIDLHKDYFVITVT--TSSGSFTDVYVGVLGNGT---------------------------------------------------------------------------------------------------------------------------------------------------------------------------
>I0A1Q5	108	0.271	3.538E-21	15	289	305	3	207	224
---------------KRGIVGIEAAIVLIAFVIVAAALAFVALNMGLFTTQKAKETISQGLGEASTALEVDGYVVGISNG---TTVNTVSIPIRTSAGVSSVDLAPSRTSIDAIVGNQSF--ENIYK--------------------------------AIFYVYPNGTLA---------------------YANNGTLTNLTTDFSTHNLTADIESVLGSPSTPTAYVVIIQNVNY---------NSVLETGEKAVVLIdLENNGLGP----YGQLSVEIRPPEGAPLTV---------------
>Q9YAN6	108	0.330	3.538E-21	13	127	305	1	119	246
-------------RRRRGIVGIEAAIVLIAFVIVAAALAFVALNMGLFTTQKSKEVMQRGLEEATSALEVDGSVIARAIDADTTTgsynivVDALAVPLKISPGREGIDLDPSKLTVRLLLPNGF--YENVYCG---------------------------------------------------------------------------------------------------------------------------------------------------------------------------------
>SRR5512143_672227	107	0.300	4.792E-21	3	114	305	10	120	122
---KKMKAQLHRmMRDERGITALETAIILIAFVVVAAIFAFTVLSTGTFLTEKSKEAAYGGLQEVRGSLELKGSMVLESSDPMTTTGNIVVFNLSNVSGGSSVDLAKVTFI--YRD----------------------------------------------------------------------------------------------------------------------------------------------------------------------------------------------
>MGYP001439966367	107	0.258	4.792E-21	3	134	305	5	147	158
---RNMIERYVRKfaHEEKGITGLETAIVLIAFVVVAAVFAFTVLTTGLFTSEKAKETAMAGVAATSSTLTVKGSLTAMGGTATgaggatcCDRVDHIRVKLTGATDVNDVPFNPSQVLVTYQDDanVQLMTYDNAAAAAGPDGTP--------------------------------------------------------------------------------------------------------------------------------------------------------------------------
>MGYP001103454094	107	0.267	4.792E-21	4	137	305	12	162	164
----KMILRGTRR--QNGITGLKTAIVLIAFVVVASVFAFTILSAGAFSSEANKQTIHAGLKETRTRLRQHGSAFAFSGYVGNTqAVHKLVFIVSNSLAGESVDLTahyttddpstdpdivvgaNTMTTISYADENQRMSDVPWTVSFIGNNNSDSL-----------------------------------------------------------------------------------------------------------------------------------------------------------------------
>MGYP000362635843	107	0.329	4.792E-21	14	109	305	8	104	186
--------------RERGITGLETSIVLIAFVVVASVFAFTVLSAGVFSSEAAKQTIFAGLKETRSRLRQNGSVFAfSAQAGTTQSVYKIVFIVSNSLAGEPLDLTAPYTV---------------------------------------------------------------------------------------------------------------------------------------------------------------------------------------------------
>GraSoiStandDraft_46_1057282.scaffolds.fasta_scaffold667735_1	107	0.291	4.792E-21	3	118	305	1	120	204
---KNMMNRINGLwKDQKGITGLETAIILIAFIVVAAVFAFTVMTTGLFSTEKAKTTAQAGIAEASSTFAPKGGLIaecAQNAQNACTHVDALTFQITTASGSTGTSIAPDKIALIYSDDNQR------------------------------------------------------------------------------------------------------------------------------------------------------------------------------------------
>APHig6443717497_1056834.scaffolds.fasta_scaffold2921509_1	107	0.333	4.792E-21	14	114	305	18	119	217
--------------DQRGITGLETAIVLIAFVVVAAVFAFTVLTTGLFTSEKAKETALAGVAASSATLAVKGSVTATSAMAGpPDTLDMIRIKVSTATGVDSVPFNPAGVLVTYQD----------------------------------------------------------------------------------------------------------------------------------------------------------------------------------------------
>GraSoi2013_115cm_1033766.scaffolds.fasta_scaffold720834_2	107	0.333	6.490E-21	13	111	305	5	101	190
-------------HNDEGFTGLEAAIVLIAFVVVAAVFSYVVLGAGFFTTQKAQETVHTGVSQATSAVELSGPVMAKA--GGGQNVTNISFYLQLAAGGNAVDVSKIGYTVS-------------------------------------------------------------------------------------------------------------------------------------------------------------------------------------------------
>MGYP001010076348	107	0.324	6.490E-21	12	118	305	13	120	218
------------HKEQSGITGLETAIVLIAFVVVASVFAFTVLTTGLFTSEKAKETALAGVATTSTSLTIKGAIFAGQSPGnQADRVDYVRVNISSATGLEQVSFNPTDVLVTYTDDNNA------------------------------------------------------------------------------------------------------------------------------------------------------------------------------------------
>JI8StandDraft_1071087.scaffolds.fasta_scaffold41633_1	107	0.333	6.490E-21	13	114	305	6	103	223
-------------KDEKGFTGLEAAIVLIAFVVVAAVFSYVMLGAGFFTTQKSQEVVHTGVQQASSSIALSGDVIVRGFNTS--AANQITFYITNTAGGTAVDLD--KTILTYTD----------------------------------------------------------------------------------------------------------------------------------------------------------------------------------------------
>3300009556.a:Ga0127641_10096_34	107	0.333	6.490E-21	13	114	305	6	103	224
-------------KDEKGFTGLEAAIVLIAFVVVAAVFSYVMLGAGFFTTQKSQEVVHTGVQQASSSIALSGDVIVRGFNTS--AANQITFYITNTAGGTAVDLD--KTILTYTD----------------------------------------------------------------------------------------------------------------------------------------------------------------------------------------------
>SRR3972149_553472	106	0.361	8.790E-21	15	122	305	2	109	187
---------------RKGMTGLETAIIPIAFIIVASAFAFTVLNLGFQSSQKAGQVIQRGTEEASSAFELDGAVVAYQNGTSSAYIKNVTFVIKLSAGRQAIDLSASKLTVAYWSVNKYVANA--------------------------------------------------------------------------------------------------------------------------------------------------------------------------------------
>MGYP000565993776	106	0.367	8.790E-21	8	142	305	4	136	212
--------RRSLLRSKRAIVGIEAAIILIAFVVIASALAYVAINMGFFASQKSKDTISRGISEATSALELDGVVIAK---TSGGKVKYIAFPVKLSVGRSEVDLGQNATVVSVYAPDDSFALLDIYQGVNQSlSDPTDLDTVIN------------------------------------------------------------------------------------------------------------------------------------------------------------------
>MGYP001481829523	106	0.321	8.790E-21	4	117	305	1	113	215
----KIFNRFYR--DNSGITGLETAIILIAFVVVAAVFAFTVMTTGLFSTEKAKTTAQAALTEASSSFITKGAVTATCDDPaACAYVDSITFTVALASGADAQTLSQAELSFLYSDPNN-------------------------------------------------------------------------------------------------------------------------------------------------------------------------------------------
>MGYP001192115609	106	0.265	8.790E-21	0	121	305	33	160	216
MNALSIKTIYSRFHKEnSGITGLETAIVLIAFVVVAAVFAFTVLTTGLFTSEKAKETALAGVATTSSSLTIKGSIIAHGTGlpgtaANPASIDYLRVKLAAATGVEQILFDPEDIIVTYVDRNNVVQL---------------------------------------------------------------------------------------------------------------------------------------------------------------------------------------
>MGYP001276084901	106	0.293	8.790E-21	13	134	305	17	143	231
-------------HDERGITGLETAIVLIAFVVVAAVFAFTVLTTGLFTSEKAKETALAGVAAASSTLSIKGSVTaaggpivappgGQACPPACTLVDHIRVKITSATDVNDVPFAPTSILVTYMDD------ANVELMTFLASDP--------------------------------------------------------------------------------------------------------------------------------------------------------------------------
>SRR5208337_2224702	106	0.286	8.790E-21	12	124	305	39	151	238
------------RSDDRGFTGLEAAIVLVAFVVVAAVFAYVVLGAGFFTTQKAQQTVHTSVEQTSSTLEIVGNVYGTGSGTGavGNTIKYVNFSMGLAPGGTAIDFS--KVAISYSNATTLETLSQP------------------------------------------------------------------------------------------------------------------------------------------------------------------------------------
>926|scaffold_35764_c1_2|-254|01	106	0.333	8.790E-21	12	143	305	42	174	270
------------RHTHRGIIGVESAIVLIAFVIVAAALAFVVLNMGFTTAQKAKTTIVSTLAEAGSSLEIEGKAIGSSYQPGGGlpsSLNATSFPIKIAGSGDSVNLNPSITAIKYLS--NLITYDNIYGGTLNPTSYSRLEDATNA-----------------------------------------------------------------------------------------------------------------------------------------------------------------
>MGYP000710549935	106	0.372	1.190E-20	14	99	305	17	99	151
--------------EQRGITGLETAIVLIAFVVVSSVFAFAALSTGLFSADKSKETIRAGLSEARGTLEMRGSVIAKK---GSTNVDEIILRVSNAAGGE-------------------------------------------------------------------------------------------------------------------------------------------------------------------------------------------------------------
>MGYP001312883662	106	0.261	1.190E-20	0	133	305	0	126	232
MNFRNKFRTFSR--DNSGITGLETAIILIAFVVVAAVFAFTVMTTGLFSTEKAKTTAQAALTEASSSFIIKGAVTARAN-IADGAMSSISFNIALASGADQQTMDPGELSFLWTDDNNSFA----TNGDVPSGT---------------------------------------------------------------------------------------------------------------------------------------------------------------------------
>15313|scaffold_25128_c2_2|+722|00	106	0.294	1.190E-20	12	111	305	58	159	259
------------KRDDNAFTGLEAAIVLIAFVVVAAVFSYVVLGAGFFTTQKAQQTVHTGVEQSSSTLEVVGNVYGSGTGTGavGSTITFVNFSLGLAPGGTPIDFSKVVIVFS-------------------------------------------------------------------------------------------------------------------------------------------------------------------------------------------------
>MGYP000281556743	106	0.408	1.190E-20	12	131	305	14	132	297
------------RVARRGIVGIESAIVLIAFVIVAAALAFVVLNMGFFTSQQSKLVMQRGLGEASSALELDGTVVAAVNVTAQNILYAWT-PVKLSSGQHKVDLTPTKTVISYWSPDKGLTLSNTYLVAVLT-----------------------------------------------------------------------------------------------------------------------------------------------------------------------------
>SRR4030042_2103530	106	0.376	1.612E-20	14	106	305	5	94	105
--------------NQRGITGIETALILIAFVIVASVFAYVVLSAGLFSTQKAKEAINAGLDEAKSTIEIKGNVYGR---MEDSVLTEVYFTVATTTGGDMIDFTDN------------------------------------------------------------------------------------------------------------------------------------------------------------------------------------------------------
>MGYP001444443695	106	0.356	1.612E-20	12	107	305	10	110	127
------------RTEERGLTGLETAIILIAFVVVAAVFSYTVLSAGVFSAEKSKQGIYSGLSSVQCSLPLNGSVLAIDsdsdiDSDSDNDVDQIAFTLVTALGGEPVDLTETT-----------------------------------------------------------------------------------------------------------------------------------------------------------------------------------------------------
>MGYP001126153175	106	0.319	1.612E-20	12	107	305	9	105	142
------------RTDQRGTTGLETAIVLIAFVVVSSASEFADLSTGLFSSDKAKETIQAGLAETRGSMELKSPVVIIPDGSSTTSSAiSIAFQVANAAGGNAIDLTPEK-----------------------------------------------------------------------------------------------------------------------------------------------------------------------------------------------------
>JI8StandDraft_2_1071088.scaffolds.fasta_scaffold475494_1	106	0.318	1.612E-20	14	122	305	10	118	192
--------------EQRGITAIETSIVLIAFVVVASVFAFSILNTGLMSSEKERETVEAGMEETSANLTLRGGVVAVGN-GGRTGIDTIKFYLTPlVESGGSTDLSSTGVVVTYTDSASNLNCA--------------------------------------------------------------------------------------------------------------------------------------------------------------------------------------
>APDee1175537692_1029409.scaffolds.fasta_scaffold170648_1	106	0.307	1.612E-20	8	111	305	12	115	203
--------KITRMSNEPAFTGLEAAIVLIAFVVVAAVFSYVVLGAGFFTTQKSQETIYRGVEQASSNIQMVGNVYGIGSGTNPTQINKIQFNLALAPGAPALDISKMIIVVS-------------------------------------------------------------------------------------------------------------------------------------------------------------------------------------------------
>MGYP001038798447	106	0.403	1.612E-20	15	138	305	10	129	209
---------------KKGIVGIEAAIVLIAFVVIAAALSYVVINMGFFATQKTKETIGSGMEEATSALQLDGSVIGK--TGASTNILYIVFPVKLSVGRSAVDLSNESVVLSVYLPN--ATLLNIYNGTYQGSAPTELD----------------------------------------------------------------------------------------------------------------------------------------------------------------------
>1384|scaffold07416_4|-1380|00	106	0.282	1.612E-20	10	138	305	9	139	236
----------NLYSDRSGITGLETAIILIAFIVVAAVFAFTVMTTGLFSTEKAKTTAQAGITEASSTFAPKGAIVAQATALGTDNarVQTLFVQLQPATGSAGASINRADLAFIYVDKNQRYATDGIITDTYNAGPPVVLD----------------------------------------------------------------------------------------------------------------------------------------------------------------------
>MGYP000141374669	106	0.400	1.612E-20	6	129	305	0	120	240
------MERPRLFRDKRGIVGVEAAIVLIAFVVIASALAYVVVNMGFFSAQKAKMTISRGIEESTSALQLDGSVIAYTNeTGGSKYIQYLLIPVKLSIGRSSLDLSNKTTAISVWGSN----LLNIYKGVV-------------------------------------------------------------------------------------------------------------------------------------------------------------------------------
>MGYP000592542971	106	0.215	1.612E-20	14	137	305	0	203	245
--------------DEKGITGLETAIILIAFVVVASVFAYTVLSAGIFSSERGKETVYAGLREARGTLEPKGSVIATAkvvtgeslgtgdgtetvfgpttytpiltdsetvyldgvaqttgytmdyaagtvtftNPPGNgvaitidyrTPVRQIIFVVSNAVSGMPIDLTAPTdadadglpdsgskhvTVISYSDKNQEITDIAWSVVEIGTGDGDNL-----------------------------------------------------------------------------------------------------------------------------------------------------------------------
>5492|Ga0310125_10091644_2|-478|01	106	0.290	1.612E-20	14	134	305	19	141	374
--------------NEEGITGLETAIVLIAFVVVASVFAFAVLSTGLLSAEKSKETVLGGLSEAGSTLFVKGVVVGKANS-GLTNIDTLTFLVSVAsQANQGVDLSSTNLILGYVSGVESSNLAasAWTTSWLIGSGP--------------------------------------------------------------------------------------------------------------------------------------------------------------------------
>SRR5271157_5787410	105	0.279	2.183E-20	13	130	305	4	117	126
-------------RNYEAFTGLEAAIVLIAFVVVAAVFSYVVLGAGFFTTQKAQETVHTSVQQASSTLEIVGNVYGTNTVSA--NIKFINFTVALAPGGTPVDFS--KVVMTYSNATTLETLTQETSTTYP------------------------------------------------------------------------------------------------------------------------------------------------------------------------------
>UPI0002AB6942	105	0.293	2.183E-20	12	137	305	4	128	191
------------KNNDNGFTGLEAAIVLIAFVVVAAVFSYVVLGAGFFTTQKAQETVHTSVQQTTSAVELSGPVSVEANDAG-TAISNVTFYLQLAAGGNGVDMSKVTYTLATGNNMTTYSNSTVHYLWVKQNDPIDL-----------------------------------------------------------------------------------------------------------------------------------------------------------------------
>SaaInlStandDraft_3_1057020.scaffolds.fasta_scaffold422817_1	105	0.346	2.183E-20	14	111	305	6	103	195
--------------NDKGFTGLEAAIVLIAFVVVAAVFSYVVLGAGFFTTQKAQETVHTGVSQATSAVELSGPVMVKAHDSDANTVSNISFYLQLGAGGSAVDVTKIGYTVS-------------------------------------------------------------------------------------------------------------------------------------------------------------------------------------------------
>KBSMisStaDraftv2_1062788.scaffolds.fasta_scaffold12962981_1	105	0.271	2.183E-20	8	137	305	1	140	201
--------RLKMFKDERAFTGLEAAIVLIAFVVVAAVFSYIMLGAGFFTTQKSKQVVHTGVGQASTSLELDGQYIYIvpKTTGSSGNVSKIYFFVTLTAGGNPVDLNQTLVSIKTPKLYKQVffgtnnqSIDPWyYEAVTGVSDGDNL-----------------------------------------------------------------------------------------------------------------------------------------------------------------------
>A0A2E7G478	105	0.330	2.183E-20	4	117	305	1	113	217
----KIFNRFYR--DNSGITGLETAIILIAFVVVAAVFAFTVMTTGLFSTEKAKTTAQAALTEASSSFITKGAVTATCDDPaACAYVNSITFTVALASGADAQTLSAGELSFLYTDPNN-------------------------------------------------------------------------------------------------------------------------------------------------------------------------------------------
>A0A060HIR5	105	0.312	2.183E-20	15	142	305	3	127	218
---------------RRGITGVESAIVLIAFVIVAAAIAYVVLNSGFQTTEKAKSTITTGLSEASSGIEVAGAATGKGNVTS-AAVAAYTIPVKLAAGGSSIDIAQDKMIIRYSS--KSVTYDNIYAGIMSNTTFASIDDAIQ------------------------------------------------------------------------------------------------------------------------------------------------------------------
>UPI0003B7F353	105	0.282	2.183E-20	10	138	305	9	139	236
----------NLYSDRSGITGLETAIILIAFIVVAAVFAFTVMTTGLFSTEKAKTTAQAGITEASSTFAPKGAIVAQATALGTDNarVQTLFVQLQPATGSAGASINRADLAFIYVDKNQRYATDGIITDTYDAGPPVVLD----------------------------------------------------------------------------------------------------------------------------------------------------------------------
>917|scaffold73746_2|-1067|00	105	0.282	2.183E-20	6	143	305	34	168	258
------LQRKGTRHSHRGVIGVESAIVMIAFVIVAAALAFVVLNMGFSTTQKTKNAIVSSADEASSALEIAGKVIGSGDVTA-GKLNATAVPLKIVSGGSAINLNPSNAAIRYLSNN--VEHGNIYAGAISSGTHDTLASAMQA-----------------------------------------------------------------------------------------------------------------------------------------------------------------
>26189|Ga0315274_10127298_2|+239|00	105	0.283	2.183E-20	3	158	305	46	197	272
---KKMKIKQNLRkllKQNRGMVGIEAAIVLISFVIVAAAFSFMVVNMGLFATQRSKETIQNGVTQSSTPLVISGDIWVRANATAPFYVDAIVIPLQ-TIGVRYVPMDVNATQVTLTVANRT-AFADVYAG----VAPDNAIDNPY-NNTFTSLVSQVTTLG--------------------------------------------------------------------------------------------------------------------------------------------------
>MGYP001437706600	105	0.339	2.955E-20	10	121	305	7	116	157
----------NALKDQKGITGLETAIVLIAFVVVAAVFAFTVITTGLFSSEKAAETATAGLGEVSTSLTPKGSALASGNH-GNDSVSIVWFKLANS-GAQAVGLPAARTLVTYSDTSNLVTL---------------------------------------------------------------------------------------------------------------------------------------------------------------------------------------
>MGYP001031145999	105	0.343	2.955E-20	12	110	305	39	136	170
------------KHNDEGFTGLEAAIVLIAFVVVAAVFSYVVLGAGFFTTQKAQETVYKGLEQSTSNIQLIGNVYGLSNDTTKG-ISEIRFSIGLAPGAPSIDLTGLKIAV--------------------------------------------------------------------------------------------------------------------------------------------------------------------------------------------------
>SRR5581483_1991300	105	0.340	2.955E-20	6	143	305	44	177	270
------LRKANRNH-RRGVIGIESAIVLIAFVIVAAALSFVVLNMGFSTSQKAKTTIGQGLDTSSSALEVGGTVSGHLNGTA-QTLDIVTIPLKVASGSTSVDLQKSLTAVKYF--TTKVNYDNIYNGTITSNTYTNVKDALDA-----------------------------------------------------------------------------------------------------------------------------------------------------------------
>MGYP001215135230	104	0.330	4.000E-20	10	108	305	39	138	159
----------NMNTKQRGITGLETMIIMLAFVVVASVFALKVLSTGVFSSESAKETIFAGLEQTKSSLRPSGSAIAfKGFVGSTEAIFKISMVVESVDGSDPIDLTPPYT----------------------------------------------------------------------------------------------------------------------------------------------------------------------------------------------------
>3300006303.a:Ga0068490_1098295_7	104	0.293	4.000E-20	14	121	305	26	133	211
--------------DQRGMSAIETSIVLIAFVVVASVFGFAMLNTGLLSSQKEQEVVQAGIDETSANLALRGGVLAIGN-AGKTGIDTIKFYLTPAvESGGSTDLSSTGVVVTYVDSANSLNC---------------------------------------------------------------------------------------------------------------------------------------------------------------------------------------
>A0A151BBE1	104	0.362	4.000E-20	11	134	305	1	122	230
-----------RRSGRKGIVGIEAAIVMIAFVIVASAFAFMIVNMGLTSTQRSKEAIQQGLKEASCPLTLDGSLLLKSDETYPNNVSAIIIPLK-TLGVKYVPMWTNETVVSIKIGTK-VALANIYAGINHTVDP--------------------------------------------------------------------------------------------------------------------------------------------------------------------------
>MGYP001102822042	104	0.358	4.000E-20	13	145	305	64	190	281
-------------KNKKGMTGIETAIILIAFVIAASVFAFAVLNMGLIATQRAQEAVGAGLEQASSSLLLDTLVqKASGNPP---AVDNITILVKIAPGQSPCDFNQTRMTISF--KNNYTFIGNIY--TMADGDFMPLYDEAYDFG---------------------------------------------------------------------------------------------------------------------------------------------------------------
>SRR5512147_1735858	104	0.291	5.415E-20	12	114	305	24	121	147
------------HRNEHGITALETAIILIAFVVVAAIFAFTVLSTGTFLTEKSKEASYAGLQEVRGSMELKGGVV---LSTTTALGDTIIFNLAPVAGGSSQDLSQVK--ITYRD----------------------------------------------------------------------------------------------------------------------------------------------------------------------------------------------
>SRR3972149_4045722	104	0.294	5.415E-20	3	116	305	22	135	166
---KRLLKRIHQR--QDGITGLETAIILIAFVIVASVFSYVVLSAGLFSSQKVKEAVNAGIQSTMATVEIRGNIIARMES---GTVREVYLTVGIPMAGTPVDFSPSTanispVVIAYSDAN--------------------------------------------------------------------------------------------------------------------------------------------------------------------------------------------
>SRR3990170_8497636	104	0.302	5.415E-20	13	108	305	78	170	187
-------------REEQGITGLETAIILIAFVVVATVFAFVVLTAGIFSSERGKETVFAGLQKARGTVEVRGGIVVTATG---GVIDDIQFAVATTAGGDPIPLDPAPT----------------------------------------------------------------------------------------------------------------------------------------------------------------------------------------------------
>GraSoiStandDraft_40_1057318.scaffolds.fasta_scaffold3347310_1	104	0.310	5.415E-20	14	129	305	6	118	194
--------------DNKGFTGLEAAIVLTAFVVVAAVFSYVVLGAGFFTTDTAKQVVHTGMEQATSSASVVGDVMAAGNG---TNVTNITVTLQLTAGNNPVDMAKNRTIISYTAIDRHVDDLYGTNSTV-------------------------------------------------------------------------------------------------------------------------------------------------------------------------------
>APPan5920702963_1055757.scaffolds.fasta_scaffold928555_1	104	0.310	5.415E-20	12	111	305	16	113	202
------------HHDEDGFTGLEAAIVLIAFVVVAAVFSYVVLGAGFFTTQKAQETVHTAVGQATSAVELSGPVMVEG--GSSNDVTNATFYLQLAAGGNPVDVTKIGYTVS-------------------------------------------------------------------------------------------------------------------------------------------------------------------------------------------------
>MGYP001471681920	104	0.346	5.415E-20	13	111	305	6	109	222
-------------KDEKGFTGLEAAIVLVAFVVVAAVFSYVMLGAGFYTTQKSQEVVHTGVTQASSSVELSGDVIAKGDDDANpdtapTKIDIITLFLQPTAGGSAVDLSQTLITIS-------------------------------------------------------------------------------------------------------------------------------------------------------------------------------------------------
>MGYP000150343247	104	0.362	5.415E-20	0	125	305	0	124	226
MGTKDAGRKTHRlPKKVKAVVGIESAIVLIAFVVVAAALAFVVLNMGFFTTQRSKETIGSGLAQASSSLELDGTVVARVD-ISKSIVDCVIIPIRLSAGQKPVDLTPTKTNIAIWVLG-RYGYANIY-----------------------------------------------------------------------------------------------------------------------------------------------------------------------------------
>MGYP001170727995	104	0.267	5.415E-20	14	144	305	98	218	259
--------------DERGITGLETAIVLIAFVVVAAVFAFTVLTTGLFATEKAKASAQAGLGLSGATLAKKGSTFLEAGV----AVKTIKFKLSSPIGTEIIDLASDKTLLTYSDSSQSENVVYM------AAFPDPLVEKTYWN----------------------------------------------------------------------------------------------------------------------------------------------------------------
>SoimicmetaTmtHPA_FD_contig_31_16828216_length_263_multi_1_in_0_out_0_1	104	0.313	5.415E-20	5	116	305	0	110	378
-----MFKKLTRfQQGEKGITGLETAIIIIAFVVVAAVFAYTILSSGLFSSQKAEETVHSGVSQSQATSELRGSVLAyKGTANGDDCITKIQFTVGNAlVDGREIDLTPPY----YIDPN--------------------------------------------------------------------------------------------------------------------------------------------------------------------------------------------
>SRR4030042_4186502	104	0.373	7.330E-20	1	94	305	2	98	99
-GGKNMFKKFmkamaNLHKDNRGMTGLETAIILIAFVTVAAVFGYAVLSAGLFSAERGKETIHAGLQQAKSNLELSGSVIA--TSSDNTTVETILITVRN------------------------------------------------------------------------------------------------------------------------------------------------------------------------------------------------------------------
>SRR5512140_176346	104	0.275	7.330E-20	2	117	305	0	110	119
--TQRRIMNTKLHRNEHGVTALETAIILIAFVVVAAVFAFTILSTGTFLTERSKEATYAGLQEVRGSMELKGSVV---LNTITNKGDSLIFNLAPVSGGSSVDLS--QIRVTYRDASH-------------------------------------------------------------------------------------------------------------------------------------------------------------------------------------------
>MGYP000899690077	104	0.336	7.330E-20	13	110	305	5	100	199
-------------RNEDAFTGLEAAIVLIAFIVVAAVFSYVILGAGFFTTQKSQEVVHTGVAQTSSTLELSGPVVAQA--SSTTALGTVSFYLQVAAGGSPVDMKKVTYTI--------------------------------------------------------------------------------------------------------------------------------------------------------------------------------------------------
>MGYP000162014007	104	0.292	7.330E-20	12	141	305	3	129	206
------------RLNKRGMVGIEAAIVLIAFVIVAAAFSFMVVNMGLFATQRGRDAVQQGLQEASTPLTMDGSIIIRGNSTGDG-VDVIIIPLK-TVGVKYVPMGADTTVVTLKIENRT-AYANIYHGINTTDPTDKTYDQL-------------------------------------------------------------------------------------------------------------------------------------------------------------------
>MGYP000524705188	104	0.352	7.330E-20	14	132	305	13	128	216
--------------NRRGMVGIEAAIVLIAFVIVAAAFSFMVVNMGLFATQRGRDTVQQGLQEASTPLTLDGSILIRGNSDGDG-IDVIIIPLK-TMGVEYVPMGTNTTVVTLRIENKT-AYANIYQGINTTD----------------------------------------------------------------------------------------------------------------------------------------------------------------------------
>16461|Ga0209484_10054709_1|-94|01	104	0.315	7.330E-20	12	141	305	75	201	259
------------KRNDEGFTGLEAAIVLIAFVVVAAVFSYAVISAGFFTTQKAQETMYKGLEQSTSNIQLIGNVYGLSNDTTKG-ISEIRFSVGLGPGASSVDLS--KFTVIFSTPTTSPKSLTWTSGSASQGSFTTKINGV-------------------------------------------------------------------------------------------------------------------------------------------------------------------
>15313|scaffold_90797_c1_1|+2|10	104	0.341	7.330E-20	1	125	305	33	154	267
-NLLKSLKRFAR--NKKAISGLETAIVLIAFVIVASAFAYAVLNMGFLATQKSQQVVLGGLSAASSALVVDGPVYGYSTAPGpTGNITSLIFWLKTASAASSVDLNVNKTTIGY--QNSRGVWPNIY-----------------------------------------------------------------------------------------------------------------------------------------------------------------------------------
>MGYP000651394722	103	0.388	9.920E-20	12	101	305	9	95	96
------------KRDQSGITGLETAIILIAFVMVASVLAYVVLTAGLFSSQKAKEAVYAGMDETRSTMEIKGDVIAK---MENSVVTELYFTVGTRPGAEPI-----------------------------------------------------------------------------------------------------------------------------------------------------------------------------------------------------------
>12633|scaffold2812310_1|+130|01	103	0.283	9.920E-20	5	120	305	0	118	137
-----MFNFNRLNKDESGQTALETAIILIAFIVVASVFAFAILSAGSASTEKGQQAINAGLEGVQSSMAIKGAIVAEGTAAGGTVKDAV-FTLSLVSGGDPIDLTSTATgkkvLVGYRDATQIIN----------------------------------------------------------------------------------------------------------------------------------------------------------------------------------------
>MGYP000002845925	103	0.254	9.920E-20	25	123	305	18	135	138
-------------------------IILIAFVVVASVFAFTVLSMGIFASERSKETVFAGLQEAKSTLEPRGaTVGYKADRGGTDTIYKVSFIVTNAVDGEPVDLTPPytadgsatdpdissgaeyKTIISYSDINQVMSDVP-------------------------------------------------------------------------------------------------------------------------------------------------------------------------------------
>MGYP001466762125	103	0.323	9.920E-20	13	114	305	3	104	190
-------------KRDDAFTGLEAAIVLIAFVVVAAVFSYVVLGAGFFTTQKSQETVYKGVEQATSNIQMLGQVYGINESAAAEHIDKIQFTIGLAPGAPSVDLDAMTIIYSAPD----------------------------------------------------------------------------------------------------------------------------------------------------------------------------------------------
>A0A1M4MK51	103	0.280	9.920E-20	13	126	305	1	111	200
-------------RKEDAFTGLEAAVVLIAFIVVAAVFSYVVLGAGFFATQKSQEVVHTGVAQTSSSVEVVGDVIGMANV-ADKRLESILFTVKLSPGSGAIDFD--NVVILYSDANNVKTLARTTK----------------------------------------------------------------------------------------------------------------------------------------------------------------------------------
>MGYP001041329032	103	0.237	9.920E-20	13	116	305	17	155	217
-------------RDQSGITGLETAIVLIAFVVVAAVFAFTVLTTGLFTSEKAKETAMAGVSSAGGSLELVGSVIAGGNNIGQACrtvtgagggappihpappyenatscdidwmvssphVQTLRFRLGLALGVEDLNFDPNRILITYQDEN--------------------------------------------------------------------------------------------------------------------------------------------------------------------------------------------
>MGYP000664892686	103	0.305	9.920E-20	11	157	305	1	152	227
-----------KKINKKGIVGIEAAIILIAFVIVATAFAFMVVNMGLTSTQRGKEAIQQGLKEATSPLTLDGTILLKSDNSYPNNITNIIIPLK-TLGVKYVPMWANETVVSVKIGT-RVAIANIYAGIEHDIDPttmtfDAIIDNLTSTGGFLdeWWTNRGVST---------------------------------------------------------------------------------------------------------------------------------------------------
>11177|Ga0265309_13116774_1|+1|11	103	0.314	1.343E-19	22	108	305	14	102	113
----------------------ETAIILIAFVVVASVFAFTVLSTGVFSAERSKDTIYAGLQEARSSLEPKGALIAYsgGDSSATATIFKVGFIVAPAVAGESIDLTPPYT----------------------------------------------------------------------------------------------------------------------------------------------------------------------------------------------------
>MGYP001121488754	103	0.323	1.343E-19	10	111	305	2	102	162
----------QLKSDDNGFTGLEAAIVLIAFVVVAAVFSYVVLGAGFFTTQKSQETVYKGVEQASTNIQMIGNVYGLASPVASG-INTIEFSIGLAPGAPTIDLTKMRIVFS-------------------------------------------------------------------------------------------------------------------------------------------------------------------------------------------------
>OpeIllAssembly_1097287.scaffolds.fasta_scaffold3029008_1	103	0.333	1.343E-19	13	111	305	5	102	181
-------------KNEDAFTGLEAAIVLIAFVVVAAVFSYVVLGAGFFTTQKSQETVHSGVAMASSAVEVLGDVYGIADNDGDD-IKYIQFTVGLAAGASTVDMNKTVMVFS-------------------------------------------------------------------------------------------------------------------------------------------------------------------------------------------------
>4714|scaffold64986_2|+488|00	103	0.283	1.343E-19	15	120	305	15	118	209
---------------EDAFTGLEAAIVLIAFVVVAAVFSYVVLGAGFFTSQTAQATVHTGVQQASSSMELVGNVYGIAANSGAANLKSLNVTVALTAGGTGMDLS--QMVVSYRDNNGGYN----------------------------------------------------------------------------------------------------------------------------------------------------------------------------------------
>1610|scaffold_281_c1_24|+20926|00	103	0.310	1.343E-19	12	111	305	37	135	219
------------KRNDEGFTGLEAAIVLIAFVVVAAVFSYVVLGAGFFTTQKAQETVYKGVEQSTANIQMIGIVYGLSSDTASG-VDEIRFSIGLAPGAPAIDLTKMKIVFS-------------------------------------------------------------------------------------------------------------------------------------------------------------------------------------------------
>OM-RGC.v1.007019811	103	0.322	1.343E-19	5	206	305	0	200	232
-----MEKGREKGKKKRGIVGIEAAIVLIAFVIVAAALAFVALNMGLFTTQKSKEVIGKGLGEASTALEVDGSALGISNS---THIVEVSVPIKTSAGVSAVDLSPSRTSIGVIVGGTSF--ENIYNNILYYNGTDQY--LYYANGTkfsasaLSDLSTNTIANAIWSTAPSSPQAYVVILKNVNYDSVLEFSEKAIVLINLGTANALPPYGK--------------------------------------------------------------------------------------------------
>SRR5512142_880339	102	0.277	1.817E-19	10	117	305	6	108	121
----------HLHRNESGITALETAIILIAFVVVAAVFAFTVLSTGTFLTARSKEAAYAGLQEVQGSMELKGSMV---LNTTTAKGDTVIFNLATVSGGASVDLS--KIKITYRDATH-------------------------------------------------------------------------------------------------------------------------------------------------------------------------------------------
>SRR5712692_1505949	102	0.291	1.817E-19	5	121	305	10	121	124
-----MFGKFNKLmKNESGVTALETAIILIAFVVVASIFAFTMLSTGTFLTERSKEATYAGLQEVRGSMELKGSVILESTG------DFVSFNLSTVAGGQSVDLS--KIKMAYLDAstNQDIAY---------------------------------------------------------------------------------------------------------------------------------------------------------------------------------------
>ERR1035437_6840255	102	0.313	1.817E-19	8	117	305	4	115	124
--------RNSLHRGQRGITGLETAIILIAFVMVASVLSYVVLSAGLYSSQKAKEAVNAGLQQSNSTLEVKGNVVADTDG---TNIDTIYLTLGMASTNGSIDFTdtaagKNVVVISYSDRDR-------------------------------------------------------------------------------------------------------------------------------------------------------------------------------------------
>MGYP001207441069	102	0.375	1.817E-19	6	77	305	10	81	149
------IKRSRDRLDQRGVTGLETAIILIAFVVVASVFAFTVLSTGIFSAERGKETIHAGLKEARSSIELKGSVAANG-----------------------------------------------------------------------------------------------------------------------------------------------------------------------------------------------------------------------------------
>SRR5574338_702353	102	0.390	1.817E-19	11	143	305	13	142	158
-----------RKGTRRGVIGIEAAIVLIAFVIVAAALSFVVLNMGFSTTQKAKTTIGSGLETSSSVLSTSGTVTGHVNSTA-SKLDVIAYPLKVASGSKSVDLQEASVAVKYFS--KSISYDDIYVGTLHTAEYGSLDEALAA-----------------------------------------------------------------------------------------------------------------------------------------------------------------
>APLow6443716910_1056828.scaffolds.fasta_scaffold1345392_1	102	0.252	1.817E-19	13	195	305	9	207	213
-------------KRSRGIVGIEAAIVLIAFVVIAAAMAYVCINMGFFAAQKAKSTIDQGIQEATSGLEIDGFVTGETNST-NVAVTYLAIPLKLSVGQDQVDLANNSVVVAVQCGN--FSLANVYSGVRTSNDSSMTDlmaNVTNAPNAMCFLYNSQYSTdtaltqnakaylvinlGDTYGLVPYSKVSIEIRTSAGAALLIMREIPGGLPSNT-------------------------------------------------------------------------------------------------------------
>LakMenE18May11ns_1017448.scaffolds.fasta_scaffold8323301_1	102	0.221	1.817E-19	13	192	305	5	229	235
-------------KNEDAFTGLEAAIVLIAFVVVAAVFSYVMLNAGFFAAQEAQRTVHTGSQQASSSLEVIGDVYGRTNNTTmspekPGCLEWIEFTVGNTAGGTPIDITqmlvtftsgKDAMVIPFSasasieginktgqdDEEKArdailaaaktsdskGAWGVIMtyndVGVNATGDPTNRNNLLEPGEQFV-LVVAFPREGDGTVLTPNTRFSVNLQPAAGAGYPIKKTVPSTIY----------------------------------------------------------------------------------------------------------------
>26239|scaffold_7753_c1_5|-4316|00	102	0.286	1.817E-19	5	174	305	33	189	245
-----MGKRMQRRgGKNRGIVGIEAAIVLIAFVVIAAALAYVVINMGFYASQTAKSTIDKGIQEATSALELDGFVTGETN--SNGNVTYLAIPLKLAVGQADVDLAVHTVVVAVEGGN--FSLANIYSGAVTSNETD-LANL---------MVNVTNAPNATCFIYNSQFASDTTL----------------------------------------------------------------------------------------------------------------------------------
>SRR5271157_2889774	102	0.318	1.817E-19	3	131	305	53	182	284
---KKMkIKQSLRKllKQNRGMVGIEAAIVLIAFVIVAAAFAFMVVNMGLFATQSSKQTIQTGLSEASSPLVVDGDIMIRANTTAPYYVDAIMIPLQ-VIGVRYVPMDANSTQITLTVSNQT-AIANCYYGVNAT-----------------------------------------------------------------------------------------------------------------------------------------------------------------------------
>MGYP000256421927	102	0.309	2.458E-19	13	108	305	2	98	107
-------------TNQRCITGLETAIILIAFVVVASVFAFTVLSTGVFSAERGKETVFAGLSEAQASLANAGSLAAsRGNVEGTNAPVKIKFVVMSAVSGEEIDLTPPNT----------------------------------------------------------------------------------------------------------------------------------------------------------------------------------------------------
>JI6StandDraft_1071083.scaffolds.fasta_scaffold2665766_2	102	0.300	2.458E-19	15	117	305	9	108	161
---------------EEGVTGLETAIILIAFVVVASVFGYVVLTTGVFATEKGKEATMAGLSQVRTTLQQRGGVIASKSSTAST-VDTVIVRVSTMAGGAPID--ASDLTVSYLDADQ-------------------------------------------------------------------------------------------------------------------------------------------------------------------------------------------
>SRR5664279_6306394	102	0.320	2.458E-19	3	117	305	45	169	171
---QKMVVWNKLNKNQSGQAALEAAIILIVFVVVASVFAFAILSAGSASTQKGEQAIYSGLANVQSSMQVKGAVIANGSlTPSPGNVTTIVFTVAPVSGGNPVKLigvtagtppASPTTIISYRDATQ-------------------------------------------------------------------------------------------------------------------------------------------------------------------------------------------
>MGYP001430203798	102	0.346	2.458E-19	12	111	305	9	109	196
------------KNSSDGFTGLEAAIVLIAFVVVAAVFSYVVLGAGFFTTQKSQQTIYKGVEQATSNIQMMGQVYGTNSGGGdDTTIKQIEFSIGLAPGAPSIDLSKMVIVVS-------------------------------------------------------------------------------------------------------------------------------------------------------------------------------------------------
>DewCreStandDraft_4_1066084.scaffolds.fasta_scaffold527778_1	102	0.281	2.458E-19	13	114	305	4	104	198
-------------KNDEAFTGLEAAIVLIAFVVVAAVFSYVMLGAGFFTTQKSQEVVHTGVEQASSSVELIGTVFGYNTTPTTpEQIDFVTFTLGSTAGGTGVDME--KILVTYRD----------------------------------------------------------------------------------------------------------------------------------------------------------------------------------------------
>MGYP000108934325	102	0.346	2.458E-19	11	114	305	3	105	204
-----------KHKRMKGIVGIEAAIVLIAFVIVAAALAFVVLNMGFTTTQKSKETMQSGLKEASSALEVDGTVLGKVDTTS-RKVTIVAMPLKLATGKNPIDINKTSVTIVYYD----------------------------------------------------------------------------------------------------------------------------------------------------------------------------------------------
>MGYP001286412043	102	0.276	2.458E-19	13	116	305	4	106	211
-------------KNANAFTGLEAAIVLIAFVVVAAVFSYVVLGAGFFTTQKSQEVVHTGVSQASSSMEIIGSVFGYGNaNDPIDGLAYVVFTIGNTAGGAPIDIT--KMIITYTSED--------------------------------------------------------------------------------------------------------------------------------------------------------------------------------------------
>MGYP001158981058	102	0.280	2.458E-19	8	114	305	45	150	246
--------RDKRPGREDAFTGLEAAIVLIAFIIVAAEFSYIVLGAGFFTTQKSQEVVHSGVAQAASNIVVKGEVYGIAN-QSTSEIDYIRFNVGLAAGGTPVDMNRTSMTFSTAD----------------------------------------------------------------------------------------------------------------------------------------------------------------------------------------------
>SRR5665647_471717	102	0.307	2.458E-19	12	141	305	70	196	254
------------KRNDEGFTGLEAAIVLIAFVVVAAVFSYAVISAGFFTTQKAQETMYKGLEQSTSNIQLIGNMYGLSNDTTKG-ISEIRFSVGLGPGASSVDLS--KFTVIFSTPTTSPKSLTWTSGSASQGSFTTKINGV-------------------------------------------------------------------------------------------------------------------------------------------------------------------
>SoimicmetaTmtHPB_FD_contig_41_3973200_length_515_multi_1_in_0_out_0_2	102	0.384	2.458E-19	15	131	305	6	121	261
---------------RRGIVGIESAIVLIAFVIVAAALAFVVLNMGFFTSQQSKLVMQRGLGEASSALELDGTFVAAVDTTAQNIVYAWA-PVKLSSGQHKVDLTPTKTVVSYWSPDKGLTITNAYLIAILT-----------------------------------------------------------------------------------------------------------------------------------------------------------------------------
>MGYP000421618553	102	0.347	3.326E-19	9	101	305	8	102	105
---------SQLHKREDGITGLETAIILIAFVIVASVFAFVVLSTGLFSAERGKDTVFAGLEKARGNLEVRGalTIIDADTSGTITTADDIVFNLATAAGGFPV-----------------------------------------------------------------------------------------------------------------------------------------------------------------------------------------------------------
>SRR3972149_11696806	102	0.303	3.326E-19	20	137	305	0	120	135
--------------------GLETAIILIAFVVVATIFAFVVLTTGVFSSERGKESVFAGLNKARGTLELRGGVVASSSGcPSACAVSGIQFAVANSAGGDPVSLansGDNRTILAYRDAGSLDNDVN-YTVDVIVGDSDSL-----------------------------------------------------------------------------------------------------------------------------------------------------------------------
>MGYP001188478005	102	0.347	3.326E-19	13	107	305	29	122	146
-------------HKEHGVTGLETAIILIAFVVVASVFAYAVPSAGIFSAQKGQEAFYQGLLQTRSSMTMIGGLTLK-DTDSDDKVDELWFTVSNALNGEAVDLTNTT-----------------------------------------------------------------------------------------------------------------------------------------------------------------------------------------------------
>SRR4030043_228115	102	0.330	3.326E-19	12	111	305	33	130	152
------------KRNDEGFTGLEAAIVLIAFVVVAAVFSYVVLGAGFFTTQKAQETVYKGVEQSTANIQMIGNVYGL--STDNATITNLTFVVGLAPGASAIDLTKMKIVFS-------------------------------------------------------------------------------------------------------------------------------------------------------------------------------------------------
>SRR5664279_127107	102	0.356	3.326E-19	3	103	305	71	170	182
---QKMVVWNKLNKNQSGQAALEAAIILIAFVVVASVFAFAILSAGQSSTQKGEQAIYSGLANVQSSMEVKGAVIAKGNSGS-TAVQYVVFTVAPVSGGNPVKL---------------------------------------------------------------------------------------------------------------------------------------------------------------------------------------------------------
>UPI0001DD8E6F	102	0.343	3.326E-19	13	111	305	5	101	206
-------------RNEDAFTGLEAAIVLIAFVVVAAVFSYVVLGAGFFTTQKSQEVVHTGVSQASSSLEVSGPVTVAA--SSNAYLGSIYLYLQLAAGGTSVDMTKVTYTVS-------------------------------------------------------------------------------------------------------------------------------------------------------------------------------------------------
>UPI0006B4B8FC	102	0.297	3.326E-19	13	143	305	3	130	214
-------------HSHRGVIGVESAIVMIAFVIVAAALAFVVLNMGFSTTQKTKQAIVSSADEASSALEIAGKVIGSGHVTA-GKLNATAIPLKIVSGGASINLNPANAAIRYLSNN--VEHGNIYAGAIPTGVHDTLASAMQE-----------------------------------------------------------------------------------------------------------------------------------------------------------------
>MGYP000278610470	102	0.395	3.326E-19	16	111	305	10	104	215
----------------KAIVGIESAIVLIAFVVVAAALAFVVLNMGFFTTQRSKETIGSGLAQASSALEIDGTVLAKIDTD-NRGLQCMVIPLRLSAGQKPVDLTPNKTSIS-------------------------------------------------------------------------------------------------------------------------------------------------------------------------------------------------
>MGYP001292269127	102	0.313	3.326E-19	13	117	305	14	128	215
-------------RDESGITGLETAIILIAFIVVAAVFAFTIMTTGLFSTEKAKTTAQAGISEASSTFAMKGSVTATSNDTGgpgqppapntQGHITSVKFQVTLAAGAEDVDITLGNLAFILTHPDH-------------------------------------------------------------------------------------------------------------------------------------------------------------------------------------------
>MGYP001083207292	102	0.347	3.326E-19	13	125	305	3	118	228
-------------KDKKGMTGIETAIILIAFVIAASVFAFAVLNMGLIATQRAQEAVGAGLQQASSSLLLDTLVLKAGTGGNPTtplpfKVDNITILVKIAPGQSPCDFNQSRMTISY--KNNFTFIGNIY-----------------------------------------------------------------------------------------------------------------------------------------------------------------------------------
>A0A256ZKH2	102	0.287	3.326E-19	12	289	305	2	221	238
------------KKTRKGIVGIEAAIVLIAFVIVAAALAFVVLNMGFTTTQKSGAVIQSGLGEASTALEVDGSVLAYSSAGST--IDYIVTPIKVSPGKHYVDMDPERASILYW-STEAGSFADIY-TVYGYVYWNSTGNAYYLNATY------EGGSSITA------AYVGTSINMTKIWEILKTNISEGLF-------AAVIWVDYNSPFNTNLEI----------------------------------GEKAIVMIIF-KDASVKPEAYQTIKLEIKPPSGAPLTV---------------
>SRR5512147_1594930	101	0.281	4.499E-19	12	114	305	35	129	174
------------HRNEHGITALETAIILIAFVVVAAIFAFTVLSTGTFLTERSKEAAYAGLQEVRGSMELKGSVVLESTGA------NMVFNLATVAGGSSVDLSKVK--ITYRD----------------------------------------------------------------------------------------------------------------------------------------------------------------------------------------------
>GWRWMinimDraft_8_1066016.scaffolds.fasta_scaffold00285_4	101	0.299	4.499E-19	5	157	305	0	152	212
-----MRKRMHRRvWNRRGIVGIEAAIVLIAFVVIAAALAYVVINMGFYASQTAKSTINKGVQEATSALELDGFV--TGETSSSGNVTYLAIPMKLSVGQSEVDLANNTAVVAVQSGN--FSLANIYSGAVTSNETDMailMANVTNPPNASCFIYNSQFTT---------------------------------------------------------------------------------------------------------------------------------------------------
>MGYP001076496162	101	0.254	4.499E-19	8	119	305	25	144	241
--------RKSLRKDQRGFTGLEAAIVLTAFVVVAAVFSYVMLNAGFFTTQKSKEVVHTGVTQATSSIELTGSVIGYSmNYTASGFLDKtttgsrlnaTRFYMQLTAGQTPMAMD--GVIISYSDEDTHV-----------------------------------------------------------------------------------------------------------------------------------------------------------------------------------------
>MGYP001336764742	101	0.279	6.086E-19	15	125	305	6	113	144
---------------EDAFTGLEAAIVLIAFVVVAAVFSYVVLGAGFFTTQTAQATVHTSVAQASSSMEIVGNVYGIDTTTTHANLTYANITVALTAGGTAVDIS--QMVVSYSDNNGGYN-ANIT-----------------------------------------------------------------------------------------------------------------------------------------------------------------------------------
>Dee2metaT_18_FD_contig_21_4571_length_257_multi_6_in_0_out_0_1	101	0.284	6.086E-19	15	116	305	6	104	199
---------------EDAFTGLEAAIVLIAFVVVAAVFSYVVLGAGFFTSQTAQATVHTGVQQASSSMELVGNVYGV-QSAGHQYLAYTNITVALTAGGTPIDLS--QMVVSYNDNN--------------------------------------------------------------------------------------------------------------------------------------------------------------------------------------------
>MGYP001436858108	101	0.294	6.086E-19	15	132	305	9	124	206
---------------ENAFTGLEAAIVLIAFVVVAAVFSYVVLGAGFFTTQSAQEAVHTSVDQASSSLELSGDVYGIGDiHNTNNHLDYVNATVALTAGGTPVDVS--QMIISYSD-NNGGHIANMSYGGIGTD----------------------------------------------------------------------------------------------------------------------------------------------------------------------------
>ETNmetMinimDraft_23_1059889.scaffolds.fasta_scaffold591314_1	101	0.272	6.086E-19	16	146	305	7	136	207
----------------EGFTGLEAAIVLIAFVVVAAVFSYVVLGAGFFTTQKSEQVVYTSVAQASSSIEVLGDVYGNSTTTGvDAEIGGLRFVVGLTAGGTPMDFSSTTITFSTKDVVQKI--DNVTAIASTSADVRVANNAIGANKW--------------------------------------------------------------------------------------------------------------------------------------------------------------
>MGYP000072122669	101	0.307	6.086E-19	13	116	305	4	104	208
-------------KNEEGFTGLEAAIVLIAFVVVAAVFSYVMLGAGFFTSQKSQEVVHTSVQQASSSVEVVGDVIGEGD-ASNTKLEYVVFTIATTAGGSSFDL--RSMLVTFTDAD--------------------------------------------------------------------------------------------------------------------------------------------------------------------------------------------
>3300021469.a:Ga0190361_1006144_4	101	0.396	6.086E-19	6	129	305	0	121	242
------MEKRARLRNRLGIVGIEAAIVLIAFVVIAAALAYVVVNMGFYSSQEAKSTISRGISEATSALQLDGSVIAYTNRSSTrgTCVQYLLIPVKLSIGRSSLDLANTTTVVSVWGSN----LLNIYKGVV-------------------------------------------------------------------------------------------------------------------------------------------------------------------------------
>DewCreStandDraft_4_1066084.scaffolds.fasta_scaffold284112_1	101	0.338	6.086E-19	11	134	305	3	122	364
-----------RRSNKRGIVGIEAAIVLIAFVIVAAAFAFMVVNMGLTSTEKSKEAIQQGLKEASCPLTLDGSMLLK--SESANNVATIIIPLK-TLGVKYVPMWTNETVVS-IKIGTRVAVANIYTGINHNVDP--------------------------------------------------------------------------------------------------------------------------------------------------------------------------
>SRR5919202_3997872	100	0.257	8.231E-19	20	115	305	0	96	112
--------------------GLETAIVLIAFVVVSSVFASTILNTGMFSADRSKEAITASMQQTRSNMELKGAVTATADsTTAPTKVAKVKFYLGTAAGAQPLDFKVDNLVISYQDD---------------------------------------------------------------------------------------------------------------------------------------------------------------------------------------------
>MGYP001068696516	100	0.361	8.231E-19	10	114	305	7	109	144
----------NALKDQKGIIGLETAIVLIAFVVVAAVFAFTVITTGLFSSEKAAETATAGLGEVSTSLTPKGSALASGNH-GNDSASIVRFKLANS-GAQAVGLPAARTLVTYSD----------------------------------------------------------------------------------------------------------------------------------------------------------------------------------------------
>SRR4030042_7204583	100	0.333	8.231E-19	13	111	305	46	143	150
-------------RNSDAFTGLEAAIVLIAFVVVAAVFAYVILGAGFFTTQKAQETVYKSVEQSTTNLQLIGNVYGLASVPATG-IDEIKFSIGLAPGAPAIDLTKLRIVLS-------------------------------------------------------------------------------------------------------------------------------------------------------------------------------------------------
>GraSoi2013_100cm_1033763.scaffolds.fasta_scaffold408165_1	100	0.310	8.231E-19	11	111	305	2	104	190
-----------RNLDDDGFTGLEAAIVLIAFVVVAAVFSYVVLGAGFFTTQKAQETVYQGVAQSTTNILLKGSVYGFTDPTAgpGTAITKVNFTLGLAPGAPTIDLQTLKIIYS-------------------------------------------------------------------------------------------------------------------------------------------------------------------------------------------------
>MGYP000452576365	100	0.348	8.231E-19	3	137	305	1	128	207
---KNMVGKRNRK--NAGLTGIETAIILIAFVIVAAVFSFAVLNTGFQSTQKAQDVMKAGMEQAASAMELDGGIIISSEG---GKLKTMNFTVRISPGKNPVSFDPAFLSISVTTP--GYSRPNIYRNFTVTDDGCPL-----------------------------------------------------------------------------------------------------------------------------------------------------------------------
>EndMetStandDraft_3_1072993.scaffolds.fasta_scaffold2578051_1	100	0.346	8.231E-19	13	142	305	0	125	221
-------------HSHRGVIGVESAIVMIAFVIVAAALAFVVLNMGFTTSQKAKTSIISSLEEASSSMQIAGKVIGSGD-AAVGKLNVTAFPVKISSGGDNVDLAASTAAVKYVS--NSIDYDNIYVGTL-SGEYKSLSSAVN------------------------------------------------------------------------------------------------------------------------------------------------------------------
>UPI000774B1BC	100	0.317	8.231E-19	8	111	305	5	111	226
--------RTRITRRMKAIVGIESAIVLIAFVVVAAALAFVVLNMGFFTTQRSKETIGSGLAQASSSIEIDGTVLAnvtISGSGNSGNVTCLLIPIRLSAGQKPVDLTPGKSIIS-------------------------------------------------------------------------------------------------------------------------------------------------------------------------------------------------
>MGYP001086408452	100	0.231	8.231E-19	13	115	305	17	154	249
-------------RDQSGITGLETAIVLIAFVVVAAVFAFTVLTTGLFTSEKAKETAMAGVSSAGGSLELVGSVIAGGNNIGQACrsvsgaggatppiypappyenatscdidwnvgsphVQTLRFRLGLALGVEDLNFDPNDILVTYQDA---------------------------------------------------------------------------------------------------------------------------------------------------------------------------------------------
>3300017391.a:Ga0185304_1002872_6	100	0.344	8.231E-19	11	135	305	1	121	290
-----------RKPCRRGIVGIEAAIVLIAFVIVAAAFAFMVVNMGLTSTQRSKEAIQQGLKEASCPLTLDGSILLK--SATPNNVSTIIIPLK-TLGVKYVPMWTNETVVS-IKIGTRVTLANIYSGINHTIDPS-------------------------------------------------------------------------------------------------------------------------------------------------------------------------
>SRR3990170_8745623	100	0.276	1.113E-18	10	114	305	39	135	136
----------NLMKEESGITALETAIILIAFVVVAAIFAFTVLSTGTFLTERSKEAAYAGLQEVRGSMELKGSVVLEDTG------DMVVFNLATVAGGSSVDLSKVK--VMYRD----------------------------------------------------------------------------------------------------------------------------------------------------------------------------------------------
>MGYP001295067699	100	0.320	1.113E-18	12	117	305	16	118	137
------------RSNQRGVTGLETAIILIAFVVVASVFGYVVLTTGIFATEKGKEATMAGLQQIRTTLQQRSGVT-TVKSLTENTIDRIKLRVSSMPGGAAVD--PVELSVHYQDSTQ-------------------------------------------------------------------------------------------------------------------------------------------------------------------------------------------
>MGYP000424444294	100	0.333	1.113E-18	5	142	305	0	138	217
-----MRREISLHRDKRGIVGIEAAIVLIAFVVIAAALAGVVINMGFYSTQKVKGTISRGISEASSALQLNGHVIGKTN--GTGHLVVMAFPVKVSVGKSEVDLNVNTTVVS---IEGRVCLLDIYRGvideesTGLSEDPEELDEIIE------------------------------------------------------------------------------------------------------------------------------------------------------------------
>SRR5918911_3508394	100	0.341	1.113E-18	12	163	305	17	167	219
------------RRTRRGVIGIEAAIVLIAFVIVAAALSFVVLNAGFTTTQQAKTTVSQGLQTSSSVLAVSGTVVGHVNGTS-SSIDVITLPLRVASGSNNVDLQKSLVAVKYFSKTK--SYDNIYAGTLETKQYASISDAL-ADATTSSLIDQnplATSGAATPTN---------------------------------------------------------------------------------------------------------------------------------------------
>MGYP000987477917	100	0.261	1.113E-18	15	115	305	16	126	247
---------------KDGITGLETAIVLIAFVVVAAVFAFTVLTTGLFTSEKAKETALAGVAATSSTIAVKGSVTAWGEPGIDGgaaagagdplEIDRIAIKLTTAGDTDPVSFDPTGVMVTYQDE---------------------------------------------------------------------------------------------------------------------------------------------------------------------------------------------
>SRR3989304_5589675	100	0.325	1.113E-18	12	142	305	53	185	284
------------RHTHRGIIGVESAIVLIAFVIVAAALAFVVLNMGFSTTQKAKTTIVSTLAEAGSSLEIEGKVIASSYQPGggiTSSINVTSIPIKIAGSGDSVNLDPALTAIKYLS--NTITYDDIYSGTLNSvGIFSTLESATN------------------------------------------------------------------------------------------------------------------------------------------------------------------
>1313|scaffold_9997_c1_2|-703|00	100	0.350	1.113E-18	9	85	305	12	88	364
---------YGASKDQRGMTGLETAIILIAFVTVAAVFGYAVLSAGIFSAEKGKETVYAGLEQAKSSMELKGSVIAYGAPGGGGTI---------------------------------------------------------------------------------------------------------------------------------------------------------------------------------------------------------------------------
>1307|scaffold_30384_c1_2|-472|00	100	0.400	1.113E-18	3	77	305	8	82	365
---RKIRLLLRKLREERGITGLETAIILIAFVVVASVFAYTVLSAGIFSSERGKETIHAGLKEARGSLELKGGVIAFG-----------------------------------------------------------------------------------------------------------------------------------------------------------------------------------------------------------------------------------
>SRR5271157_740191	100	0.285	1.505E-18	11	183	305	8	171	218
-----------RRRNKQGIVGIEAAIVLIAFVVIAAALAYVVINMGFFAAQEAKSTINKGINEATSALELDGYITGFTN---NDNVTALVIPLKLAVAQQQVDMSGKTVVVAVEGAN--FSLANIYNGstTSTATDVMTLINITNSNTWT------GTTPNATAFLYNAPVINETVLQQNGKAFMI-------------------------------------------------------------------------------------------------------------------------
>15120|scaffold30716_2|-549|00	100	0.396	1.505E-18	6	129	305	0	121	246
------MEKRARLRNRLGIVGIEAAIVLIAFVVIAAALAYVVVNMGFYSSQEAKSTISRGISEATSALQLDGSVIAYTNRSDTrgTCVQYLLIPVKLSIGRSSLDLANTTTIISVWGSN----LLNIYKGVV-------------------------------------------------------------------------------------------------------------------------------------------------------------------------------
>MGYP001398400673	99	0.393	2.036E-18	12	77	305	18	83	95
------------RRDQRGVTGLETAIILIAFVVVASVFAFTVLSTGIFSAERGKETIHAGLSEARSSVELKGSVTANG-----------------------------------------------------------------------------------------------------------------------------------------------------------------------------------------------------------------------------------
>SRR5919108_3408481	99	0.265	2.036E-18	22	114	305	0	93	100
----------------------ETAIVLIAFVVVSAVFAYTILNTGMFSADRSKESINSSLTQTRSNMELKGAVIATADDATTpTKVAKVKFYIGTAAGAESIDFKVDNLVISYQD----------------------------------------------------------------------------------------------------------------------------------------------------------------------------------------------
>SRR4030066_365513	99	0.352	2.036E-18	21	105	305	70	150	151
---------------------IETAIILIAFVVVASVFAYTVLSAGIFSSQKGQEAIHAGLEEARASMEIKGSVFAEGNGTATT----VIFTLTNALKGQKIDLTP-------------------------------------------------------------------------------------------------------------------------------------------------------------------------------------------------------
>L0HFG7	99	0.309	2.036E-18	5	114	305	0	107	211
-----MVKTMKNLYSEDAFTGLEAAIVLIAFVVVAAVFSYVVLGAGFFTTQTAQATVHTGVAQASSSLEIVGNVMGIAVDPASNRLTFINTSVALTAGGTAMDLT--QMVISYSD----------------------------------------------------------------------------------------------------------------------------------------------------------------------------------------------
>A0A0D5C1S6	99	0.316	2.036E-18	6	141	305	2	133	234
------LQRKGTRHSHRGVIGVESAIVMIAFVIVAAALAFVVLNMGFTTSQKAKTSIISSLGEASSSMQVAGKVIGEGDS-STGYLNMTAFPIKVSSGGNDINLEAKTTSVRYVS--NSIDYSDIYVGTL-TGEFKSLSSAT-------------------------------------------------------------------------------------------------------------------------------------------------------------------
>1245|scaffold_28697_c1_2|+307|00	99	0.301	2.036E-18	12	147	305	12	161	264
------------KKFRRGLTGIETAIILIAFVIVAAAFAFAILNVGFQTTEKSQSVITEGMLQASSSIDLVGAVIAEDcynvtwtgpnangqyNVTSianqpDGVVDIIRFTIKLSPGMTPVDLNPGKLVLSWTDKDQY--LVNIY----PKSNNNDLANVKSYGGVY-------------------------------------------------------------------------------------------------------------------------------------------------------------
>MGYP001331627533	99	0.371	2.752E-18	14	91	305	17	93	117
--------------NQRGITGIETAIVLIAFVVVASVFAFAVLNTGLLSSEKSKEATLGGLEETSATLSLRGQVIAVAN-TGTTSVDTVKFT---------------------------------------------------------------------------------------------------------------------------------------------------------------------------------------------------------------------
>MGYP001258911510	99	0.304	2.752E-18	5	82	305	0	81	122
-----MIQERARRtdmaRDERGITGLETAIILIAFVVVASVFAFTVLSTGIFSSERGKETVFAGLSEARGAIEPKGSVIANGLTEDT------------------------------------------------------------------------------------------------------------------------------------------------------------------------------------------------------------------------------
>MGYP000751843271	99	0.322	2.752E-18	13	102	305	19	108	171
-------------RNQRGVTGLETAIILIAFVVVASVFAFTVLSTGIFSAERGKETIYAGLREARSTIQLKGSVIANGITDKSLSLGDTVWTASSTAEETSID----------------------------------------------------------------------------------------------------------------------------------------------------------------------------------------------------------
>MGYP001155988769	99	0.371	2.752E-18	8	128	305	4	119	196
--------KRNIRKNKRGIVGIEAAIVLIAFVVIAAALAYVVINMGFYSSQQAKSTIDKGLKEATSALTLDGFAVGLA---SNGTLTGLAIPLKLAVGQQAVDMNANTTVVAVY--CTGWALSNIYEGV--------------------------------------------------------------------------------------------------------------------------------------------------------------------------------
>MGYP001374785552	99	0.268	2.752E-18	13	119	305	11	133	232
-------------RDNSGITGLETAIILIAFVVVAAVFAFTVMTTGLFSTEKAKTTAQAALTEASSSFILKGAITAKcelnlagdacdndaavAGGTATPYINQIAFQIALASGADQQTMIPGEMAFIYSDSNNNF-----------------------------------------------------------------------------------------------------------------------------------------------------------------------------------------
>KBSMisStandDraft_5_1062788.scaffolds.fasta_scaffold9309742_1	99	0.263	2.752E-18	15	115	305	15	124	246
---------------KDGITGLETAIVLIAFVVVAAVFAFTVLTTGLFTSEKAKETALAGVAATSSTIAVKGSVTAWGLAGPDGgaasagdplEIDRIAIKLTTAGDTDPVSFDPTGVMVTYQDE---------------------------------------------------------------------------------------------------------------------------------------------------------------------------------------------
>UPI000457EB0E	99	0.240	2.752E-18	14	115	305	18	154	251
--------------DQSGITGLETAIVLIAFVVVAAVFAFTVLTTGLFTSEKAKETALKGVSSAGGSLELIGGVVAGGTNIGTTCdtaegptnpplapiitppyqnqtecdidwneasphIQTLRFRLGLALGVSAIPFDPNNILVTYQDE---------------------------------------------------------------------------------------------------------------------------------------------------------------------------------------------
>18246|scaffold00025_2|-375|00	99	0.309	2.752E-18	12	140	305	35	171	284
------------RKHRRGILGIESAIVMIAFVVVAAALAFVVLNAGFGTTQKSKTTINEGLKSATGAVEVAGLVTGKkvtftlDDNSSVTALEYYSIPIKLASGANSVNLQPELTAVKYFS--KSVSYDNIYKGVVfaasGNGSFSNVNDA--------------------------------------------------------------------------------------------------------------------------------------------------------------------
>MGYP000424508738	98	0.358	3.721E-18	14	92	305	20	100	101
--------------DQRGITGLETAIVLIAFVVVSSVFAFAALSTGLFSSDKAKETHTAGLAESRGTLELKGSVVAKvsGTTGATGVVTSIEFQI--------------------------------------------------------------------------------------------------------------------------------------------------------------------------------------------------------------------
>SRR5512147_231890	98	0.271	3.721E-18	12	114	305	24	118	137
------------HRNEHGITALETAIILIAFVVVAAIFAFTVLSTGTFLTERSKEAAYSGLQEVRGSMELKGSVVLEGTGTMA------VFNIATVAGGSSVDLSKVKM--TYRD----------------------------------------------------------------------------------------------------------------------------------------------------------------------------------------------
>MGYP001055087197	98	0.228	3.721E-18	5	115	305	0	148	149
-----MMDKFKRamhrlHKGERGLTGLETAIILIAFVTVAAVFGYAVLSAGIFSTEKAKETIYEGMAEAKSTMVVKGATIASKDvsaayytstgvtttdytYTSGNYVGEIRVTLANIMGGEPLDLTlpldanadgqigttedNARTVVTYADK---------------------------------------------------------------------------------------------------------------------------------------------------------------------------------------------
>MGYP001150316497	98	0.439	3.721E-18	12	77	305	9	74	175
------------RGNERGITGLETAIILIAFVVVASVFAYTALSAGLFSTQKSQEAVYSGLEETRSTLELKGGVIANG-----------------------------------------------------------------------------------------------------------------------------------------------------------------------------------------------------------------------------------
>MGYP000883105251	98	0.321	3.721E-18	3	116	305	2	112	178
---QKFIKTIKRLHeEQKGITGLETAIILIAFVTVASVMAYSVLTAGIFSAERGKETVYKGLKSAQSTLEIKGSVLGLSEN--QTELDEIQFCMALSIPNEVVDV--NNLVFNYYDND--------------------------------------------------------------------------------------------------------------------------------------------------------------------------------------------
>MGYP001342377381	98	0.269	3.721E-18	13	122	305	30	144	198
-------------HDESGITGLETAIILIAFIVVAAVFAFTVMTTGLFSSERAKTVARSGLSEAASSLILKGPVYAESSDFILPTIgmvpSKLIFQVALAGSiGDEVSLELDGLAFRYVDENSVYSFD--------------------------------------------------------------------------------------------------------------------------------------------------------------------------------------
>5|scaffold81980_3|-1448|00	98	0.233	3.721E-18	14	134	305	6	134	206
--------------REDAFTGLEAAIVLIAFVVVAAVFSYVVLGAGFFTTQKSQAVIQGGVQQASSSMQILGNVYGLDmsqlTPPGTGgvQINYLNFTIGLAPGGMPIDFTKVTMVF-Y---NQTVRYqlnqtvPNLYDIEPPSGNW--------------------------------------------------------------------------------------------------------------------------------------------------------------------------
>694.fasta_scaffold67280_1	98	0.320	3.721E-18	14	116	305	18	116	209
--------------EQKGITGLETAIVLIAFVVVAAVFAFTVLTTGLFTSEKAKETALAGVAAASATMQVKGSVTA---DSAADVVTLIRIKVA-TAGVDAVQFNPDSILVTYMDQD--------------------------------------------------------------------------------------------------------------------------------------------------------------------------------------------
>MGYP001031051336	98	0.310	3.721E-18	12	140	305	8	131	211
------------RKNKRGIVGIEAAIVMIAFVVIAAAFAYVVINMGFYSAQQAKSTIDKGIDEATSSLELDGFLVGRTNGTS---IQWLAVPIKLAVGQSEVDLGSETVVVAILGD--SFALSDIYSGAIATTENTNITDM--------------------------------------------------------------------------------------------------------------------------------------------------------------------
>MGYP001074017083	98	0.322	3.721E-18	15	108	305	32	127	227
---------------QQGITGLETAIILIAFVVVMSAFAFTGLSTGIFSPERSKDTAYAGLSEARSSLVTRGSFGGFAGKVSTTeTPYEFSFVVASAVGsSDPIDLTPSYT----------------------------------------------------------------------------------------------------------------------------------------------------------------------------------------------------
>MGYP000058870590	98	0.364	5.029E-18	12	85	305	12	85	88
------------RSDQRGITGLETAIVLIAFVVVSSVFAFAALSTGLFSSDKAKETIRAGLAETRCSMELKGSVILTISVTGTSAI---------------------------------------------------------------------------------------------------------------------------------------------------------------------------------------------------------------------------
>MGYP000695805929	98	0.406	5.029E-18	14	77	305	18	81	91
--------------DQRGITGLETAIVLIAFVVVASVFAFTVLSTGIFSAERGKETIHAGLRGARSSLELKGSVVAEG-----------------------------------------------------------------------------------------------------------------------------------------------------------------------------------------------------------------------------------
>MGYP001371337609	98	0.309	5.029E-18	5	100	305	0	96	107
-----MYKKVPGGSPQRGIAGLEAAIILITFVVAASVFAFTVLSTGIFTSERAKETIFAGVEETKGAIETRGAVVAyKADPGGTNTIYKVSLIVSNAVSGGA------------------------------------------------------------------------------------------------------------------------------------------------------------------------------------------------------------
>MGYP001290898666	98	0.276	5.029E-18	13	115	305	14	118	195
-------------KDERGITGLETAIILIAFVVVAAVFAFAILNAGLGATSNAEDAISTAQTETQSTLAPRGDsiLVARGAGPAFADVETVSFKLAPSPGAKAISLANDITLVQYSDE---------------------------------------------------------------------------------------------------------------------------------------------------------------------------------------------
>A0A1F5D0M8	98	0.238	5.029E-18	15	189	305	6	198	208
---------------RRGMTGLETAIILVAFVITAAAFAFVILNMGSLTAEKAQSVIATGMAEASSSMLIDNGVVGYFGNTTTApvlqsnvYLYKVVFYIKLSQGHEPIDVSDNRLVATYTNArCQGELYkQNGTVMAIkkVTGDADTLLETgekfkVEVDFTELALTDVNPVPANMHELYSHPYekFRIEVQPSQGAVMTIERTLPP-------------------------------------------------------------------------------------------------------------------
>MGYP000044062672	98	0.285	5.029E-18	13	179	305	5	175	221
-------------RNRRGIVGIEAAIVLIAFIIIAAALSYVVINMGFYTTQKTKETMQTGLEESLSALQLDGSVIGKTN--GAGHIEWVIVPVKLSAGKGTLDLNNGSLIVSVYLP--TATLLDIYVGVVRGEEYGTDIDILIGNLSRTLGMNTSDSAvfvtvnddGDSALESPEKAFLIIHLNETIS-----------------------------------------------------------------------------------------------------------------------------
>4259|Ga0209501_10010695_3|+2892|00	98	0.288	5.029E-18	13	116	305	37	139	224
-------------KDEQGITGLETAIILIAFVVVATVFAFAILNTGLGATSNAEDAISTAQNETQSTLVPRGDIILVA-SAGLSDVEQIRFKLAPSPGARAISLAEEITLIQYSDND--------------------------------------------------------------------------------------------------------------------------------------------------------------------------------------------
>APCry1669191961_1035387.scaffolds.fasta_scaffold68700_1	98	0.288	5.029E-18	10	119	305	8	132	229
----------NFSRDNSGVTGLETAIILIAFVVVAAVFAFTVMTTGLFSTEKAKTTAQAALTEASSSFIIKGPVLAKCSPGvvpidcevdanpigkAEEFISRISFTIALSSGADQQTLDESELAFIYSDENNIF-----------------------------------------------------------------------------------------------------------------------------------------------------------------------------------------
>3300028602.a:Ga0265294_10004912_8	98	0.306	5.029E-18	15	108	305	32	129	241
---------------EEAFTGLEAAIVLIAFVVVAAVFSYVVLGAGFYTTQKSQEVIYTSVAQASSSVEVLGDVYGTNNGTTTGlgvnNVTDIRFTVGLTAGGSPVDFNTVTM----------------------------------------------------------------------------------------------------------------------------------------------------------------------------------------------------
>SRR5574338_43098	98	0.279	5.029E-18	0	158	305	33	197	272
MISRQCMNLLRRNARHSGIAGLETAIIAIVVVIVAAALAFVVLNMGFSTTQKAKTTVVSSLGEASSTLEVSGKVFGSGDTT-NNKLKVLAIPIKTAAGGESINLDVSTAAVKYLS--NSKTYDNIYAGTLeadadgsqdTSGEWASLSAAITDATTKTWFDSNPISGG--------------------------------------------------------------------------------------------------------------------------------------------------
>MGYP001151429352	98	0.383	6.798E-18	12	97	305	4	88	101
------------RSDDNGFTGLEAAIVLIAFVVVAAVFSYVVLGAGFFTTQKSQETVYKGVEQASTNIQMIGNVYGLAATPANG-IDEIRFSVGLAPG---------------------------------------------------------------------------------------------------------------------------------------------------------------------------------------------------------------
>MGYP001473531865	98	0.347	6.798E-18	18	111	305	9	103	190
------------------FTGLEAAIVLIAFVVVAAVFSYVVLGAGFFTTQKSQETIYKGVEMATSNVQMIGQVYATNSGGGtDTTIKGIQFNLGLAPGAPSIDLSRMIIVVS-------------------------------------------------------------------------------------------------------------------------------------------------------------------------------------------------
>SRR5574337_1944632	98	0.319	6.798E-18	5	145	305	25	162	202
-----MNSTTRSRKTRRGVIGIESAIVMIAFVIVAAALAFVVLNMGFSTTQKAKSAISSSITEASSSLEIAGKVTGIG-YVSVGKLNATIIPIKVAGGGDSVNLDPATTTIKYYS--NSVRYDNIYNNNNCVLTSTTYNNATTALE---------------------------------------------------------------------------------------------------------------------------------------------------------------
>MGYP001179943549	98	0.286	6.798E-18	13	134	305	38	158	206
-------------KDEQGITGLETAIILIAFVVVAAVFAFAILNAGLGATSNAEDAISTAQTETQSTLAPRGDVVLIAR-AGLADVEIIMFKLAPSPGAKQISLADGSTLIQYSDNTTAAETAQLNGAALLPAAP--------------------------------------------------------------------------------------------------------------------------------------------------------------------------
>I7L0E4	98	0.324	6.798E-18	0	102	305	0	101	238
MNMMKLLK------NEDAFTGLEAAIVLIAFIVVAAVFSYVMLGAGFFATQEAQRTVHTGSQQASSSLEIIGNVYGRTtnttvNATQQGYLEWIEFTVGNTAGGTPID----------------------------------------------------------------------------------------------------------------------------------------------------------------------------------------------------------
>MGYP000028600091	98	0.294	6.798E-18	8	140	305	4	140	239
--------RKGHRQSHRGVIGVESAIVMIAFVIVAAALAFVVLNMGFSTTQKAKTTIISGLGEASSSLEVAGKVKGIGCTTSaggcstNAYLNATIIPLKIVSGGDSVNLQASTTTVKYIS--NSKSFDDIYAGPITATLPGNATDA--------------------------------------------------------------------------------------------------------------------------------------------------------------------
>SRR5574337_202349	98	0.312	6.798E-18	5	145	305	62	199	293
-----LMNSSSRRKTRRGVIGIESAIVMIAFVIVAAALDFVVLNMGFSTTQKAKSAISSSITEASSSLEIAGKVTGIG-YVSVGKLNATIIPIKVAGGGDSVNLDPATTTIKYYS--NSVRYDNIYNNNNCVLTSTTYNNATTALE---------------------------------------------------------------------------------------------------------------------------------------------------------------
>MGYP000580743519	98	0.342	6.798E-18	13	85	305	13	85	355
-------------RDQRGMTGLETAIILIAFVTVAAVFGYAVLSAGIFSAEKGKETVYAGLEQSKSSMELKGSVIAYGAPGDEGTI---------------------------------------------------------------------------------------------------------------------------------------------------------------------------------------------------------------------------
>MGYP000991849505	97	0.465	9.188E-18	5	75	305	0	72	73
-----MLKKLYKaiKQNQKGITGLETAIILIAFVVVASVFAYTVLSAGIFSSQKGKEAVYAGLDQARSSLTLKGSVVG-------------------------------------------------------------------------------------------------------------------------------------------------------------------------------------------------------------------------------------
>23244|Ga0272441_12079613_1|-3|10	97	0.365	9.188E-18	14	95	305	12	92	93
--------------RERGITGIETAIILIAFVVVSSVLAYVVLSAGVFATQKSKEAVYAGLEEARGTVKLLGEVVAK-DTDGDGCVELVTFTIANA-----------------------------------------------------------------------------------------------------------------------------------------------------------------------------------------------------------------
>MGYP001190567746	97	0.353	9.188E-18	14	95	305	16	96	112
--------------DQRGITGLETAIVLIAFVVVASVFAFAVLNVGLLSSQKSEQAALGGLEATSASLSIRGDVIASAN-AGKTAIDTVRFNLAPA-----------------------------------------------------------------------------------------------------------------------------------------------------------------------------------------------------------------
>MGYP000244463475	97	0.371	9.188E-18	7	103	305	9	100	112
-------KRINGK--EEGITGLETAIILIAFVMVASVFSYVVLSAGLYSSQKAKQAVYAGLDSTMSTIEIKGDVIAK---MSNNSVEEIYLFVGIPSAGSPVDF---------------------------------------------------------------------------------------------------------------------------------------------------------------------------------------------------------
>SRR3972149_5653697	97	0.424	9.188E-18	12	77	305	8	73	120
------------HRRQRGITGLETAIILIAFVVVASVFAYTVLSAGIFASEKGKEAIHAGLEEARSSMELVGSVKATA-----------------------------------------------------------------------------------------------------------------------------------------------------------------------------------------------------------------------------------
>AntAceMinimDraft_9_1070365.scaffolds.fasta_scaffold01597_3	97	0.378	9.188E-18	17	111	305	11	104	188
-----------------GFTGLEAAIVLIAFVVVASVFAYVILGAGFFTTQRAQETVYKSVEQASTNVQIVGNVYGIQSEGSTG-INEIRFSLKLTTGSPGVDLSRMQIIFS-------------------------------------------------------------------------------------------------------------------------------------------------------------------------------------------------
>SRR5271157_320325	97	0.280	9.188E-18	11	167	305	8	156	218
-----------RRRNKQGIVGIEAAIVLIAFVVIAAALAYVVINMGFYAAQQSKSTINKGINEATSALELDG--YITGLTSSTGNVTALAIPLKLAVAQAQVDLTNGTAVVAVQAGN--FSLANIYSG----SATSNQSDITTLISTVTPASNPGTTPNATAFIYNSP-----------------------------------------------------------------------------------------------------------------------------------------
>OM-RGC.v1.014028127	97	0.338	9.188E-18	10	136	305	3	125	221
----------QLKGNKRAIVGVEAAIVLIAFIIIAAALAYVVINMGFYTTQKTKEVMQSGLEESISALQLDGSISAKTNDDG--NIEWLIIPVKLSAGKGEIDLKNGTLAVSIYLPN--ATLLNIYNGPVLDAKADC------------------------------------------------------------------------------------------------------------------------------------------------------------------------
>MGYP001170451499	97	0.266	9.188E-18	13	137	305	17	150	250
-------------REQSGITGLETAIVLIAFVVVAAVFAFTVLTTGLFTSEKAKETTMAGVAATSSTLSLKGTVTAIGGPvvnpadtcvaGACEYIDHIRVKVAPS-GVEETAFRPENVMVTYQDDVNLELLPFFDGLGQGWIDPNNL-----------------------------------------------------------------------------------------------------------------------------------------------------------------------
>SRR3970282_1031669	97	0.312	9.188E-18	12	167	305	51	201	275
------------RHTHRGIIGVESAIVLIAFVIVAAALAFVVLNMGFATTQKAKTTIISSLSEASSGIAVSGKVTAIANVAAD-NVNATSIPLKITSGGDSINLDNSTVSIKYLS--NPVEYDNILVATLTDRSYGNLSQAFQGAIDTpVWQISQNPVNGTT---GPNP-----------------------------------------------------------------------------------------------------------------------------------------
>MGYP001157185889	97	0.269	9.188E-18	13	122	305	26	140	277
-------------HDESGITGLETAIILIAFIVVAAVFAFTIMTTGLFSSERAKTVARSGLSEVASSLILKGPVYAEASdtiiPPTGMVPSKLIFQVALAGSvGDEVSLKLDGLAFRYVDENSVYSFD--------------------------------------------------------------------------------------------------------------------------------------------------------------------------------------
>GraSoi013_1_40cm_4_1032424.scaffolds.fasta_scaffold52817_1	97	0.384	9.188E-18	13	77	305	19	83	363
-------------RDERGVTGLETAIILIAFVVVASVFAFTVLSTGIFSAERGKETIHAGLQQSRSSVELKGSVVANG-----------------------------------------------------------------------------------------------------------------------------------------------------------------------------------------------------------------------------------
>SRR6478672_10125370	97	0.325	1.242E-17	1	86	305	33	118	121
-GMKRIKEFLRRSRNEHGITGLETAIVLIAFVVVAAVFAFVVLSTGLFSSERSKETVYAGLSKTRGSMELTGGVIAASNLSNVTTVE--------------------------------------------------------------------------------------------------------------------------------------------------------------------------------------------------------------------------
>8975|scaffold355213_2|-63|01	97	0.324	1.242E-17	15	117	305	14	118	143
---------------EEGITGLETAIILIAFVIVASVFAYVVLSAGLYSSQKVKQAVNSGIDSTMSTIELKGDILAKV---SATLVQEIYLFIGIPAAGTPIDFTNSsnttqKVIISYSDARH-------------------------------------------------------------------------------------------------------------------------------------------------------------------------------------------
>MGYP000745922732	97	0.262	1.242E-17	31	145	305	0	121	177
-------------------------------VLVSSVFAFAALSTGLFSADKAKDTIQAGLAETRGSMELKGSVVLTASVTGTasdgAKVSEISFQVSNAAGGEAIDLTPGKTLIKYTDATQskmFLSTAGFTSTPLGDADDDQQADAGEREG---------------------------------------------------------------------------------------------------------------------------------------------------------------
>MGYP000066221746	97	0.225	1.242E-17	13	114	305	4	105	203
-------------KHEEAFTGLEAAIVLIAFVVVAAVFSYVMLGAGFFTSQKSQEVVHSSVDQASSSVEIRGDVFGRDAGSTASEIEIVEFAVALTAGGTALDMNSSVLTFQKSD----------------------------------------------------------------------------------------------------------------------------------------------------------------------------------------------
>MGYP001215186913	97	0.267	1.242E-17	13	134	305	14	140	213
-------------KDERGITGLETAIILIAFVVVAAVFAFAILNAGLGATSNAEDAISTAQTETQSTLAPRGDTILVARAPAapgdpFPDVETIRFKLAPSPGAKQISLDNGSTLVQYSDNTTAAETAQLGDTPLVGVNP--------------------------------------------------------------------------------------------------------------------------------------------------------------------------
>MGYP001182630552	97	0.327	1.242E-17	13	116	305	12	121	214
-------------RDESGITGLETAIILIAFIVVAAVFAFTIMTTGLFSTEKAKTTALAGISEASIGLAVKGQITGRCCRGaavvgsGANHLSGFTFKVALAGGNEPMEITPSRLAFRFTHPD--------------------------------------------------------------------------------------------------------------------------------------------------------------------------------------------
>MGYP001449129766	97	0.320	1.242E-17	13	116	305	10	113	216
-------------TDEHGFTGLEAAIVLIAFVVVAAVFSFVVLGAGSFTTQTAQATVHTGVAQASSSLEVVGNVMGISRSPtaANARLTFINASVALTAGGTSMDL--AQMVISYADNN--------------------------------------------------------------------------------------------------------------------------------------------------------------------------------------------
>KBSSwiStaDraftv2_1062776.scaffolds.fasta_scaffold4267705_1	97	0.299	1.242E-17	13	114	305	24	130	229
-------------KDERGITGLETAIILIAFVVVAAVFAFAILNAGLGATSNAEDAISTAQTETQSTLAPRGDVVLVARAPvapatAFSQVETIRFKLAPSPGAKQISLADLSTLIQYSD----------------------------------------------------------------------------------------------------------------------------------------------------------------------------------------------
>SRR5271157_1476710	97	0.297	1.242E-17	3	136	305	40	178	271
---KKMkIKQSLRKllKQNRGMVGIEAAIVLIAFVIVAAAFAFMVVNMGLFATQSSKQTIQTGLSEASSPLVVDGDIMVRANSTAPYFVDAVMIPLQ-VIGVRYVPMDANSTQITVTVSGQS-AIANCYFGanaaVSGAIDPYN------------------------------------------------------------------------------------------------------------------------------------------------------------------------
>MGYP001315443296	97	0.271	1.242E-17	14	122	305	27	140	277
--------------DESGITGLETAIILIAFIVVAAVFAFTVMTTGLFSSERAKTVARSGLSEAASSLILKGPVYAESSDFILPTIgmvpSKLIFQVALAGSiGDEVSLELDGLAFRYVDENSVYSFD--------------------------------------------------------------------------------------------------------------------------------------------------------------------------------------
>MGYP001030538424	96	0.350	1.678E-17	13	125	305	12	123	219
-------------RNKKAVSGLETAIVLIAFVIVASAFAYAVLNMGFLATQKSQEVAVGGLQAASAAIVLDGPVYGYSTqSGANANLTTIIFWMKTASGADSIDLNVNKTTIGF--QNPRGVWPNVY-----------------------------------------------------------------------------------------------------------------------------------------------------------------------------------
>MGYP001088365913	96	0.357	1.678E-17	0	136	305	0	130	220
MNIKKALQKLLKQT--RGMVGIEAAIVLIAFVIVAAAFSFMVVNMGLFSTQRGRETIQQGVSEASSPLTLDGSVHIWCN-ASATNVSGIVIPLK-TLGVRYVPMDTPESEIGFRIET-TVAYADIYNG-IDTNDPTN------------------------------------------------------------------------------------------------------------------------------------------------------------------------
>7512|contig_128538_2|-469|01	96	0.362	1.678E-17	13	137	305	33	157	252
-------------KNKKGIVGIEAAIVLIAFVVIAAALSYVVINMGFFTTQKTKEAMQSGLDESLSALQLDGLVTGKTNN--QTRIEWLVLPVKLSAGKASIDLKNGTVVVSvyLPDATLLNLYQGLYNETAYGADPIDL-----------------------------------------------------------------------------------------------------------------------------------------------------------------------
>3300020145.a:Ga0197144_100875_9	96	0.292	1.678E-17	8	143	305	10	161	265
--------KTGRRKSRRGILGIESAIVMIAFVVVAAALAFVVLNAGFGTTQKSKTTISEGLQSATGAIEVAGLVTGQkvtftldvnndddnSNDTSVTALEFYSIPIKLASGANAVNLQKELTAVRYFS--NTIKYDNIYKGVVfnstGNGSFSSVTDAISA-----------------------------------------------------------------------------------------------------------------------------------------------------------------
>MGYP001344014346	96	0.233	1.678E-17	14	115	305	18	154	275
--------------DQNGITGLETAIVLIAFVVVAAVFAFTVLTTGLFTSEKAKETALDGVSSAGGNLELMGAVVAGGTNIGTQCdpargpttpplapiitppyqnqtgcdidwteasphVQTLRFRLGLALGVSAVPFDPNDILVTYQDE---------------------------------------------------------------------------------------------------------------------------------------------------------------------------------------------
>7570|JGI24020J35080_1000047_117|-128882|00	96	0.384	1.678E-17	13	77	305	18	82	373
-------------RDEMGITGLETAIILIAFVVVASVFAYTVLSAGIFSSERGKEAVYAGLKEARGTLEPKGSVIATG-----------------------------------------------------------------------------------------------------------------------------------------------------------------------------------------------------------------------------------
>SRR4030042_7095346	96	0.362	2.267E-17	0	79	305	20	99	104
MINKFMKAMANLHRDDRGMTGLETAIILIAFVTVAAVFGYAVLSAGLFSAERGKETIYSGLQQAKSNLEVSGSVIAQSSD---------------------------------------------------------------------------------------------------------------------------------------------------------------------------------------------------------------------------------
>MGYP001478949033	96	0.306	2.267E-17	14	111	305	6	102	107
--------------NDKGFTGLEAAIVLIAFVVVAAVFSYVVLGAGFFTTQKAQESVHTAVGQATSAVELSGPVMVKA-GTAPNTVGNASFYLQLAAGGAAVDVTKIGYTVS-------------------------------------------------------------------------------------------------------------------------------------------------------------------------------------------------
>SRR3972149_5859224	96	0.306	2.267E-17	0	98	305	6	106	109
MRTTMVRRLLNIHREQTGITGLETAIILIAFVVVASVFAYTVLSAGIFSSERSKEAVYSGLQEARNAIELRGNVTGYkaSISGQEDSLGRLDFVVSNSMTG--------------------------------------------------------------------------------------------------------------------------------------------------------------------------------------------------------------
>MGYP001131831155	96	0.376	2.267E-17	14	82	305	16	84	118
--------------DQRGGTGLETAIILIAFVVVASVFAFTVLSTGIFSAERGKETIHAGLKEARSSAELKGSVTANGVPDKT------------------------------------------------------------------------------------------------------------------------------------------------------------------------------------------------------------------------------
>MGYP001122948090	96	0.371	2.267E-17	13	133	305	7	124	179
-------------KSKKGIVGVEAAIVLIAFIIIAAALSYVVINMGFYTTQKTKETMSAGVEESTSALLLDGVVTGKTN-ASSGEIEYLIIPVKLSVGKTPLDLKNGTVVVSVYLSN--ATLMNIYRGVNVTSD---------------------------------------------------------------------------------------------------------------------------------------------------------------------------
>26221|Ga0315290_10126059_3|-1569|01	96	0.310	2.267E-17	12	111	305	2	100	204
------------KSPDEAFTGLEAAIVLIAFIVVASVFAYVVLGAGFFATQKSQETIHTGIQQTTSGVQPSGMLSIQADGAGTG-ISRIAFYLQLAAGGTGADMSKFSYTVS-------------------------------------------------------------------------------------------------------------------------------------------------------------------------------------------------
>MGYP001062142370	96	0.384	2.267E-17	13	77	305	28	92	204
-------------KDQRGVTGLETAITLIAFVVVASVFAFIVLSTGIFSAERGKETIHAGLKEARSSAELKGSVIALG-----------------------------------------------------------------------------------------------------------------------------------------------------------------------------------------------------------------------------------
>MGYP001103856536	96	0.347	2.267E-17	13	127	305	7	118	209
-------------KNKRGMIGVEAAIVMIAFVIVAAAFSFMVVNMGLFATQRGRDTIQQGIHESSTPLMLDGSVLIRGNGTGDG-VDAVVIPLK-TLGVKYVPMANETTVVTLRIET-TIAYANIYNG---------------------------------------------------------------------------------------------------------------------------------------------------------------------------------
>MGYP001074940849	96	0.350	2.267E-17	12	128	305	8	119	211
------------RRNKRGIVGIEAAIVLIAFVVIAAALAYVVINMGFYSGQKAKSTIDSGVKEASSALILDGFLTGLA---SSGNLTGLAIPIKLAVGQEAVDMNQNSTVVAVF--GTGWALSNVYGGT--------------------------------------------------------------------------------------------------------------------------------------------------------------------------------
>RifCSP16_2_1023846.scaffolds.fasta_scaffold02320_4	96	0.276	2.267E-17	13	115	305	30	134	218
-------------KDERGITGLETAIILIAFVVVAAVFAFAILNAGLGATSNAEDAISTAQTETQSTLAPRGDsiLVARGAGPVFADVESVAFKLAPSPGAKAISLANDITLVQYSDE---------------------------------------------------------------------------------------------------------------------------------------------------------------------------------------------
>MGYP000474584675	96	0.369	2.267E-17	12	128	305	4	120	218
------------KHLRRGIVGIEAAIVLIAFVIIAAALAYVVVNTGFFASQKSKDTIMRGISEAASALQLDGSVIAYVN--GSGNVTALVIPVKISVGREGVDVSNKSLVVTVwiTGTDRSIYMPDIYNGT--------------------------------------------------------------------------------------------------------------------------------------------------------------------------------
>MGYP000214272605	96	0.415	2.267E-17	13	77	305	19	83	266
-------------RGQRGVTGLETAIILIAFVVVASVFAFTVLSTGIFSAERGKETIHAGLRGARSSLELKGSVIAEG-----------------------------------------------------------------------------------------------------------------------------------------------------------------------------------------------------------------------------------
>LauGreDrversion4_1035100.scaffolds.fasta_scaffold116381_3	96	0.205	2.267E-17	14	115	305	18	158	271
--------------DQSGITGLETAIVLIAFVVVAAVFAFTVLTTGLFTSEKAKETAMAGVSSAGGSLELVGAVIAGGDNIGLACrttmaaqgppapihpdspyenasgcdvdwnlvpptiyphVQTLRFRLGLALDAEDVSFDPNQILVTYQDD---------------------------------------------------------------------------------------------------------------------------------------------------------------------------------------------
>MGYP000250477224	96	0.424	2.267E-17	12	77	305	9	74	371
------------HKSERGITGLETAIILIAFVVVAAVFAYTALSAGLFSTQKSQEAVYSGLEETRSTLELKGGVVAQG-----------------------------------------------------------------------------------------------------------------------------------------------------------------------------------------------------------------------------------
>MGYP000651538434	96	0.358	3.062E-17	14	90	305	33	110	111
--------------DQRGITGLETAIVLIAFVVVSSVFAFAALSTGLFSSDKAKETITAGLAETRGTLEQKGSIILTSSTTGTsGVVSQIQF----------------------------------------------------------------------------------------------------------------------------------------------------------------------------------------------------------------------
>SRR3990172_7074959	96	0.333	3.062E-17	12	116	305	47	155	156
------------HKNEKGITSLVTAIILIAFVIVASVFAFVVLSTGLFSAEKGKAAVFAGLEKARGNLEVRGSVTAASAVP--PAVDSITFNLGLAAAGSPtlVDeltiGDANNIAINYIDEQ--------------------------------------------------------------------------------------------------------------------------------------------------------------------------------------------
>LauGreDrversion4_1035100.scaffolds.fasta_scaffold1807609_1	96	0.229	3.062E-17	13	121	305	5	110	204
-------------RKEDAFTGFEAAIVLIVFLVVAAAFSYVVLGTGFFTAEKSREVMHTGISQTSSSVEVVGDVIGMANV-ADKRLESVLVTVKLSPGSDAIDFD--TVVILYSDENNVKTL---------------------------------------------------------------------------------------------------------------------------------------------------------------------------------------
>MGYP001186776987	96	0.280	3.062E-17	14	120	305	39	142	213
--------------DEHGVTGLETAIILIAFVVVASVFGYVVLTTGVFTTEKGKDATTAGLNQIRSTLMTRGGATAV-RSSTDATVDALTIRVSTMPDGAPI--SATELTVQYQDSTQSAN----------------------------------------------------------------------------------------------------------------------------------------------------------------------------------------
>3300009503.a:Ga0123519_10004952_3	96	0.381	3.062E-17	10	127	305	3	117	223
----------NMRMNRKGLTGIETAIIVIAFVIAASVFAFAVLNMGLLTTAKAQDAIVSGVGQAQSSLKITSVYAYSDEEGSDAKCKGVAILVQPS-GTANVDFTPTKVAISYKNAN--VAYPDVYEG---------------------------------------------------------------------------------------------------------------------------------------------------------------------------------
>A0A2E7G5H3	96	0.276	3.062E-17	0	117	305	0	131	229
MQFLKSLKNFSR--DNSGVTGLETAIILIAFVVVAAVFAFTVMTTGLFSTEKAKTTSQAALTEASSSFILKGSVTATCAAGagplgckkdlapvgvADEYVESITFTIALAIGAEQQRIDDESvFAIHYFDENN-------------------------------------------------------------------------------------------------------------------------------------------------------------------------------------------
>APIni6443716594_1056825.scaffolds.fasta_scaffold8950698_1	96	0.276	3.062E-17	0	117	305	19	150	248
MQFLKSLKNFSR--DNSGVTGLETAIILIAFVVVAAVFAFTVMTAGLFSTEKAKTTSQAALTEASSSFILKGSVTATCAAGagplgckkdlapvgvADEYVDSITFTIALAIGAEQQRIDDESvFAIHYFDENN-------------------------------------------------------------------------------------------------------------------------------------------------------------------------------------------
>SRR5574337_934406	96	0.297	3.062E-17	5	145	305	43	180	274
-----LMNSSSRRKTRRGVIGIESAIVMIAFVIVAAALAFVVLNMGFSTTQKAKSAISSSITEASSSLEIAGKVTGIG-YVSVGKLNATIVPLKIAGGGDAVNLDPAVVSIKYYSD--TVRYDNIYTNNNCILTSSTYNNVTTALE---------------------------------------------------------------------------------------------------------------------------------------------------------------
>MGYP001157857055	96	0.378	3.062E-17	4	77	305	2	75	350
----KLIQAIKPLRQEKGVTGLETAIILIAFVVVASVFAFTVLSTGIFSAERGKETIHAGLKGARSSLEIKGSVIANG-----------------------------------------------------------------------------------------------------------------------------------------------------------------------------------------------------------------------------------
>23250|scaffold16289_7|-5155|00	96	0.444	3.062E-17	5	74	305	0	71	375
-----MLKRFLKRihSRQKGITGLETAIILIAFVVVAAVFAYTVLSAGLFATQKSSEAVYSGLEEARSSLELKGSVI--------------------------------------------------------------------------------------------------------------------------------------------------------------------------------------------------------------------------------------
>MGYP000560166007	95	0.342	4.136E-17	5	80	305	26	101	104
-----LLHPSNLKKDQRGITGLETAIVLVAFVLVASVFAFAVLSTGLVASEKSKETSLESLKEASSTLMVRGRVVGTANSD--------------------------------------------------------------------------------------------------------------------------------------------------------------------------------------------------------------------------------
>SRR3972149_820849	95	0.345	4.136E-17	11	112	305	6	109	111
-----------RRERQEGIPGLETAIILIAFVIVASVFAYVVLSAGLFSSQKAKEAVNAGLDSSMATGVIKGDIIAK---MEESVLTEIIFGVAIPSAGSPVDFAPPsennsSVIISY------------------------------------------------------------------------------------------------------------------------------------------------------------------------------------------------
>MGYP001387566825	95	0.360	4.136E-17	3	77	305	1	75	115
---RHLREPFGLLKGQQGVTGLETAIILIAFVVVASVFAFTVLSTGIFSAERGKETIHAGLRGARSSLELKGSVVAEG-----------------------------------------------------------------------------------------------------------------------------------------------------------------------------------------------------------------------------------
>SRR4030043_1733064	95	0.388	4.136E-17	8	97	305	30	117	118
--------KSMKRKDE-GVTGLEAAIVLIAFVVVAAVFSYVVLGAGFFTTQKAQETIYKGLEQSPSNTQLIGNVYGLSNDTSKG-ISEIRFSVGLGPG---------------------------------------------------------------------------------------------------------------------------------------------------------------------------------------------------------------
>SRR3989304_5920980	95	0.384	4.136E-17	14	91	305	42	118	120
--------------NQKGITGLETAIILIAFVVVASVFAFTVLSTGIFSAEKGKEAVNSGLQTARSSMELVGSVVAK-DTDADDEVEQGVFT---------------------------------------------------------------------------------------------------------------------------------------------------------------------------------------------------------------------
>MGYP000377271689	95	0.373	4.136E-17	14	128	305	8	117	134
--------------DKRGIVGIEAAIVLIAFVVIAAALAGVVINMGFYSTQKVKGTIGRGISEASSALQLNGHVIGKTN--GTGHLVIMTFPVKVSVGKSEVDLNVNTTVVS---IEGRVCLLDIYRGV--------------------------------------------------------------------------------------------------------------------------------------------------------------------------------
>MGYP001039429430	95	0.415	4.136E-17	13	77	305	22	86	169
-------------RGQRGVTGLETAIILIAFVVVASVFAFTVLSTGIFSAERGKETIHAGLRGARSSLELKGSVVAEG-----------------------------------------------------------------------------------------------------------------------------------------------------------------------------------------------------------------------------------
>MGYP001205739397	95	0.408	4.136E-17	8	78	305	24	94	190
--------KYLAWRDERGITGLETAIVLIAFVVVSSVFAFAALSTGLFSSDKSKETIRAGLAEAQGTLELRGDVKVKAT----------------------------------------------------------------------------------------------------------------------------------------------------------------------------------------------------------------------------------
>SRR5574340_326665	95	0.302	4.136E-17	5	143	305	50	185	207
-----MNSTTRSRKTRRGVIGIESAIVMIAFVIVAAALAFVVLNMGFSTTQKAKTAISSSVTESSSALEISGKVTGFGDV-AKSQLNATMIPLKVAGGGDAVSLDPTLTDIKYYS--NSVRYDNIFGVGCALGSSGNVINASYA-----------------------------------------------------------------------------------------------------------------------------------------------------------------
>SRR5574337_858980	95	0.277	4.136E-17	5	164	305	38	196	270
-----IMNSVSRRRTRRGVMGIEAAIVMIAFVIVAAALAFVVLNMGFSTTQKAKTAVISSQTEASSALEIAGKVTGIGYVSG-GVLNATIIPIKVASGGDSVSLNPNQTSIKYYSD--TVRYDDIYanKCVLTSSTYQNVTGAFNAAVKSTCIDKAPISGATTPGAP--------------------------------------------------------------------------------------------------------------------------------------------
>MGYP001096062949	95	0.384	4.136E-17	13	77	305	7	71	293
-------------KDQRGVTGLETAITLIAFVVVASVFAFTVLSTGIFSAERGKETIHAGLKDARSSAELKGSVIALG-----------------------------------------------------------------------------------------------------------------------------------------------------------------------------------------------------------------------------------
>MGYP001296326619	95	0.339	5.587E-17	15	117	305	19	118	133
---------------QEGVTGLETAIILIAFVVVASVFGYVVLTTGIFATEKGKDATMAGLEQVRTTLQQRSGVT-TVKSLTENTIDRIKLRVSSMPGGAAVD--PVELSVHYQDSTQ-------------------------------------------------------------------------------------------------------------------------------------------------------------------------------------------
>SRR5512137_2934406	95	0.291	5.587E-17	13	115	305	38	135	138
-------------RGEKGITGLETAIILIAFVTVAAVLAYSVLSAGIFSSERGKEAVYQGLSTAQATMKVTSSVYAQGNG---STVDNVSFQLSSVLQNQNVDL--GKCVVNYQDP---------------------------------------------------------------------------------------------------------------------------------------------------------------------------------------------
>UPI00073AFA91	95	0.428	5.587E-17	15	77	305	39	101	175
---------------QRGVTGLETAIILIAFVVVASVFAFTVLSTGIFSAERGKETIHAGLRGARSSLELKGSVVAEG-----------------------------------------------------------------------------------------------------------------------------------------------------------------------------------------------------------------------------------
>MGYP000931472280	95	0.271	5.587E-17	13	140	305	5	131	184
-------------KNDEAFTGLEAAIVLIAFVVVAAVFSYMMLGAGFFTSQKSQEVVHTATSQTSSSVDLAGSVIVEGDAG--DKLSNATFYLQLTSGGTPVDLNRTAYAITTNNGFKLLNStSVTYTYYNAESTPDSLLEA--------------------------------------------------------------------------------------------------------------------------------------------------------------------
>MGYP000111885915	95	0.279	5.587E-17	6	134	305	0	124	212
------MRRVERRRGSRGIVGLEAAIVLIAFVIIAAAFSFMVVNQGLFATERGKTVIQEGLKQASTPLTVDGSIFVKTDSTGD-KITDFVIPLR-AFGVKYVAMWKNETVVTLKIG--SKAYADIYQGVDEDYDP--------------------------------------------------------------------------------------------------------------------------------------------------------------------------
>UPI000864836D	95	0.289	5.587E-17	13	114	305	22	128	219
-------------KDERGITGLETAIILIAFVVVAAVFAFAILNAGLGATSNAEDAISTAQTETQSTLAPRGDTILVSRAPvppatAFDNVQTIRFKLAPSPGAKQISLDNLSTLIQYSD----------------------------------------------------------------------------------------------------------------------------------------------------------------------------------------------
>MGYP000226941954	95	0.360	5.587E-17	11	85	305	29	103	253
-----------RVNEERGITGLETAIVLIAFVVVSSVFAFAALSTGLFSSDQAKETIRAGLSEARGTLELRGAVIAEDTDTDGDGV---------------------------------------------------------------------------------------------------------------------------------------------------------------------------------------------------------------------------
>MGYP000627806010	94	0.341	7.545E-17	13	93	305	11	92	95
-------------RNERGLSALETAITLIAFVVVAAVFAFTMLSAGMFSTEKSKEAIYAGLDEVRSSVELRGSVIAIaATTGSAGSVESLAFTVR-------------------------------------------------------------------------------------------------------------------------------------------------------------------------------------------------------------------
>MGYP000480529004	94	0.415	7.545E-17	13	77	305	11	75	106
-------------RGQRGVTGLETAIILIAFVVVASVFAFTVLSTGIFSAERGKETIHAGLRGARSSLQLKGSVVAEG-----------------------------------------------------------------------------------------------------------------------------------------------------------------------------------------------------------------------------------
>GraSoiStandDraft_9_1057307.scaffolds.fasta_scaffold08771_3	94	0.284	7.545E-17	18	132	305	1	121	204
------------------FTGLEAAIVLTAFVVVAAVFSYVVLGAGFFTSDTAKQTIHTGVDQATSSVELIGDVIAYGcdsdgnTTGTRDRIKCIVVTVALTAGQNALDIGNGSdaTIISYTDEN--VYYNDLYNNTLYSG----------------------------------------------------------------------------------------------------------------------------------------------------------------------------
>L0HDX9	94	0.294	7.545E-17	15	116	305	6	105	206
---------------DDAFTGLEAAIVLIAFVVVAAVFSYVLLGAGFYTTQTAQETVHNGVVQASSSLEIVGDIMAIAEGADPARLSYINTSVALTAGGTPMDLT--QMVISCSDSN--------------------------------------------------------------------------------------------------------------------------------------------------------------------------------------------
>KBSSwiStaDraftv2_1062776.scaffolds.fasta_scaffold767082_2	94	0.346	7.545E-17	13	139	305	4	127	211
-------------KNRKGIVGVEAAIVLIAFLIIAAALSYVVINMGFYTTQKTKETMQTGLDESLTALQLDGVVTARTNATS-SHILYVLVPVKLSAGRGAVDLSNSSVVVSVYLPN--ATLMNIYQGANPSTTSVTWDN---------------------------------------------------------------------------------------------------------------------------------------------------------------------
>MGYP001036804116	94	0.291	7.545E-17	12	146	305	6	139	213
------------RRNKRGIVGIEAAIVLVAFIIIAAALSYVVINMGFYTSQKTKETMQTGLDESLTALQLDGIVTAKTN-ASSSEILNVLVPVKLSAGKAAIDLGEDAVVVSIYLNNQ--TLLNIYNGSTSTtnTTWDQLSTTLSLGDN--------------------------------------------------------------------------------------------------------------------------------------------------------------
>GraSoiStandDraft_48_1057284.scaffolds.fasta_scaffold3436882_1	94	0.324	7.545E-17	12	128	305	4	116	221
------------HKDRRGIVGIEAAIVLIAFLIVAAALSYVVINMGFYITQKTKETMQSSLDESLGALQLDGLVAGKTNNDS--QIEWLVIPMKLSVGKEGLDLRKEAIVVSVYLPN--ATLINIYNGV--------------------------------------------------------------------------------------------------------------------------------------------------------------------------------
>ADurb_Met_01_Slu_FD_contig_21_1887355_length_277_multi_3_in_0_out_0_1	94	0.333	7.545E-17	12	127	305	1	115	230
------------RKHRRGILGIESAIVMIAFVVVAAALAFVVLNAGFGTTQKSKTTINEGLKSATGAVEVAGLVQGRGNTAANPPVLQFYsIPIKLASGAGEVNLQKDLTAVRYSS--KSVSYDNIYAG---------------------------------------------------------------------------------------------------------------------------------------------------------------------------------
>MGYP000081036335	94	0.257	7.545E-17	14	170	305	15	171	246
--------------NRRGILGIESAIVMIAFVVVAAALAFVVLNAGFGTTQKSKTTISEGLQSATGAVEVAGLVTGqnRGTPETPEKLEFYSIPIKLASGANAVNLQKELTAVRYFS--NSVSYDNIYVGTARNDSNASYSDELSMLRHVKSADCRYDPAATTGVIYNGSAFT--------------------------------------------------------------------------------------------------------------------------------------
>1106|Ga0265326_10000201_11|+8442|00	94	0.285	7.545E-17	1	140	305	43	179	280
-NPKTMNSAVRSRKTRRGVIGIESAIVMIAFVIVAAALAFVVLNMGFSTTQKAKTAISSSVTESSSALEIAGKVTGFGD-IANAQLNATVIPLKVAGGGDAVSLDPTLTDIKYYS--NTVRYDNIFGTGCALGSSGNIINA--------------------------------------------------------------------------------------------------------------------------------------------------------------------
>MGYP001254444294	94	0.373	1.019E-16	10	97	305	26	116	131
----------NIYFDDRGITGLETAIILIAFIVVAAVFAFTVMTTGLFSTEKAKTTAQAGIAEASSTFAPKGAIVAESNGMWAGPprfVQWIYIQVTLATG---------------------------------------------------------------------------------------------------------------------------------------------------------------------------------------------------------------
>SRR5574340_817932	94	0.330	1.019E-16	5	125	305	28	145	150
-----MNSTTRSRKTRRGVIGIESAIVMIAFVIVAAALAFVVLNMGFSTTQKTKSAISSSIVESGSSLEVSGKVTGIG-YVSAGKLNATIVPLKIAGGGDAVNLDPATTAIKYYS--NSVRYDNIY-----------------------------------------------------------------------------------------------------------------------------------------------------------------------------------
>MGYP000925793839	94	0.292	1.019E-16	13	111	305	6	103	191
-------------RNTDAFTGLEAAIVLIAFVVVAAVFSYVILGAGYYATQKSQETVYKSVEQATSNIQVTGQVYGIA-SASSNAIDTIQFTISLAPGAPPMDMTHLSVLFS-------------------------------------------------------------------------------------------------------------------------------------------------------------------------------------------------
>MGYP001276640866	94	0.307	1.019E-16	15	116	305	19	122	205
---------------DDAFTGLEAAIVLIAFVVVAAVFSYVVLGAGFFTTQKSQETVYKGVEQATSNIQMLGQVYGinSGATSASNAVNMIQFTIGLAPGAPSMDLDAMTIIYSAPDVN--------------------------------------------------------------------------------------------------------------------------------------------------------------------------------------------
>OM-RGC.v1.005523731	94	0.291	1.019E-16	13	146	305	9	143	221
-------------RKKRGIVGIEAAIVLIAFVVIAAALAYVVINMGFYSAQTAKSTISKGINEATSALELDGYITAwTSSDGSTCNVTALAIPLKLAVAQQQVDMAGNTVVVAVEGAN--FSLANVYNGstTSTATDIMTLISTTNSNNW--------------------------------------------------------------------------------------------------------------------------------------------------------------
>SRR4030042_3001764	94	0.292	1.019E-16	13	183	305	34	193	237
-------------KNKRAIVGIEAAIVLIAFVVIAAAMAYVVINMGFYSAQQAKSTIDKGIGEATSALTLDGFLVGRTNGTS---IQWIAIPVKLAVGQSEVDMASDTVVIAVVGSD--FALSNIYSGATNTTTANVETLMTAVGSG------NTTAGNATCYIFNDDGNGDTVLKQNEKAYII-------------------------------------------------------------------------------------------------------------------------
>1319|scaffold_28579_c1_3|+1393|00	94	0.360	1.019E-16	13	134	305	59	176	262
-------------RNKKGMLGVESAIILIAFVIVAAAFSFMVVNMGLYATQKGRDVISQGVQEASTPLTLDGTIMIRG--TSSGKVDAIIIPLK-TLGVKYVPMANQTTMVSLRVENHT-AYANIYNGINKEVDP--------------------------------------------------------------------------------------------------------------------------------------------------------------------------
>MGYP001244859326	94	0.235	1.019E-16	15	138	305	19	185	263
---------------QSGITGLETAIVLIAFVVVAAVFAFTVLTTGLFTSEKAKETVMSGVS-SQSSLELVGSVIAGGTNLGNTCrtaagpvgpanrppvagagvtpfedletcdmdwngwdanppqihVQTIRFTLKPALGAGKIPFNPNDLLITYSDGRlaELFNFVNARAG--NTVTPDNAD----------------------------------------------------------------------------------------------------------------------------------------------------------------------
>7457|Ga0209635_10001271_16|+12727|00	94	0.267	1.019E-16	3	133	305	44	168	279
---KNLLKKLLRQK--RGIVGLEAAIVLIAFVIIAAAFSFMVVNQGLFATERGKAVVQEGLQQASTPLSLDGTIFVRTDSDG-TSVNCMAIPLR-AFGVDYVAMWRNETVVTLKVANN--AWGNVYGGVLYDNT---------------------------------------------------------------------------------------------------------------------------------------------------------------------------
>21928|Ga0310342_100112688_2|+1255|00	94	0.235	1.019E-16	15	138	305	19	185	294
---------------QSGITGLETAIVLIAFVVVAAVFAFTVLTTGLFTSEKAKETVMSGVS-SQSSLELVGSVIAGGTNLGNTCrtaagpvgpanrppvagagvtpfedletcdmdwngwdanppqihVQTIRFTLKPALGAGKIPFNPNDLLITYSDGRlaELFNFVNARAG--NTVTPDNAD----------------------------------------------------------------------------------------------------------------------------------------------------------------------
>MGYP001123021469	94	0.426	1.376E-16	13	94	305	9	87	90
-------------TREQGITGIETAIILIAFVIVASVFAYVALSAGLFSTQKAKEAIYSGLDEAKSTVEIKGNVYGRMES---AVLREVYFTLAP------------------------------------------------------------------------------------------------------------------------------------------------------------------------------------------------------------------
>MGYP000950093447	94	0.382	1.376E-16	13	93	305	24	103	104
-------------RDEQGVTALETAIILIAFVVVASVFAFTILSSGTSSTQQAKEAIASGLEQVSGALEVRGSVIATGNVT-DGEVSTVVFTLA-------------------------------------------------------------------------------------------------------------------------------------------------------------------------------------------------------------------
>MGYP000170743692	94	0.289	1.376E-16	3	85	305	2	84	111
---KYMKAIGKLHRGEKGMTGLETAIILIAFVTVAAVFGYAVLSAGIFSAEQGKETLYAGLEQAKSSMEIKGSIIAYGAPGEDGDI---------------------------------------------------------------------------------------------------------------------------------------------------------------------------------------------------------------------------
>SRR5512134_3151821	94	0.337	1.376E-16	9	88	305	50	129	131
---------FRRLSEQRGITGLETAIILIAFVVVAAVFAFVVLSTGLVSAEKGKQTVLAGLDKAQGNLELRGAVIATASGTTLATDDVI------------------------------------------------------------------------------------------------------------------------------------------------------------------------------------------------------------------------
>SRR3990172_5712673	94	0.402	1.376E-16	13	79	305	69	135	137
-------------KGQRGITGLETAIILIAFVVVASVFAYTVLSAGIFSAEKGKEAIHSGLETARSSMEIVGAVVAKDTD---------------------------------------------------------------------------------------------------------------------------------------------------------------------------------------------------------------------------------
>MGYP001094675111	94	0.281	1.376E-16	15	117	305	19	118	168
---------------QEGVTGLETSIILIAFVVVASVFGYVVLTTGVFATEKSRDATTSGLNQIRTTLMQRGGVTAV-KSASTDTVDKLTLRVSTIASGEPIAFS--DLTILYQDANQ-------------------------------------------------------------------------------------------------------------------------------------------------------------------------------------------
>SRR5581483_8765821	94	0.338	1.376E-16	5	75	305	97	167	170
-----LRKLLGRVHDERGITGLETAIILIAFVVVAAVFAFVVLSTGLFSSERGKEAVYAGLAKTRGTMELSSGVVA-------------------------------------------------------------------------------------------------------------------------------------------------------------------------------------------------------------------------------------
>MGYP000285867409	94	0.269	1.376E-16	13	125	305	9	132	192
-------------KSKKAITGIETAIILIAFVIVAAAFAFIILSMGFFAGERAKGVISGGLKEAASAIELDGSVIAYGgrvtgsqgnfttsTTGTLNNVTSIVIYIKLSTGQQPMDLRVGRLTILY--ANTKTSIDNIY-----------------------------------------------------------------------------------------------------------------------------------------------------------------------------------
>MGYP000105992593	94	0.311	1.376E-16	5	94	305	125	211	212
-----MRRFHQHLHDERGITGLETAIVLIAFIVVAAVFAFVVLSTGLFSADRGKETVFAGLQKTRGSVTLAGGITAVSDG---TELTDVKFTLSL------------------------------------------------------------------------------------------------------------------------------------------------------------------------------------------------------------------
>GraSoiStandDraft_16_1057320.scaffolds.fasta_scaffold7850074_1	94	0.315	1.376E-16	12	140	305	8	134	241
------------RHTHRGIIGIESAIVLIAFVIVAAALAFVVLNMGFSTTQKAKTAIIAAVEEAGSSLEVAGKITGVGD-INTNVLNATSIPVKLVSGGASSNMDGNFTSIKVITSN--IEYDNVYKfGPLFVGTYDNATNA--------------------------------------------------------------------------------------------------------------------------------------------------------------------
>1502|scaffold304671_2|+655|00	94	0.453	1.376E-16	10	73	305	13	76	378
----------NIYHAQKGITGLETAIILIAFVVVAAVFAYTVLSAGLFSTQKSQEAVYSGLQQTQSTLELKGSV---------------------------------------------------------------------------------------------------------------------------------------------------------------------------------------------------------------------------------------
>MGYP000344900655	93	0.364	1.857E-16	12	85	305	11	84	86
------------KSEQEGITRLETAIVLIAFVVVSSVFAFAALSTGLFSSDKAKETIQAGLAETRGSMELKGSVILTATATTTGVV---------------------------------------------------------------------------------------------------------------------------------------------------------------------------------------------------------------------------
>MGYP001086406473	93	0.400	1.857E-16	13	77	305	19	83	120
-------------KQERGVTGLETAIILIAFVVVASVFAFTVLSTGIFSAERGKETIHAGLKGARSSLALKGSIVASG-----------------------------------------------------------------------------------------------------------------------------------------------------------------------------------------------------------------------------------
>MGYP001488289990	93	0.400	1.857E-16	13	77	305	19	83	140
-------------KQERGVTGLETAIILIAFVVVASVFAFTVLSTGIFSAERGKETIHAGLKGARSSLALKGSIVASG-----------------------------------------------------------------------------------------------------------------------------------------------------------------------------------------------------------------------------------
>MGYP001204728694	93	0.388	1.857E-16	11	77	305	17	83	162
-----------KLKQERGVTGLETAIILIAFVVVASVFAFTVLSTGIFSAERGKETIHAGLKGARSSMAIKGSVVANG-----------------------------------------------------------------------------------------------------------------------------------------------------------------------------------------------------------------------------------
>ETNvirenome_6_85_1030632.scaffolds.fasta_scaffold275094_1	93	0.319	1.857E-16	13	156	305	4	136	174
-------------RKKRGMVGIDTAIILISFVLVAAAVAFVVLDMGMTSATKAKQTMVNGLQEASTALEVNGEILGVVNGTGTG-IEEIAIPLGVTPGTGYVSFDTDTFVVSFTD--QYGTYPNIYSGVSHKLVTSST--------NLSSLYNNTVS----------------------------------------------------------------------------------------------------------------------------------------------------
>MGYP001296330705	93	0.268	1.857E-16	17	135	305	1	118	189
-----------------GITGLQTAIVLISFVIVSSVFAFAILSTGLFSAAKAKEAAVNSIESTASTLQHKGSIRAFESAGTADTIATITFRLATAASATEVSLLPSTTLVVYIDA-QNFKYALYEASGGVPATPD-------------------------------------------------------------------------------------------------------------------------------------------------------------------------
>MGYP000282920283	93	0.328	1.857E-16	15	157	305	7	136	207
---------------KKGMLGVESAIILIAFVIVAAAFSFMVVNMGLFATQRGRSVIQQGIQEASTPLMLDGSIMIRG--SSNNKADAIVIPLK-TLGVKYVPMANETTVVLLRVENHT-AYANIYNGINTTDPR---------GEDFTTLINGLGSG---------------------------------------------------------------------------------------------------------------------------------------------------
>1960|Ga0302252_1000008_356|-404955|00	93	0.285	1.857E-16	18	122	305	24	126	212
------------------FTGLEAALILIAFVVVAAVFSYTVLNTGFMVTQKSQSVIFRAVEQSTSTLEIPGTIYGIGDESSTTEIYKINFSCGIPLSGSPVDFE--KIVLTYSNSSWLETLD--------------------------------------------------------------------------------------------------------------------------------------------------------------------------------------
>MGYP000573481112	93	0.322	1.857E-16	12	131	305	8	126	235
------------RKQRRGILGIESAIVMIAFVVVAAALAFVVLNAGFGTTQKSKTTINEGLQAATGAVEVAGLVTGQDRAATTpEKLEFYSIPIKLASGANAVNLQKELTAVRYFS--NSIKYDNIYKGPVRT-----------------------------------------------------------------------------------------------------------------------------------------------------------------------------
>MGYP001334776775	93	0.390	1.857E-16	14	77	305	82	145	240
--------------NERGVTGLETAIILIAFVVVASVFAFTVLSIGIFSSERGKETVFAGLEEAQGTLEPKGRVIANG-----------------------------------------------------------------------------------------------------------------------------------------------------------------------------------------------------------------------------------
>25886|scaffold127666_2|-203|00	93	0.354	1.857E-16	10	88	305	13	91	363
----------NIYKEQKGITGLETAIILIAFVVVAAVFAYTVLSAGLFSTQKSQEAVYSGLQETQNTLVVKGGVLSVAEPKFTDTADAV------------------------------------------------------------------------------------------------------------------------------------------------------------------------------------------------------------------------
>MGYP001042364410	93	0.346	2.507E-16	15	90	305	11	88	90
---------------QQGITGLETAIILIAFVVVASVFAFTVLSTGIFASERSKETVFAGIEEAQSTIEPRGSIVAFkaKLPDSTSTNFKITF----------------------------------------------------------------------------------------------------------------------------------------------------------------------------------------------------------------------
>ETN02SMinimDraft_4_1059925.scaffolds.fasta_scaffold356663_1	93	0.308	2.507E-16	18	111	305	18	110	191
------------------FTGLEAAIVLIAFVVVAAVFSYVVLGAGFYTTQKSQETVYKSVEQATSNIQMVGNVYGIA-STGSSAIDSIVFTIGLTPGAPTADLTKMTVVYS-------------------------------------------------------------------------------------------------------------------------------------------------------------------------------------------------
>MGYP000580741880	93	0.363	2.507E-16	13	133	305	7	122	221
-------------KDKRGIVGIEASIVLIAFVVIAAALACVVINMGFYSSQKVKDTINRGVNEASSSLQLDGQVIGKTN--STRHLIIIVLPVKVSVGRSEVDLNANTTVVS---IEGRTCLLDVYKGVLNESD---------------------------------------------------------------------------------------------------------------------------------------------------------------------------
>GraSoiStandDraft_24_1057298.scaffolds.fasta_scaffold08943_6	93	0.238	2.507E-16	15	138	305	17	181	221
---------------RSGITGLETAIVLIAFVVVAAVFAFTVLTTGLFTSEKAKETVMSGVS-SQSSLELVGSVIAGGTNLGDGCrnaagpvgnpppvagagtspfedletcdmdwngwdanppqihVQTIRFTLKPALGAAKIPLNPSDLLVTYSDGRvaELFTFVNARGGT--TVTPDNAD----------------------------------------------------------------------------------------------------------------------------------------------------------------------
>1319|scaffold_45045_c1_3|+759|00	93	0.271	2.507E-16	0	139	305	0	170	263
MEVVKTNKWKIRRKDllksKAAMTGIETAIILIAFVIVAASFAFVVLNMGFFTAQRSKTVIGSGLAEASSAIEIDGSVIAYGIPGPYASVqelpsemsseggtiqslednneeyrygfaYRIVIYVKLSSGRQPVEYTRGKMVITFT--NPRVSIDNIYPEATDSDELSKLEN---------------------------------------------------------------------------------------------------------------------------------------------------------------------
>SRR3989304_878686	93	0.330	2.507E-16	5	129	305	33	157	270
-----LIQKWHKNNTHRALIGLESAIILIAFVLVAVALAFVVLNMGFSTAQKAKTTIISTMTTTDSSLEIEGGVIASSyrPPGGPPSLNVTSIPIKVTAGGESVNLAPSDTAVKYLS--NQITYDDIYNGTL-------------------------------------------------------------------------------------------------------------------------------------------------------------------------------
>10832|scaffold85478_2|-109|00	93	0.292	2.507E-16	12	134	305	6	124	396
------------RRSRRGIVGIEAAIVMIAFVVIAAAFAFMVVNMGLTSTQRSQEAIQQGLKEASCPLTIDGSILLKSVEAND--VRYVIVPLK-VLGVKYVPMWTNETVVSMKVGSRT-AMANMYSGINHDVDP--------------------------------------------------------------------------------------------------------------------------------------------------------------------------
>MGYP001150776202	93	0.325	3.384E-16	6	85	305	4	89	101
------WKRWMRKHmgtlllDQRGITGLETAIVLIAFVVVAAVFAFTVLTTGLFTSEKAKETALAGVAASSATLAVKGSVTAISFGGGTGLV---------------------------------------------------------------------------------------------------------------------------------------------------------------------------------------------------------------------------
>MGYP000896134470	93	0.297	3.384E-16	12	105	305	8	101	112
------------RKDEKAFTGLESAIVLTAFVVVAAVFSYVVLGAGITASDTAKKTIDEGVKKTTSSLELAGDVIAKGTPGDAPRVDNIIVTLQLTAGQSPAPATP-------------------------------------------------------------------------------------------------------------------------------------------------------------------------------------------------------
>MGYP001140504003	93	0.235	3.384E-16	3	116	305	13	169	171
---RKIRRERELRMDTKGFTGLEAGIVLTAFVVIAAVFSYVVLNAGFFSIQKTEEVIHTGIKQATSSAELAGDVIGHGwrygyvnnsasgydgtwdsgatsnpgyNYPGyyawnypdeaskyqadTTNLTVVEFYLQLSTSGEPLSLSPTKLTIGYSDKN--------------------------------------------------------------------------------------------------------------------------------------------------------------------------------------------
>ETNmetMinimDraft_25_1059894.scaffolds.fasta_scaffold1520231_1	93	0.340	3.384E-16	12	105	305	12	104	188
------------HRGQKGITGLETAIILIAFVTVAAVLAYSVLSAGIFSSERGKEAVYQGLETAQATMKVTSSVYATGNTISHT-LENVSFQLSSVLQDQDVDMAK-------------------------------------------------------------------------------------------------------------------------------------------------------------------------------------------------------
>MGYP001285498718	93	0.353	3.384E-16	13	77	305	17	81	198
-------------RQQRGVTGLETAIILIAFVVVASVFAFTVLSTGIFSSERGKETVFAGLEEAQGTIEPRGRITANG-----------------------------------------------------------------------------------------------------------------------------------------------------------------------------------------------------------------------------------
>GraSoiStandDraft_23_1057293.scaffolds.fasta_scaffold3927178_1	93	0.259	3.384E-16	14	133	305	3	126	209
--------------RRRGMTGLETAIILVAFVITAAAFAFVVLNMGFLTAEKAQSVIATGISEASSSMLIDSGLVGYFSNTtlvpvtqADVCLTKVVFYIKLSQGHEPIDVDDARLVATYTNSR---CHAVIYSSSVTNGT---------------------------------------------------------------------------------------------------------------------------------------------------------------------------
>MGYP001118376190	93	0.333	3.384E-16	13	135	305	7	125	209
-------------KNKRGIVGIEAAIVLIAFIIIAAALSYVVINMGFYTTQKTKEAMAAGLEESMTALQLDGIITAKTN--SSGYIEYMAVPVKLSAGRASIDLGESAVVVSVYLPNS--TLMNIHKGGIATDKTD-------------------------------------------------------------------------------------------------------------------------------------------------------------------------
>1353|scaffold_102326_c1_2|+472|00	93	0.203	3.384E-16	8	116	305	4	129	243
--------KKSLRKDERGFTGLEAGIVLTAFVIIAAVFSYVVLNAGFFSSQKAEEVVHTGIEQVTSSFEPAGDVIAHgwtynasgktyydatggtwGYETDSTNLTVVQLYLTLTAGQTAMDMD--KLTIAYSDRD--------------------------------------------------------------------------------------------------------------------------------------------------------------------------------------------
>SRR3989338_138696	93	0.325	3.384E-16	5	167	305	29	191	264
-----LIQKGHKNNSHRALIGLESAIIIIAFVIVVAGLAFVVINMGLSTSQTAKTAIRSTMTSASSSLEPEGKVIASSYRPpvGEPSLNVTSIPIRIAAGGESVNLDPTVTAVKYLS--NQITYDNIYSGTLmASGIFSSLKTAT-AQALVLGYIDRDPFTGAGPGNDDWP-----------------------------------------------------------------------------------------------------------------------------------------
>SRR5574340_988990	93	0.314	3.384E-16	5	128	305	54	174	286
-----MNSTTRSRKTRRGVIGIESAIVMIAFVIVAAALAFVVLNMGFSTTQKAKTAISSSVSESSSALEIAGKVTGVGDVV-NNKLNATVIPLKVAGGGDAVSLDPALADIKYYS--NTVRYDNIYKST--------------------------------------------------------------------------------------------------------------------------------------------------------------------------------
>DeetaT_5_FD_contig_31_521321_length_203_multi_6_in_0_out_0_1	93	0.357	3.384E-16	13	82	305	12	81	351
-------------RQERGVTGLETAIIMIAFVVVASVFAFTVLSSGIFAAERGKETIHAGLKGARSSLEIKGSVVANGITDKT------------------------------------------------------------------------------------------------------------------------------------------------------------------------------------------------------------------------------
>SRR5689334_4790946	92	0.277	4.568E-16	23	120	305	0	99	102
-----------------------TAIILIAFIVVASVFAFTILSAGTASTQRGSEAINAGLSSVQSSMEIKGSIVA-MDGAGSGNVESIVFTLGQVSGGDPIDMTADAnkvVVIGYRDGTQFVN----------------------------------------------------------------------------------------------------------------------------------------------------------------------------------------
>MGYP000986064364	92	0.318	4.568E-16	13	100	305	20	100	107
-------------KDQAGITGLETAIVLIAFVVVAAVFAFTVLTTGLFTSEKAKETTMAGVTSANSSLELVGGVIAGGTNIGTTCR-------TPAAAGNP------------------------------------------------------------------------------------------------------------------------------------------------------------------------------------------------------------
>SRR4030042_78445	92	0.278	4.568E-16	15	123	305	10	124	127
---------------ERGITGIETAIILVAFVITASAFSFVILNVGFLTSDKAQTTVITSMKETSSALLADVGVTGYFSNTTEGnqdevCLEEIIFYIRLAQGHEPVDCSDAKMVMTYTNlRGHAVIYSN-------------------------------------------------------------------------------------------------------------------------------------------------------------------------------------
>UPI0006591AB7	92	0.363	4.568E-16	12	77	305	18	83	154
------------RRTELGVTGLETAIILIAFVVVASVFAFTVLSTGIFASERGKETVYAGLQQTSGSIEIKGSVIASG-----------------------------------------------------------------------------------------------------------------------------------------------------------------------------------------------------------------------------------
>MGYP001380146662	92	0.320	4.568E-16	13	115	305	5	104	158
-------------RNEPAFTGLEAAIVLIAFVVVAAVFSYVALGAGFFTTQKAQATIHTGVDQASAGLA-AGTVMGIAIADPPARLTYVNVSVTITAGGTPLDLS--RMVVSYADD---------------------------------------------------------------------------------------------------------------------------------------------------------------------------------------------
>ABLV01.1.fsa_nt_gi|185923476|gb|ABLV01196309.1|_1	92	0.348	4.568E-16	13	164	305	3	148	164
-------------RNRKGMVGIDTAIILIAFVLVAAAVAFVVLDMGMTSAQKAKQTMENGLQQASTALQVNGEVMAYVNT--NGYVQDIFIPLGVTPGTGYVSFAKNLLSVSLIAGN--MSYANIYNGVNETTLNSGTSNLAAIAHYYDN--NNSTSGEVLAVVY--------------------------------------------------------------------------------------------------------------------------------------------
>MGYP000333099052	92	0.406	4.568E-16	14	77	305	12	75	181
--------------DQRGITGLETAIVLIAFVVVSSVFAFAALSTGLFSSDKAKETITAGLAETRGTLEQKGSIILTG-----------------------------------------------------------------------------------------------------------------------------------------------------------------------------------------------------------------------------------
>SoimicmetaTmtLPB_FD_contig_31_26041074_length_291_multi_3_in_0_out_0_2	92	0.268	4.568E-16	15	137	305	5	138	207
---------------RRGMTGLETAIILVAFVITAAAFAFVILNMGFLTAEKAQSVISSGMSEASSSMLIDSGLVGYFSNTtvapvsqADVCLTKVVFYIKLSQGHEPIDVDSNRLVATYTSSRCHgeVYQQNGTIMTIkrITGDADTL-----------------------------------------------------------------------------------------------------------------------------------------------------------------------
>GraSoiStandDraft_32_1057276.scaffolds.fasta_scaffold2819403_2	92	0.350	4.568E-16	0	133	305	0	124	213
MFAKKLFK------NRKGIVGVEAAIVLIAFLIIAAALSYVVINMGFYTTQKTKETMQTGLDESLTALQLDGVVTARTN-QSSAHILYILVPVKLSAGKGAVDLGTSSVVVSVYLPN--ATLMNIYQGATSTST---------------------------------------------------------------------------------------------------------------------------------------------------------------------------
>APLak6261671648_1056085.scaffolds.fasta_scaffold156331_1	92	0.302	4.568E-16	13	154	305	5	141	220
-------------KNRKGLTGIETAIIVIAFVIAASVFAFAVLNMGLLTTSKAQEAIVSGVGQAQSSMKITSVYAYADGTGASAKVKGLAMLVQIS-GTQSVDFTASKIAISYKNDRISIADVYTSDHFLNSTEFANDT----YKGDLRTLVNST------------------------------------------------------------------------------------------------------------------------------------------------------
>MGYP000138549009	92	0.358	4.568E-16	5	81	305	0	77	244
-----MFKRAkALLRDESGITALETAIILIAFVVVAAVFAFTILSAGTVSTEKGKEAIYSGLQEVSSSLELRGSVLAISNTVG-------------------------------------------------------------------------------------------------------------------------------------------------------------------------------------------------------------------------------
>MGYP000748001155	92	0.412	4.568E-16	15	77	305	21	83	259
---------------QRGVTGLETAISLIAFVVVASVFAFTVLSTGIFSAERGKETIHAGLRGARSSLELKGSVVAEG-----------------------------------------------------------------------------------------------------------------------------------------------------------------------------------------------------------------------------------
>SRR3990172_7153106	92	0.288	4.568E-16	12	145	305	50	181	272
------------RHTHRGIIGIESAIVLIAFVIVAAALAFVVLNMGFSTTQKAKTAIIAAVEEAGSSLEVAGKITAVGDVD-NNVLNATTIPLKIVSGGANSNMDGNFTSIKVITSN--VEYDNVYtFGPLFVGTYSNASEAWNAAE---------------------------------------------------------------------------------------------------------------------------------------------------------------
>MGYP001457556856	92	0.457	6.164E-16	13	71	305	16	74	87
-------------RDERGITGLETAIVLIAFVVVSSVFAFAALSTGLFSSDKAKETISAGLAEARGTLELKG-----------------------------------------------------------------------------------------------------------------------------------------------------------------------------------------------------------------------------------------
>MEHZ01.3.fsa_nt_MEHZ010821790.1_2	92	0.294	6.164E-16	10	104	305	2	95	190
----------QLKKDNEAFTGLEASMVLIAFVVVASVFSYVMLGAGFFSTQKSQQVIQAGIGQTSGNIALKGEIFGIADN-NTATIEKIQFGVGPAIAGTNVDFS--------------------------------------------------------------------------------------------------------------------------------------------------------------------------------------------------------
>UniRef100_UPI000FFE69B4	92	0.300	6.164E-16	15	114	305	22	120	202
---------------DEAFTGLEAAIILIAFIVVASVFSFVVLGSGFFATQKSQEVIHAGIEQSGNALALGGTVVCQGDPSG-GKVGKVEINLETASKGTGVDMTRVSYRIALHD----------------------------------------------------------------------------------------------------------------------------------------------------------------------------------------------
>MGYP001318083083	91	0.394	8.317E-16	14	84	305	44	114	169
--------------DQNGITGLETAIVLIAFVVVAAVFAFTVLTTGLFTSEKAKETALEGVSSAGGSLELIGSVVAGGTNIGTTC----------------------------------------------------------------------------------------------------------------------------------------------------------------------------------------------------------------------------
>MGYP000262157565	91	0.375	8.317E-16	5	74	305	0	71	178
-----MLDRFLKRmhKGEKGITGLETAIILIAFVVVSAVFAYTVLSAGIFTTQKSQETIYSGLTQAASSMEMKGGVV--------------------------------------------------------------------------------------------------------------------------------------------------------------------------------------------------------------------------------------
>YelNatsi3bottle8_1022550.scaffolds.fasta_scaffold02894_1	91	0.248	8.317E-16	12	135	305	1	121	195
------------KKNENAFTGLEAAIVLIAFVVVAAVFSYVMLGAGFFTAQEAQTVVHTGMGQASSSIEVLGEVYGFnGTSTENSSIVNITYTIGLTSGNTPMDMARMRVTLATPDYREILTLQN----DTGIGDPD-------------------------------------------------------------------------------------------------------------------------------------------------------------------------
>D5U2X5	91	0.385	8.317E-16	15	110	305	2	94	207
---------------KKGIVGIEAAIVLIAFVIVAAALAFVVINMGMYTTQKSKEVMQQGLNEATTALEVDGTVLGYGDTNG---ITRIYIPLKVSPGQLAVDFSNDKIDI--------------------------------------------------------------------------------------------------------------------------------------------------------------------------------------------------
>MGYP000153167276	91	0.318	8.317E-16	13	103	305	8	98	217
-------------RKRRGFTGLEAAIVLTAFVVVAAVFSYVVLNAGFFTTQKSKEVVHTGVEQATSSVELAGDVIGYGWKKSPGSGDSGNITLGFIDDGTFYDM---------------------------------------------------------------------------------------------------------------------------------------------------------------------------------------------------------
>SRR5574338_343985	91	0.315	1.122E-15	12	135	305	0	127	132
------------RQSHRGVIGVESAIVMIVFVIIAAALAFVVLNLGFSTTQKAKTTIVSSLGEASSSLEVSGKVTGTGCTTAaggcstTPRLNVTAIPIKIASGGESVNLALATASIKYLS--NSIQYDNIYTGPLSAVETD-------------------------------------------------------------------------------------------------------------------------------------------------------------------------
>SRR3970040_1729645	91	0.300	1.122E-15	12	81	305	57	126	136
------------RRGERGITGLETAIILIAFVVVATVFAFIVLTTGIFSAERGKETVFAGLAKARGTMEVRGGIVVTDDDAA-------------------------------------------------------------------------------------------------------------------------------------------------------------------------------------------------------------------------------
>MGYP001392285501	91	0.294	1.122E-15	15	116	305	9	108	150
---------------DNAFTGLEAAIVLIAFVVVAAVFSYVLLGAGFYTTQTAQEAVHSGVAQASSSLEIVGDMLAIAEGTNPTRLTYVNTSVALTAGGTSMDLT--QMVISCADNN--------------------------------------------------------------------------------------------------------------------------------------------------------------------------------------------
>MGYP001108509172	91	0.244	1.122E-15	5	125	305	0	126	213
-----MRSCTKCNGYRRGITGIETAIILVAFVITASAFSFVILNVGFLTSDKAQTTVITSMRETTSALLVDAGITGYFSNTtvanqDEVCLEEVVFYIRLAQGHEPVDCSDTKLVMTYTNmRGHAVVYSNTF-----------------------------------------------------------------------------------------------------------------------------------------------------------------------------------
>MGYP001432798790	91	0.333	1.122E-15	12	116	305	4	107	226
------------RLNKKGMTGIETAIIVIAFVIAASVFAFAILNMGLLTTSKAQEAIVSGVSQAQSSMKIT-SVYAYSDSTGADARANGIVMIVQPSGTASVDFGHSRTAISYKNEN--------------------------------------------------------------------------------------------------------------------------------------------------------------------------------------------
>MGYP001119341282	91	0.402	1.514E-15	5	76	305	2	73	76
-----MRLVQRLRTDQSGITGLETAIILIAFVMVASVLAYVVLTAGLYSSQKAKEAVHAGLEEVSATVEIKGDVIAK------------------------------------------------------------------------------------------------------------------------------------------------------------------------------------------------------------------------------------
>SRR5512145_2275605	91	0.308	1.514E-15	18	111	305	10	102	190
------------------FTGLEAAIVLIAFVVVAAVFSYVILGAGFYTTQKSQETVYKSVEQATSNIMVAGTVYGIASEPASG-IDTIDFAITLTPGAPDADLSKMSVMFS-------------------------------------------------------------------------------------------------------------------------------------------------------------------------------------------------
>EndMetStandDraft_9_1072997.scaffolds.fasta_scaffold5205736_1	91	0.307	1.514E-15	27	117	305	0	90	196
---------------------------LIAFVVVAAVFAFTVLTTGLFTSEKAKETALAGVATTSSSLTVKGNVIAQTDGAAPDVVERIRIKLATATGVERVEFIPSDIIITYLDDQN-------------------------------------------------------------------------------------------------------------------------------------------------------------------------------------------
>MGYP000744509360	91	0.387	1.514E-15	27	136	305	0	109	199
---------------------------MIAFVVVAAALAFVVLNMGMFTTQRARETINSGLAHASSALEVDGSITALVNSNGNG-VELISIPIRLAPGKDSVDLNPEKLTVAlFVTGTQNIAYENIYSKVFTAEEWSS------------------------------------------------------------------------------------------------------------------------------------------------------------------------
>APLow6443716910_1056828.scaffolds.fasta_scaffold972670_1	91	0.285	1.514E-15	13	110	305	1	95	201
-------------KRDNAFTGLEAAIVLIAFVVVAAIFSYVLLGAGFFATQKAQEVTYAGIKQATSNAVIDGSLYA---NTKDDRLDGLMFNVRIPLGGEAIDMSTTTFIF--------------------------------------------------------------------------------------------------------------------------------------------------------------------------------------------------
>MGYP001410750124	91	0.236	1.514E-15	14	123	305	55	163	237
--------------DDRAFTGLEAAMVFIAFIVVASVFAYVALGAGFITTQKAEQTVYSAVQHVGSAIQVVEPVMIQASADG-QHIRYIVIMIRGPQGGADIDVGKVTITVSTSDAMQTYTCAD-------------------------------------------------------------------------------------------------------------------------------------------------------------------------------------
>SRR5208337_3787743	91	0.280	1.514E-15	13	144	305	48	174	278
-------------HQKRGIVGLETAIILIAFVIIAAAFSFMVVNQGLFATQRGQTVIQQGLQEASSPLLVDGTILVRTTPAG-QAVNLVVVPVE-AFGVNVVNMGKNQTSVMLNIGDQ--AWANAYLGPLYVG-YVDQSNGTSYN----------------------------------------------------------------------------------------------------------------------------------------------------------------
>MGYP001497708753	91	0.277	1.514E-15	4	84	305	1	83	309
----KMIRSLMRKasRDERGITGLETAIILIAFVVVATVFAFIVLTTGIFSAERGKETVFAGLQKARGTREVRVGIVVDRDTGSFSA----------------------------------------------------------------------------------------------------------------------------------------------------------------------------------------------------------------------------
>23244|Ga0272441_11270632_1|+217|01	90	0.408	2.042E-15	6	76	305	29	99	110
------LKIIMRHDGQRGITGLETAIVLIAFVMVASVFAYVVLSAGLFSSQKAKEAVYQGMSQTSGSVSLKGNVYAR------------------------------------------------------------------------------------------------------------------------------------------------------------------------------------------------------------------------------------
>MGYP000022816111	90	0.329	2.042E-15	14	95	305	16	96	112
--------------DQRGITGLETAIVLIDFVVVASVFVFAVLNVGLLSSQKSEQAALGGREATSASLSIRGDVIASAN-AGKTAIDTVRFNLAPA-----------------------------------------------------------------------------------------------------------------------------------------------------------------------------------------------------------------
>3300026108.a:Ga0208391_1000117_41	90	0.320	2.042E-15	14	94	305	46	125	131
--------------DQRGMSAIETSIVLIAFVVVASVFGFAMLNTGLMSSEKEQKAVQAGIDETSSNLILRGGVLAIGN-GGKTGIDTIKFYLTP------------------------------------------------------------------------------------------------------------------------------------------------------------------------------------------------------------------
>MGYP001161237712	90	0.318	2.042E-15	13	103	305	14	103	133
-------------KDERGITGLETAIILIAFVVVAAVFAFAILNAGLGATSNAEDAITTAQSETQSTLAPRGDVILVAKDD-LSTVNVIKFKLAPSPGAKAISL---------------------------------------------------------------------------------------------------------------------------------------------------------------------------------------------------------
>MGYP001480870284	90	0.340	2.042E-15	13	100	305	34	116	135
-------------RDQSGITGLETAIVLIAFVVVAAVFAFTVLTTGLFTSEKAKETAMAGVTSAGGNLELVGSVTAGGSNIGQTCR-----QVEAGVGGTP------------------------------------------------------------------------------------------------------------------------------------------------------------------------------------------------------------
>MGYP001120906300	90	0.283	2.042E-15	14	160	305	1	152	200
--------------NRRGLTGLETAIILVAFVITASAFAFVVLNMGMLSADQAQSVISSSVEETSAALMMDTDIIGTFSNTtgaqSTICLTKATFYVRLSQGDSPIDMDDSKVVITFTKPR---CHTDIYdsNGTITTITPvaGDSDSMLEVGEKFKIVIDFTQIDKAT------------------------------------------------------------------------------------------------------------------------------------------------
>18715|scaffold984680_1|-22|01	90	0.297	2.042E-15	11	104	305	19	110	209
-----------RGLSEAGFTGLEAAIVLIAFIVVASVFAYVALQAGFSSAQRSQSVIHQGIQEAGSSCTVTGTIYGISSAPGF--IESVIIPVGLTAGNEPIDMT--------------------------------------------------------------------------------------------------------------------------------------------------------------------------------------------------------
>3300026518.a:Ga0256829_1000682_18	90	0.335	2.042E-15	13	146	305	4	132	210
-------------RKKRGMVGIDTAIILIAFVLVAVAVAFVTLDMGMTSATKAKQTMVNGLQEASTALQVNGEVLGVTNSSGD--VEEVAIPLGVTPGSGYVSFDNTTFSVSVVD--QYGSYPNVYVGVVGTIGSTTNLSALY-NGQ--------------------------------------------------------------------------------------------------------------------------------------------------------------
>SRR5271157_518457	90	0.291	2.042E-15	0	143	305	7	143	220
MKIRKSRVRFMKR--NRGMVGIEAAIVLISFVIIAAAFAFMVVNMGLFATQSAKNTIQQGISEASSPLLTDGSIYVRA---SSQRVDALIIPLK-TIGTAYVSMAQNSTIVTLTVQNRT-AVANVYEGINSTDPYSASFDTLTA-----------------------------------------------------------------------------------------------------------------------------------------------------------------
>MGYP000725228410	90	0.290	2.042E-15	13	137	305	7	133	238
-------------KDKRGMVGLEAAIVLIAFVIVAAAFSFMVVNMGLYATQRGRDVIQQGIKEAGCPLTMDGTILVKASNES-GKAKAFIIPLK-TMGTKWVSMWKNETVVSLMVGNT--AWANIyqgvgvYNGTETQIDPSNL-----------------------------------------------------------------------------------------------------------------------------------------------------------------------
>MGYP001206084996	90	0.390	2.042E-15	14	77	305	3	66	239
--------------DQRGITGLETAIILIAFVVVAAVFAYTVLSAGTFSAEKGKEAIHSGLETARSSMKVVGNISAKG-----------------------------------------------------------------------------------------------------------------------------------------------------------------------------------------------------------------------------------
>MGYP001317057933	90	0.352	2.754E-15	15	82	305	13	80	100
---------------ERGVTGLETAVILIAFVVVASVFAFTVLSTGIFSAERGKETIHAGLTGARSSMELKGSIVSNGTADQT------------------------------------------------------------------------------------------------------------------------------------------------------------------------------------------------------------------------------
>B8GGI7	90	0.278	2.754E-15	15	111	305	1	96	186
---------------DDAFTGLEAAIVLIAFVVVSAVFSYMVLSAGFYATQKVQEVVHAGVDQTGSTLQISGDVYGSADSPG-GPVTMLTIMLKNGVPYGSVDLNKTTFIIS-------------------------------------------------------------------------------------------------------------------------------------------------------------------------------------------------
>GraSoiStandDraft_13_1057314.scaffolds.fasta_scaffold3269151_1	90	0.297	2.754E-15	18	111	305	18	110	200
------------------FTGLEAAIVLIAFVVVAAVFSYVVLGAGFYTSQKSQETVYKSVEQATSNIQMVGNVYGIA-STGSSAIDSIDFSVALTPGAPTADLTKMTVMYS-------------------------------------------------------------------------------------------------------------------------------------------------------------------------------------------------
>A0A101GR10	90	0.297	2.754E-15	10	103	305	12	103	203
----------HRGLPETGFTGLEAAIVLIAFVIVAAVFAYVVLTTGILFSGESQSTIHQGIREAGSSVTVTGMVYGVSNTPG--YIDSVIVPVGLTAGSEPIDF---------------------------------------------------------------------------------------------------------------------------------------------------------------------------------------------------------
>MGYP000518716441	90	0.307	2.754E-15	12	125	305	8	118	230
------------RHTHRGIIGIESAIVLIAFVIVAAALAFVVLNMGFSTTQKAKTAIIAAVEEAGSSLEVAGKITAAGWVTQD-SLNATNIPLKIVSGGATSNLDGNFTSIKYISDN--VEYDNVY-----------------------------------------------------------------------------------------------------------------------------------------------------------------------------------
>3300014914.a:Ga0164311_10000108_16	90	0.371	2.754E-15	8	77	305	1	70	244
--------RKNIFNNKRGFTGLEAAIVLTAFVVVAAVFSYVVLNAGFFTTQKSKEVVHTGVEQATSSIELAGTVIGHG-----------------------------------------------------------------------------------------------------------------------------------------------------------------------------------------------------------------------------------
>SRR4030042_1241084	89	0.415	3.714E-15	12	76	305	32	96	100
------------RKNERGITGLETAIILIAFVIVASVFAYVVLSAGLFSSQQAKEAVNAGLDATMATVEIRGDIIAK------------------------------------------------------------------------------------------------------------------------------------------------------------------------------------------------------------------------------------
>MGYP000181828523	89	0.347	3.714E-15	14	104	305	37	127	128
--------------DQRGITGLEPAIVRISLGVVASVLAFAVLNTGLLSSEKRKEAAFGGLEETSATLSIRGNVIAAANS-GKTAIDNLKFNFTPtSTSSESVDLS--------------------------------------------------------------------------------------------------------------------------------------------------------------------------------------------------------
>HubBroStandDraft_4_1064222.scaffolds.fasta_scaffold3638610_1	89	0.287	3.714E-15	13	111	305	1	101	165
-------------KKDNAFTGLEAAIVLIAFVVVAAVFSYVLLGAGFFATQKAQEVTYSGIQQTTSNMYLVGQVYGNVQPDSDGvnVLSTINLKLGIPEGGQPQDISQIQLLFS-------------------------------------------------------------------------------------------------------------------------------------------------------------------------------------------------
>OM-RGC.v1.027928056	89	0.333	3.714E-15	16	140	305	0	122	229
----------------RGIIGIESAIVLIAFVIVAAALAFVVLNMGFSTTQKAKTAIIAAVEEAGSSLEVAGKITAVGDID-NNVINATSIPVKIVSGGSSSNMDGNFTSIKVITSD--IEYDNVYtFGPLFVGTFDNATNA--------------------------------------------------------------------------------------------------------------------------------------------------------------------
>18781|Ga0209431_12133367_1|-3|11	89	0.328	5.008E-15	3	74	305	39	111	113
---KKLLQVFRRTaQEEEGITGLETAIILIAFVVVATVFAFVVLTTGIFSSERGKETVFAGLQKARGTMEVRGGVV--------------------------------------------------------------------------------------------------------------------------------------------------------------------------------------------------------------------------------------
>A0A2A4S9N1	89	0.320	5.008E-15	14	94	305	46	125	130
--------------DQRGMSAIETSIVLIAFVVVASVFGFAMLNXGLMSSEKEQKAVQAGIDETSSNLILRGGVLAIGN-GGKTGIDTIKFYLTP------------------------------------------------------------------------------------------------------------------------------------------------------------------------------------------------------------------
>MGYP001502650864	89	0.340	5.008E-15	13	99	305	26	116	140
-------------HDESGITGLETAIILIAFIVVAAVFAFTVMTTGLFSSERAKTVALSGLSEAASSLTLKGPVSAEAHNIGQPYGQvpvKLVFQVGLSMcGGE-------------------------------------------------------------------------------------------------------------------------------------------------------------------------------------------------------------
>ERR1035437_738079	89	0.333	5.008E-15	10	102	305	16	106	149
----------NLLSGQKGMTGLETAIILIAFVTVASVLAYSVLSAGIFSAEKGKATVYAGLQQAQASLDVKGTVIGQSDD--NLKLSTLTINLGLVNPAEQVD----------------------------------------------------------------------------------------------------------------------------------------------------------------------------------------------------------
>UPI0007F4B8AB	89	0.400	5.008E-15	27	125	305	0	98	199
---------------------------MIAFVVVAAALAFVVLNMGMFTTQRARETINSGLAHASSALEVDGSITALVNSNGNG-VELISIPLRLAPGKDSVDLNPEKLTVAlFVTGTQNLAYENIY-----------------------------------------------------------------------------------------------------------------------------------------------------------------------------------
>V4JQ72	89	0.338	5.008E-15	13	147	305	6	140	214
-------------RNRRAMVGVDTAIILIAFVLVAAAVAFVVLDMGMTSAQKAKQSMENGLQQASTALQVNGEVMAYVNT--NGYVQDIYIPLGVTPGTGYVSFAKNLLSVSLIAGN--MSYANIYNGVNETTLGNSTSNlsaiASYYDNNY-------------------------------------------------------------------------------------------------------------------------------------------------------------
>D5U1N2	89	0.386	5.008E-15	15	110	305	2	102	214
---------------KKGIVGIEAAIVLIAFVIVAAALAFVVINMGMYTTQKSKEVMQQGLNEATTALEVDGSVLGYVIDTDAGApvvpgIQYIYIPLKVSPGQLAVDFSSSKIDI--------------------------------------------------------------------------------------------------------------------------------------------------------------------------------------------------
>SRR3989304_1087126	89	0.365	5.008E-15	12	74	305	138	200	216
------------RRGEDGITGLETAIILIAFVVVATVFAFVVLTTGIFSAERGKETVFAGLQKARGTMEVRGGVV--------------------------------------------------------------------------------------------------------------------------------------------------------------------------------------------------------------------------------------
>LauGreDrversion4_2_1035121.scaffolds.fasta_scaffold924131_1	89	0.360	5.008E-15	5	77	305	0	74	238
-----MVRRILRslSRGEQGITGIETAIILIAFVVVASVFAYTVLSAGIFSSEKGKEAVHSGLETSRSSMELVGSVKALA-----------------------------------------------------------------------------------------------------------------------------------------------------------------------------------------------------------------------------------
>MGYP000645615147	89	0.371	5.008E-15	8	77	305	4	73	300
--------RISIRRDRRGFTGLEAAIVLTAFVVVAAVFSYVVLNAGFFTTQTSKEVIHTGVEQATSSAELAGNVYGHG-----------------------------------------------------------------------------------------------------------------------------------------------------------------------------------------------------------------------------------
>MGYP001191937735	89	0.352	5.008E-15	15	82	305	13	80	306
---------------ERGVTGLETAVILIAFVVVASVFAFTVLSTGIFSAERGKETIHAGLTGARSSMELKGSMVSNGTADQT------------------------------------------------------------------------------------------------------------------------------------------------------------------------------------------------------------------------------
>MGYP001140090859	89	0.323	6.752E-15	4	68	305	38	102	103
----RMFRNVTQESSERGITGLETAIILIAFVVVASVFAFTVLSTGIFASERSKETVFAGIQETKSSLE--------------------------------------------------------------------------------------------------------------------------------------------------------------------------------------------------------------------------------------------
>MGYP001006684085	89	0.478	6.752E-15	10	78	305	9	77	117
----------NLYSDRKGITGLETAIILIAFIVVAAVFAFTVMTTGLFSTEKAKTTAQAGIAEASSTFAPKGGVIAASN----------------------------------------------------------------------------------------------------------------------------------------------------------------------------------------------------------------------------------
>3300005298.a:Ga0071330_1084926_8	89	0.300	6.752E-15	15	134	305	53	168	301
---------------KRAIVGLEAAIVLIAFVIIAAAFSFMVINQGLYATERGKVVIQEGLKQASTPLTVDGTPFVRTTPDG-KAVDVIIIPVK-AFGVKFVAVGRNQTVVMLKIGQK--AWANLYLGVLYTGHP--------------------------------------------------------------------------------------------------------------------------------------------------------------------------
>MGYP000185602282	89	0.303	6.752E-15	1	132	305	27	157	351
-NLGEVMGRYTRKL-RRGIVGVEAAIVLIAFVIISAAFAFMVINMGLFATQRSKDTISQGLREASSPLQVDGSIFVRTTSDLDVNASIIPLR---SMGVKYVPVGKDETVVSLSivyREGSSKSFANIYYGVVDSD----------------------------------------------------------------------------------------------------------------------------------------------------------------------------
>MGYP001168071155	89	0.369	6.752E-15	13	77	305	40	104	379
-------------RQERGVTVLETAIIMIAFVVVASVFAFTVLSSGIFAAERGKETIHAGLKGARSSLEVKGSVVATG-----------------------------------------------------------------------------------------------------------------------------------------------------------------------------------------------------------------------------------
>MGYP000588148712	88	0.342	9.102E-15	5	77	305	0	72	88
-----MRNKKSMIKDKRAFTGLEAAIVLTAFVVVAAVFSYVVLNAGFFTTQKSKEVVHTGVEQATSSAELAGDVIGHG-----------------------------------------------------------------------------------------------------------------------------------------------------------------------------------------------------------------------------------
>3282|scaffold1023450_1|-1|10	88	0.359	9.102E-15	14	77	305	33	96	112
--------------DQRGVTGLETAIILIAFVVVASVFAFTVLSSGIFSAERGKETVFASLREARGSAAIKGSVVANG-----------------------------------------------------------------------------------------------------------------------------------------------------------------------------------------------------------------------------------
>MGYP001485997760	88	0.276	9.102E-15	13	115	305	5	109	166
-------------HDESGITGLETAIIVIAFIVVAAVFAFTVMTTGLFGVERAKTVARSGLSEAASSRILKGPATVKGREMDGKLRPWVlVFQVGLVGRvGEQVPLELDKLAFRYIDE---------------------------------------------------------------------------------------------------------------------------------------------------------------------------------------------
>MGYP001145943538	88	0.322	9.102E-15	15	135	305	7	133	185
---------------RRGMTGLEVSIILVAFVITASVFAYMVLNVGFLTAEKAQSVISSGISEASSALFLDIDVIGSfannTGAQSDICLTKAVFYVRLGQGDSPISLSDSKLVVTYTNARchASVYDSNGTITTVTGVTGD-------------------------------------------------------------------------------------------------------------------------------------------------------------------------
>MGYP000863936134	88	0.284	9.102E-15	21	133	305	0	113	202
---------------------LEAAIVLIAFVVVAAVFSYVmMLGAGFFATGEAQKVVHTGTGQASSSLEIIGNVYGYNVGGSTTELDYLVFTVGNTAGGTPIDIT--QMLVTYVCGNvsEVITYDTINSSVNSTGD---------------------------------------------------------------------------------------------------------------------------------------------------------------------------
>MGYP000353686587	88	0.326	9.102E-15	12	144	305	6	141	229
------------RRGRRGTFSVEAAIILIAFVVIASALAFAVMNMGYYAAQKTKETMEKGVQEVSSALELDGSITAYVNHTNDNepRVQYLIIPVKTCVARSPVDLSNGSFIVTVTLSE--LTLPNIYNGTIneaNGETIAKLDNETLAE----------------------------------------------------------------------------------------------------------------------------------------------------------------
>A0A0D5C143	88	0.279	9.102E-15	5	134	305	1	134	239
-----IFQEKGTRHSHRGVIGVESAIVMIAFIIVAAALAFVVLNMGFTTSQMVKTTTIAGLEESSSSMKISGTITAVGCIDSESSCFSIprinatNIPLKISKDGNSVNFSPDVISIRYIGE--SIQYDNIYTGAITADTY--------------------------------------------------------------------------------------------------------------------------------------------------------------------------
>MGYP000182655638	88	0.385	9.102E-15	8	77	305	4	73	282
--------RISIRKDRRGFTGLEAAIVLTAFIVVAAVFSYVVLNAGFFTTQTSKEVIHTGVEQATSSAELAGNVYGHG-----------------------------------------------------------------------------------------------------------------------------------------------------------------------------------------------------------------------------------
>GraSoiStandDraft_27_1057306.scaffolds.fasta_scaffold3920457_1	88	0.308	9.102E-15	15	134	305	54	169	301
---------------KRAIVGLEAAIVLIAFVIIAAAFSFMVINQGLYATERGKVVIQEGLKQASTPLTVDGTIFVRTTPDG-KAVDVIIIPVK-AFGVKFVAVGRNQTVLMLKIGQK--AWANIYLGVLYTGYP--------------------------------------------------------------------------------------------------------------------------------------------------------------------------
>MGYP000226889424	88	0.368	1.227E-14	12	125	305	3	113	121
------------KRLKRGMVGIEAAIVLIAFVIVAAALAFVVLNMGFLTTQRSGIVIRSGLGEASTALEVDGSVLAFSQKG--DVVNYTMIPIKVSPGRHLVDLHPDRASILYW-STEAGSYADIY-----------------------------------------------------------------------------------------------------------------------------------------------------------------------------------
>GraSoiStandDraft_41_1057321.scaffolds.fasta_scaffold4116963_1	88	0.265	1.227E-14	13	125	305	3	110	172
-------------KKETAFSGLEAAIVLIAFVVVAAVFSYVMLGAGFFATQKSQEVTYSGIKQSTSNLVLDGQIYG-----DKTTITTLTFWLAIPEGGQAQSLATTDLTLLWTKNNEAVKPLNTF-----------------------------------------------------------------------------------------------------------------------------------------------------------------------------------
>MGYP001476591984	88	0.384	1.227E-14	13	77	305	11	75	198
-------------RRQRRVTELETAIILIAFLVVASVFAFTVLSTGIFSAERGKETIHAGLMGARSSLELKGSVVAEG-----------------------------------------------------------------------------------------------------------------------------------------------------------------------------------------------------------------------------------
>MGYP001303257633	88	0.354	1.227E-14	17	95	305	116	193	206
-----------------GIIGLETAIVFIAFVVVASVFAFAVLNVGLLSSQKSEQAALGGLEATSASLSIRGDVIASAN-AGKTAIDTVRFNLAPA-----------------------------------------------------------------------------------------------------------------------------------------------------------------------------------------------------------------
>EndMetStandDraft_8_1072994.scaffolds.fasta_scaffold1168207_1	88	0.296	1.227E-14	0	144	305	0	137	210
MNRKKALXKLXKQK--RGMVGLEAAIILIAFVIIAGAFSFMVINQGLFATERGKTVVQDSLRQSSTPLIVDGSIYVHAD--SSTSIDAIVIPLR-AYGVKYVALGEDETSVSLQVAGS--AWPNVYEGINGTFTTTDDFDDLVAN----------------------------------------------------------------------------------------------------------------------------------------------------------------
>GraSoiStandDraft_53_1057289.scaffolds.fasta_scaffold4320626_1	88	0.303	1.227E-14	13	147	305	8	138	216
-------------RNRRAMVGVDTAIILIAFVLVAAAVAFVVLDMGMTSAQKAKQSMENGLQQASTALQVNGEVMAY--VDSSGYVQDIFIPLGVTPGTGYVSFAKNLLSVSLIAGN--MSYANIYNGVNETTLNYNTSNLTAIASYY-------------------------------------------------------------------------------------------------------------------------------------------------------------
>MGYP001102827261	88	0.299	1.227E-14	13	129	305	48	160	274
-------------RHKRAIIGLEAAIVLIAFVIIAAAFSFMVINQGLFATERGKTVIQEGLKQASTPLTVDGTTFTRTDPSGET-VNVIIIPVR-AFGVKYVAMGRNETVVTLKIGRQ--TWANAYCGVL-------------------------------------------------------------------------------------------------------------------------------------------------------------------------------
>MGYP000138491599	87	0.284	1.653E-14	14	100	305	17	103	122
--------------DQSGMSAIETSIVLIAFVVVASVFGFAMLNTGILSSEKEQKVVQAGIDETSSNLILRGGVLAIGN-GGKTGIDTIKFYLTQSLNlGDP------------------------------------------------------------------------------------------------------------------------------------------------------------------------------------------------------------
>2350|scaffold_91394_c1_3|-1245|00	87	0.369	1.653E-14	13	77	305	11	75	157
-------------RQERGVTGLETAIIMTAFVVVASVFAFTALSSGIFAAERGKETIHASLKGARSSLEIKGSVVATG-----------------------------------------------------------------------------------------------------------------------------------------------------------------------------------------------------------------------------------
>MGYP001077450831	87	0.342	2.228E-14	13	82	305	6	75	92
-------------KDEKGFTGLEAAIVLVAFVVVAAVFSYVMLGAGFYTTQKSQEVVHTGVQQASSSVELSGDVVAKSDDGNT------------------------------------------------------------------------------------------------------------------------------------------------------------------------------------------------------------------------------
>SRR4030043_1321966	87	0.363	2.228E-14	8	95	305	30	114	115
--------KSMKRKDE-GVTGLEAAIVLIAFVVVAAVFSYVVLGAGFFTTQKAQETVYKSVEQSTTNLLLIGNVYGL--SPDNANITEVRFSIGLA-----------------------------------------------------------------------------------------------------------------------------------------------------------------------------------------------------------------
>MGYP001068750151	87	0.377	3.002E-14	13	101	305	12	101	102
-------------RNKKAISGLETAIVLIAFVIVASAFAYAVLNMGFLATQKTQEVAIGGLQAASAAIVLDGPVYGYSSqSGTNANMTTVIFWLKTASGADSV-----------------------------------------------------------------------------------------------------------------------------------------------------------------------------------------------------------
>MGYP000710516241	87	0.268	3.002E-14	14	95	305	17	98	103
--------------NERGITGLDAALITTAFVVVASVFAFTVLSTGIFSSERGKETVLAGVREARGTMEPKGRVVANGLTAETLSLGEAAWTVTNA-----------------------------------------------------------------------------------------------------------------------------------------------------------------------------------------------------------------
>MGYP001453245363	87	0.500	3.002E-14	13	76	305	8	71	131
-------------KDQKGMTGLETAIILIAFVTVASVLGYAVLSAGVFSAEQGKETIYAGLKEASTNLTLPGSVVGK------------------------------------------------------------------------------------------------------------------------------------------------------------------------------------------------------------------------------------
>JI61114DRNA_FD_contig_51_2888673_length_280_multi_1_in_0_out_0_1	87	0.304	3.002E-14	13	104	305	2	90	176
-------------KKEAAFSGLEAAIVLIAFVVVAAVFSYVMLGAGFFATQKSQEVTYSGVKQSTSNLVLDGQLYGNYDG---TKVTSIDFYLAIPEGGQPQSLS--------------------------------------------------------------------------------------------------------------------------------------------------------------------------------------------------------
>tagenome__1003787_1003787.scaffolds.fasta_scaffold14663618_1	87	0.280	3.002E-14	0	131	305	0	125	211
MNWKKYLHDFAKQK--RAIVGLEAAIILIAFVIIAAVFSFMVVNQGLFATEQGKTVIQQGLQQASTPLSVDGTTFVKTTADG-ANVTGILVPLK-TFGAKYVSMNQDTTVVTLKIGSN--AWSNVYAGVNAS-----------------------------------------------------------------------------------------------------------------------------------------------------------------------------
>MGYP000333166572	87	0.280	3.002E-14	0	131	305	0	125	211
MNWKKYLHDFAKQK--RAIVGLEAAIILIAFVIIAAVFSFMVVNQGLFATEQGKTVIQQGLQQASTPLSVDGTTFVKTTADG-ANVTGILVPLK-TFGAKYVSMNQDTTVVTLKIGSN--AWSNVYAGVNAS-----------------------------------------------------------------------------------------------------------------------------------------------------------------------------
>MGYP001091927868	86	0.343	4.045E-14	14	111	305	13	110	113
--------------DQRGTSGIETAIILIFVVIVGTVFAVTTLNTGLISSEKAEKTVTAGMDETSGTMVIKGVVFADANV-GKTDIDTIKFTLTSASDSSSgIDLSNTSTVVS-------------------------------------------------------------------------------------------------------------------------------------------------------------------------------------------------
>MGYP000928647295	86	0.265	4.045E-14	13	110	305	5	100	185
-------------RDDRAFTGLEAAIIFIAFVVVASVFAYVVLGVGMTTSQKSQEVMHAALEEAGSALRPGYTVIAKLDT--LGVLDFVKFDLETTADLAAVDMGSMTYTI--------------------------------------------------------------------------------------------------------------------------------------------------------------------------------------------------
>GraSoiStandDraft_59_1057299.scaffolds.fasta_scaffold1490281_1	86	0.302	4.045E-14	13	164	305	3	141	206
-------------RNRRAMVGVDTAIILIAFVLVAAAVAFVVLDMGMTAAQKAKQSMEGGLEQSSTALQVDGDVMAYVNTSG--AVQVIYIPLGVTPGTGYVSFAKNLLSVSVIAGN--MSYANIYNGVEGVITNQNLTAIAN---------NNSTSGEVLAVVY--------------------------------------------------------------------------------------------------------------------------------------------
>MGYP000396548669	86	0.330	4.045E-14	12	134	305	5	127	220
------------KSSRKGMIGIEAAIVLIAFVIVASAFSFMVINMGLTSTQRGKEAIATSLQEVLSPLQVDGSIMIK---TEDQIVTAIIIPLKVS-GVSYLPMGVNRTVVSFKLTGygtvLSKAYPNVYSGVNKTVDP--------------------------------------------------------------------------------------------------------------------------------------------------------------------------
>MGYP001051707210	86	0.324	4.045E-14	16	129	305	52	161	274
----------------RAIIGLEAAIVLIAFVIIAAAFAFMVVNQGLFATERGKAIVQEGLKQASTPLGLDGSMFVRTTADG-KSVDVIIIPLR-AFGVKYVAMWQNETAVSLKVAKS--AWANIYGGVL-------------------------------------------------------------------------------------------------------------------------------------------------------------------------------
>MGYP000580807743	86	0.403	5.449E-14	10	66	305	10	66	74
----------NLGTDQRGITGLETAIVLIAFVVVASVFAFAVLSTGLLSSEKSKETVLGGLEETSST----------------------------------------------------------------------------------------------------------------------------------------------------------------------------------------------------------------------------------------------
>MGYP001028936183	86	0.348	5.449E-14	12	77	305	18	83	96
------------RRTELGVTELETAIILIAVVVVASVFAFTVLSTGIFASERGKETVYAGLQQASGSIEIKGSVIASG-----------------------------------------------------------------------------------------------------------------------------------------------------------------------------------------------------------------------------------
>SRR3989344_9322951	86	0.322	5.449E-14	8	97	305	10	98	99
--------RRGRRKSHRGVIGVESAIVMIAFVIVAAALAFVVLNMGFSTTQKAKTTIVSSLSEASSSLEVAGKVIAVGDTT-LSNLRVVSIPIKVASG---------------------------------------------------------------------------------------------------------------------------------------------------------------------------------------------------------------
>SRR5512147_2594208	86	0.365	5.449E-14	12	74	305	35	97	110
------------HRNEHGITALETAIILIAFVVVAAIFAFTVLSTGTFLTEKSKEASYAGLQEVRGSLALKGSVV--------------------------------------------------------------------------------------------------------------------------------------------------------------------------------------------------------------------------------------
>9040|Ga0208132_1246112_1|+1|11	86	0.280	5.449E-14	14	102	305	7	95	121
--------------RHRGITGLETAIIVIAFVVVASAFAFTVLSTGVFSAERSKDTVYAGLSEVRSSLATRGSFVAFFGKVSSTQTRTNSVSLSPRPSAVAIP----------------------------------------------------------------------------------------------------------------------------------------------------------------------------------------------------------
>SRR5664279_6029107	86	0.292	5.449E-14	3	84	305	47	128	134
---QKMYGWNKLNKNQSGQAALEAAIILIAFVVVASVFAFAILSAGQSSTQKGEQAIYSGLQNVQSSMEVKGAVIANGTAGASGA----------------------------------------------------------------------------------------------------------------------------------------------------------------------------------------------------------------------------
>MGYP001072875394	86	0.361	5.449E-14	4	110	305	1	106	147
----KIRKKLSVFLQQnHGIVGIEAAIVLISFVVIAASLAYVVINMGFYSSQKAKSTIDRGVQEATSALALDGFITGH--TDANSQLQYFAVPLKLAVGQDEVDMSGNTTLV--------------------------------------------------------------------------------------------------------------------------------------------------------------------------------------------------
>A0A2E9TE18	86	0.280	5.449E-14	14	102	305	10	98	196
--------------RHRGITGLETAIIVIAFVVVASAFAFTVLSTGVFSAERSKDTVYAGLSEVRSSLATRGSFVAFFGKVSSTQTRTNSVSLSPRPSAVAIP----------------------------------------------------------------------------------------------------------------------------------------------------------------------------------------------------------
>3300027742.a:Ga0209121_10017251_3	86	0.284	5.449E-14	10	104	305	4	97	227
----------NMRKDERAFSGIEAAIVLIAFVVVAAVFSYVLIGAGMNVTNRAGSAVNSSLVQATSAIEVSGRTLGLDN-TKDSKIDNVVVWIENTAGGTPVDMT--------------------------------------------------------------------------------------------------------------------------------------------------------------------------------------------------------
>4295|scaffold36741_4|+1988|00	86	0.359	5.449E-14	14	77	305	30	93	377
--------------DQQGVTGLETAIILIAFVVVASVFAFTVLSSGIFSAERGKETVFSSLREARGSAAIKGSVVANG-----------------------------------------------------------------------------------------------------------------------------------------------------------------------------------------------------------------------------------
>ERR1043165_7844630	85	0.344	7.339E-14	12	98	305	30	113	115
------------HKNESGQAALETAIILIAFVVVASVFAFTILSAGSSSTEKGKQAIQAGLEGVQSSMNVKGSIIA---EGSGTSVNDAIFTLSLVAGG--------------------------------------------------------------------------------------------------------------------------------------------------------------------------------------------------------------
>APLak6261660806_1056025.scaffolds.fasta_scaffold455267_1	85	0.258	7.339E-14	13	124	305	5	115	188
-------------HDDRAFTGLEAAMVFIAFIVVASVFAYVALGAGFFTTQKTEQTIYSAVEQVGSVVQITEPIMVQASADG-QHVRYIVVTVKVPPGNNDVDVERIVVTVSTARSIQTYEGATW------------------------------------------------------------------------------------------------------------------------------------------------------------------------------------
>24402|Ga0307375_10082664_2|-609|00	85	0.261	7.339E-14	12	115	305	8	112	296
------------HRGQRGMTGLETAIILIAFVTVASVLAYSVLSAGIFSAERGKATVYSGLESVQATMELQGSVLGLSTDGVKATLT------TGTPSTDEIDyvadttgIAGNSITIAYIDP---------------------------------------------------------------------------------------------------------------------------------------------------------------------------------------------
>MGYP000162013930	85	0.336	9.883E-14	13	134	305	3	118	215
-------------KSKKGMIGIEAAIILIAFVIVATAFGYMVINMGMTATSKGKESIQVGLQEASSPLTIDGTILLRE---QNQKVNAIIIPLK-VVGVDYVPMGANRTVVS--VRMNATAYPNVYLGVDTSNDP--------------------------------------------------------------------------------------------------------------------------------------------------------------------------
>D9PZ77	85	0.341	9.883E-14	12	128	305	2	114	219
------------RRSRRGMVGIDTAIILIAFVLVAAAVAFVVLDMGMTSAQKAKQTMESGLQESSTALQVDGNVMAYVN--GSGYVQDIFIPLGVTPGTGYVSFAPSLMEVSII--TSKGSYPDIYIGV--------------------------------------------------------------------------------------------------------------------------------------------------------------------------------
>MGYP001121682816	85	0.305	9.883E-14	10	104	305	4	97	226
----------NMRKDERAFSGIEAAIVLIAFVVVAAVFSYVLIGAGMNVTNRAGSAVNSSLVQATSAIEVSGRTLGLDN-TNNSRIDNVVVWIENTAGGTPVDMT--------------------------------------------------------------------------------------------------------------------------------------------------------------------------------------------------------
>MGYP000335380751	85	0.396	1.331E-13	13	75	305	12	74	83
-------------HNEKGITGLETAIVLIAFVVVASVFAFTILSAGVFSSEANKQTIHAGLKETRTGLRQHGSAFA-------------------------------------------------------------------------------------------------------------------------------------------------------------------------------------------------------------------------------------
>MGYP001294591110	85	0.393	1.331E-13	10	75	305	10	75	86
----------NVHRGQKGITGLETAIILIAFVTVAAVLAYTVLSAGIFSSERGKEGVYSGLNSAQSTMDVKGSVIG-------------------------------------------------------------------------------------------------------------------------------------------------------------------------------------------------------------------------------------
>MGYP000861079980	85	0.421	1.331E-13	13	76	305	14	77	97
-------------KDQAGITGLETAIILIAFIVVAAVFAFTIMTTGLFSTEKAKTTAQAGITEASSTFVPKGAIVAK------------------------------------------------------------------------------------------------------------------------------------------------------------------------------------------------------------------------------------
>MGYP000853179049	85	0.252	1.331E-13	13	103	305	5	93	185
-------------KNEQAFTGLEAAIIFIAFVVVASVFSYVVLGMGMTTSQKSQEVVHAALDEARSAFRPGDAVIVKLDTAG--GLSFIEFDLETAAGPTAIDM---------------------------------------------------------------------------------------------------------------------------------------------------------------------------------------------------------
>MGYP001387224858	84	0.393	1.792E-13	13	73	305	16	76	93
-------------RDQRGIGGLETAIVLIAFVVVSSVFAFAALSTGLLSSDRAKQTFRRGLSEARGSLELRGGI---------------------------------------------------------------------------------------------------------------------------------------------------------------------------------------------------------------------------------------
>MGYP000701711463	84	0.425	2.412E-13	12	65	305	9	62	68
------------RNDQRGITGLETAIVLIAFVVVSSVFAFAALSTGLFSSDKAKETIQAGLAETGG-----------------------------------------------------------------------------------------------------------------------------------------------------------------------------------------------------------------------------------------------
>MGYP001083309487	84	0.396	2.412E-13	5	62	305	23	80	113
-----MFKTVTRGTSQRGITGLETAIILIAFTVVASVFAFTVLSTGLFTSERSKETVFAGIEE--------------------------------------------------------------------------------------------------------------------------------------------------------------------------------------------------------------------------------------------------
>MGYP000218041030	84	0.371	2.412E-13	14	118	305	9	111	119
--------------NKKAIVGIEAAIVLIAFVIIAAAFAFMAINMGLFATQRSKDTIAQGLRESSSPLQLDGNIFLRVNET-NMRAEAIIIPLR-AMGVKYVPMGTDQTVVSISISGQR------------------------------------------------------------------------------------------------------------------------------------------------------------------------------------------
>H1YXI9	84	0.319	2.412E-13	16	112	305	8	99	186
----------------EAFTGLEAAIVLTAFVVVAAVFAFVVLGAGFFVTDKSEDVINSGLKETSNSLNLAGTVVGRVKLSG-SELRYIMFYLEHCGGGTGIDISK----ISY------------------------------------------------------------------------------------------------------------------------------------------------------------------------------------------------
>MGYP000297662293	84	0.269	2.412E-13	6	129	305	44	165	377
------IKRSIKRiiTNKRAIIGLEAAIVLIAFVIIAAAFAFMVINQGLFATERGKTVIEQGLKQSSTPLIVDGTIFVRATPEG-RAVNVIIIPLK-AYGVKYVSVGKGYVSVTIKVGQK--AWADIYGGVL-------------------------------------------------------------------------------------------------------------------------------------------------------------------------------
>SRR5690606_13957256	83	0.271	3.247E-13	4	95	305	16	102	103
----KMFKSLV--KEEEGVSALETAIILIAFVVVAAIFAFTILSAGTSSTEQSKEAIYAGRSEVRSSMELRGAVVAETDG---TEVTDLIFSVANA-----------------------------------------------------------------------------------------------------------------------------------------------------------------------------------------------------------------
>SRR4030043_256847	83	0.278	3.247E-13	15	113	305	10	113	118
---------------RRGITGIETAIILVAFVITASAFSFVILNVGFLTADKAQTTVITSMKETSSALLADTGVTGYFSNTTEAnqdevCLEELIFYIRLAQGHQPVDCKDAKMARTYT-----------------------------------------------------------------------------------------------------------------------------------------------------------------------------------------------
>MGYP001381736178	83	0.309	3.247E-13	14	96	305	22	105	119
--------------NQEGITDLETAIVLIAFVVVSSVFAFTALSTDLFATDKAKQTIHSFLAETGGTMELKRSVSGTNDvTGSAGYVSDLSFGLPTPP----------------------------------------------------------------------------------------------------------------------------------------------------------------------------------------------------------------
>A0A101IV97	83	0.277	3.247E-13	14	103	305	1	90	190
--------------DEDGFTGLESAIILIAFVVVGAVFSHVIISAGMGISDDAGSKVHEGLSRAGSSLVVAGSIYAVDLNDDPKIAEGILVPIRLLPGSDPVDL---------------------------------------------------------------------------------------------------------------------------------------------------------------------------------------------------------
>HubBroStandDraft_4_1064222.scaffolds.fasta_scaffold1840876_1	83	0.277	3.247E-13	14	103	305	1	90	190
--------------DEDGFTGLESAIILIAFVVVGAVFSHVIISAGMGISDDAGSKVHEGLSRAGSSLVVAGSIYAVDLNDDPKIAEGILVPIRLLPGSDPVDL---------------------------------------------------------------------------------------------------------------------------------------------------------------------------------------------------------
>SRR5512143_1870803	83	0.316	4.370E-13	12	112	305	3	98	99
------------HKNEQGQAALETAIILIAFVVVAAVFAFTILSAGNASTDKGKAAINAGMQSVESSLAVKGAVIAAGTS---NKVTDVTFTVGVSGGSSPI--KTDQITITY------------------------------------------------------------------------------------------------------------------------------------------------------------------------------------------------
>MGYP000486443468	83	0.294	4.370E-13	33	108	305	1	78	129
---------------------------------VASVFAFTVLSTGIFSSERSKETVFAGLDEVRSSLQPRGSVIAYkgALDGSTNTIYKVVFVVSNAVKGESVNLTPPYT----------------------------------------------------------------------------------------------------------------------------------------------------------------------------------------------------
>MGYP001016902030	83	0.250	4.370E-13	9	104	305	32	125	224
---------SGRDPSDAGFTGLEAAIVLIAFVVVAAVFAYTVLAVGILFSGESRATVHQGVQQAGSACTVTGTIYGISETSG--RIDVILVPVGLTVGSEPIDMT--------------------------------------------------------------------------------------------------------------------------------------------------------------------------------------------------------
>MGYP000179703445	83	0.313	4.370E-13	13	127	305	58	168	291
-------------RDKKGMLGVESAIILIAFVIVAAAFSFMVVNMGLYATQKGRDVISQGIHESGCPLTIDGNILIKASNRS-GYAKAIIVPLK-TMGTKWVSMGTNGTVISLRIRDK--AWANIYRG---------------------------------------------------------------------------------------------------------------------------------------------------------------------------------
>MGYP001222143425	83	0.276	5.880E-13	14	104	305	46	149	150
--------------DQRGMSAIETSIvliafvvvasvfgVLIAFVVVASVFGFAMLNTGLMSSEKEQKAVQAGIDETSSNLILRGGVLAIGN-GGRTGIDTIKFYLTPiVESGGSTDLS--------------------------------------------------------------------------------------------------------------------------------------------------------------------------------------------------------
>MGYP001072875955	82	0.507	7.912E-13	13	83	305	1	71	87
-------------KSKKGIVGIEAAIVLIAFVVIAAALAYVVINMGFFATQKTKETIGSGMEEATSALQLDGSVIGKTGSSTNT-----------------------------------------------------------------------------------------------------------------------------------------------------------------------------------------------------------------------------
>MGYP001171723242	82	0.301	7.912E-13	14	96	305	18	99	101
--------------DLSGIIGLETSIVLLAFVVVATVFAFAILNTGMFSSERSARAALGSLEETSAAMNIRGKVIADAN-DAKTAIDAIKFTVTLGP----------------------------------------------------------------------------------------------------------------------------------------------------------------------------------------------------------------
>SRR3972149_3435301	82	0.421	7.912E-13	9	72	305	31	92	105
---------SSLHKNEEGITGLETAIILIAFVIVASVFAFVVLSTGLFSAERGKETVFAGLEKANT--EPRGG----------------------------------------------------------------------------------------------------------------------------------------------------------------------------------------------------------------------------------------
>3280|scaffold61392_1|-1|10	82	0.284	7.912E-13	6	107	305	13	113	114
------INNVKLLKSHRGVTGVEAALLTIVIVIVAAALAFIVLNAGFSTTQKAKTTIISGLSESSSALEVSGNVVGIGDTT-LSNLRVVSIPIKVAAGGDSINLQNTT-----------------------------------------------------------------------------------------------------------------------------------------------------------------------------------------------------
>MGYP001456490200	82	0.215	7.912E-13	17	117	305	14	129	294
-----------------GVTGLETAIILIGLVVVAAVFAFVVMTVGLFSSEKSKNISYEALTESTSSFIVKGGITATCGVGDdnldcekdadpvgknDKYVDSISFAIALSSGSDIQSINKNEFAFHYFDGNN-------------------------------------------------------------------------------------------------------------------------------------------------------------------------------------------
>GraSoiStandDraft_24_1057298.scaffolds.fasta_scaffold4323231_1	82	0.369	7.912E-13	10	74	305	26	90	373
----------NQARQERDVTGLETAIILIAFVVVASVFAFTVRSTGIFSAERGKETIHARRAGARSSMELKGSIV--------------------------------------------------------------------------------------------------------------------------------------------------------------------------------------------------------------------------------------
>MGYP001187119364	82	0.407	1.064E-12	12	65	305	10	63	64
------------HKNQQGITGLETAIVLIAFVVVASVFAFAVLSTGLLSSEKSKETVLGGLEETSS-----------------------------------------------------------------------------------------------------------------------------------------------------------------------------------------------------------------------------------------------
>SRR4030042_1957552	82	0.391	1.064E-12	12	85	305	29	102	107
------------RSREEGVTGLETAIILIAFGIVASVFAYVVLSAGLFSSQKAKEAVNAGLDASMATIQIKGDIVAKMENSLLTEV---------------------------------------------------------------------------------------------------------------------------------------------------------------------------------------------------------------------------
>MGYP001416312123	82	0.254	1.064E-12	14	115	305	40	140	220
--------------DDRAFTGLEAAIVFIAFIVVAAVFAYVVLGLGVVTSQKSQEAMHTALGEAGSALRPGQSVIAKVDNT-QGLVKFVEFDLETATNLAAIDLGRMTYTIMTKDA---------------------------------------------------------------------------------------------------------------------------------------------------------------------------------------------
>MGYP001347778607	82	0.212	1.064E-12	14	114	305	13	144	249
--------------EQRGITGLETAIVLIAFVVVASVFAFTVLTTGIFTSQEAQKASESAVRTTESTLRKLGPFVAGGscvpggtcnqqsytidwsgcpgrdannfpvDQGGTCHAHAQLFRFKLAPaGNRPVDFDPTKTIITWFD----------------------------------------------------------------------------------------------------------------------------------------------------------------------------------------------
>MGYP001087965790	81	0.403	1.432E-12	13	74	305	60	121	139
-------------RDQRGITGLETAIVLIAMVVVSSVFAFVALTTGLYSNYKAGETIPSGLAQTRGSTELKGSVV--------------------------------------------------------------------------------------------------------------------------------------------------------------------------------------------------------------------------------------
>ETNmetMinimDraft_16_1059900.scaffolds.fasta_scaffold799526_1	81	0.285	1.432E-12	13	110	305	5	100	180
-------------TDDQAFTGLEAAIIFIAFIVVASVFAYVVLGVGMTTSQKSQEVMHAALEEAGSALRPGYTVIAKLD--SLGVLHFVEFDLETATDLAAVDMGSMTYTI--------------------------------------------------------------------------------------------------------------------------------------------------------------------------------------------------
>SRR3989304_1196342	81	0.336	1.432E-12	27	145	305	33	148	248
---------------------------LIAFVIVAAALAFVVLNMGFATTQKAKTTIISSLAEASSSLEISGKVTAIANVP-RALVNATGIPLKITSGGSSINLDNSTISIKYLS--NVVEYDNILAGTMIGRTYSNMSQAFQDAE---------------------------------------------------------------------------------------------------------------------------------------------------------------
>MGYP001443118398	81	0.229	1.432E-12	14	114	305	13	142	252
--------------DQRGITGLETAIVLIAFVVVAAVFAFTVLTTGLFTSKEAEKASRAALTSAEATLVHMGTTIAGGafNVGGSQAVDWggcantpgtiadppyddnsanclahaqlVRFKLTPA-GKESVPFDPASTKIWWHD----------------------------------------------------------------------------------------------------------------------------------------------------------------------------------------------
>3313|scaffold1964927_1|+3|11	81	0.316	1.926E-12	22	99	305	0	78	79
----------------------ETAILLIAFIVIAAVFATTMLSAGLFSSQKSQEAVFSGLNQVKGTLELRGDVIAIAGSTGnNGTIGQISFLINNILGGE-------------------------------------------------------------------------------------------------------------------------------------------------------------------------------------------------------------
>MGYP001238448590	81	0.295	1.926E-12	32	128	305	17	114	139
--------------------------------VASSVLTFIALSTGLFATCKAKQTIHAGLEETSGTMELERSVSARNDVMSSaGYVSDLSFWAANFAGGQSTDLSQGNTIIKYTDPNQTKTFDDSFGST--------------------------------------------------------------------------------------------------------------------------------------------------------------------------------
>A0A0N7JD54	81	0.364	1.926E-12	16	111	305	4	96	210
----------------RGIVGIEAAIVLIAFVLVASALAFVAINMGMFASQKSKEVMAKAYESSTRALDIAGDAIAKVD-TATSTVTMVYVPIKLTAGTSPIDLS--KTVVS-------------------------------------------------------------------------------------------------------------------------------------------------------------------------------------------------
>MGYP000268225735	81	0.411	2.589E-12	14	64	305	13	63	64
--------------DQRGITGLETAIVLIAFVVVASVFAFAVLNTGLLSSEKSKEAALGGLQETS------------------------------------------------------------------------------------------------------------------------------------------------------------------------------------------------------------------------------------------------
>MGYP000159113161	81	0.296	2.589E-12	8	88	305	51	130	132
--------RADLRADQLGITGLETAIVLIAFVVVASVFAFAVLTAGLKSSEESTNTVRAGMKAAQRTIMVRGPVLAHKN-DLTPTIDKI------------------------------------------------------------------------------------------------------------------------------------------------------------------------------------------------------------------------
>tagenome__1003787_1003787.scaffolds.fasta_scaffold12204443_1	81	0.308	2.589E-12	14	133	305	0	116	180
--------------REYAFTGLEAAIILIAFVIVAAVFAYTILGAGFFVTDKASTTTTGSLKEASSTVYLEGTVHGR-LSSGNQRLHEVDFTLAIPDTGRDQDL--GGMTISYTQREEPLPRTYVWGGDLSSAD---------------------------------------------------------------------------------------------------------------------------------------------------------------------------
>MGYP001113215374	81	0.292	2.589E-12	15	148	305	2	137	237
---------------KRAIIGLESAIVLIAFVIIAAAFSFMVVNQGLFATERGKTIIQQGLKQSSTPLTVDGTSFIRINPD-ETRVDVLLIPVK-AFGVKYVSMGTNQTAVTLTIGDK--SWPTVYYGVLYNNktgktyDPSAIYNATDDRINIL------------------------------------------------------------------------------------------------------------------------------------------------------------
>MGYP000032316972	80	0.344	3.482E-12	0	60	305	0	60	76
MERKRFASPGDLRADQRGITGLETAIVLIAFVVVASVFAFAVLSTGLLSSEKSKETVLGGL----------------------------------------------------------------------------------------------------------------------------------------------------------------------------------------------------------------------------------------------------
>SRR5208337_5509384	80	0.339	3.482E-12	0	108	305	13	117	118
MNWKKIL--INFAKQKRAIVALEAAIILIAFVIIAGVFSFMVINQGLFATQQGQSVIQQGVQQASSPLTVDGSIFVKASTDG-TSVTGLLIPLE-VFGTSYVSMNQNTT----------------------------------------------------------------------------------------------------------------------------------------------------------------------------------------------------
>MGYP001271260334	80	0.298	3.482E-12	21	117	305	0	91	177
---------------------LEAAIVLIAFVVVAAVFSYVMLGAGFFATQKAQEVTYSGIQQATSNMVIDGNIYG---TMGATGLKQIYFWVNVPIGGQAQKLS--DVVFSWSSKQN-------------------------------------------------------------------------------------------------------------------------------------------------------------------------------------------
>MGYP000912407482	80	0.221	3.482E-12	9	103	305	1	94	186
---------YREDGEDRAFTGIEAAIVFIAFIVVASVFSYAVLGVGMATSQKDQEVMYAALDEAGSSLRPGYTVIAQTDTGSD-ALRSVEFDLETATDVAAIDM---------------------------------------------------------------------------------------------------------------------------------------------------------------------------------------------------------
>MGYP001205463988	80	0.282	3.482E-12	23	118	305	77	175	198
-----------------------TFYILIAFIVVAAVFAFTVMTTGLFSTEKAKTTAQAGIAEASSTFAPKGGLIaecAQNAQGACTRVEALTFQITTASGSTGTSIARDKIALIYSDDNQR------------------------------------------------------------------------------------------------------------------------------------------------------------------------------------------
>MGYP000347788302	80	0.313	3.482E-12	13	127	305	54	164	287
-------------KSKKGTLGVESAIILIAFVIVAAAFSFMVVNMGLYATQKGRDVISQGIHESGCPLTIDGNILIKASNRS-GYAKAIIIPLK-TMGTKWVSMGTNGTVISLRIRDR--AWANIYRG---------------------------------------------------------------------------------------------------------------------------------------------------------------------------------
>SRR3990172_5696389	80	0.352	4.681E-12	17	108	305	2	106	109
-----------------GVTGLETAIIMISFVVVASVFAFTMMNTGLFVAGHAGQTSLAGVERARGSVVPRGSVFvtrGDVDVDANNVIDlngvdlravvKATFTLSVSSDGSDIDLTPPYT----------------------------------------------------------------------------------------------------------------------------------------------------------------------------------------------------
>MGYP001386736181	80	0.274	4.681E-12	13	103	305	1	87	135
-------------RKDAAFSGLEAAIVLIAFVVVAAVFSYVMLGAGFFATQKSQEVTYSGMKQTTSNMVVDGMLYG----SYSESLQALYFEVRVPEGGETQDL---------------------------------------------------------------------------------------------------------------------------------------------------------------------------------------------------------
>MGYP000353686163	80	0.337	4.681E-12	29	114	305	0	84	188
-----------------------------AFVIVAAALAFVVLNMGFTTTQKSKETMSSGLSEASSALEIDGTILAKVN-TSEQKVKVVAIPLKIAPGKEPIDMRKTAVSIAFYD----------------------------------------------------------------------------------------------------------------------------------------------------------------------------------------------
>MGYP000165033566	79	0.407	6.292E-12	13	66	305	10	63	75
-------------KDERGITGLETAIVLIAFVVVSSVFAFAALSTRLFSSDKAKEAIQAGLAEAKGP----------------------------------------------------------------------------------------------------------------------------------------------------------------------------------------------------------------------------------------------
>MGYP001219152776	79	0.342	6.292E-12	2	77	305	22	97	136
--TRKLVLVRRLTGDQSGVTGLETAIILIVFVVMASVFVFTILSTGLFSVGLGKETVYAGLNEASPILGRSGGIVGYG-----------------------------------------------------------------------------------------------------------------------------------------------------------------------------------------------------------------------------------
>MGYP001173155620	79	0.235	6.292E-12	14	112	305	13	147	148
--------------DQRGITGLETAIVLIAFVVVASVFAFTVLTTGLFTSEEAKKASRAAITSAEATLVQVGSIVAGGAcqdpppgncvGDGSGAVDWsggcgttgttpnvtpvdngvcsahaqlIRFKLTP-GGDEPVEFDPESVDIYY------------------------------------------------------------------------------------------------------------------------------------------------------------------------------------------------
>8_EtaG_2_1085327.scaffolds.fasta_scaffold176151_3	79	0.244	6.292E-12	13	110	305	5	99	184
-------------RDEQAFTGLEAGIIFIAFVVVASVFAYVVLGAGMATSQKNQEVLHAALDEAGSALRPGNAVITKLDG---GLLRFSEFDLETAAGPTAIDMESVTCTI--------------------------------------------------------------------------------------------------------------------------------------------------------------------------------------------------
>HubBroStandDraft_1064217.scaffolds.fasta_scaffold1666237_1	79	0.257	6.292E-12	14	110	305	6	101	186
--------------DDRAFTGLEAAIVFIAFIVVAAVFGYVVLGVGMTTSQKSQETMYAALGEAGSALRPGQTIIAKLEPP-QGLVKFIEFDLETATDIAVIDLGKMTYTI--------------------------------------------------------------------------------------------------------------------------------------------------------------------------------------------------
>KBSMisStandDraft_5_1062788.scaffolds.fasta_scaffold7380760_1	79	0.220	6.292E-12	13	115	305	12	146	261
-------------TDQRGITGLETAIVLIAFVVVASVFAFTVLTTGIFTSQEARDASEAAITSGESTLKRVGPFLGGGTclnnpcSGTNGPIDWsgcprsnanppitfddgspacgahaqlIRFRLTPSED-ERISFDPAETTITWFDK---------------------------------------------------------------------------------------------------------------------------------------------------------------------------------------------
>MGYP001044947287	79	0.444	8.456E-12	15	59	305	11	55	70
---------------QRGITGLETAIILIAFVVVASVFAFTVLSTGIFSSERSKETVHAG-----------------------------------------------------------------------------------------------------------------------------------------------------------------------------------------------------------------------------------------------------
>MGYP001426017740	79	0.470	8.456E-12	11	61	305	17	67	82
-----------KLEQEKGVTGLETAIILIAFVVVASVFAFTVLSTGIFSAERGKETIHAGLE---------------------------------------------------------------------------------------------------------------------------------------------------------------------------------------------------------------------------------------------------
>MGYP000495222639	79	0.326	8.456E-12	31	134	305	0	100	186
-------------------------------VIVAAALAFVVLNMGFFTTQRTKQAISSGLSEATTAIEVEGTVIGHRVENG-SSLDWIAIPIKLSSGQQSIDLDDSRVAISYISDQ--MVYSNIYAGPTTDRTY--------------------------------------------------------------------------------------------------------------------------------------------------------------------------
>MGYP000008723910	79	0.468	1.136E-11	14	60	305	16	62	65
--------------DQRGVTGLETAIILIAFVVVASVFAFIVLSTGVFASERAKETIFAGL----------------------------------------------------------------------------------------------------------------------------------------------------------------------------------------------------------------------------------------------------
>MGYP001029094361	79	0.328	1.136E-11	14	77	305	26	89	90
--------------DQRGVTGLETAIVMIAFVVVASVFAFSVLSIGLLSAEEVEQTVVGSMAETSATLMLRGAVIAEG-----------------------------------------------------------------------------------------------------------------------------------------------------------------------------------------------------------------------------------
>MGYP000645666961	79	0.423	1.136E-11	14	65	305	25	76	101
--------------DQRGITGLETAIVLIAFVVVSSVFAFAALSTGLLSSDKAKETISAGLAETTG-----------------------------------------------------------------------------------------------------------------------------------------------------------------------------------------------------------------------------------------------
>SRR5579871_459318	79	0.302	1.136E-11	12	96	305	27	112	113
------------HKNESGQAALETAIILIAFVVVASVFAFAILSAGSASTDKGKQAINSGLEGVQSSMTVKGSLTADGsGTGATANVKDVVVDLALAA----------------------------------------------------------------------------------------------------------------------------------------------------------------------------------------------------------------
>MGYP000892993990	79	0.348	1.136E-11	6	71	305	34	99	169
------IGRKRSFGNERGITGLETAIVLIAFVVLASVFAFASLSTGIFASEKAEESIKTGLHSAIGAIEVRG-----------------------------------------------------------------------------------------------------------------------------------------------------------------------------------------------------------------------------------------
>GraSoiStandDraft_35_1057300.scaffolds.fasta_scaffold1965405_1	79	0.292	1.136E-11	15	113	305	1	97	178
---------------EDCFTGLEAAIVLIAFVVVAAVFGIAVISSGTFTAEKTKGVTESGYKQASSALYIEGAVYAYL--GSSNELKSVDFTVGILETGQPQDLSKLTIVYTHS-----------------------------------------------------------------------------------------------------------------------------------------------------------------------------------------------
>MGYP001003468897	79	0.312	1.136E-11	14	93	305	6	84	185
--------------DDRAFTGLEAAMVFIAFIVVASVFAYVALGTGFFTTQKTEQTVYSAVQQVGSVVQVVEPVMVQANAPGDG-IRYISIMVR-------------------------------------------------------------------------------------------------------------------------------------------------------------------------------------------------------------------
>988|Ga0256839_1032961_3|+1387|00	79	0.330	1.136E-11	16	111	305	3	100	221
----------------RGIVGIEAAIVLIAFVLVASALAFVAINMGMFASQKSKEIMARAYESSTKSLDVAGNALGKvvnvGGTVGDEAVSIVYIPVKLTGGARPIDLS--KTVVS-------------------------------------------------------------------------------------------------------------------------------------------------------------------------------------------------
>RhiMetStandDraft_4_1073278.scaffolds.fasta_scaffold2359062_1	79	0.217	1.136E-11	13	125	305	12	157	257
-------------TDQRGITGLETAIVLIAFVVVASVFAFTVLTTGLFTSEETKKASMAAARSTESTLQRMGAFisggpcqpgggsrecgdisymvdwsacganIAVGFPSDDGSCRAhpqlFRFKLAPA-GNRSVEFDPTKTLITWFDSGSGKSNDPPT-----------------------------------------------------------------------------------------------------------------------------------------------------------------------------------
>MGYP000607281215	79	0.297	1.136E-11	36	119	305	0	79	310
------------------------------------VFSYVVLNAGFFTTQKSKEVVHTGVEQASSSVELGGDVIGYGTPGGT--LNKVEFILQTTSGGEPVDV--RGTVISYADDDEYV-----------------------------------------------------------------------------------------------------------------------------------------------------------------------------------------
>MGYP001437177850	78	0.312	1.527E-11	13	91	305	1	80	90
-------------RSERGITGLEIAIILIAFVVVTSVFAFTILPSGIIASERAKETAYAGVEETQTMLHPTDGVVAISGPvSTTTAVTRLTFT---------------------------------------------------------------------------------------------------------------------------------------------------------------------------------------------------------------------
>MGYP000895107655	78	0.263	1.527E-11	10	104	305	2	95	153
----------NTMNHESGFSGLEAALIMIAFVVVAAVFGYSMISTGFFASQKVQEVTYAGIKQSSSVAITDGLIRGQYD-AGKGGITSLSFSLSVPDTGESIDLS--------------------------------------------------------------------------------------------------------------------------------------------------------------------------------------------------------
>DeetaT_10_FD_contig_21_84947_length_236_multi_2_in_0_out_0_1	78	0.263	1.527E-11	10	104	305	0	93	176
----------NTMNHESGFSGLEAALIMIAFVVVAAVFGYSMISTGFFASQKVQEVTYAGIKQSSSVAITDGLIRGQYD-AGKGGITSLSFSLSVPDTGESIDLS--------------------------------------------------------------------------------------------------------------------------------------------------------------------------------------------------------
>MGYP000689025537	78	0.338	2.051E-11	3	61	305	6	64	70
---QRLIKSARLHSDQRGITGLETAIVLIVFVVVASVFAFAVLSTGLLSSEKSKEAALGGWK---------------------------------------------------------------------------------------------------------------------------------------------------------------------------------------------------------------------------------------------------
>MGYP001481024857	78	0.258	2.051E-11	9	96	305	5	97	127
---------SRLRTEFHGITGIETAIIMIAFIVVASVFAYTVLSAGILSSSQGKAAVFAGIKAAGGAMEIKGAVIAKslsytGESLGTGDGSTTLFITANSP----------------------------------------------------------------------------------------------------------------------------------------------------------------------------------------------------------------
>MGYP000865097820	78	0.244	2.051E-11	9	102	305	3	95	188
---------YRGERDDRAFTGLEAAIVLIAIVVVASVFAYVVLGAGMATSQKSQQTMYAALGEAASGLRTGDSVIVKLDND-RGYVRFVEFDLETVTDIAAID----------------------------------------------------------------------------------------------------------------------------------------------------------------------------------------------------------
>APDOM4702015159_1054818.scaffolds.fasta_scaffold1387869_1	78	0.247	2.051E-11	13	117	305	59	158	240
-------------RDDRAFTGLEAAIVFIALIVVASVFAYVVVGAGIAASQKNQEVMHAALEEAGSALRPGQAVIAKLDN-NEGLLYSVEFDLEAATNLAAVDMGS----VIYTVATQ-------------------------------------------------------------------------------------------------------------------------------------------------------------------------------------------
>MGYP001430361068	78	0.338	2.051E-11	10	77	305	1	68	248
----------NITNDQRGITGLETAIVLIAFVVVAAVFAFTVLTTGLFTSQETEKASRAAIATTESSLVKLGSVVAGG-----------------------------------------------------------------------------------------------------------------------------------------------------------------------------------------------------------------------------------
>UPI00047C53DD	78	0.338	2.051E-11	10	77	305	4	71	251
----------NITNDQRGITGLETAIVLIAFVVVAAVFAFTVLTTGLFTSQETEKASRAAIATTESSLVKLGSVVAGG-----------------------------------------------------------------------------------------------------------------------------------------------------------------------------------------------------------------------------------
>6667|scaffold191091_2|+194|00	78	0.191	2.051E-11	13	151	305	13	222	283
-------------KNQRGITGLETAIVLIAFVVVASVFAFAVITTGVFSSEQAQGSAEAGVKAAKATMVKKGSIIlaeaisagspsiagtstlmtdtvsgafvaegikigdlirnvtdsssatitavtattitsdalsgGTANTWAATdtyevdmdQVGTITFKVTPSPGAVPFGLASGTTLVSFNDANNAQN--GVYLASIPTGsgaDPFASADTTYW--THVWLV---------------------------------------------------------------------------------------------------------------------------------------------------------
>MGYP000229839267	78	0.345	2.755E-11	3	57	305	64	118	119
---KRIMEFASRIRNERGITGLETAIVLIAFVVVAAVFSFVVLSTGLFSSERGKETVY-------------------------------------------------------------------------------------------------------------------------------------------------------------------------------------------------------------------------------------------------------
>SRR5665647_3049806	78	0.438	2.755E-11	12	68	305	65	121	124
------------KRNDEGFTGLEAAIVLIAFVVVAAVFSYVVLGAGFFTTQKAQETVYKGVEQSTTNIQ--------------------------------------------------------------------------------------------------------------------------------------------------------------------------------------------------------------------------------------------
>MGYP001346325452	78	0.388	2.755E-11	0	53	305	68	121	125
MEPYGFISPKNLREDQRGITGLETAIVLIAFVVVASVFAFAVLSTGLLSSEKAK-----------------------------------------------------------------------------------------------------------------------------------------------------------------------------------------------------------------------------------------------------------
>MGYP001352501604	78	0.298	2.755E-11	13	136	305	1	115	177
-------------KNEDGFSGLEAAIVLIAFVVVAAVFAYATLGSGFFVSDKAQQSVQEGTKTASASVYQEGGIYG---TMKDDQLDQLSFTMYVPDEGLDQDLT--QMIISYTQSD----ISNPKEYTWSGTEPSS------------------------------------------------------------------------------------------------------------------------------------------------------------------------
>MGYP001402490043	78	0.343	2.755E-11	14	77	305	13	76	258
--------------DQRGITGLETAIVLIAFVVVASVFAFTVLSTGLFTSKEAEKASRAAITSAEATMVRVGSVVAGG-----------------------------------------------------------------------------------------------------------------------------------------------------------------------------------------------------------------------------------
>SRR4030067_1141673	77	0.389	3.701E-11	12	70	305	25	83	145
------------HGNEEGITGLETAIILIAFVIVASVFAFVVLSTGLFSAERGKETVFARLVKGRRHLQRR------------------------------------------------------------------------------------------------------------------------------------------------------------------------------------------------------------------------------------------
>MGYP001452442190	77	0.205	3.701E-11	14	114	305	13	148	258
--------------DQRGITGLETAIVLIAFVVVASVFAFTVLTTGLFTSKEAEKSSRAAITSAEATMVRVGSIVAGGAclqlppgncvNDGSGAVDWIncgatgtdpdrrpvdngvcaghaqLLRFKLTPGGDvPVEFDPESVDIYYYD----------------------------------------------------------------------------------------------------------------------------------------------------------------------------------------------
>3300025661.a:Ga0208905_1000902_6	77	0.367	4.969E-11	6	73	305	22	89	91
------VGRLKGQSDDAGFTGLEGAIILIAFVFVASVFSFTILNSGFFTTGTAQKVIYTGVDQSASSLMLVGDV---------------------------------------------------------------------------------------------------------------------------------------------------------------------------------------------------------------------------------------
>MGYP000858742482	77	0.252	4.969E-11	13	103	305	59	148	240
-------------RDDRAFTGLEAAIVFIALIVVASVFAYVVVGAGIATSQKNQEVMHAALEESGSALRPGQVVIAKLDN-NEGLLYSVEFDLETATNLAAVDM---------------------------------------------------------------------------------------------------------------------------------------------------------------------------------------------------------
>APHig6443717497_1056834.scaffolds.fasta_scaffold2910586_1	76	0.265	6.672E-11	32	114	305	0	78	177
--------------------------------VVAAVFSYVMLGAGFFTTQKSQEVVHTGVTQASSSIAPSGDVIVTGEAAST--VSTVTFYITNTAGGTPVDLD--KLIITYTD----------------------------------------------------------------------------------------------------------------------------------------------------------------------------------------------
>UniRef100_A0A0Q0ZSN3	76	0.288	6.672E-11	16	104	305	5	94	193
----------------EAFTGLEAAIVLIAFVVIASVFSYTILGSGFLADEMTRETVQEGVVRASGALVLSGDIYGiSATGHNPPSYDFLHVPLRVPSGGVPVDFS--------------------------------------------------------------------------------------------------------------------------------------------------------------------------------------------------------
>A0A0Q0ZSN3	76	0.288	6.672E-11	16	104	305	5	94	193
----------------EAFTGLEAAIVLIAFVVIASVFSYTILGSGFLADEMTRETVQEGVVRASGALVLSGDIYGiSATGHNPPSYDFLHVPLRVPSGGVPVDFS--------------------------------------------------------------------------------------------------------------------------------------------------------------------------------------------------------
>MGYP000993963834	76	0.293	6.672E-11	14	104	305	7	97	194
--------------REDAFTGLEVAITLIAFTIVASVFAYTVLGTGFMATQQAQKAVHEGLGQVSGGLDLRGQVMGLAPADG-ASIETLRVVLgSNVATGAVVDLD--------------------------------------------------------------------------------------------------------------------------------------------------------------------------------------------------------
>MGYP001303757933	76	0.234	6.672E-11	14	111	305	30	126	212
--------------EDRAFTGLEAAMVFIAFIVVASIFAYMALGAGFFTTQKTQDTVYSAVKHVGSTVQIVEPIMVQAGADG-QHLRCIVITVKIPQGDADIDVEQIVVTVS-------------------------------------------------------------------------------------------------------------------------------------------------------------------------------------------------
>A0A0F9CDY0	76	0.365	6.672E-11	22	125	305	1	101	212
----------------------EAALILIAFVIVAAALAFVVLNMGFATSQKAKTSITSALGGASNTILISGKVIGAA-PAAGGVLNATMIPLKLTSNGESVDLSDTLATISYLGE--TIEYDNIY-----------------------------------------------------------------------------------------------------------------------------------------------------------------------------------
>MGYP001424132178	76	0.366	6.672E-11	13	83	305	14	83	261
-------------REERGVTGLETAIVLIAFVVASSVLAFASLSTGVFSSDKTKETAKAGVHGAISALEIRG-VKGTATVTATT-----------------------------------------------------------------------------------------------------------------------------------------------------------------------------------------------------------------------------
>MGYP001421079730	76	0.440	8.957E-11	14	63	305	18	67	69
--------------DQSGITGLETAIVLIAFVVVAAVFAFTVLTTGLFTSEKAKETALEGVSSA-------------------------------------------------------------------------------------------------------------------------------------------------------------------------------------------------------------------------------------------------
>MGYP000882404461	76	0.354	8.957E-11	13	74	305	12	73	113
-------------TDQRGITGLETAIVLIAFVVVASVFAFTVLTTGLFTSEEAKKASISAANSADSTLQRIGAFV--------------------------------------------------------------------------------------------------------------------------------------------------------------------------------------------------------------------------------------
>MGYP000344227414	76	0.307	8.957E-11	34	110	305	0	77	202
----------------------------------ASVFAFTVLSTGIFTSERAKETIFAGVEETKGALEPSGSLIAyTADRGGVDTVYKVSFIVSNVVNGAAVDLTPPYLCF--------------------------------------------------------------------------------------------------------------------------------------------------------------------------------------------------
>5346|scaffold_804472_c1_2|+189|00	76	0.350	1.202E-10	12	68	305	14	70	71
------------RKDESGRTGLEAAIILIAFVTVAAVFAYSILSAGLFAAERDKDIVYAGLEQSRSTIE--------------------------------------------------------------------------------------------------------------------------------------------------------------------------------------------------------------------------------------------
>MGYP000079508306	76	0.384	1.202E-10	3	54	305	6	57	77
---QRLIKSARLHSDQRGITGLETAIVLIAFVVVASVFAFAVLSSGLLSSEKSKE----------------------------------------------------------------------------------------------------------------------------------------------------------------------------------------------------------------------------------------------------------
>25865|Ga0069004_10233850_1|-36|00	76	0.292	1.202E-10	17	98	305	17	95	97
-----------------GFTGLEAAVVLIAFVVVAAVFSYVVLGAGFMVTQKTQNVIISSVAQVGSTVVPVGGLYG---TGSGTCITSVNFSVALGAGG--------------------------------------------------------------------------------------------------------------------------------------------------------------------------------------------------------------
>MGYP000876048806	75	0.242	1.613E-10	12	101	305	4	98	109
------------RKESSGITGIETAIIMLTFVVVASVFAYMVLSAGILSSTQGAAAVHSGIKAAGGAMEIKGAVTAKcltftGESLGAGEGATVLFTTANSPIADSV-----------------------------------------------------------------------------------------------------------------------------------------------------------------------------------------------------------
>MGYP001083830262	75	0.388	2.165E-10	12	65	305	15	68	93
------------HSDKRGITGLETAIVLIAFVVVSSVFAFAALSTGLLSCDKAKETISADLAETKG-----------------------------------------------------------------------------------------------------------------------------------------------------------------------------------------------------------------------------------------------
>MGYP001087442563	75	0.465	2.165E-10	15	57	305	62	104	105
---------------QRGVTGLETAIILIAFVVVASVFAFTVLSTGIFSAERGKETIH-------------------------------------------------------------------------------------------------------------------------------------------------------------------------------------------------------------------------------------------------------
>SRR3972149_10100548	75	0.213	2.165E-10	30	114	305	0	85	108
------------------------------FVVVATVFAFVVLTAGVFSSEGGKEAVFAGLSKARGTMEVRGGIVATSTG---GAVDDIFFAVASTASGESIPLDPvatnNRTVIAYRD----------------------------------------------------------------------------------------------------------------------------------------------------------------------------------------------
>A0A1V4Z5G1	75	0.298	2.165E-10	14	107	305	4	100	178
--------------DDRALTGLESAIVLIAFVVVASVFAYVVIGSGLFAAQKSREVVSGAVDQTTSILMTAGSgskTIQPGVSEQGNHLLTISISLKLPSYSSPIDLNRTK-----------------------------------------------------------------------------------------------------------------------------------------------------------------------------------------------------
>1186.fasta_scaffold1013532_1	75	0.288	2.165E-10	15	111	305	7	102	188
---------------EDAFTGIEAAIIFIAFIVVASVFTYIMLGTGFFTTQVSQKVVNAEVQGAATKVLVIGDIYGLAANTSLG-IDTVQFGVTISSGKTPFDLRGSQMILS-------------------------------------------------------------------------------------------------------------------------------------------------------------------------------------------------
>SRR3989337_3750674	75	0.318	2.165E-10	25	136	305	14	123	223
-------------------------ILLIAFVIVAAALAFVVLNMGFSTTQKAKVAIIAAVEEAGSSLEVAGKITAVGDVD-NNVLNATTIPLKIVSGGTSSNMDGNFTSIKVITSN--IEYDNVYKfGPLFIGTYDN------------------------------------------------------------------------------------------------------------------------------------------------------------------------
>MGYP000683848283	74	0.470	2.905E-10	5	54	305	0	50	51
-----MLKRFMKmHRSEKGITGLETAIILIAFVVVASVFAYTVLSAGIFSSQKGKE----------------------------------------------------------------------------------------------------------------------------------------------------------------------------------------------------------------------------------------------------------
>MGYP000442211942	74	0.345	2.905E-10	0	54	305	0	54	85
MERKRFASPGDLRADQRGITGLETAIVLIAFVVVASVFAFAVLSTGLLSSEKSKE----------------------------------------------------------------------------------------------------------------------------------------------------------------------------------------------------------------------------------------------------------
>MGYP001278749549	74	0.415	5.227E-10	15	67	305	17	69	70
---------------EKGITGLETAIVLIAFVVISSVFAFATLSTGMFASDKARETINVGLAQTRASM---------------------------------------------------------------------------------------------------------------------------------------------------------------------------------------------------------------------------------------------
>MGYP000938533543	74	0.367	5.227E-10	13	80	305	5	72	87
-------------KNEDAFTGLEAAIVLIAFIVVAAVFSYVMLGAGFFATGEAQRVVDTGVAQASSAVELSGPVIVNATDG--------------------------------------------------------------------------------------------------------------------------------------------------------------------------------------------------------------------------------
>HubBroStandDraft_1064217.scaffolds.fasta_scaffold371556_2	74	0.258	5.227E-10	15	103	305	1	89	189
---------------DDAITGLEAAIVLIAFVVVGAVFSHVIISAGMTLSDGTRTEVHKGMSRAGSGLVTAGSIYAVDLNDDLRDAEGILVPIRLLSGSDPVDL---------------------------------------------------------------------------------------------------------------------------------------------------------------------------------------------------------
>MGYP001316668785	74	0.416	5.227E-10	14	73	305	17	76	206
--------------DQRGVTGLDAAIVLITFVVVSSVFGFSALYAGLVSTDKAKSTIDSSLSEARGSLELRSGV---------------------------------------------------------------------------------------------------------------------------------------------------------------------------------------------------------------------------------------
>APLak6261661892_1056031.scaffolds.fasta_scaffold467125_1	74	0.310	5.227E-10	14	113	305	0	96	266
--------------NDDGFSGLEAAIVLIAFVVVAAVFAYATLGSGFYVSDKAQVSVHQGTKTAATSVYQEGGVYGTMHENS-KQLDRLFFTIYVPEGAEDQDLK--GMTISYT-----------------------------------------------------------------------------------------------------------------------------------------------------------------------------------------------
>MGYP000949104906	73	0.313	7.009E-10	14	80	305	6	72	88
--------------DDRAFTGLEAAMVFIAFIVVASVFAYVALGTGFFTTQKTEQTVYSAVQQVGSVVQVVEPVMVQASAD--------------------------------------------------------------------------------------------------------------------------------------------------------------------------------------------------------------------------------
>MGYP001318494526	73	0.400	7.009E-10	14	78	305	17	81	120
--------------DQNGLTGLDAAIVLITFVVVSSVFSFTALSAGLVSTDKAKSTIDGSLSSARGSLELRSGVKAETT----------------------------------------------------------------------------------------------------------------------------------------------------------------------------------------------------------------------------------
>APDOM4702015118_1054815.scaffolds.fasta_scaffold403698_1	73	0.238	7.009E-10	15	102	305	7	92	193
---------------EAGFTGLEAAIVLMAFVVVAATFAHVVLGTGLTFAGESQSLVHQSVRQAGSGLIVTTSIHGISNSP--DRIDTLVIPIGLTAGSEPID----------------------------------------------------------------------------------------------------------------------------------------------------------------------------------------------------------
>MGYP000996756398	73	0.329	7.009E-10	32	108	305	0	78	212
--------------------------------VVAAVFAYTALSAGLFSTQKSQEAIYYGLERTQSTLQQTGSVIAyKGDGAISHSVGKIEITVQNALkGGESVDLTPPYI----------------------------------------------------------------------------------------------------------------------------------------------------------------------------------------------------
>MGYP000561685231	73	0.376	7.009E-10	13	102	305	8	100	223
-------------RKRKGIVGIEAAVVLIAFVLVAASLAFVALNMGMFATQRTKEVIGKAYESSSRALEVPGSALANMNGSSDSSANpalEILVPIRLTAGSKAID----------------------------------------------------------------------------------------------------------------------------------------------------------------------------------------------------------
>MGYP001177333139	73	0.403	9.398E-10	14	65	305	27	78	79
--------------DESGITGLETAIILIAFIVVAAVFAFTIMTTGLFSSERAKTVARSGLSEVAS-----------------------------------------------------------------------------------------------------------------------------------------------------------------------------------------------------------------------------------------------
>MGYP000365541736	73	0.323	9.398E-10	8	71	305	15	82	104
--------RTDGARNQRGITGLETAIVLIAFVIVTSVFAFTILSAGVFSSEANKQTIHADLpdraAPARFSLRIRG-----------------------------------------------------------------------------------------------------------------------------------------------------------------------------------------------------------------------------------------
>MGYP001474228752	73	0.408	9.398E-10	13	61	305	77	125	126
-------------RSQHGITGLETAIVLIAFVVVASVFAFTILSAGVFSSEANKQTIRAGLK---------------------------------------------------------------------------------------------------------------------------------------------------------------------------------------------------------------------------------------------------
>MGYP000701644806	73	0.228	9.398E-10	21	116	305	19	143	217
---------------------LKQLIVLTVFVVVAAVFSYVVLNAGFFTTQKSKKVVHTGVEQATSSIELSGDVIGHGwkyskinhskgdwesgtnnhsyyawNNNTNKYIldsnnlAVVEFYLTLTAGRHPISMD--DLVISYTDKD--------------------------------------------------------------------------------------------------------------------------------------------------------------------------------------------
>3300013126.a:Ga0172367_10048722_5	72	0.342	1.689E-09	12	81	305	16	85	88
------------HRGDHAFTGLEAALILIAFVVVAAVFSYTLLNTGFMVTQQSRNTIFTAVEQTTSTLDLSSEVYGVGEAGS-------------------------------------------------------------------------------------------------------------------------------------------------------------------------------------------------------------------------------
>SRR5690554_4890581	72	0.363	1.689E-09	13	67	305	44	98	100
-------------RDERAFTGLEAAIVFIALIVVASVFAYVVLGAGIATSQKSQEVMHAALEEAGSAL---------------------------------------------------------------------------------------------------------------------------------------------------------------------------------------------------------------------------------------------
>MGYP001339760968	72	0.317	1.689E-09	14	95	305	16	87	103
--------------DQRGIAGLETAIVLIAF---------AVLNVGLLSSQKSEQAALGGLEATSASLSIRGDVIASAN-AGKTAIDTVRFNLAPA-----------------------------------------------------------------------------------------------------------------------------------------------------------------------------------------------------------------
>SRR5579875_651999	72	0.770	1.689E-09	10	83	305	44	117	118
----------QRKKRKKGLAGLDTAIILIAFIITASVLAYVAVSMGIFVTQKAKTTINKGEETASTALSITGNILYASNYPTDT-----------------------------------------------------------------------------------------------------------------------------------------------------------------------------------------------------------------------------
>MGYP000846373461	72	0.345	2.264E-09	13	67	305	4	58	59
-------------KSDNAFTGLEAAIVLIAFVVVAAVFSYVVLGAGFFTTQKSQEVVHTSVGQTSSSL---------------------------------------------------------------------------------------------------------------------------------------------------------------------------------------------------------------------------------------------
>SRR5665811_964534	72	0.454	2.264E-09	13	56	305	44	87	99
-------------RDQRGITGLETAIILIAFVVVASVFAYTVLTAGVFSSQKSSEAV--------------------------------------------------------------------------------------------------------------------------------------------------------------------------------------------------------------------------------------------------------
>8905|scaffold_867506_c1_1|-2|10	71	0.349	3.033E-09	2	64	305	22	84	86
--TLKLVLLRRLTGDQLGVTGLETTIILVVFVVVASVFTFTILSTGLFSTGLGKETVYAGLNEAS------------------------------------------------------------------------------------------------------------------------------------------------------------------------------------------------------------------------------------------------
>3300025439.a:Ga0208323_1001225_10	71	0.387	3.033E-09	4	65	305	6	65	101
----KAICRLN--KEEAGTNGLDTAIILIAFVTVAAVFGYAVLSAGLFSAERGKETVYAGLAEAKS-----------------------------------------------------------------------------------------------------------------------------------------------------------------------------------------------------------------------------------------------
>3300005081.a:Ga0072335_10089309_139	71	0.269	3.033E-09	15	103	305	6	94	195
---------------DDALTGLESAIILIAFVVVGAVFSHVIISAGMEMSDGTRTEVHKGMSRAGSGLVTAGSIYAVDLNDDLRDAEGILVPIRLLPGCDPVDL---------------------------------------------------------------------------------------------------------------------------------------------------------------------------------------------------------
>H1YXI8	71	0.279	3.033E-09	14	105	305	10	102	199
--------------DDEAFTGLEAAIVLIAFVVVAAVFSYMVLGAGFNAAAQDVKSVHDGIGMSSTFLNLNGDMYAGVNSlFSPVRADSIFIPVSINPTGDPVDFTK-------------------------------------------------------------------------------------------------------------------------------------------------------------------------------------------------------
>MGYP001061626043	71	0.327	4.064E-09	13	67	305	16	70	71
-------------TSEEGITGLETAIVLIAFVAVSSAFTFATLSTGMFSSDKARETMNAGLAQTRATM---------------------------------------------------------------------------------------------------------------------------------------------------------------------------------------------------------------------------------------------
>APEBP8051073302_1049394.scaffolds.fasta_scaffold49907_2	71	0.307	4.064E-09	32	146	305	0	113	189
--------------------------------IIAAALSYVVINMGFYTTQKTKETMQTGLDESLTALQLDGVVTGKTNDTS-SHILYILIPVKLSAGRGSVDLGSSSVVVSVYLP--SVTLMNIYQGPVITsnTTWDTLITTLNLSNN--------------------------------------------------------------------------------------------------------------------------------------------------------------
>MGYP001420067341	70	0.500	5.444E-09	13	56	305	12	55	58
-------------RGERGITGLETAIVLIAFVVVSSVFSFAALPTGLFSTDKAKETI--------------------------------------------------------------------------------------------------------------------------------------------------------------------------------------------------------------------------------------------------------
>MGYP001359981722	70	0.428	5.444E-09	13	54	305	19	60	61
-------------KQERGVTGLETAIILIAFVVVASVFAFTVLSTGIFSAERGKE----------------------------------------------------------------------------------------------------------------------------------------------------------------------------------------------------------------------------------------------------------
>MGYP001227345085	70	0.323	5.444E-09	9	76	305	5	72	86
---------SRMRKDSSGITGIETAIILLAFIMVSSVFAYTVLFAGILASAQGKAAIFSGLKASGRAMEIEGSVSAK------------------------------------------------------------------------------------------------------------------------------------------------------------------------------------------------------------------------------------
>MGYP001206824999	70	0.370	5.444E-09	14	67	305	22	75	96
--------------NQEGITDVETAIVLIAFVVVSSVFAFTALSTDLFATDKAKQTIYAFLAETGGTI---------------------------------------------------------------------------------------------------------------------------------------------------------------------------------------------------------------------------------------------
>5503|Ga0310121_10776245_1|+214|01	70	0.323	5.444E-09	9	76	305	5	72	96
---------SRMRKDSSGITGIETAIILLAFIMVSSVFAYTVLFAGILASAQGKAAIFSGLKASGRAMEIEGSVSAK------------------------------------------------------------------------------------------------------------------------------------------------------------------------------------------------------------------------------------
>A0A1G9AFR4	70	0.298	5.444E-09	14	110	305	6	101	185
--------------NREASSGLEAAIVFIAIIVIASIFAYVVLGAGIFASQKSQEVMHAGLMDAGSALRL-GDVVIVKMDSSRDLVERIVFDLETMTDLAAFDMGSMTYTI--------------------------------------------------------------------------------------------------------------------------------------------------------------------------------------------------
>MGYP000969151860	70	0.298	5.444E-09	14	110	305	6	101	185
--------------NREASSGLEAAIVFIAIIVIASIFAYVVLGAGIFASQKSQEVMHAGLMDAGSALRL-GDVVIVKMDSSRDLVERIVFDLETMTDLAAFDMGSMTYTI--------------------------------------------------------------------------------------------------------------------------------------------------------------------------------------------------
>MGYP001458916479	70	0.500	7.292E-09	14	53	305	22	61	114
--------------DERGITGLETAIVLIAFVVVAAVFAFTVLTTGLFATEKAK-----------------------------------------------------------------------------------------------------------------------------------------------------------------------------------------------------------------------------------------------------------
>Q2FUM5	70	0.270	7.292E-09	14	113	305	2	98	179
--------------NEDGFSGLEAMIVLIAFVVVAAVFAYATLGSGFFVADKAQLSVHEGTKTAAASVYQEGGIYGTMHET-THQLDKLSFTIYVPDEGLDQDLK--QMIISYT-----------------------------------------------------------------------------------------------------------------------------------------------------------------------------------------------
>A4G0Q4	70	0.300	7.292E-09	13	112	305	7	105	215
-------------KNKKGASGIGTLIVFIAMVLVAAVAASVLINTSGFLQQKASTTGKESTEQVASGLQVVG-VTGKKSALGNQDIELLAIYVTPSAGSSAIDLTQTKLFLEY------------------------------------------------------------------------------------------------------------------------------------------------------------------------------------------------
>MGYP000657459962	70	0.375	9.766E-09	5	52	305	0	46	47
-----MFAKSLIR-DQRGITGLETAIVLIAFVVVASVFAFAVLSTGLLSSEKS------------------------------------------------------------------------------------------------------------------------------------------------------------------------------------------------------------------------------------------------------------
>SRR5208337_3178834	70	0.492	9.766E-09	5	68	305	39	103	104
-----MGKRMQRRgGKNRGIVGIEAAIVLIAFVVIAAALAYVVINMGFYASQTAKSTINKGIEEATSALE--------------------------------------------------------------------------------------------------------------------------------------------------------------------------------------------------------------------------------------------
>MGYP001080110535	70	0.310	9.766E-09	34	132	305	74	171	174
----------------------------------AAAFSFMVVNMGLFSTQKGREVIQQGVSEASSPLTLDGSVFVYANETGSGTfVVGIMVPLK-TLGVKYVPMKSPETKITLTIANHT-AYADVYCGISSTG----------------------------------------------------------------------------------------------------------------------------------------------------------------------------
>MGYP001326314333	69	0.295	1.308E-08	0	70	305	0	61	74
MEPYGFISPKNLREDQRGITGLETAIVLIAF---------AVLRTGLLSSEKSKETVLGGLEDTSSTLNIR------------------------------------------------------------------------------------------------------------------------------------------------------------------------------------------------------------------------------------------
>MGYP001497135824	69	0.338	1.308E-08	13	71	305	6	64	79
-------------RSQHGITGLKTAIVLIACVVVVSVFAFTILSAGVLSSGANKQTIHAGLKETRTRLRQAG-----------------------------------------------------------------------------------------------------------------------------------------------------------------------------------------------------------------------------------------
>3300020373.a:Ga0211660_10017605_4	69	0.338	1.308E-08	13	71	305	6	64	80
-------------RSQHGITGLKTAIVLIACVVVVSVFAFTILSAGVLSSGANKQTIHAGLKETRTRLRQAG-----------------------------------------------------------------------------------------------------------------------------------------------------------------------------------------------------------------------------------------
>MGYP000904696274	69	0.283	1.308E-08	34	114	305	0	78	191
----------------------------------AAVFSYVVLGAGFFTTQTAQATVHTGVSQASSSLEIVGNVMGVAIAATPVRLTYVNVSVATTAGGTPMDLS--QMVISYSD----------------------------------------------------------------------------------------------------------------------------------------------------------------------------------------------
>MGYP000033855096	69	0.283	1.308E-08	32	136	305	0	110	225
--------------------------------VVAAALAFVVLNAGFGTTQKSKTTISEGLQSATGAIEVAGLVTGqkatftldDGDDTSVTALEFYSIPIKLASGANAVNLQKELTAVRYFS--NTIKYDNIYKGVVFNNSSDS------------------------------------------------------------------------------------------------------------------------------------------------------------------------
>MGYP000249863111	69	0.270	1.751E-08	27	109	305	0	95	101
---------------------------MIAFIVVASVFAMTTLKTGLFSAEQGQQVAYSGLDQATGSLQLRGSVRAIRGDvdvdgddtillsgVDDQAVAKVIFTVTGVIGSSMTDLTPPNTV---------------------------------------------------------------------------------------------------------------------------------------------------------------------------------------------------
>MGYP001125480592	69	0.369	1.751E-08	13	77	305	64	128	237
-------------TEQRGATALETAIILIAFMVAASALAWALLSAGLFTTQKSGETLAAGIDQVTNGIEISGDPKADA-----------------------------------------------------------------------------------------------------------------------------------------------------------------------------------------------------------------------------------
>SRR6056297_3409186	68	0.285	2.343E-08	4	108	305	48	149	201
----KMKEKIQKRLDERGQVGIGTLIVFIAMVLVAAIAAGVLINTAGFLQTKAEQTGEESTAQVSNRVEV---VSGFGNVTANEKVDYINLTVMRGSGADDINLSSATI----------------------------------------------------------------------------------------------------------------------------------------------------------------------------------------------------
>MGYP001152321500	68	0.358	3.136E-08	27	92	305	1	67	68
---------------------------LIAFVVVSSVFAFGALSTGLFATDKAKQTIHAGLDETSGTMEPNSSVSATNDvTGSAGYISDLSFSV--------------------------------------------------------------------------------------------------------------------------------------------------------------------------------------------------------------------
>SRR4030067_24241	68	0.244	3.136E-08	29	115	305	1	94	114
-----------------------------AFVIAAAAFAFVILNMGSLTAEKAQSVIATGMAEASSSMLIDNGVVGYFGNTTTApvlqsnvYLYKVVFYIKLSQGHEPIDVSGNRLVATYTNA---------------------------------------------------------------------------------------------------------------------------------------------------------------------------------------------
>A9A8Z9	68	0.247	3.136E-08	13	121	305	7	111	326
-------------KSKKGASGIGTLIVFIAMVLVAAVAASVLINTSGFLQQKSSTTGKESTEQVASGIQVEG-VTGKA---SSSYLEQMVIYVTPNAGSAAIDLSEAKLFLTYDGKNQVLSY---------------------------------------------------------------------------------------------------------------------------------------------------------------------------------------
>21876|Ga0214474_1589504_1|+163|01	68	0.271	4.197E-08	0	69	305	0	69	71
MLTKYMRAIANLHRDERGMTGVETVAIVIAFAALVAVTMYVLFAGSVFSAERSKETIHAGVNQAKTDMEI-------------------------------------------------------------------------------------------------------------------------------------------------------------------------------------------------------------------------------------------
>3300020214.a:Ga0194132_10006137_2	68	0.400	4.197E-08	12	76	305	20	84	363
------------RKGQEGLAGLSTAIVLIAFVVVGSVLAYTMLSSGVNAVDKSKQAIYEGLRRSQSSLAISGRVMGT------------------------------------------------------------------------------------------------------------------------------------------------------------------------------------------------------------------------------------
>A0A2E2DSA2	67	0.300	5.615E-08	14	63	305	17	66	67
--------------DQRGMSAIETSIVLIAFVVVASVFGFAMLNTGLLSSQNEQEVVQAGIDET-------------------------------------------------------------------------------------------------------------------------------------------------------------------------------------------------------------------------------------------------
>MGYP000327146238	67	0.461	7.512E-08	12	63	305	9	60	61
------------KRKMRGIVGIEAAIVLIAFVIVAAALAFVVLNMGFTTTQKSKEAMVSGLKEA-------------------------------------------------------------------------------------------------------------------------------------------------------------------------------------------------------------------------------------------------
>MGYP000035264497	67	0.387	7.512E-08	5	53	305	0	48	87
-----MFWTVDRSTSERGITGLETAIILIAFVVVASVFAFTVLSMGIFASRDQK-----------------------------------------------------------------------------------------------------------------------------------------------------------------------------------------------------------------------------------------------------------
>MGYP001066789458	66	0.395	1.005E-07	11	53	305	27	69	70
-----------RLNEQRGITGLETAVVLIAFVVVASVFAFAVLTTGLISSEKSK-----------------------------------------------------------------------------------------------------------------------------------------------------------------------------------------------------------------------------------------------------------
>MGYP000047080462	66	0.421	1.005E-07	13	50	305	11	48	85
-------------RDQRGITGLETAIVLIAFVVVASVFAFAVLSTGLLSSE--------------------------------------------------------------------------------------------------------------------------------------------------------------------------------------------------------------------------------------------------------------
>MGYP000471624707	66	0.306	1.005E-07	15	111	305	3	100	106
---------------RDALTGMEAAIVLIAFIIVASVFSCVTLHAGTLATRDGERAVHDGIRTAACGMQVHGSVFGLNLmHQDPERLECFLVPVQLAPGASAVDMSSVSVRIT-------------------------------------------------------------------------------------------------------------------------------------------------------------------------------------------------
>MGYP001468965515	66	0.454	1.344E-07	13	56	305	1	44	56
-------------RGEEGITGLETAIILIAFVIVASSFAFMVLSTGLFAAERGKQTV--------------------------------------------------------------------------------------------------------------------------------------------------------------------------------------------------------------------------------------------------------
>SRR3990172_3762275	66	0.408	1.344E-07	5	75	305	26	96	120
-----LIQKWPKNNTHRALIGLESAIIIIAFVIVVAALAFVVINMGFSTAQKAKTAISSTMTSASSSLEPEGKVIA-------------------------------------------------------------------------------------------------------------------------------------------------------------------------------------------------------------------------------------
>4295|scaffold1574515_1|-251|01	66	0.351	1.797E-07	10	63	305	5	58	59
----------NGSRSQKGIRGLETGIALIAFVVVASVFVSTILSAGGFSSEANQQTIYAGLKET-------------------------------------------------------------------------------------------------------------------------------------------------------------------------------------------------------------------------------------------------
>16258|Ga0233407_10233932_1|+3|10	65	0.304	2.402E-07	15	102	305	1	92	93
---------------RREMTGLETAIILVAFVITAAAFAFVVLHKGFLKAKKAQSVISSSMSKASSAMLIDGGIISTFNQTGGDHADvdmvNLLFTCARASLRGAQD----------------------------------------------------------------------------------------------------------------------------------------------------------------------------------------------------------
>MGYP001397043733	65	0.423	2.402E-07	15	66	305	48	99	100
---------------QRGITGIETAIIMIAFIVVASVAAFTTLNTGFFAASEGKSAILSGITKAKGS----------------------------------------------------------------------------------------------------------------------------------------------------------------------------------------------------------------------------------------------
>A0A1H6HUC7	65	0.257	2.402E-07	14	110	305	8	104	184
--------------EERGQVGIGTLIVFIAMVLVAAIAAGVLINTAGFLQEQSEATGEESTQQVTDRVQVIGTVGEDTDTNGTSDLNTFNFTVTKSPGSSEIELTDATVQI--------------------------------------------------------------------------------------------------------------------------------------------------------------------------------------------------
>PorBlaBluebeHill_2_1084457.scaffolds.fasta_scaffold1137532_1	65	0.316	2.402E-07	38	129	305	2	97	226
--------------------------------------AFVVLNAGFGTTQKSKTTISEGLKSATGAVEVSGLVTGKkatftmDDDSSVTALEYYSIPIKLASGANSVNLQPELTAVKYFS--KSVSYDNIYKGVV-------------------------------------------------------------------------------------------------------------------------------------------------------------------------------
>MGYP001032575600	65	0.260	3.211E-07	12	80	305	10	78	80
------------RKRENAFSGLEAAIVMIVFVVAAAVFGYSMISTGMFATQKVQEVTYAGIKQNASVAITDGLIRGHYNEG--------------------------------------------------------------------------------------------------------------------------------------------------------------------------------------------------------------------------------
>MGYP001322222676	65	0.408	3.211E-07	21	69	305	29	77	103
---------------------LETAIVLIAFVVVASVFAFAVLTTGLLSSGKSKEAVIGALEGAGSTLRL-------------------------------------------------------------------------------------------------------------------------------------------------------------------------------------------------------------------------------------------
>OpeIllAssembly_1097287.scaffolds.fasta_scaffold2201722_1	65	0.192	3.211E-07	25	115	305	0	128	159
-------------------------IVLIAFVVVAAVFAFTVLTTGLFTSEKAKETTMAGIS-SQASLALASGVIAGGNNLGADCrgttgvtpnppvettgqftdlvecdihwagwntvpptvhIQTMQVRIEPAVGVENVPFDPNRLLVTYMDA---------------------------------------------------------------------------------------------------------------------------------------------------------------------------------------------
>16105|scaffold03205_1|+3|10	65	0.272	3.211E-07	14	90	305	15	89	192
--------------DDDGFSGLEAAIVLIAFVVVAAVFSFVILGAGFSSSSKVEEVVRDG-GRSPPAVMVMGSVVGQVDNSG-SCLKRVLF----------------------------------------------------------------------------------------------------------------------------------------------------------------------------------------------------------------------
>MGYP000200340747	65	0.210	3.211E-07	32	116	305	0	116	206
--------------------------------VVAAVFSYVVLNAGFFTTQKSKEVVHTGVAQATSSIELSGDVIGHGwkygkvnssgfwNETSDpnstcyssyyawndtnkyildsNNLTVVEFYLTLTAGRHPVSMD--DLVISYTDKD--------------------------------------------------------------------------------------------------------------------------------------------------------------------------------------------
>MGYP000406754945	64	0.325	4.291E-07	48	136	305	0	85	171
------------------------------------------------TTQRTKQAISSGLTEATTALEVEGTVIGHQNGTS-QVLDWVAIPLKLSSGQQSIDLDEDRVAISYISEDNVI--SNIYSGPLTSQTYSN------------------------------------------------------------------------------------------------------------------------------------------------------------------------
>A0A124FUX8	64	0.285	4.291E-07	14	90	305	2	76	180
--------------DNDGFSGLEAAIVLIAFVVVAAVFSFVILGAGFSSSSKVEEVVRDG-GRSPTAVMVMGSVVGQVDNSG-SCLKRVLF----------------------------------------------------------------------------------------------------------------------------------------------------------------------------------------------------------------------
>MGYP001193802387	64	0.375	4.291E-07	22	77	305	0	55	180
----------------------ETAIILIVFVVMASVFVFTILSTGLFSVGLGKETVYAGLNEASPILGRSGGIVGYG-----------------------------------------------------------------------------------------------------------------------------------------------------------------------------------------------------------------------------------
>tagenome__1003787_1003787.scaffolds.fasta_scaffold7247520_1	64	0.285	4.291E-07	14	90	305	11	85	189
--------------DNDGFSGLEAAIVLIAFVVVAAVFSFVILGAGFSSSSKVEEVVRDG-GRSPTAVMVMGSVVGQVDNSG-SCLKRVLF----------------------------------------------------------------------------------------------------------------------------------------------------------------------------------------------------------------------
>3300000563.a:SL_3KL_010_SEDDRAFT_10005348_7	64	0.261	4.291E-07	14	97	305	18	98	193
--------------DEEAFTGLEAGIILIAFVVVAAVFSYVVLGSGFYATEKARQVTSDA-GTTPSSLVVNGAVIL--GVDAFSNPESLNFFCEVIGG---------------------------------------------------------------------------------------------------------------------------------------------------------------------------------------------------------------
>MGYP001261720269	63	0.487	1.023E-06	20	58	305	0	38	86
--------------------GLETAIVLIAFVVVAAVFAFTVLTTGLFTSEKAKETALA------------------------------------------------------------------------------------------------------------------------------------------------------------------------------------------------------------------------------------------------------
>MGYP001300419015	63	0.340	1.367E-06	28	74	305	3	49	140
----------------------------IAFVVVASLFAFTGLSAGIFSVERGKETIHAGLVGARSSMELKGSII--------------------------------------------------------------------------------------------------------------------------------------------------------------------------------------------------------------------------------------
>GraSoiStandDraft_39_1057311.scaffolds.fasta_scaffold1933499_1	63	0.273	1.367E-06	27	110	305	0	82	167
---------------------------FIAFIVVAAVFAYVVLGVGMTTSQKSQETMHAALGEAGSALRPGQSVIAKLDN-GQGFLDFIEFDLEAVTDLAVIDLGSMTYTI--------------------------------------------------------------------------------------------------------------------------------------------------------------------------------------------------
>MGYP000932304056	62	0.392	2.437E-06	13	63	305	5	55	67
-------------KNEDAFTGLEAAIVLIAFVVVAAVFSYVMLGAGFFATQEAPRTAHTGVGPA-------------------------------------------------------------------------------------------------------------------------------------------------------------------------------------------------------------------------------------------------
>MGYP001044966406	62	0.302	2.437E-06	38	123	305	0	83	162
--------------------------------------SYVVLGAGFFTTQKSQETVYSATKQASANLAESGPVVLETDESS--EVKNISFNLKPAAGASPIDLSRITYHITTTDTEALFVDMN-------------------------------------------------------------------------------------------------------------------------------------------------------------------------------------
>EBPBio282013_DNA_FD.fasta_scaffold102670_1	62	0.315	2.437E-06	15	90	305	19	92	196
---------------EDGFSGLEAAIVLIAFIVVAGIFSFVILGAGFSSSAKAKEVAFDG-GRSGTAVMVMGSVVGQVDNSG-SCLKRVLF----------------------------------------------------------------------------------------------------------------------------------------------------------------------------------------------------------------------
>Q6LWP3	62	0.260	2.437E-06	13	112	305	59	154	263
-------------KSKKGASGIGTLIVFIAMVLVAAVAASVLINTSGFLQQKASTTGKESTEQVASGLLING----ITGSVGTSDVKLLAIYLAPNAGSSAIDLAQTKVMLDY------------------------------------------------------------------------------------------------------------------------------------------------------------------------------------------------
>MGYP000327113889	61	0.404	4.344E-06	5	51	305	179	225	226
-----MYSQLNLHKDESGQNALETAIILIAFIVVASVFAFTVLSAGSASTEK-------------------------------------------------------------------------------------------------------------------------------------------------------------------------------------------------------------------------------------------------------------
>1188|Ga0256842_1012278_5|-2320|00	61	0.306	4.344E-06	11	111	305	3	101	395
-----------RKLKKRGAVGIGTLIVFIAMVLVAAVAAAVLINTSGFLQQKASSTGRQTTEEVASGIQVDRVVGKTG--PELEKLQQLAIYVSPNAGSKSIDLRYTKIMLS-------------------------------------------------------------------------------------------------------------------------------------------------------------------------------------------------
>25067|P_A23_Liq_1_FmtDRAFT_1003186_2|+951|00	61	0.270	4.344E-06	13	108	305	7	101	424
-------------TEERGQVGIGTLIVFIAMVLVAAIAAGVLINTAGFLQTQAEATGQESTDLVSERIDVSSSV-GIVDTAADGTLEQVRLTVSGAPGADDIDLGDTTI----------------------------------------------------------------------------------------------------------------------------------------------------------------------------------------------------
>MGYP001116704618	61	0.339	5.797E-06	9	61	305	5	57	92
---------SRMRKDSSGITGMETAIILLAFIMVSSVFAYTVLFAGILASAQGKAAIFSGLK---------------------------------------------------------------------------------------------------------------------------------------------------------------------------------------------------------------------------------------------------
>MGYP000574897078	61	0.352	7.736E-06	1	50	305	11	61	62
-GIKELYGRSRQILEERsGITGLETAIVLIAFVVVSSVFAFAALSTGLFSSD--------------------------------------------------------------------------------------------------------------------------------------------------------------------------------------------------------------------------------------------------------------
>1895|Ga0207718_107719_4|+1883|00	61	0.265	7.736E-06	14	107	305	29	119	230
--------------DERGQVGIGTLIVFIAMVLVAAIAAGVLINTAGFLQTKSEETGQQSGQQVTNRLQVTGS---TGTHLQDSEVGVINMTLKKSPGASNVDLENAT-----------------------------------------------------------------------------------------------------------------------------------------------------------------------------------------------------
>MGYP000857295107	60	0.327	1.032E-05	12	72	305	1	61	62
------------KQYDEAFTGLEAAIVVIAFVVVAVVFGMAVLGTGFFATQEAEKTTTSGYKLASSTIYIEGG----------------------------------------------------------------------------------------------------------------------------------------------------------------------------------------------------------------------------------------
>MGYP000482610706	59	0.354	1.837E-05	27	74	305	0	47	51
---------------------------MISFVVVASVFAYTVLSAGVFSVEKGKQAIHAGMEQVQGSVHLVGGVM--------------------------------------------------------------------------------------------------------------------------------------------------------------------------------------------------------------------------------------
>MGYP001302812715	59	0.403	1.837E-05	4	55	305	2	51	52
----KLFKRLNR--NEKGQAALESAIILIAFVVVASVFAFTILSAGSATTEKGEEA---------------------------------------------------------------------------------------------------------------------------------------------------------------------------------------------------------------------------------------------------------
>MGYP001067198379	59	0.571	1.837E-05	15	56	305	10	51	67
---------------KKGIVGIEAAIVLIAFVVIAAALSYVVINMGFFATQKTKETI--------------------------------------------------------------------------------------------------------------------------------------------------------------------------------------------------------------------------------------------------------
>MGYP001432787937	59	0.500	2.449E-05	14	47	305	7	40	41
--------------RQKGITGLETAIVLIAFVVVASVFAFTILSAGVF-----------------------------------------------------------------------------------------------------------------------------------------------------------------------------------------------------------------------------------------------------------------
>MGYP000185599696	59	0.407	2.449E-05	0	53	305	14	67	80
MGGDRMRGIGEVSRKRKGFTGLKAAIVLTAFVVVAAVFSYVVLNAGFFTTRNQK-----------------------------------------------------------------------------------------------------------------------------------------------------------------------------------------------------------------------------------------------------------
>MGYP001478706232	59	0.304	2.449E-05	43	111	305	0	66	171
-------------------------------------------GAGFFTTQKSQEVVHTGVDQASSSLEVSGPVTVAA--SSNAYLGSIYLYLQLAAGGTAVDMTKVTYTVS-------------------------------------------------------------------------------------------------------------------------------------------------------------------------------------------------
>GraSoiStandDraft_41_1057321.scaffolds.fasta_scaffold9800632_1	59	0.282	2.449E-05	31	111	305	8	105	189
-------------------------------IIISAVLSSVVLGAGYFSSQKaqetvntgaipqytavprAQETVYIGLEQAASNIEMIGNVYGLASSPSAG-IDEIRFTIGPAPGAPSVDLSKLKIVFS-------------------------------------------------------------------------------------------------------------------------------------------------------------------------------------------------
>P27802	59	0.319	2.449E-05	14	107	305	8	97	219
--------------NKKGATGVGTLIVFIAMVLVAAVAASVLINTSGFLQQKASSTGTESTEQVSTGLK----MFQTSGKLNEPIIDRLTIYVTPSPGSKPVDLKNTK-----------------------------------------------------------------------------------------------------------------------------------------------------------------------------------------------------
>M0DTJ7	59	0.294	3.266E-05	14	108	305	8	101	239
--------------EERGQVGIGTLIVFIAMVLVAAIAAGVLINTAGFLQSQAEATGQESTDLVSERIDVSSEVGIVGNADS-GELDAIRVSVSGAAGSSQIDLSETTI----------------------------------------------------------------------------------------------------------------------------------------------------------------------------------------------------
>H3ZRC5	59	0.298	3.266E-05	15	111	305	5	99	315
---------------RRGAVGIGTLIVFIAMVLVAAVAAAVLINTSGFLQQKASSTGRQTTQEVASGVKVTSVVGYV--PTNGNKITKLAIYVSPNAGSSGIDLLNTKIVLS-------------------------------------------------------------------------------------------------------------------------------------------------------------------------------------------------
>MGYP000365510014	58	0.441	4.355E-05	14	54	305	28	70	86
--------------NQKGITGLETAIELIAFVVVASVFAFAVLSTGLqyGTAQLGKE----------------------------------------------------------------------------------------------------------------------------------------------------------------------------------------------------------------------------------------------------------
>SRR6056297_2008702	58	0.297	4.355E-05	15	108	305	6	96	137
---------------DRGQVGIGTLIVFIAMVLVAAIAAGVLINTAGFLQTKAEQTGEESTAQVSNRLTV---VSGFGNVTNDEKVDYINLTVMRGSGADDINLSSATI----------------------------------------------------------------------------------------------------------------------------------------------------------------------------------------------------
>MGYP000362578824	58	0.400	4.355E-05	23	72	305	47	96	159
-----------------------AAIVLITFVVVSSVFGFTALSAGLVSTDKAKSTIGESLSEARGSLVLRSG----------------------------------------------------------------------------------------------------------------------------------------------------------------------------------------------------------------------------------------
>MGYP001037765425	58	0.282	4.355E-05	44	160	305	0	100	174
--------------------------------------------MGFYSAQQAKSTIDKGIQEATSALTLDGFLVGKTNG---TAIQWLAVPVKLAVGQSEVDMASDTVVVAVVGDD--FALANIYSGANYTSTQD-----------LTSLMNDVGSGNET------------------------------------------------------------------------------------------------------------------------------------------------
>A9A8Z7	58	0.303	4.355E-05	13	111	305	7	103	221
-------------KSKKGGSGIGTLIVFIAMVLVAAVAASVLINTSGFLQQKAATAGKESTEQVASGIQVI-QIMGKVNAGAND-IQYITLIITPNAGSSSIDLSQATLMIT-------------------------------------------------------------------------------------------------------------------------------------------------------------------------------------------------
>MGYP001128731120	58	0.355	5.805E-05	4	48	305	30	74	75
----HMRTHTSSRAGQRGVTGLETAIIMIAFVVVASVFAMTTLQTGIFS----------------------------------------------------------------------------------------------------------------------------------------------------------------------------------------------------------------------------------------------------------------
>17731|Ga0153916_15284559_1|-3|10	57	0.529	7.737E-05	12	45	305	19	52	53
------------RRNQEGVTGLETAIILIAFVIVASVFSYVVLSAG-------------------------------------------------------------------------------------------------------------------------------------------------------------------------------------------------------------------------------------------------------------------
>MGYP001366742436	57	0.470	7.737E-05	14	47	305	59	92	150
--------------EERGITGLETALVLIAFVVVSSVFAFVSLSTGLF-----------------------------------------------------------------------------------------------------------------------------------------------------------------------------------------------------------------------------------------------------------------
>MGYP000467321877	57	0.265	7.737E-05	42	133	305	0	95	214
------------------------------------------LNAGFGTTQKSKTTISEGLQSATGAVEVAGLVTGQkvtftmDDDSSVTALEHVSIPIKLASGANAVNLSETLSSVRYFS--KSLSYDNIYKGVVFNTT---------------------------------------------------------------------------------------------------------------------------------------------------------------------------
>MGYP000435934719	57	0.288	1.031E-04	21	72	305	73	123	124
---------------------LNVPIGIIGF-VVAAIFAFTVLSTGTFLTERSKEAAYSGLQEVRGSLELKGS----------------------------------------------------------------------------------------------------------------------------------------------------------------------------------------------------------------------------------------
>MGYP001139991096	56	0.516	1.831E-04	13	43	305	10	40	41
-------------RDEKGITGLETAIILIAFVVVAAVFAYTVLS---------------------------------------------------------------------------------------------------------------------------------------------------------------------------------------------------------------------------------------------------------------------
>MGYP001316339746	56	0.527	1.831E-04	15	50	305	15	50	51
---------------EAGITGLETAIILIAFVTVASVLAYSVLSAGIFSSE--------------------------------------------------------------------------------------------------------------------------------------------------------------------------------------------------------------------------------------------------------------
>MGYP001456284744	56	0.301	1.831E-04	31	83	305	0	52	183
-------------------------------VVVAAVFAFTVMTTGLFSSEKAKTTAQAALTEATSSFILKGSVTATCTPSDTT-----------------------------------------------------------------------------------------------------------------------------------------------------------------------------------------------------------------------------
>MGYP000300610176	56	0.456	2.438E-04	6	51	305	0	45	71
------MKKPRLLRDKRGIVGIEATIVLIAFVVIASALAGVVINMGFYSTQK-------------------------------------------------------------------------------------------------------------------------------------------------------------------------------------------------------------------------------------------------------------
>A0A0S1XC37	56	0.288	2.438E-04	15	111	305	2	95	311
---------------RRGAIGIGTLIVFIAMVLVAAVAAAVLINTSGFLQQKASSTGRQTTQEVASGIKVTSVVGY---TPDRTDITKLAVYITPNAGSAGIDLVNTRITLS-------------------------------------------------------------------------------------------------------------------------------------------------------------------------------------------------
>MGYP001295054360	55	0.470	4.325E-04	14	47	305	48	81	139
--------------EERGIIGLETALVLIAFVVVSSVFAFVSLSTGLF-----------------------------------------------------------------------------------------------------------------------------------------------------------------------------------------------------------------------------------------------------------------
>MGYP000462914175	55	0.270	4.325E-04	14	104	305	26	121	226
--------------EERGQVGIGTLIVFIAMVLVAAIAAGVLINTAGFLQTQAEATGEESTSQVSDRLQIvsqSGNVtdLNISNTSTERAIDELQITVAQSPGAGNIDLT--------------------------------------------------------------------------------------------------------------------------------------------------------------------------------------------------------
>MGYP000103073640	55	0.314	5.759E-04	3	56	305	6	50	52
---QRLIKSARLHSDQRGITGLETAIVLIAF---------AVLSTGLLSSEKSKDTV--------------------------------------------------------------------------------------------------------------------------------------------------------------------------------------------------------------------------------------------------------
>MGYP001485050068	55	0.375	5.759E-04	14	53	305	16	55	57
--------------NEQGATGLEAAIVSIAFVVVASVTAFRILATGIFSSQQSR-----------------------------------------------------------------------------------------------------------------------------------------------------------------------------------------------------------------------------------------------------------
>MGYP000462855465	54	0.535	1.021E-03	13	40	305	159	186	187
-------------KDQRGVTGLETAIILIAFVVVASVFAFT------------------------------------------------------------------------------------------------------------------------------------------------------------------------------------------------------------------------------------------------------------------------
>MGYP001187978342	53	0.355	2.406E-03	0	39	305	0	44	55
MNVKNFCQKTYRRFrriavDQAGITGLETAIVLIAFIVVAAVFAF-------------------------------------------------------------------------------------------------------------------------------------------------------------------------------------------------------------------------------------------------------------------------
>MGYP001102824656	52	0.300	4.259E-03	43	132	305	0	81	168
-------------------------------------------NMGFYTTQKTKETMSSGVEESLAALRLDGVV------TDSKYIEYIAFPVKLSVGKANLDLKDESVIVSVYLSN--ATLMNIYEGSVSTD----------------------------------------------------------------------------------------------------------------------------------------------------------------------------
>SRR4030042_4498934	51	0.300	5.665E-03	13	81	305	27	96	107
-------------RREDGLAGPAAAIILSSFALVGSSFAFVVVNTGTFSAQEVADTLMASLDSVLGTLEPQGPVaVIDANDDG-------------------------------------------------------------------------------------------------------------------------------------------------------------------------------------------------------------------------------
>MGYP001071434590	51	0.551	7.534E-03	13	41	305	19	47	48
-------------KQEKGVTGLETAIILIAFVVVASVFAFTV-----------------------------------------------------------------------------------------------------------------------------------------------------------------------------------------------------------------------------------------------------------------------
>MGYP001240796471	51	0.428	7.534E-03	13	40	305	16	43	54
-------------RDERGITGLETAIVLISFVVVSSVFAFA------------------------------------------------------------------------------------------------------------------------------------------------------------------------------------------------------------------------------------------------------------------------
>736|scaffold_25156_c1_2|-577|01	51	0.359	7.534E-03	14	77	305	31	94	274
--------------NESGIAGLPLAVILIASMAMPAVFVHTALSAGLLPTQKSPEAVCSAPQEAPNSLKLSGSVVAGG-----------------------------------------------------------------------------------------------------------------------------------------------------------------------------------------------------------------------------------
>SRR3990172_5016719	51	0.279	1.002E-02	36	108	305	0	85	107
------------------------------------VFAYTMMNTGLFVADVAGQTALSGVERARGNAVPRGSVYATrgnVDVDGNNVIDlngvdlqavvKVTFTLTIASDGDAIDLTPPFT----------------------------------------------------------------------------------------------------------------------------------------------------------------------------------------------------
>SRR4030042_1454842	51	0.282	1.002E-02	13	88	305	36	113	116
-------------RREEGLAGPAAAIILSSFMLAGSSFAFVVVNTGTFSAQEVADTLMASLDSVLGTLEPQGPvaVIAANDDGVIDESDHV------------------------------------------------------------------------------------------------------------------------------------------------------------------------------------------------------------------------
>MGYP001296973908	50	0.291	1.332E-02	11	57	305	9	56	72
-----------RVFDEEAFTGLEAAMVFIAFLVVASIFAYVALGAGFSrLSERSRPCIQ-------------------------------------------------------------------------------------------------------------------------------------------------------------------------------------------------------------------------------------------------------
>MGYP001256861419	50	0.413	1.771E-02	14	42	305	6	34	35
--------------DEHGFTGLEAAIVLIAFVVVAAVFSYMVL----------------------------------------------------------------------------------------------------------------------------------------------------------------------------------------------------------------------------------------------------------------------
>MGYP000319813256	49	0.405	2.355E-02	5	40	305	0	36	37
-----MLHRLNRiVQDERGLSALETAIVLIAFVVVASVFAFT------------------------------------------------------------------------------------------------------------------------------------------------------------------------------------------------------------------------------------------------------------------------
>MGYP001247568692	49	0.406	2.355E-02	14	45	305	16	47	64
--------------DQRSITGLETAIVLIAFVVVASGFAFPEERTG-------------------------------------------------------------------------------------------------------------------------------------------------------------------------------------------------------------------------------------------------------------------
>MGYP001069347621	49	0.441	2.355E-02	12	45	305	5	38	162
------------HREDAGITALETAIILIAFVRVASVFAFTMLSAG-------------------------------------------------------------------------------------------------------------------------------------------------------------------------------------------------------------------------------------------------------------------
>3300026026.a:Ga0210129_1001730_4	49	0.437	4.160E-02	15	46	305	15	46	48
---------------DNAFTGLEAAIVLIAFVVVAAVFAYVILGAGF------------------------------------------------------------------------------------------------------------------------------------------------------------------------------------------------------------------------------------------------------------------
>MGYP001006309879	49	0.424	4.160E-02	13	45	305	5	37	79
-------------KNEDAFTGLEAAIVLIAFIVVAAVFSYVMLGAG-------------------------------------------------------------------------------------------------------------------------------------------------------------------------------------------------------------------------------------------------------------------
>MGYP001459247316	48	0.357	5.529E-02	13	54	305	14	46	47
-------------RDQRGITGLETAIVLIAF---------AALSTGLFSSDKVRE----------------------------------------------------------------------------------------------------------------------------------------------------------------------------------------------------------------------------------------------------------
>MGYP000728223153	48	0.393	5.529E-02	6	38	305	34	66	106
------IGRQRIFGNERGITGLETAIVLIAFVVVSSVFA--------------------------------------------------------------------------------------------------------------------------------------------------------------------------------------------------------------------------------------------------------------------------
>MGYP001312463529	48	0.387	7.346E-02	12	42	305	9	39	40
------------RTGQRGITGLETAIVLIAFVVVSSASAFADL----------------------------------------------------------------------------------------------------------------------------------------------------------------------------------------------------------------------------------------------------------------------
>MGYP001490043046	48	0.380	7.346E-02	32	81	305	13	62	72
--------------------------------VASSVLTYIALSTGLFATCKAKQTIHAGLDETSRTMEVERSVSASDDVMS-------------------------------------------------------------------------------------------------------------------------------------------------------------------------------------------------------------------------------
>SRR6056297_92119	48	0.285	7.346E-02	14	69	305	44	99	114
--------------DDRGQVGIGTLIVFIAMVLVAAIAAGVLINTAGFLQNQAQNTGQESTAQVSNNLQV-------------------------------------------------------------------------------------------------------------------------------------------------------------------------------------------------------------------------------------------
>SRR6056297_2250665	48	0.238	9.761E-02	11	73	305	49	111	116
-----------RNDDDRGQVGIGTLIVFIAMVLVAAIAAGVLINTAGFLQSSAEETGQQSSDQVTNRLEVVSTI---------------------------------------------------------------------------------------------------------------------------------------------------------------------------------------------------------------------------------------
>1875|Ga0207754_100005_83|-95891|00	47	0.257	1.297E-01	5	69	305	0	65	320
-----MFKTDNRESDrDRGQVGIGTLIVFIAMVLVAAIAAGVLINTAGFLQSSAEQTGEESQQQVTDRLEV-------------------------------------------------------------------------------------------------------------------------------------------------------------------------------------------------------------------------------------------
>3300026957.a:Ga0207754_100005_84	47	0.257	1.297E-01	5	69	305	0	65	321
-----MFKTDNRESDrDRGQVGIGTLIVFIAMVLVAAIAAGVLINTAGFLQSSAEQTGEESQQQVTDRLEV-------------------------------------------------------------------------------------------------------------------------------------------------------------------------------------------------------------------------------------------
>MGYP000625109894	47	0.252	1.723E-01	5	71	305	0	66	455
-----MFETTQKRPTDRGQVGIGTLIVFIAMVLVAAIAAGVLINTAGFLQSSAEQTGEESSQQVTNQLQVIG-----------------------------------------------------------------------------------------------------------------------------------------------------------------------------------------------------------------------------------------
>MGYP001327153985	46	0.560	3.039E-01	13	37	305	63	87	88
-------------RSEQGITGLETAIILIAFVVVASVF---------------------------------------------------------------------------------------------------------------------------------------------------------------------------------------------------------------------------------------------------------------------------
>25029|P_A23_Liq_2_FmtDRAFT_1002490_3|+1521|00	46	0.242	3.039E-01	13	103	305	3	105	289
-------------TESRGQVGVGTLIVFIAMVLVAAIAAGVLINTAGLLQAQAQQTGEETTAEVSGGVDAttkigsVGNITTKYDDSSDTRintqnfIYELRITVKGSPGASAIDL---------------------------------------------------------------------------------------------------------------------------------------------------------------------------------------------------------
>MGYP000499756341	45	0.382	5.358E-01	8	41	305	44	77	78
--------KTGRRKSRRGILGIESAIVMIAFVVVAAALAFVV-----------------------------------------------------------------------------------------------------------------------------------------------------------------------------------------------------------------------------------------------------------------------
>M0A2V1	44	0.285	9.444E-01	14	69	305	7	62	431
--------------DDRGQVGIGTLIVFIAMVLVAAIAAGVLINTAGFLQTQAEATGEESTSQVSDRLQI-------------------------------------------------------------------------------------------------------------------------------------------------------------------------------------------------------------------------------------------
>L9ZWH1	44	0.285	9.444E-01	14	69	305	7	62	481
--------------DDRGQVGIGTLIVFIAMVLVAAIAAGVLINTAGFLQTQAEATGEESTSQVSDRLQI-------------------------------------------------------------------------------------------------------------------------------------------------------------------------------------------------------------------------------------------
>UniRef100_L9ZWH1	44	0.285	9.444E-01	14	69	305	7	62	481
--------------DDRGQVGIGTLIVFIAMVLVAAIAAGVLINTAGFLQTQAEATGEESTSQVSDRLQI-------------------------------------------------------------------------------------------------------------------------------------------------------------------------------------------------------------------------------------------
>23071|Ga0207421_10290027_1|+191|01	44	0.290	1.664E+00	12	73	305	9	70	164
------------RDNDRGQVGIETLIVFIAMILVAAIAASVLINTAGFLQNQASQTSQDSEDQVSNQVLIISSI---------------------------------------------------------------------------------------------------------------------------------------------------------------------------------------------------------------------------------------
>SRR5919205_633229	44	0.310	1.664E+00	64	163	305	3	101	172
----------------------------------------------------------------SSVLAVSGTVVGHVNGTS-SSIDVITLPLRVASGSNNVDLQHSLVAIKYFSKTK--SYDNIYAGTLQTKQYASVSDAL-ADATTSSLIDQnplATSGAATPTN---------------------------------------------------------------------------------------------------------------------------------------------
>A0A1J4LXG3	44	0.285	1.664E+00	14	69	305	7	62	445
--------------DDRGQVGIGTLIVFIAMVLVAAIAAGVLINTAGFLQTQAEATGEDSTSQVSDRLQI-------------------------------------------------------------------------------------------------------------------------------------------------------------------------------------------------------------------------------------------
>MGYP000677461150	43	0.245	2.208E+00	13	69	305	7	63	92
-------------TRERGQVGIGTLIVFIAMVLVAAIAAGVLLNTSGALADRAEQTSRDSTDRVSNRLMV-------------------------------------------------------------------------------------------------------------------------------------------------------------------------------------------------------------------------------------------
>MGYP001197956616	42	0.523	5.161E+00	13	33	305	12	32	33
-------------RDERGVTGLETAIILIAFVVV-------------------------------------------------------------------------------------------------------------------------------------------------------------------------------------------------------------------------------------------------------------------------------
>MGYP000580152982	42	0.272	5.161E+00	2	67	305	22	86	94
--TKNMFD-IDTETPDRGQVGIGTLIVFIALVLVAAIAAGVLINTAGFLQTQAQSTGEESTEQVATNL---------------------------------------------------------------------------------------------------------------------------------------------------------------------------------------------------------------------------------------------
>MGYP000132212606	42	0.338	6.847E+00	37	94	305	0	64	396
-------------------------------------FAFVILNMGFLTAQKAQSVIATGMSEASSSMLIDnGLVGYFGNTTavpvvqSNIYMYKVVFYINP------------------------------------------------------------------------------------------------------------------------------------------------------------------------------------------------------------------
