# Supplementary material for: Towards a molecular picture of the archaeal cell surface
Source: Nat Commun. 2024 Nov 29;15:10401. doi: 10.1038/s41467-024-53986-9 (PMC11607397; doi:10.1038/s41467-024-53986-9)
Supplement: Supplementary file 5 — Supplementary Dataset 1 [file 41467_2024_53986_MOESM5_ESM.zip › Archaellum_Homologues_2024/J5U21_01231_Saccharolobus_shibatae/J5U21_01231_Saccharolobus_shibatae_8965b_env/pdb70.m8]

101	8cwm_F	0.860	287	35	2	21	304	3	287	1.671E-126	404	161M2I21M3D100M
101	7txi_A	0.379	108	62	2	21	128	2	104	7.539E-19	91	62M3I34M2I7M
101	5tfy_I	0.313	86	58	1	19	104	1	85	6.628E-17	85	66M1I19M
101	7ofq_B	0.315	92	59	1	21	112	3	90	2.072E-05	49	49M4I39M
101	5o4u_O	0.239	92	68	2	21	112	3	92	1.139E-04	46	51M1I9M1I30M
101	7ofq_A	0.290	93	63	1	21	113	3	92	2.010E-04	46	52M3I38M
101	5z1l_A	0.255	94	66	1	21	114	3	92	4.703E-04	44	52M4I38M
