# Supplementary material for: Towards a molecular picture of the archaeal cell surface
Source: Nat Commun. 2024 Nov 29;15:10401. doi: 10.1038/s41467-024-53986-9 (PMC11607397; doi:10.1038/s41467-024-53986-9)
Supplement: Supplementary file 5 — Supplementary Dataset 1 [file 41467_2024_53986_MOESM5_ESM.zip › Archaellum_Homologues_2024/J5U21_01231_Saccharolobus_shibatae/J5U21_01231_Saccharolobus_shibatae_8965b_env/uniref.a3m]

>101
MGLQKIVKKYNKKMKRKGLAGLDTAIILIAFIITASVLAYVAINMGLFVTQKAKSTINKGEETASTALTLSGSVLYAVNYPSNTRSYWIYFTVSPSSGVSSVELSPTTTAISFTASTEGIAYSNIYKYTLLTVDPSSLGNAVYANGQYLNLINQQTSAGQTYVYYPNPYYALLALNYTLYNYYLKTKTPSPIFINSSTLSSIPQWLKNDNSFTFTLNISGQLVTYDVFVNQTFAFTYPVAGDPLIGSAIAPAGSVIGVMILFGPDLGSHVFQYQTVTIQITPNVGSPLTISEYVYQPEGSVSVIG
>UniRef100_A0A8F5BMX8	487	0.986	9.045E-152	0	304	305	0	304	305
MGLQKIVKKYNKKMKRKGLAGLDTAIILIAFIITASVLAYVAINMGLFVTQKAKSTINKGEETASTALTLSGSVLYAVNYPSNTRSYWIYFTVSPSSGVSSVELSPTTTAISFTASTEGVAYSNIYKYTLLTVDPSSLGHAVYANGQYLNLINQQTSAGQTYVYYPNPYYALLALNYTLYNYYLSTKTPSPIFINSSTLSSIPQWLKNDNSFTFTLNISGQLVTYDVFVNQTFAFTYPVAGDPLIGSAIAPAGSVIGVMILFGPDLGSHVFQYQTVTIQITPNVGSPLTISEYIYQPEGSVSVIG
>UniRef100_A0A0E3GSS4	465	0.902	3.021E-144	0	304	305	0	306	307
MNSKKMLKEYNKKVKRKGLAGLDTAIILIAFIITASVLAYVAINMGLFVTQKAKSTINKGEETASTALTLSGSVLYAVNYPLNTRSYWIYFTVSPSSGVSSVELSPTTTAISFTASAEGVTYSNIYKYTLLTVSPSELANVVYANGQYLDLVNQQTSAGQTYVYYPNPYYALLALNYTLYNYYLSTKTPSPIFINSSilSLSSLPSWLKNDNSFTFTLNISGKLVTYYVFVNQTFAFTYPVAGDPLIGSAIAPAGSVIGVILLFGPDLGSHVFQYQTITIQITPNIGSPLTISEYIYQPEGSVSVIG
>UniRef100_A0A5Q0TRE0	438	0.869	8.265E-135	0	304	305	0	302	303
MNPKKMLKEYNKKVKRKGLAGLDTAIILIAFIITASVLAYVAINMGLFVTQKAKSTINKGEETASTALTLSGSVLYAVNYPSNTRSYWIYFTVSPSSGVSSVELSPTTTAISFIASAEGVAYSNIYNYTLLTVSPSELANAVYANGQYLDLVNQQTSAGQTYVYYPNPYYALLALNYTL---YHSIKTPSPIFITTSESAPTNyPWLKNDNSFTFTLNISGQLITYYVFVNQTFAFTYPVAGDPLIGSAIAPAGSVIGVMLLFGPDLGSYVFQYQTITIQITPNIGSSLTISEYVYQPEGSISVIG
>UniRef100_UPI00048D96BB	428	0.840	1.582E-131	0	304	305	0	304	305
MNTKKMLKEYNKKVKRKGLAGLDTAIILIAFIITASVLAYVAINMGLFVTQKAKSTINKGEETASTALTLSGSVLYAVNYPSNTRSYWIYFTVSPSSGVSSVELSPSTTAISFTASAEGISYSNIYEYTLLTVSPSELTNQVYANGQYLDLVNQQTNAGQTYVYYPNPYYALLALNYTLSK--IDKVSPSPLYITTTPSSATQTYpfLAHDNMFTFTLNISGTLVTYYAFVNQTFAFTYPVAGDPLIGSAIAPAGSVIGVMILFGPDLGSHVFQYQTITIQITPNIGSPLTISEYVYQPEGSVSVIG
>UniRef100_Q96XJ6	411	0.797	1.198E-125	0	304	305	0	305	306
MGAKNAIKKYNKIVKRKGLAGLDTAIILIAFIITASVLAYVAINMGLFVTQKAKSTINKGEETASTALTLSGSVLYAVNYPTNTKSYWIFFTVSPSSGVSSVELSPATTAISFTASTEGIAYSNIYKYTLLTVSPSTLSDVVYSNSQYLSLVDTESSGGQTYVYYPNPYYALLALNYTLsQKVNDKIIKYSPLFINYTPIPTKPSWLQSDNVFSFTLNISGKPVTYCAFVNQTFAFTYPVAGDPLVGSAIAPAGSVIGVMILFGPSLGSHVFQYQTISIQISPNIGSPLTLSEYIYQPEGTVTVIG
>UniRef100_A0A1C8ZU76	409	0.797	1.085E-124	0	304	305	0	305	306
MGFKKVIKEYNKKMKRKGLAGLDTAIILIAFIITASVLAYVAINMGLFVTQKAKSTIDKGEETASTALTLSGSVLYAVNYPSNSRSYWIYFTVSPSSGVSSVELSPATTAISFTASALGVAYSNIYKYTLLTVSPSEVNGVVYAAPQYLSLADQESSGGQTYVYYPNPYYALLALNYSLYQMVLsKQIKYSPLYITTTKSTSTQTWLTSDNVFQFTLNISGTLEIFYAYVNQTFAFTYPVAGDPLIGSAIAPAGSVIGVMILFGPDLGSHVFQYQTITIQISPNIGSPLTLSEYVYQPEGNVTVIG
>UniRef100_A0A9E4ZSE7	406	0.786	7.172E-124	2	304	305	6	308	309
--LGGLLKKYNKIMKRRGLAGLDTAIILIAFIITASVLAYVAINMGLFVTQKAKSTINKGEETASTALTLSGSVLYAVNYPTNTKSYWIYFTVSPSSGVSSVELSPSTTAISFTASALGITYSNIYKFTLLTVSPTQVNGNVYANGQYLALADQETSGGQTYAYYPNPYYALLALNYTLGK--ILGVKQSPLYITNTpiSSSSLPSWLQHDNVFSFTLNISGTPVTYYAFVNQTFAFTYPVSGDPLIGSAIAPAGSVIGVMILFGPNVGSHVFQYETISIQITPNIGSPLTLSEYVYQPEGNVTVIG
>UniRef100_H2C431	357	0.710	1.188E-106	2	304	305	3	303	304
--LKKVVQSYNRLVRRKGLAGLDTAIILIAFIITASVLAFVAINMGLFVTQKAKTTINKGEETASTALTVSSSVLYAVNYPTNSKSYWIYFTVSPTSGVSSVELDPATTGLSFVATQEGLTLSNIYKYTLLTVpNPGTLYSTVS--GSYLTLQNNVSSGGNTYVYYPNPYYALLALNETLG----KNMKNSPIYINYTAytvQSPEPVWLKHDNNFTFTLTINGNTVKYYVFVNQTFAFSFPVAGDPLVGSAIAPAGSTIGFMILFGPNVGSHIFEYQTINIQITPNIGSPLTLSEYIYQPEGSVTSIG
>UniRef100_A0A088E662	353	0.705	1.470E-105	6	304	305	7	301	302
------VQKYNKLVRRRGLAGLDTAIILIAFIITASVLAFVAINMGLFVTQKAKTTINKGEETASTALTVSSSVLYAVNYPSNTKSYWIYFTVSPTSGVSSVELDPATTGLSFIATEEGITLSNIYKYTLLTDTHLT---PVSASGYSLTLESNLTSGGNTYYYFSSPYLALLALNQSLS----KVSGHSPIYINYTSFSStnpEPSWLKNDNNFTFTLTIAGQKVLYYVFINQTFAFSYPVAGDPLVGSAIAPAGSTVGFMILFGPNLGQHVFEYQTINIQITPNIGSPLTLSEYIYQPEGTVTAIG
>UniRef100_A0A0U2WRA8	331	0.676	1.225E-97	9	304	305	2	303	304
---------YMKRRKTRGLAGLDTAIILIAFIITAAVLAYVAVNMGLFVTQKAKTTINKGEETASTALSLSGNVLYAVNYPTNTKSYWMYFTVSPSSGVSSVDLSPSTTAISFTAASRGVSLSNIYQFSLLSVLPSQVNNKVQVKLGtsiiNLTLAFSSNSAGQTYVYYSDPNYALLALNYTLGQEVKGGQlTSSPLYIisNTSIVASKP-WLKNDNVFTFNISVNGTEVEYYAYVNKTFAFTYPVSGFPLAGSDIAPAGSVIGVMILFGPGEATNVFQYETVTIQITPNIGSPLTISQYIYQPDGKVTVIG
>UniRef100_UPI001E4EF099	287	0.614	9.138E-83	0	304	305	0	285	286
MSLKSAIRAYNRKMRRRGLAGLDTAIILIAFIITASVLAYVAVNMGLFVTQKAKSTITKGEETASTALTLSGSVLYAVNYPTDTNSYWLYFPVSPSSGVSSVELSPATTAISFTASSSGIELSNIYVFSLMS----------YVSNYYVTqTVSNQSQGGQTYYYFTSPYAALVALSEIISN--KQNTTPVPVNIST----TKPTTTTDVNTFSFEY----QRTTYYVTVYRTFAFTFPIAGFSLAGSDVAPAGSTIGVMVLFGPHAGSQVFQYQTVTVQITPNIGSPLTVSEYIYQPEGNVTIIG
>UniRef100_A0A2R6C587	269	0.622	1.701E-76	12	304	305	6	277	278
------------KRRKKGLAGLDTAIILIAFIITASVLAYVAVSMGIFVTQKAKTTINKGEETASTALSITGNILYASNYPTDSYSYWIYFPVSPSSGVASVQLSPSTTAISFEASTEGIVLTNIYNYTLLTVTSDS------------PYLLSQKSGGITYYYYPSVYAALLALS----NAPAQSKPPSGVFqVLSGSCPSTPPTGYN----TFTFNYTGKQ--YCAEVGVTFAFTFPVAGDSLVGSAIAPAGSSVGVVILFGPNTGHHVFQYQTLTITITPNIGSPLTVSQYVYQPDGNISVIG
>UniRef100_A0A2R6C5H8	265	0.622	7.339E-75	12	304	305	6	271	272
------------KRRKKGLAGLDTAIILIAFIITASVLAYVAVSMGIFVTQKAKTTINKGEETASTALSITGNILYASNYPTDTYSYWIYFPVSPSSGVSSVQLSPSTTAISFEASSEGIVLTNIYNYTLLTVT----------SNQY---LQQQTSGGQTYYYYPSVYAAFLALqNVVPKNIFSVQSSPT-----TCASSSTV------NEFEFTY----QGTTYCASVYYDFAFTFPVAGDALVGSAIAPAGSTVGVVVLFGPSTGHNVFQYQTLTITITPNIGSPLTVSQYVYQPEGTVSVIG
>UniRef100_A0A2R6CE99	258	0.577	1.109E-72	0	304	305	0	286	287
MNTLGATKLHTKSKKKKGLAGLDTAIILIAFIITASVLAYVAVSMGIFVTQKAKTTINKGQETASTALSLAGNILYATNYPTDTESFWLYLPIAPSAGVSSVQLAPATTSISLTASTENIVLSNIYNYTLLTIT----------NSPYLQSL---TAGSQTYYYYSSPYTALLALGYTTTS-YKAVANKDVFQVQSGACSSTTPGLSGANYFTF--NVS--KTQYCAEVYRTFAFTFPVAGDSLVGSSIAPAGSVVGVMILFGPAEGHIVFQYQTITIQVQPNIGSPLTVAQYVYQPDGTVTVLG
>UniRef100_UPI001F461F2A	252	0.569	1.672E-70	3	304	305	1	271	272
---KNIIRRYNKLVKRKGLAGLDTAIILIAFIITASVLAFVAINMGLFVTQKAKTTINKGDETASTALQLSSSILYATNFPKDSVSYWIYFTVSPSAGVSSVYLSPATTSISFLASASGISCSNIYAYTLLNCTSDHL------------YLCSQKAGSQTYYYYSSPYAALLALHYNTGCKYICIETTKPT-----------------NGQYFTFNYSGTQYYAYVKSSKPVAITFPVAGDPLVGSDVAPAGSTVGVIILF-PQ-STPVFQYQTITIQVIPNIGAPLTLCQYVYQPEANVSVIG
>UniRef100_A0A2R6B1X2	229	0.587	1.297E-62	44	304	305	0	233	234
--------------------------------------------MGIFVTQKAKTTINKGEETASTALSITGNILYASNYPTDNYSYWIYFPVSPSSGVSSVQLSPSTTAISFEASSEGIVLTNIYNYTLLTVT----------SNQY---LQQQTSGGQTYYYYPSVYAAFLALQKVVpKNIFSVQSNPT-----TCASSSTV------NKFEFTY----QGTTYCASVYYDFAFTFPVAGDALVGSAIAPAGSTVGVVVLFGPSTGHNVFQYQTLTITITPNIGSPLTVSEYVYQPEGTISVIG
>UniRef100_E0SRS0	141	0.352	1.325E-32	8	141	305	2	136	399
--------KTNRKTLKRGIVGIEAAIVMIAFVIVAAALAFVVLNMGFFTTQQSRQVMQRGLGESSSALMVDGSVVATVD-TSISRISYIYVPIKLSTGQYMVDLTPGKSIVGYWSPQRGIAIANTYLMAVLTpvDTPDTLANIT-------------------------------------------------------------------------------------------------------------------------------------------------------------------
>UniRef100_A0A9E4PEU0	133	0.292	1.162E-29	10	120	305	1	130	231
----------NRDASERGITGLETAIILIAFVVVASVFAFTVLSTGIFASERSKETVFAGLQEAKSSLEPRGAtVAYKANRGGTDTVYKVSFIVSNAIDGEPVDLTPPYtadgaatdpdissgaeyrTVISYNDQNQFMA----------------------------------------------------------------------------------------------------------------------------------------------------------------------------------------
>UniRef100_A0A2A4SBZ8	129	0.360	1.846E-28	14	123	305	16	125	182
--------------DQRGITGLETAIVLIAFVVVASVFAFAVLNTGLLSSEKSKEAALGGLEETSATLSIRGNVIAAANS-GKTAIDTLKFNLTPAStSSESVDLSTTGTVVTYLDENQGINCQN-------------------------------------------------------------------------------------------------------------------------------------------------------------------------------------
>UniRef100_A0A9E4QBN5	129	0.293	1.846E-28	7	117	305	3	135	243
-------KKSAKAESQKGITGLETAIILIAFVVVASVFAFTVLSTGIFASERSKETVYAGLEEAKSSIEPRGSVIAfkgrVGTSTATDTIYKLSFVVSNAIAGEPVDLTPPYttndagsdpdivanaeyrTVISYIDKNQ-------------------------------------------------------------------------------------------------------------------------------------------------------------------------------------------
>UniRef100_A0A9E4V1J7	129	0.293	2.510E-28	7	117	305	32	164	202
-------KKSAKAESQKGITGLETAIILIAFVVVASVFAFTVLSTGIFASERSKETVYAGLEEAKSSIEPRGSVIAykgrVDTSTATDTIYKLSFVVSNAIAGEPVDLTPPYttndagsdpdivsgaeyrTVISYIDKNQ-------------------------------------------------------------------------------------------------------------------------------------------------------------------------------------------
>UniRef100_A0A945A4Q7	129	0.257	2.510E-28	5	117	305	12	143	247
-----MFRTDPRETSQRGITGLETAIILIAFVVVASVFAFTVLSTGIFASERSKETIFAGIQETKSSLEPRGAVVaYKADRGGTDTIYKVSFIVSNAVGGEPVDLTAPYtangaatdpdfvsgaeykTVVSYNDQNQ-------------------------------------------------------------------------------------------------------------------------------------------------------------------------------------------
>UniRef100_A0A2E2VG19	129	0.360	2.510E-28	14	123	305	17	126	311
--------------NQRGITGLETAIVLIAFVVVASIFAFAVLNTGLLSSEKSKEATLGGLEETSATLSLRGQVIAVAN-TGTTSVDTVKFTIAPAStASETVDLSNTGTVITYLDEXQGINXGN-------------------------------------------------------------------------------------------------------------------------------------------------------------------------------------
>UniRef100_A0A7C7IAW1	128	0.339	3.412E-28	10	123	305	12	125	207
----------NIRVDQRGITGLETAIVLIAFVVVASVFAFAVLNTGLLSSEKSKEAALGGLEETSATLSIRGKVIADAN-AGKTAIDTLKFNLTPAStSSEPVELSTTGAVVTYLDENQGINCQN-------------------------------------------------------------------------------------------------------------------------------------------------------------------------------------
>UniRef100_A0A7C7I753	128	0.360	4.638E-28	14	123	305	17	126	208
--------------NQRGITGLETAIVLIAFVVVASVFAFAVLNTGLLSSEKSKEAALGGLEETSSTLSLRGQVIADANSD-KTAIDLVKFVVAPAStASESVDLSTTGSVITYLDENQGLNCEN-------------------------------------------------------------------------------------------------------------------------------------------------------------------------------------
>UniRef100_A0A7C7TJH5	127	0.295	8.568E-28	5	108	305	20	124	168
-----MLKRVARESSQYGITGLETAIILIAFVVVASVFAFTVLSTGIFASERSKETVFAGIKETKSSIEPRGAIVaYTADRDGTDTIYKVSFIVSNAVSGEPVDLTPPYT----------------------------------------------------------------------------------------------------------------------------------------------------------------------------------------------------
>UniRef100_A0A2N0MAL8	127	0.296	1.164E-27	0	123	305	0	123	204
MELKKFIASRNLVVDQRGITGLETAIVLIAFVVVAAVFAFAVLSTGLLSSEKSKETVLGGLEETSSTMTVRGDVIGTSNSAKDE-VDEIKFTLTSaAQASDAVDLSTTGVVVTYLDEDQATNCDN-------------------------------------------------------------------------------------------------------------------------------------------------------------------------------------
>UniRef100_A0A938HQ75	126	0.293	2.151E-27	14	120	305	9	134	237
--------------RQKGITGLETAIILIAFVVVASVFAFTVLSTGLFSSERSKETVYAGLTEARSSLEPRGSLIaYKGLVGSTGTVFKVSFVVSNAAAGDPIDLTPPYtaddsgtdpdvvsgaqyaTVISYTDQNQYLN----------------------------------------------------------------------------------------------------------------------------------------------------------------------------------------
>UniRef100_A0A2E2DVV3	126	0.313	2.922E-27	7	123	305	10	126	208
-------KVTGLHANQRGITGLETAIVLIAFVVVASVFAFAVLSTGLLSSEKSKETVLGGLEETSSTISVRGSVIGDSNS-GKTAIDTVKFTLSSaAQASDAVDLSTTGVVVTYLDNNQAINCEN-------------------------------------------------------------------------------------------------------------------------------------------------------------------------------------
>UniRef100_A0A2A4SD31	126	0.341	2.922E-27	5	123	305	8	126	208
-----IIRTDNFLHNQRGITGLETAIVLIAFVVVASVFAFAVLNTGFLSSEKSKEAALGGLQETSSTLSLRGEVIADSN-AAKTAVDLIKFNLAPAStASESVDLSTTGSVITYLDDFQGINCQN-------------------------------------------------------------------------------------------------------------------------------------------------------------------------------------
>UniRef100_A0A9E4VVP2	125	0.302	3.971E-27	8	117	305	4	132	240
--------KFGAPGHEKGITGLETAIILIAFVVVASVFAFTVLSTGIFASERSKETVYAGLEEAKSSIEPRGSVIaYKGHDGTNQTIYKLSFVVSNAIAGEPVDLTPPYdtddsntdpdivanaeyrTVISYIDKNQ-------------------------------------------------------------------------------------------------------------------------------------------------------------------------------------------
>UniRef100_A0A2E8EZK1	125	0.351	5.395E-27	14	123	305	16	125	193
--------------DQRGITGLETAIVLIAFVVVASVFAFAVLNTGLLSSQKSEQAALGGLEETSATLSIRGDVIASAN-AGKTSIDTVRFNLAPAStSSESVDLSTTGTVVTYLDENQGINCEN-------------------------------------------------------------------------------------------------------------------------------------------------------------------------------------
>UniRef100_A0A1F8PCD0	124	0.312	1.353E-26	5	137	305	0	144	210
-----MLKKFLRK--EKGITGLETAIILIAFVVVAAVFAYTALSAGLFSTQKAQEAVYSGLKEAQSTLEIRGSVIATGNVIGDaGNIGQITFTVSNVLGGEPIDFTIPsggalgiatgtahKVVISYIDNNQEVNNLYWTVAKLGNDDGDSL-----------------------------------------------------------------------------------------------------------------------------------------------------------------------
>UniRef100_A0A523IAL1	124	0.268	1.353E-26	7	118	305	3	136	241
-------RKLGTDYQQRGITGLETAIILIAFVVVASIFAFTVLSTGVFASERSKETVYAGLEETRSSLEPQGSVIAFTGRAGTsateDSIYKISFVLSNAIAGEPVDLTPPYtfdnsgsdpdissgaeykTIISFQDRNQY------------------------------------------------------------------------------------------------------------------------------------------------------------------------------------------
>UniRef100_A0A2N0LY30	123	0.304	1.838E-26	0	123	305	0	121	157
MNSQQGLPGLYR--DQRGITGLETAIVLIAFVVVASVFAFAVLSTGLLSSEKSKETVLGGLEETSSTLSVRGDVIGDANS-GKTALDTVKFTLpSAAQAADAVDLSSTGVVITYLDQDQALNCTN-------------------------------------------------------------------------------------------------------------------------------------------------------------------------------------
>UniRef100_A0A9E4Y635	123	0.276	1.838E-26	7	118	305	3	136	241
-------RKLGIDYQQRGITGLETAIILIAFVVVASIFAFTVLSTGVFASERSKETVYAGLEEAKSSLEPHGSVIAFTGRAGTsaaeDSIYKISFVLSNAIAGEPVDLTPPYtfddsgsdpdissgaeykTIISFQDRNQY------------------------------------------------------------------------------------------------------------------------------------------------------------------------------------------
>UniRef100_A0A2A4SE49	123	0.309	2.496E-26	12	123	305	12	123	201
------------RADQRGITGLETAIVLIAFVVVASVFAFAVLSTGLLSSEKSKETVLGGLEETSSTLSIRGDIVGDAN-AGKTAXDTVKFTLTSaAQAADAVDLSSTGVVITYLDSDQALNCTN-------------------------------------------------------------------------------------------------------------------------------------------------------------------------------------
>UniRef100_A0A497IY76	123	0.302	3.390E-26	11	139	305	5	130	185
-----------KFKNKKGFTGLEAAIVLTAFVVVAAVFSYVVLNAGFFTTQKSQEVVHTGVTQATSSVELLGDVIAYGNTTS-GKVVNITFTLALTAGRHPVDLTPGKTVISYYDADRYVNNATWTL--TFVGDQETVDN---------------------------------------------------------------------------------------------------------------------------------------------------------------------
>UniRef100_A0A9E4VUD1	123	0.281	3.390E-26	8	120	305	4	138	240
--------KFGAPSHEKGITGLETAIILIAFVVVASVFAFTVLSTGIFASERSKETVYAGLEEAKSSIEPRGSVIAykgrIDTTSATDTIYKLSFVVSNAIAGEPVDLTPPYtasdtgtdpnivsgaeyrTVISYIDKNQYLA----------------------------------------------------------------------------------------------------------------------------------------------------------------------------------------
>UniRef100_A0A9E4UXT1	122	0.351	4.604E-26	14	120	305	6	112	197
--------------DQRGITGLETAIVLIAFVVVASVFAFAVLNTGLLSSEKSKETVLGGLGETSATMSLRGDVIADAN-PAKASVDTITFTLTPAStSSEAVDLSASGTVVTYLDADQGIN----------------------------------------------------------------------------------------------------------------------------------------------------------------------------------------
>UniRef100_A0A944W2D1	122	0.290	6.253E-26	15	124	305	11	141	241
---------------QRGITGLETAIILIAFVVVASVFAFTVLSTGIFASERSKETVFAGLDEVRSSLEPRGSVIaykGRYTSGNTDSIYKVVFTVSNAVQGESINLTPPYnvggsgddpdlisgaqyrTIISYTDENQYIADLPW------------------------------------------------------------------------------------------------------------------------------------------------------------------------------------
>UniRef100_A0A2D8PKM5	121	0.351	8.492E-26	14	123	305	17	126	208
--------------NQRGITGLETAIVLIAFVVVASIFALTVLNTGLLSSEKSKEATLGGLEETSATLSLRGQVIAVAN-AGTTSVDTVKFTIAPAStASETVXLSNXGTXITYLDEXQGINRGN-------------------------------------------------------------------------------------------------------------------------------------------------------------------------------------
>UniRef100_A0A9E4UYW5	121	0.268	1.153E-25	7	118	305	3	136	241
-------RKLGIDYQQRGITGLETAIILIAFVVVASIFAFTVLSTGVFASERSKETVYAGLEEAKSSLEPHGSVIAFTGRAGTsaaeDSIFKISFVLSNAIAGEPVDLTPPYtfddsgsdpdiasgaeykTIISFQDRNQY------------------------------------------------------------------------------------------------------------------------------------------------------------------------------------------
>UniRef100_A0A662UE29	121	0.355	1.566E-25	9	141	305	2	135	276
---------SRKLRRKKGIVGIESAIVMIAFVIVAAALAFVVLNMGFFTTQQSRAAIQRGLGEASSALELDGTVVAHVDTN-NQNIDYWFATLKLSSGQHQVDLTPVKAVLSYWSPQKGVAIANTYLIAVTTPiyDPEILVNIT-------------------------------------------------------------------------------------------------------------------------------------------------------------------
>UniRef100_A0A3B9VP49	120	0.277	2.886E-25	18	117	305	0	118	127
------------------MTGLETAIILIAFVVVASVFAFTVLSMGIFASERSKETVFAGLQEAKSTLEPRGAtVAYKADRGGTDTIYKVSFIITNAVDGEPVDLTPPYtadgsatdpdissgaeykTIISYSDINQ-------------------------------------------------------------------------------------------------------------------------------------------------------------------------------------------
>UniRef100_A0A7J3A714	120	0.325	2.886E-25	8	133	305	6	126	192
--------RQSLRTQRRGLTGLETAIILIAFVIVAAAFAFTVLNVGYQSIQKSQEVIAAGLEEASSVMEIDGAVIAKSDGN---TLQNVSFIIKLSAGKSPIDLSEGKLAITWTSKN--MHLDNIYNGTIANVT---------------------------------------------------------------------------------------------------------------------------------------------------------------------------
>UniRef100_A0A497MLW9	119	0.383	3.918E-25	14	133	305	7	123	196
--------------SRRGLTGLETAIILIAFVIVAAAFAFTVLNMGVQTSQKSKEVIGTGLAEASSVIELDGSVIA-YDTDNDDAPDRIQFYIKTSAGKHPVDLSQNTVAIAYTDP--YIHVDNIYDGTQANIT---------------------------------------------------------------------------------------------------------------------------------------------------------------------------
>UniRef100_A0A9E4TQ70	119	0.355	3.918E-25	14	117	305	17	120	209
--------------SQRGITGLETAIVLIAFVVVSSVFAFAALSTGLFSADKAKDTIQAGLAETRGSMELKGSVVLKSTVGTSGVVSNIAFQVSNAAGGEAIDLTPGKTIIKYNDETQ-------------------------------------------------------------------------------------------------------------------------------------------------------------------------------------------
>UniRef100_A0A1F8PLZ3	119	0.314	3.918E-25	14	137	305	7	146	213
--------------REKGITGLETAIILIAFVVVAAVFAYTALSAGLFATQKSQEAVYSGLKEASSTLELRGSVIATANTTGaSGTIKQITFTVANVLGGESIDFtaptagtatgvaassSTNKVVINYLDQDQKVNDLYWTVTKLGTDDGDDL-----------------------------------------------------------------------------------------------------------------------------------------------------------------------
>UniRef100_A0A2N0MA09	119	0.309	5.319E-25	14	122	305	13	122	199
--------------DQRGITGLETAIVLIAFVVVSSVFAFAALSTGLFSSDKAKETISAGLAETRGTLEQKGSVILTASTTGTsGVISQIEFQVTNAAAGEPIDLTPGNTIIRYSDKNQVKNLT--------------------------------------------------------------------------------------------------------------------------------------------------------------------------------------
>UniRef100_A0A1F8MP53	119	0.299	5.319E-25	5	137	305	0	144	211
-----MLKKIFRK--EKGITGLETAIILIAFVVVAAVFAYTALSAGLFSTQKAQEAVYSGLKEAQSTLEIKGAIIATGNVTGDaGRIGQITFTVSNVLGGEPIDFTEPsggalgiatgstnKVVINYLDSSQEVDNLYWTLAKLGNDDGDDL-----------------------------------------------------------------------------------------------------------------------------------------------------------------------
>UniRef100_A0A842MCU7	119	0.318	5.319E-25	11	163	305	1	151	221
-----------RRMNRKGMTGIETAIILIAFVIAASVFAFAVLNMGLLTTAKAQDAIISGVGQAQSSLKIT-SVYAYSDSAGSEANTKGVAMLVQPSGTANVDFTASKIAISY--KNEHVAYPDVYEAETASDVFINKTDfAGSYDGNLVNLLNASGMENQTCVV---------------------------------------------------------------------------------------------------------------------------------------------
>UniRef100_A0A2N0L4K9	119	0.318	7.220E-25	14	122	305	13	122	199
--------------DQRGITGLETAIVLIAFVVVSSVFAFAALSTGLFSSDKAKETISAGLAETRGTLEQKGSVILTSSTTGTsGVISQIEFQVSNAAAGEPIDLTPGNTIIRYSDKNQVKNLT--------------------------------------------------------------------------------------------------------------------------------------------------------------------------------------
>UniRef100_A0A9E4PQ39	119	0.306	7.220E-25	14	123	305	21	130	212
--------------DQRGITGLETAIVLIAFVVVASVFAFAVLSTGLLSSEKAKETVLGGLAETSSTISIRGDIIADAN-TGKTFIDTVKFTLSSaAQAADAVDLSTTGVVVTYLDNDQAINCEN-------------------------------------------------------------------------------------------------------------------------------------------------------------------------------------
>UniRef100_A0A2E2DQX1	119	0.286	7.220E-25	9	122	305	53	166	437
---------SNLKTDQRGITGLETAIVLVAFILVATVFAFAVLSTGLVASEKSKEAALGSLKEASGTLMVRGRVVGTSNNA-LTALDQVKFTLSSAtQANEGVEFTTAASVISYLDENQAVNLA--------------------------------------------------------------------------------------------------------------------------------------------------------------------------------------
>UniRef100_A0A2H5YAH7	118	0.281	9.800E-25	14	137	305	13	140	196
--------------SQRGITGLETAIILIAFVVVASVFAYTVLSAGIFSSEKGKEAVHSGLKQARGSMELVGGVVAIGNSTsSPSSVAKVRLTVSNALGGEPIDFTakpNNVVVVDYIDRDQHQANLNWTKTAQGRDDGDDL-----------------------------------------------------------------------------------------------------------------------------------------------------------------------
>UniRef100_A0A1F8M7F6	118	0.299	9.800E-25	9	137	305	1	147	214
---------YNKyLKHEKGITGLETAIILIAFVVVAAVFAYTALSAGLFSTQKAQEAVYAGLKEAQSTLELRGGIVATAGTPGaSGTIKQITFVVSNALGGDPIDFTEPSMatdnsgisalgssnkvVINYIDSNQVVSNLYWTCTPLGTNDGDDL-----------------------------------------------------------------------------------------------------------------------------------------------------------------------
>UniRef100_A0A1F8PCC6	118	0.312	9.800E-25	9	137	305	1	147	214
---------YNKYFKhEKGITGLETAIILIAFVVVAAVFAYTALSAGLFSTQKAQEAVYSGLKEAQSTLELRGGIIATAGATGaTGTVKQISFVVSNALGGESIDFtepnaatdnagraalgSPNKVVINYIDANQTVTNLFWTCTPLGTTDGDDL-----------------------------------------------------------------------------------------------------------------------------------------------------------------------
>UniRef100_A0A1F8R5N4	118	0.276	9.800E-25	5	137	305	0	151	218
-----MFHKLFKAHRgQRGITGLETAIILIAFVVVAAVFAYTALSAGLFSTQKGQEAVYSGLKEAQSTLELKGAVIATANTTGnNGTIKQISFVVSNVLNGEAIDFAPPsantssnngvsdtdstnKVVINYIDDDQTVNDLYWTKTSLGSDDGDDL-----------------------------------------------------------------------------------------------------------------------------------------------------------------------
>UniRef100_A0A9E4SE71	118	0.310	1.330E-24	8	117	305	4	132	238
--------KFGAPGHEKGITGLETAIILIAFVVVASVFAFTVLSTGIFASERSKETVFAGLEEAKSSIEPRGSVIaYKGKVGSTETLYKVSFFVSNAIAGEPVDLTAPYtegedgtdpdivsnaeyrTVISFTDKNQ-------------------------------------------------------------------------------------------------------------------------------------------------------------------------------------------
>UniRef100_A0A944W600	118	0.276	1.330E-24	15	124	305	11	140	239
---------------QRGITGLETAIILIAFVVVASVFAFTVLSTGIFASERSKETVFAGLDEVRSSLEPRGSVIAYkgALDGSTDTIFKVVFTVSNAVQGESINLTPPYtaggtgddpdlssgaqykTIISYTDDNQFLNDLPW------------------------------------------------------------------------------------------------------------------------------------------------------------------------------------
>UniRef100_A0A520JXA0	117	0.327	1.805E-24	14	120	305	10	113	187
--------------DQKGFTGLEAAIVLTAFVVVAAVFSYVVLNAGFFTAQKSEEVIHTGVEQATSSVELVGDVIAHGDG---TNVTNVTLTLGLTAGKSPIDLKVGRTVISYTDKNQYVA----------------------------------------------------------------------------------------------------------------------------------------------------------------------------------------
>UniRef100_A0A7V2W300	117	0.282	1.805E-24	5	140	305	0	149	210
-----MLKKF--LNREKGITGLETAIILIAFVVVAAVFAYTALSAGLFSTQKSQEAVYSGLKEAQSTLELRGGVIAVAGtTGSSGTVAQLKFTIANVLGGEPVDFTIPTdadgdgvadtgssnvVVINYHDQTQTVDDLYWTISKLGNADSDDLLEA--------------------------------------------------------------------------------------------------------------------------------------------------------------------
>UniRef100_A0A9E5CL46	117	0.306	2.450E-24	14	123	305	17	126	207
--------------DQRGITGLETAIVLIAFVVVASVFAFAVLSTGLLSAEKSKETVLGGLAETSSTIAIRGDIIATANTN-TTFIDSIKFTLSSaAQASDAVDLSTTGVVVTYLDSDQATNCKN-------------------------------------------------------------------------------------------------------------------------------------------------------------------------------------
>UniRef100_A0A2N0LR52	117	0.333	2.450E-24	1	117	305	2	121	209
-NLSRILPRRLKAVtpDQRGITGLETAIVLIAFVVVSSVFAFAALSTGLFSSDKAKETIQAGLAETRGSMELKGSVVLTSSVSGTaGTVSDIAFQVSNAAGGEAIDLTPGQTLIKYTDELQ-------------------------------------------------------------------------------------------------------------------------------------------------------------------------------------------
>UniRef100_A0A2E8F397	117	0.327	2.450E-24	10	120	305	19	131	210
----------NSWSDQRGITGLETAIVLIAFVVVSSVFAFAALSTGLFSSDKAKETHAAGLTEARGTLELKGSVVAKvsGTTGASGVVTSIEFQISNAAAGEPIDLTPGNTVIKYSDNTQSVN----------------------------------------------------------------------------------------------------------------------------------------------------------------------------------------
>UniRef100_A0A1F8M7J1	117	0.285	2.450E-24	5	137	305	0	144	211
-----MLKKIFRK--EKGITGLETAIILIAFVVVAAVFAYTALSAGLFSTQKAQEAVYSGLKEAQSTIEVKGAIIATGNITGDvGNIGQITFTVSNVLGGEPIDFtapsggalglatgTSNRVVINYLDSSQEVVNLYWTLAKVGNDDGDSL-----------------------------------------------------------------------------------------------------------------------------------------------------------------------
>UniRef100_A0A1F8MP55	117	0.293	2.450E-24	5	137	305	0	147	215
-----MYKKYFK--HEKGITGLETAIILIAFVVVAAVFAYTALSAGLFSTQKAQEAVYSGLKEAQSTLELRGGIVATANTvGATGNIKQLTFVVSNALGGDPIDFTEPspasdnsgvadtnssnKVVINYIDSNQVVSNLFWTCTPLGTNDGDDL-----------------------------------------------------------------------------------------------------------------------------------------------------------------------
>UniRef100_A0A7J3A872	117	0.365	3.324E-24	8	133	305	6	126	192
--------KQSLRTQRRGLTGLETAIILIAFVIVASAFAFTVLNVGFQSTQKSQEVIAAGMEEASSVMEIDGAVIAKSDGNALKNVT---FVVKLSAGKSPVDLSVGKLAITWTSKN--MHEDNIYDGTRANVT---------------------------------------------------------------------------------------------------------------------------------------------------------------------------
>UniRef100_A0A7V2P717	117	0.297	3.324E-24	5	137	305	0	144	200
-----MLKKIHR--NERGITGLETAIILIAFVVVASVFAYTVLSAGIFSSQKAKEAIYSGLEEVRASVSLKGSVVA-EDTDADDDIDQLVFVVALALEGEAIDFtaptdadtdgiadddSPNVVVISYSDQTQRIDDINWSFAPLGKDDGDSL-----------------------------------------------------------------------------------------------------------------------------------------------------------------------
>UniRef100_A0A2E8EZH7	117	0.342	3.324E-24	12	120	305	15	125	204
------------RQDQRGITGLETAIVLIAFVVVSSVFAFAALSTGLFSSDKAKETISAGLAEARGTLELKGSVIAKvsGTTGASGVVTTMEFQVSNAAAGESIDLTPGNTVIKYSDSSQTVN----------------------------------------------------------------------------------------------------------------------------------------------------------------------------------------
>UniRef100_A0A7V2RHB2	117	0.289	3.324E-24	5	125	305	0	135	214
-----MLKKF--LNREKGITGLETAIILIAFVVVAAVFAYTTLSAGLFSTQKSQEAVYSGLKEAQSTLELKGNVIATANGTGaNGVVKQISFTVSNVLGGEAIDFtaptadaastgiadssSTNKVVINYIDQSQTVNDLYWT-----------------------------------------------------------------------------------------------------------------------------------------------------------------------------------
>UniRef100_A0A944W631	117	0.248	3.324E-24	15	125	305	11	143	235
---------------QRGITGLETAIILIAFVVVASVFAFTVLSTGIFASERSKETVFAGLDEVRSSLEPRGSIIAykgrVGATAAFDTIYKVVFTVSNAVQGEAINLTPPYtsndsaddpdvssgakyrTVISYADEDQFVNDLPWT-----------------------------------------------------------------------------------------------------------------------------------------------------------------------------------
>UniRef100_A0A832AAL4	117	0.284	3.324E-24	11	194	305	2	185	273
-----------KPLNRKGIVGIEAAIVMIAFVIVAAALAFVVLNMGFFTTQQTRQVIQRGLGQSASALEVDGTLVANVDV-SQSRIQFVYVPIKLSTGQYVVDLTPGKSIVAYWSPQRGISIANTYLAAILTpiDTPQKLANITKALINE-SVIMISGKKGEVKTYYATCNEQGCTIGDTAGDYKILIALPDDVDTN--------------------------------------------------------------------------------------------------------------
>UniRef100_A0A497K6L3	116	0.325	4.510E-24	5	125	305	0	123	210
-----MLKRLRKFTKHRkAMTGLETAIVLIAFVVVAAAFAFVVLNMGFYTSQKSKTVISAGLGEASSSIELDGSVIATVDvnqtNPQLTNVTGVIMYIKLSVGRQPVELNTDKMVISYV--NPRVSVDNVY-----------------------------------------------------------------------------------------------------------------------------------------------------------------------------------
>UniRef100_A0A1F8QAE6	116	0.365	4.510E-24	5	107	305	0	101	211
-----MLKKFLR--HEKGITGLETAIILIAFVVVAAVFAYTALSAGLFSTQKSQEAVYSGLKEAQSTLELRGGVVAVAsTTGSAGTIGQIKFTVANVLGGEPVDFTEPY-----------------------------------------------------------------------------------------------------------------------------------------------------------------------------------------------------
>UniRef100_A0A1F8PN69	116	0.293	4.510E-24	5	137	305	0	147	214
-----MLQKFLK--HEKGITGLETAIILIAFVVVAAVFAYTALSAGLFATQKSQEAVYSGLKEAQSTLELRGSVVATANsTGSSGTVKQITFTVANVLGGDAIDFTVPtassdntgvaasgsinKVVINYLDQDQTVNDLYWTVTKLGTDDGDDL-----------------------------------------------------------------------------------------------------------------------------------------------------------------------
>UniRef100_A0A351JXZ0	116	0.281	6.120E-24	5	137	305	0	148	161
-----MLKRYMSQMhrEQKGITGLETAIILIAFVVVASVFAYTVLSAGLFAAERGKEAVHAGLEGARSTVELRGGVIALAGNVTTASVNRLTFTMSSTLGGEPVNFTPPTnvtggmagdnnpnvVVISYIDQDQHRIDMAWTKTAIGEDDGDNL-----------------------------------------------------------------------------------------------------------------------------------------------------------------------
>UniRef100_A0A1F8PLY2	116	0.351	6.120E-24	15	139	305	11	138	198
---------------QEGITGLETAIILIAFVIVASVFAYTVLSAGLFSAQKAKEAVHSGLQEARSTVELKGNVLGKI---ENRVLTELYFTVGVPPGGDSVDFTPPTanttsfVIISYSDAYQVFPTLSWTMAKLNTTTPDNLLD---------------------------------------------------------------------------------------------------------------------------------------------------------------------
>UniRef100_A0A9E4PNA5	116	0.314	6.120E-24	14	120	305	14	120	206
--------------DQRGITGLETAIVLIAFVVVASVFAFAVLSTGLLSAEKSKETVLGGLAETSSTISIRGDIIAESNTD-KTFIDSVRFTLSSaAQSADAVDLSKTGVVVTYLDSTQAIN----------------------------------------------------------------------------------------------------------------------------------------------------------------------------------------
>UniRef100_A0A497BNE2	116	0.292	6.120E-24	2	125	305	60	195	273
--LARPFKKARR--DQRGITGLETAIILIAFVVVAAVFSYTVISSGLFSTQKSKETVYSGLDEARGCLELKGGIIALANSTGtNGQVTMLSFTVANAMDGAPIDFtapldadndgvadsgSSNQVVISYLDKNNRKN--NLY-----------------------------------------------------------------------------------------------------------------------------------------------------------------------------------
>UniRef100_A0A9E5D1N0	115	0.309	8.302E-24	14	122	305	17	129	206
--------------DQRGITGLETAIVLIAFVVVSSVFAFAALSTGLFSSDVAKQTIQAGLAETRGTLELKGSVIAKvsgaTGSGTGVAVTTILFHVSNAAAGEAIDLTPGNTIIKYSDKNQTVNMT--------------------------------------------------------------------------------------------------------------------------------------------------------------------------------------
>UniRef100_A0A2N0LYP3	115	0.311	8.302E-24	3	121	305	8	129	207
---QKSVDQTPKlASDQRGITGLETAIVLIAFVVVSSVFAFAALSTGLFSSDKAKETHTAGLAESRGTLELKGSVVAKvsGTTGATGVVTSIEFQISNAAAGEAIDMTPGNTIIKYSDKTQTVNL---------------------------------------------------------------------------------------------------------------------------------------------------------------------------------------
>UniRef100_A0A9E6CU97	115	0.330	8.302E-24	12	119	305	14	122	209
------------RNNQRGITGLETAIVLIAFVVVSSVFAFAALSTGMFSSDKARETVTAGLAQTRATMELKGSVIGTATvTGSAGSMTTVNFHVTQSAGGADVDLTPGTTVIKYTDKVQSV-----------------------------------------------------------------------------------------------------------------------------------------------------------------------------------------
>UniRef100_A0A948VV36	115	0.255	8.302E-24	14	137	305	10	150	217
--------------NEKGITGLETAIILIAFVVVAAVFAYTVLSAGLFATQKSQEAVYAGLKEAQSSLELRSGVIATAGTTGaNGTIKQLSFIVSNALGGEPMDFTQPtaasantgvanttsshKVVINYIDQNQSVDDLYWTITKLGSADSDDL-----------------------------------------------------------------------------------------------------------------------------------------------------------------------
>UniRef100_A0A497BSE8	115	0.273	8.302E-24	2	137	305	1	155	218
--LGKRLKKTNR--DERGITGLETAIILIAFVVVAAVFAYTALSAGLFSTQQSQDAVYSGLEEAQSTLELKGGVIGLANATGsgtTGKLEQILITVGLCSGGEPINFTDPtvsgnndgkalstssathYVTITYVDKDQKVEDLYWTHTALADADSDAL-----------------------------------------------------------------------------------------------------------------------------------------------------------------------
>UniRef100_A0A850SCL2	115	0.357	8.302E-24	8	158	305	1	147	223
--------KSKQRQTRRGVIGIESAIVLIAFVMVAAALSFVILNMGFSTTQKAKTTITSGLSEASSAMEITGGVVGSGNVTQNRLNYY-AIPIKVAPGGESVNLEVENTAIRYYSKN--IALESIYKGILPTGTYSNSTAAIAA-AKTANMINQYPWTG--------------------------------------------------------------------------------------------------------------------------------------------------
>UniRef100_A0A7V2KNN7	115	0.250	8.302E-24	14	120	305	14	148	240
--------------DERGITGLETAIILIAFVVVASVFAYTVLSAGIFSAERGKEAVYAGLQEARSSMEPRGSTLAydnvdVYDSGGTtvvasagTAVTKISFVVSNAVAGEPVDLTPPYtysagtgisasgldyvTVLSYSDQVQFLN----------------------------------------------------------------------------------------------------------------------------------------------------------------------------------------
>UniRef100_A0A7C4CLY9	115	0.360	1.126E-23	11	119	305	8	118	200
-----------RKMSRRGLTGLETAIILIAFVIVAAAFAFAVLNLGFASTQKSGEVLKAGLEEATSSIELAGSVIATGekASDNNMKVSNITLYVKTAVGKRPVDLSNNTLIISYMDPYKVV-----------------------------------------------------------------------------------------------------------------------------------------------------------------------------------------
>UniRef100_A0A944VZY1	115	0.242	1.126E-23	10	125	305	5	140	239
----------AQENAQRGITGLETAIVLIAFVVVSSVFAFTVLTTGIFSSERSKQTVFAGLDEVRSSLHPKGSVIAYkgALDGSTDTIYKVSFVVSSAVDGDQIDLTPPYdvgsdgddpdivsgartkTVISYSDSDQFLSDLPWT-----------------------------------------------------------------------------------------------------------------------------------------------------------------------------------
>UniRef100_A0A944W796	115	0.252	1.528E-23	14	117	305	10	135	241
--------------NQRGITGLETAIILIAFVVVASVFSFTVLSTGIFSSERSKETVHAGLEEVTSSIEPRGSVTAFrgryGSGSGTETIFKVSMVVSQSLGGEPLDLTPPYsaddasedpdivsgaqnkTIITYTDLNQ-------------------------------------------------------------------------------------------------------------------------------------------------------------------------------------------
>UniRef100_A0A2N0LY43	114	0.333	2.072E-23	14	123	305	3	112	194
--------------NQKGITGLETAIELIAFVVVASVFAFAVLSTGLLSSEKSKETVLGGLEETSSTISVRGSVIGDSNSA-KTFIDTVKFTLSSaAQASDVVDLSTTGVVSTYLDDNQAINCEN-------------------------------------------------------------------------------------------------------------------------------------------------------------------------------------
>UniRef100_A0A938HMD8	114	0.343	2.072E-23	11	108	305	11	109	206
-----------RRTCQRGITGLETAIILIAFVVVASVFAFTVLSTGLFSSERGKETVLTALEETQSTLVARSSVVAFrGKVGSTQTVYKISFVVSNAAGGRAIDLTPPYT----------------------------------------------------------------------------------------------------------------------------------------------------------------------------------------------------
>UniRef100_A0A7C0XJ01	114	0.317	2.072E-23	5	125	305	0	123	210
-----MLKRLRKFAKHRkAMTGLETAIVLIAFVVVAAAFAFVVLNMGFYTSQKSRTVISAGLGEASSSIELDGSVIATVDvnqtNPQLTNVTGVIMYIKLSVGRQPVELNTDKMVISYV--NPRVSVDNVY-----------------------------------------------------------------------------------------------------------------------------------------------------------------------------------
>UniRef100_A0A1F8R5N6	114	0.293	2.072E-23	5	137	305	0	147	214
-----MLRKFFKR--EKGITGLETAIILIAFVVVAAVFAYTALSAGLFSTQKAQEAVYSGLQEARSTLELRGGVVAKAAvTGSSGTIKQISFVVSNVLGGEALDFNPPTlssantgladssstnvVVINYQDEDQTADNLYWTINKLGNADLDNL-----------------------------------------------------------------------------------------------------------------------------------------------------------------------
>UniRef100_A0A1F8QAL3	114	0.273	2.072E-23	5	125	305	0	136	215
-----MLKKFLR--HEKGITGLETAIILIAFVVVAAVFAYTTLSAGLFSTQKSQEAVYSGLKEAQSTLELKGNVIATANTTGaAGKIQQISFTVTNVLGGEAIDFtapsantssnngrsatsSTNKVIINYVDQDQAVNDLYWT-----------------------------------------------------------------------------------------------------------------------------------------------------------------------------------
>UniRef100_A0A948VXA1	114	0.269	2.072E-23	15	137	305	10	150	217
---------------QKGITGLETAIILIAFVVVAAVFAYTVLSAGLFATQKSQEAVYAGLKEAQGSLELRSGIVATANNTGaSGNVQQISFIVSNALGGEPMDFtastantssnngiansgSSNKVIISYVDQNQSVDDLYWTVTKLGSTDSDDL-----------------------------------------------------------------------------------------------------------------------------------------------------------------------
>UniRef100_A0A948VXS3	114	0.283	2.072E-23	5	119	305	0	133	218
-----MIQKLCKVHKgQKGITGLETAIILIAFVVVAAVFAYTILSAGLFATQKSQEAVYAGLKEAQSSLELRSGVIATANTTGaSGTVQQISFIVSNALGGEPMDFTaptantssnngvansggSNKVVISYVDQDQLV-----------------------------------------------------------------------------------------------------------------------------------------------------------------------------------------
>UniRef100_A0A3C0EBB1	114	0.309	2.811E-23	14	121	305	23	132	164
--------------DQRGITGLETAIVLIAFVVVSSVFAFAALSTGLFSSDKAKETHAAGLSEARGTLELKGSVVAKvsGTTGASGVVTSIEFQLSNAAAGEAIDMTPGNTVIKYGDKNQTLTL---------------------------------------------------------------------------------------------------------------------------------------------------------------------------------------
>UniRef100_A0A2N0KH51	114	0.352	2.811E-23	14	117	305	14	118	205
--------------DQRGITGLETAIVLIAFVVVSSVFAFAALSTGLFTTDKAKQTIHAGLAETQGTMELKGSVTATADiTGSSGTVSDLVFWVANAAGGENTDLTPGNTIIKYTDPVQ-------------------------------------------------------------------------------------------------------------------------------------------------------------------------------------------
>UniRef100_A0A2N0LLN5	114	0.331	2.811E-23	15	160	305	17	164	209
---------------EKGITGLETAIVLIAFVVVSSVFAFAALSTGMFASDKARETISAGLAQTRASMQLKGSIIGTANSaTATGTMTTISFHVAQTAGGADVDLTPGTTTVRYTDENQHKLFSSTTGLTVTPVGSSDSDNLLENNEVYkIELINLDTSLHDT------------------------------------------------------------------------------------------------------------------------------------------------
>UniRef100_A0A944ZAN5	114	0.277	2.811E-23	15	120	305	11	136	227
---------------QRGITGLETAIILIAFVVVASVFAFTVLSTGIFASERSKETVFAGLDEVRSSLEPRGSIIAYKGRfvGDVDSIFKIVFTVSNAVQGESINLTPPYtaggtgddpdlssgaqyrTIISYTDENQFFN----------------------------------------------------------------------------------------------------------------------------------------------------------------------------------------
>UniRef100_A0A800K1L4	114	0.250	2.811E-23	9	125	305	7	145	237
---------SGRADSQRGITGLETAIILIAFVVVASVFAFTVLSTGIFSSERSKETVFTGLDEVRSSLEPRGSVIAykgrVGTSSSFDTIYKVVFSVSNAVQGESVILTPPYtfnsagddpdvspgaqyrTIIPYSDNNQSLSDLPWT-----------------------------------------------------------------------------------------------------------------------------------------------------------------------------------
>UniRef100_A0A972TQQ2	113	0.301	3.812E-23	10	117	305	7	121	203
----------NVRKDQRGITGLETAIILIAFVVVAAVFAYTIISAGLFATQKSQEAVFEGLEETQSTLEISGYFIA-QDAGDNDAVDQMKFTLKLALMGHPIDLTPKTvssstgnvVVICYMDKNQ-------------------------------------------------------------------------------------------------------------------------------------------------------------------------------------------
>UniRef100_A0A972TQR8	113	0.255	3.812E-23	5	137	305	0	146	211
-----MLNRFLKRMkeNQKGITGLETAIILIAFVVVAAVFAYTVLSAGLFSSQKSSEAVYSGLEEASSTMELDGAVIGFGTAGDD--LEWVKFSLANALEGEPINFTEPTydskgtaaaastnvMVMSYVDKNVRIDDLYWSYKVLGDDDGDTL-----------------------------------------------------------------------------------------------------------------------------------------------------------------------
>UniRef100_A0A945A400	113	0.285	3.812E-23	12	118	305	6	131	237
------------RSQQKGITGLETAIVLIAFVVVASVFAFTILSAGVFSSEANKQTIHAGLKETRTGLRQAGSAFAFSGYvGSTRAVHKIVFVVQNSLAGEPVDLTPPYtwddsgtdpdivpsntaaTIVSYADENQR------------------------------------------------------------------------------------------------------------------------------------------------------------------------------------------
>UniRef100_A0A9D8B9D9	113	0.265	5.170E-23	14	137	305	6	136	198
--------------DQSGITGLETAIILIAFVVVAAVFAYTVLSAGLFSTQRSQEAVYSSLEKTQSTLELAGTVI-TQDQDNNDYVDQIDIPVKLALQGEPVDFTPNsgatagthKVVISYQDENQWKKDLEWSLTKLGSADSDNL-----------------------------------------------------------------------------------------------------------------------------------------------------------------------
>UniRef100_A0A662PS21	113	0.336	5.170E-23	11	119	305	9	118	200
-----------KRGARRGLTGLETAIILIAFVIVAAAFAFAVLNLGFSSTQKSGEVLKAGLEEATSSVELAGSVIAMGANTTNGiKVENITLYIKTAVGKRPVDMSEQTLVISYLDPYKAV-----------------------------------------------------------------------------------------------------------------------------------------------------------------------------------------
>UniRef100_A0A6I1ZX58	113	0.333	7.010E-23	15	139	305	11	139	174
---------------QRGITGIETAIILIAFVIVASVFSYVALSAGLFSTQKAKEVIYAGLDEARSTIEVKGNIYGKMEAGVLT---EVYFTIATTSGGDMIDFTDTsstngsnMVIISYTDAYQMFPTVNWTMTKLNTETPDNLLD---------------------------------------------------------------------------------------------------------------------------------------------------------------------
>UniRef100_UPI000C1F7747	113	0.333	7.010E-23	12	170	305	8	161	240
------------RQSHRGVIGVESAIVMIAFVIVAAALAFVVLNMGFSTTQKAKTTISAGLGEASSTLEVAGKVIGSGHV-SAAKLNYTAVPIKIASGGDSVNLDDATAAVKYLS--NSISYDNIYAGTLTTTTQD--NDDGTADGQWLSLEEASESAKDEGYISDDPFEA--------------------------------------------------------------------------------------------------------------------------------------
>UniRef100_A0A419KID4	113	0.412	7.010E-23	5	129	305	0	121	241
-----MRKGRNLLKSRRGIVGIESAIVLIAFVVIASALAYVVVNMGFYSSQKAKSTISRGIDEATSALQLDGSVIAYTNeTGGSKYVQYLLIPVKLSIGRSSLDLADTTTVISIWGSN----LLNIYKGVV-------------------------------------------------------------------------------------------------------------------------------------------------------------------------------
>UniRef100_A0A9E6D2I0	112	0.272	9.505E-23	15	165	305	15	168	205
---------------QRGITGLETAIVLIAFVVVSSVFAFATLSVGMFASDKSREVHMVGLENTRTSLELKGSIIGKANAFGvTGVLTELKFNVSQAAGGFEVDLTPGTLIIKYTDKRQSKVFGSSSGIKVAGIGGSDSDNLLERNETYeVRMVNLDVTGsGDNSLTYP-------------------------------------------------------------------------------------------------------------------------------------------
>UniRef100_A0A948W2E8	112	0.281	9.505E-23	15	140	305	11	152	216
---------------QKGITGLETAIILIAFVVVAAVFAYTVLSAGLFATQKSSEAVYAGLKEAQGSLELRSGVIATANtTGSSGYIKQISFVVSNALGGEPIDFieptadtntglaasgSSNKVVINYVDQDQTLNDLYWTITKLGSADSDDLLEA--------------------------------------------------------------------------------------------------------------------------------------------------------------------
>UniRef100_A0A3A0BZ87	112	0.264	9.505E-23	12	124	305	44	160	231
------------RREEEGITALETAIILIAFVVVASVFAFTMLSAGTFSTERGKEAIYAGLAEVRSSMEIKGSVLALASSTGTTgTVNSLVVTVGSAMGGEPIDLTTGanaKVLVEYRDATQRVAINDW------------------------------------------------------------------------------------------------------------------------------------------------------------------------------------
>UniRef100_A0A521X4Z4	112	0.309	1.289E-22	11	116	305	26	132	210
-----------RLREERGITGLETAIVLIAFVVVAAVFAFVVLSTGLFSSERSKETVYAGLAKTRGSMELAGSIIADSDGTKLTDVT---FDLTLAAGGDQVNLNPTdpsnRTVISYVDSN--------------------------------------------------------------------------------------------------------------------------------------------------------------------------------------------
>UniRef100_A0A957F0Y3	111	0.252	1.747E-22	14	124	305	10	124	194
--------------NEDGITALETAIILIAFIVVASVFAFTILSAGTFSTERGKEAVFAGLAEVQSSMEVKGSVIATAAVTGTTTaeLDSLIFTVGNVVGGEPLDLntTDPVMVVNYRDDSQFVNDLDW------------------------------------------------------------------------------------------------------------------------------------------------------------------------------------
>UniRef100_A0A1F8R5V3	111	0.328	1.747E-22	4	139	305	2	139	199
----KLVRKLFKR--QKGITGIETAIILIAFVIVASVFAYVVLSAGLFSTQKAKEAIHAGLEEARSTIEVKGNMYGKM---ESSILTEVYFTLATTTGGDMIDFTDTSsanssnlVVISYSDAYQMIPTINWTMTKLNTTTTDNLLD---------------------------------------------------------------------------------------------------------------------------------------------------------------------
>UniRef100_A0A7V2KT01	111	0.306	1.747E-22	5	137	305	0	148	204
-----MLKRLMKMYRgEKGITGLETAIILIAFVVVASVFAYTVLSAGIFSSQKGKEAIYSGLEEARASVTLKGSVVA-EDTDSDDDIDQLVFVVATALEGEAIDFTiPTDTtpadgiaddgssnvcVISYSDQTQRVDDLDWSFSPLGKDDGDSL-----------------------------------------------------------------------------------------------------------------------------------------------------------------------
>UniRef100_A0A7C7IAM1	111	0.302	1.747E-22	14	120	305	23	131	210
--------------DQRGITGLETAIVLIAFVVVSSVFAFAALSAGLFSSDKANETHTAGLAEARGTLELKGSVVAKvsGTTGATGVVTSIEFLISNAAAGEAIDMTPGNSIIKYSDKTQTVN----------------------------------------------------------------------------------------------------------------------------------------------------------------------------------------
>UniRef100_A0A7C1IZ61	111	0.302	2.369E-22	14	125	305	28	146	212
--------------DESGITALETAIILIAFVVVAAVFAFTVLSAGTVTTEKGKQAIFSGLEEVSSSLELRGSVLAISNtvgTAGTGAVGHLVFTVGNVAGGSGIDLTDTsgenKIVIDYRDGSQYVSPLDWT-----------------------------------------------------------------------------------------------------------------------------------------------------------------------------------
>UniRef100_A0A1F8N8Q6	111	0.256	2.369E-22	5	137	305	0	149	213
-----MYRKYFK--NEKGITGLETAIILIAFVVVAAVFAYTALSAGLFSTQKSQEAVYSGLKEAQSTLEIRGGVIAVAasgQTGSSGNISQLKFVVGNVLGGEAIDFTEPYddadtngradtdslnvVVINYLDGSQSVDDLYWTITKLGNADSDNL-----------------------------------------------------------------------------------------------------------------------------------------------------------------------
>UniRef100_A0A7V2P615	111	0.289	2.369E-22	5	125	305	0	137	224
-----MLKRFFKMHRsEKGITGLETAIILIAFVVVASVFAYTVLSAGIFSSQKGKEAIYSGLDEARASLEPRGSMYaYEGTVGTTDTAVKLSFTLTTALSGQAIDLTPPYTAsatdltasgldhvclVSFIDENQLIPDAAWT-----------------------------------------------------------------------------------------------------------------------------------------------------------------------------------
>UniRef100_A0A075MUQ6	111	0.348	2.369E-22	12	143	305	12	140	230
------------RHNRRGVVGIESAIVLIAFVIVAAALSFVVLNMGFSTTQKAKSTITSGLGEASSAIEIAGQVTGKGNTTA-SKVDAYTIPIKLASGGSSVDITASKTAVKYFSK--SVTYDNIFKGTLTSGTYTDINSALTA-----------------------------------------------------------------------------------------------------------------------------------------------------------------
>UniRef100_A0A521X4Z5	111	0.321	3.211E-22	10	120	305	8	119	195
----------NKVRGEHGITGLETAIVLIAFVVVAAVFAFVVLSTGLFSSERGKETVYAGLAKTRGSMELTGGVIASSNTTKLTA---ITFDLTLAAGGDQVNLNPTdttnRTVISYQDNDNKVN----------------------------------------------------------------------------------------------------------------------------------------------------------------------------------------
>UniRef100_A0A521XHN1	111	0.311	3.211E-22	12	116	305	21	126	207
------------REDDRGITGLETAIILIAFVVVAAVFAFVVLSTGLFSSERGKEAVYAGLAKTRGTMELTGSVTAVSNA---TNITSVTFSLTLAAGGDSVNLnnadTTNRTVISYIDQN--------------------------------------------------------------------------------------------------------------------------------------------------------------------------------------------
>UniRef100_A0A7C3BV94	111	0.377	3.211E-22	5	107	305	0	105	218
-----MLRKLLSRIRRGeaGITGLETAIILIAFVVVASVFAYTVLSAGLFSTQKSQETIYSGLEEAQSTLEIQGSVIAKAtTTGSTGTIGQITFTVAPVLGGEAMDFTEPG-----------------------------------------------------------------------------------------------------------------------------------------------------------------------------------------------------
>UniRef100_A0A938HP57	111	0.326	3.211E-22	15	108	305	15	109	236
---------------QAGITGLETAIILIAFVVVASVFAFTVLSTGIFASERSKETVYSGLEATRSSLEPRGSLVAHTGRvGSTPTVFKVTFVVSNAAAGDPIDLTPPYT----------------------------------------------------------------------------------------------------------------------------------------------------------------------------------------------------
>UniRef100_N0BK23	111	0.339	3.211E-22	12	114	305	11	111	286
------------RMDEKGFTGLEAAIVLIAFVVVAAVFSYVMLGAGFFTTQKSQEVVHTGVQQASSSIELAGDVVVKGDDTIANAVDTITFYVTVTAGSTPVDL--DKTIISYKD----------------------------------------------------------------------------------------------------------------------------------------------------------------------------------------------
>UniRef100_A0A9E4URY8	110	0.299	4.352E-22	14	120	305	17	123	127
--------------DQRGITGIETAIILIAMVIVGTVFSVTLLNTGLLSAKKSEETVIEGLKEISSTLFLRGSVFAQANPGKTAIDTITFYLIVEAQSVESVDLSSTGTVVTYQDSDNALN----------------------------------------------------------------------------------------------------------------------------------------------------------------------------------------
>UniRef100_A0A7C7TPU5	110	0.296	4.352E-22	13	118	305	14	138	148
-------------HNQKGITGLETAIVLIAFMVVASVFAFTILSAGVFSSEANKQTIHAGLKETRTRLSQQGSAFAFAGkTGSTQAVYKIVFIVSNSLSGEPVDLTAPYsiddsgtdpdvvngastaTIISYADENQR------------------------------------------------------------------------------------------------------------------------------------------------------------------------------------------
>UniRef100_A0A9E4U8U5	110	0.290	4.352E-22	7	137	305	4	150	159
-------KLSDVRHGQKGITGLETAIILIAFVVVASVFAYTVLSAGIFSSEKGKEAIYEGLESARSSLVIVGSVVAK-DTDSDKDVDQIIFTVANALAGEPIDLhittdvdgdglindesnPEHTTIITYLDKSNLLGDLAWTKVQLGKGDDDDL-----------------------------------------------------------------------------------------------------------------------------------------------------------------------
>UniRef100_A0A1F8QA93	110	0.345	4.352E-22	14	139	305	9	138	198
--------------KQQGITGIETAIILIAFVIVASVFAYVVLSAGLFSTQKAKEAIHAGLEEAKATVEVKGNMYGTMVNG---VLNTIYFTVATTTGGDQIDFTPPSssnnsnlVVISYTDAYQIFPSVNWTLTKLNTADVDNLLD---------------------------------------------------------------------------------------------------------------------------------------------------------------------
>UniRef100_A0A662S7A5	110	0.355	4.352E-22	14	127	305	5	120	199
--------------RRKGLTGLETAIILIAFIIVAAAFAFTVLNMGFFTTQRSKEVIKAGMEEAASSVELAGNVVAMANGSGTpsngVFVQNITIYVKSAVGKQPISMANGSLVISYTDPYKHV--ENIYDG---------------------------------------------------------------------------------------------------------------------------------------------------------------------------------
>UniRef100_A0A932FSI2	110	0.278	4.352E-22	5	119	305	0	132	217
-----MFKKlaYSMHREEKGITGLETAIILIAFVVVASVFAYTALSAGLFSTQKSQEAIYSGLEETRSTLEMKGAIVAKAETTGaDGYLSQLTFTLANALGGEAIDFTVPTsdvttglaasgsnnvVVVSYIDKDQRV-----------------------------------------------------------------------------------------------------------------------------------------------------------------------------------------
>UniRef100_A0A850SLG5	110	0.330	4.352E-22	15	141	305	3	126	218
---------------RRGVVGIESAIVLIAFVVVAAAIAFVVLNSGFQTTEKAKTAITAGLSEASSGLEVAGAATAKGNLTSASIAAYT-IPVKLAAGGSSIDISKASTVIRYTSKN--VAYDNIYVGPMSNTTFSSVDDAI-------------------------------------------------------------------------------------------------------------------------------------------------------------------
>UniRef100_A0A2V2XNN1	110	0.380	5.898E-22	0	132	305	0	131	226
MRTKDAGRKTYRLSKKvKAVVGIESAIVLIAFVVVAAALAFVVLNMGFFTTQRSKETIGSGLAQASSALELDGSVIARVNTT-NNSVDCIVIPLRLSAGQKPVDLTPSKTNIAFWVLGEY-GYANIYDKETQAV----------------------------------------------------------------------------------------------------------------------------------------------------------------------------
>UniRef100_A0A521X561	110	0.298	5.898E-22	0	119	305	49	167	244
MNQIKSLAR--RAFEERGITGLETAIVLIAFVVVAAVFAFVVLSTGLFSSERAKETVFAGLSKTRGSMALTGNVYGTTD---LTKITDLTFDVTLAAGGDQVNLDPaaasNRTVISYQDSQNAV-----------------------------------------------------------------------------------------------------------------------------------------------------------------------------------------
>UniRef100_A0A933TJ22	109	0.330	7.993E-22	11	119	305	2	110	187
-----------RARDERGITGLETAIVLIAFVVVAAVFAFVVLSTGLFSSERGKETVYAGLSKTRGSMTITGSVVGTTN---LTNLTALTFNVTLAAGGDSVNLNPsgtNSTNISYQDQDNAI-----------------------------------------------------------------------------------------------------------------------------------------------------------------------------------------
>UniRef100_A0A1F8P753	109	0.335	7.993E-22	5	131	305	0	130	193
-----MWKKFVKRlqNRQEGITGLETAIILIAFVIVASVFSYVVLSAGLFSSQKTKEAVNGGLQSTMSTLEIKGNVVAKMEAG---VVTHIYFSVGIPAAGSPVDFNPTAentslMVISYTDADNLVPSMNWTITKLAT-----------------------------------------------------------------------------------------------------------------------------------------------------------------------------
>UniRef100_UPI000785B6E8	109	0.310	7.993E-22	14	145	305	6	134	194
--------------REEGFTGLEAAIVLIAFVVVAAVFSYVVLGAGFFTTQKSQEVVYTSVEMASSSLEVIGDVYGL-NTTDPNNVDTIRATFGLSAGGSPVDFSTVQMVFATTDS--VVILNNTTPMVSTTGTLSETGNWTIING---------------------------------------------------------------------------------------------------------------------------------------------------------------
>UniRef100_A0A9D7B2B3	109	0.262	7.993E-22	0	117	305	0	119	195
MNSNNFWKKLGR--DESGITALETAIILIAFIVVASVFAFTILSAGTFSTERGKEAVYSGLGEVQSSMEVKGSLIATAAVSGTTAaeMDTLVFTVGNVVGGEPLDLntTTPVMVVNYVDSAQ-------------------------------------------------------------------------------------------------------------------------------------------------------------------------------------------
>UniRef100_A0A662JGG2	109	0.357	7.993E-22	14	125	305	10	118	202
--------------RRRGLTGLETAIILIAFIIVAAAFAFAVLNMGFQTVQRSSEVMQSGLQEASSALELDGAVIAYADS-GKTYMDYTVFYIKLSAGKQPVVLSTGSLSVAYTDP--YIHVDNVY-----------------------------------------------------------------------------------------------------------------------------------------------------------------------------------
>UniRef100_A0A7C0Z223	109	0.396	7.993E-22	14	139	305	5	120	206
--------------SRRGMVGIEAAIILIAFIVTAAALSYVVINMGFFATQKTKEAINKGLGESTSALQLDGVVTAKTNASG--AIEYIIFPVKLSVGGSEVDLNNDSIVVSIYLPD--AELLDIYAG------PSSLDD---------------------------------------------------------------------------------------------------------------------------------------------------------------------
>UniRef100_A0A7V3SCU0	109	0.315	7.993E-22	3	109	305	2	129	256
---QRFLKKVN--HGQKGITGLETAIILIAFVVVAAVFAYTVLSAGLFSTQKSQEVVYSGLEQTQSTLELKGGVIAygssgtgtgvdtidrsdgstdlsSYNNYGPKFVTRISFTVAGVLGGEPIDLSAPYTV---------------------------------------------------------------------------------------------------------------------------------------------------------------------------------------------------
>UniRef100_A0A7V3W8T8	109	0.357	1.083E-21	13	107	305	11	103	215
-------------TKQKGITGLETAIILIAFVVVAAVFAYTVLSAGLFSSQKSQEAVYSGMKEAQSTLELVGSVIAF--EGNTDKVSYIKLTVANALQGEPINFTPPT-----------------------------------------------------------------------------------------------------------------------------------------------------------------------------------------------------
>UniRef100_UPI000AA6A52D	109	0.346	1.468E-21	14	117	305	7	107	144
--------------NEKGFTGLEAAIVLIAFVVVAAVFSYVMLGAGFYTTQKSQEVVHTGVAQASSSLAPSGDVIVKATNAGDTA-ESITFYVTNTAGGTDVDL--DKTIITYTDKDE-------------------------------------------------------------------------------------------------------------------------------------------------------------------------------------------
>UniRef100_UPI001AE3C501	109	0.279	1.468E-21	18	160	305	11	149	190
------------------FTGLEAAIVLIAFVVVAAVFSYVMLGAGFYTTQKSQEVVHTGVQQASSSIGISGDVIIKGDSDGDNA-STLTFYVTSTAGGAPVDL--DKTLITYADTSDFVSNCNW-SYTGEITDEGTPDNLVEAGEKYQVVVNFTATSGIT------------------------------------------------------------------------------------------------------------------------------------------------
>UniRef100_A0A2E0ZNK2	109	0.266	1.468E-21	5	120	305	0	117	191
-----MFKKLHD--NESGITALETAIILIAFIVVASVFAFTILSAGTFSTERGKEAVYAGLGEVQSSMEVKGSIIATAAVTGTTtaTMDTLVFTVGNVVGGEPLDLNTTNPVMTmnYVDETQFVN----------------------------------------------------------------------------------------------------------------------------------------------------------------------------------------
>UniRef100_A0A0E3WUA4	109	0.346	1.468E-21	14	117	305	7	107	196
--------------NEKGFTGLEAAIVLIAFVVVAAVFSYVMLGAGFYTTQKSQEVVHTGVAQASSSLAPSGDVIVKATNAGDTA-ESITFYVTNTAGGTDVDL--DKTIITYTDKDE-------------------------------------------------------------------------------------------------------------------------------------------------------------------------------------------
>UniRef100_A0A351JYN9	109	0.299	1.468E-21	14	109	305	11	127	245
--------------EERGITGLETAIILIAFVVVASVFAYTVLSAGIFAAERGKEAVHAGLEEARSTLHPRGGVVIFADQRHPTlpvpvnvdtdasgnltatdslAVTKISFTVASTLGGEPVDLTPPYTV---------------------------------------------------------------------------------------------------------------------------------------------------------------------------------------------------
>UniRef100_A0A9E4XM66	109	0.306	1.468E-21	14	118	305	19	142	248
--------------KQKGITGLETAIVLIAFVVVASVFAFTIVSAGVFSSEANKQTIHAGLSETRTGLRQHGSAFAFAGYEGTTqAVFKIVFIVSNSLAGEPVDLTPPYttddsatdpdidsaansaTIIAYADENQR------------------------------------------------------------------------------------------------------------------------------------------------------------------------------------------
>UniRef100_A0A7J2I4T4	108	0.404	1.989E-21	15	113	305	8	105	108
---------------RRGITGLETAIILIAFVIVASVFAFTVLNMGFLTTQTAQSTIQSGTQQAASSIQLAGAVIA-YDTNDDDKVDKIEIYVKLSPGKQAVDLSEGKLIVSYT-----------------------------------------------------------------------------------------------------------------------------------------------------------------------------------------------
>UniRef100_A0A7J3I951	108	0.368	1.989E-21	12	125	305	9	118	188
------------KKARRGIVGIEAAIVLIAFVVVAAALAFVALNMGFYTTQRSKEVMAAGLAQASSSLEVDGSVLAEVSSNKLTC---IAIPIRLSAGQKPVDLTPNKTQIALWVINKD-AFTNLY-----------------------------------------------------------------------------------------------------------------------------------------------------------------------------------
>UniRef100_A0A1F8PEN9	108	0.308	1.989E-21	12	139	305	8	137	192
------------RQNQEGITGLETAIILIAFVIVASVFAYVVLSAGLFSSQKVKEAVNAGLSSTMSTIELKGDIVARMQAGE---VTQIYFNVGIPAAGYPVDFTPatgnnTHVVISYHDADTIIPSLNWTVARLTSMNDDNLLD---------------------------------------------------------------------------------------------------------------------------------------------------------------------
>UniRef100_A0A7V2W3D2	108	0.310	1.989E-21	14	169	305	10	166	198
--------------NQKGITGIETAIILIAFVIVASVFAYVVLSAGLFSTQKAKEAIHAGLEEAQCTIEVKGNIYGRMTGG---ILQEVYFTVGTTTGGDSIDFTDTSgnntnlVVISYSDAHQIFPTVNWTMTKLNTVDADNMldNNELFMITVDLTCVSANATPEQ----MPGPYH---------------------------------------------------------------------------------------------------------------------------------------
>UniRef100_A0A7C3UB55	108	0.243	1.989E-21	14	167	305	9	201	236
--------------DKKGFTGLEAAIVLIAFVTVAAVFSYVMLGAGFFTAQKGKQSVDTGVKQASSSLELDGQYIYLEANktGSDGDVKKIFFYVTLSAGGTPIDLDKTVLAIRYQDKygqipfgtmnkqdnnttviyninrsaidpktgeynetNETGYLLWWYEGIVYTDSGNTFDNLLEKNEKYKIKINLTQINATKGYQYPLP-----------------------------------------------------------------------------------------------------------------------------------------
>UniRef100_A0A9E4YYA6	108	0.316	2.694E-21	14	110	305	14	110	150
--------------DQRGITGLETAIVLIAFVVVASVFAFAVLSTGLLSSEKSKETVLGGLAETSSTISIRGDIIATANTN-KTAIDSITFTLSSaAQASDPVDLSTDGVVV--------------------------------------------------------------------------------------------------------------------------------------------------------------------------------------------------
>UniRef100_A0A7J2K9C2	108	0.333	2.694E-21	13	119	305	0	107	189
-------------MARRGLTGLETAIILIAFVIVAAAFAFAVLNLGFSSTQKSGEVLKAGLEEATSSVELAGSVIAMGANTTNGvKVENFTIYIKTAVGERPVDMSEQTLVISYLDPYKAV-----------------------------------------------------------------------------------------------------------------------------------------------------------------------------------------
>UniRef100_A0A1F8MJK5	108	0.323	2.694E-21	3	139	305	2	138	193
---KKLLKR--LKDRQEGITGLETAIILIAFVIVASVFAYVVLSAGLFSSQKTKEAMNAGLQSTMSVLEIKGNVIAKMEAG---LVTHIYFCVGIPAAGSPVDFNPTSentsiLIISYSDYDNLVPSMNWTITKLATVNADNILD---------------------------------------------------------------------------------------------------------------------------------------------------------------------
>UniRef100_A0A933WY23	108	0.314	2.694E-21	11	114	305	9	113	193
-----------KLREERGITGLETAIVLIAFVVVAAVFAFVVLSTGLFSAERSKETVYAGLAKTRGSMELAGGVIASSN---TTQVLNVQFDLTLAAGGDQVNLNPadtsNRTVISYID----------------------------------------------------------------------------------------------------------------------------------------------------------------------------------------------
>UniRef100_A0A1F8N8R2	108	0.338	2.694E-21	4	125	305	2	126	201
----KSVKRSLEK--QGGITGIETAIILIAFVIVASVFAYVVLSAGLFSTQKAKEAIHAGLEEAKSTIEVKGNIYGRM---ENSTLQEVYFTLATTTGGDTIDFTPPSgtanytnlVVISYTDQYQIFPTINWT-----------------------------------------------------------------------------------------------------------------------------------------------------------------------------------
>UniRef100_A0A842MTZ2	108	0.360	2.694E-21	14	135	305	6	123	220
--------------SRKAIVGVEAAIVLIAFIIVAAALSYVVINMGFYTTQKTKEAMQSGLEESLCALQLDGSISAKTNNDS--YIEWIILPVKLSAGRGEIDLKNGTLVVSVYLPN--ATLLDIYNGVYLNATPD-------------------------------------------------------------------------------------------------------------------------------------------------------------------------
>UniRef100_A0A9E5CGK1	108	0.257	2.694E-21	13	157	305	2	163	222
-------------TRQRGITGLETAIILIAFVVVASVFAFTILSTGVFSSERARETILAGLQQTKSTLRPSGSMIAFRGYvGSTEAIFKFSLVVESIDGADPIDLTPPYTAdgsgtdpdlsvttnkttIVYIDNNQILQNVPWTIDFLGNGTDNMLDNGEKAEIQ-VWLLNRTTGT---------------------------------------------------------------------------------------------------------------------------------------------------
>UniRef100_A0A7J2V0I7	108	0.362	2.694E-21	0	125	305	0	124	226
MGTKDAGRKTHRLPKKvKAVVGIESAIVLIAFVVVAAALAFVVLNMGFFTTQRSKETIGSGLAQASSSLELDGTVVARVDI-SKSIVDCVIIPIRLSAGQKPVDLTPTKTNIAIWVLGRY-GYANIY-----------------------------------------------------------------------------------------------------------------------------------------------------------------------------------
>UniRef100_A0A1F8MBB9	108	0.340	3.650E-21	3	132	305	2	131	193
---KKFVKR--LKDRQEGITGLETAIILIAFVIVASVFAYVVLSAGLFSSQKTKEAMNAGLQSTMSVVEIKGNVIAKMEGG---IVTHIYFCVGIPAAGSPVDFNPTSentsiLIISYSDYENLVPSMNWTITKLATV----------------------------------------------------------------------------------------------------------------------------------------------------------------------------
>UniRef100_A0A832S598	108	0.368	3.650E-21	14	116	305	7	105	194
--------------NQNGFTGLEAAIVLIAFVVVAAVFSYVMLGAGFYTTQKSQEVVHTGVTQASSSLAPSGDVI--VEGASSNRVENITFYVTNTAGGSAVDL--DKTIITYTDSN--------------------------------------------------------------------------------------------------------------------------------------------------------------------------------------------
>UniRef100_UPI00064E6EB7	108	0.333	3.650E-21	11	115	305	1	103	194
-----------KLNKEEAFTGLEAAIVLIAFVVVAAVFSYVVLGAGFFTTQKAQEVVYTSVDQASSSIEILGDVYGLGDSVGPTYIDKVRFTVGLTAGGSPVDFSQTT--LTYSDS---------------------------------------------------------------------------------------------------------------------------------------------------------------------------------------------
>UniRef100_A0A7J3GW01	108	0.321	3.650E-21	14	125	305	13	119	198
--------------RKKGLTGLETAIVLIAFVVVAAAFAFAVLNMGFFTTQKSSEVMQAGLEETLSSIEIAGSVIARSSGG---QISNITIYVKSAVGKNPVDMRDGVLVISYRDPYNFI--PNIY-----------------------------------------------------------------------------------------------------------------------------------------------------------------------------------
>UniRef100_A7I805	108	0.291	3.650E-21	12	144	305	4	137	202
------------KHKDEGFTGLEAAIVLIAFVVVAAVFSYVVLGAGFFTTQKAQQTVHTSVEQSSSTLEIVGNVYgtnsAATGAPGDT-VKFINFSMALAPGGTPIDFSK--VVLVYSNETQVVTLTNSTSLTPPTEPSTTAANTWSVN----------------------------------------------------------------------------------------------------------------------------------------------------------------
>UniRef100_A0A520KFF2	108	0.404	3.650E-21	7	127	305	1	118	212
-------KSHNTSKSRKGTIGVETAIIMIAFVVVASVVAYVIINMGFFSAQKTKETIWRGVESASTSLELDGSIIGRADSNGN-YIEFLIVPIRLSVGRTAVDLSNNSVVVSVIGSN--FTITNLYKG---------------------------------------------------------------------------------------------------------------------------------------------------------------------------------
>UniRef100_A0A9D8BAS8	108	0.246	3.650E-21	5	137	305	0	147	214
-----MLNRYlNRmHTKQKGITGLETAIILIAFVVVAAVFAYTVLSAGLFSSQKSQEAVYSGMKEAQSTLQLVGSVIAF--EGNTDKVSYVKLTLANALEGEPINFTTPTdtdwdgladaaatnvIVVSYKDQYQRYDDISWTFTKLGNCDSDNL-----------------------------------------------------------------------------------------------------------------------------------------------------------------------
>UniRef100_A0A3R7AQ00	108	0.377	3.650E-21	14	142	305	16	145	225
--------------DKRGIVGIEAAIVLIAFVVIAAALACVVINMGFYSTQKVKDTINRGVNEASSSLQLDGQVIGKTND--TRHLTIIVFPVKVSVGRSEVDLNANTTVVSVEGR---ICLLDIYKGVInessvgLEEDPESLDDVIS------------------------------------------------------------------------------------------------------------------------------------------------------------------
>UniRef100_A0A944ZAM7	108	0.360	3.650E-21	11	108	305	7	106	239
-----------KSDRQKGITGLETAIILIAFVVVASVFAFTVLSTGIFSAERSKDTVYAGLSEARSSLATRGSFVAFsGNVSSTETPYKFSFVVSSAVGsSDPIDLTPPYT----------------------------------------------------------------------------------------------------------------------------------------------------------------------------------------------------
>UniRef100_A0A497JTD2	108	0.419	3.650E-21	7	129	305	1	120	240
-------KKPRLLRDKRGIVGIEAAIVLIAFVVIASALAYVVVNMGFFSAQKAKMTITRGIEESTSALQLDGSVIAYTNeTGGSKYIQYLLIPVKLSIGRSSLDLSNKTTAISVWGSN----LLNIYKGVV-------------------------------------------------------------------------------------------------------------------------------------------------------------------------------
>UniRef100_A0A0F8MKI8	107	0.285	4.944E-21	5	151	305	0	137	198
-----MWKMFSK--DEKGFTGLEAAIVLVAFVVVAAVFSYVMLGAGFYTTQKSQEVVHTGVQQASSSVELSGDVVAKSD-DGNTEIDTVTLFLQLTSGGSPVDMAKTLIVVSAPD----IEPSELKLGAVADGD--EFAIAARYNGNTDDLI---------------------------------------------------------------------------------------------------------------------------------------------------------
>UniRef100_A0A662PPA2	107	0.339	4.944E-21	11	115	305	6	111	202
-----------RKTRRLGLTGLETAIILIAFVIVAAAFAFAVLNLGFASTQKSGEVLKAGLEEATSSIEPAGSVIAGGGLSGDTyYVKNVSIYVKTAVGKRPVDMSNDTLTISYLDP---------------------------------------------------------------------------------------------------------------------------------------------------------------------------------------------
>UniRef100_A0A7V3W936	107	0.283	4.944E-21	13	117	305	11	122	204
-------------MNQSGITGLETAIILIAFVVVAAVFAYTVLSAGLFSSQKSGQAVYSGLKKTQSTLKLAGAVIAR-DTDDNDYVDSIALPVQLALEGEPMDFTPnsgtttglNKVVITYQDSSQ-------------------------------------------------------------------------------------------------------------------------------------------------------------------------------------------
>UniRef100_A0A257AQM2	107	0.311	4.944E-21	11	119	305	9	130	212
-----------KRGARRGLTGLETAIILIAFVIVAAAFAFAVLNLGFSSTQKSGEVLKAGLEEATSSIELAGSVEATssielagsviamgENASGTMKVANITLYVKTAVGKRPVDMSTNTLVISYLDPYKAV-----------------------------------------------------------------------------------------------------------------------------------------------------------------------------------------
>UniRef100_A0A2R4ZNB6	107	0.385	4.944E-21	5	125	305	0	119	234
-----MGRKTHRLSRRvKAVVGVESAIVLIAFVVVAAALAFVVLNMGFFTTQRSKETIGSGLAQASSALELDGSVIARVNTT-NNSVDCIVIPLRLSAGQKPVDLTPNQTNIALWVMGRY-GYLNIY-----------------------------------------------------------------------------------------------------------------------------------------------------------------------------------
>UniRef100_A0A1F8MR97	107	0.307	6.696E-21	4	139	305	2	139	176
----RLVKKLFK--NQQGITGIETAIILIAFVIVASVFAYVVLSAGLFSSQKAKEAIHSGLDEAQSTIEIKGNVYGRMEGGILTT---LYFTIATTTSGDMIDFTDTSstnstniVVISYSDAYQIIPTVNWTVEKLNTDTTDNMLD---------------------------------------------------------------------------------------------------------------------------------------------------------------------
>UniRef100_A0A2H5UXV4	107	0.317	6.696E-21	8	133	305	5	125	193
--------KAAKQRSKKALTGLETAIILIAFVIVASAFSFAVLNLGLFTTQKTGEVMQAGLEETLSSIETAGAVIAESDG---TDITKITIYIKSSVGKGEVDVRPGKMVISYRDK--AVFRENIYATNSTTGT---------------------------------------------------------------------------------------------------------------------------------------------------------------------------
>UniRef100_H1Z4D7	107	0.319	6.696E-21	18	161	305	9	142	198
------------------FTGLEAAIVLIAFVVVAAVFSYVVLGAGFFTTQKSQEVVYTSVDQASSSIEILGDVYGEAATPANG-IDTIRFTVGLTAGGSSVDFAQTT--ITFSDEEAVIRL----------DGPDtTIANAHYAAGQWnvVSAANQATVSATKY-----------------------------------------------------------------------------------------------------------------------------------------------
>UniRef100_A0A8T4GAZ5	107	0.304	6.696E-21	5	118	305	0	110	198
-----MLRRFVK--NEKGFTGLEAAIVLIAFVTVAAVFSYVLLGAGFFATQKGQETVHTGVKQATSSMELVGSVVAMGDTSSDpNKITNVTFTLQLAAGGQPIDL--NKTVITVLVPADG------------------------------------------------------------------------------------------------------------------------------------------------------------------------------------------
>UniRef100_A0A1F8R090	107	0.302	6.696E-21	7	139	305	1	139	199
-------RRYAKKLirNQQGITGIETAIILIAFVIVASVFAYVVLSAGLFSTQKAKEAIHAGLDEARSTIEVKGNIYGRMVS---SVLQEVYFTIATTTGGDMIDFTPPSsgnysnlVVISYSDAYQLFPTINWTLTKLNTNNADNLLD---------------------------------------------------------------------------------------------------------------------------------------------------------------------
>UniRef100_A0A832Z140	107	0.339	6.696E-21	14	165	305	8	166	201
--------------DKKGFTGLEAAIVLIAFVTVAAIFSYVMLGAGFFTAQKGKQSVDTGVKQASSALELDGQYIYlvAGQTGSNGNVKEIYFYVTLTAGGTPVDLNNTVLTIRWKDDYVQIKYGEKYNDTYPLWDYECVvgdnDNLVEINEKYKITINVTAIKGvYTNVDYP-------------------------------------------------------------------------------------------------------------------------------------------
>UniRef100_A0A497NKB9	107	0.388	6.696E-21	14	138	305	2	124	204
--------------SKRAIVGIEAAIILIAFVVIASALAYVAINMGFFASQKSKDTISRGISEATSALELDGVVIAKTSGG---KVKYIAFPVKLSVGRSEVDLGQNATVVSVYAPDDSFALLDIYQGVNQSLsDPTDLD----------------------------------------------------------------------------------------------------------------------------------------------------------------------
>UniRef100_A0A662VWV4	106	0.362	9.069E-21	8	116	305	1	114	212
--------KWKIRKDEKGFTGLEAAIVLIAFVVVAAVFSYVMLGAGFFTTQKSKKVVDTGVKQASSSLTLDGQYIYLncssdanGETGSNGKVGKIYFYVTQTAGGTPVDLNKTS--ISITTEN--------------------------------------------------------------------------------------------------------------------------------------------------------------------------------------------
>UniRef100_A0A661W327	106	0.339	9.069E-21	5	116	305	1	115	229
-----MRKLSRMRRDERGITGLETAIILIAFVVVAAVFAYTALSAGLFSTQKSQESVYSGLQETQSTLELRGGVVAykhAVTGESTDPVVKVDITLAIVSGGEPVDLTTRYTATGDWESN--------------------------------------------------------------------------------------------------------------------------------------------------------------------------------------------
>UniRef100_A0A2E8F396	106	0.333	9.069E-21	15	120	305	44	151	230
---------------ERGITGLETAIVLIASVVVSFVFPFAALSTGLFSSDKAKETISAGLAEARGPLELKGSVVAKvsGSTGSSGVVTTIEFQVSNAAAGESIDMTPGNTVIKYSDNTQTVT----------------------------------------------------------------------------------------------------------------------------------------------------------------------------------------
>UniRef100_A0A497GJ41	106	0.295	9.069E-21	0	134	305	1	140	235
INTSRLTKRLKELKRDRaALTGIETAIILIAFVIVAAAFAFVVLNMGFYTSQRSKTVIQSGLGEASSAIELDGSVVAYGEPGdgnvpsSRQNITGLVIYIKLSSGRYPVELNEGKLVISY--ANARISFDNLYNSSLVDGSF--------------------------------------------------------------------------------------------------------------------------------------------------------------------------
>UniRef100_A0A7C3LYT5	106	0.267	1.228E-20	14	125	305	10	125	192
--------------DEKGITALETAIILIAFVVVASVFAFTMLSAGMFSTERSKDSIYAGLAQVRGSLELKGGIIGTATITGTsGTIDSLTFNLSLVAGGAPIDFTepPANTVlIEYRDATTRTTNLDWT-----------------------------------------------------------------------------------------------------------------------------------------------------------------------------------
>UniRef100_A0A7C5LRG3	106	0.325	1.228E-20	5	115	305	6	125	205
-----MLDWLKKRMqDESGITALETAIILIAFVVVAAVFAFTILSAGTVSTEKGKAAIFSGLEEVSSSLELRGSVLATDNVTgtvGTGKVKTIAFTVGNVAGGSALDLTDTsagnnKVVIDYRDP---------------------------------------------------------------------------------------------------------------------------------------------------------------------------------------------
>UniRef100_A0A151BCF4	106	0.361	1.228E-20	14	142	305	8	133	211
--------------SRRGTIGVETAIVMIAFVVVASAVAYVIINMGFYAAQKSKETIGRGVDSASSSLELDGSVVGKVDSTG-SYIEYLIIPVRLSVGKSQVDLDGNATMVSvYSD---GFTLPDIYQGVDLTFDESTETDLTS------------------------------------------------------------------------------------------------------------------------------------------------------------------
>UniRef100_A0A0E3PFW7	106	0.299	1.228E-20	14	120	305	7	110	215
--------------NEKGFTGLEAAIVLIAFVVVAAVFSYVMLGAGFYTTQKSQEVVHTGVTQASSSIAPSGDVIVRGDADGDNA-SQITFYITNTAGGTAVDL--DKTIVSYTDDDDFVT----------------------------------------------------------------------------------------------------------------------------------------------------------------------------------------
>UniRef100_A0A7C3RE96	106	0.364	1.228E-20	12	111	305	9	115	223
------------RRDEKGFTGLEAAIVLIAFVVVAAVFSYVMLGAGFYTTQKSKQVVDTGVKQASSSLTLDGQYIYlncsegaDGETGSDGKVGRIYFYVTQTAGGSPVDLNKTSIAIT-------------------------------------------------------------------------------------------------------------------------------------------------------------------------------------------------
>UniRef100_F3KJ36	106	0.342	1.228E-20	6	140	305	2	139	235
------LQRKGTRHSHRGVIGVESAIVMIAFVIVAAALAFVVLNMGFSTSQKAKTTILSGLAESSSSLEVSGKVTGVGCTTSGTCSTTpalnaTAYPIKITSGGDSVELSAATTTVSYVS--NSVQYTDIYAGPLTTAEYRSLSDA--------------------------------------------------------------------------------------------------------------------------------------------------------------------
>UniRef100_UPI002209B7E0	106	0.307	1.228E-20	6	140	305	2	139	237
------LQRKGTRHSHRGVIGVESAIVMIAFVIVAAALAFVVLNMGFTTSQKAKTTIISGLGESSSSMQVAGKVIGVGctsssNGCSTPYLNATAYPIKITSGGDAVDLSAATTAVKYVS--NSIEYDDIYSGTVTDAEYRSLADA--------------------------------------------------------------------------------------------------------------------------------------------------------------------
>UniRef100_A0A7C5MKJ2	106	0.294	1.228E-20	14	117	305	95	206	280
--------------DEGGITALETAIILIAFVVVAAVFAFTVLSAGTTTTEKGKEAIYSGLQEVQSSLELRGSVMAISNTvgiSGTGKIGHLVFTVGNVAGGSAIDLTdtsagQNKVVIDYRDSKQ-------------------------------------------------------------------------------------------------------------------------------------------------------------------------------------------
>UniRef100_UPI00227B8760	106	0.330	1.663E-20	5	110	305	0	101	192
-----MLKIMNR---DEGFTGLEAAIVLIAFVVVAAVFSYVVLGAGFFTTQKSQEVVYTSVEMASSNLEVIGDVYGLAADTATG-VDTIRFTVGLSAGGSPVDFSTVQMVF--------------------------------------------------------------------------------------------------------------------------------------------------------------------------------------------------
>UniRef100_UPI001E516CCF	106	0.316	1.663E-20	18	115	305	14	108	204
------------------FTGLEAAIVLIAFVVVAAVFSYVMLGAGFFTSQKSKEVVHTGVSQATSSVELAGDVIGIGDADG-GNCDYIKITLQLTAGNNPIDLSK--TVISYRTS---------------------------------------------------------------------------------------------------------------------------------------------------------------------------------------------
>UniRef100_A0A8T4ZXT7	106	0.357	1.663E-20	14	139	305	8	130	214
--------------NKKGIVGVEAAIVLIAFLIIAAALSYVVINMGFYTTQKTKETMQTGLEESLTALQLDGVVTARTN-DSSNHILYILVPVKLSAGRGAVDLSSSSVVVSVYLPN--ATLMNIYKGANPKTTNVTWDD---------------------------------------------------------------------------------------------------------------------------------------------------------------------
>UniRef100_A0A0E3L8Z4	106	0.308	1.663E-20	14	120	305	7	110	215
--------------NEKGFTGLEAAIVLIAFVVVAAVFSYVMLGAGFYTTQKSQEVVHTGVTQASSSIAPSGDVIVRGDDDG-GNASQITFYMTNTAGGTAVDL--DKTIISYTDDDDFVT----------------------------------------------------------------------------------------------------------------------------------------------------------------------------------------
>UniRef100_A0A2R4ZP39	106	0.365	1.663E-20	0	132	305	0	131	226
MRTKDAGRKTYRLSKKvKAVVGIESAIVLIAFVVVAAALAFVVLNMGFFTTQRSKETIGSGLAQASSSLELDGTVISRVNISSKKVDCLI-IPIRLSAGQKPVDLTPSKTNIAFWVLGEY-GYANIYDKETQAV----------------------------------------------------------------------------------------------------------------------------------------------------------------------------
>UniRef100_A0A850S8M6	106	0.356	1.663E-20	15	143	305	14	139	229
---------------RRGVVGIESAIVLIAFVIVAAALSFVVLNMGFSTTQKAKSTITSGLGEASSALEIAGQVTAKGNTTA-SKVDAYTIPVKIASGGSSIDVTASKTAVKYFSK--SVTYDNIFKGVLESTTYTNMDAAMTA-----------------------------------------------------------------------------------------------------------------------------------------------------------------
>UniRef100_A0A9E4UF35	106	0.261	1.663E-20	14	124	305	20	149	249
--------------SQNGITGLETAIVLIAFVVVASVFAFTILSAGVFASEANKQTIHAGLKETRTGLRQHGSAFAFSGfVGTTQAVHKIVFIVSNSLAGEPVDLTAPYsvddsgtdpdivsgstaaTIISYADENQRLSDLPW------------------------------------------------------------------------------------------------------------------------------------------------------------------------------------
>UniRef100_A0A2N0KJ16	105	0.321	2.252E-20	14	124	305	14	125	148
--------------EQQGITGLETAIVLIAFVVVASVFSFAALSTRLFTTDKAKQTISSGLSETQSTMQLKGSVVATAsATGSGGTVSAITFYVGSTASAEALDLTPGVTSVRYTDNNQTLVSAHI------------------------------------------------------------------------------------------------------------------------------------------------------------------------------------
>UniRef100_UPI0020B1587F	105	0.319	2.252E-20	14	110	305	2	97	188
--------------KEEGFTGLEAAIVLIAFVVVAAVFSYVVLGAGFFTTQKSQEVVYTSVDMASSSMEIIGDVYGLNDTAG-TSLDTIRFTLGLAAGGSPVDFSTVQMVF--------------------------------------------------------------------------------------------------------------------------------------------------------------------------------------------------
>UniRef100_UPI000A032A63	105	0.268	2.252E-20	11	118	305	2	107	195
-----------KNFNENAFTGLEAAIVLIAFIVVAAVFSYVILGAGFFTTQKSQEVVHTGVSQASSSIEIVGNVYGVNNTTTDGGLGYIKFAVANTAGGTPIDVT--QMVVVYIDENTR------------------------------------------------------------------------------------------------------------------------------------------------------------------------------------------
>UniRef100_E1RJG0	105	0.295	2.252E-20	11	141	305	1	128	198
-----------KLNKEEAFTGLEAAIVLIAFVVVAAVFSYVVLGAGFFTTQKAQEVVYTSVDQASSSIEILGDVYGIGDSGsSSTYIDLVRFTVGLTAGGSAIDFSQTT--LTYSDKNIVFRLDNV--NTTGLTDYTTVDTAV-------------------------------------------------------------------------------------------------------------------------------------------------------------------
>UniRef100_A0A352YZW3	105	0.382	2.252E-20	17	105	305	17	104	206
-----------------GMTGLETAIILIAFVTVAAVFGYAVLSAGLFSAERGKETVYAGLAEAKSNLELSGSVIGMSDNA-TQYVERILFTVKNAIAGSPIDLGP-------------------------------------------------------------------------------------------------------------------------------------------------------------------------------------------------------
>UniRef100_A0A8T4GAE8	105	0.388	2.252E-20	12	111	305	9	111	207
------------RRDEKGFTGLEAAIVLIAFVVVAAVFSYVMLGAGFYTTQKSKKVVDTGVKQASSSLTLDGQYIYlncTGHTGSNGKANQIYFYVTQTAGGSPVDLNMTSIAIT-------------------------------------------------------------------------------------------------------------------------------------------------------------------------------------------------
>UniRef100_A0A8T5AQR9	105	0.335	2.252E-20	14	183	305	8	176	214
--------------NKKGIVGVEAAIVLIAFLIIAAALSYVVINMGFYTTQKTKETMQTGLEESLTALQLDGVVTARTN-DSSNHILYILVPVKLSAGRGAVDLSSSSVVVSVYLPN--ATLMNIYQGANPGTTDVTWDK---LNGT-LKLENNQakfaiyNDDGDTLLESNEKAFLLIRLNATDTNYML-------------------------------------------------------------------------------------------------------------------------
>UniRef100_A0A8T4YA56	105	0.348	2.252E-20	14	142	305	8	133	214
--------------NRKGIVGVEAAIVLIAFLIIAAALSYVVINMGFYTTQKTKETMQTGLDESLTALQLDGVVTARTNDTSP-HILYILVPAKLSAGRGAVDLSTSSVVVSVYLPN--ATLMNIYEGSNPSTDDVAWDDLVS------------------------------------------------------------------------------------------------------------------------------------------------------------------
>UniRef100_A0A7C4D3R3	105	0.354	2.252E-20	14	154	305	9	138	217
--------------SRQGIVGIEAAIVLIAFVVIASALAYVVINMGFYSAQKAKETIDRGVGEATSSLQLDGTVVGKTND--NSKIQYLVIPVKLAVGQSEVDLSSKTVTVSVFYTN--FTLANIYKGTLEENNGTDVADVAY-------LLNAT------------------------------------------------------------------------------------------------------------------------------------------------------
>UniRef100_A0A060HIR5	105	0.312	2.252E-20	14	141	305	2	126	218
--------------QRRGITGVESAIVLIAFVIVAAAIAYVVLNSGFQTTEKAKSTITTGLSEASSGIEVAGAATGKGNVTSAAVAAYT-IPVKLAAGGSSIDIAQDKMIIRYSSK--SVTYDNIYAGIMSNTTFASIDDAI-------------------------------------------------------------------------------------------------------------------------------------------------------------------
>UniRef100_A0A7C3MBA4	105	0.373	2.252E-20	12	111	305	4	110	219
------------RRNEKGFTGLEAAIVLIAFVVVAAVFSYVMLGAGFYTTQKSKQVVDTGVKQASSSLTLDGQYIYLncsaeanGQTGSNGNVGRIYFYVTQTAGGSPVDLNKTSIAIT-------------------------------------------------------------------------------------------------------------------------------------------------------------------------------------------------
>UniRef100_A0A3G1B562	105	0.328	2.252E-20	4	146	305	1	140	228
----KLVRKGHRP-SHRGVIGVESAIVMIAFVIVAAALAFVVLNMGFSTTQRAKTAIISSLEESSSALEIAGKVTGSGDVSPTGKMNVTAVPLKLASGGSSVNLGNTTMAVKYFS--NTVEYDNIMTGVLTSGTYSNLTTAMQAAAQ--------------------------------------------------------------------------------------------------------------------------------------------------------------
>UniRef100_Q12YY5	105	0.306	3.049E-20	14	124	305	9	116	190
--------------DDKAFTGLEAAIVLVAFVVVAAVFSYVMLGAGFYTTQKSQEVVHTGVAQASSSVAVAGDVVAKG-HTSDGSVANITFYISTTAGGSPVDLSK--SILTYTDSDNFVANCNW------------------------------------------------------------------------------------------------------------------------------------------------------------------------------------
>UniRef100_A0A832U323	105	0.308	3.049E-20	14	120	305	7	109	191
--------------NDKGFTGLEAAIVLVAFVVVAAVFSYVMLGAGFYTTQKSQEVVHTGVAQASSSLSPSGDVIVRGTKDAD--IDNITFYITNTAGGSSVDL--NKTIITYIDDDDFVT----------------------------------------------------------------------------------------------------------------------------------------------------------------------------------------
>UniRef100_A0A7J4NWV1	105	0.283	3.049E-20	15	148	305	0	128	193
---------------RRGMTGLETAIILVAFVITAAAFSFVVLNMGFLTAQKSQTVISAGMEEASSSMLCDGEVVGRFDTTNDRLIE-MTFYVKLSAGKEAIDLNDDKLLITYANPRQSGIL---YSKTVTNGTSVTITQ-VQGDGDML------------------------------------------------------------------------------------------------------------------------------------------------------------
>UniRef100_A0A7C4SLA4	105	0.318	3.049E-20	12	120	305	9	118	199
------------RMRNRGLTGLETAIILIAFVVVAAAFAFAVLNLGFTTTQKTSEVIRAGLSEATSAIELSGGVIARsQESGGSRYVSNITIYIKTGPGKEPIDMSDATLTVSYMDPHIHIA----------------------------------------------------------------------------------------------------------------------------------------------------------------------------------------
>UniRef100_A0A7J2UAB7	105	0.415	3.049E-20	14	126	305	5	114	210
--------------NRRGIVGVEAAIVLIAFIIIAAALSYVVINMGFYTTQKTKETMEAGLEESTTALQLDGVVTAKTNTTSPQILY-ILIPVKLSSGKGAVDLGQKSVVVSVYLPN--ATLMNIYK----------------------------------------------------------------------------------------------------------------------------------------------------------------------------------
>UniRef100_A0A7C4NHR6	105	0.405	3.049E-20	14	129	305	13	125	218
--------------NRKGIVGVEAAIVLIAFIIIAAALSYVVINMGFYTTQKTKETMEAGLEESTTALQLDGVVTAKTNDTSP-HILYILVPVKLSSGKGAVDLGENSVVVSVYLP--RATLMNIYKGAV-------------------------------------------------------------------------------------------------------------------------------------------------------------------------------
>UniRef100_A0A7C5KC81	105	0.361	3.049E-20	12	130	305	5	119	221
------------KGNKRAIVGVEAAIVLIAFIIIAAALAYVVINMGFYTTQKTKEVMQSGLEESISALQLDGSISAKTNDNG--QIEWLIIPVKLSAGKGEIDLKNGTLAVSIYLPN--ATLLNIYNGPVL------------------------------------------------------------------------------------------------------------------------------------------------------------------------------
>UniRef100_K0IDX2	105	0.363	3.049E-20	12	143	305	7	135	228
------------RRSRRGVIGIESAIVLIAFVIVAAALSFVVLNMGFSTTQKAKQTIGQGLDTSSSVLEVGGSVSGHLNSTA-GALDIVTIPLKVASGSKSVDLQESLTAVRYF--TRTLNYDNIYNGTLSSTTYGSVSDALAA-----------------------------------------------------------------------------------------------------------------------------------------------------------------
>UniRef100_A0A3N5YZF8	105	0.272	3.049E-20	10	137	305	5	138	342
----------NLIKDQRGMTGLETAIILIAFVTVAAVFSYAVLSAGLFSAERGKETIYAGLQEAKSNLEICGSVMAT--STDSTNVAKVIFTIKNAIAGTPIDMTAcdgtstavNKCVISLTTSSDYLNNVKWTRTAVGTNDADTL-----------------------------------------------------------------------------------------------------------------------------------------------------------------------
>UniRef100_UPI001FD8AF47	104	0.288	4.127E-20	5	115	305	0	107	187
-----MIPMKKLSNDTRAFTGLEAAIVLIAFVVVAAVFSYVMLGAGFYTTQKSQEVVHTGVEQASSSIELTGDVIATGNTTSDTVANLTLF-LQLTAGGHAVDL--NKTLVTYTDQ---------------------------------------------------------------------------------------------------------------------------------------------------------------------------------------------
>UniRef100_UPI001E64660B	104	0.339	4.127E-20	7	118	305	3	109	197
-------KRFGKDM--KGFTGLEAAIVLIAFVTVAAVFSYVLLGAGFFATQKGQETVHTGVKQATSSMELVGSVVATGNTTQN-KLTSVTFTLQLAAGGQPIDL--NKTVITVLVPADG------------------------------------------------------------------------------------------------------------------------------------------------------------------------------------------
>UniRef100_A0A7C3BQ05	104	0.298	4.127E-20	14	139	305	7	140	201
--------------RQRGITGLETAIVLIAFVMVASVFAYVVLSAGLYSSQKAKEAIHQGLEETRGSVELRGSVLARMELDLLSDTYfatEVILCVATVSGGEAVDLTDTsggdnKVTISYHDEYQQYPSLDWTLTKVVSTGVDNLLD---------------------------------------------------------------------------------------------------------------------------------------------------------------------
>UniRef100_A0A7C3RE84	104	0.311	4.127E-20	14	106	305	7	98	202
--------------NEKGFTGLEAAIVLIAFVTVAAVFSYILLGAGFFATQKSQEVVHTGVKQATSSMEIVGSIVATGNTTG-QNIKNVTFTLQLAAGGQPIDLSKT------------------------------------------------------------------------------------------------------------------------------------------------------------------------------------------------------
>UniRef100_O29208	104	0.314	4.127E-20	14	118	305	7	108	203
--------------NEKGFTGLEAAIVLIAFVTVAAVFSYVLLGAGFFATQKGQETVHTGVKQATSSMELVGSIVAKG-STTNDNITEVTFTLQLAAGGQPIDL--NKTVITVLVPKDG------------------------------------------------------------------------------------------------------------------------------------------------------------------------------------------
>UniRef100_A0A0F8GP69	104	0.280	4.127E-20	14	158	305	7	165	215
--------------NDKGFTGLEAAIVLIAFVVVAAVFSYVMLGAGFYTTQKSQEVVHTGVAQASSSLAPSGDIIVLGGtdvvaEPDVPAIDSITFYITNTAGGSAVDL--DKTIITYTDlddfatqahlETAGVEDGAWtYEGIIETTTGAS--NLVEKGEKYkieLSLL-QTGDTG--------------------------------------------------------------------------------------------------------------------------------------------------
>UniRef100_Q8TLH4	104	0.308	4.127E-20	14	120	305	7	110	215
--------------NERGFTGLEAAIVLIAFVVVAAVFSYVMLGAGFYTTQKSQEVVHTGVTQASSSIAPSGDVIVRGDAYG-GNASQITFYVTNTAGGTSVDL--DKTIVSYTDDDDFVT----------------------------------------------------------------------------------------------------------------------------------------------------------------------------------------
>UniRef100_A0A842SSJ4	104	0.308	4.127E-20	4	123	305	15	136	220
----KPTRRTNMKiyKDRRGMTGLETAIILVAFVITAAAFAFVVLNMGFLTAQKSQTVISAGMQEASSSLQADGDIIGIMDTT-NKNMTSCEFYIRLSQGKEPVDINESKLIVTYANPYQhGVVYSD-------------------------------------------------------------------------------------------------------------------------------------------------------------------------------------
>UniRef100_A0A7V2P7I7	104	0.282	4.127E-20	14	142	305	10	148	224
--------------NERGITGLETAIILIAFVVVASVFAYTVLSAGIFSSQKAKEAIYSGLDESTSSMEPRGGVtAYSGTVGATETVVKVSFTVTTALPGYAADLTPPYTAsdtdltgsgmqnvclVSYIDDSQLIMDTAW------TVDFIGKNNGDY------------------------------------------------------------------------------------------------------------------------------------------------------------------
>UniRef100_A0A7C5XLK2	104	0.387	4.127E-20	9	130	305	2	122	235
---------SNRRIfrDRRGTIGIEAAIVLIAFVVVASAVAYVIINMGFYAAQKSKETIGRGVDSASSSLELDGSVIGRVNKTG-VCVEYLIIPVRLSVGKSQVDLSNQTVMISVFANN--FTLADIYIGELE------------------------------------------------------------------------------------------------------------------------------------------------------------------------------
>UniRef100_A0A7J9RLD3	104	0.346	5.587E-20	14	140	305	3	127	183
--------------DRRGFTGLEAAIVLTAFIVVAAVFSYMAIGAGFFTTEKAKEVVHTGVERATSSAELVGAVIGRGDG---RVIQNISFTLQLTAGQHPLDL--DRSVISFTNETIYNASVNWTREKLLDDDggnPDNLLEA--------------------------------------------------------------------------------------------------------------------------------------------------------------------
>UniRef100_UPI001E452C09	104	0.280	5.587E-20	5	125	305	0	115	185
-----MWKNFSK--DDKAFTGLEAAIVLIAFVVVAAVFSYVMLGAGFYTTQKSQEVVHTGVQQASSSVAVAGDVVIKG-HTSAGSATDVIFYVTNTAGGSPVDLSKSM--LTYTDPNDFVANCSWT-----------------------------------------------------------------------------------------------------------------------------------------------------------------------------------
>UniRef100_A0A7V2W1X7	104	0.345	5.587E-20	12	139	305	8	137	192
------------RHKQEGITGLETAIILIAFVIVASVFAYVVLSAGLFSSQKAKEAVNAGVRSTMATIELKGNVVAKM---ESSVVTELYFNVGIPAAGSPVDFTPTtnstnTVVISYFDADHMIPSVNWTIAKLSTINDDDLLD---------------------------------------------------------------------------------------------------------------------------------------------------------------------
>UniRef100_A0A0W8FFT5	104	0.258	5.587E-20	14	123	305	5	114	192
--------------NEEGFTGLEAAIVLIAFVVVAAVFSYVVLGAGFFTTQKSQEVVHTGVAQASSSMEIIGNVYGINTSANPDGLTYVRFTVGNTAGGAAIDVK--QMIITYIDEsnHQVMTLVN-------------------------------------------------------------------------------------------------------------------------------------------------------------------------------------
>UniRef100_A0A8J7RBJ5	104	0.300	5.587E-20	14	148	305	5	140	195
--------------NEEGFTGLEAAIVLIAFVVVAAVFSYVMLGAGFFTSQKSQEVVHTSVEQASASMEIRGDVYGLnTTAASKNKVDIIDFTLSLTAGGTPVDI--NKTAMTYVTSEYAGVIK--YKGTAEGTDPEAGTWSVYkrvdADKDYL------------------------------------------------------------------------------------------------------------------------------------------------------------
>UniRef100_A0A7C2LHC0	104	0.306	5.587E-20	11	120	305	8	118	199
-----------KRARNRGLTGLETAIILIAFVVVAAAFAFAVLNLGFTTTQKSSEVIRAGLSEATSAIELSGGVIARSEEvNGKRYVSNITIYIKTGPGKEPIDMSDKTLTVSYMDPHVHVA----------------------------------------------------------------------------------------------------------------------------------------------------------------------------------------
>UniRef100_A0A1E7GE59	104	0.333	5.587E-20	14	115	305	7	104	223
--------------DEKGFTGLEAAIVLIAFVVVAAVFSYVMLGAGFFTTQKSQEVVHTGVQQASSSIALSGDVIVRGFN--TSAANQITFYITNTAGGTAVDL--DKTILTYTDS---------------------------------------------------------------------------------------------------------------------------------------------------------------------------------------------
>UniRef100_UPI0005B2E52A	104	0.328	5.587E-20	4	143	305	1	137	228
----KLVRKGHRQ-SHRGVIGVESAIVMIAFVIVAAALAFVVLNMGFSTTQRAKTAIVSSLEESSSALEIAGKITASGDVSPTGKLNVTAVPVKLASGGSSVNLGNTTMAVKYFS--NTVEYDNIMSGVLSSGTYSNLTTAMTA-----------------------------------------------------------------------------------------------------------------------------------------------------------------
>UniRef100_UPI0021FC1BC7	104	0.283	5.587E-20	6	140	305	2	140	239
------LQRKGTRHSHRGVIGVESAIVMIAFVIVAAALAFVVLNMGFTTSQKAKTTIISGLGESSSSMQVAGKVIGVGCTTsaggcsSTPYLNATAYPIKVTSGGDAVDLSAATTAVRYLS--NAIEYDDVYAGPITATEYRSLTDA--------------------------------------------------------------------------------------------------------------------------------------------------------------------
>UniRef100_A0A8T6PJ36	104	0.286	7.562E-20	14	124	305	7	120	187
--------------DESGQTALETAIILIAFVVVASVFAFTILSAGSESTEKGEEAIYSGLEGVQSSMAVKGSTIAQDTEP-DGNVNSVVFTVALVSGGDPVDVTDTsgnnKVVIGYRDDTQFINELDW------------------------------------------------------------------------------------------------------------------------------------------------------------------------------------
>UniRef100_UPI00157C29FB	104	0.285	7.562E-20	8	118	305	2	110	192
--------KSNRVTqSNEGFTGLEAAIVLIAFVVVAAVFSYVMLGAGFFTSQKSKEVVHTGVDQATSSIELAGDIIGVGD-PVTQNLTAVKITVQLTAGNNPVDI--NKTIISYRTTNTY------------------------------------------------------------------------------------------------------------------------------------------------------------------------------------------
>UniRef100_A0A9E5DD04	104	0.268	7.562E-20	11	118	305	2	107	193
-----------KNFNENAFTGLEAAIVLIAFIVVAAVFSYVILGAGFFTTQKSQEVVHTGVSQASSSIEIVGNVYGVNNTTTDGGLGFIKFAVANTAGGTPIDVT--QMVVVYIDENHR------------------------------------------------------------------------------------------------------------------------------------------------------------------------------------------
>UniRef100_A0A662Q2Y1	104	0.351	7.562E-20	11	119	305	2	112	199
-----------RKNSRKGLTGLETAIILIAFVIVAAAFAFAVLNLGFASTQKSGEVLRAGMEEATSSIELSGSVIASGAQDssGEYRIANITIYVKTAVGKMPVDMSNETLTIAYLDPYKHV-----------------------------------------------------------------------------------------------------------------------------------------------------------------------------------------
>UniRef100_A0A101E1E9	104	0.314	7.562E-20	14	118	305	5	106	200
--------------NEKGFTGLEAAIVLIAFVTVAAVFSYVLLGAGFFATQKGQETVHTGVKQATSSMELVGSIVAKG-STTNNNITEVTFTLQLAAGGQPIDL--NKTVITVLVPKDG------------------------------------------------------------------------------------------------------------------------------------------------------------------------------------------
>UniRef100_A0A662VV53	104	0.333	7.562E-20	14	118	305	7	108	203
--------------DEKGFTGLEAAIVLIAFVTVAAVFSYVLLGAGFFATQKGQETVHTGVKQATSSMELVGSIVATGNISAN-KIENVTFTIQLAAGGQSIDL--NKTVITVLVPSDG------------------------------------------------------------------------------------------------------------------------------------------------------------------------------------------
>UniRef100_A0A7C3MBL7	104	0.322	7.562E-20	14	106	305	7	98	203
--------------NEKGFTGLEAAIVLIAFVTVAAVFSYILLGAGFFATQKSQEVVHTGVKQATSSMEIVGSIVAIGNTT-NNNVTNVTFTLQLAAGGQPIDLSKT------------------------------------------------------------------------------------------------------------------------------------------------------------------------------------------------------
>UniRef100_A0A933TKE6	104	0.323	7.562E-20	15	115	305	25	126	208
---------------EQGITGLETAIILIAFVVVAAVFAFVVLSTGLFSSERGKEAVYAGLAKTRGTMTLTGGVIASSDG---TRITQVTFSLTLAAGGDSVNLNaadpTNRTVISYIDK---------------------------------------------------------------------------------------------------------------------------------------------------------------------------------------------
>UniRef100_A0A256ZM54	104	0.352	7.562E-20	7	131	305	3	122	208
-------KTFRTRKARKGIVGIEAAIVLIAFVIVAAALAFVTLNMGFFTTQKSKEAMGSSLKEASSALEVDGSVLGQTSSNQLT---KVAIPLKLSSGKNPIDLSK--TIVTIRTPTKAVTLTNIVINTTTT-----------------------------------------------------------------------------------------------------------------------------------------------------------------------------
>UniRef100_A0A8T4XHX4	104	0.384	7.562E-20	14	128	305	8	118	210
--------------SKRGIVGIEAAIVLIAFVVIASALAYVVINMGFYSAQKAKETIDRGVGEATSSLQLDGTVIGKTNNQS--KIQYLVIPVKLAVGQSEVDLSNKTVTVSvfYKD----FTLANIYKGT--------------------------------------------------------------------------------------------------------------------------------------------------------------------------------
>UniRef100_UPI0019257B6D	104	0.364	7.562E-20	12	111	305	8	114	212
------------RSDEKGFTGLEAAIVLIAFVVVAAVFSYVMLGAGFYTTQKSKKVVDTGVKQASSSLTLDGQYIYLDCtsakggsTGSNGQVGEVYFYVTQTAGGSPVDLNKTSIAIT-------------------------------------------------------------------------------------------------------------------------------------------------------------------------------------------------
>UniRef100_X0UU82	103	0.304	1.024E-19	14	114	305	13	117	173
--------------DERGITGLETAIILIAFVIVATVFAFVVLTTGVFSSERGKETVFAGLQKARGTMELRGGVVVSATGSPADTVDDIVLTFGNAAAGDPIPLDPdateNTTIIAYRD----------------------------------------------------------------------------------------------------------------------------------------------------------------------------------------------
>UniRef100_A0A9E4PTB6	103	0.300	1.024E-19	14	122	305	9	117	188
--------------DQRGITGLETAIVLIAFVVVASVFAFAVLSTGLISSEKSKETVLGAVGEASATLNVRGAVVANVN-AALTGVDTIKFNLSNAsQSYKAVEVSDKAMILTYVDEDQALNIA--------------------------------------------------------------------------------------------------------------------------------------------------------------------------------------
>UniRef100_A0A934GXG7	103	0.285	1.024E-19	10	124	305	4	119	188
----------NSRQNERGQSALETAIILIAFVVVASVFAFAILSSGSKSTEKGQSAINAGLEGVQSSMTVKGTVIA---EGTGTNVDDVVFTMALVAGGDPVDLTSTAgsnvVVIGYRDEAQLVNEVDW------------------------------------------------------------------------------------------------------------------------------------------------------------------------------------
>UniRef100_UPI0006CFEAF8	103	0.312	1.024E-19	14	125	305	6	115	192
--------------NEDAFTGLEAAIVLIAFIVVAAVFSYVVLGAGFFTTQKSQEVVHTGVAQASSNMEVSGPVVIAGND--TNKVANITFYLQLAAGGSPIDMNKTTYVVSTKTNQQTYTSSNVT-----------------------------------------------------------------------------------------------------------------------------------------------------------------------------------
>UniRef100_UPI002100EA70	103	0.316	1.024E-19	14	114	305	7	103	196
--------------DEKGFTGLEAAIVLVAFVVVAAVFSYVMLGAGFYTTQKSQEVVHTGVAQASSSLAPSGDVIVKG--GDSTNVTNVTFYVTNTAGGTAVDL--DKTIITYID----------------------------------------------------------------------------------------------------------------------------------------------------------------------------------------------
>UniRef100_A0A0F8SJH2	103	0.316	1.024E-19	14	114	305	7	103	198
--------------DEKGFTGLEAAIVLVAFVVVAAVFSYVMLGAGFYTTQKSQEVVHTGVAQASSSLAPSGDVIVKG--GASSKIGEITFYITNTAGGTAVDL--NKTIITYTD----------------------------------------------------------------------------------------------------------------------------------------------------------------------------------------------
>UniRef100_A0A1B8X2B7	103	0.327	1.024E-19	5	120	305	0	110	199
-----MYKQFSK--NDKAFTGLEAAIVLIAFVVVAAVFSYVMLGAGFYTTQKSQEVVHTGVQQASSSLISSGETIVASDSDGDNASE-VYFYLANTAGGSSVDL--NKTLITYTDSDDFVT----------------------------------------------------------------------------------------------------------------------------------------------------------------------------------------
>UniRef100_A0A7C2NEL1	103	0.301	1.024E-19	14	106	305	7	98	200
--------------NEKGFTGLEAAIVLIAFVTVAAVFSYILLGAGFFATQKSQEVVHTGVKQATSSMEIVGSIVATGNTNG-QKIQNVTFTLQLAAGGQPIDLNKT------------------------------------------------------------------------------------------------------------------------------------------------------------------------------------------------------
>UniRef100_UPI0005B2D9E7	103	0.314	1.024E-19	14	118	305	6	107	205
--------------DNRGFTGLEAAIVLIAFVTVAAVFSYVLLSAGFFTTQKSQEVVHTGVKQATSSIELVGSIVATGNTTSD-NIANTTFTIQLAAGGNPINL--NDTVITVLAPQDG------------------------------------------------------------------------------------------------------------------------------------------------------------------------------------------
>UniRef100_A0A8T5A2J7	103	0.386	1.024E-19	10	128	305	4	118	210
----------NFLKSKRGIVGIEAAIVLIAFVVIASALAYVVINMGFYSAQKAKETIDRGVGEATSSLQLDGTVVGKTN--SQSKIQYLVIPVKLAVGQSEVDLSNKTVTVSVFYTN--FTLANIYKGT--------------------------------------------------------------------------------------------------------------------------------------------------------------------------------
>UniRef100_A0A8T5AQG1	103	0.336	1.024E-19	12	133	305	4	121	223
------------RKDRKGVVGIEAAIVLIAFIIVAAALSYVVVNMGLFITQKTKDTMQEGVDESQSALQLDGIIVGKTNN--ERQVEWLILPVKLSVGKAALDFKKEAIVISVYLPN--ATLLNIYNGVYMNGT---------------------------------------------------------------------------------------------------------------------------------------------------------------------------
>UniRef100_A0A060HIQ3	103	0.328	1.024E-19	7	158	305	1	148	224
-------KSKQRQKFRRGVIGIESAIVLIAFVMVAAALSFVILNMGFSTTQKAKTTISSGLDEASSAMEITGGVTGHGNVTQNRLTYY-AVPIKVSPGGQSVNIETENTAIRYYSKN--LVLESTYKGILSNGTYSNSTAAIVAAKN-AGMINQLPWAG--------------------------------------------------------------------------------------------------------------------------------------------------
>UniRef100_A0A2K2V7V8	103	0.439	1.024E-19	7	129	305	3	119	233
-------KRSNER-KKRGIVGIEAAIVLIAFVIVAAALAFVALNMGLFTTQKSKEVIGKGLGEASTALEVDGSVLGISNS---THIVEVSVPIKTSAGVSAVDLAPSRVTIGVI--VGGTSFENIYKGIL-------------------------------------------------------------------------------------------------------------------------------------------------------------------------------
>UniRef100_A0A2I0PWA3	103	0.333	1.385E-19	12	113	305	4	100	192
------------KHNDEGFTGLEAAIVLIAFVVVAAVFSYVVLGAGFFTTQKAQESVHTGVQQATSALEPSGPVTVRAATGGLTA-DNVSFYLQLAAGGAPVDMGT----ISYT-----------------------------------------------------------------------------------------------------------------------------------------------------------------------------------------------
>UniRef100_A0A7C4I2F5	103	0.342	1.385E-19	12	125	305	8	116	192
------------KKQNKGLTGLETAIILIAFVIVASAFSFAVLNLGLFTTQKTGEVMQAGLEETLSSIETAGAVVAKS---SNGSITEIVIYIKSSVGKGEVDVRSGKLVITYRDK--AIFRENIY-----------------------------------------------------------------------------------------------------------------------------------------------------------------------------------
>UniRef100_A0A1F8QBM5	103	0.323	1.385E-19	12	139	305	8	137	192
------------RRDQEGITGLETAIILIAFVIVASVFAYVVLSAGLFSSQKAKEAVNAGVQSTMATIEIRGNIVAKMESG---VVREIYFCVGIPHAGSGVDFTPTSanvspVVISYVDANNLIPSVNWTLEKLSTINSDNLLD---------------------------------------------------------------------------------------------------------------------------------------------------------------------
>UniRef100_A0A0F8CZG7	103	0.308	1.385E-19	14	120	305	7	109	196
--------------NEKGFTGLEAAIVLVAFVVVAAVFSYVMLGAGFYTTQKSQEVVHTSVQQASSSLAPSGDIIVLAEAG--NVVENITFYVTNTAGGSTVDL--NKTLISFSDKNDFVT----------------------------------------------------------------------------------------------------------------------------------------------------------------------------------------
>UniRef100_A0A832ZVE1	103	0.284	1.385E-19	3	125	305	1	120	197
---KDYLKMLVRRRGKKGLTGLETAIILIAFVIVASAFAFAVLNLGMFTTQKSAEAMQAGLQESLSSIEVAGAVIARVDTT-TNKVANITIQIKSAVGKQPIDMSIGKLVIAYRD--TEVFLENIY-----------------------------------------------------------------------------------------------------------------------------------------------------------------------------------
>UniRef100_UPI001E658503	103	0.323	1.385E-19	14	111	305	7	105	199
--------------DEKGFTGLEAAIVLVAFVVVAAVFSYVMLGAGFYTTQKSQEVVHTGVQQASSSVELSGDLIAKADDPDTpTKIDTLTLCLQLTSGGSSVDMAKTLIVVS-------------------------------------------------------------------------------------------------------------------------------------------------------------------------------------------------
>UniRef100_H1Z4D6	103	0.354	1.385E-19	18	110	305	10	101	204
------------------FTGLEAAIVLIAFVVVAAVFSYVVLGAGFFTTQKSQEVVYSSVDMASSSMEVLGDVYGH-NPDSKESISAIEFVVGLTAGGSPVDLSKTTMVF--------------------------------------------------------------------------------------------------------------------------------------------------------------------------------------------------
>UniRef100_UPI0005B2A08B	103	0.365	1.385E-19	14	110	305	8	111	209
--------------DERGFTGLEAAIVLVAFVVVAAVFSYVMLGAGFFTTQKSKQVVDTGVKQASSSLTLDGQYIYlnctsdaKGTTGSNGKVGEIYFYITQTAGGVSVDLNKTSLAI--------------------------------------------------------------------------------------------------------------------------------------------------------------------------------------------------
>UniRef100_A0A842LS72	103	0.319	1.385E-19	8	175	305	1	166	220
--------RYHRASRsRKGTIGVETAIIMIAFVVVASAVAYVVINMGFYAAQKSKETIGRGVDSASSSLELDGSVIGKVDSSG-SCVEYLIIPVKLSVGKSQVDLANDTMMVTVLSS--SFTIADIYEGVLDEVTALNVTDPSIEDVIDYMASNYTGKDVSLSVIYNDDDDAVLELN---------------------------------------------------------------------------------------------------------------------------------
>UniRef100_A0A075MT50	103	0.318	1.385E-19	5	158	305	0	149	225
-----MKKSKQRQKLRRGVIGIESAIVLIAFVMVAAALSFVILNMGFSTTQKAKTTIASGLDEASSAMEITGGVTGHGNVTQNRLTYY-AVPIKVSPGGQSVNVETGNTAIRYYSKN--LVFESTYRGILTNGTYSNSTAAIVAAKN-AGMINQLPWAG--------------------------------------------------------------------------------------------------------------------------------------------------
>UniRef100_A0A7J3SK81	103	0.401	1.385E-19	5	154	305	0	134	232
-----MEKGREKGKKKRGIVGIEAAIVLIAFVIVAAALAFVALNMGLFTTQKSKEVIGKGLGEASTALEVDGSALGISNS---THIVEVSVPIKTSAGVSAVDLSPSRTSIGVI--VGGTSFENIY------------NNILYYNGtdQYLYYANGT------------------------------------------------------------------------------------------------------------------------------------------------------
>UniRef100_A0A099SYK0	102	0.293	1.874E-19	5	120	305	0	110	186
-----MWKNFSK--DDKAFTGLEAAIVLIAFVVVAAVFSYVMLGAGFYTTQKSQEVVHTGVQQASSSVAVAGDVVIRGHTTA-GSATNVTFYVTNTAGGSPVDLSKSM--LTYTDSNDFVA----------------------------------------------------------------------------------------------------------------------------------------------------------------------------------------
>UniRef100_A0A0W8FE69	102	0.317	1.874E-19	8	114	305	1	103	191
--------RENKR-NDDGFTGLEAAIVLIAFVVVAAVFSYVVLGAGFFTTQKSQEVVHTGVAQASSNIEVSGPVIV---GAGNGTVENITFYLQLAAGGAAVDMDKVTYAVSTSD----------------------------------------------------------------------------------------------------------------------------------------------------------------------------------------------
>UniRef100_A0A8J7RGZ1	102	0.300	1.874E-19	14	126	305	5	114	197
--------------NEEGFTGLEAAIVLIAFVVVAAVFSYVMLGAGFFTSQKSQEVVHTSVDTASASLEVRGDVIGRDNTT-NQKIDVIEFAVAQTAGGTPVDL--NSTVLTYATDEGVWILDQVYK----------------------------------------------------------------------------------------------------------------------------------------------------------------------------------
>UniRef100_A0A2V3JB67	102	0.297	1.874E-19	5	125	305	0	117	199
-----MAKRSSLRKDERAFTGLEAAIVLTAFVVVAAVFSYVVLNAGFFTTQTAKSTVHTGVTQATSSVELAGDVIGYGNTA-ESKLDNVTFYLRLTAGKNPVNI--NKTIVTFTTSEKHIVLTKNY-----------------------------------------------------------------------------------------------------------------------------------------------------------------------------------
>UniRef100_A0A2H5YIZ5	102	0.353	1.874E-19	15	119	305	10	122	201
---------------QRGITGLETAIILIAFVIVASVFAFVTLSTGLFSAERSKETIFAGLQKAQSNLELHGSVVLTGATDSDTDGDvdqgTLTFQLALAAGGSPISLDPAATnsrvVMNFTDRDGRV-----------------------------------------------------------------------------------------------------------------------------------------------------------------------------------------
>UniRef100_A7I804	102	0.250	1.874E-19	11	131	305	5	126	206
-----------RYWDDEGFTGLEAAIVLIAFVVVAAAFSYVVLGAGFFTTQKAQQTVHTSVEQSSSTLEIVGNVYGTnsgATGASGDTINFVNFSMALAPGGTPIDFSK--VVLIYSNETQVVTLINSTSLIPPT-----------------------------------------------------------------------------------------------------------------------------------------------------------------------------
>UniRef100_A0A7C5D0Z1	102	0.358	1.874E-19	15	112	305	14	118	206
---------------ERGMTGLETAIILIAFVTVAAVFGYAVLSAGLFSAERGKEVIFAGVEQAKTNLEVSGSVIGYANN-STQELTNILVTVKNAVAGNPIDMTPnwgdtlgqNKTVISF------------------------------------------------------------------------------------------------------------------------------------------------------------------------------------------------
>UniRef100_A0A7C3P2H6	102	0.295	1.874E-19	2	114	305	10	129	208
--LRNLIRKANR--DERGVTGLETAIILIAFVVVATVFAFIVLTTGIFSAERGKETVFAGLQKARGTMEVRGGVVVnattiTAGPPEVATAGTIQFSVATTAGGEPVPLDPTstsnRTVIAYRD----------------------------------------------------------------------------------------------------------------------------------------------------------------------------------------------
>UniRef100_A0A101E0X5	102	0.364	1.874E-19	12	111	305	8	114	212
------------RRDEKGFTGLEAAIVLIAFVVVAAVFSYVMLGAGFYTTQKSKKVVDTGVKQASSSLTLDGQYIYLDCtsgkggsTGSNGNAGEVYFYVTQTAGGSPVDLNKTSIAIT-------------------------------------------------------------------------------------------------------------------------------------------------------------------------------------------------
>UniRef100_A0A075MS76	102	0.299	1.874E-19	15	141	305	3	126	218
---------------RRGVTGVESAIVLIAFVIVAAAIAYVVLNSGFQTTEKAKSAITSGLSEASSGIEVAGAATGKGNVTNAVVAAYT-IPAKLAAGGSSIDIAPDKMIIRYSSK--AVSYDNIYSGIMSNTTFASMDDAI-------------------------------------------------------------------------------------------------------------------------------------------------------------------
>UniRef100_A0A7C2Z2B5	102	0.388	1.874E-19	14	136	305	2	137	224
--------------KKRGIVGIEAAIVLIAFVIVAAALAFVALNMGLFTTQKAKETISQGLGEASTALEVDGYVVGISDG---TTVNTVSIPIRTSAGVSSVDLAPSRTsidaivgnqsfeniykVIFYVYPNGTLAYANNGTLTNLTTDFST------------------------------------------------------------------------------------------------------------------------------------------------------------------------
>UniRef100_A0A7C5NZZ1	102	0.358	1.874E-19	14	133	305	10	125	227
--------------NRKGVVGIEAAIVLIAFIIVAAALSYVVVNMGLFITQKTKDTMQEGVDESQSALQLDGVIVGKTN--GQRQVEWIILPVKLSVGKAALDLKKEALVVSVYLPN--ATLLNIYNGVYLNAT---------------------------------------------------------------------------------------------------------------------------------------------------------------------------
>UniRef100_A0A1V4ZMW4	102	0.354	2.536E-19	18	111	305	8	103	195
------------------FTGLEAAIVLIAFVVVAAVFSYVVLGAGFFTTQKSQETVYKGVEQATSNIQMMGQVYGLssATNESLGGIEKIKFTIGLAPGAPSVDLTKLTIVYS-------------------------------------------------------------------------------------------------------------------------------------------------------------------------------------------------
>UniRef100_A0A497BTR9	102	0.379	2.536E-19	15	118	305	14	118	197
---------------QSGITGLETAIILIAFIMVASVFSYVILSAGLFSSQKAKEAVHTGLQKTRSSVDLKGNVLGWVQHGNITTVY---FTVVSIPGADAVDFTNTTgsrsLVISYSDKHTY------------------------------------------------------------------------------------------------------------------------------------------------------------------------------------------
>UniRef100_A0A2H5YIZ7	102	0.336	2.536E-19	1	119	305	2	124	197
-NLRRVWRKLAR--GQRGITGLETAIILIAFVIVASVFAFVTLSTGLFSAERSKETIFSGLAKAQSNLELHGSVVltGVVLTGSDATDGSLTFQLALAAGGSPISLDPAATnsrvVMNFTDANSRV-----------------------------------------------------------------------------------------------------------------------------------------------------------------------------------------
>UniRef100_A0A3N5XTF4	102	0.303	2.536E-19	14	137	305	14	143	205
--------------EEKGMTGLETAIILIAFVTVAAVFSYAVLSAGLFSAERGKETIYAGLQEAKSNLEVSGSVLGK--STDKINVDTILFTVKNAIAGTPIDMgecdgttaATNKCVISLTTSADYLNNVKWTKTAIGAADTDNL-----------------------------------------------------------------------------------------------------------------------------------------------------------------------
>UniRef100_A0A256YWQ7	102	0.326	2.536E-19	11	111	305	2	100	214
-----------RRRFKRGITGIEAAIVMIAFVIVAAALAFVTLNMGMFTTQRTREVIHRGLGEASSALEVDGSITALTDSDSE--VYVVSIPIKLAPGREVVDLRNEKVTIS-------------------------------------------------------------------------------------------------------------------------------------------------------------------------------------------------
>UniRef100_E1RJJ5	102	0.357	2.536E-19	14	111	305	14	110	214
--------------SEEGFTGLEAAIVLIAFVVVAAVFSYVVLGAGFFTTQKAQETVYSSVDMASSSLEVLGDVYGWGNTAG-TAIDGVQFVVGLTAGGSSVDFAQTTMVFT-------------------------------------------------------------------------------------------------------------------------------------------------------------------------------------------------
>UniRef100_A0A7C2SFN1	102	0.321	2.536E-19	5	113	305	0	111	224
-----MVKPHRTRITRRmkAIVGIESAIVLIAFVVVAAALAFVVLNMGFFTTQRSKETIGSGLAQASSSIEIDGTVLAnVTISGNSGNVTCLLIPIRLSAGQKPVDLTPGKSIISVW-----------------------------------------------------------------------------------------------------------------------------------------------------------------------------------------------
>UniRef100_I0A1Q5	102	0.402	2.536E-19	14	136	305	2	137	224
--------------KKRGIVGIEAAIVLIAFVIVAAALAFVALNMGLFTTQKAKETISQGLGEASTALEVDGYVVGISNG---TTVNTVSIPIRTSAGVSSVDLAPSRTsidaivgnqsfeniykAIFYVYPNGTLAYANNGTLTNLTTDFST------------------------------------------------------------------------------------------------------------------------------------------------------------------------
>UniRef100_A0A812FA53	102	0.338	2.536E-19	14	143	305	9	135	225
--------------SHRGVIGVESAIVMIAFVIVAAALAFVVLNMGFSTTQRAKTAIVSSLEESSSALEIAGKVTGSGHVTG-GKLNVTAVPVKLASGGSSVNLNSGTLAIKYYS--NTVQYDNIYAGILTNGIYTNLTSAMTA-----------------------------------------------------------------------------------------------------------------------------------------------------------------
>UniRef100_F3KJ38	102	0.297	2.536E-19	6	143	305	2	136	226
------LQRKGTRHSHRGVIGVESAIVMIAFVIVAAALAFVVLNMGFSTTQKTKQAIVSSTDEASSALEIAGKVIGSGHITA-GKLNATAIPIKIVSGGASINLNPQNAAIRYLSNN--VEHGNIYAGALPTGVYDTLSDAMQA-----------------------------------------------------------------------------------------------------------------------------------------------------------------
>UniRef100_UPI000C1EE00B	102	0.314	2.536E-19	15	170	305	6	156	235
---------------RRGISGIEASILAITIVIVAAALAFVVLNMGFSTTQKAKTTISAGLGEASSTIQVDGTIFGSGHV-SAAKLNYTAVPIKIASGGDSVNLDDATAAVKYLS--NSISYDNIYAGTLTTTTQD--NDDGTADGQWLSLEEASESAKDEGYISDDPFEA--------------------------------------------------------------------------------------------------------------------------------------
>UniRef100_A0A972TQS0	102	0.307	2.536E-19	2	108	305	1	128	259
--LKRLMNKINR--YQEGITGLETAIILIAFVVVAAVFAYTVLSAGLFATQKSSESVYSGLESAQSTMELKGGVIAYSsgslaqtgqttdlinrNTDGEsllaatgTVVTRIQFTVANVLGGEPIDLSAPYT----------------------------------------------------------------------------------------------------------------------------------------------------------------------------------------------------
>UniRef100_A0A933TM72	102	0.313	3.431E-19	3	101	305	1	96	97
---KRIIDLARKLREERGITGLETAIVLIAFVVVAAVFAFVVLSTGLFSSERGKETVYAGLAKTRGSMELTGGVIASSNTTELTA---ITFDLTLAAGGDQV-----------------------------------------------------------------------------------------------------------------------------------------------------------------------------------------------------------
>UniRef100_UPI00227B4582	102	0.340	3.431E-19	14	110	305	6	101	190
--------------KEEGFTGLEAAIVLIAFVVVAAAFSYVVLGAGFYTTQKSQEVVYTSVEMASSNLEVIGDVYGLAATPASG-VDTIRFTVGLSAGGSPVDFSTVQIVF--------------------------------------------------------------------------------------------------------------------------------------------------------------------------------------------------
>UniRef100_A0A0S8EEP7	102	0.345	3.431E-19	14	120	305	14	126	197
--------------KEEGITGLETAIILIAFVIVASVFAFVVLSTGLFSAERGKETVFAGLEKARGNLEVRGALtVTDTDTDGDvDSSDQIDFNVALAAGGFPISLDPTaytnTVVINYIDQQARVA----------------------------------------------------------------------------------------------------------------------------------------------------------------------------------------
>UniRef100_A0A3R9EPZ6	102	0.336	3.431E-19	5	114	305	0	104	199
-----MYKQFSK--NDKAFTGLEAAIVLIAFVVVAAVFSYVMLGAGFYTTQKSQEVVHTGVQQASSSLVSSGDVIVRA-STSDGNASEIYFYLANTAGGSDVDL--NKTLITYTD----------------------------------------------------------------------------------------------------------------------------------------------------------------------------------------------
>UniRef100_A0A1M4MK08	102	0.284	3.431E-19	14	115	305	6	104	211
--------------DDNAFTGLEAAIVLIAFIVVAAVFSYVILGAGFFTTQKSQEVVHTGVQQASSSMEVIGNVYGISTTGGE-NLQYIKFTIGNTAGGTALDVSK--MVVTYTDP---------------------------------------------------------------------------------------------------------------------------------------------------------------------------------------------
>UniRef100_A0A117MET0	102	0.275	3.431E-19	18	115	305	9	104	211
------------------FTGLEAAIVLIAFVVVAAVFSYVVLGAGFFTTQKSQEVVHTGTDQASSSMEVMGNVYGIATTAGAANLAYVKFTVGNTAGGTALDVTK--MVVSYADE---------------------------------------------------------------------------------------------------------------------------------------------------------------------------------------------
>UniRef100_A0A497ME16	102	0.354	3.431E-19	16	142	305	10	133	211
----------------RGTIGVETAIVMIAFVVVASAVAYVIINMGFYAAQKSKETIGRGVDSASSSLELDGSVVGKVDSTG-SYIEYLIIPVRLSVGKSQVDLDENATMVSVYSGD--FTLPDIYQGVDLTFDESTETDLTS------------------------------------------------------------------------------------------------------------------------------------------------------------------
>UniRef100_A0A7C4JFX5	102	0.333	3.431E-19	14	133	305	7	122	224
--------------SKRAVVGIEAAIVLIAFIIVAAALSYVVVNMGLFITQKTKETMQGGVDESQSALQLDGVVVGKTNN--QRQVEWIILPVKLSVGKAALDLKKEAIVVSVYLPN--ATLLNIYNGVYMNGT---------------------------------------------------------------------------------------------------------------------------------------------------------------------------
>UniRef100_A0A9D8B7X6	102	0.241	3.431E-19	4	137	305	3	178	256
----RLLNKLN--HGQKGITGLETAIILIAFVVVAAVFAYTVLSAGLFSTQKSQEAVYSGLKQTQSTLELRGGVIAygssgtgasvldsVDRSDGSTpltsysstapnFVTRVSFTVAGVLGGEPIDLSPPWttttvdppsdiaasspdrhiTIISYDDEYNHFADCEWTRAFVGYDDGDNL-----------------------------------------------------------------------------------------------------------------------------------------------------------------------
>UniRef100_UPI001FE198FF	101	0.303	4.642E-19	14	158	305	2	132	188
--------------KEEGFTGLEAAIVLIAFVVVAAVFSYVVLGAGFFTTQKSQEVVYTSVEMASSSLEVIGDVYGL-NTTDPNNVDTIRATFGLSAGGSPVDFSTVQLVFATTES--VVILNNTTPMTGGTL----------AAGNW-TIINGATEGG--------------------------------------------------------------------------------------------------------------------------------------------------
>UniRef100_A3CU46	101	0.306	4.642E-19	14	124	305	6	113	189
--------------NEDAFTGLEAAIVLIAFIVVAAVFSYVVLGAGFFTTQKSQEVVHTGVAQASSNMEVSGPVVIQA---SSSEVDTITFYLQLAAGGSPIDMQKVTYVVSTKDDLETFTYADI------------------------------------------------------------------------------------------------------------------------------------------------------------------------------------
>UniRef100_Q8TLH5	101	0.320	4.642E-19	14	115	305	7	110	190
--------------DEKGFTGLEAAIVLVAFVVVAAVFSYVMLGAGFYTTQKSQEVVHTGVQQASSSVELSGDVIARGNttaaNPADYSIDSITLCLQLTSGGSSVDM--DKTLIVYSDP---------------------------------------------------------------------------------------------------------------------------------------------------------------------------------------------
>UniRef100_UPI001AE43930	101	0.357	4.642E-19	15	111	305	6	103	199
---------------EEGFTGLEAAIVLIAFVVVAAVFSYVVLGAGFFTTQKAQQVVYSSVDQASSSVEVLGNVYGIGDDgDSSVNIDQIRFSVGLTAGGSPVDFSQTTIAFS-------------------------------------------------------------------------------------------------------------------------------------------------------------------------------------------------
>UniRef100_A0A972TQQ4	101	0.339	4.642E-19	14	118	305	12	122	203
--------------SQKGITGLETAIILIAFVVVAAVFAYTVLSAGLFATGKSSETVYSGLEATQSTMQLSGPV-YAYDTDDNDYVDKIEFVVKVVQGGEAMDFTAGtpatsanKVVIAYSGSQEY------------------------------------------------------------------------------------------------------------------------------------------------------------------------------------------
>UniRef100_A0A8T4Y8W0	101	0.324	4.642E-19	14	130	305	6	118	207
--------------NKRGIVGIEAAIVLIAFIIIAAALSYVVINMGFYTTQKTKETMQGGLDESLTALQLDGIVTAKT--DSSGHIEYLAIPVKLSAGRAAIDLGENAVVVSVYLQN--ATLMNVYQGATP------------------------------------------------------------------------------------------------------------------------------------------------------------------------------
>UniRef100_A0A7C0XWJ7	101	0.343	4.642E-19	6	136	305	2	122	207
------LGKYLKR-ARRGIVGIEAAIVLIAFVIVAAALAFVVLNMGFFTTQKSKEAIGSGLQEASSALEVDGSVIGNTSDGKLVA---VAIPLKTSTGKNPIDLTK--TIVKVRTSDKVVVLNNVQILT----DPSS------------------------------------------------------------------------------------------------------------------------------------------------------------------------
>UniRef100_A0A7C2CQ41	101	0.382	4.642E-19	6	128	305	2	119	213
------LRKLSKST--RGIVGIEAAIVLIAFIIIAAALSYVVINMGFYTTQKTKETMQTGLEESLTALQLDGVVTAKTNATSSEILY-LLIPVKLSAGKASVDLKNESIIVSVYLPNS--TYLNIYQGA--------------------------------------------------------------------------------------------------------------------------------------------------------------------------------
>UniRef100_A0A7D5R929	101	0.338	4.642E-19	14	146	305	10	140	228
--------------SHRGVIGVESAIVMIAFVIVAAALAFVVLNMGFSTTQRAKTAIVSSLEESSSALEIAGKVTASGDVSPTGKINVTSIPVKVASGGSSVNLGNTTMAVKYFSG--SVEYDNIMTGILSTGTYANLTVAMQAAAQ--------------------------------------------------------------------------------------------------------------------------------------------------------------
>UniRef100_S2E554	101	0.340	4.642E-19	6	140	305	2	140	236
------LQRKGTRHSHRGVIGVESAIVMIAFVIVAAALAFVVLNMGFSTTQKAKTTILSGLAESSSSLEVSGKITGVGCTTSGTCATTpvlnaTAIPIKITSGGDSVELSAATTTVSYVS--NSIQYTDIYAGPLaATTEYRSLSDA--------------------------------------------------------------------------------------------------------------------------------------------------------------------
>UniRef100_A0A0D5C2F3	101	0.265	4.642E-19	6	140	305	2	142	240
------LQRKGTRHSHRGVIGVESAIVMIAFVIVAAALAFVVLNMGFTTSQKAKTTIMAGLGESSSSMQIAGKVTAVGCTSSssdttcatTPKINATAFPLRLTPGGDSIDLGTATTAVKYLS--NSVEYDDIYSGPITSEEHRTLRGA--------------------------------------------------------------------------------------------------------------------------------------------------------------------
>UniRef100_Q9YAN6	101	0.280	4.642E-19	14	178	305	2	160	246
--------------RRRGIVGIEAAIVLIAFVIVAAALAFVALNMGLFTTQKSKEVMQRGLEEATSALEVDGSVIARAIDADTTTgsynivVDALAVPLKISPGREGIDLDPSKLTVRLLLPNGF--YENVYCG--------------YASGsageDFEAVLSNAPTGCEPYTTSPGPFVATDAYVYVI------------------------------------------------------------------------------------------------------------------------------
>UniRef100_A0A3N5NAT4	101	0.350	6.279E-19	12	111	305	4	102	187
------------KSDDNGFTGLEAAIVLIAFVVVAAVFSYVVLGAGFFTTQKSQETVYKGVEQASTNIQMIGNVYGLSSTP-TSGINEIRFSIGLAPGAPSIDLTKLKIVFS-------------------------------------------------------------------------------------------------------------------------------------------------------------------------------------------------
>UniRef100_A0A9E5DDU1	101	0.316	6.279E-19	14	111	305	6	102	190
--------------NEDAFTGLEAAIVLIAFIVVAAVFSYVVLGAGFFTTQKSQEVVHTGVAQASSNMEVSGPVILETNDTA-GKVYNVSFYLQLAAGGAPVDMKKVTYTVS-------------------------------------------------------------------------------------------------------------------------------------------------------------------------------------------------
>UniRef100_A0A932FW49	101	0.350	6.279E-19	11	125	305	6	121	195
-----------RLNAQKGVTGLETAIILIAFVMVASVLAYVVLSAGLFSSQKVKDAVHSGLEEA-STIEVRGSVLASM---SDNIVTELYFSVGTISGAAPVDFTDTsaganKVVISYSDAYQQVPSLDWT-----------------------------------------------------------------------------------------------------------------------------------------------------------------------------------
>UniRef100_A0A0Q1AMG9	101	0.291	6.279E-19	14	147	305	6	121	198
--------------SEDAFTGLEAAIVLIAFVVVAAVFSYVVLGAGFFTTQKSQEVVYTGVAQASSSMEILGDVYGLKNATS-GDIDRIRFSVGLTAGGSAIDFSRVTLTWSDAD--------NVYILA---------ANSTYCDGQY-------------------------------------------------------------------------------------------------------------------------------------------------------------
>UniRef100_UPI0005B2E506	101	0.350	6.279E-19	15	111	305	6	105	202
---------------EEGFTGLEAAIVLIAFVVVAAVFSYVVLGAGFFTTQKAQEVVYTSVDQASSSVEILGQVYGYGNETGappYTKVDRIQFKVGLTAGGSPVDFSMTTLTFS-------------------------------------------------------------------------------------------------------------------------------------------------------------------------------------------------
>UniRef100_N0BF01	101	0.292	6.279E-19	5	102	305	0	105	204
-----MRRHFNKKFfkDKKGFTGLEAAIVLIAFVVVAAVFSYVMLGAGFFTTQKSQEVVHTGVQQASSSIELTGDVIAtkdssDADTDGTSDeINEVKLFIQLASGGTPVD----------------------------------------------------------------------------------------------------------------------------------------------------------------------------------------------------------
>UniRef100_UPI000B354B33	101	0.355	6.279E-19	12	111	305	8	114	207
------------RRDEKGFTGLEAAIVLIAFVVVAAVFSYVMLGAGFYTTQKSKKVVDTGVKQASSSLTLDGQYIYldctsaaKGQTGSSGKVGQVYFYVTQTAGGSPVDLNMTSIAIT-------------------------------------------------------------------------------------------------------------------------------------------------------------------------------------------------
>UniRef100_A0A920PWB5	101	0.284	6.279E-19	14	129	305	15	128	214
--------------DRSGITGLETAIVLIAFVVVAAVFAFTVLTTGLFTSEKAKETALAGVATTSSSMTIKGNIIAQASTGATPVVEVIRVKLATATGVEQVLFDPEQILVTYLDENNVEQLA--YPGTT-------------------------------------------------------------------------------------------------------------------------------------------------------------------------------
>UniRef100_A0A7C6DTX1	101	0.384	6.279E-19	15	131	305	9	122	215
---------------RKGIVGVEAAIVLIAFLIIAAALSYVVINMGFYTTQKTKETMQTGLDESLTALQLDGVVTAKTN-KSSSHILYILVPVKLSAGRGSVDLGSSSVVVSVYLPN--ATLMNIYRGAKTT-----------------------------------------------------------------------------------------------------------------------------------------------------------------------------
>UniRef100_A0A3G1B224	101	0.364	6.279E-19	12	129	305	8	122	237
------------RQSHRGVIGVESAIVMIAFVIVAAALAFVVLNMGFSTTQKAKTTIASSLGEASSALEIAGKVTASGNTTS-AILEVVGVPLKIATGGESVNLAPGTAAVKYLS--NTVTYDNIYAGTL-------------------------------------------------------------------------------------------------------------------------------------------------------------------------------
>UniRef100_A0A7D5R6E6	101	0.307	6.279E-19	6	140	305	2	142	239
------LQRKGTRHSHRGVIGVESAIVMIAFVIVAAALAFVVLNMGFTTTQKAKTTIISGLDEASSSMQIAGKVTGVGCTSSssetacatTSKLNATSFPIKVTSGGDSVDLSLATTAVKYLS--NSVEYDDIYSGPITAAEHRSLTIA--------------------------------------------------------------------------------------------------------------------------------------------------------------------
>UniRef100_A0A972TQR9	101	0.387	6.279E-19	14	109	305	9	106	376
--------------DERGITGLETAIIIIAFIVVASVFAYTVLSAGLFSAQKADETVHSGVSQAQATSELRGSVLaYKGTANSDDCITKISFTVGNAlLDGKAIDLTPPYYV---------------------------------------------------------------------------------------------------------------------------------------------------------------------------------------------------
>UniRef100_A0A7V3SCZ3	101	0.321	6.279E-19	5	116	305	0	110	378
-----MFKKLTRfQQGEKGITGLETAIIIIAFVVVAAVFAYTILSSGLFSSQKAEETVHSGVSQSQATSELRGSVLaYKGTANGDDCITKIQFTVGNAlVDGREIDLTPPY----YIDPN--------------------------------------------------------------------------------------------------------------------------------------------------------------------------------------------
>UniRef100_A0A9E4WPL5	100	0.301	8.492E-19	4	108	305	2	106	112
----KMQRRLNRSARsEQGITGLETAIILIAFVVVATIFAFVVLTTGVFSAERGKETVYAGLEKARGSMEIRGGIV-VTATGTTLTVEDIQFAVATTAGGEPVPLNPNGT----------------------------------------------------------------------------------------------------------------------------------------------------------------------------------------------------
>UniRef100_A0A5N9GUX9	100	0.361	8.492E-19	10	114	305	7	109	157
----------NALKDQKGITGLETAIVLIAFVVVAAVFAFTVITTGLFSSEKAAETATAGLGEVSTSLTPKGSALASGNH-GNDSVSIVWFKLANS-GAQAVGLPAARTLVTYSD----------------------------------------------------------------------------------------------------------------------------------------------------------------------------------------------
>UniRef100_A0A7C5LCS5	100	0.323	8.492E-19	11	115	305	8	109	193
-----------RRHRIKALTGLETAIILIAFVIVASAFSFAVLNLGLFTTQKTGEVMQAGLEETLASIETAGSVVAKSNS---THIREIVIYIKSSVGKGEVDVRAGKLVITYRDK---------------------------------------------------------------------------------------------------------------------------------------------------------------------------------------------
>UniRef100_A0A0F8F6J3	100	0.316	8.492E-19	14	114	305	7	103	194
--------------DEKGFTGLEAAIVLVAFVVVAAVFSYVMLGAGFYTTQKSQEVVHTGVAQASSSLSPSGDVIVEGVADGE--VGNITFYIANTAGGSSVDL--NKTILTYVD----------------------------------------------------------------------------------------------------------------------------------------------------------------------------------------------
>UniRef100_A0A832WRR4	100	0.323	8.492E-19	7	111	305	1	101	195
-------KKFNK---EDAFTGLEAAIVLIAFVVVAAVFSYVVLGAGFFTTQKSQEVVHSGVTQAASNLVVKGEVYGIKNTTADT-VEYIRFDVGLAAGGLPIDMNRTAMVYS-------------------------------------------------------------------------------------------------------------------------------------------------------------------------------------------------
>UniRef100_A0A1V4ZMV8	100	0.326	8.492E-19	18	115	305	8	106	198
------------------FTGLEAAIVLIAFVVVAAVFSYVVLGAGFFTTQKSQETVYKGVEQATSNIQMIGQVYGMSNassNSSLQGIERIKFTLGLAPGAPSVDLTK--LVVVYSNE---------------------------------------------------------------------------------------------------------------------------------------------------------------------------------------------
>UniRef100_O29207	100	0.355	8.492E-19	12	111	305	8	114	207
------------RRDEKGFTGLEAAIVLIAFVVVAAVFSYVMLGAGFYTTQKSKKVVDTGVKQASSSLTLDGQYIYLnctsaanGQTGSSGKVGQVYFYVTQTAGGSPVDLNMTSIAIT-------------------------------------------------------------------------------------------------------------------------------------------------------------------------------------------------
>UniRef100_D2RE96	100	0.308	8.492E-19	12	151	305	6	151	210
------------RKDRKGFTGLEAAIVLIAFVTVAAIFSYVMLGAGFYTAQKGKQSVDTGVKQASSALEMDGQYIYlvAEETGSDGNVSEIFFYVTLTAGGTPVDLNKTVLAIRWKDYYYQIPYNESTSLAPNGTDqhkPWGYFGIVHIDGrQFDNLL---------------------------------------------------------------------------------------------------------------------------------------------------------
>UniRef100_A0A497J065	100	0.279	8.492E-19	12	119	305	4	119	215
------------RRRRKGFTGLEAAIVLTAFVVVAAVFSYVVLNAGFFTTQKSKEVVHTGVEQATSSIELTGDVVGygwTYNSTAEryentlgTNLTVVKFYLELTAGQNPMDM--DGLVVSYTDKDTHV-----------------------------------------------------------------------------------------------------------------------------------------------------------------------------------------
>UniRef100_A0A2H5YLW6	100	0.300	8.492E-19	15	137	305	10	148	216
---------------QEGITGLETAIILIAFVIVASVFAFVVLSTGLFSAERGKETVFAGLNKAQANLELHGSVVVTDlnewNDPGTGCVeqagsdgepDRVVFSLALAAGGAPVNVDPAATIntvaINYVDQDVRVA-DVSYTVTVVQGDSDNL-----------------------------------------------------------------------------------------------------------------------------------------------------------------------
>UniRef100_A0A7J2LU74	100	0.358	8.492E-19	14	141	305	15	143	223
--------------DKRGIVGIEAAIVLIAFVVIAAALAGVVINMGFYSTQKVKSTISRGISEASSALQLNGHVIGKTN--GTRYLIIMAFPVKVSVGKSEVDLNANTTVVSIGGK---VCLLDIYRGVIdeeevgLSEDPEELDEII-------------------------------------------------------------------------------------------------------------------------------------------------------------------
>UniRef100_A0A8K1DBU7	100	0.348	8.492E-19	11	165	305	5	157	231
-----------KRRTRRGVMGIEAAIVMIAFVIVAAALAFVVLNMGFSTTQKAKTAIISSYTEASSALEIAGTVTGIGNVGA-GVLNATIIPLQVASGGDSVSLNPNQTSISYYS--NTVRYDNIYanKCVLTSTTYNNVTGAL--NQAVLNgCINAAPITGATTVGAP-------------------------------------------------------------------------------------------------------------------------------------------
>UniRef100_A0A8T7F8U8	100	0.297	1.149E-18	14	120	305	6	113	185
--------------NERGQSALETAIILIAFVVVASVFAFAILSSGSKSTEKGQSAINAGLEGVQSSMTVKGTVIAEGTAG---NVDDVVFTLALVSGGDPVDLTatagNNTVVIGYRDEAQLVN----------------------------------------------------------------------------------------------------------------------------------------------------------------------------------------
>UniRef100_Q12YY4	100	0.303	1.149E-18	5	116	305	0	106	186
-----MFKKF--FNDDKAFTGLEAAIVLVAFVVVAAVFSYVMLGAGFYTTQKSQEVVHTGVAQASSSLEVSGDVIASGNITANT-IENVTVFVQLTAGGSPIDM--NRTIITYTDLN--------------------------------------------------------------------------------------------------------------------------------------------------------------------------------------------
>UniRef100_A0A8T4DDP2	100	0.345	1.149E-18	4	113	305	1	107	194
----KATKRDSIRKDKRAFTGLEAAIVLTAFVVVAAVFSYVVLNAGFFTTQEAKSTVHTGITQATSSVELAGDVVGRGNV-GNTKLDSVEYAVRLTAGQNPVNL--NDTIISYT-----------------------------------------------------------------------------------------------------------------------------------------------------------------------------------------------
>UniRef100_A0A1V4UGJ3	100	0.330	1.149E-18	7	111	305	1	103	198
-------KKFNK---EDAFTGLEAAIVLIAFVVVAAVFSYVVLGAGFFTTQKSQEVVHSGVTQASSNIVVKGEVYGIYNeTASADGISYIRFNVGLAAGGTPVDMNMTSMTFS-------------------------------------------------------------------------------------------------------------------------------------------------------------------------------------------------
>UniRef100_A0A832JYS6	100	0.293	1.149E-18	11	125	305	7	120	203
-----------KKAPNAGLTGLETAIILISFVIVAAAFSFAVLNLGLFTTQKSGEVVQAGLDEATSAIETVGSVIARSDlDGGTRKVSNVTVFFKVAVGKRPIDLRVGSLVVTYHDSRTSI--QNVY-----------------------------------------------------------------------------------------------------------------------------------------------------------------------------------
>UniRef100_A0A0E3LVS3	100	0.287	1.149E-18	14	146	305	7	143	204
--------------DEKGFTGLEAAIVLVAFVVVAAVFSYVMLGAGFYTTQKSQEVVHTGVQQASSSVELSGDLIATGDlTAGSECLDTVTLCLQPTAGGSSIDL--ATTLITVSAPTCAptdlkMPTGNTYSDIPFTGDGTTFGIAAVYNDN--------------------------------------------------------------------------------------------------------------------------------------------------------------
>UniRef100_UPI001FE11A4B	100	0.321	1.149E-18	4	111	305	2	110	211
----KMTKIFNK---DEGFTGLEAAIVLIAFVVVAAVFSYVVLGAGFFTTQKAQEVVYSSVDMASSSMEVLGNVYGHGtivlANPSESNITALRFVVGLTAGGAPVDLANTNLVFS-------------------------------------------------------------------------------------------------------------------------------------------------------------------------------------------------
>UniRef100_A0A7V3W9B9	100	0.267	1.149E-18	14	117	305	19	129	211
--------------NQQGITGLETAIILIAFVVVAAVFAYTVISSGLFATEKSKESVYEALEETKSTIETNGSMI-LYDADNNDAVDRIDIALKLALNGEPMDFTPNSgttagqnlIIICYQDSRQ-------------------------------------------------------------------------------------------------------------------------------------------------------------------------------------------
>UniRef100_A0A370LSL9	100	0.328	1.149E-18	15	137	305	11	136	240
---------------HRGVIGVESAIVMIAFVIVAAALAFVVLNMGFSTTQKAKTTIISGLSEASSSLEVAGKVMGIACTTaakgcSTPYLNATGIPLRIASGGDAVNLEESYTQVKYLS--NSIEYDDIYIGAVTTATASSL-----------------------------------------------------------------------------------------------------------------------------------------------------------------------
>UniRef100_A0A2N0KKB2	100	0.336	1.149E-18	13	122	305	16	123	283
-------------YNQRGITGLETAIVLIAFVVVAAVFAFAVITTGLFSSEKAAESASAGLGEASTTLTPKGAVVARAN-PALSSLSTVQFKMTNS-GSAPVGLDPLSTLLTYTDTGNLVTLT--------------------------------------------------------------------------------------------------------------------------------------------------------------------------------------
>UniRef100_A0A9E4XAI7	100	0.267	1.149E-18	14	134	305	13	139	368
--------------QEEGITGLETAIVLIAFVVVASVFAFAVLSTGLLSAEKSKATALGGLAEAGSTMFVKGAVVGKGNAGRTRIDTLTFQVTVGSQANAGVDLSTSNLSLRYTSAVESVNLdasawtTNWLIGSSPLVDP--------------------------------------------------------------------------------------------------------------------------------------------------------------------------
>UniRef100_A0A7C2N8H8	100	0.363	1.553E-18	12	103	305	9	107	109
------------RRDEKGFTGLEAAIVLIAFVVVAAVFSYVMLGAGFYTTQKSKQVVDTGVKQASSSLTLDGQYIYLdaaeehgGKTGSNGEVSVISFYVTQTAGGSPVDL---------------------------------------------------------------------------------------------------------------------------------------------------------------------------------------------------------
>UniRef100_A0A2V3JM81	100	0.255	1.553E-18	14	140	305	10	135	187
--------------DERAFTGLEAAIVLTAFVVVAAVFSYVVLGAGFFTSEKSKEVIHTGVDQATSSAEVVGDIVGINDTtlDGVCDIDYINFTIELTAGNNPLDLSQATIA---YTSATVHNSSLTWSYTVFEGDSDNMLEA--------------------------------------------------------------------------------------------------------------------------------------------------------------------
>UniRef100_A0A916FWX0	100	0.288	1.553E-18	8	141	305	3	123	189
--------KFNRMMkDESGITALETAIILIAFVVVAAIFAFTVLSTGTFLTERSKEAAYAGLQEVRGSMELKGSVVL------ENTGQEVVFNIATVAGGSSVDLSKVK--ITYRD--TGVNTDLSY----ATGTTSTAGNWV-------------------------------------------------------------------------------------------------------------------------------------------------------------------
>UniRef100_A0A7K4HMF1	100	0.287	1.553E-18	12	112	305	4	101	192
------------RKNDEAFTGLEAAIVLIAFVVVAAVFSYVMLGAGFFTSQKSQEVVHTSVVQASSSMEIRGDVYGLKNST-TGDISAIQFTVALTAGGSPVDI--NKTVLTY------------------------------------------------------------------------------------------------------------------------------------------------------------------------------------------------
>UniRef100_UPI0007806A61	100	0.302	1.553E-18	15	110	305	7	101	192
---------------EEGFTGLEAAIVLIAFVVVAAVFSYVVLSAGFFATQESQEAVYTSVKMASSSLEVIGDVYGL-DSDDDNDIEAIRFTLGLSAGGTPVDFSTVQMVF--------------------------------------------------------------------------------------------------------------------------------------------------------------------------------------------------
>UniRef100_A3CU45	100	0.266	1.553E-18	11	115	305	2	104	192
-----------RQFNDNAFTGLEAAIVLIAFIVVAAVFSYVVLGAGFFTTQKSQEVVHTGVSQASSSMEIVGYVYGLQDSASLSTLGSITFVVANTAGGTAIDVK--QMVVTYVDE---------------------------------------------------------------------------------------------------------------------------------------------------------------------------------------------
>UniRef100_A0A0S8EH59	100	0.330	1.553E-18	14	119	305	14	125	197
--------------KEEGITGLETAIILIAFVIVASVFAFVVLSTGLFSSERGKEAVFAGLEKARGNLEVRGAltVTDTDTNGTIDSSDQIDFNVALAAGGFPISLDPTaytnTVVVNYIDQQVRV-----------------------------------------------------------------------------------------------------------------------------------------------------------------------------------------
>UniRef100_A0A842QTC3	100	0.348	1.553E-18	11	115	305	1	109	203
-----------KLSKRNGMTGLETAIILVAFVITAAAFAFVVLNMGFLTAEKAQSVISSGMSEASSALLVDSGVIGqFGNTGGDQAdvdLSKLTFYIKLSQGHEPVDLDDSKLVATYTNP---------------------------------------------------------------------------------------------------------------------------------------------------------------------------------------------
>UniRef100_A0A9D8FYJ6	100	0.250	1.553E-18	14	117	305	12	122	204
--------------NESGITGLETAIILIAFVVVAAVFAYTVLSAGLFSSQKSQEAVYDALDETRSTIQPSGSMI-LYDADNNESVDRIDITFKLAMNGEPMDFTPNSgttagqnlMIICYQDASQ-------------------------------------------------------------------------------------------------------------------------------------------------------------------------------------------
>UniRef100_A0A7Z9IRE8	100	0.348	1.553E-18	10	118	305	9	116	210
----------NLYSDRKGITGLETAIILIAFIVVAAVFAFTVMTTGLFSSEKAKTTAQAGIAEASSTFAPKGAVIAAANGAGN-AVETITFQITTASGSTGTSIAKAKIALIYSDDNQR------------------------------------------------------------------------------------------------------------------------------------------------------------------------------------------
>UniRef100_I3XQZ4	100	0.402	1.553E-18	11	107	305	3	97	215
-----------RRKGKKAIVGIEAAIVLIAFVIVAAALAFVVLNMGMFTTQKSKEVMNQALNEASSALEVDGSVMAYVNNNGKVAAIYIPLKISP--GQQAVDLSPDK-----------------------------------------------------------------------------------------------------------------------------------------------------------------------------------------------------
>UniRef100_A0A7J3V4U4	100	0.372	1.553E-18	14	131	305	8	122	215
--------------NRKGIVGVEAAIVLIAFLIIAAALSYVVINMGFYTTQKTKETMQTGLDESLTALQLDGVVTAKTNTTS-SHILYILIPVKLSAGRGAVDLGSSSVVVSVYLPST--TLMNIYQGAIVT-----------------------------------------------------------------------------------------------------------------------------------------------------------------------------
>UniRef100_A0A7C3BQ34	100	0.237	1.553E-18	15	119	305	11	132	221
---------------QRGITGLETAIILIAFVVVAAVFAYTVLSAGLFSTQKSQEAVHSGLDETRSTIEMRGNVVaYKGDAVIDSTVGKVEICVANAvASGETIDITPPYvtaggallasgwdnqTLITYIDKNVTV-----------------------------------------------------------------------------------------------------------------------------------------------------------------------------------------
>UniRef100_A0A7J3V405	100	0.350	1.553E-18	14	133	305	7	122	224
--------------NRKAVVGIEAAIVLIAFIIVAAALSYVVVNMGLFITQKTKDTMQEGVDESQSALQLDGIIVGKTN--GQRQVEWIILPVKLSVGKAALDLKKEALVVSMYLPN--ATLLNIYNGVYLNAT---------------------------------------------------------------------------------------------------------------------------------------------------------------------------
>UniRef100_A0A370M055	100	0.326	1.553E-18	15	160	305	11	157	227
---------------HRGVIGVESAIVMIAFVIVAAALAFVVLNMGFSTTQRAKTAIIASLEEASSSLEIAGKVTGSGDVTA-SLMNVTAVPLKIASGGDSVNMNLQLTAVKYLS--NSIEYDNIYNGTLQTGSYVNLTNamqtAVTQSFLRSNPVNDTANPGQT------------------------------------------------------------------------------------------------------------------------------------------------
>UniRef100_A0A9D2X6H6	100	0.310	1.553E-18	12	137	305	8	137	233
------------RHSHRGVIGVESAIVMIAFVIVAAALAFVVLNMGFTTSQKAKTTIIAGLEESSSSMQVAGKVIGVGCTtaaggcASSPVLNATAFPIKITSGGDEVDLGASTTAVKYIS--NSIQYDDIYSGPITGGEYRSL-----------------------------------------------------------------------------------------------------------------------------------------------------------------------
>UniRef100_A0A5J4DUV7	100	0.323	1.553E-18	12	146	305	8	144	234
------------RHTHRGIIGIESAIVLIAFVIVAAALAFVVLNMGFSTTQKAKTTIVSTLSQAGSSLEVEGKVIGSSYIPGTGIpsgLNATSIPIKIAGGGDSINLDPNLTAIKYL-SNQ-ITYDDIFAGTLISqGTFNSLESATGAAAN--------------------------------------------------------------------------------------------------------------------------------------------------------------
>UniRef100_A0A9E5Z7J7	100	0.330	1.553E-18	14	122	305	17	123	285
--------------DQRGITGLETAIVLIAFVVVAAVFAFAVITTGLFSSEKAAQSASAGLGEASTTLTPKGGVVARAN-PALSSLSTVQFKMTNS-GSDAVGLDPNSTLLTYSDTGNLVTLA--------------------------------------------------------------------------------------------------------------------------------------------------------------------------------------
>UniRef100_UPI0021014795	99	0.353	2.100E-18	12	124	305	3	114	186
------------KRKEDGFTGLEAAIVLIAFIVVAAVFSYVMLGAGFFTTQKSQETVYHAVGQSATNLEVSGPVVLLSNSAGTAY-DWANFTLIMAAGGSPVDMSKVVYSISTKDQLKELAYSDV------------------------------------------------------------------------------------------------------------------------------------------------------------------------------------
>UniRef100_A0A0E3P6F9	99	0.320	2.100E-18	14	115	305	7	110	190
--------------DEKGFTGLEAAIVLVAFVVVAAVFSYVMLGAGFYTTQKSQEVVHTGVQQASSSVELSGDVIARGNttaaSPANYSIDSVTLCLQLTSGGSSVDM--DKTLIVYSDP---------------------------------------------------------------------------------------------------------------------------------------------------------------------------------------------
>UniRef100_A0A7J3VTM9	99	0.310	2.100E-18	0	115	305	0	107	191
MNNEKRIRKTKK-----GLTGLETAIILIAFVIVASAFSFAVLNLGLFTTQKTGEVMQAGLEETLASIETAGAVVAKSSSGS---ITEIVVYIKSSVGKGEVDVRAGKLVITYRDK---------------------------------------------------------------------------------------------------------------------------------------------------------------------------------------------
>UniRef100_A0A1V4ZN60	99	0.340	2.100E-18	18	111	305	8	107	197
------------------FTGLEAAIVLIAFVVVAAVFSYVVLGAGFFTTQKSQETVYKGVEQATSNIQMMGQVYgmggsnAVDNNGTAAGIEKVKFTIGLAPGAPSVDLSKLTIVYS-------------------------------------------------------------------------------------------------------------------------------------------------------------------------------------------------
>UniRef100_A0A5N9GV19	99	0.258	2.100E-18	12	137	305	9	150	198
------------RSDQKEITGLETAIILIAFVVVASVFAYTILSAGIYSSEKGKEAIHSGLSTARASMQLSGPVLAR-DTDSNNTVDQMLFVIANLLKSAPMNLVPTvdsdsdgllsdespklhSLVITYIDQAQMVTDIAWTATEVGKGDGDTL-----------------------------------------------------------------------------------------------------------------------------------------------------------------------
>UniRef100_A0A662PVR1	99	0.339	2.100E-18	15	115	305	9	111	202
---------------RRGLTGLETAIILIAFVIVAAAFAFAVLNLGFASTQKSGEVLRAGMEEATSSIELSGSVIanGAQDSGGEYRISNITIYVKTAVGKRPIDMRNETLTVAYFDP---------------------------------------------------------------------------------------------------------------------------------------------------------------------------------------------
>UniRef100_A0A7J2HFX1	99	0.339	2.100E-18	15	115	305	9	111	202
---------------RRGLTGLETAIILIAFVIVAAAFAFAVLNLGFASTQKSGEVLRAGMEEATSSIELSGSVIanGAQDSGGEYRISNITIYVKTAVGKRPIDMRNETLTVAYFDP---------------------------------------------------------------------------------------------------------------------------------------------------------------------------------------------
>UniRef100_A0A3N5XU11	99	0.314	2.100E-18	0	104	305	0	102	204
MDGHQMISLKKLLRNEKGMTGLETAIILIAFVTVASVFSYAVLSAGLFSAEQGKETIYAGLQEASSNLKVNGSIIAKSTDD--TNVSTVIFTLSTTPSGQPIDMT--------------------------------------------------------------------------------------------------------------------------------------------------------------------------------------------------------
>UniRef100_A0A933HJV8	99	0.279	2.100E-18	14	106	305	10	100	216
--------------DERGVTALETAIILIAFVVVAAVFAFTILSTGTFMTERSKEAAFSGLAQVRGSVELKGSVIAFSSAGAE--VDGVSFTLANVAGGQPIDFTPP------------------------------------------------------------------------------------------------------------------------------------------------------------------------------------------------------
>UniRef100_A0A7C5K718	99	0.350	2.100E-18	14	133	305	13	128	217
--------------NRRGIVGVEAAIVLIAFIIIAAALSYVVINMGFYTTQKTKETMQTGLEESTAALQLDGVVTGKT--DGNKKIQYVIIPVKLSTGKTSIDLNKSAVVVSVYLPDD--TLLNIYNGVNSTET---------------------------------------------------------------------------------------------------------------------------------------------------------------------------
>UniRef100_A0A2A3T677	99	0.347	2.100E-18	16	147	305	0	134	226
----------------RGVIGVESAIVMIAFVIVAAALAFVVLNMGFTTSQKAKTSIISSLGEASSSMQVAGKVIGAGDIT-NGNLNVTAFPIKIASGGNNVDLNAKTMAVKYVS--NSISYDNIYVGTLSTTEYKSLSSAVnkavdtEADGTY-------------------------------------------------------------------------------------------------------------------------------------------------------------
>UniRef100_UPI000C1E06CD	99	0.317	2.100E-18	4	149	305	1	145	228
----KLVQKGHRQ-SHRGVIGVESAIVMIAFVIVAAALAFVVLNMGFSTTQRAKTAIVASLDESSSAVEIAGKVTGAGDISPIGKLNVTAVPLKIASGGSSVNLGNTTMAVKYFS--QSVEYDNIMTGVLSSGTYENLTTASTAavNAGYIN-----------------------------------------------------------------------------------------------------------------------------------------------------------
>UniRef100_A0A7C4NFX3	99	0.335	2.839E-18	6	147	305	2	136	172
------LKKLCK--NKRAIVGVEAAIVLIAFIIIAAALSYVVINMGFYTTQKTKETMQTGLEESTTALQLDGVVIGKTDSNGE--IQFLIIPVKLSTGKSAIDLNTSAVVVSvYLPSN---TLLNIYKGANKT-DEIDLDTILSDNENF-------------------------------------------------------------------------------------------------------------------------------------------------------------
>UniRef100_UPI0008363616	99	0.302	2.839E-18	14	122	305	6	113	190
--------------NEDAFTGLEAAIVLIAFIVVAAVFSYVVLGAGFFTTQKSQEVVHTGVAQASANMEVSGPVVLETNSTA-HSVYNVSFYLQLAAGGSPVDMKKVTYTVSTKDELKTYDYG--------------------------------------------------------------------------------------------------------------------------------------------------------------------------------------
>UniRef100_A0A2H5YLQ6	99	0.322	2.839E-18	15	137	305	10	134	192
---------------QEGITGLETAIILIAFVIVASVFAFVVLSTGLFSAERGKETVFAGLNKAQANLELHGSVV-VTASGSPLVPDEITFSLALAAGGTAVNIDPSATtnsvVMNYIDQNARV-SDVTYAVTWIQGDGDSL-----------------------------------------------------------------------------------------------------------------------------------------------------------------------
>UniRef100_L0HET7	99	0.360	2.839E-18	14	109	305	6	101	192
--------------NDEGFTGLEAAIVLIAFVVVAAVFSYVVLGAGFFTTQKAQETVHTGVAQATSAVELSGPVMVQANTDSN-SVKNITFYLQLAAGGNAVDITKiGYTV---------------------------------------------------------------------------------------------------------------------------------------------------------------------------------------------------
>UniRef100_A0A1F8R6H5	99	0.300	2.839E-18	15	139	305	11	137	192
---------------QEGITGLETAIILIAFVIVASVFSYVVLSAGLFSSQKVKEAVNAGLESTMATVEIRGNIIARMQSG---IVSEILICVGIPQAGSPVDFSPSSanispLVISYHDADNFLPTVNWTLTKLSTINTDNLLD---------------------------------------------------------------------------------------------------------------------------------------------------------------------
>UniRef100_A0A842XG92	99	0.352	2.839E-18	14	115	305	11	107	192
--------------DRKGFTGLEAAIVLTAFVVVAAVFSYMVLGAGFFSTEKAKAVVHTGVESATSSAELVGDVIGIGDG---TEITTINFTIQLTAGQNPVDL--NKSVISFTNK---------------------------------------------------------------------------------------------------------------------------------------------------------------------------------------------
>UniRef100_A0A662JS97	99	0.348	2.839E-18	13	139	305	2	131	197
-------------FKKKGVTGIQTAIIMIAFIVVASVLAFAVLNMGLSATQRAQEVGTRGLRQAASALQLHGSVIgydkdYDNEEPGNRTIDLIEICVKLAPGNEPIDVGLGKLTISYT--NTRLHVANIYDGTNATIKWVTFID---------------------------------------------------------------------------------------------------------------------------------------------------------------------
>UniRef100_A0A497GP54	99	0.348	2.839E-18	13	139	305	2	131	197
-------------FKKKGVTGIQTAIIMIAFIVVASVLAFAVLNMGLSATQRAQEVGTRGLRQAASALQLHGSVIgydkdYDNEEPGNRTIDLIEICVKLAPGNEPIDVGLGKLTISYT--NTRLHVANIYDGTNATIKWVTFID---------------------------------------------------------------------------------------------------------------------------------------------------------------------
>UniRef100_A0A7L4PTP5	99	0.340	2.839E-18	18	108	305	10	99	197
------------------FTGLEAAIVLIAFVVVAAVFSYVVLGAGFFTTQKSQEVVYTGVSQASSSIEILGDVYGLKNATA-TDIDRIRFTVGLSAGGTAIDFTKVTM----------------------------------------------------------------------------------------------------------------------------------------------------------------------------------------------------
>UniRef100_A0A9E7TJK1	99	0.330	2.839E-18	18	123	305	9	111	198
------------------FTGLEAAIVLIAFVVVAAVFSYVVLGAGFFTTQKSQEVVYTSVDQASSSIEIMGDVYGISETTEKG-IDTVRFTVGLTAGGSPVDFSDSTM--SFTTKTEVTSLGN-------------------------------------------------------------------------------------------------------------------------------------------------------------------------------------
>UniRef100_A0A1V4U1B4	99	0.329	2.839E-18	18	111	305	10	102	202
------------------FTGLEAAIVLIAFVVVAAVFSYVVLGAGFFTTQKSQEVVHSGVTQAASNIVIKGEVYGIANSGSTG-IEYIQFDVGLAAGGVPVDINRTTMTFS-------------------------------------------------------------------------------------------------------------------------------------------------------------------------------------------------
>UniRef100_A0A0A7GFG9	99	0.349	2.839E-18	16	118	305	9	108	204
----------------KGFTGLEAAITLIAFITVAAVFSYVLLGAGFFSTQKGQEVVHTGVQQVSSSMEIVGSVIGYGNTTSNELKGTV-FTIQLTAGGQPIDLSK--TVITIVNPKDG------------------------------------------------------------------------------------------------------------------------------------------------------------------------------------------
>UniRef100_A0A832S8C2	99	0.303	2.839E-18	14	123	305	6	115	213
--------------NEDAFTGLEAAIVLIAFVVVAAVFSYVMLGAGFFATQQAQQVVHTGSEQASSSLEIIGNVYGYNNGTSTTDLDYLVFTVGNTAGGTPIDIT--QMLVTYVCGNvsEVITYDD-------------------------------------------------------------------------------------------------------------------------------------------------------------------------------------
>UniRef100_A0A932FSF9	99	0.294	2.839E-18	14	125	305	6	134	217
--------------NEKGITGLETAIILIAFVVVASVFAYTALSAGLFATQKSQEAVYAGIQETQSTMEVRGDVIaYKGDANISSTIGKVEFTVTNAmKNGQAINLTPPYaladgalvssglqnpTQIAYTDMNVTIANAAWT-----------------------------------------------------------------------------------------------------------------------------------------------------------------------------------
>UniRef100_A0A7J2TGU5	99	0.328	2.839E-18	16	142	305	8	134	224
----------------RGIVGIEAAIVLIAFIIIAAALSYVVINMGFYTTQKTRDAMASGLEESLNALQLDGAVTAKT--DENGHIEWVVFPVKLSAGRAAMDLKNATLTLTVYLPN--ATLLNIYRGvfneTAYGADPVNLDKVLS------------------------------------------------------------------------------------------------------------------------------------------------------------------
>UniRef100_S2EVP6	99	0.288	2.839E-18	6	140	305	2	133	226
------LQRKGTRHSHRGVIGVESAIVMIAFVIVAAALAFVVLNMGFSTTQKTKQAIVSSTDEASSALEIAGKIIGSGHITA-GKLNATAVPIKIVSGGASINLNPQNAAIRYLSNN--VEHGNIYVGALPTGVYDTLSDA--------------------------------------------------------------------------------------------------------------------------------------------------------------------
>UniRef100_A0A7J3ZLR7	99	0.350	2.839E-18	8	126	305	1	115	234
--------RSTPQRRKRGMIGIEAAIVMIAFVIVGAALAFVALNMGLFATQKTKEVITRGLGEASSALEIDGSVTAYTSDGSSVTI--VSFPIKVAPGRQAVDLNVDKTIIrAVLARN---AYENLYE----------------------------------------------------------------------------------------------------------------------------------------------------------------------------------
>UniRef100_A0A812EV08	99	0.354	2.839E-18	14	154	305	7	142	235
--------------NRRGVAGLEAAIVIVVLVIVAAALAFVVLNMGFSTTQKAKTTIVASLGEASSSLEVSGMVVGSGDV-STGELEVVGIPIKIATGGESVNLSPTTAAVKYLS--NTVTYDNIYAGT-LTDDGDGNSDSGTA-GEWLSLAAAT------------------------------------------------------------------------------------------------------------------------------------------------------
>UniRef100_A0A9D3B6F3	99	0.328	2.839E-18	15	137	305	11	136	240
---------------HRGVIGVESAIVMIAFVIVAAALAFVVLNMGFSTTQKAKTTIISGLSEASSSLEVAGKVMGIACTEtaqgcSTPYLNATGIPLRIASGGDAVNLEESYTQVKYLS--NSIEYDDIYIGAITTATASSL-----------------------------------------------------------------------------------------------------------------------------------------------------------------------
>UniRef100_A0A314ZSS3	98	0.276	3.839E-18	5	116	305	0	106	186
-----MLNKFN--NNDKAFTGLEAAIVLIAFVVVAAVFSYVMLGAGFYTTQKSQEVVHTGVQQASSSVELTGDIIAEGDTTAKELSNVTLF-LQLTAGGSPVDI--NKTLIVYSDAN--------------------------------------------------------------------------------------------------------------------------------------------------------------------------------------------
>UniRef100_A0A9D6X5P9	98	0.316	3.839E-18	0	114	305	0	102	189
MNTQfkRMLK------DESGITALETAIILIAFVVVAAIFAFTVLSTGTFLTERSKEAAYAGLQEVRGSLELKGSVV-LENTGTD-----VVFNVSPVAGGSSVDLSKLK--IMYRD----------------------------------------------------------------------------------------------------------------------------------------------------------------------------------------------
>UniRef100_J1L391	98	0.247	3.839E-18	15	127	305	6	117	192
---------------EEAFTGLEAAIVLIAFVVVAAVFSYVMLGAGFFTSQKSQEVVHTSVDQASSSLEIHGDVYGLDSDDGD-NVDLIDFTITLTAGGSPVDVPKVAITFQNSTYAGVVTYDKTQNG---------------------------------------------------------------------------------------------------------------------------------------------------------------------------------
>UniRef100_A0A957HIF8	98	0.276	3.839E-18	10	118	305	9	117	192
----------NMYKDEQGVSALETAIILIAFVVVAAIFAFTILSAGTTATEQSKEAIYAGLSEVRSSLELRGAVVAQTDGSEVTD---VIFSVANAAGGESIDLTapvSNTLIIDYRDSAQR------------------------------------------------------------------------------------------------------------------------------------------------------------------------------------------
>UniRef100_A0A1V4U745	98	0.314	3.839E-18	7	111	305	1	100	193
-------KKFNK---EDAFTGLEAAIVLIAFVVVAAVFSYVVLGAGFFTTQKSQEVVHSGVTQAASNIVVKGEVYGVTN--ATDKVNFLRFDVGLAAGGVPVDMSRSTLILS-------------------------------------------------------------------------------------------------------------------------------------------------------------------------------------------------
>UniRef100_A0A7C5RR52	98	0.328	3.839E-18	14	140	305	14	142	199
--------------EEKGVTGLETAIILIAFVIVASVFAFVVLSTGLFSAERGKETVFAGLQKAQANLELHGSVV-VTASGNPLAPDNMVFSLGLAAGGRPVNLDPAATtnsvIMNYIDGDARVADIN-YTVTWIQGDGDNLLEA--------------------------------------------------------------------------------------------------------------------------------------------------------------------
>UniRef100_Q9YAN8	98	0.377	3.839E-18	14	127	305	2	110	203
--------------RRRGIVGIEAAIVLIAFVIVAAALAFVALNMGLFTTQKSKEVMQRGLEEATSALEVDGSVIANVTSGS---VDAIAIPIKVSPGREGVDMSVDKTTVRVMLPSKF--YENAYCG---------------------------------------------------------------------------------------------------------------------------------------------------------------------------------
>UniRef100_A0A2D9ZSR4	98	0.339	3.839E-18	10	118	305	9	116	210
----------NLYSDRKGITGLETAIILIAFIVVAAVFAFTVMTTGLFSSEKAKTTAQAGIAEASSTFAPKGAVIASANGAGN-AVETITFQITTASGSTGTSIARAKIALIYSDDNQR------------------------------------------------------------------------------------------------------------------------------------------------------------------------------------------
>UniRef100_A0A9E7TLL4	98	0.310	3.839E-18	14	111	305	6	105	213
--------------SDEGFTGLEAAIVLIAFVVVAAVFSYVVLGAGFFTTQKSQEVVYSSVDMASSSMEVLGDVYGISADTSTTnkRINAVQFILGLTAGGTPVDLAKTTLVFQ-------------------------------------------------------------------------------------------------------------------------------------------------------------------------------------------------
>UniRef100_S2EVR4	98	0.304	3.839E-18	6	143	305	2	135	230
------LQRKGTRHSHRGVIGVESAIVMIAFVIVAAALAFVVLNMGFSTTQKAKTSIISSLEEASSSMQVAGKVIAGGDV-GNAWIHTVGIPIKIASGGDIVNLSNSTMAVKYVS--NDINYDDIYVGA-MNGEYKSLSSAAAA-----------------------------------------------------------------------------------------------------------------------------------------------------------------
>UniRef100_S2EPE1	98	0.312	3.839E-18	13	134	305	7	132	237
-------------HSHRGVIGVESAIVMIAFVIVAAALAFVVLNMGFSTTQKVKTITTSSLEEASSAMEISGTVYGIGCTssasgcDATQKINATIIPIKIAAGGNLVNFAPDITAISFFTKD--VEYTNIYAGTITTDEY--------------------------------------------------------------------------------------------------------------------------------------------------------------------------
>UniRef100_A0A842MPH3	98	0.335	5.189E-18	0	145	305	0	138	161
MSAKKLFK--NKK----GIVGVEAAIVLIAFIIIAAALSYVVVNMGFYTTQKTKETMQSGLDESLSALQLDGVVIAKTDANSE--IQYVVTPVKLSAGKADVDLGNESVVVSVYLSD--ATLLNIYEGAnsTTTTDLDTlLADSTNFNG---------------------------------------------------------------------------------------------------------------------------------------------------------------
>UniRef100_A0A3N5NJ53	98	0.398	5.189E-18	9	111	305	2	103	187
---------YTRHRSSDGFTGLEAAIVLIAFIVVASVFAYVILGAGFFTTQKAQETVYKSVEQASTNVQLVGNVYGIQ-SDGSTGINEIRFSIQLTAGSPSVDLSRMQVVFS-------------------------------------------------------------------------------------------------------------------------------------------------------------------------------------------------
>UniRef100_A0A0F8SJ26	98	0.336	5.189E-18	14	111	305	7	103	187
--------------DEKGFTGLEAAIVLVAFVVVAAVFSYVMLGAGFYTTQKSQEVVHTGVQQASSSVELSGDLIAKGNTTSHE-INNITMFLQLTSGGSSVDINKTLIVFS-------------------------------------------------------------------------------------------------------------------------------------------------------------------------------------------------
>UniRef100_A0A916CRX4	98	0.293	5.189E-18	8	115	305	3	103	191
--------KFNRmLKDESGITALETAIILIAFVVVAAIFAFTVLSTGTFLTERSKEAAYAGLQEVRGSMELKGSVVL------ETSGSQVVFNLATVAGGSSVDLSKVKM--TYRDS---------------------------------------------------------------------------------------------------------------------------------------------------------------------------------------------
>UniRef100_UPI000E5A25AA	98	0.302	5.189E-18	14	120	305	9	114	191
--------------DESGQTALETAIILIAFVVVASVFAFTILSAGSSSTEKGEAAIYSGLENVQSSMAVKGAVIANSASD---KVTKVVFTVALASGGDAIDLGDGTssVVISYRDDDESIT----------------------------------------------------------------------------------------------------------------------------------------------------------------------------------------
>UniRef100_UPI0007825FF7	98	0.300	5.189E-18	8	110	305	1	102	193
--------RCNSTPPDEGFTGLEAAIVLIAFVVTAAVFSYVVLGAGYFTTQKSQEVVYTSVDMASSSMQVIGDVYAWSTDGGSTA-DAIRFTLGLAAGGSPVDFNTVQAVF--------------------------------------------------------------------------------------------------------------------------------------------------------------------------------------------------
>UniRef100_A0A9E4WP13	98	0.295	5.189E-18	4	114	305	5	116	197
----KRLRRSAR--NEQGITGLETAIILIAFVVVATIFAFVVLTTGVFSSERAKETVFAGLEKARGSMEIRGGIV-VTATGATLAVNEIQFAVATTAGGESVPLNPTaasnRTVLAYRD----------------------------------------------------------------------------------------------------------------------------------------------------------------------------------------------
>UniRef100_UPI00064F8CF8	98	0.333	5.189E-18	14	115	305	5	105	206
--------------SEEGFTGLEAAIVLIAFVVVAAVFSYVVLGAGFFTTQKAQETVYSSVDMASSSIEVLGDIYGWGDNES-TAIDGVQFVVGLTAGGSSVDFAQTTLVFTNTSE---------------------------------------------------------------------------------------------------------------------------------------------------------------------------------------------
>UniRef100_A0A101IT93	98	0.264	5.189E-18	18	118	305	9	112	211
------------------FTGLEAAIVLIAFVVVAAVFSYVVLGAGFFTTQKSQEVVHTGVQQASSSMEVIGQVYGHADSTTTestaaANLAYIRFTIGNTAGGTGLDVT--QMVVSYADETTR------------------------------------------------------------------------------------------------------------------------------------------------------------------------------------------
>UniRef100_A0A0H1R320	98	0.309	5.189E-18	18	114	305	10	103	212
------------------FTGLEAAIVLIAFIVVAAVFSYVVLGAGFFTTQKSQEVVHTGVQQASSSMEVIGNVYGVATTASE-NLAYVQFTVGNTAGGTALDVSK--MVVSYLD----------------------------------------------------------------------------------------------------------------------------------------------------------------------------------------------
>UniRef100_UPI001E2B000E	98	0.289	5.189E-18	14	120	305	7	109	219
--------------DEKGFTGLEAAIVLVAFVVVAAVFSYVMLGAGFYTTQKSQEVVHTGVTQASSSIAPSGDIIVKGAAAS--KASQITFYVTNTAGGTAVDL--DKTILTYTDDDDFVT----------------------------------------------------------------------------------------------------------------------------------------------------------------------------------------
>UniRef100_A0A3S3RBY1	98	0.305	5.189E-18	10	163	305	3	152	222
----------NMRMNRKGLTGIETAIIVIAFVIAASVFAFAVLNMGLLTTAKAQDAIVSGVGQAQSSLKIT-SVYAYSDEEGSDAKCKGVAILVQPSGTANVDFTPTKVAISY--KNANVAYPDVYEGS-ASDLFITKSDFMNSSGDYKGDLYNLLDITHTCVV---------------------------------------------------------------------------------------------------------------------------------------------
>UniRef100_A0A0E3RLF4	98	0.296	5.189E-18	14	114	305	7	112	230
--------------NEKGFTGLEAAIVLIAFVVVAAVFSYVMLGAGFYTTQKSQEVVHTGVAQASSSIAPSGDIIVKGADADPlgaagagGAASQITFYVTNTAGGTDVDM--DKTIISYTD----------------------------------------------------------------------------------------------------------------------------------------------------------------------------------------------
>UniRef100_A0A8T3ZMU9	98	0.364	5.189E-18	12	129	305	8	122	238
------------RQSHRGVIGVESAIVMIAFVIVAAALAFVVLNTGFSTTQKAKTTIVSSLGEASSSLEISGKVTGLGNV-SQAKLEVVAVPIKIASGGESVNLDPSTAAVKYIS--NTVEYDNIYAGTL-------------------------------------------------------------------------------------------------------------------------------------------------------------------------------
>UniRef100_A0A7C4HL49	98	0.434	7.014E-18	16	107	305	4	93	102
----------------KGIVGIEAAIVLIAFVIVAAALAFVVLNMGMFTTQKSKEVMNQALNEASSALEVDGSVMAYVNDTGFVRAIYIPLKISP--GQQAVDLSNDK-----------------------------------------------------------------------------------------------------------------------------------------------------------------------------------------------------
>UniRef100_A0A1V4ZSN0	98	0.259	7.014E-18	12	119	305	3	107	181
------------KSDDSGFTGLEAAIVLIAFVVVAAVFSYVVLGAGFFTTQKSQETVYKGVEQATSNIQMIGGIYGIKSGTGIGTLE---LTLGLAPGAPAMDLTKLKIIVTQPDQNTLV-----------------------------------------------------------------------------------------------------------------------------------------------------------------------------------------
>UniRef100_UPI001082D8AA	98	0.313	7.014E-18	14	115	305	7	105	186
--------------DDKAFTGLEAAIVLIAFVVVAAVFSYVMLGAGFYTTQKSQEVVHTGVAQASSSVAVAGDVIIKG-HTSDGSATELIFYVTNTAGGSAVDLSKSM--LTYTDS---------------------------------------------------------------------------------------------------------------------------------------------------------------------------------------------
>UniRef100_A0A063Z812	98	0.312	7.014E-18	14	137	305	6	130	186
--------------NEDAFTGLEAAIVLIAFIVVAAVFSYVVLGAGFFTTQKSQEVVHTGVAQASSNMEVSGPVVIAGKDNG---VQNITFYLQLAAGGSPIDMNKTTYAVatksaiqSYTNSTVTMA---WYKNGTTAANPNNL-----------------------------------------------------------------------------------------------------------------------------------------------------------------------
>UniRef100_A0A139CZ89	98	0.308	7.014E-18	5	111	305	0	103	188
-----MWNKFN--NNDKAFTGLEAAIVLIAFVVVAAVFSYVMLGAGFYTTQKSQEVVHTGVQQASSSVELTGDIIAAGHTNNDTLKSSTFF-LQLTAGGSAVDLNKTLIVLS-------------------------------------------------------------------------------------------------------------------------------------------------------------------------------------------------
>UniRef100_A0A8J7W8Z0	98	0.294	7.014E-18	7	137	305	1	130	188
-------KRNRKEQREEAFTGLEAAIVLIAFIVVAAVFSYVMLGAGFFTTQKSQETVYSAIGQAATNMEVSGPVILQTNDTGFVK--WANFTLILAAGGLPVDVN----RVTYTLSTQeAIRQLNStevnYNWHNAGTTPNNL-----------------------------------------------------------------------------------------------------------------------------------------------------------------------
>UniRef100_A0A1V4Z168	98	0.305	7.014E-18	7	112	305	1	103	189
-------KRSAKgfKKNDAAFTGLEAAIVLIAFVVVAAVFSYVMLGAGFFTSQKSKEVVHTGVDQATSSVQLNGDVVGVGSGNNLTA---VKFMLSLTAGNNPVDI--NKTIISY------------------------------------------------------------------------------------------------------------------------------------------------------------------------------------------------
>UniRef100_UPI00203455A5	98	0.293	7.014E-18	11	119	305	2	107	190
-----------KQFNDNAFTGLEAAIVLIAFIVVAAVFSYVVLGAGFFTTQKSQEVVHTGVQQASSSMEIVGNVYGEGNTTSNV-LTSVRFIVANTAGGTSLDV--HQMVVTYVDETHHV-----------------------------------------------------------------------------------------------------------------------------------------------------------------------------------------
>UniRef100_Q0W837	98	0.276	7.014E-18	8	116	305	1	107	191
--------KSNRRKFQKndaAFTGLEAAIVLIAFVVVAAVFSYVMLGAGFFTSQKSKEVVHTGVDQATSSIEMAGDVVGIGASGNLTG---LMMTLQITAGNNPVDI--NKTIISYRTAN--------------------------------------------------------------------------------------------------------------------------------------------------------------------------------------------
>UniRef100_A0A7J4NWQ6	98	0.333	7.014E-18	14	115	305	5	105	197
--------------DRRGMTGLETAIILVAFVITAAAFSFVVLNMGFLTAQKSQTVIASGMEEASSSMQCDGDLIA-SCDTTNHIVNSAKFYVRLSEGKSTIDTGNTKMVVTYTNK---------------------------------------------------------------------------------------------------------------------------------------------------------------------------------------------
>UniRef100_A0A1M4MK51	98	0.274	7.014E-18	14	126	305	2	111	200
--------------KEDAFTGLEAAVVLIAFIVVAAVFSYVVLGAGFFATQKSQEVVHTGVAQTSSSVEVVGDVIGMANVADKR-LESILFTVKLSPGSGAIDF--DNVVILYSDANNVKTLARTTK----------------------------------------------------------------------------------------------------------------------------------------------------------------------------------
>UniRef100_A0A7C4S677	98	0.295	7.014E-18	14	118	305	5	106	216
--------------DKKGFTGLEAAITLIAFITVAAVFSYILLGAGFFSTQKGQEVVHTGVQQVSSSVEIVGSVIGYGNTSG-RYLNGTTLTIQLAAGGQPIDL--NKTIITISSPVHG------------------------------------------------------------------------------------------------------------------------------------------------------------------------------------------
>UniRef100_A0A381YIE8	98	0.333	7.014E-18	14	118	305	15	120	219
--------------DDRGITGLETAIILIAFIVVAAVFAFTVMTTGLFSTEKAKTTAQAGIAEASSTFAPKGAIVAKGDSAGTpTYVEKVYMQVTLATGAtdASVD--PKDLAFIYTDDNQR------------------------------------------------------------------------------------------------------------------------------------------------------------------------------------------
>UniRef100_A0A800JR14	98	0.299	7.014E-18	14	130	305	15	126	219
--------------EKSGITGLETAIVLIAFVVVAAVFAFTVLTTGLFTSEKAKETALAGVATTSSSLTVKGNVIAQSEND---VVNVIRLKLATATGVERVEFIPDNMIITYLDDVNVGQL--VYPGATP------------------------------------------------------------------------------------------------------------------------------------------------------------------------------
>UniRef100_A0A2V3JM72	98	0.279	7.014E-18	0	105	305	0	110	224
MNILKFLGKFKDfGKDEKAFTGLEAAIVLTAFVVVAAVFSYVVLGAGFFTSEKSKEVIHTGMDQATSSVELAGDVIGHKNtsatSDGTNRLGAVTVYIQLTAGNNPVDLSK-------------------------------------------------------------------------------------------------------------------------------------------------------------------------------------------------------
>UniRef100_A0A7C5ZA14	98	0.294	7.014E-18	14	115	305	91	184	272
--------------NEQGITALETAIILIAFVVVAAIFAFTVLSTGTFLTERSKEASYAGLQEVRGSMELKGSVVL------ESTGDLIVLNLSNVAGGSSQDLSKVK--ITYRDS---------------------------------------------------------------------------------------------------------------------------------------------------------------------------------------------
>UniRef100_A0A099T1G4	97	0.293	9.479E-18	14	122	305	7	112	186
--------------NDKAFTGLEAAIVLVAFVVVAAVFSYVMLGAGFYTTQKSQEVVHTGVAQASSSIEISGDVIA-AGYTGNDTLANMTIFLQLTAGGSAVDI--NKTIVTYTDSTNHASYT--------------------------------------------------------------------------------------------------------------------------------------------------------------------------------------
>UniRef100_A0A101ITV7	97	0.336	9.479E-18	14	111	305	1	96	191
--------------NEDAFTGLEAAIVLIAFVVVAAVFSYVVLGAGFFTTQKSQEVVHTGVGQASSALEVSGPVIVQAKD--TTALKTVSFYLQLAAGGTSVDMSKVTYTVS-------------------------------------------------------------------------------------------------------------------------------------------------------------------------------------------------
>UniRef100_X0WK08	97	0.318	9.479E-18	14	120	305	14	126	197
--------------REEGITGLETAIILIAFVIVASVFAFVVLSTGLFSAERGKETVFAGLEKARGNLEVRGALtVSDSNTDGTiDSADAIQFNVALAAGGFPISLNPaayvNTVVVNWIDAQDRVA----------------------------------------------------------------------------------------------------------------------------------------------------------------------------------------
>UniRef100_A0A1V5A7Y5	97	0.262	9.479E-18	12	131	305	4	123	200
------------KINDRAFTGLEAAIVLIAFVVVAAVFSYVVLGAGFFTTQKAQETVYAGSQQATSSFEIVGMVYGIAADSTADYLDYCRFVVGNTAGGTSMDIT--QMAVTYVDEVnrQNMDYTSATAGDLET-----------------------------------------------------------------------------------------------------------------------------------------------------------------------------
>UniRef100_J1AQE5	97	0.274	9.479E-18	18	121	305	10	120	204
------------------FTGLEAAIVLIAFVVVAAVFSYVMLGAGFFTSQKSQEVVHTSVDQASSSLEVRGDVYgmdngnmtkAKDNVEANQKIDTLQFNVALTSGGSPVDI--NKTVLTYMTADEVVVL---------------------------------------------------------------------------------------------------------------------------------------------------------------------------------------
>UniRef100_A0A7C5VTH3	97	0.284	9.479E-18	4	125	305	2	121	204
----KIIHKTNTR-RKAALTGLETAIILISFVIVAAAFSFAVLNLGLFTTQKSGEVVQAGIDEATSAIETVGSVIARSDlNGGSRAVANVTVFFKVAVGKRPIDLRVGSLVVTYHDSRTSI--ENVY-----------------------------------------------------------------------------------------------------------------------------------------------------------------------------------
>UniRef100_A0A2E3BQN7	97	0.357	9.479E-18	10	118	305	9	116	210
----------NLYSDRKGITGLETAIILIAFIVVAAVFAFTVMTTGLFSTEKAKTTAQAGIAEASSTFAPKGAVIAAANGAKN-AVESITFQITTASGSTGTSIAKSKIALIYSDDNQR------------------------------------------------------------------------------------------------------------------------------------------------------------------------------------------
>UniRef100_A0A9D2X9Z1	97	0.288	9.479E-18	6	140	305	2	133	226
------LQRKGTRHSHRGVIGVESAIVMIAFVIVAAALAFVVLNMGFSTTQKTKNAIVSSADEASSALEIAGKIIGSGHITA-GKLNATAIPLKIVSGGSSINLNPANAAIRYLS--NSVEHGNIYAGAISTGTYDTLAEA--------------------------------------------------------------------------------------------------------------------------------------------------------------------
>UniRef100_UPI0010825EED	97	0.297	1.281E-17	14	114	305	7	104	186
--------------DDKAFTGLEAAIVLVAFVVVAAVFSYVMLGAGFYTTQKSQEVVHTGVAQASSSVEISGDVIATGDTTNNEISNVTVF-LQLTAGGSPVDI--NKTIVTYTD----------------------------------------------------------------------------------------------------------------------------------------------------------------------------------------------
>UniRef100_A0A1V4Z145	97	0.305	1.281E-17	8	112	305	1	103	189
--------KSNGRKFRKndaAFTGLEAAIVLIAFVVVAAVFSYVMLGAGFFTSQKSKEVVHTGVDQATSSVELNGDVIGVGSGNNLTA---VKLTLGLTAGNNPVDI--NKTIISY------------------------------------------------------------------------------------------------------------------------------------------------------------------------------------------------
>UniRef100_A0A8J7W8R7	97	0.301	1.281E-17	7	111	305	1	104	189
-------KENRREMNERAFTGLEAAIVLIAFIVVAAVFSYVMLGAGFFTTQKSQETVYSAIGQAATNMEVSGPIILMTDNSG--TITNATFTLILAAGGSPVDMNKvTYTVMT-------------------------------------------------------------------------------------------------------------------------------------------------------------------------------------------------
>UniRef100_A0A0F8N500	97	0.296	1.281E-17	12	115	305	5	110	191
------------KKDENAFTGLEAAIVLTAFVVVAAVFSYVVLGAGFFTSDTAKETIHTGVKQATSSVELCGDVVAKGTSGAN--VTQILVTLQLTAGGTPVDIglnsSANKMVISYQDS---------------------------------------------------------------------------------------------------------------------------------------------------------------------------------------------
>UniRef100_A0A6A8AH88	97	0.300	1.281E-17	7	131	305	3	130	199
-------KRKSIRKDKRAFTGLEAAIVLTAFVVVAAVFSYVVLNAGFFTTQTAKSTIHTGIKHATSSVELAGDIIgYGTNETAAGQLGNVTFYVRLTAGQNPVDL--NETVMSYTVEAGHVLMTkNWThceNGTMPT-----------------------------------------------------------------------------------------------------------------------------------------------------------------------------
>UniRef100_A0A1M4MJY4	97	0.329	1.281E-17	14	107	305	6	97	200
--------------NEDAFTGLEAAIVLIAFIVVAAVFSYVILGAGFFATQKSQEVVHTGVAQTSSTLELSGPVIAQA--SSTAYLGEVSFYLQLAAGGSPVDMTKVT-----------------------------------------------------------------------------------------------------------------------------------------------------------------------------------------------------
>UniRef100_A0A0A7GCE4	97	0.339	1.281E-17	12	112	305	6	108	201
------------RKNEKGFTGLEAAIVLIAFVTVAAVFSYVMLGAGFYTTQKGKQSVDTGVKQASSSMELDGQYIYLVANttGSSGDVKEIYYYVTLSAGATAIDLNNTVVALRY------------------------------------------------------------------------------------------------------------------------------------------------------------------------------------------------
>UniRef100_A0A842QRU7	97	0.339	1.281E-17	10	113	305	3	111	209
----------NKLMRKRtGMTGLETAIILVAFVITAAAFAFVVLNMGFLTAEKAQSVISSGMSEASSALLVDSGVIGEFNQTGgdqaDIDLTKLAFYIKLSQGHEPIDLDDSKLVATYT-----------------------------------------------------------------------------------------------------------------------------------------------------------------------------------------------
>UniRef100_F3KJ34	97	0.311	1.281E-17	6	143	305	2	135	227
------LQRKGTRHSHRGVIGVESAIVMIAFVIVAAALAFVVLNMGFSTTQKAKTSIISSLGEASSTMQVAGKVIASGNVPA-AAINATAIPIKIASGGDVVNLGATTMAVKYVS--NSINYDDIYVGS-LSGEYKSLSSAMAA-----------------------------------------------------------------------------------------------------------------------------------------------------------------
>UniRef100_A0A8K1DCA0	97	0.340	1.281E-17	11	143	305	5	136	231
-----------KRRTRRGVMGIEAAIVMIAFVIVAAALAFVVLNMGFSTTQKAKTAIISSYTEASSALEIAGKVTGIGNVGA-GVLNATIIPLQVASGGDSVSLNPNQTSIKYYS--NTVRYDNIYanKCVLTSTTYNNVTGALNA-----------------------------------------------------------------------------------------------------------------------------------------------------------------
>UniRef100_A0A9D2X973	97	0.289	1.281E-17	6	127	305	2	127	233
------LQRKGTRHSHRGVIGVESAIVMIAFVIVAAALAFVVLNMGFTTSQKAKTTIIAGLEESGSSMQVAGKVTAVGCTTSaggcatTPVLNATAFPIKITSGGEAVDLGASTTAVKYLS--NTVEYDDIYSG---------------------------------------------------------------------------------------------------------------------------------------------------------------------------------
>UniRef100_A0A833DU43	96	0.333	1.731E-17	14	118	305	5	106	108
--------------NRKGFTGLEAAITLIAFITVAAVFSYILLGAGFFATQKGQEVVHTGVRQVSSSFEIIGTIVGYGNTTGN-NLNATTFTIQLAAGGQPIDLSK--TIITVTAPKYG------------------------------------------------------------------------------------------------------------------------------------------------------------------------------------------
>UniRef100_A0A832U4D0	96	0.299	1.731E-17	13	119	305	5	109	190
-------------HDEDGFTGLEAAIVLIAFVVVAAVFSYVVLGAGFFTTQKAQETVHTGVAQATSAVEPSGPVMIQA--GANEDITNASFYLQLAAGGNSVDMTKVGYTVSTSKMVQTV-----------------------------------------------------------------------------------------------------------------------------------------------------------------------------------------
>UniRef100_A0A832SA93	96	0.309	1.731E-17	14	126	305	6	116	192
--------------NEEGFTGLEAAIVLIAFVVVAAVFSYVMLGAGFFATGEAQRTVHTGVGQATSNLEVSGPVIVKATN--TTNLGEIAFFLQLAAGGAPVDMDKVTFTVSTADKMEIFTYENVSK----------------------------------------------------------------------------------------------------------------------------------------------------------------------------------
>UniRef100_A0A7T9CDP1	96	0.271	1.731E-17	14	116	305	6	105	192
--------------NEEAFTGLEAAIVLIAFVVVAAVFSYVVLGAGFFTTEKSQEVVHAGVSSAATNIVVKGNVYGLAD-DSTKGVDTIQFDVGLASGGLPVDMNKVAMI--YSDAN--------------------------------------------------------------------------------------------------------------------------------------------------------------------------------------------
>UniRef100_UPI001AE98939	96	0.280	1.731E-17	12	111	305	4	101	193
------------RKNEDAFTGLEAAIVLIAFVVVAAVFSYVVLGAGFFTTQKSQEVVHSGVTQAASNIVVKGEVYGISTTPGE--VNKLRFDVGLAAGGLPVDIARSTLVMS-------------------------------------------------------------------------------------------------------------------------------------------------------------------------------------------------
>UniRef100_A0A1F8N7L3	96	0.301	1.731E-17	9	124	305	5	127	197
---------SNARKTEKGITGLETAIILIAFVIVASVFAYVVLSAGLFSSQKAKEAVNSGLQSTMATVEIRGNIVAHMVGAE---VQDISFCVGVPAAGSPVDFTPASanatdnrtqlVVVSYSDAQNYLPSVNW------------------------------------------------------------------------------------------------------------------------------------------------------------------------------------
>UniRef100_A0A7J3MVS0	96	0.305	1.731E-17	8	125	305	2	114	198
--------KTYKNNSKKGLTGLETAIILISFVIVAAAFSFAVLNLGLFTTQKSGEVLQAGLEEATSAIETVGGVIAQSSGD---TVSNVTVYFKVSVGKRPIDMRVGQLVISYHDS--RASIPNVY-----------------------------------------------------------------------------------------------------------------------------------------------------------------------------------
>UniRef100_A0A7J3WEI4	96	0.286	1.731E-17	5	125	305	2	120	203
-----IIHKTNTR-RRTALTGLETAIILISFVIVAAAFSFAVLNLGLFTTQKSGEVVQAGIDEATSAIETVGSVIARSDlNGNSRAVSNVTIFFKVAVGKRPIDLRVGSLVVTYHDSRTSI--ENVY-----------------------------------------------------------------------------------------------------------------------------------------------------------------------------------
>UniRef100_A0A0E3SA45	96	0.298	1.731E-17	14	116	305	7	108	209
--------------DEKGFTGLEAAIVLVAFVVVAAVFSYVMLGAGFYTTQKSQEVVHTGVAQASSSVELSGDLVATGDlTAGSECLDIVTLCLQPTAGGSAVDM--ATTLITVTTPN--------------------------------------------------------------------------------------------------------------------------------------------------------------------------------------------
>UniRef100_A0A7C3XKX8	96	0.355	1.731E-17	14	120	305	6	110	212
--------------NKKGMTGIETAIILIAFVIAASVFAFAVLNMGLISTQRAQEAVGAGLAQASSSLQLESLVCEASGNP--MKVDNITILVKLAPGQAPVDFNQSRLTISYKNNYTYVA----------------------------------------------------------------------------------------------------------------------------------------------------------------------------------------
>UniRef100_A0A497N1E6	96	0.351	1.731E-17	14	144	305	11	138	213
--------------DRRGTIGVEAAIVMIAFVVVASAVAYVIINMGFYAAQKSKETIGRGVDSASSSLELEGTVVGKVSDEG-TCLQYIIIPVRLSVGKSQVELSGDATMVTVYS--NDFTLPDIYDGVSTPSDPTDLTTVFSTD----------------------------------------------------------------------------------------------------------------------------------------------------------------
>UniRef100_A0A6A8AGT3	96	0.229	1.731E-17	14	126	305	0	132	234
--------------DKRGFTGLEAAIVLTAFVVVAAVFSYVVLNAGFFTSQKSEEVVHTGIEQVTSSFEPAGDIIGHGwkynttakNQDGNNGTYYndsdnhldgtyltaITIYLTLTAGQMPMDL--DKLAISYTDRDVHVGGLNLTN----------------------------------------------------------------------------------------------------------------------------------------------------------------------------------
>UniRef100_A0A662VUX2	96	0.357	1.731E-17	18	110	305	7	101	315
------------------FTGLEASIVLIAFVVVGAVFGYTILGSGFFTAQKSKSIVVNGVKQASASLVLDGQYIYLACDPtgSSGCVNTIYFYVTQSAGGASVDLEKASIAV--------------------------------------------------------------------------------------------------------------------------------------------------------------------------------------------------
>UniRef100_A0A0N8W776	96	0.315	2.339E-17	13	104	305	5	95	140
-------------YREDAFTGLEAAIVLIAFVAVATVFSFVVLGAGFFTTQKSQDVVYGGVSQASSSMEIVGDVFGLKN-GTTSEIDRIRFTVALTVGGLPVDCS--------------------------------------------------------------------------------------------------------------------------------------------------------------------------------------------------------
>UniRef100_A0A7J3M3P2	96	0.333	2.339E-17	20	106	305	0	85	184
--------------------GLEAAIVLIAFVTVAAVFSYILLGAGFFATQKSQEVVHTGVKQATSSMELVGSVVAKGD-KSNNKITNVTFTLQLAAGGQPIDLNKT------------------------------------------------------------------------------------------------------------------------------------------------------------------------------------------------------
>UniRef100_A0A7D5R720	96	0.296	2.339E-17	6	140	305	2	133	226
------LQRKGTRHSHRGVIGVESAIVMIAFVIVAAALAFVVLNMGFSTTQKTKNAIVSSADEASSALEIAGKVIGSGHVAA-GKLNATAIPIKIVSGGASINLNPANAAIRYIS--NSVEHGNIYAGALSTGTHDTLASA--------------------------------------------------------------------------------------------------------------------------------------------------------------------
>UniRef100_A0A7J3Z8R4	96	0.349	2.339E-17	16	118	305	1	102	239
----------------KGIVGIEAAIVLIAFVVVAAALAFVVLNMGFYTTQRSKEVMGQGLAQASSALEIDGTVLAKVDKDNGNLVCAI-IPIRLSAGQKDVDLTPGKSDIAVWVINKG------------------------------------------------------------------------------------------------------------------------------------------------------------------------------------------
>UniRef100_A0A370M013	96	0.347	2.339E-17	15	129	305	11	122	244
---------------HRGVIGVESAIVMIAFVIVAAALAFVVLNMGFSTTQKAKTTIISSLGEASSSLEVAGKVIGSGHIT-DAKLNVTAVPLKIASGGESVNLAPGTASVKYLS--NSITYDDIYQGTL-------------------------------------------------------------------------------------------------------------------------------------------------------------------------------
>UniRef100_UPI001E2E1AE0	96	0.282	3.159E-17	5	121	305	0	109	183
-----MFKKF--FNDDKAFTGLEAAIVLVAFVVVAAVFSYVMLGAGFYTTQKSQEVVHTGVAQASSSIEISGDVIAAGASDE---ISNVTVFLQLTAGGSAVDI--NKTIITYTDSSNHASY---------------------------------------------------------------------------------------------------------------------------------------------------------------------------------------
>UniRef100_A0A968QRT2	96	0.260	3.159E-17	6	117	305	3	114	190
------LNQFNK--DQHGQTALETAIILIAFVVVASVFAFTILSAGTASTERGEQAIAAGLEGVQSSMQVKGAILAEGDATADE-ITNLRFTLQLVAGGDPVNLTAGAnrvVVIDYRDGTQ-------------------------------------------------------------------------------------------------------------------------------------------------------------------------------------------
>UniRef100_UPI0006D17BAC	96	0.276	3.159E-17	11	115	305	2	103	193
-----------RQFNDNAFTGLEAAIVLIAFIVVAAVFSYVVLGAGFFTTQKSQEVVHTGVSQASSSMEIVGYVYGIGDKT-NQQLTSIKFAVANTAGGTAIDIK--QMVITYVDE---------------------------------------------------------------------------------------------------------------------------------------------------------------------------------------------
>UniRef100_A0A832S1I5	96	0.306	3.159E-17	14	111	305	7	103	195
--------------NENGFTGLEAAIVLVAFVVVAAVFSYVMLGAGFYTTQKSQEVVHTGVQQASSSVELSGDLIAKGDIT-NNKIDNVTLFLQLTSGGSSVDMNKTLIVFS-------------------------------------------------------------------------------------------------------------------------------------------------------------------------------------------------
>UniRef100_A0A498GYR7	96	0.316	3.159E-17	14	111	305	6	101	201
--------------NEDAFTGLEAAIVLIAFVVVAAVFSYVVLGAGFFTTQKSQEVVHTGVDQASSSLELSGPVTVLA--SGTDTVEEVYFFLQVAAGGTALDMSKVTYTVS-------------------------------------------------------------------------------------------------------------------------------------------------------------------------------------------------
>UniRef100_A0A1V4TRF6	96	0.247	3.159E-17	11	119	305	20	127	201
-----------KRPVDEAFTGLEAAIVLIAFVVVAAVFSYVVLGAGFYTTQKTQESVYKSVEQATSNIQMSGQVYGV-DSGATGTVNTVQFGIGLAPGAPPVDLTKMIIVVTQPDNNNQV-----------------------------------------------------------------------------------------------------------------------------------------------------------------------------------------
>UniRef100_A0A8J7QFG0	96	0.306	3.159E-17	16	181	305	1	165	202
----------------RGMTGIETAIILIAFVIAASVFAFAVLNMGLISTQRAQEAVGAGLAQASSSLQLEALVC--EADISTLKVQNITILVKLAPGQSPVDFDEGRLTVSYKSNYTYIA--EVYDST--HGSFVDAYNPDYAfSGEYCTVMVIQGDTdevleaGETFAIMLN--LASDAINAELGAY---------------------------------------------------------------------------------------------------------------------------
>UniRef100_A0A7C0ZKZ6	96	0.339	3.159E-17	14	115	305	3	108	204
--------------NRKGMTGLETAIILVAFVITAAAFAFVVLNMGFLTAEKAQSVISSGMAEASSAILLDSGVIGQFGSTGGDQADidlvKLTFYIKLSQGHEPVDLDDSKLVATYTNP---------------------------------------------------------------------------------------------------------------------------------------------------------------------------------------------
>UniRef100_A0A9D3B760	96	0.274	3.159E-17	6	134	305	2	134	239
------LQRKGTRHSHRGVIGVESAIVMIAFVIVAAALAFVVLNMGFTTSQKAKTTIIAGLEESSSSMKVSGSITAVGCIDSDSGCDNIKkinatnIPLKISESGNSVNFAQDVVSIRYIGP--SVQYDNIYLGPITADTF--------------------------------------------------------------------------------------------------------------------------------------------------------------------------
>UniRef100_A0A2K5ASC1	96	0.302	3.159E-17	0	128	305	3	128	246
MDITRGTRRSRNNSRRRGILGIESAIVMIAFVVVAAALAFVVLNAGFGTTQKSKTTISEGLKSATGAVEVAGLVTGGGNS-STGKLLYYSIPIKLASGAGEVNLQQALTAVKYFSK--SVNYDNIYVGT--------------------------------------------------------------------------------------------------------------------------------------------------------------------------------
>UniRef100_X1J9F3	95	0.311	4.268E-17	10	114	305	6	109	190
----------NLHRGQRGMTGLETAIILIAFVTVASVLAYSVLSAGIFSAERGKETVYKGLEQAQSTMEIAGSVLGISDNGTpPTTLETVQFNVQLTIPNAKLD--TNAVVCNYWD----------------------------------------------------------------------------------------------------------------------------------------------------------------------------------------------
>UniRef100_A0A0F8E637	95	0.306	4.268E-17	14	111	305	7	101	196
--------------DEKGFTGLEAAIVLVAFVVVAAVFSYVMLGAGFYTTQKSQEVVHTGVQQASSSVELSGDVIAKGDGTELK---NITMFLQLTSGGSAVDMGQTLIVFT-------------------------------------------------------------------------------------------------------------------------------------------------------------------------------------------------
>UniRef100_A0A498H0B1	95	0.259	4.268E-17	11	114	305	3	103	202
-----------RMKNDEGFTGLEAAIVLIAFVVVAAVFSYVVLGAGFFTTQKSQEVVHTGVDQASSSMEIIGNTYGI-RSAAVQYLQYVKFTIGNTAGGTGLDISK--MTVSYSD----------------------------------------------------------------------------------------------------------------------------------------------------------------------------------------------
>UniRef100_A0A497KL71	95	0.327	4.268E-17	11	113	305	2	108	204
-----------QTKKRAGMTGLETAIILVAFVITAAAFAFVVLNMGFLTAEKTQSVISSGMSEASSALLVDSGVIGQFGSTGgdqaDIDLSKLTFYIKLSQGHEPVDLDDSKLVATYT-----------------------------------------------------------------------------------------------------------------------------------------------------------------------------------------------
>UniRef100_A0A842QXW8	95	0.336	4.268E-17	11	113	305	1	107	205
-----------KLSKRTGMTGLETAIILVAFVITAAAFAFVVLNMGFLTAEKAQSVISSGMSEASSALLIDSGVIGQFGSTGgdqaDIDLEKLTFYIKLSQGHEPIDLDDSKLVATYT-----------------------------------------------------------------------------------------------------------------------------------------------------------------------------------------------
>UniRef100_A0A1F5D0M8	95	0.336	4.268E-17	14	113	305	5	111	208
--------------KRRGMTGLETAIILVAFVITAAAFAFVILNMGSLTAEKAQSVIATGMAEASSSMLIDNGVVGYFGNTttapvlqSNVYLYKVVFYIKLSQGHEPIDVSDNRLVATYT-----------------------------------------------------------------------------------------------------------------------------------------------------------------------------------------------
>UniRef100_A0A6B2C9E9	95	0.290	4.268E-17	11	141	305	1	130	228
-----------RRKTYKAIVGIEAAIVLIVFVVVAAALAFVVLNMGFYTTQRSKEVMGQGLAQASSALEIDGTVLAEVDTATTHNLSCVVIPVRLSAGQKDVDLTPGKADIAVWVINKG-GITNAYNVSPDKGSTTNPSQAV-------------------------------------------------------------------------------------------------------------------------------------------------------------------
>UniRef100_A0A2V3JE92	95	0.242	4.268E-17	14	126	305	3	132	229
--------------DNKGFTGLEAAIVLTAFIVVAAVFSYVVLNAGFFTSEKSKEVVHTGVQQVTSSMELAGNVIAHGwkyNPSGThyynasdtednhtldsTNLTVVELYLTLTAGQSPIDM--DRLTISYTDEDTHVGELNYTK----------------------------------------------------------------------------------------------------------------------------------------------------------------------------------
>UniRef100_A0A497M8F2	95	0.362	4.268E-17	11	134	305	1	122	230
-----------RRSGRKGIVGIEAAIVMIAFVIVASAFAFMVVNMGLTSTQRSKEAIQQGLKEASCPLTLDGSLLLKSDETYPNNVSAIIIPLK-TLGVKYVPMWTNETVVSIKIGTK-VALANIYAGINHTVDP--------------------------------------------------------------------------------------------------------------------------------------------------------------------------
>UniRef100_A0A7C5XNG5	95	0.359	4.268E-17	11	138	305	1	124	289
-----------RKPCRRGIVGIEAAIVLIAFVIVAAAFAFMVVNMGLTSTQRSKEAIQQGLKEASCPLTLDGSILLKSATPNN--VSTIIIPLK-TLGVKYVPMWTNETVVSIKIGTR-VTLANIYSGINHTIDPSGMT----------------------------------------------------------------------------------------------------------------------------------------------------------------------
>UniRef100_A0A7V3SDF0	95	0.342	4.268E-17	1	105	305	10	117	396
-GKKRMIGSASRIHRnERGITGLETAIILIAFIVVASVFAYTVLSAGLFSAQKTEEVTRTGINKTESTITVEGNVIaYKGTANGDECITKLSFTVSKAlPGGGSVDLTP-------------------------------------------------------------------------------------------------------------------------------------------------------------------------------------------------------
>UniRef100_A0A5N9AWT9	95	0.324	5.764E-17	14	118	305	20	125	162
--------------DDRGITGLETAIILIAFIVVAAVFAFTVMTTGLFSTEKAKTTAQAGIAEASSTFAPKGAIVAKGDGAATpTYVEKVFMQVTLATGAtdASVD--PKDLAFIYTDDNQR------------------------------------------------------------------------------------------------------------------------------------------------------------------------------------------
>UniRef100_A0A2E0L2U1	95	0.270	5.764E-17	14	120	305	9	116	189
--------------NESGQAALENAIILIAFIVVASVFAFTILSAGSSSTERGEEAIYSGLEGVQSSMSIKGAVIAEAAS---TTVDTVTFTLALVSGGDPIDLTDSTgdnvVVIGYRDAAQFVN----------------------------------------------------------------------------------------------------------------------------------------------------------------------------------------
>UniRef100_A0A832Z5K9	95	0.410	5.764E-17	16	110	305	5	98	202
----------------KGMVGIEAAIVLIAFVIVAAALAFVALNMGFFTTQKSKEVIARGLEEASSALEIDGAVIGKNNVTAK-KLIGVAIPLRLASGRSPVDIKRTSIEI--------------------------------------------------------------------------------------------------------------------------------------------------------------------------------------------------
>UniRef100_UPI001AEA48E5	95	0.336	5.764E-17	14	111	305	6	100	202
--------------SEEGFTGLEAAIVLIAFVVVAAVFSYVVLGAGFFTTQKAQQVVYSSVDMASSSLEVLGDVYG---NGTNSYIDGVRFVVGLTSGGSSVDFANTNLVFT-------------------------------------------------------------------------------------------------------------------------------------------------------------------------------------------------
>UniRef100_A0A832WQB2	95	0.346	5.764E-17	15	115	305	6	104	204
---------------EDAFTGLEAAIVLIAFVVVAAVFSYVVLGAGFFTTQTAQATVHTGVAQASSSLEIVGNVMGVAVAGTPTRLTYINTSVALTAGGTAMDLS--QMVISYTDS---------------------------------------------------------------------------------------------------------------------------------------------------------------------------------------------
>UniRef100_A0A832TTF2	95	0.301	5.764E-17	13	118	305	4	105	205
-------------YSEDAFTGLEAAIVLIAFVVVAAVFSYVVLGAGFFTTQTAQATVHTGVAQASSSLEVVGNVMGISNAG--TKLSYVNMSVALTAGGTAMDL--NQMVISYNDNNGG------------------------------------------------------------------------------------------------------------------------------------------------------------------------------------------
>UniRef100_A0A968QIB9	95	0.269	5.764E-17	5	104	305	0	103	206
-----MFARHHFHKDESGQTALETAIILIAFVVVASVFAFTILSAGSSSTERGEEAIYAGLEGVQSSMEVKGAVLAEGAPSSppvaTDPINTLIFRVALVAGGDPVDLT--------------------------------------------------------------------------------------------------------------------------------------------------------------------------------------------------------
>UniRef100_A0A3D1LYY7	95	0.324	5.764E-17	10	120	305	9	119	214
----------NLYSDRKGITGLETAIILIAFIVVAAVFAFTVMTTGLFSTEKAKTTAQAGIAEASSTFAPKGAIVATRDPAAPARVQNIFVQLQPATGATGSSINAADLAFIYVDQNQRYA----------------------------------------------------------------------------------------------------------------------------------------------------------------------------------------
>UniRef100_A0A523BFJ1	95	0.328	5.764E-17	11	138	305	1	126	226
-----------RKINKRGIVGIEAAIILIAFVIVATAFAFMVVNMGLTSTQRSKEAIEQGLKEATSPLTLDGTILLKSDQTNANNISNIIIPLK-TLGVKYVPMWENETVVSIKIGTR-VALANIYAGINHTIDPTTMT----------------------------------------------------------------------------------------------------------------------------------------------------------------------
>UniRef100_A0A7C4JCC9	95	0.350	5.764E-17	14	113	305	28	124	240
--------------RKKGIVGIEAAIVLIAFVVVAAALAFVTLNMGFYTTQRSKEVMASGLAQASSALEIEGSVLAKVQEG---NITHVIIPIRVSAGQKEVDLTPGKADIAVW-----------------------------------------------------------------------------------------------------------------------------------------------------------------------------------------------
>UniRef100_UPI000C1E1DEC	95	0.315	5.764E-17	12	136	305	8	138	241
------------RQSHRGVIGVESAIVMIAFVIVAAALAFVVLNMGFSTTQKAKTTISAGLGEASSSLEVSGKVTGVGCTSSasdttcatTPKLNVTSIPIKVASGGDSINLASATASIKYLS--NTVQYDNIYAGPISSAEYSS------------------------------------------------------------------------------------------------------------------------------------------------------------------------
>UniRef100_A0A8T7H5Q4	94	0.292	7.785E-17	14	125	305	6	118	194
--------------NENAFTGLEAAIVLIAFVVVAAVFSYVVLGAGFFTTGEAQRTVHTGVGQATSNLEVSGPVIVKAGSvDNPTNLSSISFFLQLAAGGTPVDMNKVTFTVSTADELETFMYANVT-----------------------------------------------------------------------------------------------------------------------------------------------------------------------------------
>UniRef100_A0A0F7GF56	94	0.336	7.785E-17	16	116	305	16	107	194
----------------KGITGLETAIILIAFVTVAAVLAYTVLSAGIFSSERGKEAVYSGLESAQSTMTVKGSVLIVDNAD-------LQFNLAMAVTGGSVDL--NKMVVNYFDSN--------------------------------------------------------------------------------------------------------------------------------------------------------------------------------------------
>UniRef100_A0A0W8F1G7	94	0.280	7.785E-17	12	111	305	4	102	201
------------KKNEEAFTGLEAAIVLIAFVVVAAVFSFVVLGAGFFTTQKSHEVVYAGVGSAASNMVVKGDVYGIS-TTTPTEIIYIQFDVGLAAGGYPIDAAKLTMIYS-------------------------------------------------------------------------------------------------------------------------------------------------------------------------------------------------
>UniRef100_L0HHV3	94	0.309	7.785E-17	18	114	305	10	104	204
------------------FTGLEAAIVLIAFVVVAAVFSYVVLGAGFYTTQTAQATVHTGVAQASSSVEIAGSVMGVALGEDPTRLTYINASIILMAGGTPMDL--NQMVISYSD----------------------------------------------------------------------------------------------------------------------------------------------------------------------------------------------
>UniRef100_U3TFB9	94	0.428	7.785E-17	14	104	305	2	89	207
--------------RRKGIVGIEAAIVLIAFVIVAAALAFVALNMGLFTTQKSKEVMQRGLEEATSALEVDGSVIAHVATGS---VDAVAVPLKVSPGREGVDMS--------------------------------------------------------------------------------------------------------------------------------------------------------------------------------------------------------
>UniRef100_L0HFG7	94	0.315	7.785E-17	5	115	305	0	108	211
-----MVKTMKNLYSEDAFTGLEAAIVLIAFVVVAAVFSYVVLGAGFFTTQTAQATVHTGVAQASSSLEIVGNVMGIAVDPASNRLTFINTSVALTAGGTAMDLT--QMVISYSDS---------------------------------------------------------------------------------------------------------------------------------------------------------------------------------------------
>UniRef100_A0A7C0VDM8	94	0.263	7.785E-17	11	136	305	10	142	224
-----------KLLRRKGITGIETAIILTAFVITASAFSFIILNVGFLTSEKAQTTVISGMKETTANIIADSGITGyfsntTTGDQSEVCLEEVLFYIKLAQGHEPVDCSDDSLIITYTNERgHAIIYSDRFrNGTITTITPVT------------------------------------------------------------------------------------------------------------------------------------------------------------------------
>UniRef100_UPI002033508B	94	0.309	1.051E-16	14	132	305	6	126	185
--------------NENAFTGLEAAIVLIAFIVVAAVFSYVVLGAGFFTTQKSQEVVHTGVAQASSNLEVSGPVVIAGAANS---VANVTFYLQLAAGGSPIDMNKTTYAVSTKDDLK--TYTNatvtmiWYKdGIVETG----------------------------------------------------------------------------------------------------------------------------------------------------------------------------
>UniRef100_A0A8G1A3A8	94	0.295	1.051E-16	18	115	305	10	105	187
------------------FTGLEAAIVLIAFVVVAAVFSYVMLGAGFFTSQKSQEVVHTSVAQTSSSMDIAGSVIG--NATVNDKIGNVTFYVQLTSGGSPVDIDEVAYVLSTKDE---------------------------------------------------------------------------------------------------------------------------------------------------------------------------------------------
>UniRef100_A0A7C2Y8L8	94	0.336	1.051E-16	15	108	305	7	110	198
---------------ERGITGLETAIILIAFVIVASVFAFVTLSTGLFSAERSKETVFAGLQKAQSNLELHGSVVitdtvltdHDTDPTTPDAATdgTITFQLALAAGGAPISLDPAST----------------------------------------------------------------------------------------------------------------------------------------------------------------------------------------------------
>UniRef100_A0A2I0PXH8	94	0.281	1.051E-16	13	122	305	4	111	200
-------------YSDDAFTGLEAAIVLIAFVVVAAVFSYVVLGAGFFTSQTAQATVHTGVQQASSSMELVGNVYGLAPASGAANLTSMNVTVALTAGGTGMDLS--QMVVSYRDNNGGYNSS--------------------------------------------------------------------------------------------------------------------------------------------------------------------------------------
>UniRef100_A0A2E8EXI6	94	0.282	1.051E-16	0	114	305	2	125	225
LNKGNMIERYVRKlaHEEKGITGLETAIVLIAFVVVAAVFAFTVLTTGLFTSEKAKETAMAGVAATSSTLTVKGSLTAmggtATGAGGATCcdrVDHIRVKLTGATDVNDVPFNPSQVLVTYQD----------------------------------------------------------------------------------------------------------------------------------------------------------------------------------------------
>UniRef100_A0A2A3T568	94	0.304	1.051E-16	6	143	305	2	136	226
------LQRKGTRHSHRGVIGVESAIVMIAFVIVAAALAFVVLNMGFSTTQKTKQAIISSTAEASSSLEIAGKVTGSGHV-SAGKLNATAIPVKIVSGGASINLNPANAAIRYI--GDTIEHGNIYAGALANGVHDTLASAMQA-----------------------------------------------------------------------------------------------------------------------------------------------------------------
>UniRef100_B8GEH1	94	0.294	1.419E-16	12	106	305	4	97	197
------------RRNEDAFTGLEAAIVLIAFVVVAAVFSYVVLGAGFFTTQKSQETVHTAVGQASSAIEIVGNVYGQADNAGDD-ISSVVFSVGLAAGATPVDINKT------------------------------------------------------------------------------------------------------------------------------------------------------------------------------------------------------
>UniRef100_A0A1E7GE44	94	0.313	1.419E-16	14	111	305	7	108	202
--------------NEKGFTGLEAAIVLIAFVVVAAVFSYVMLGAGFFTTQKSQEVVHTGVTQASSSVELSGNVISQGGIEGAGTvlneIDTVDMFMQLTSGGSEVDIGKTLIVVS-------------------------------------------------------------------------------------------------------------------------------------------------------------------------------------------------
>UniRef100_A0A7M1UQT8	94	0.367	1.419E-16	13	137	305	0	125	202
-------------MAKKGIVGIEAAIVLIAFVIVAAALAFVVINMGMYTTQKSKEVMQQGLNEATTALEVDGSVLGYVETGPE--VTYIYIPLKVSPGQLAVDFSSDKIDIVINLPTgaySKINMGNDPTQATAPVDLSTL-----------------------------------------------------------------------------------------------------------------------------------------------------------------------
>UniRef100_A0A7J2U6Q2	94	0.336	1.419E-16	7	113	305	1	106	223
-------KNVRKTKLLKGIVGIEAAIVLIAFVVVAAALAFVVLNMGFYTTQRSKEVMSQGLAQASSALEIDGTVLAKVDN-ETQELTCAVIPIRLSAGQKDVDLTPGKADIAIW-----------------------------------------------------------------------------------------------------------------------------------------------------------------------------------------------
>UniRef100_A0A2A3T7R3	94	0.311	1.419E-16	6	143	305	2	135	237
------LQRKGTRHSHRGVIGVESAIVMIAFVIVAAALAFVVLNMGFTTSQKAKTSIISSLNEASSSMQIAGKVIGSGYPNG-SVLNVTAFPIKVSSGGGNINLEALTTAVRYVS--NSLDYGDIYVGT-LTGEYKSLAAAVGA-----------------------------------------------------------------------------------------------------------------------------------------------------------------
>UniRef100_A0A972QXR6	94	0.326	1.419E-16	9	105	305	5	102	379
---------YRIKQDQTGITGLETAIILIAFIVVASVFAYTILSAGLFSSQKTEEVVHSGIEEAESTIKLVGNAIaYKGTASGDECVTRLQLVLGKAAAGGAIDLTP-------------------------------------------------------------------------------------------------------------------------------------------------------------------------------------------------------
>UniRef100_UPI001E65BFAE	93	0.313	1.916E-16	7	105	305	6	99	184
-------KKFAK--NDAAFTGLEAAIVLIAFVVVAAVFSYVMLGAGFFTSQKSKEVVHTGVDQATSSIQLSGDLVAQGDGTELT---NIKITIGLTAGNNPVDVSK-------------------------------------------------------------------------------------------------------------------------------------------------------------------------------------------------------
>UniRef100_UPI0021017B07	93	0.316	1.916E-16	14	111	305	7	101	190
--------------DEKGFTGLEAAIVLVAFVVVAAVFSYVMLGAGFYTTQKSQEVVHTGVQQASSSVELSGDVVATGSANELKNVT---LFLQLTSGGSSVDMNKTLIVFS-------------------------------------------------------------------------------------------------------------------------------------------------------------------------------------------------
>UniRef100_UPI0021012970	93	0.281	1.916E-16	11	118	305	2	109	191
-----------KKQNENGFTGLEAAIVLIAFVVVAAVFSYVMLGAGFFTSQKAQEVVHTGMGQAASSIEVHGIVYGYGNGTGDnqAGIDTVTATIALTSGMQAMNIS--AMQVTYTDPTNR------------------------------------------------------------------------------------------------------------------------------------------------------------------------------------------
>UniRef100_A0A833E0I7	93	0.378	1.916E-16	16	110	305	5	96	192
----------------KGMVGIEAAIVLIAFVIVAAALAFVALNMGFFTTQKSKEVIARGLEEASSALEVDGSIIGKNDNNKMSG---IAIPLKLATGRTPIDIKKTSIKI--------------------------------------------------------------------------------------------------------------------------------------------------------------------------------------------------
>UniRef100_A0A7C0XZ53	93	0.385	1.916E-16	12	125	305	4	114	198
------------RKLKRGMVGIEAAIVLIAFVIVAAALAFVVLNMGFLTTQKSGIVIRSGLGEASTALEVDGSVLAYSAKGAKVNFTVIPIKVSP--GRHLVDLHPDRASVVYW-STETGSYADIY-----------------------------------------------------------------------------------------------------------------------------------------------------------------------------------
>UniRef100_E1RJJ4	93	0.333	1.916E-16	11	111	305	1	104	199
-----------KLNKEEAFTGLEAAIVLIAFVVVAAVFSYVVLGAGFFTTQKAQEVVYTSVDQASSSIEILGDVYGL-NTTSPVptgpVIDAVRFTVGLTAGGSPVDFGQTTLTFS-------------------------------------------------------------------------------------------------------------------------------------------------------------------------------------------------
>UniRef100_A0A1G9AIS5	93	0.290	1.916E-16	14	112	305	6	103	203
--------------NEDAFTGLEAAIVLIAFVVVAAVFSYVMLGAGFYATQEAQRTVHTGSQQASSSMEIIGNVYGHAQGTGTaAYLDYIEFTVGNTAGGSPIDIT--QTLVTY------------------------------------------------------------------------------------------------------------------------------------------------------------------------------------------------
>UniRef100_A0A2I0D2Z4	93	0.271	1.916E-16	18	131	305	10	125	204
------------------FTGLEAAIVLIAFVVVAAVFSYVVLGAGFYTTQTAQATVHTGVAQASSSVEIAGNVIGIALGENPSRLTYINASIMLMAGGTPMDLT--QMVISYSDsgggRNPSINMIPSACGTILT-----------------------------------------------------------------------------------------------------------------------------------------------------------------------------
>UniRef100_A0A497KIX6	93	0.280	1.916E-16	14	131	305	6	130	210
--------------NRKGITGIETAIILTAFVITASAFSFVILNVGFLTSDKAQTTVISSMKETSSSLIADAGVTGyfsntTVADQDEVCLEEILFYIKLAQGHEPVDCSDDSMVITYTNQrgHTVVYSDSILNGTVTT-----------------------------------------------------------------------------------------------------------------------------------------------------------------------------
>UniRef100_A0A0E3PR80	93	0.259	1.916E-16	12	115	305	21	128	212
------------RKDDKAFTGLESAIVLTAFVVVAAVFSYVVLGAGFTTSDTAKKTIDEGVKQTSSSVGLAGDVIAKGTPGATPTVDNITITLQLTAGQSPVDIgadsTTGMMVVAYSDS---------------------------------------------------------------------------------------------------------------------------------------------------------------------------------------------
>UniRef100_A0A2E7G478	93	0.339	1.916E-16	7	116	305	1	112	217
-------KIFNRFYRDNsGITGLETAIILIAFVVVAAVFAFTVMTTGLFSTEKAKTTAQAALTEASSSFITKGAVTATCDDPaACAYVNSITFTVALASGADAQTLSAGELSFLYTDPN--------------------------------------------------------------------------------------------------------------------------------------------------------------------------------------------
>UniRef100_A0A7D5M5G0	93	0.311	1.916E-16	6	143	305	2	135	234
------LQRKGTRHSHRGVIGVESAIVMIAFVIVAAALAFVVLNMGFTTTQKAKTSIISSLDEASSSMQIAGKVIGSGDTT-VGKLNMTAFPIKIASGGANVNLDAKTAAVKYVS--NSIDYDNIYVGT-LSGEYKSLSSATAA-----------------------------------------------------------------------------------------------------------------------------------------------------------------
>UniRef100_A0A0D5C1S6	93	0.316	1.916E-16	6	141	305	2	133	234
------LQRKGTRHSHRGVIGVESAIVMIAFVIVAAALAFVVLNMGFTTSQKAKTSIISSLGEASSSMQVAGKVIGEGDS-STGYLNMTAFPIKVSSGGNDINLEAKTTSVRYVS--NSIDYSDIYVGT-LTGEFKSLSSAT-------------------------------------------------------------------------------------------------------------------------------------------------------------------
>UniRef100_A0A9D2X5T4	93	0.347	1.916E-16	15	129	305	11	122	239
---------------HRGVIGVESAIVMIAFVIVAAALAFVVLNMGFSTTQKAKTTIISSLGEASSSLEVAGKVIGSGHIT-DAKLNVTAVPLKIASGGESVNLAPGTASVKYLS--NSITYDDIYQDTL-------------------------------------------------------------------------------------------------------------------------------------------------------------------------------
>UniRef100_A0A3C0JQK2	93	0.361	2.587E-16	14	96	305	16	97	112
--------------DQRGITGLETAIVLIAFVVVASVFAFAVLNVGLLSSQKSEQAALGGLEATSASLSIRGDVIASAN-AGKTAIDTVRFNLAPAS----------------------------------------------------------------------------------------------------------------------------------------------------------------------------------------------------------------
>UniRef100_A0A8J7W946	93	0.326	2.587E-16	14	117	305	5	101	186
--------------EEDAFTGLEAAIVLIAFIVVAAVFSYVMLGAGFFTTQKSQETVYSAIGQAATNLEVSGPVVLKTSGGS---VEQANFTLILAAGGVPVDLKK----VTYTLSTQ-------------------------------------------------------------------------------------------------------------------------------------------------------------------------------------------
>UniRef100_A0A7C1DWT2	93	0.287	2.587E-16	14	121	305	6	112	193
--------------REEAFTGLEAAIVLIAFVVVAAVFSYVVLGAGFFTTGKSQEAVASGVAQASSSMQILGDVYGLGDS-STQKLTGVQFTLGLTAGGSAIDLNKTTLIWSTADTIKTLTY---------------------------------------------------------------------------------------------------------------------------------------------------------------------------------------
>UniRef100_A0A9E3T7G3	93	0.269	2.587E-16	5	114	305	0	114	198
-----MQKISKLHRNESGQAALENAIILIAFIVVASVFAFTILSAGSSSTEKGEQAIYEGLESVQSSMNVKGAVIATAADAGPDkTVVDVVFTLALAGGGEPVDLTtvegKQTVVIGYRD----------------------------------------------------------------------------------------------------------------------------------------------------------------------------------------------
>UniRef100_A0A0F8F8K9	93	0.245	2.587E-16	12	124	305	8	125	200
------------RKDEKAFTGLESAIVLTAFVVVAAVFSYVVLGAGFTTSDTAKKTIDEGVKQTTSSVELAGDVIAKGTPNATNpTINYLIVTLQLTAGQSPVDIgnnsSSGMMVISYSDSALYFPETEW------------------------------------------------------------------------------------------------------------------------------------------------------------------------------------
>UniRef100_A0A7M1UTS4	93	0.400	2.587E-16	13	107	305	0	91	203
-------------MAKKGIVGIEAAIVLIAFVIVAAALAFVVINMGMYTTQKSKEVMQQGLNEATTALEVDGSVLGYGDNNG---ITFIYIPLKVSPGQLAVDFSSDK-----------------------------------------------------------------------------------------------------------------------------------------------------------------------------------------------------
>UniRef100_A0A2I0PU78	93	0.290	2.587E-16	11	127	305	6	119	209
-----------RRSCEKAFTGLEAAIVLIAFVVVAAVFSYVILGAGFFTSQTAQATVQSGVKVASSSMLLDGNVYGI-RVDQNPYLSYVNVSVALTAGGTSMDLS--QIIVSYNDNNGGYNSSLTYMG---------------------------------------------------------------------------------------------------------------------------------------------------------------------------------
>UniRef100_A0A842QSM3	93	0.317	2.587E-16	15	113	305	7	110	210
---------------RKGITGIETAIILTAFVITASAFSFVILNVGFLTSDKAQTTVISGMKETSCSLLADAGVTGyfsntTAGHQDEVCLEEILFYVKLAQGHEPVDCSDDSLVITYT-----------------------------------------------------------------------------------------------------------------------------------------------------------------------------------------------
>UniRef100_A0A7J3BGX9	93	0.342	2.587E-16	15	127	305	4	114	223
---------------RRGIVGIEAAIVLIAFVLVASALAFVVLNMGMFTTQKSKEIIARAYEESTRAIDIAGNVKAKT---SNGVIDLVAIPIKLTAGSRAVDLNKTAVAITIIDPNgNAIHRDNAYIY---------------------------------------------------------------------------------------------------------------------------------------------------------------------------------
>UniRef100_A0A370LNP8	93	0.344	2.587E-16	15	133	305	11	126	231
---------------HRGVIGVESAIVMIAFVIVAAALAFVVLNMGFATTQKAKTSIISGLGEASSSLEISGKVTGIGNV-GDARLDVVSIPLKIASGGNAVNLQNTTASVKYLS--NTVEYDNILVGTASTST---------------------------------------------------------------------------------------------------------------------------------------------------------------------------
>UniRef100_UPI000B0AC0D7	93	0.260	3.492E-16	12	115	305	8	122	129
------------RKDDKAFTGLESAIVLTAFVVVAAVFSYVVLGAGFTTSDTAKKTIEEGVKQTTSSVELAGDVIAKGTPivttdvNGTTtttggTVDKILVTLQLTAGQSPVDIGPGMLVVSYADS---------------------------------------------------------------------------------------------------------------------------------------------------------------------------------------------
>UniRef100_A0A2I0P6B4	93	0.292	3.492E-16	14	138	305	6	133	193
--------------NEDAFTGLEAAIVLIAFVVVAAVFSYVVLGAGFFTTGEAQRTVHTGVGQATSNLEVSGPVIVKASD--TTNLGAISFFLQLAAGGTPVDMKKVTFTVSTTEKLETFTYANvasdWYvDGKTQTGDNDMLD----------------------------------------------------------------------------------------------------------------------------------------------------------------------
>UniRef100_A0A0H1QX45	93	0.307	3.492E-16	14	104	305	6	94	193
--------------SEAGFTGLEAAIVLIAFVVVAAVFAYVVLGAGILFSEESRSVVHQGIQEAGSSLTVTGGVYGISNTPG--RIDSIIVPVGLAAGSEPIDIT--------------------------------------------------------------------------------------------------------------------------------------------------------------------------------------------------------
>UniRef100_A0A8J7RV76	93	0.264	3.492E-16	7	112	305	1	101	193
-------RKFAK--NDEAFTGLEAAIVLIAFVVVAAVFSYVMLGAGFFTSQKSQEVVHTSVEQASASIEVRGDVYG-YDKAKTGEIVGLQFNLALTAGGSPVDI--NKTVMTY------------------------------------------------------------------------------------------------------------------------------------------------------------------------------------------------
>UniRef100_A0A833E8E8	93	0.378	3.492E-16	16	110	305	5	96	204
----------------KGMVGIEAAIVLIAFVIVAAALAFVALNMGFFTTQKSKEVIARGLEEASSALEVDGSIIGKNDNKKMAG---IAIPLKLATGRTPIDIKKTSIKI--------------------------------------------------------------------------------------------------------------------------------------------------------------------------------------------------
>UniRef100_A0A1D2WFQ7	93	0.260	3.492E-16	12	115	305	5	119	205
------------RKDDKAFTGLESAIVLTAFVVVAAVFSYVVLGAGFTTSDTAKKTIEEGVKQTTSSVELAGDVIAKGTPivttdvNGTTtttggTVDKILVTLQLTAGQSPVDIGPGMLVVSYADS---------------------------------------------------------------------------------------------------------------------------------------------------------------------------------------------
>UniRef100_D5U2X5	93	0.368	3.492E-16	13	115	305	0	99	207
-------------MAKKGIVGIEAAIVLIAFVIVAAALAFVVINMGMYTTQKSKEVMQQGLNEATTALEVDGTVLGYGDTNG---ITRIYIPLKVSPGQLAVDFSNDKIDIVINLP---------------------------------------------------------------------------------------------------------------------------------------------------------------------------------------------
>UniRef100_A0A7D5M778	93	0.333	3.492E-16	6	143	305	3	136	233
------IRKGHRK-SHRGVIGVESAIVMIAFVIVAAALAFVVLNMGFSTTQKAKTTIVSSLSEASSALQVAGKVTAIGDIT-LSNIRVVSIPIKVASGGDSVNLQNTTASIKYMSNSK--EYDNIYSSALSGSAFSTYSNVTQA-----------------------------------------------------------------------------------------------------------------------------------------------------------------
>UniRef100_A0A497MGV1	93	0.342	3.492E-16	11	161	305	1	140	236
-----------RRSGRKGIVGIEAAIVMIAFVIVASAFAFMVVNMGLTSTQRSKEAIQQGLKEASCPLTLDGSLLLKSQGENNVSAIIIPLK---TLGVKYVPMWTNETVVSIKIGTR-VALANIYAGINHTVDPTVMTfDAI--------LENVTRSGGHLY-----------------------------------------------------------------------------------------------------------------------------------------------
>UniRef100_A0A256ZKH2	93	0.394	3.492E-16	12	125	305	2	112	238
------------KKTRKGIVGIEAAIVLIAFVIVAAALAFVVLNMGFTTTQKSGAVIQSGLGEASTALEVDGSVLAYSSAGS--TIDYIVTPIKVSPGKHYVDMDPERASILYW-STEAGSFADIY-----------------------------------------------------------------------------------------------------------------------------------------------------------------------------------
>UniRef100_A0A661THA4	93	0.328	3.492E-16	11	142	305	1	132	299
-----------RRSGRKGIVGIEAAIVMIAFVIVASAFAFMVVNMGLTSTQRSKEAIQQGLKEASCPLTLDGSLLLKSDPTQPNNIETIIIPLK-TLGVKYVPMWTNETVVSIKIGTK-VSVANIYAGINHTINPtgMSFDDIVS------------------------------------------------------------------------------------------------------------------------------------------------------------------
>UniRef100_A0A9D8FZZ7	93	0.361	3.492E-16	14	105	305	10	103	382
--------------DERGITGLETAIILIAFIVVASVFAYTVLSAGLFSAQKTEEVIRTGINETESTVQIDGNVVaYKGTANADECVAKFSFTVEKAlPGGGSIDLTP-------------------------------------------------------------------------------------------------------------------------------------------------------------------------------------------------------
>UniRef100_A0A832VT80	92	0.247	4.713E-16	12	124	305	8	122	165
------------RKDEKAFTGLESAIVLTAFVVVAAVFSYVVLGAGFTTSDTAKKTIDEGVRQTTSSIELAGDVIAKGTSGS--TVNTIIVTLQLTAGQSPVDIGadsdAGMMVVSYSDSETYVPQTTW------------------------------------------------------------------------------------------------------------------------------------------------------------------------------------
>UniRef100_UPI00209CC306	92	0.320	4.713E-16	12	117	305	3	102	184
------------RRNEDAFTGLEAAIVLIAFIVVAAVFSYVMLGAGFFTTQKSQETVYSAIGQAGTNMEVSGPVILETNTDSQVKS--VAFTLILAAGGMPVD----MKRVTYTVSTQ-------------------------------------------------------------------------------------------------------------------------------------------------------------------------------------------
>UniRef100_A0A7J4PKY3	92	0.261	4.713E-16	14	116	305	10	115	196
--------------DERAFTGLESAIVLTAFVVVAAVFSYVVLGAGFTTSDTAKATIDEGVKQVSSSVELCGDVIAKEGST-DGTVGYILATLQLTAGQAPVDIgensGDGMIVVSYTDSN--------------------------------------------------------------------------------------------------------------------------------------------------------------------------------------------
>UniRef100_A0A0X3BNH7	92	0.324	4.713E-16	14	124	305	6	116	198
--------------NEDAFTGLEAAIVLIAFIVVAAVFSYVMLGAGFFATGEAQRVVQTGVAQASSNLELSGPVIVTATSSSGGAVAKISFLLQLAAGGASVDMKKVTFTVSTAKEMETYTYGEI------------------------------------------------------------------------------------------------------------------------------------------------------------------------------------
>UniRef100_A0A0E3P0H8	92	0.260	4.713E-16	0	114	305	0	115	198
MKFNKLFGRFGK--DEKAFTGLESAIVLTAFIVVAAVFSYVVLGAGFSTSDTAKATVDEGIKQATSSIELAGDVIGVEGSTDNT-LDNLLVTIQLTAGQAPVDIgensTDDMLVVSYWD----------------------------------------------------------------------------------------------------------------------------------------------------------------------------------------------
>UniRef100_UPI00082D7801	92	0.264	4.713E-16	14	115	305	5	104	202
--------------QEEAFTGLEAAIVLIAFVVVAAVFSYVMLGAGFFTSQKSQEVVHSSMAQASSSVEIVGNVVGLGNTTTHDNLTNVLFTISTTAGGSAYDV--GDVLMTYTDK---------------------------------------------------------------------------------------------------------------------------------------------------------------------------------------------
>UniRef100_A0A7J3SZP9	92	0.305	4.713E-16	0	164	305	0	146	212
MDLLKAVLK-----QKRGIVGIEAAIVLIAFVVIAAAMAYVVVNMGFYSAQTAKSTIDKGIQEATSALTLDGFLTGKTNS-SNPAVTYLAIPLKLAVGQEQVDMAANTVVVA----VQGNNYslANIY-GGVATSTNVSLANLMS---------SVTGAPNATCFIY--------------------------------------------------------------------------------------------------------------------------------------------
>UniRef100_A0A7K3Z041	92	0.324	4.713E-16	13	118	305	10	115	216
-------------TDEHGFTGLEAAIVLIAFVVVAAVFSFVVLGAGSFTTQTAQATVHTGVAQASSSLEVVGNVMGISRSPtaANARLTFINASVALTAGGTSMDL--AQMVISYADNNGG------------------------------------------------------------------------------------------------------------------------------------------------------------------------------------------
>UniRef100_A0A0D5C1T0	92	0.275	4.713E-16	6	143	305	2	136	226
------LQRKGTRHSHRGVIGVESAIVMIAFVIVAAALAFVVLNMGFSTTQKTKNAIVSSADEASSALEIAGKIIGSGHITA-GKLNATAVPLKIVSGGQSINLNPSNAAIRYLS--NSVEHGNIYAGAISSGVHDTLASAMQA-----------------------------------------------------------------------------------------------------------------------------------------------------------------
>UniRef100_A0A662UN36	92	0.416	4.713E-16	20	103	305	1	82	248
--------------------GIEAAIVLIAFVIVAAALAFVVLNMGMFTTQRSKEVIGRGLGEASSALEVDGSVLALV--DSSRYVDTFSLPVKLSPGREAVDF---------------------------------------------------------------------------------------------------------------------------------------------------------------------------------------------------------
>UniRef100_A0A6H1Z796	92	0.330	6.360E-16	4	114	305	2	107	185
----RILRKLHR--GQRGMTGLETAIILIAFVTVASVLAYSVLSAGIFSAERGKATVYAGLESAQSTMELQGSVLGL--SPDVLVLEHVQFSVGLTiQGGDEVDM--DAMVINYFD----------------------------------------------------------------------------------------------------------------------------------------------------------------------------------------------
>UniRef100_A0A7C3G192	92	0.355	6.360E-16	14	117	305	14	113	191
--------------RQRGMTGLETAIVLIAFVTVASVLAYSVLSAGIFSAERGKATVYSGLESAQSTMEIVGSVLGL--SPNQTKLETVQFTASLAIKDTAVDSS--TIVINYFDEEE-------------------------------------------------------------------------------------------------------------------------------------------------------------------------------------------
>UniRef100_A0A0F8DDL5	92	0.287	6.360E-16	14	114	305	7	104	191
--------------NEKGFTGLEAAIVLVAFVVVAAVFSYVMLGAGFYTTQKSQEVVHTGVAQASSSVELSGDVISCGADGELK---NLTMFLQLTSGGSPVDVNQTLIVFTSRD----------------------------------------------------------------------------------------------------------------------------------------------------------------------------------------------
>UniRef100_A0A9E4ZM39	92	0.352	6.360E-16	17	104	305	9	94	193
-----------------GFTGLEAAIVLIAFVVVAAVFAYVVLGAGIFFSEASRSTVHRGIQEAGSSLTVTGSVYGVSNSPE--MITSIIIPVSLTPGSDPIDIT--------------------------------------------------------------------------------------------------------------------------------------------------------------------------------------------------------
>UniRef100_A0A2I0NYI9	92	0.294	6.360E-16	12	111	305	4	105	195
------------KRNDEGFTGLEAAIVLIAFVVVAAVFSYVVLGAGFFTTQKAQETVYSGVAQSTSNIQMIGNVygYGTENAAGSMDVIRIQWNIGLAPGAPSLDISKMIIVVS-------------------------------------------------------------------------------------------------------------------------------------------------------------------------------------------------
>UniRef100_A0A0E3L6W7	92	0.259	6.360E-16	12	115	305	8	114	196
------------RKDERAFTGLESAIVLTAFVVVAAVFSYVVLGAGFTTSDTAKKTIDEGVKQTTSSVELCGDVIAIE-GGTDGTVGYILTTIQLTAGQSPVDIGEnsdaGMMVVSYTDS---------------------------------------------------------------------------------------------------------------------------------------------------------------------------------------------
>UniRef100_A0A497NHT6	92	0.295	6.360E-16	18	155	305	0	138	197
------------------MVGIEAAIVLIAFVIVAAAFSFMVVNMGLFATQRGRDAVQQGLQEASTPLTMDGSIIIRGNSTGDG-VDVIIIPLK-TVGVKYVPMGADTTVVTLKIENRT-AYANIYHGINTTDptdkTYDQLVAGVSAGQAILFIENSDG-----------------------------------------------------------------------------------------------------------------------------------------------------
>UniRef100_A0A0F8BU14	92	0.250	6.360E-16	12	119	305	8	119	197
------------RKDEKAFTGLESAIVLTAFVVVAAVFSYVVLGAGFTTSDTAKKTIDEGVKQTTSSVELAGDVIAKGTTGAKPSVDNITVTLQLTAGQSPVDIGTnnasGLMIVSYTDNSTYV-----------------------------------------------------------------------------------------------------------------------------------------------------------------------------------------
>UniRef100_A0A0E3Q4H9	92	0.259	6.360E-16	12	115	305	8	115	201
------------RKDDKAFTGLESAIVLTAFVVVAAVFSYVVLGAGFTTSDTAKKTIDEGVKQTTSSVELAGDVVAKESTATPNTVDTILVTLQLTAGQSPVDIgtssTDGMLVVSYADS---------------------------------------------------------------------------------------------------------------------------------------------------------------------------------------------
>UniRef100_L0HDX9	92	0.306	6.360E-16	18	118	305	9	107	206
------------------FTGLEAAIVLIAFVVVAAVFSYVLLGAGFYTTQTAQETVHNGVVQASSSLEIVGDIMAIAEGADPARLSYINTSVALTAGGTPMDLT--QMVISCSDSNGG------------------------------------------------------------------------------------------------------------------------------------------------------------------------------------------
>UniRef100_A0A7C2FDL4	92	0.388	6.360E-16	13	115	305	0	100	207
-------------MAKKGIVGIEAAIVLIAFVIVAAALAFVVINMGMYTTQKSKEVMQQGLNEATTALEVDGSVLGYVGAG--PIVTYIYIPLKVSPGQLAVDFSXDKIDIVXNLP---------------------------------------------------------------------------------------------------------------------------------------------------------------------------------------------
>UniRef100_UPI00220E8D73	92	0.282	6.360E-16	6	143	305	2	136	226
------LQRKGTRHSHRGVIGVESAIVMIAFVIVAAALAFVVLNMGFSTTQKTKNAIVSSADEASSALEIAGKVVGSGHITA-GKLNATAVPLKIVSGGSAINLNPSNAAIRYIS--NDVEHGNIFAGALSVGTYDTLAEAMQA-----------------------------------------------------------------------------------------------------------------------------------------------------------------
>UniRef100_A0A9D3B545	92	0.344	6.360E-16	15	133	305	11	126	231
---------------HRGVIGVESAIVMIAFVIVAAALAFVVLNMGFATTQKAKTSIISGLNEASSSLEIAGKVTGIGNV-VTGQLEVISVPLKIASGGDSVNLQNTTASVKYLS--NTVEYDNILVGTASTST---------------------------------------------------------------------------------------------------------------------------------------------------------------------------
>UniRef100_A0A351JYP1	92	0.360	6.360E-16	3	107	305	2	110	246
---KKMINMAHR--NERGITGLETAIILIAFVVVASVFAYTVLSAGLFSAQQADETIRSGIRTTQTTMKLRGGILaYKGNVTEGGNVSesvvKISFTVSNVLGeGQAIDLTPSH-----------------------------------------------------------------------------------------------------------------------------------------------------------------------------------------------------
>UniRef100_A0A524N5F2	92	0.280	6.360E-16	10	136	305	47	177	252
----------NNLRNRRGMTGLETAIILVAFVITAAAFAFVILNMGFITAEKAQSVISTGMSEATSSLLIDNGVVAnfvntTGGEQSDICMTKLTFYIKLSQGHSPIDVDDSRLVATFTNERHHGELYDV-NGTIMTMTCIT------------------------------------------------------------------------------------------------------------------------------------------------------------------------
>UniRef100_A0A2I0PDC8	91	0.316	8.581E-16	13	109	305	5	100	190
-------------HDEDGFTGLEAAIVLIAFVVVAAVFSYVVLGAGFFTTQKAQESVHTAVGQATSAVELSGPVMVQAGAG--NTVSNASFYLQLAAGGASVDVSKiGYTV---------------------------------------------------------------------------------------------------------------------------------------------------------------------------------------------------
>UniRef100_A0A0F8RWS4	91	0.260	8.581E-16	12	126	305	8	123	196
------------RKDEKAFTGLESAIVLTAFVVVAAVFSYVVLGAGFTTSDTAKKTIDEGVKQTTSSVELSGDVIAL---GASNKVTNLIMTLQLTAGQSPVDIGDdsdaGMMVISYSDSATYLANTTWTK----------------------------------------------------------------------------------------------------------------------------------------------------------------------------------
>UniRef100_A0A0E3SCF1	91	0.252	8.581E-16	12	126	305	8	125	197
------------RKDEKAFTGLESAIVLTAFVVVAAVFSYVVLGAGFTTSDTAKKTIDEGVKQTTSSVELAGDVIAKG-TPATPSVDTIIVTLQLTAGQSPVDIgtdnTSGLMIVSYTDNSTYVPDVSWTK----------------------------------------------------------------------------------------------------------------------------------------------------------------------------------
>UniRef100_A0A7J4PLT0	91	0.252	8.581E-16	0	125	305	0	126	198
MKFNKLFGRFGK--DEKAFTGLESAIVLTAFIVVAAVFSYVVLGAGFSTSDTAKATVDEGIKQATSSIELAGDVIAVEGSTENT-VSNLLVTIQLTAGQAPVDIgasdTEGMLVISYMDNSTYNASVPWT-----------------------------------------------------------------------------------------------------------------------------------------------------------------------------------
>UniRef100_A0A7J3YRB8	91	0.398	8.581E-16	27	138	305	0	111	199
---------------------------MIAFVVVAAALAFVVLNMGMFTTQRARETINSGLAHASSALEVDGSITALVNSNGNG-VELISIPIRLAPGKDSVDLNPEKlTVALFVTGTQNIAYENIYSKVFTAEEWSSIG----------------------------------------------------------------------------------------------------------------------------------------------------------------------
>UniRef100_A0A948RBI8	91	0.291	8.581E-16	12	139	305	9	138	199
------------KDDQSGVTGLETAIILIAFVMVASTLAYVVLTAGLYSSQKAKEAVHAGLSEVSATMQLKGNVFIKMESG---FGTEMYLTLGVTQGSGGIDFTDTsggnnKVIISYADEyNQYPTL-DWTTTKLTTTDNDSMLD---------------------------------------------------------------------------------------------------------------------------------------------------------------------
>UniRef100_A0A7C5YHQ5	91	0.333	8.581E-16	15	127	305	4	114	224
---------------RRGIVGIEAAIVLIAFVLVASALAFVVLNMGMFTTQKSKEIIARAYEESTRAIDIAGNVKAKT---SNGVIDLVAIPIKLTAGSRAIDLNKTAVAITIIDPNgNAIHRDNAYIY---------------------------------------------------------------------------------------------------------------------------------------------------------------------------------
>UniRef100_A0A0D5C143	91	0.302	8.581E-16	12	134	305	8	134	239
------------RHSHRGVIGVESAIVMIAFIIVAAALAFVVLNMGFTTSQMVKTTTIAGLEESSSSMKISGTITAVGCIDSESSCFSIPrinatnIPLKISKDGNSVNFSPD--VISIRYIGESIQYDNIYTGAITADTY--------------------------------------------------------------------------------------------------------------------------------------------------------------------------
>UniRef100_A0A8J7W8M3	91	0.291	1.158E-15	12	114	305	1	101	188
------------KKNENAFTGLEAAIVLIAFVVVAAVFSYVMLGAGFFTAQKAQDVVHSGIGQAASSIEVIGDVYGFENTTSGNGLGTVQFTIALTSGMSPMNIS--AMRVTYAD----------------------------------------------------------------------------------------------------------------------------------------------------------------------------------------------
>UniRef100_A0A952U8Q4	91	0.285	1.158E-15	14	114	305	9	112	189
--------------NENGQAALETAIILIAFIVVASIFAFTILSAGSSSTEKGKEAIAAGMQSVQSSMSVKGAVIAKANVAKD-AVDSVVFTLALVSGGAPIDLKSAvadrKVIIGYRD----------------------------------------------------------------------------------------------------------------------------------------------------------------------------------------------
>UniRef100_UPI00082CEB43	91	0.318	1.158E-15	14	104	305	6	94	193
--------------SEAGFTGLEAAIVLIAFVVVAAVFAYVVLGAGLLFSEESRSTVHRGIQEAGSSLTVTGGVYGVSNTPG--MISSIIVPVGLTAGSEPIDIT--------------------------------------------------------------------------------------------------------------------------------------------------------------------------------------------------------
>UniRef100_A0A063ZC46	91	0.307	1.158E-15	14	104	305	6	94	193
--------------SEAGFTGLEAAIVLIAFVVVAAVFAYVVLGAGILFSEESRSVVHQGIQEAGSSLTVTGGVYGISNTPG--RIDSIIVPVGLTAGSEPIDIT--------------------------------------------------------------------------------------------------------------------------------------------------------------------------------------------------------
>UniRef100_A0A0F8N510	91	0.241	1.158E-15	12	119	305	8	119	199
------------RKDEKAFTGLESAIVLTAFVVVAAVFSYVVLGAGFTTSDTAKKTIDEGVKQTTSSVELAGDVIAKGSITAPGAVENLTVTLQLTAGQSPVDIgatnTSGLMIVSYTDNATYV-----------------------------------------------------------------------------------------------------------------------------------------------------------------------------------------
>UniRef100_A0A7J3ZND0	91	0.433	1.158E-15	16	105	305	10	97	202
----------------KGLTGIETAIILVAFVIVAAAFAFAVLNVGFQSTQKAQDVMRAGMEQASSALELDGAVIAYKGSGDFVK--NITFAVRLSPGKSPVALSP-------------------------------------------------------------------------------------------------------------------------------------------------------------------------------------------------------
>UniRef100_A0A2I0PDT4	91	0.292	1.158E-15	13	118	305	4	105	207
-------------YSEDAFTGLEAAIVLIAFVVVAAVFSYVVLGAGFFTTQTAQATVHTGVAQASSSLEVVGNVMGISNEG--DQLSYANISVALTAGGTAMDL--DQMVVSYTDNNGG------------------------------------------------------------------------------------------------------------------------------------------------------------------------------------------
>UniRef100_A0A2E5BXK9	91	0.283	1.158E-15	3	118	305	1	120	215
---KNMLNRMNgLWKDQRGITGLETAIILIAFIVVAAVFAFTVMTTGLFSTEKAKTTAQAGIAEASSTFAPKGGLIaecAQNAQGACTRVEALTFQITTASGSTGTSIARDKIALIYSDDNQR------------------------------------------------------------------------------------------------------------------------------------------------------------------------------------------
>UniRef100_A0A8T4XI98	91	0.336	1.158E-15	14	127	305	7	121	217
--------------SKRGMVGIEAAIVLIAFVIVAAAFSFMVINMGLFSTQRGKETIQDSLQETSCPLTVDGTILIKGKSGTDGGVSAIVIPLK-TLGVKYVPMQENRTVVTFtiTGGQNSISYPNIYKG---------------------------------------------------------------------------------------------------------------------------------------------------------------------------------
>UniRef100_A0A128A323	91	0.316	1.158E-15	8	143	305	1	133	231
--------KYRLRRNRRGVIGIESAIVMIAFVIVAAALAFVVLNMGFSTTQKAKTAISSSVTESSSALEIAGKVTGFGDVAKSQ-LNATMIPLKVAGGGDAVSLDPTLTDIKYYS--NSVRYDNIFGVGCALGSSGNVINASYA-----------------------------------------------------------------------------------------------------------------------------------------------------------------
>UniRef100_A0A932CES5	91	0.424	1.158E-15	3	75	305	2	72	517
---KTFLKRIAR--EEKGITGLETAIILIAFVVVASVFAYTALSAGLFSTQKSQEAVYSGLEEARSTLVVKGEVVA-------------------------------------------------------------------------------------------------------------------------------------------------------------------------------------------------------------------------------------
>UniRef100_A0A832U7T6	91	0.295	1.562E-15	13	109	305	5	100	190
-------------HDEDGFTGLEAAIVLIAFVVVAAVFSYVVLGAGFFTTQKAQESVHTAVGQATSAVELSGPVMVEGGAG--DTVTNASFYLQLGAGGNPVDVTKiGYTV---------------------------------------------------------------------------------------------------------------------------------------------------------------------------------------------------
>UniRef100_B8GEH7	91	0.322	1.562E-15	14	106	305	6	96	196
--------------NEDAFTGLEAAIVLIAFVVVAAVFSYVVLGAGFFTTQKSQETVHTAVGQASSAVEVVGNVYGEGTAG--TSVDTIVFSIALAAGATSVDINKT------------------------------------------------------------------------------------------------------------------------------------------------------------------------------------------------------
>UniRef100_A0A0W8F0V0	91	0.240	1.562E-15	12	111	305	4	102	200
------------RNNEEAFTGLEAAIVLIAFVVVAAVFSYVVLGAGFFTTQKSQEVVYAGVGSAASNIVVKGDVYGIS-TTTPAKIIYMQFDLGLAAGGYPIDIGQLNMIYS-------------------------------------------------------------------------------------------------------------------------------------------------------------------------------------------------
>UniRef100_A0A7C0VDY9	91	0.339	1.562E-15	15	115	305	1	106	201
---------------RRGVTGIETAIILVAFVITAAAFAFVILNMGFITAEKAQSVISSGMSEATSAILVDNSVVGTFANVSLGnqsaiCLTKLTFYIRLSQGHTPVDLSDDRLVATFTNE---------------------------------------------------------------------------------------------------------------------------------------------------------------------------------------------
>UniRef100_UPI0020A12621	91	0.278	1.562E-15	11	114	305	2	102	203
-----------KRRNDNAFTGLEAAIVLIAFVVVAAVFSYVMLGAGFFTAQKSQEVVHTGIGQASSSIEVVGDVYGIAQTGA-TYLDTVRFSIGLTSGMSPMNIS--AMRVHYTD----------------------------------------------------------------------------------------------------------------------------------------------------------------------------------------------
>UniRef100_A0A3C0YYD5	91	0.403	1.562E-15	14	75	305	20	81	363
--------------DERGVTGLETAIILIAFVVVASVFAFTVLSTGIFSAERGKETIHAGLQQSRSSVELKGSVVA-------------------------------------------------------------------------------------------------------------------------------------------------------------------------------------------------------------------------------------
>UniRef100_A0A916CMN0	90	0.272	2.107E-15	10	114	305	1	102	189
----------NKKFthmlkDESGITALETAINLIAFVVVAAIFAFTVLSTGTFLTERSKEAAYSGLQEVRGSMELKGSVVL------EGTGTMAVFNLATVAGGSSVDLSKVKM--TYRD----------------------------------------------------------------------------------------------------------------------------------------------------------------------------------------------
>UniRef100_A0A952U9B8	90	0.285	2.107E-15	7	114	305	4	112	189
-------KTVNR--NENGQAALETAIILIAFIVVSSIFAFTILSAGSSSTEKGKEAIAAGMQSVQSSMSVKGAVIAKANATKD-AVDTVVFTLALVSGGSPIDLKAAaadrKVIIGYRD----------------------------------------------------------------------------------------------------------------------------------------------------------------------------------------------
>UniRef100_A0A3N5MIV9	90	0.329	2.107E-15	18	111	305	10	102	190
------------------FTGLEAAIVLIAFVVVAAVFSYVVLGAGFFTSQKSQETVYKSVEQATSNIQMVGNVYGLATTPSSG-INTITFSISLTPGAPDADLTKMTVMFS-------------------------------------------------------------------------------------------------------------------------------------------------------------------------------------------------
>UniRef100_A0A8J7W503	90	0.278	2.107E-15	12	115	305	3	104	206
------------KKNENAFTGLEAAIVLIAFVVVAAVFSYVMLGAGFFTAQKAQDVVHSGIGQAASSIEVVGDVYGEASEDNADNLTHVRFRVQLTSGMSNMNL--GHMRVTYADS---------------------------------------------------------------------------------------------------------------------------------------------------------------------------------------------
>UniRef100_A0A2S2KR37	90	0.310	2.107E-15	6	137	305	2	130	237
------LQRKGTRHSHRGVIGVESAIVMIAFVIVAAALAFVVLNMGFTTSQKAKTSIISSLGESSSSMQVAGKVIGQGYVNG-GSLNATAFPFKVSSGGSDVNLDAETMAVKYVS--NGENYDNIYVGTLSTQEWKQL-----------------------------------------------------------------------------------------------------------------------------------------------------------------------
>UniRef100_A0A7D5R4W3	90	0.321	2.107E-15	6	143	305	3	140	238
------IRKGHRK-SHRGVIGVESAIVMIAFVIVAAALAFVVLNMGFSTTQKAKTTIVSGLGEASSSLQISGKVKGIGCTSSTKgcstpYLNATIIPLKIASGGDSVNLQNSTASVKYISNSK--SFDNIYKGPLAAST--TYNNATAA-----------------------------------------------------------------------------------------------------------------------------------------------------------------
>UniRef100_A0A0D5C1B5	90	0.261	2.107E-15	6	127	305	2	129	240
------LQRKGTRHSHRGVIGVESAIVMIAFVIVAAALAFVVLNMGFTTSQKAKTTIISGLGESSSSMQVAGKVTAVGCTstssdttcATTPKINATAYPIKVTTGGDAVNLELATTAVKYLS--NSVEYDDIYSG---------------------------------------------------------------------------------------------------------------------------------------------------------------------------------
>UniRef100_B8GEH8	90	0.337	2.841E-15	18	106	305	14	100	200
------------------FTGLEAAIVLIAFVVVASTFTYVVLGAGFFTTQKSQETVHTAVGQASSAVEIVGNVYGKGIAG--TSIDTIVFSIGLAAGATPVDLNKT------------------------------------------------------------------------------------------------------------------------------------------------------------------------------------------------------
>UniRef100_A0A847EJP1	90	0.327	2.841E-15	2	123	305	4	119	203
--LKKALK--GLHISEKGMTGLETAIILIAFVTVASVLAYSVLSAGIFSAEKGKETVYSGLQSAQASTEVHGSVIGS--SADNSTLNYIEFLIGLTIPDEKVDIS--SLVVNFYDSTNSTNVQN-------------------------------------------------------------------------------------------------------------------------------------------------------------------------------------
>UniRef100_A0A8T4XCX8	90	0.339	2.841E-15	14	127	305	7	120	214
--------------NRRGMVGIEAAIVLIAFVIVAAAFSFMVINMGLFSTQRGKEAIQDSLQEAVSPLTVDGLILIKGKTGQGGGVSVIVIPLK-TLGVKYVPMDADRTVVSFTISgSQDASYPNIYAG---------------------------------------------------------------------------------------------------------------------------------------------------------------------------------
>UniRef100_A0A7V2KNN0	90	0.390	2.841E-15	14	77	305	19	82	373
--------------DEMGITGLETAIILIAFVVVASVFAYTVLSAGIFSSERGKEAVYAGLKEARGTLEPKGSVIATG-----------------------------------------------------------------------------------------------------------------------------------------------------------------------------------------------------------------------------------
>UniRef100_A0A2A4S9N1	89	0.320	3.832E-15	14	94	305	46	125	130
--------------DQRGMSAIETSIVLIAFVVVASVFGFAMLNXGLMSSEKEQKAVQAGIDETSSNLILRGGVLAIGN-GGKTGIDTIKFYLTP------------------------------------------------------------------------------------------------------------------------------------------------------------------------------------------------------------------
>UniRef100_A0A117MEW9	89	0.333	3.832E-15	12	105	305	3	98	193
------------KRKEDGFTGLEAAIVLIAFIVVAAVFSYVMLGAGFFTTQKSQETVYGAVGTATANMEVSGPVVIETDDTAapENNVENVTFTVVLAAGGAPMDTSK-------------------------------------------------------------------------------------------------------------------------------------------------------------------------------------------------------
>UniRef100_A0A7K3YG16	89	0.329	3.832E-15	17	104	305	9	94	193
-----------------GFTGLEAAIVLIAFVIVAAVFAYVVLGAGILFSEGSRSAVHQGIQEAGSGLIVTGGVYGISNTPG--RIDSIIVPVSLTVGSDPIDIT--------------------------------------------------------------------------------------------------------------------------------------------------------------------------------------------------------
>UniRef100_UPI001E350B8B	89	0.287	3.832E-15	12	115	305	8	112	196
------------RKDEKAFTGLESAIVLTAFVVVAAVFSYVILGAGFTTSDTAKSTIDEGVKQTTSSVGLAGDVIAKSN---ENKVNEIILTLQLTAGQSPmdigVDSSEGMMVVSYSDS---------------------------------------------------------------------------------------------------------------------------------------------------------------------------------------------
>UniRef100_A0A0H1QWZ2	89	0.284	3.832E-15	14	115	305	6	112	197
--------------NEDAFTGLEAAIVLIAFIVVAAVFSYVILGAGFFTTQKSQEVVHTGVSQTSSTLEISGPVIAQA--SSTANLGNVQFYLQIAAGGTSVDMRKvTYTVattehiVTYVDQ---------------------------------------------------------------------------------------------------------------------------------------------------------------------------------------------
>UniRef100_A0A0E3WRY9	89	0.258	3.832E-15	12	119	305	8	118	197
------------RKDEKAFTGLESAIVLTAFVVVAAVFSYVVLGAGFTTSDTAKKTIDEGVKQTTSSVELAGDVIAKGDTT-NEKVKYLLVTLQLTAGQSPVDIgesnGTGKMIVSYTDNSTYI-----------------------------------------------------------------------------------------------------------------------------------------------------------------------------------------
>UniRef100_A0A3G1B751	89	0.353	3.832E-15	14	129	305	8	120	235
--------------KRRGVSGLEATVIVIVLVIVAAALAFVVLNMGFSTTQKAKTIIGTSLGQTSSALEISGTIFAHGNTTS-AILEVVGVPLKIATGGESVNLAPGTAAVKYLS--NTVTYDNIYAGTL-------------------------------------------------------------------------------------------------------------------------------------------------------------------------------
>UniRef100_A0A641ACD2	89	0.309	3.832E-15	10	120	305	9	121	236
----------NLYSDRSGITGLETAIILIAFIVVAAVFAFTVMTTGLFSTEKAKTTAQAGITEASSTFAPKGAIVAQATGLGtnNARVQTLFVQLQPATGSAGASINRSDLAFIYVDKNQRYA----------------------------------------------------------------------------------------------------------------------------------------------------------------------------------------
>UniRef100_A0A7C2H6V6	89	0.270	3.832E-15	10	169	305	46	211	292
----------NFAYQKRGIIGLEAAIVLIAFVIIAAAFSFMVVNQGLYATERGKTIIQEGLKQASTPLTIDGTAFMRTTPDG-TKVDLIVIPVK-AFGVKYVPAGRNQTVV--VLRVGERAWANAYLGVLYVGYP----NGASYNATSLTYdptgkefddfvgfqLANQTMTGQPCSVYVNETY---------------------------------------------------------------------------------------------------------------------------------------
>UniRef100_A0A7J2K9C7	89	0.422	5.167E-15	11	81	305	9	79	91
-----------KRGARRGLTGLETAIILIAFVIVAAAFAFAVLNLGFSSTQKSGEVLKAGLEEATSSIELAGSVIAMGENAS-------------------------------------------------------------------------------------------------------------------------------------------------------------------------------------------------------------------------------
>UniRef100_A0A7J2LVD4	89	0.400	5.167E-15	7	111	305	1	102	118
-------KKPRMLRDKRGIVGIEAAIVLIAFFVIAVALAGVVINMGFYSTQKVKSTISRGISEASSTLQLNGHIIGKTNG---TYLIITAFPIKVSVGKSGVDLNVNTTIVS-------------------------------------------------------------------------------------------------------------------------------------------------------------------------------------------------
>UniRef100_A0A1V5A7Y7	89	0.316	5.167E-15	14	111	305	6	102	194
--------------KEDAFTGLEAAIVLIAFVVVAAVFSYVVLGAGFFTTQKSQETIYAGVGQSTSNIEIVGPVSVNATTAGTG-VSAIMFKIKPAAGASDIDLQKMTFTIT-------------------------------------------------------------------------------------------------------------------------------------------------------------------------------------------------
>UniRef100_UPI00064F15DD	89	0.245	5.167E-15	12	118	305	8	121	199
------------RKDDRAFTGLESAIVLTAFVVVAAVFSYVVLGAGFTTSDTAKKTIDEGVKQTTSSVELAGDVIAIEGNEDNetaDAVEKILVTLQLTAGQSAVDIGntqdDGMLVVSYSDSSKY------------------------------------------------------------------------------------------------------------------------------------------------------------------------------------------
>UniRef100_Q8TLF9	89	0.250	5.167E-15	12	115	305	8	115	199
------------RKDDKAFTGLESAIVLTAFVVVAAVFSYVVLGAGFTTSDTAKKTIDEGVKQTTSSIGLAGDVIVKGTPGDTPSVDNITITLQLTAGQSPIDIgansTAGMMVIAYSDS---------------------------------------------------------------------------------------------------------------------------------------------------------------------------------------------
>UniRef100_J0S9A0	89	0.250	5.167E-15	15	125	305	6	119	203
---------------EEAFTGLEAAIVLIAFVVVAAVFSYVMLGAGFFTSQKSQEVVHTSVDQASSSVEIRGDVFGRDAGSTPSEIEIVEFAVALTAGGTALDM--NSSVLTFQKSDVAVttlthAYANDY-----------------------------------------------------------------------------------------------------------------------------------------------------------------------------------
>UniRef100_A0A7D5R1U7	89	0.266	5.167E-15	6	134	305	2	134	239
------LQRKGTRHSHRGVIGVESAIVMIAFVIVAAALAFVVLNMGFTTTQKAKTATLSSLEESSSTMKISGTITAVGCidiDAGCTSIQRINattIPLKISQSGNAVNFSPELVSISYLGK--SIQFNNIYAGPITVDTF--------------------------------------------------------------------------------------------------------------------------------------------------------------------------
>UniRef100_A0A9E4SUY4	89	0.362	5.167E-15	12	80	305	18	86	363
------------RRSERGVTGLETAIILIAFVVVASVFAFTVLSTGIFSAERGKETVYAALEQARGSIELKGSVIANGIPD--------------------------------------------------------------------------------------------------------------------------------------------------------------------------------------------------------------------------------
>UniRef100_A0A7C3WM85	89	0.397	6.966E-15	8	75	305	6	73	74
--------RQSQRTQRRGLTGLETAIILIAFVIVAAAFAFTVLNVGYQSIQKSQEVIASGLEEASSVMEIDGAVIA-------------------------------------------------------------------------------------------------------------------------------------------------------------------------------------------------------------------------------------
>UniRef100_A0A956UV73	89	0.383	6.966E-15	14	108	305	13	111	198
--------------NEEGITGLETAIILIAFVIVASVFAFVVLSTGLFSADRGKQTVLAGLEKASGNLEVRGSVsLQDVDTDGvidDTAPDVFIFNLGTAAGGRPVLVDPAVT----------------------------------------------------------------------------------------------------------------------------------------------------------------------------------------------------
>UniRef100_A0A842QWB7	89	0.296	6.966E-15	13	134	305	0	124	200
-------------MSRRGLTGLETAIILVAFVITSSAFAFVVLNMGALSAEQAQSVISSSIDESSAALQMDSEVIGtFANTTGaqsTICLTKATFYLRLSQGGTPIDMDDNRVVITYANPR---CHGSIYdsNGTVTTITP--------------------------------------------------------------------------------------------------------------------------------------------------------------------------
>UniRef100_UPI00210404C6	89	0.338	6.966E-15	14	143	305	5	131	228
--------------SHRGVSGLEAAIITIVIVIVAAALAFVVLNMGFSTTQKAKTTIVSSLSEASSALQVAGNVIGIGDTT-LSNIRVVSIPIKVASGGDSVNLQNTTASIKYMSNSK--EYDNIYSSALSGSAFSTYSNVTQA-----------------------------------------------------------------------------------------------------------------------------------------------------------------
>UniRef100_A0A497IY62	89	0.390	6.966E-15	14	77	305	7	70	243
--------------NKRGFTGLEAAIVLTAFVVVAAVFSYVVLNAGFFTTQKSKEVVHTGVEQATSSIELAGTVIGHG-----------------------------------------------------------------------------------------------------------------------------------------------------------------------------------------------------------------------------------
>UniRef100_A0A5N9G9V6	89	0.397	6.966E-15	7	74	305	5	72	350
-------KLLNRARDESGVTGLETAIILIAFVVVASVFAFTVLSTGIFSAERGKETIHAGLTGARSSMELKGSIV--------------------------------------------------------------------------------------------------------------------------------------------------------------------------------------------------------------------------------------
>UniRef100_A0A1G9AHJ8	88	0.294	9.391E-15	14	125	305	6	116	192
--------------NEDAFTGLEAAIVLIAFIVVAAVFSYVMLGAGFFATGEAQRSVQTGVAQASSNLELSGPVI-VAASNTDDEVAEISFFLRLAAGGASVDMKKVTFTVSTKDEMKTYGYTDVT-----------------------------------------------------------------------------------------------------------------------------------------------------------------------------------
>UniRef100_UPI0020337A8E	88	0.287	9.391E-15	17	110	305	9	100	193
-----------------GFTGLEAAIVLIAFVVVASVFAYVVLTAGILFSEESRSTVHQGIREAGSGLTVTGAIYGFSNTPG--MIDSVIVPVGLTAGGEPIDITTVSVRF--------------------------------------------------------------------------------------------------------------------------------------------------------------------------------------------------
>UniRef100_D5U1N2	88	0.370	9.391E-15	13	115	305	0	107	214
-------------MAKKGIVGIEAAIVLIAFVIVAAALAFVVINMGMYTTQKSKEVMQQGLNEATTALEVDGSVLGyvidtDAGAPVVPGIQYIYIPLKVSPGQLAVDFSSSKIDIVINLP---------------------------------------------------------------------------------------------------------------------------------------------------------------------------------------------
>UniRef100_A0A7C5X2X9	88	0.330	9.391E-15	12	111	305	10	108	221
------------RRARRGIVGIEAAIVLIAFVLVASALAFVVLNMGMFTTQKSKEVIARAYEESTRAIDIAGNVVAKTTAD-RSSLDLVAIPIKLTAGSRAVDLNKTAVAIT-------------------------------------------------------------------------------------------------------------------------------------------------------------------------------------------------
>UniRef100_A0A842LTB3	88	0.273	9.391E-15	11	138	305	1	125	227
-----------RRINRRGIVGIEAAIVLIAFVIVAAAFSFMVVNMGLTSTERSKEAIAQGLKESSCPLILDGTLLLKSGNTAD-NVTTIIIPLK-TLGVKYVPMWTNETVVS-LKIGTDVALANIYAGINHSINPTTMT----------------------------------------------------------------------------------------------------------------------------------------------------------------------
>UniRef100_A0A520JX98	88	0.246	9.391E-15	12	114	305	8	141	233
------------RKDTRAFTGLEAAIVLTAFVVVAAVFSYVMLNAGFFTTQKSKEVIHTGVEQATSSAQLTGNVIGHGwqygyvngsglwNTTGyrtyyawgysddsdkyqadTTNLTVVEFYVQLSAGEQPLSLASNQLTIGYSD----------------------------------------------------------------------------------------------------------------------------------------------------------------------------------------------
>UniRef100_I7L0E4	88	0.324	9.391E-15	0	102	305	0	101	238
MNMMKLLK------NEDAFTGLEAAIVLIAFIVVAAVFSYVMLGAGFFATQEAQRTVHTGSQQASSSLEIIGNVYGRTtnttvNATQQGYLEWIEFTVGNTAGGTPID----------------------------------------------------------------------------------------------------------------------------------------------------------------------------------------------------------
>UniRef100_A0A2D6GFA8	88	0.397	9.391E-15	7	74	305	5	72	355
-------KLLNRARDEGGVTGLETAIILIAFVVVASVFAFTVLSTGIFSAERGKETIHAGLTGARSSMELKGSIV--------------------------------------------------------------------------------------------------------------------------------------------------------------------------------------------------------------------------------------
>UniRef100_A0A7C0U0P0	88	0.391	1.266E-14	11	84	305	7	80	92
-----------RKTRRLGLTGLETAIILIAFVIVAAAFAFAVLNLGFASTQKSGEVLKAGLEEATSSIEPAGSVIAGGGLSGDTY----------------------------------------------------------------------------------------------------------------------------------------------------------------------------------------------------------------------------
>UniRef100_A0A2E8HNG6	88	0.333	1.266E-14	14	91	305	17	93	117
--------------NQRGITGLETAIVLFAFVVVASVFSFAVLNTRLLSSEKSIEATLGGLEETSAMLSLRGQVIVVAN-TGTTSVDSVKFT---------------------------------------------------------------------------------------------------------------------------------------------------------------------------------------------------------------------
>UniRef100_A0A9E4PD45	88	0.362	1.266E-14	12	80	305	18	86	156
------------RRSERGVTGLETAIILIAFVVVASVFAFTVLSTGIFAAERGKETVFAGLAQARGSIELKGSVIANGVPD--------------------------------------------------------------------------------------------------------------------------------------------------------------------------------------------------------------------------------
>UniRef100_B8GEH4	88	0.311	1.266E-14	14	106	305	6	96	196
--------------NEDAFTGLEAAIVLIAFVVVAAVFSYVVLGAGFFTTQKSQETVHTAVGQASSAVEIVGNVYGKGTAG--TSIGTVVFSIGLAAGATSVDINKT------------------------------------------------------------------------------------------------------------------------------------------------------------------------------------------------------
>UniRef100_A0A662CBG7	88	0.289	1.266E-14	13	115	305	0	106	200
-------------MAKRGLTGLETAIILVAFVITSSALAFIVLNMGFLSAERAQSVVAGSMSEASSALALDSGLIGsftnLTGPQSAVCLTKLTLYVRLAGGGEPIDMGEGELVVTYTNP---------------------------------------------------------------------------------------------------------------------------------------------------------------------------------------------
>UniRef100_A0A497JSF9	88	0.371	1.266E-14	14	134	305	3	119	205
--------------NKKGILGVESAIILIAFVIVAAAFSFMVVNMGLYATQKGRDVISQGVQEASTPLTLDGTIMIRGNSSGKVDAIIIPLK---TLGVKYVPMANQTTMVSLRVENHT-AYANIYNGINKTVDP--------------------------------------------------------------------------------------------------------------------------------------------------------------------------
>UniRef100_A0A7C0Z6S6	88	0.280	1.266E-14	7	143	305	1	135	212
-------RRVERRRGSRGIVGLEAAIVLIAFVIIAAAFSFMVVNQGLFATERGKTVIQEGLKQASTPLTVDGSIFVKTDSTGDKITDFV-IPLR-AFGVKYVAMWKNETVVT--LKIGSKAYADIYQGVDEDYDPtgKTLDELVTA-----------------------------------------------------------------------------------------------------------------------------------------------------------------
>UniRef100_A0A7J3QAL5	88	0.346	1.266E-14	8	111	305	1	101	213
--------KAQLKRARRGIVGIEAAIVLIAFVLVASALAFVVLNMGMFTTQKTKEVIARAYEESTRAIDIAGNVKAKVNNSKLV---LVAIPIKLTAGARPIDLNKTAVAIT-------------------------------------------------------------------------------------------------------------------------------------------------------------------------------------------------
>UniRef100_A0A662TDX4	88	0.272	1.266E-14	14	125	305	11	133	213
--------------SKKAITGIETAIILIAFVIVAAAFAFIILSMGFFAGERAKGVISGGLKEAASAIELDGSVIAyggrvtgsqgnftTSTTGTLNCVTSIVIYIKLSTGQQPMDLRVGRLTILY--ANTKTSIDNIY-----------------------------------------------------------------------------------------------------------------------------------------------------------------------------------
>UniRef100_UPI00228153A6	88	0.357	1.266E-14	22	133	305	1	109	221
----------------------ESAIVMIAFVIVAAALAFVVLNMGFSTTQKAKTTIGSSLGEASSSLEIAGKVTALGNVT-QAKLEVIGIPIKIASGGESVNLNAATAAVKYIS--NSVEYDNIYAGTLTEAT---------------------------------------------------------------------------------------------------------------------------------------------------------------------------
>UniRef100_A0A128A330	88	0.305	1.266E-14	12	143	305	7	137	230
------------RKTRRGVIGIESAIVMIAFVIVAAALAFVVLNMGFSTTQKAKTAISSSVTESSSALEIAGKVTGIGYVSG-SVLNATVIPLKVAGGGDAVSLDPALADIKYYS--NTVRYDNIYKsaCVLTSTTYTTVSSAVSA-----------------------------------------------------------------------------------------------------------------------------------------------------------------
>UniRef100_A0A3G1B1B3	88	0.338	1.266E-14	12	129	305	8	129	237
------------RQSHRGVIGVESAIVMIAFVIVAAALAFVVLNMGFSTTQKAKTTIGSGLTEASSSLTVAGKVTGTGCTTsaggcsSTPYLNVTSIPIKIASGGESVNLALATASVKYIS--NSIQYDNIYVGPL-------------------------------------------------------------------------------------------------------------------------------------------------------------------------------
>UniRef100_A0A9E4USU3	88	0.362	1.266E-14	12	80	305	18	86	363
------------RRSERGVTGLETAIILIAFVVVASVFAFTVLSTGIFAAERGKETVFAGLAQARGSIELKGSVIANGVPD--------------------------------------------------------------------------------------------------------------------------------------------------------------------------------------------------------------------------------
>UniRef100_A0A2I0NYH1	87	0.291	1.706E-14	11	105	305	1	96	190
-----------KKRNEDAFTGLEAAIVLIAFVVVAAVFSYVVLGAGFFTTQKAQETVYQSVEQSTSNIQMIGNVYGIGSGVGDSKsIVRLQFNLGLAPGAPSLDISK-------------------------------------------------------------------------------------------------------------------------------------------------------------------------------------------------------
>UniRef100_A0A0E3KTJ5	87	0.271	1.706E-14	12	125	305	8	122	196
------------RKDEKAFTGLESAIVLTAFVVVAAVFSYVILGAGFTTSDTAKATIDEGVKQTTSSFGLAGDVIAKS---SENKVNEIILTLQLTAGQSPVDIgvdsSEGMLIISYSDSAAYKANTTWT-----------------------------------------------------------------------------------------------------------------------------------------------------------------------------------
>UniRef100_A0A0E3QC01	87	0.252	1.706E-14	12	114	305	8	112	196
------------RKDDKAFTGLESAIVLTAFVVVAAVFSYVVLGAGFTTSDTAKKTIDEGVKQTTSSVELAGDVIA--RSGDNSKVDNITVTLQLTAGQAPVDIGNdskvGMLVVSYAD----------------------------------------------------------------------------------------------------------------------------------------------------------------------------------------------
>UniRef100_E1RJJ6	87	0.330	1.706E-14	18	115	305	9	106	207
------------------FTGLEAAIVLIAFVVVAALFSYVVLGAGFFTTQKAQETVYSGVGMASSSLEILGDVYGnsTGVGGTNAEIDGVMFVTGLTAGGSSIDFSRTT--ITYSNK---------------------------------------------------------------------------------------------------------------------------------------------------------------------------------------------
>UniRef100_A0A7C4D3N8	87	0.330	1.706E-14	14	141	305	7	141	222
--------------SKRGMVGIEAAIVLIAFVIVAAAFSFMVINMGLFSTQRGKETIQDSLQEASCPLTVDGTILiygktVSGDDNSTGGVSAIVIPLK-TLGVKYVPMQENRTVVTFtiTGGETSISYPNIYKGINNTVnSGWTLNDLV-------------------------------------------------------------------------------------------------------------------------------------------------------------------
>UniRef100_A0A842XNV4	87	0.271	1.706E-14	14	119	305	9	135	230
--------------DEKGFTGLEAAIVLTAFIVVAAVFSYMVLGAGFFSTEKAKAVVHTGVEKATSSAEVAGDVIGHGwqynNTGTNWTWYYYYnysdsgghtldstnltvveFQVQLTAGQSAMDM--NKVVISYSDSDTYV-----------------------------------------------------------------------------------------------------------------------------------------------------------------------------------------
>UniRef100_A0A2N0KSW7	87	0.388	1.706E-14	14	80	305	20	86	363
--------------SEKGVTGLETAIIMIAFVVVASVFAFTVLSTGIFSAERAKETVYAGLQQARGSIELKGSVIANGVPD--------------------------------------------------------------------------------------------------------------------------------------------------------------------------------------------------------------------------------
>UniRef100_A0A7C0XZS2	87	0.373	2.299E-14	11	85	305	2	76	80
-----------RRRFKRGITGIEAAIVMIAFVIVAAALAFVTLNMGMFTTQRTREVIHRGLGEASSALEVDGSVTALTDSSSKVYV---------------------------------------------------------------------------------------------------------------------------------------------------------------------------------------------------------------------------
>UniRef100_UPI00082BE7D5	87	0.297	2.299E-14	18	111	305	10	101	184
------------------FTGLEAAIVLIAFVVVAAVFSYMMLGAGFFTSQKSQEVVHTATSQTSSSVDLAGSVVVIG--GASDKLANATFYLQLTSGGTPVDLSRTAYAVT-------------------------------------------------------------------------------------------------------------------------------------------------------------------------------------------------
>UniRef100_A0A8A3S205	87	0.297	2.299E-14	18	111	305	10	101	184
------------------FTGLEAAIVLIAFVVVAAVFSYMMLGAGFFTSQKSQEVVHTATSQTSSSVDLAGSVVVIG--GASDKLANATFYLQLTSGGTPVDLSRTAYAVT-------------------------------------------------------------------------------------------------------------------------------------------------------------------------------------------------
>UniRef100_A0A847EJP9	87	0.284	2.299E-14	5	115	305	0	111	191
-----MFKKYLQAVKslhagQRGMTGLETAIILIAFVTVASVLAYSVLSAGIFSAERGKETVYSGLESAQSSLEVKGAVIGH--SADNIVLTTLTMKLGMAIQDERVD--ADSIHVTYLDE---------------------------------------------------------------------------------------------------------------------------------------------------------------------------------------------
>UniRef100_Q46B36	87	0.250	2.299E-14	12	115	305	8	115	201
------------RKDDKAFTGLESAIVLTAFVVVAAVFSYVVLGAGFTTSDTAKKTIDEGVKQTTSSVELAGDVIAKESTTTANTVDTLLVTLQLTAGQSPVDIGansdAGMLVVSYADS---------------------------------------------------------------------------------------------------------------------------------------------------------------------------------------------
>UniRef100_A0A8T7H5Y9	87	0.278	2.299E-14	14	117	305	6	105	203
--------------NEDAFTGLEAAIVLIAFVVVAAVFSYVVLGAGFFTTGEAQRVVHTGSQQASSSLEIIGNVYGY--SADKAKLDSIEFTVGNTAGGTPIDIT--QMLVTFTSGNQ-------------------------------------------------------------------------------------------------------------------------------------------------------------------------------------------
>UniRef100_A0A7C2ZNK9	87	0.339	2.299E-14	15	126	305	7	106	220
---------------RRGIVGIEAAIVLIAFV---------ALNMGFYTTQRSKEVMSAGLSQASSSLEVDGSVLAVVDNQK--KLECMVIPIRLSAGQKEVDLTPSKTAIALWVIDK-AAFTNIYK----------------------------------------------------------------------------------------------------------------------------------------------------------------------------------
>UniRef100_A0A832ZKN7	87	0.352	2.299E-14	11	115	305	5	108	220
-----------KSKRKKGIVGIEAAIVLIAFVLVASALAFVVLNMGMFTTQKSKEVIARAYEESTRALDISGNVVASVDIN-NRWLELVAIPIKLTSGARPIDLDKTAISITIIRP---------------------------------------------------------------------------------------------------------------------------------------------------------------------------------------------
>UniRef100_UPI001BD9BF1D	87	0.306	2.299E-14	14	105	305	6	103	227
--------------NEDAFTGLEAAIVLIAFIVVAAVFSYVMLGAGFFATQEAQRTVHTGSQQASSSLEIIGSVYGMNDNAGkvgeehLQHLQYIEFTIGNTAGGTPIDVTQ-------------------------------------------------------------------------------------------------------------------------------------------------------------------------------------------------------
>UniRef100_A0A2E6WS33	87	0.287	2.299E-14	0	116	305	0	129	229
MQFFKNLKNFSR--DNSGVTGLETAIILIAFVVVAAVFAFTVMTTGLFSTEKAKTTAQAALTEASSSFIIKGPVLAKCSPGvvpidcevdanpigkAEEFISRISFTIALSSGADQQTLDESELAFIYSDEN--------------------------------------------------------------------------------------------------------------------------------------------------------------------------------------------
>UniRef100_A0A2E6WS32	87	0.283	2.299E-14	14	133	305	12	126	232
--------------DNSGITGLETAIILIAFVVVAAVFAFTVMTTGLFSTEKAKTTAQAALTEASSSFIIKGAVTARANI-VDGAMSSISFNIALASGADQQTMDPGELSFLWTDDNNSFA----TNGDVPSGT---------------------------------------------------------------------------------------------------------------------------------------------------------------------------
>UniRef100_A0A2I0P6D8	87	0.290	3.098E-14	14	127	305	6	120	188
--------------NEDAFTGLEAAIVLIAFVVVAAVFSYVVLGAGFFTTGEAQRVVHTGSQQASSSLEIIGNVYGHATASSSSMVlTSIEFTVGNTAGGTAIDIS--QMLVTYTCEgiSDVIEYENSTKG---------------------------------------------------------------------------------------------------------------------------------------------------------------------------------
>UniRef100_A0A2I0PW59	87	0.318	3.098E-14	15	102	305	7	93	192
---------------EQAFTGLEAAIVLIAFIIVASVFAYVVLGAGFLTTEKAQESVHAGIQQTTSAVQPSGELSVQADGAGTG-INTITFYLQLAAGGTGVD----------------------------------------------------------------------------------------------------------------------------------------------------------------------------------------------------------
>UniRef100_A0A2E9TE18	87	0.333	3.098E-14	14	76	305	10	72	196
--------------RHRGITGLETAIIVIAFVVVASAFAFTVLSTGVFSAERSKDTVYAGLSEVRSSLATRGSFVAF------------------------------------------------------------------------------------------------------------------------------------------------------------------------------------------------------------------------------------
>UniRef100_A0A550H9K7	87	0.327	3.098E-14	13	115	305	0	106	200
-------------MSRRGLTGLETAIILVAFVITSSAFAFVVLNMGQLSAEQAQSVISSSIDETSSALLMDTDIIGtfsnITGAQSTICLTKATFYVRLSQGQTPVDMDDSKVVITYTNP---------------------------------------------------------------------------------------------------------------------------------------------------------------------------------------------
>UniRef100_UPI001E3E7539	87	0.256	3.098E-14	12	115	305	8	116	202
------------RKDDKAFTGLESAIVLTAFVVVAAVFSYVVLGAGFTTSDTAKKTIDEGVKQTTSSVELAGDVVATcTDPTASATVNTIIVTLQLTAGQSPVDIgvdsGAGMLVVSYADS---------------------------------------------------------------------------------------------------------------------------------------------------------------------------------------------
>UniRef100_A0A831PGJ4	87	0.285	3.098E-14	14	104	305	16	104	204
--------------RQEGFTGLEAALVLVAFVVVAGIFSFTVLGSGFFTTQKAQKTIVTGVDQSTSTLHVVGDVYGI--SDGNGHIDEFWFTLGTAAAGKGVDLS--------------------------------------------------------------------------------------------------------------------------------------------------------------------------------------------------------
>UniRef100_A0A3R7EGD8	87	0.380	3.098E-14	15	127	305	9	117	209
---------------RKGILGVESAIILIAFVIVAAAFSFMVVNMGLFATQRGRDTISQGVQEASTPLMLDGSIMIRGSSSGNVSVIIIPLK---TLGVKYVPMANETTVVSLRVENHT-AYANIYTG---------------------------------------------------------------------------------------------------------------------------------------------------------------------------------
>UniRef100_A0A835S606	87	0.306	3.098E-14	13	136	305	9	129	238
-------------HSHRGVIGMEAAIVLIAFVIVAAALAFVVLNMGFATTQKAKTSIISSLGQASSSLAISGKVTAVANVT-DGVINATIIPIRITAGGDSINLDNATVSLKYIS--NSVEYDNILTATISDVTFGN------------------------------------------------------------------------------------------------------------------------------------------------------------------------
>UniRef100_A0A842P6E9	87	0.397	3.098E-14	8	75	305	3	70	293
--------RKSLRKDKRGFTGLEAAIVLTAFVVVAAVFSYVVLNAGFFTTQKAKEVIHTGVESATSSLAVAGNVIG-------------------------------------------------------------------------------------------------------------------------------------------------------------------------------------------------------------------------------------
>UniRef100_A0A7C3BWY7	87	0.414	3.098E-14	17	86	305	1	70	522
-----------------GITGLETAIILIAFVVVAAVFAYTVLSAGLFSSQKSEQAVHSGLEEAQSTLEVKGSVSVVGRAELNDCDY--------------------------------------------------------------------------------------------------------------------------------------------------------------------------------------------------------------------------
>UniRef100_A3CVA3	86	0.285	4.173E-14	14	104	305	6	94	193
--------------SEAGFTGLEAAIVLIAFVVVAAVFAYVVLGAGILFSEESRSVVHQGIQEAGSSLTVTGCVYGVSSTPG--IIHSIIVPVGLTAGSEPIDIT--------------------------------------------------------------------------------------------------------------------------------------------------------------------------------------------------------
>UniRef100_UPI00064E742D	86	0.300	4.173E-14	18	115	305	9	106	207
------------------FTGLEAAIVLIAFVVVAALFSYVVLGAGFFTTQKAQETVYSSVGMASSSMEILGDIYGNSTGDGgvNAEIDGVMFVTGLTAGGSSIDFSRTT--ITYSNK---------------------------------------------------------------------------------------------------------------------------------------------------------------------------------------------
>UniRef100_A0A2H1FDK9	86	0.347	4.173E-14	12	126	305	7	118	230
------------RKTRRGVIGIESAIVMIAFVIVAAALAFVVLNMGFSTTQKAKTAISSSVTEASSALEIAGKVTGIGYVSG-GVLNATVIPLKVAGGGDAVSLDPTLADIKYYS--NTIRYDNIYK----------------------------------------------------------------------------------------------------------------------------------------------------------------------------------
>UniRef100_A0A2H1FDJ2	86	0.347	4.173E-14	12	126	305	7	118	230
------------RKTRRGVIGIESAIVMIAFVIVAAALAFVVLNMGFSTTQKAKTAISSSVTEASSALEIAGKVTGIGYVSG-GVLNATVIPLKVAGGGDAVSLDPTLADIKYYS--NTIRYDNIYK----------------------------------------------------------------------------------------------------------------------------------------------------------------------------------
>UniRef100_A0A946MQ96	86	0.330	4.173E-14	14	105	305	11	119	234
--------------DNKGITGLETAIILIAFVVVASVFAYTVLSAGIFSSEKGKEAVYEGLDEASSGLVLLgmpslytpddlylyGEVPAAGTKATNTgaAVARVDFVVGLAASnGTPMDLSP-------------------------------------------------------------------------------------------------------------------------------------------------------------------------------------------------------
>UniRef100_A0A2V3JNY5	86	0.195	4.173E-14	14	120	305	10	145	243
--------------DERAFTGLEAAIVLTAFVVVAAVFSYVVLGAGFFTSEKSKEVIHTGVDQATSSLEIGGYIAGHGwtygkvdsdgiwnasgdyysyyawgnstatkNKENTTGLNLVEIQVELAAGQNPVDM--DKIVVSYSDVDTYVA----------------------------------------------------------------------------------------------------------------------------------------------------------------------------------------
>UniRef100_A0A8T4DEX0	86	0.363	4.173E-14	12	77	305	8	73	324
------------RKDKKGFTGLEAAIVLTAFVVVAAVFSYVVLNAGFFTSEKSKEVVHTGVEQVTTSCELAGNVIGHG-----------------------------------------------------------------------------------------------------------------------------------------------------------------------------------------------------------------------------------
>UniRef100_A0A382FBV9	86	0.380	5.621E-14	14	97	305	15	95	98
--------------DDRGITGLETAIILIAFIVVAAVFAFTVMTTGLFSTEKAKTTAQAGIAEASSTFAPKGAIIATSN---LTSVQTFQFQVTLATG---------------------------------------------------------------------------------------------------------------------------------------------------------------------------------------------------------------
>UniRef100_A0A498H168	86	0.271	5.621E-14	14	116	305	3	101	192
--------------RDDGFTGLEAAIILIAFVVVASVFSYMVLGTGFIAIQNTQQVVHDEVQQASSSLKATGSIYGFSQDG--VHVQRICIPVGLAAGGGAVDISTA--AVRFLSRN--------------------------------------------------------------------------------------------------------------------------------------------------------------------------------------------
>UniRef100_A0A101GR10	86	0.291	5.621E-14	15	110	305	17	110	203
---------------ETGFTGLEAAIVLIAFVIVAAVFAYVVLTTGILFSGESQSTIHQGIREAGSSVTVTGMVYGVSNTPG--YIDSVIVPVGLTAGSEPIDFATVSVRF--------------------------------------------------------------------------------------------------------------------------------------------------------------------------------------------------
>UniRef100_A0A520JX99	86	0.281	5.621E-14	14	114	305	3	110	213
--------------DKRGFTGLEAAIVLTAFVVVAAVFSYVVLNAGFFTTQKSKEVVHTGSMLYTTSAELTGSVIGYSLTqsgdiltvaSGGTRLNATRFYLQLTAGENPIDME--GLTISYLD----------------------------------------------------------------------------------------------------------------------------------------------------------------------------------------------
>UniRef100_A0A8T5ABB6	86	0.300	5.621E-14	8	141	305	1	136	213
--------RKNLFRSKRGMVGIEAAIVLIAFVIVAAAFSFMVINMGLFSTQRGKETIQDALQEASCPLTVDGALQVKGNSSSGVSAIVIPLK---TLGVKYVPMEANRTVVT-LSIVGKVTYPNIYGGIddatinATSVDFDKLVDAI-------------------------------------------------------------------------------------------------------------------------------------------------------------------
>UniRef100_A0A7J3VNJ1	86	0.339	5.621E-14	15	128	305	0	112	228
---------------RRGILGIESAIVMIPFVVVAAALAFVVLNAGFGTTQKSKTTISEGLASATGAVEVAGIVTGNNRvSDNPERIEFYSIPIKLASGANAVNLQKELTAIRYFS--NTIAYDNIYVGT--------------------------------------------------------------------------------------------------------------------------------------------------------------------------------
>UniRef100_A0A2E6WS73	86	0.263	5.621E-14	0	116	305	0	130	232
MPKMNFLKQFSR--DNSGITGLETAIILIAFVVVAAVFAFTVMTTGLFSTEKAKTTAQAALTEASSSFILKGAItakcelnlagdacdndAAVAGGTATPYINQIAFQIALASGADQQTMIPGEMAFIYSDSN--------------------------------------------------------------------------------------------------------------------------------------------------------------------------------------------
>UniRef100_A0A7K4BQV0	85	0.306	7.572E-14	17	104	305	9	94	193
-----------------GFTGLEAAIVLIAFVVVAAVFAYVVLGAGIVFSEESRSTVHQGIREAGSSLTVIGGVYGVSDN--LERIDAIIIPVGLTAGSEPIDIT--------------------------------------------------------------------------------------------------------------------------------------------------------------------------------------------------------
>UniRef100_UPI001C328352	85	0.306	7.572E-14	17	104	305	9	94	193
-----------------GFTGLEAAIVLIAFVVVAAVFAYVVLGAGIVFSEASRSTVHRGIQEAGSSLTVIGGVYGV--SGNLERIDAIIIPVGLTAGSEPIDIT--------------------------------------------------------------------------------------------------------------------------------------------------------------------------------------------------------
>UniRef100_A0A1G9AHV1	85	0.305	7.572E-14	17	111	305	13	106	198
-----------------GFTGLEAAIVLIAFVVVAAVFGYVVLTMGLLFSGESQSTIHQGIRQAGSACMVSGTVYGVSSPPYD-YLNSIIIPIKLTSGSEPIDMTTVSLRLT-------------------------------------------------------------------------------------------------------------------------------------------------------------------------------------------------
>UniRef100_UPI0020BD9F8F	85	0.260	7.572E-14	11	110	305	12	109	203
-----------RSMPEAGFTGLEAAIVLIAFIVVVAVFSYTVLTAGFLFTGESQSVVHQGVRQAGSACTVAGTVYGVSSTP--DYVDSIIIPVRLTADGEPIDITTVSVRI--------------------------------------------------------------------------------------------------------------------------------------------------------------------------------------------------
>UniRef100_A0A2H1FDW2	85	0.314	7.572E-14	5	125	305	0	117	233
-----MRPRSRSRKTRRGVIGIESAIVMIAFVIVAAALAFVVLNMGFSTTQKAKTAISSSVTEASSALEIAGKVTGFGDIAHSQ-LNATVVPLKVAGGGDAVSLDPTLTDIKYYS--NSVRYDNIF-----------------------------------------------------------------------------------------------------------------------------------------------------------------------------------
>UniRef100_Q2FUM4	85	0.311	1.020E-13	14	103	305	2	90	170
--------------KETAFSGLEAAIVLIAFVVVAAVFSYVMLGAGFFATQKSQEVTYSGMKQATSNLILDGMIYGSYSKGGSG-LAQLYFYVKVPEGGETQDL---------------------------------------------------------------------------------------------------------------------------------------------------------------------------------------------------------
>UniRef100_B8GGI7	85	0.287	1.020E-13	18	111	305	4	96	186
------------------FTGLEAAIVLIAFVVVSAVFSYMVLSAGFYATQKVQEVVHAGVDQTGSTLQISGDVYGSADSPG-GPVTMLTIMLKNGVPYGSVDLNKTTFIIS-------------------------------------------------------------------------------------------------------------------------------------------------------------------------------------------------
>UniRef100_A0A101IV97	85	0.285	1.020E-13	13	103	305	0	90	190
-------------MDEDGFTGLESAIILIAFVVVGAVFSHVIISAGMGISDDAGSKVHEGLSRAGSSLVVAGSIYAVDLNDDPKIAEGILVPIRLLPGSDPVDL---------------------------------------------------------------------------------------------------------------------------------------------------------------------------------------------------------
>UniRef100_A0A833EAP0	85	0.357	1.020E-13	16	123	305	4	111	208
----------------RGIVGIEAAIVLIAFVLVASALAFVAINMGMFASQKSKEVMAKAYEASTRALDVAGSAIAKVDTASEQVV-MVYVPVKLAAGASPIDLNKTVVSVLIQKPNEtGVAIAD-------------------------------------------------------------------------------------------------------------------------------------------------------------------------------------
>UniRef100_F3KJ35	85	0.350	1.020E-13	27	134	305	0	111	216
---------------------------MIAFVIVAAALAFVVLNMGFSTTQKAKTVTISSLEEASSAMEISGTIFGIGCissSAGCDTIQKINATVIPikiAPGGQLVNFSPEVTAIRFLSKN--VEYTNIYAGTITADDY--------------------------------------------------------------------------------------------------------------------------------------------------------------------------
>UniRef100_A0A497FRQ2	85	0.385	1.020E-13	14	138	305	10	133	227
--------------NRKGTFSVEAAIILISFAVIASALAFVIINMGFFAAQKTKSTMETGIQEASSALELDGSILAYVEQNSSDvpKVKYIIIPVKTSVARASIDFSANNFIISVTLKDKV--LVNVYNGTLSSI-PDKLD----------------------------------------------------------------------------------------------------------------------------------------------------------------------
>UniRef100_UPI000836CD6E	85	0.276	1.020E-13	11	158	305	2	159	229
-----------KLTKRRGVLGVESAIVMIAFVIVAASLAFVVLNTGFSTTQQAKETIMAGLEESGSSIQLSGSVTGiytVDDSNGNAKLNALTIPIKIATAGNPINLDEAnsqvkvqTNAMSYAD-----ILKNTYPGSTMYTSTSALltaAEGTHFTGNPLaaTALNSDTTAG--------------------------------------------------------------------------------------------------------------------------------------------------
>UniRef100_A0A843L8W3	85	0.263	1.373E-13	17	111	305	7	99	129
-----------------GFTGLEAAIVLIAFVIVAAVFGFVILQAGFTSAQQGQSVIHDGMEQAGSSCMVTGIVYGISTRPG--VVESFVVPVGLTAGNEPIDMATVSVRFT-------------------------------------------------------------------------------------------------------------------------------------------------------------------------------------------------
>UniRef100_A0A2I0NLR1	85	0.307	1.373E-13	15	105	305	0	89	189
---------------EDAFTGLEAAIVLIAFVVVAAVFSYVMLGAGFFAAGEAQQVVHTGSEQASSSLEIIGNVYGYSTTAG-TELESIQFTVGNTAGGTPIDITQ-------------------------------------------------------------------------------------------------------------------------------------------------------------------------------------------------------
>UniRef100_A0A7C3G0X3	85	0.330	1.373E-13	15	114	305	15	110	191
---------------QRGMTGLETAIILIAFVTVASVLAYSVLSAGIFSAERGKATVYQGLASAQATMSIQGSVLGLSPNG--TKLEQIQFSVALMLEDENVDM--NSVVINYFD----------------------------------------------------------------------------------------------------------------------------------------------------------------------------------------------
>UniRef100_UPI001BD9D5E3	85	0.275	1.373E-13	14	122	305	6	114	195
--------------NEDAFTGLEAAIVLIAFIVVAAVFSYVMLGAGFFATGEAQRVVDTGVAQASSAVELSGPVIVQASSTDGGSVGSVKFFLQLAAGGAPVDMKKVTFTVATAKEMKTYTYA--------------------------------------------------------------------------------------------------------------------------------------------------------------------------------------
>UniRef100_UPI000FFE69B4	85	0.307	1.373E-13	18	134	305	25	130	202
------------------FTGLEAAIILIAFIVVASVFSFVVLGSGFFATQKSQEVIHAGIEQSGNALALGGTVVCQGDPSG-GKVGKVEINLETASKGTGVD----MTRVSY-----RIALHDV-LLTIPPGDP--------------------------------------------------------------------------------------------------------------------------------------------------------------------------
>UniRef100_A0A956UW65	85	0.296	1.373E-13	14	120	305	13	137	208
--------------NEEGITGLETAIILIAFVIVASVFAFVVLSTGLFSADRGKQTVLAGLEKASGNVEVRGSvslqdvgtVAAPTTPDGAIgeaggpSVDVFIFNLGTAAGGRPVLIDPavttNTMVINIVDSGARVA----------------------------------------------------------------------------------------------------------------------------------------------------------------------------------------
>UniRef100_A0A128A329	85	0.305	1.373E-13	12	143	305	7	137	230
------------RKTRRGVIGIESAIVMIAFVIVAAALAFVVLNMGFSTTQKAKTAISSSVTESSSALEIAGKVTGIGYVSG-SVLNATVIPLKVAGGGDAVSLDPALADIKYYS--NTVRYDNIYKsaCVLTSTAYTTVSSAVDA-----------------------------------------------------------------------------------------------------------------------------------------------------------------
>UniRef100_UPI0021FF104F	85	0.257	1.373E-13	6	131	305	2	131	239
------LQRKGTRHSHRGVIGVESAIVMIAFVIVAAALAFVVLNMGFTTSQKAKTVTLAGLEESTSAMKIAGSITAIGCinvNSGCGVVQKINattIPLKISESGNSINFASDVVSISYITK--SIQYNNIYAGAITS-----------------------------------------------------------------------------------------------------------------------------------------------------------------------------
>UniRef100_A0A662U8N0	84	0.414	1.849E-13	7	76	305	5	74	76
-------KRRRRSFGRRGIVGIESAIVMIAFVIVAAALAFVVLNMGFFTTQQSRAAIQRGLGEASSALELDGTVVAH------------------------------------------------------------------------------------------------------------------------------------------------------------------------------------------------------------------------------------
>UniRef100_A0A382UUX0	84	0.469	1.849E-13	10	75	305	9	74	76
----------NLYSDRKGITGLETAIILIAFIVVAAVFAFTVMTTGLFSTEKAKTTAQAGIAEASSTFAPKGGVIA-------------------------------------------------------------------------------------------------------------------------------------------------------------------------------------------------------------------------------------
>UniRef100_A0A1V4ZN01	84	0.276	1.849E-13	18	111	305	11	103	191
------------------FTGLEAAIVLIAFVVVAAVFSYVVLGAGYYATQKSQESVYKSVEQATSNIQLVSQIYAISGNA-TSGIEKIKFSIGLAPGAPSMDINKMTIVYS-------------------------------------------------------------------------------------------------------------------------------------------------------------------------------------------------
>UniRef100_UPI0020BF73C5	84	0.306	1.849E-13	14	124	305	6	114	192
--------------NEDAFTGLEAAIVLIAFIVVAAVFSYVMLGAGFFATGEAQRVVQTGVAQASSNLELSGPVIVTA--SSTTGLGKISFFLQLAAGGASVDMKKVTFTVATSTDMKTYQYGDV------------------------------------------------------------------------------------------------------------------------------------------------------------------------------------
>UniRef100_A0A843KUQ5	84	0.244	1.849E-13	17	110	305	9	100	193
-----------------GFTGLEAAVVLLAFVIVAAVFGFVVLQAGFSSAQRGQSVIHDGIRQAGSSCMVAGIVYGISATPGF--VESILVPVGLTAGSEPIDIATVSVRF--------------------------------------------------------------------------------------------------------------------------------------------------------------------------------------------------
>UniRef100_A0A2I0NRG2	84	0.279	1.849E-13	17	102	305	12	95	196
-----------------GFTGLEAAIVLIAFVIVAAIFAYVVLTAGILFSEESQSTVHQGVHEAGSSIALAGTVYGVSKTRE--SIDYILIPIELTAGGEPID----------------------------------------------------------------------------------------------------------------------------------------------------------------------------------------------------------
>UniRef100_A0A8T5A5G5	84	0.368	1.849E-13	15	134	305	8	128	233
---------------RRGIIGIEAAIILIAFVIIAAAFAFMAINMGLFATQRSKDTISQGLREASSPLQVDGNVFIRVVNDDL----KINATIIPlrAMGVKYVPVGQNETVVSlsiVSSNGNSKAYANIYYGVNASYNP--------------------------------------------------------------------------------------------------------------------------------------------------------------------------
>UniRef100_A0A2D6GE91	84	0.375	1.849E-13	14	77	305	12	75	350
--------------QERGVTVLETAIIMIAFVVVASVFAFTVLSSGIFAAERGKETIHAGLKGARSSLEVKGSVVATG-----------------------------------------------------------------------------------------------------------------------------------------------------------------------------------------------------------------------------------
>UniRef100_I7KDG8	84	0.297	2.489E-13	14	124	305	6	114	192
--------------NEDAFTGLEAAIVLIAFIVVAAVFSYVMLGAGFFATGEAQRVVDTGVAQASSAVELSGPVIVNGSADGNVTD--IRFFLQLAAGGAPVDMQKVIFTVSTAKNMTTYQYANV------------------------------------------------------------------------------------------------------------------------------------------------------------------------------------
>UniRef100_I7LN98	84	0.255	2.489E-13	17	110	305	11	102	197
-----------------GFTGLEAAIVLIAFVVVASIFSYTVLAAGFHFSGESQSVIHQGIQQAGSSCTVAGTVYGVSTSPE--SLRYIIIPIGLTAGGEPIDITTVSVRI--------------------------------------------------------------------------------------------------------------------------------------------------------------------------------------------------
>UniRef100_UPI001BDA93FA	84	0.255	2.489E-13	17	110	305	11	102	197
-----------------GFTGLEAAIVLIAFVVVASIFSYTVLAAGFHFSGESQSVIHQGIQQAGSSCTVAGTVYGVSTSPE--SLRYIIIPIGLTAGGEPIDITTVSVRI--------------------------------------------------------------------------------------------------------------------------------------------------------------------------------------------------
>UniRef100_A0A8J7W657	84	0.240	2.489E-13	12	115	305	1	99	201
------------KKNENAFTGLEAAIVLIAFVVVAAVFSYVMLGAGFFTAQKSQEVVHTGIGQAASSIEVVGDVIG---EGVPAHLNTTRFAIHLTSGMNEMNIS--AMRVTYSDP---------------------------------------------------------------------------------------------------------------------------------------------------------------------------------------------
>UniRef100_A0A382NRG9	84	0.393	2.489E-13	14	79	305	18	83	209
--------------EQSGITGLETAIVLIAFVVVAAVFAFTVLTTGLFTSEKAKETTLAGVASVSSTLSVRGSVTAIGGP---------------------------------------------------------------------------------------------------------------------------------------------------------------------------------------------------------------------------------
>UniRef100_D9PZ88	84	0.362	2.489E-13	12	136	305	2	124	211
------------RRSRRGMVGIDTAIILIAFVLVAAAVAFVVLDMGMTSAQKAKQTMESGLQESSTALQVDGNVMAYVNSNGEVQDVFIPLGVTP--GTGYVSFAPSLMEVSIITP--SGSYANIYRGVsnLLEMNPST------------------------------------------------------------------------------------------------------------------------------------------------------------------------
>UniRef100_UPI0020C11313	84	0.288	2.489E-13	14	112	305	6	107	218
--------------NEDAFTGLEAAIVLIAFIVVAAVFSYVMLGAGFFATQEAQRTVHTGSQQASSSLEIIGNIYGKTtatteKSTANAHLQYILFSVGNTAGGAPIDIT--SMVVTF------------------------------------------------------------------------------------------------------------------------------------------------------------------------------------------------
>UniRef100_A0A7C7IB38	83	0.403	3.350E-13	10	66	305	10	66	67
----------NLGTDQRGITGLETAIVLIAFVVVASVFAFAVLSTGLLSSEKSKETVLGGLEETSST----------------------------------------------------------------------------------------------------------------------------------------------------------------------------------------------------------------------------------------------
>UniRef100_A0A842XPE5	83	0.400	3.350E-13	13	77	305	0	64	104
-------------MERKGFTGLETGIVLTAFVVIAAVFAYVVLNAGFFSVQRTEEVIHTGIKQVTSSAELSGDVIGHG-----------------------------------------------------------------------------------------------------------------------------------------------------------------------------------------------------------------------------------
>UniRef100_A0A117MEX2	83	0.293	3.350E-13	12	102	305	1	92	195
------------KKNENAFTGLEAAIVLIAFVVVAAVFSYVMLGAGFFTAQEAQTVVHTGMGQASSSIEVLGEVYGFnGTSTENSSIVNITYTIGLTSGNTPMD----------------------------------------------------------------------------------------------------------------------------------------------------------------------------------------------------------
>UniRef100_A0A0N7JD54	83	0.364	3.350E-13	16	111	305	4	96	210
----------------RGIVGIEAAIVLIAFVLVASALAFVAINMGMFASQKSKEVMAKAYESSTRALDIAGDAIAKVDTA-TSTVTMVYVPIKLTAGTSPIDLSK--TVVS-------------------------------------------------------------------------------------------------------------------------------------------------------------------------------------------------
>UniRef100_A0A2E7G5H3	83	0.278	3.350E-13	0	116	305	0	130	229
MQFLKSLKNFSR--DNSGVTGLETAIILIAFVVVAAVFAFTVMTTGLFSTEKAKTTSQAALTEASSSFILKGSVTATCAAGagplgckkdlapvgvADEYVESITFTIALAIGAEQQRIDDESVfAIHYFDEN--------------------------------------------------------------------------------------------------------------------------------------------------------------------------------------------
>UniRef100_A0A8E7EK63	83	0.313	4.508E-13	18	103	305	6	89	164
------------------FTGLEAAIVLIAFVVVAAVFSYVMLGAGFFATQKSQEVTYSGVKQATSNVVLDGQLYGTYSAG--TGLTELTFYIRVPEGGESVQL---------------------------------------------------------------------------------------------------------------------------------------------------------------------------------------------------------
>UniRef100_A0A7C3FYT4	83	0.342	4.508E-13	10	114	305	5	105	186
----------NLHRAQKGMTGLETAIILIAFVTVASVLAYSVLSAGIFSAERGKATVYQGLESAQATMEVQGSVLGLSPNQSE--MEQVVFSVGLTMQDERVDM--NTVVINYFD----------------------------------------------------------------------------------------------------------------------------------------------------------------------------------------------
>UniRef100_A0A7K3Y1X8	83	0.250	4.508E-13	15	110	305	7	100	194
---------------ENGFTGLEAAIVLIAFVVVASIFSYTVLGAGFHFSGESQSIIHQGIRQAGSSCTVTGTVYGVSDSPK--SLKYIIIPIGLTTGGEPIDITTMSVRI--------------------------------------------------------------------------------------------------------------------------------------------------------------------------------------------------
>UniRef100_UPI00064EB3C7	83	0.297	4.508E-13	17	117	305	9	105	195
-----------------GFTGLEAAIVLIAFVVVASVFAFSVIGAGYFATQQTQSTAYTALQQTGSTLEVLGYVHGIKRADDE--IGAIQFNVGLAPGGKYIDFSK--MVLTWTTRDE-------------------------------------------------------------------------------------------------------------------------------------------------------------------------------------------
>UniRef100_A0A8T6NCZ3	83	0.333	4.508E-13	11	143	305	1	132	224
-----------KTNSRRGVMGIEAALVLIAFVIVAAALSFVVLNMGFSSTQKAKETVTKGIEEASQAIQIAGKVMSAADVPKSQ-VNATQFPIKVVAGGHGVNL--NATLATLRFNTGTTQYDNLLKrsCVLTSTTYNNLATAMSA-----------------------------------------------------------------------------------------------------------------------------------------------------------------
>UniRef100_UPI00082A078F	83	0.385	4.508E-13	11	103	305	2	97	231
-----------KLTKRRGVLGVESAIVMIAFVIVAASLAFVVLNTGFSTTQQAKETIMSGLEESASNVQISGSVagVYTVDAGGDSaKLDVISVPLKISSGSNPVNL---------------------------------------------------------------------------------------------------------------------------------------------------------------------------------------------------------
>UniRef100_A0A843C831	83	0.304	4.508E-13	6	140	305	3	140	238
------IRKGHRK-SHRGVIGVESAIVMIAFVIVAAALAFVVLNMGFSTTQKAKTTIVSSLGEASSSLQISGKVKGIGCTSSTKgcstpYLNATVVPLKIASGGDSVNLQLSTASVKYISNSK--SFDNIYQGPLaATSTYANVTAA--------------------------------------------------------------------------------------------------------------------------------------------------------------------
>UniRef100_A0A832U1H5	83	0.367	6.067E-13	10	77	305	3	70	71
----------NLFKNNKGFTGLEAAIVLVAFVVVAAVFSYVMLGAGFYTTQKSQEVVHTGVAQASSSVELSGDIIAAG-----------------------------------------------------------------------------------------------------------------------------------------------------------------------------------------------------------------------------------
>UniRef100_A0A0X3BNF1	83	0.275	6.067E-13	0	123	305	0	131	218
MSMMKLLK------NEDAFTGLEAAIVLIAFIVVAAVFSYVMLGAGFFATQEAQRTVHTGSQQASTSLEIIGNIYGTTTSTTasssiNAHLKYIEFTVGNTAGGTPLDISQmlvtfvcgeKSEVITYDEEKSIVGSSN-------------------------------------------------------------------------------------------------------------------------------------------------------------------------------------
>UniRef100_A0A947JEU6	83	0.327	6.067E-13	17	129	305	0	108	366
-----------------GIVGLEAAIVLIAFVIIAAAFSFMVVNQGLFATERGKTVIQEGLKQASTPLTMDGSTFVRTMEGGDG-VDVIVIPVR-AFGVKYVAMWKNETVVS--LKVGKSAWANVYGGVL-------------------------------------------------------------------------------------------------------------------------------------------------------------------------------
>UniRef100_E1REQ2	82	0.304	8.163E-13	17	121	305	9	109	195
-----------------GFTGLEAAIVLIAFIVVASVFAFSVIGAGYFATQQTQSTAYTALQQTGSTLEILGYVHGIKRADDE--IGAIQFNVGLAPGGKYIDFSK--MVLTWTTRDEIRTY---------------------------------------------------------------------------------------------------------------------------------------------------------------------------------------
>UniRef100_UPI001AE89775	82	0.302	8.163E-13	18	111	305	17	112	213
------------------FTGLEAAIVLIAFVVTASIFSYVILGAGFFATQKAQDVVYTSVGQTSSSIEVMGDVYGNSTTVGgvDAKMDGLRFVLGLTAGGSPVDFASTTMTFS-------------------------------------------------------------------------------------------------------------------------------------------------------------------------------------------------
>UniRef100_A0A497EQQ4	82	0.461	1.098E-12	14	78	305	3	67	79
--------------RKKGVVGIESAIVLIAFVIVAAALAFVVLNMGFFTTQRSKQVISSGLGEASSALEIDGSIVAHVD----------------------------------------------------------------------------------------------------------------------------------------------------------------------------------------------------------------------------------
>UniRef100_A0A7K4AZK6	82	0.322	1.098E-12	14	103	305	2	89	171
--------------KESAFSGLEAAIVLIAFVVVAAVFSYVMLGAGFFATQKAQEVTYSGMKQATSNLIMDGMIYGS--YDKTNGLKALYFYVKVPEGGETQDL---------------------------------------------------------------------------------------------------------------------------------------------------------------------------------------------------------
>UniRef100_A0A497EPW2	82	0.327	1.098E-12	49	152	305	0	105	173
-------------------------------------------------TQRSKQVISSGLGEASSALEIDGSIVAHVD-TSAKNITYIVIPVKLASGQHEVDLTPGKTTIAYWSPNKGIALTDIYNATLETGtytDPSQVASEMSPDENNTVLAN--------------------------------------------------------------------------------------------------------------------------------------------------------
>UniRef100_A0A117LUA2	82	0.307	1.098E-12	23	119	305	0	101	174
-----------------------AAIVLIAFVVVAAVFSYVVLGAGFFTTQKSQEVVHTGVAQASSNVEISGPVIAKAST--TDQLASVSFYLQLAAGGTAVDMdkvtytvSSTTEAISYDVSDTGV-----------------------------------------------------------------------------------------------------------------------------------------------------------------------------------------
>UniRef100_A0A956URF8	82	0.313	1.098E-12	15	108	305	19	116	203
---------------EEGITGLETAIILIAFVIVASSFAFMVLSTGLFAAERGKQTVLAGLDRVSGNIEVRGSLI-LQDVGSDGLIdstdpDVFIVTLSTAAGGRPVLIDPAAT----------------------------------------------------------------------------------------------------------------------------------------------------------------------------------------------------
>UniRef100_UPI00227D1F2F	82	0.340	1.098E-12	17	112	305	17	110	204
-----------------GLTGLEGAIILIAFVIVASVFSFTILGSGFFATETAQDVVYTSVDQSASSLMIIGDVYG-YRSSGEDAVEMLRFTVSPSAgGGKAVNLSGST--VTY------------------------------------------------------------------------------------------------------------------------------------------------------------------------------------------------
>UniRef100_A0A8T4Y8N1	82	0.307	1.098E-12	0	139	305	0	130	210
MNWKKTLMKLVK--QKRAMVGLEAAIILIAFVIIAGAFSFMVINQGLFATERGKTVVQDSLRQASTPLIVDGSIYL--NADSSTTINAIVIPLR-AYGVKYVALGEDATSVS--LQVAGSAWPNVYEG--INGTFTTSDN---------------------------------------------------------------------------------------------------------------------------------------------------------------------
>UniRef100_A0A0T5ZDM0	81	0.434	1.477E-12	12	80	305	8	76	93
------------RHTHRGIIGIESAIVLIAFVIVAAALAFVVLNMGFATTQKAKTTIISSLGEASSSLEISGKITAVANVP--------------------------------------------------------------------------------------------------------------------------------------------------------------------------------------------------------------------------------
>UniRef100_A0A9E7THU1	81	0.315	1.477E-12	18	112	305	10	99	186
------------------FTGLEAAIVLISFVVVAAVFSFVVLGTGFFVTEKSEEVINSGLKETSNSLNLFGTVVAKVKV-SDPELRYIMFYLEQCGGGTGIDINK----ISY------------------------------------------------------------------------------------------------------------------------------------------------------------------------------------------------
>UniRef100_A0A7K4BE97	81	0.269	1.477E-12	14	116	305	2	99	186
--------------KEQAFSGLEAAIVLIAFVVVAAVFSYVMLGAGFFATQKAQEVTYSGIQQATSNMVIDGNIYGTMGATGLKQIYfWVNVPI----GGQAQKLSD--VVFSWSSKQ--------------------------------------------------------------------------------------------------------------------------------------------------------------------------------------------
>UniRef100_V4JQ72	81	0.347	1.477E-12	14	147	305	7	140	214
--------------NRRAMVGVDTAIILIAFVLVAAAVAFVVLDMGMTSAQKAKQSMENGLQQASTALQVNGEVMAYVNTNGYVQDIYIPLGVTP--GTGYVSFAKNLLSVSLIAGN--MSYANIYNGvneTTLGNSTSNLsAIASYYDNNY-------------------------------------------------------------------------------------------------------------------------------------------------------------
>UniRef100_A0A9E4SWS4	81	0.255	1.477E-12	15	119	305	15	147	245
---------------EKGITGLETAIILIAFVVVASVFAYTVLTAGVFSSQKASESVNAAIDEVRSSLKLSGNTIAykgavdLDGEASTTADRvdsvvRIALTIGVALQGVPLDVTPAYqinetnnnlelsgdtnsLVINYIDQKQVI-----------------------------------------------------------------------------------------------------------------------------------------------------------------------------------------
>UniRef100_A0A7C5PKI2	81	0.297	1.477E-12	14	134	305	53	169	301
--------------QKRAIVGLEAAIVLIAFVIIAAAFSFMVINQGLYATERGKVVIQEGLKQASTPLTVDGTPFVRTTPDGK-AVDVIIIPVK-AFGVKFVAVGRNQTVVMLKIGQK--AWANLYLGVLYTGHP--------------------------------------------------------------------------------------------------------------------------------------------------------------------------
>UniRef100_A0A8E7B4Y0	81	0.297	1.987E-12	18	101	305	8	86	166
------------------FTGLEAAIVLIAFVVVAAVFSYVMLGAGFFATQKSQEVTYSGVKQATSNVVLDGQLYGDA-----ATLTKLTFYVRVPEGGEAV-----------------------------------------------------------------------------------------------------------------------------------------------------------------------------------------------------------
>UniRef100_A0A7K4BEA0	81	0.276	1.987E-12	14	107	305	2	93	177
--------------KEQAFSGLEAAIVLIAFVVVAAVFSYVMLGAGFFATQKAQEVTYSGIQQSTSNMVIDGNIYGTLNAGKE--LKQVKFYVNVPIGGQAQDMKEVT-----------------------------------------------------------------------------------------------------------------------------------------------------------------------------------------------------
>UniRef100_B8GEH3	81	0.278	1.987E-12	15	111	305	1	96	186
---------------EDAFTGLEAAIVLIAFVTVSSVFSFMVLSAGFMTTQKAQEVVHAGVDQATSTLQIQGEIYGSTDSPG-GPVTTVTIMLKTGVPFGSVDLNKTTFHIS-------------------------------------------------------------------------------------------------------------------------------------------------------------------------------------------------
>UniRef100_A0A0X8I8Q8	81	0.350	1.987E-12	12	145	305	2	134	207
------------RRNRKGMVGIDTAIILIAFVLVAAAVAFVTLDMGMTSAQKAKQTMESGLQESSTALQVDGDVMAYVNTSGNVQVIYIPLGVTP--GTGYVSFAKNLLSVSLIGGN--MSYANIYNGvaEMISGSNSNLtAIAVSLKG---------------------------------------------------------------------------------------------------------------------------------------------------------------
>UniRef100_A0A0F8IVA3	81	0.212	1.987E-12	12	115	305	8	139	221
------------RKDDRAFTGLESAIVLTAFVVVAAVFSYVVLGAGFTTSDAAKKTIDEGVKQTTSSIELAGDVIAIGGTAVSTTIitdgdpetegdqavtamkspvDKIIITLQLTAGQSPVDIGRAGngdgseiLVVSYADS---------------------------------------------------------------------------------------------------------------------------------------------------------------------------------------------
>UniRef100_A0A8T5AXZ4	81	0.301	1.987E-12	14	129	305	51	162	284
--------------SRQAIIGLEAAIVLIAFVIIAAAFSFMVVNQGLYATERGKVVIQEGLKQASTPLTIDGTTFVRTTPDG-RTVNVIIVPVK-AFGVKFVAFGRNQTVIT--LRVGEKAWANVYCGVL-------------------------------------------------------------------------------------------------------------------------------------------------------------------------------
>UniRef100_A0A6H1Z7Q0	81	0.424	1.987E-12	15	80	305	11	76	296
---------------QRGMTGLETAIILIAFVTVASVLAYSVLSAGIFSAERGKATVYSGLESAQATMEVEGSVLGLATDG--------------------------------------------------------------------------------------------------------------------------------------------------------------------------------------------------------------------------------
>UniRef100_A0A2I0D0B5	81	0.284	2.672E-12	11	98	305	3	89	193
-----------KNNHEYAFTGLEAAIVLIAFIVVAAVFGYVVLGSGFLTSQKAQETVHTGISQAMSTVQQSGGISIQANADGTG-VQKVEFYLQLAASG--------------------------------------------------------------------------------------------------------------------------------------------------------------------------------------------------------------
>UniRef100_A0A7J2YRU3	80	0.272	3.592E-12	0	142	305	0	136	210
MNYKKHLRDFAK--QKRAIVGLEAAIILIAFVIIAAVFSFMVVNQGLFATEQGKTVIQQGIQQASTPLSIDGTTFVKTSADG-SYVAGILIPLK-TFGTKYVSMNENTTVVT--MKIGTDAWSNIYVGTNASATGETFNDMLS------------------------------------------------------------------------------------------------------------------------------------------------------------------
>UniRef100_A0A8T5ANP9	80	0.300	3.592E-12	0	139	305	0	130	216
MNWKKVLVKIAK--QKRAMIGLEAAIILIAFVIIAGAFSFMVINQGLFATERGKTVVQDSLRQSSTPLIVDGSICLRASSP--TTIDAIVIPLR-AYGVKYVALGKEET--SVTLQVAGSAWPNVYEG--INGTFTTSDN---------------------------------------------------------------------------------------------------------------------------------------------------------------------
>UniRef100_A0A7C4JGH4	80	0.343	3.592E-12	0	127	305	4	124	228
MNWKKPIAKIAK--QRRAMMGLEAAIILIAFVIIAGAFSFMVINQGLFATERGKTVVQDSLRQSSTPLAVDGSVLL--NASSPTAINAIVIPLK-AYGVRYVAMGTNQTAVTIKIGEE--AWPNIYEG---------------------------------------------------------------------------------------------------------------------------------------------------------------------------------
>UniRef100_UPI000780FA0F	80	0.388	4.829E-12	14	98	305	8	91	103
--------------DDNGFTGLEGAIILIAFVIIASVFSFIVLGSGFFATGKAEDVIYTGVDQSVSSLMLIGDVYGYKASDRN-AVDMLRFTVSPSVGG--------------------------------------------------------------------------------------------------------------------------------------------------------------------------------------------------------------
>UniRef100_UPI0013EA18FB	80	0.340	4.829E-12	12	104	305	2	94	194
------------RIDDTGLTGLEGAIILIAFVLIASVFSFTILGTGFFATDTAEDVIYTGVDQSVSSLMLIGDVYG-YKTSGRSAVDMLRFTVRPSAgGGKAMDLS--------------------------------------------------------------------------------------------------------------------------------------------------------------------------------------------------------
>UniRef100_A0A497JT10	80	0.363	4.829E-12	27	141	305	0	115	195
---------------------------LIAFVVIAAALAGVVINMGFYSTQKVKGTIGRGISEASSALQLNGHVIGKTN--GTGHLVIMAFPVKISVGKSEVDLNVNTTVVSIEGK---VCLLDIYRGVIdeesagLSEDPEELDEIV-------------------------------------------------------------------------------------------------------------------------------------------------------------------
>UniRef100_A0A7C5K6K6	80	0.310	4.829E-12	0	131	305	0	125	218
MNWKKTMAKLAK--SKRAMMGLEAAIILIAFVIIAGTFSFMVINQGLFATERGKTVVQEGLKQASTPLCVDGSIFLKTNSSGTG-IEAMVIPLR-TYGVKYVAMGEDETAIS-LKIGQY-AWPNVYNGLNPT-----------------------------------------------------------------------------------------------------------------------------------------------------------------------------
>UniRef100_A0A8T4ZVJ2	80	0.285	4.829E-12	14	132	305	51	165	293
--------------QKRAIIGLEAAIVLIAFVIIAAAFSFMVVNQGLYATERGKVVIQEGLKQASTPLTIDGTTFVRTTPDG-RAVNVIIIPVK-AFGVKFVAVGRNQTVV--VLRVGERAWANVYLGVLYTG----------------------------------------------------------------------------------------------------------------------------------------------------------------------------
>UniRef100_A0A101IUG6	79	0.267	6.491E-12	18	103	305	9	94	194
------------------ITGLEAAIVLIAFVVVGAVFSHVIISAGMTLSDGTRTEVHKGMSRAGSGLVTAGSIYAVDLNDDLRDAEGILVPIRLLSGSDPVDL---------------------------------------------------------------------------------------------------------------------------------------------------------------------------------------------------------
>UniRef100_A0A8T4FHE6	79	0.276	6.491E-12	11	104	305	1	94	198
-----------RLCREEGFTGLEAAIVLIAFVVVASVFSYAVLGAGFYTTSKTQEVIYSAVDSAGSTPQLLGNVYGIRSTSNPAKLDGVQYSVVLSSGGKYIDFS--------------------------------------------------------------------------------------------------------------------------------------------------------------------------------------------------------
>UniRef100_A0A7K4BAY2	79	0.282	8.725E-12	18	116	305	6	99	173
------------------FSGLEAAIVMIAFVVVAAVFAYSMISMGFFATQKVQDVTYAGIKQSTSVAITDGLIRGGYN--SDTGLTSLTFSISVPETGEPIDLSK---MIYYYVRN--------------------------------------------------------------------------------------------------------------------------------------------------------------------------------------------
>UniRef100_H1YXI9	79	0.326	8.725E-12	18	112	305	10	99	186
------------------FTGLEAAIVLTAFVVVAAVFAFVVLGAGFFVTDKSEDVINSGLKETSNSLNLAGTVVGRVKLSG-SELRYIMFYLEHCGGGTGIDISK----ISY------------------------------------------------------------------------------------------------------------------------------------------------------------------------------------------------
>UniRef100_A0A843J217	79	0.274	8.725E-12	14	104	305	8	97	201
--------------REEGFTGLEAAIVLIAFVVVASVFSYAVLGAGFYTTSKTQEVIYSAVDSAGSTPQLMGNVYGIRDTDGK-HLHGVQYSVVLASGGKYIDFS--------------------------------------------------------------------------------------------------------------------------------------------------------------------------------------------------------
>UniRef100_A0A8T5A1U8	79	0.317	8.725E-12	0	128	305	0	121	209
MSWKKALMKLLK--QKRAMVGLEAAIILIAFVIIAGAFSFMVINQGLFATERGKTVVQDSLRQASTPLIVDGSIMLNATNA--THINAVVIPLR-AYGVKYVALGKNETAVT--LKVAGQAWPNIYDGT--------------------------------------------------------------------------------------------------------------------------------------------------------------------------------
>UniRef100_A0A7C2CMV7	79	0.289	8.725E-12	7	127	305	4	120	211
-------KAINFAKQKRAIVGLEAAIILIAFVIIAAVFSFMVINQGVFATERGKTVIQEGLKQASTPLAVDGTIFVKTSTDG-ANVTGLLIPLK-AYGVKYVAMWQNTTVVT--LKVGANAWANVYAG---------------------------------------------------------------------------------------------------------------------------------------------------------------------------------
>UniRef100_A0A9E4RDZ3	79	0.387	8.725E-12	16	77	305	25	86	363
----------------RGITGIETAIILIAFVVVASVFAYAVLSAGIFSAEKGKEAVYAGLDRAASSISLVGSMKADG-----------------------------------------------------------------------------------------------------------------------------------------------------------------------------------------------------------------------------------
>UniRef100_A0A117LR75	79	0.242	1.172E-11	14	111	305	6	102	185
--------------SDRAFTGLEAAIIFIAFVVVASVFAFVVLGTGMTTSQKSQEVMHAALGEAGSGLRPGYAVIAKLDATGL--LDFVEFDLETATDLAAVDMgSMTYTIVT-------------------------------------------------------------------------------------------------------------------------------------------------------------------------------------------------
>UniRef100_A0A0W8FE81	79	0.273	1.172E-11	9	102	305	3	97	197
---------TDLRRREDGFTGLEAAIVLIAFIVVAAVFSFVVLKTGFHATEEGQYAIYKGVQQAGSGLEVSGTIYGVKPVQQEQlTIKSILIPISVPPGGAAVD----------------------------------------------------------------------------------------------------------------------------------------------------------------------------------------------------------
>UniRef100_A0A7J3JDZ5	79	0.289	1.172E-11	0	127	305	0	121	211
MNWKKYLHDFAK--QKRAIVGLEAAIILIAFVIIAAVFSFMVVNQGLFATEQGKTVIQQGLQQASTPLSVDGTTFVKTTADG-ANVTGILVPLK-TFGAKYVSMNQDTTVVT--LKIGSNAWSNVYAG---------------------------------------------------------------------------------------------------------------------------------------------------------------------------------
>UniRef100_A0A7J3JE08	79	0.285	1.172E-11	14	142	305	48	176	284
--------------QKRAIVGLETAIILIAFVIIAAAFSFMVVNQGLFATDRGKTVISQGLSQAGTPLIVDGTIFVRTTPDGSTANYAV-IPIK-AFGSNFVNMGKNQT--SIILKVGDKAWANAYLGTLhvgnTDGTGYNATNVVY------------------------------------------------------------------------------------------------------------------------------------------------------------------
>UniRef100_A0A7C3JYW8	78	0.368	1.575E-11	15	71	305	15	71	72
---------------EDGITGLETAIILIAFVVVATVFAFIVLTTGIFSAERGKETVFAGLQKARGTMEVRG-----------------------------------------------------------------------------------------------------------------------------------------------------------------------------------------------------------------------------------------
>UniRef100_A0A2V2NB85	78	0.275	1.575E-11	18	104	305	6	87	167
------------------FSGLEAAIVLIAFVVVAAVFSYVMLGAGFFATQKSQEVTYSGIKQSTSNIVLDGQLYGDA-----SDITTLTLYLSIPEGGQPQKLS--------------------------------------------------------------------------------------------------------------------------------------------------------------------------------------------------------
>UniRef100_A0A7X7I2X5	78	0.264	1.575E-11	18	104	305	6	87	170
------------------FSGLEAAIVLIAFVVVAAVFSYVMLGAGFFATQKSQEVTYSGIKQSTSNMVLDGQIYGNG-----KSITQLTFYLTVPEGGQPQKMS--------------------------------------------------------------------------------------------------------------------------------------------------------------------------------------------------------
>UniRef100_D9PZ77	78	0.317	1.575E-11	12	132	305	2	125	219
------------RRSRRGMVGIDTAIILIAFVLVAAAVAFVVLDMGMTSAQKAKQTMESGLQESSTALQVDGNVMAYVN--GSGYVQDIFIPLGVTPGTGYVSFAPSLMEVSIITskgsyPDIYIGVSNVSLGAHPNV----------------------------------------------------------------------------------------------------------------------------------------------------------------------------
>UniRef100_A0A7D5M4E8	78	0.267	1.575E-11	11	140	305	9	136	230
-----------KKEVHRGIIGVETALIMIASVMISAALLYVVFNTGFSTVQKTKNFISAGVIESRSSLAISGALVGVASVGEN-KLNVTAIPIKVAiSGGESINLNTENAAVRYI--NQDIEHGDIYTHTIVDGIYSNLQDA--------------------------------------------------------------------------------------------------------------------------------------------------------------------
>UniRef100_A0A8F5VKN5	78	0.301	2.116E-11	18	100	305	6	85	173
------------------FSGLEAAIVLIAFVVVAAVFSYVMLGAGFFATQKSQEVTYSGVKQSTSNLVLDGQLYGSLTG---TTTNKINLYLSIPEGGQP------------------------------------------------------------------------------------------------------------------------------------------------------------------------------------------------------------
>UniRef100_A0A2V2N3Q9	78	0.262	2.116E-11	17	119	305	5	102	173
-----------------GFSGLEAAVILIAFVVVAAVFAYVMMSTGFFATQRFQEVTYAGVKQSTSTVITDGLIRGS--YSGTNGLVSLSFSLTVPETGEAVDLSK---MIYYYVRNSGV-----------------------------------------------------------------------------------------------------------------------------------------------------------------------------------------
>UniRef100_A0A7K3Z0Z4	78	0.263	2.116E-11	12	102	305	4	93	192
------------RPDEEAFTGLEAAIVLVAFVVVAAVFAYVVLGAGFMTTEKAQETVHSGIRQATAAVQQSGQTSIQADATGTG-VNQISFFLQLAASGTGAD----------------------------------------------------------------------------------------------------------------------------------------------------------------------------------------------------------
>UniRef100_A0A7K3YB60	78	0.234	2.116E-11	17	110	305	11	102	196
-----------------GFTGLEAAIVLIAFVVVASIFSYTILGAGFYFSGESRSVVCQGIRQAGSGITVAGHIYGI--SASQKYIDSIIIPICLTPGSEPIDITTVSVRI--------------------------------------------------------------------------------------------------------------------------------------------------------------------------------------------------
>UniRef100_A0A419KIF6	78	0.320	2.116E-11	4	127	305	27	145	268
----KMTRK-NPIRNKNGMVGLEAAIVLIAFVIVAAAFSFMVVNMGLYATQRGRDVIKQGIQEAGCPLTVDGSILIKA---GNRSGYAKAFIIPLkTMGTKWVSMGRNGTVISLRIGMK--AWANIYHG---------------------------------------------------------------------------------------------------------------------------------------------------------------------------------
>UniRef100_A0A8F5VK88	78	0.285	2.843E-11	14	118	305	3	103	181
--------------KNEGFTGLESAIILIAFVVVAAVFGMSVLSSGFFTAGKTEEVTVSGYKQASSAMYMEGAVYAYLGND--NRLDHVEFSAGVLETGQPQDLSK--LVIVYTHSSNG------------------------------------------------------------------------------------------------------------------------------------------------------------------------------------------
>UniRef100_A0A497JVD6	78	0.315	2.843E-11	14	127	305	8	117	240
--------------ERSGMVGLEAAIVLIAFVIVAAAFSFMVVNMGLYATQKGRDVISQGIHESGCPLTIDGSILIKASNRS-GYAKAIIIPLK-TMGTKWVSMGTNGTVVSLRIRDK--AWANIYRG---------------------------------------------------------------------------------------------------------------------------------------------------------------------------------
>UniRef100_UPI0021007A39	77	0.270	3.818E-11	19	103	305	5	89	189
-------------------TGLESAIVLIAFVVVAAVFSHTLLSAGLELSEGAGTEVHKGTSRAGSGVVVSGTIFAVDLNDDPRYADLILLPVRVLPGSDPVDL---------------------------------------------------------------------------------------------------------------------------------------------------------------------------------------------------------
>UniRef100_A0A842MTL0	77	0.295	3.818E-11	0	131	305	0	124	210
MNWKKTLTKLVK--QKRAMIGLEAAIILIAFVVIAGAFSFMVINQGLFATERGKTVVQDSLRQSSTPLAVDGTVFL--NASSATTIDAIVIPLR-AYGVKYVALGDEETVVT--LKVGDDAWPNVYEGVNAT-----------------------------------------------------------------------------------------------------------------------------------------------------------------------------
>UniRef100_A0A843L4Q8	77	0.258	5.127E-11	14	102	305	6	91	184
--------------NEQGFTGLEAAIIFIAFVVVASVFAYVVLGAGMTTSQKSQEVLHAALDEARSAFRPGDAVIARIDGG---FIRYVEFDLETAAGPTAID----------------------------------------------------------------------------------------------------------------------------------------------------------------------------------------------------------
>UniRef100_A0A2I0P3W1	77	0.295	5.127E-11	17	114	305	5	99	187
-----------------GFSGLEAAIVLIAFVVVAAVFSYTMLGAGFFATSKAQDVTHTGMKQASSGTYIDGSLYG---GMSNDQLDQIMFYIAIPETGLDQDLSKMQMAYTQID----------------------------------------------------------------------------------------------------------------------------------------------------------------------------------------------
>UniRef100_A0A7J2YS58	77	0.284	5.127E-11	14	136	305	48	165	290
--------------QKRAIVGLETAIILIAFVIIAAAFSFMVVNQGLFATDRGKTVISQGLQQAGTPLIVDGTIFVRTTPDG-TAVNYAVVPIK-AFGTNYVNMGKNQT--SVILRVGDKAWANAYLG-VLHVGYSN------------------------------------------------------------------------------------------------------------------------------------------------------------------------
>UniRef100_A0A2V2NGK4	76	0.264	6.884E-11	18	104	305	6	87	167
------------------FSGLEAAIVLIAFVVVAAVFSYVMLGAGFFATQKSQEVTYSGIKQSTSNIVLDGQLYGDS-----SDISVLTIYLAIPEGGQPQKLS--------------------------------------------------------------------------------------------------------------------------------------------------------------------------------------------------------
>UniRef100_A0A2V2NIK1	76	0.272	6.884E-11	18	116	305	7	100	170
------------------FSGLEAAIVMIAFVVVAAVFGYSMISMGFFATQKVQEVTYAGIKQSASVAITDGLIRGQ--YDETNGLTSLTFSLSIPETGEPIDLSK---MIYFYAKN--------------------------------------------------------------------------------------------------------------------------------------------------------------------------------------------
>UniRef100_A0A2I0NRE8	76	0.250	6.884E-11	14	113	305	6	100	186
--------------DEQAFTGLEAAIVFIAFVVVASVFTYVVLGVGMATSQKSQETMYSALGEAGSALRPGQTVIAKLDND-QGNLEFIDFDLETATDLAAIDLG----RITYT-----------------------------------------------------------------------------------------------------------------------------------------------------------------------------------------------
>UniRef100_A0A842YI95	76	0.308	6.884E-11	13	115	305	0	106	200
-------------MSRRGLTGLETAIILVAFVITSSAFAFVLLNMGQQSADQAQSVISSSMDDSSAALLMDPDIIGtfsnVTGAQSTICLTKATFYIRLSQGHTPIDMDDSKIVITYTNP---------------------------------------------------------------------------------------------------------------------------------------------------------------------------------------------
>UniRef100_A0A524MTG8	76	0.308	6.884E-11	13	115	305	0	106	200
-------------MSRRGLTGLETAIILVAFVITSSAFAFVVLNMGQQSADQVQSVISSSMDDSSAALLMDTNIIGvfsnVTGVQSTICLTKATFYVRLSQGHTPIDMDDSKIVITYTNP---------------------------------------------------------------------------------------------------------------------------------------------------------------------------------------------
>UniRef100_A0A7C2TNY8	76	0.350	9.241E-11	22	136	305	1	117	213
----------------------EAALILIAFVIVAAALAFVVLNMGFATSQKAKTSITSALGGASNTILISGKVIGAAPAAG-GVLNATMIPLKLTSNGESVDLSDTLATISYLGE--TIEYDNIYsAGCTLTGqiyaDPIT------------------------------------------------------------------------------------------------------------------------------------------------------------------------
>UniRef100_A0A0H1QXH8	76	0.328	1.240E-10	11	80	305	3	72	186
-----------KDWDDRAFTGLEAAIVFIAFIVVAAVFAYVVLGVGMTTSQKSQETMYAALGEAGSALRPGQSVIAKLDND--------------------------------------------------------------------------------------------------------------------------------------------------------------------------------------------------------------------------------
>UniRef100_A0A7K3YFW8	76	0.264	1.240E-10	14	114	305	6	106	186
--------------SDQAFTGLEAAIVFIAFIVVASVFAYVVLGAGMLTSQKSQETMHTALGEAGSALLPGQSVIAKLDND-RGLVEFMEFDLETATDLAAIDLKRmTYTIATKND----------------------------------------------------------------------------------------------------------------------------------------------------------------------------------------------
>UniRef100_B8GEH6	76	0.288	1.240E-10	15	111	305	1	96	186
---------------EDAFTGLEAAIVLIAFVTVGSVFSFMVLNAGFVTTQKAQEVVHTGGSEAAITLQIHGDIYGSADSSG-GPVTMITMMLKAGVPSSSIDLNKTTFHIS-------------------------------------------------------------------------------------------------------------------------------------------------------------------------------------------------
>UniRef100_UPI000C7137A9	76	0.342	1.240E-10	21	125	305	0	101	217
---------------------IESAIVMIAFVIVAAALAFVVLNMGFSTTQKAKTAISSSVTESSSALEIAGKVTGFG-YISQGVMNATVIPLKIAGGGDSVSLDPALTDVKYYS--NTVRYDNIY-----------------------------------------------------------------------------------------------------------------------------------------------------------------------------------
>UniRef100_A0A947JF66	76	0.484	1.240E-10	14	77	305	8	71	294
--------------NRKGIVGIEAAIVLIAFVVIAAALSYVVINMGFFATQKTKETIAEGIAESTAALQLDGTVTAKT-----------------------------------------------------------------------------------------------------------------------------------------------------------------------------------------------------------------------------------
>UniRef100_A0A843J1C4	75	0.295	1.665E-10	27	111	305	0	87	188
---------------------------LIAFVVVAAVFSYVVLGAGFFTTQKAQEVVYSSVDMASSSMEVLGNVYGngtVNTDPTKSRIDALRFVVGLTAGGAAVDLANTNLVFT-------------------------------------------------------------------------------------------------------------------------------------------------------------------------------------------------
>UniRef100_A0A7C5NWC9	75	0.294	1.665E-10	14	132	305	51	165	295
--------------SKKAIIGLEAAIVLIAFVIIAAAFSFMVVNQGLYATERGKVVIQEGLKQASTPLTIDGTTFVRTTPDGK-AVNVIIIPVK-AFGVKFVAVGRNQTVM--VLRVGERAWANAYLGVLYTG----------------------------------------------------------------------------------------------------------------------------------------------------------------------------
>UniRef100_A0A842MNN5	75	0.289	1.665E-10	16	129	305	53	162	295
----------------RAIIGLEAAIVLIAFVIIAAAFSFMVVNQGLYATERGKVVIQEGLKQASTPLTIDGTTFVRTTADGK-AVNVIIIPLK-AFGVKFVAVGRNQTVI--VLKVGDKAWANAYLGVL-------------------------------------------------------------------------------------------------------------------------------------------------------------------------------
>UniRef100_UPI0020BEC728	75	0.225	2.234E-10	9	109	305	1	101	186
---------YREDGEDRAFTGIEAAIVFIAFIVVASVFSYAVLGVGMATSQKDQEVMYAALDEAGSSLRPGYTVIAQTDTGSD-ALRSVEFDLETATDVAAIDMrTMTYTV---------------------------------------------------------------------------------------------------------------------------------------------------------------------------------------------------
>UniRef100_A0A1M4MM93	75	0.328	2.234E-10	14	80	305	6	72	186
--------------DDRAFTGLEAAIVFIAFIVVAAVFAYVVLGVGMTTSQKSQETMYAALGEAGSALRPGQSVIAKLDND--------------------------------------------------------------------------------------------------------------------------------------------------------------------------------------------------------------------------------
>UniRef100_A0A7C5K7G5	75	0.310	2.234E-10	14	141	305	8	130	205
--------------SKRAMMGLEAAIILIAFVIVAGTFSFMVITQGLFATERGKTVVQEGLQQTSTPLCVDGSVLLKSTGSGVTA---IMIPLR-AYGVRYVAMAKDQTAVTLKVGNN--AWSNIYEGVNQTLSASaTFDDLV-------------------------------------------------------------------------------------------------------------------------------------------------------------------
>UniRef100_A0A370LU79	75	0.273	2.234E-10	27	137	305	0	114	218
---------------------------MIAFVVVAAALAFVVLNSGFSVTQDAKTAIISGLNEASSSLEVAGKVTGIACTtsakgcGTTPYLNATGIPLRIASGGDVVNLDENYIQVRYLS--NSIEYDDIYIGAVTASTPTSL-----------------------------------------------------------------------------------------------------------------------------------------------------------------------
>UniRef100_A0A9E4X4Y5	75	0.386	2.234E-10	12	85	305	12	86	283
------------RKDQKGITGLETAIVLIAFVVVASVFAFAVIQTGLFSSEEAASSAQAGVVAAKSTMTPKGSmVLSEARSTGTTSI---------------------------------------------------------------------------------------------------------------------------------------------------------------------------------------------------------------------------
>UniRef100_A0A5N9GVY9	74	0.323	2.997E-10	9	76	305	5	72	122
---------SRLRTESHGITGIETAIIMIAFIVVASVFAYTVLSAGILSSSQGKAAVFAGIKAAGGAMEIKGAVIAK------------------------------------------------------------------------------------------------------------------------------------------------------------------------------------------------------------------------------------
>UniRef100_A0A843KYI1	74	0.258	2.997E-10	14	102	305	6	92	185
--------------NEQAFTGLEAAIIFIAFVVVASVFSYVVLGMGMTTSQKSQEVVHAALDEARSAFRPGDAVIVKLDTAG--GLSFIEFDLETAAGPTAID----------------------------------------------------------------------------------------------------------------------------------------------------------------------------------------------------------
>UniRef100_UPI00082E4385	74	0.313	2.997E-10	14	80	305	6	72	186
--------------DDRAFTGLEAAIVFIAFIVVAAVFAYVVLGLGMTTSQKSQETMHAALGEAGSALRPGQSIIAKLDNG--------------------------------------------------------------------------------------------------------------------------------------------------------------------------------------------------------------------------------
>UniRef100_A0A0Q0ZSN3	74	0.329	2.997E-10	18	104	305	7	94	193
------------------FTGLEAAIVLIAFVVIASVFSYTILGSGFLADEMTRETVQEGVVRASGALVLSGDIYGISATGHNPPSYdFLHVPLRVPSGGVPVDFS--------------------------------------------------------------------------------------------------------------------------------------------------------------------------------------------------------
>UniRef100_UPI001AE41BE1	74	0.329	2.997E-10	12	93	305	3	83	194
------------KDENSGFTGLEAALILIAFVVVASVFSYVILNAGFFAVQKSQQVIYSAVEQ-SSSVVIAGDTVKGLKNSTTGKIDRIIFSLS-------------------------------------------------------------------------------------------------------------------------------------------------------------------------------------------------------------------
>UniRef100_A0A9E7PR96	74	0.288	2.997E-10	14	109	305	10	106	199
--------------DEEAFTGLEAAIVLIAFVIVAAVFSYVVLDAGFNAAAQDVKSVHDGVGMSSTFLNLNGDMYAGVNrHFSPVRVDLILIPVSINPTGDPVDFTKVNVV---------------------------------------------------------------------------------------------------------------------------------------------------------------------------------------------------
>UniRef100_A3CVA4	74	0.333	4.020E-10	14	79	305	6	71	186
--------------DDRAFTGLEAAIVFIAFIVVAAVFAYVVLGVGMTTSQKSQETMHAALGEAGSALRPGQSVIAKLDN---------------------------------------------------------------------------------------------------------------------------------------------------------------------------------------------------------------------------------
>UniRef100_A0A7J3JSQ5	74	0.421	5.392E-10	6	81	305	2	77	78
------LRKPLKTRTRKGIVGIEAAIVLIAFVLVASALAFVTLNMGMFATQKTKEIMARAYEESTRAIDIAGNVIAAVNTTG-------------------------------------------------------------------------------------------------------------------------------------------------------------------------------------------------------------------------------
>UniRef100_A0A7K4AZR7	74	0.310	5.392E-10	14	113	305	2	98	179
--------------KDDGFSGLEAAIVLIAFVVVATVFAYATLGSGFYVSDKAQQSVHQGTKTASTSVYQEGGIYGTMHAD-THQLDRLFFTIYVPDGAENQDLTE--MIISYT-----------------------------------------------------------------------------------------------------------------------------------------------------------------------------------------------
>UniRef100_A0A7Z9F4R6	73	0.257	7.231E-10	44	108	305	0	65	83
--------------------------------------------MGIFASERSKETVFAGLQEAKSTLEPRGAtVAYKADRGGTDTIYKVSLIVTNAVDGEPVDLTPPYT----------------------------------------------------------------------------------------------------------------------------------------------------------------------------------------------------
>UniRef100_A0A2I0P6Q7	73	0.247	7.231E-10	14	102	305	5	91	168
--------------SDRAFTGLEAAIVFIAFIVVASVFAYVVLGVGMTTSQKSQEVMHAALGEAGSALRPGSVVIAKLDATGL--LDFVEFDLETATDLAAID----------------------------------------------------------------------------------------------------------------------------------------------------------------------------------------------------------
>UniRef100_A0A9D8BA28	72	0.458	1.742E-09	15	62	305	11	58	62
---------------ERGITGLETAIIVIAFVVVAAVFAYTILSSGLFSSQKAEETVHSGVAQ--------------------------------------------------------------------------------------------------------------------------------------------------------------------------------------------------------------------------------------------------
>UniRef100_A0A9E4ZL30	72	0.283	1.742E-09	14	80	305	6	72	186
--------------DDRAFTGLEAAIVFIAFIVVAAVFGYVVLGVGMTTSQKSQETMHAALGEAGSALRPGQTIIAKLDND--------------------------------------------------------------------------------------------------------------------------------------------------------------------------------------------------------------------------------
>UniRef100_UPI00209DD9DE	72	0.235	1.742E-09	15	103	305	1	89	189
---------------EDGFTGLEAAVVLIAFVVIAAAFSMVILAAGFSISQNVGTEVTEGVHRGNSGFVLAGSIFAVDTNNDLRRAEHLEIPVQLTPGSRPVDL---------------------------------------------------------------------------------------------------------------------------------------------------------------------------------------------------------
>UniRef100_H1YXI8	72	0.275	1.742E-09	9	105	305	5	102	199
---------YPATGDDEAFTGLEAAIVLIAFVVVAAVFSYMVLGAGFNAAAQDVKSVHDGIGMSSTFLNLNGDMYAGVNSlFSPVRADSIFIPVSINPTGDPVDFTK-------------------------------------------------------------------------------------------------------------------------------------------------------------------------------------------------------
>UniRef100_A0A9D3B723	71	0.265	3.129E-09	27	133	305	0	110	218
---------------------------MIAFVVVAAALAFVVLNSGFSVTQEAKTAIISGLNEASSSLEVAGKVTGVACTesaqgcGTTPYLNATGIPLRIASGGDVVNLDEDYIQVRYLS--NTISYDDIYIGPITTAT---------------------------------------------------------------------------------------------------------------------------------------------------------------------------
>UniRef100_A0A3R7XEK2	71	0.416	4.193E-09	12	71	305	3	62	64
------------KRKEDAFTGLEAAIVLIAFIVVAAVFSYVMLGAGFFTTQKSQETVFGAVGTATANMEVSG-----------------------------------------------------------------------------------------------------------------------------------------------------------------------------------------------------------------------------------------
>UniRef100_A0A843L722	71	0.257	4.193E-09	14	110	305	6	99	184
--------------DEQAFTGLEAGIIFIAFVVVASVFAYVVLGAGMATSQKNQEVLHAALDEAGSALRPGNAVITKLDGGLLRFSE---FDLETAAGPTAIDMESVTCTI--------------------------------------------------------------------------------------------------------------------------------------------------------------------------------------------------
>UniRef100_A0A8T7H5M4	70	0.269	5.617E-09	14	102	305	6	93	186
--------------DDRAFTGLEAAIVFIALIVVASVFAYVVVGAGIAASQKNQEVMHAALEEAGSALRPGQAVIAKLDND-EGLLYSVEFDLETATNLAAVD----------------------------------------------------------------------------------------------------------------------------------------------------------------------------------------------------------
>UniRef100_A0A7C6DUJ7	70	0.304	5.617E-09	3	127	305	1	118	208
---KKAINKLAR--CKRAMIGLEAAIILIAFVIIAGTFSFMVINQGLFATERGKTVVQDSLRQSSTPLTVDGTVFL--NASSSTAINAIVIPLR-AYGVRYVAMGTSETAVT--LKVGDGAWPNVYEG---------------------------------------------------------------------------------------------------------------------------------------------------------------------------------
>UniRef100_A0A1V5SQ23	70	0.275	7.523E-09	12	80	305	3	71	73
------------RKRENAFSGLEAAIVMIAFVVAAAVFGYSMISTGMFATQKVQEVTYAGIKQNASVAITDGLIRGHYNEG--------------------------------------------------------------------------------------------------------------------------------------------------------------------------------------------------------------------------------
>UniRef100_A0A7K3YAG9	70	0.247	7.523E-09	14	102	305	3	89	182
--------------DDHAFTGLEAAIVFIALIVVASVFAYVVVGAGIATSQKNQEVMHAALKESGSAIRPGQTVIAKLKNPGL--LDFIEFDLETATDLAAVD----------------------------------------------------------------------------------------------------------------------------------------------------------------------------------------------------------
>UniRef100_UPI0013EA7935	70	0.290	7.523E-09	12	104	305	5	94	193
------------RTDENGMMGIEAAIILITAIVTASVLAGVILHMGYFSAEKTRSVAYEGIGQVGTTVVTTGNVHGVERGDDLGA-FRVTFVI--PAGSDMIDFS--------------------------------------------------------------------------------------------------------------------------------------------------------------------------------------------------------
>UniRef100_A0A7C4MCX1	70	0.377	7.523E-09	0	102	305	0	100	223
MALQKIGGR-----KRKGIVGIEAAVVLIAFVLVAASLAFVALNMGMFATQRTKEVIGKAYESSSRALEVSGSALANMQGSSDSSQNpalEILVPIRLTAGSKAID----------------------------------------------------------------------------------------------------------------------------------------------------------------------------------------------------------
>UniRef100_A0A1V4Z5G1	70	0.287	1.008E-08	14	111	305	4	104	178
--------------DDRALTGLESAIVLIAFVVVASVFAYVVIGSGLFAAQKSREVVSGAVDQTTSILMTAGSgskTIQPGVSEQGNHLLTISISLKLPSYSSPIDLNRTKVRLT-------------------------------------------------------------------------------------------------------------------------------------------------------------------------------------------------
>UniRef100_A0A0Q1A9Q9	70	0.293	1.008E-08	12	86	305	4	78	186
------------REREEAFTGLEMAIILIAFVTVAAVFSYAILGSGFFAIGKGREAAMTGLGQAGTALISGGTLIGQADTTGTELKY--------------------------------------------------------------------------------------------------------------------------------------------------------------------------------------------------------------------------
>UniRef100_X1B8A7	69	0.537	1.806E-08	14	67	305	3	56	59
--------------KRKAMTGLETAIILVAFVITAAAFAFVVLNMGFLTAEKAQSVISSGMSEASSAL---------------------------------------------------------------------------------------------------------------------------------------------------------------------------------------------------------------------------------------------
>UniRef100_A0A2E7Z1P4	69	0.344	1.806E-08	14	71	305	7	64	79
--------------SQHGITGLKTAIVLIACVVVVSVFAFTILSAGVLSSGANKQTIHAGLKETRTRLRQAG-----------------------------------------------------------------------------------------------------------------------------------------------------------------------------------------------------------------------------------------
>UniRef100_UPI00203363FB	69	0.289	1.806E-08	14	82	305	6	74	185
--------------DEEAFTGLEASIVFIAFIVVASVFAYVVLGVGMTTSQKSQETMHAALGEAGSALRPGYTIIAKLDATGL------------------------------------------------------------------------------------------------------------------------------------------------------------------------------------------------------------------------------
>UniRef100_A0A522Y0F7	69	0.321	1.806E-08	27	129	305	0	105	215
---------------------------MIAFVIVAAALAFVVLNMGFSTTQKAKTTILSGLSEASSSLEISGKVKGIGC-TSTAKGCTTPYlnatliPLKIASGGDAVNLQQSTLSVKYISNSK--SFDNIYVGPL-------------------------------------------------------------------------------------------------------------------------------------------------------------------------------
>UniRef100_A0A832TUE3	68	0.333	2.418E-08	12	77	305	8	73	75
------------RKDEKAFTGLESAIVLTAFVVVAAVFSYVVLGAGITASDTAKKTIDEGVKKTTSSLELAGGVIAKG-----------------------------------------------------------------------------------------------------------------------------------------------------------------------------------------------------------------------------------
>UniRef100_A0A6L4A3V7	67	0.403	5.793E-08	14	70	305	6	62	63
--------------NERGQSALETAIILIAFVVVASVFAFAILCSGSKSTEKGQSAINAGLEGVQSSMTVK------------------------------------------------------------------------------------------------------------------------------------------------------------------------------------------------------------------------------------------
>UniRef100_A0A842QTV3	67	0.273	5.793E-08	34	113	305	1	84	180
----------------------------------AAAFAFVVLNMGFLTAEKAQSVISSGMSEASSALLVDSGVIGQFSSTGgdqaNIDLEKLTFYIKLSQGHEPVDLDDSKLVATYT-----------------------------------------------------------------------------------------------------------------------------------------------------------------------------------------------
>UniRef100_I7JA21	67	0.258	5.793E-08	14	102	305	6	93	186
--------------DDRAFTGLEAAIVFIALIVVASVFAYVVVGAGIAASQKNQEVMHAALEESGSALRPGQVVIAKLDNN-EGLLYSVEFDLETATNLAAVD----------------------------------------------------------------------------------------------------------------------------------------------------------------------------------------------------------
>UniRef100_A0A7C4KUX8	67	0.461	7.750E-08	15	66	305	4	55	59
---------------RRGIVGIEAAIVLIAFVLVASALAFVVLNMGMFTTQKSKEIIARAYEESTRS----------------------------------------------------------------------------------------------------------------------------------------------------------------------------------------------------------------------------------------------
>UniRef100_A0A8T6NAK9	67	0.454	7.750E-08	10	64	305	6	60	61
----------AKNNSRRGVMGIEAALVLIAFVIVAAALSFVVLNMGFSSTQQAKETVTKGIGEAS------------------------------------------------------------------------------------------------------------------------------------------------------------------------------------------------------------------------------------------------
>UniRef100_A0A7K4CEC0	67	0.305	7.750E-08	32	116	305	0	82	192
--------------------------------VVAAVFSYVVLGAGFFTTQTAQATVQTGAAQASSGLEVVGNVVGIAIAASPSRLTYVNVSVATTAGGSSMDLS--QMVVSYIDSN--------------------------------------------------------------------------------------------------------------------------------------------------------------------------------------------
>UniRef100_A0A944W1Q7	67	0.281	7.750E-08	27	109	305	0	95	217
---------------------------MIAFIVVASVFAMTTLKTGLFSAEQGQQVAYSGLDQATGSLQLRGSVraiRGDVDVDGDDTIllsgvddqavAKVIFTVTGVIGSSMTDLTPPNTV---------------------------------------------------------------------------------------------------------------------------------------------------------------------------------------------------
>UniRef100_A0A9E7TJH8	66	0.323	1.037E-07	18	82	305	6	70	193
------------------FTGLEAVLILIAFVVVAAAFSFVTLNTGFFTIQKSQKVIYDSVDTTGQPVITEGAVYGLANDTSN------------------------------------------------------------------------------------------------------------------------------------------------------------------------------------------------------------------------------
>UniRef100_A0A7C2BLL5	66	0.323	1.386E-07	37	138	305	0	100	180
-------------------------------------LAFVVINMGMYTTQKSKEVMQQGLNEATTALEVDGSVLGYGDN--TNGITYIYIPLKVSPGQLAVDFSNDKIDIVINLPD--GAYSKIndnENPTPPSTTPVNLT----------------------------------------------------------------------------------------------------------------------------------------------------------------------
>UniRef100_A0A497JSY4	66	0.500	1.854E-07	14	67	305	9	62	63
--------------DKRGIVGIEAAIVLIAFVVIAAALAGVVINMGFYSTQKVKGTIGRGISEASSAL---------------------------------------------------------------------------------------------------------------------------------------------------------------------------------------------------------------------------------------------
>UniRef100_A0A0W8FEA4	66	0.318	1.854E-07	27	117	305	1	86	168
---------------------------LIAFIVVAAVFSFAVLGTGFFAAQKSGEVIQKGVETTSTSLALGGTVRVQSD-TSDVKLKYIFLYLQVTPGRGGID----MDRVSYTLSTR-------------------------------------------------------------------------------------------------------------------------------------------------------------------------------------------
>UniRef100_A0A2E2DSA2	65	0.306	2.478E-07	14	62	305	17	65	67
--------------DQRGMSAIETSIVLIAFVVVASVFGFAMLNTGLLSSQNEQEVVQAGIDE--------------------------------------------------------------------------------------------------------------------------------------------------------------------------------------------------------------------------------------------------
>UniRef100_A0A7J2T768	65	0.403	2.478E-07	14	70	305	28	84	92
--------------QKRAIVGLEAAIVLIAFVIIAAAFSFMVINQGLYATERGKVVIQEGLKQASTPLTVD------------------------------------------------------------------------------------------------------------------------------------------------------------------------------------------------------------------------------------------
>UniRef100_Q2FUM5	65	0.270	2.478E-07	14	113	305	2	98	179
--------------NEDGFSGLEAMIVLIAFVVVAAVFAYATLGSGFFVADKAQLSVHEGTKTAAASVYQEGGIYGTMHET-THQLDKLSFTIYVPDEGLDQDLK--QMIISYT-----------------------------------------------------------------------------------------------------------------------------------------------------------------------------------------------
>UniRef100_A0A835VPN3	64	0.344	4.427E-07	37	129	305	0	89	210
-------------------------------------MAFVVLNMGFSVSQKAKTTIVSTLQEAGSSLEVSGKVIASAQV-SASKLNVTGIPIKIAAGGDSVNLSNLTAAIKYL-SNQ-VTYDDIYAGTL-------------------------------------------------------------------------------------------------------------------------------------------------------------------------------
>UniRef100_A0A524MTA3	64	0.437	5.916E-07	15	62	305	7	54	56
---------------RRGITGIETAIILTAFVITASAFSFVILNVGFLTSDKAQTTVITGMKE--------------------------------------------------------------------------------------------------------------------------------------------------------------------------------------------------------------------------------------------------
>UniRef100_A0A8T4ZWL8	64	0.283	5.916E-07	44	117	305	0	71	73
--------------------------------------------MGFYTTQKTKETMQTGLDESLTALQLDGVVTAKT--DSFGHIEYLAFPVKLSAGRAAIDLGKTRLRFQYNRKMQ-------------------------------------------------------------------------------------------------------------------------------------------------------------------------------------------
>UniRef100_A0A101IUT0	64	0.268	5.916E-07	14	95	305	6	87	185
--------------DDRAFTGLEAAMVFIAFIVVASVFAYVALGAGFFTTQKTEQTVFSAVQQVGSVVQIVEPIMVQASASGDSIRYIVILLRVPQ-----------------------------------------------------------------------------------------------------------------------------------------------------------------------------------------------------------------
>UniRef100_A0A522Y248	64	0.283	5.916E-07	11	145	305	7	145	238
-----------RRNSHRGILGIESAIFLIAVMIVSAALAVVVVNMGLSTTQNVQTTSQSGLNGAASGLQIAGIVTGTGCISSSNgcSIHYLNATVIPfkiASGGNSMNLQLATASVKYISNSK--SFDNIYKGQLaASTTYANATTAFTAAG---------------------------------------------------------------------------------------------------------------------------------------------------------------
>UniRef100_A0A2I0P823	64	0.268	7.904E-07	14	95	305	6	87	185
--------------DDRAFTGLEAAMVFIAFIVVASVFAYVALGAGFFTTQKTEHTVYSAVQQVGSIVQIVEPIMVQASASGDSIRYIVIMLRVPQ-----------------------------------------------------------------------------------------------------------------------------------------------------------------------------------------------------------------
>UniRef100_A0A9D8PDP2	64	0.393	7.904E-07	12	77	305	25	90	367
------------RKGQEGLAGLSTAIVLIAFVVVGSVLAYTMLSSGVNAVDKSKQAIYEGLRRSQSSLAISGRVMGTT-----------------------------------------------------------------------------------------------------------------------------------------------------------------------------------------------------------------------------------
>UniRef100_A0A9C8GL06	63	0.268	1.410E-06	14	80	305	6	71	73
--------------DESSMTALEIAIIFIAFVVVAAVFAFTILQAGAFSDAQGREATYGNPENAYSSMALLES-IYVQNSG--------------------------------------------------------------------------------------------------------------------------------------------------------------------------------------------------------------------------------
>UniRef100_A0A101ITZ4	63	0.308	1.410E-06	14	81	305	2	68	180
--------------DNDGFSGLEAAIVLIAFVVVAAVFSFVILGAGFSSSSKVEEVVRDG-GRSPTAVMVMGSVVGQVDNSG-------------------------------------------------------------------------------------------------------------------------------------------------------------------------------------------------------------------------------
>UniRef100_A0A1G9AFR4	63	0.366	1.883E-06	20	90	305	12	81	185
--------------------GLEAAIVFIAIIVIASIFAYVVLGAGIFASQKSQEVMHAGLMDAGSALRL-GDVVIVKMDSSRDLVERIVF----------------------------------------------------------------------------------------------------------------------------------------------------------------------------------------------------------------------
>UniRef100_A0A843L5R7	63	0.255	1.883E-06	14	99	305	6	90	185
--------------DDRAFTGLEAAMVFIAFIVVASIFAYMALGAGFFTTQKAEQTVYSAVQQVGTVVQIVEPIMVQAGASGD-SIRYIVIMVRGPQDAD-------------------------------------------------------------------------------------------------------------------------------------------------------------------------------------------------------------
>UniRef100_A0A401HA07	62	0.595	2.515E-06	15	56	305	3	44	45
---------------RKGIVGIEAAIVLIAFVIVAAALAFVALNMGLFTTQKSKEVM--------------------------------------------------------------------------------------------------------------------------------------------------------------------------------------------------------------------------------------------------------
>UniRef100_A0A1F5A1D7	62	0.262	2.515E-06	14	122	305	13	130	196
--------------REEGMAGPAAAIILSSFVIVGSSLAFVVVNTGTFSAGEVAETVMGSLDGVLGTLELGGpvTVIDVNDDGAIDESDHIVLDLRNVPGGSPVLVDPsassGSLIINYvdaQDRVPGVAYA--------------------------------------------------------------------------------------------------------------------------------------------------------------------------------------
>UniRef100_A0A832UEB7	62	0.247	3.357E-06	14	102	305	6	93	188
--------------DDRAFTGLEAAMVFIAFIVVASVFAYVALGASFFTTQKTEQTVYLAVQQVGAVVQIAEPVMVQASADG-QHIRYIAIMVKVPQNSADID----------------------------------------------------------------------------------------------------------------------------------------------------------------------------------------------------------
>UniRef100_A0A424YQX9	61	0.318	4.482E-06	14	82	305	5	72	180
--------------DEDGFSGLEAAIILIAFIVVATAFSYVVLGAGFSASEKTR-LVTGEAGKTTSALVVTGSVVGQADERGN------------------------------------------------------------------------------------------------------------------------------------------------------------------------------------------------------------------------------
>UniRef100_A0A842YIM2	61	0.533	5.981E-06	11	55	305	1	45	46
-----------KLSKRSGMTGLETAIILVAFVITAAAFAFVVLNMGFLTAEKAQSV---------------------------------------------------------------------------------------------------------------------------------------------------------------------------------------------------------------------------------------------------------
>UniRef100_A0A7C4BCL3	61	0.475	5.981E-06	16	55	305	7	46	47
----------------KGIVGIEAAIVLIAFVVVAAALAFVVLNMGFYTTQRSKEV---------------------------------------------------------------------------------------------------------------------------------------------------------------------------------------------------------------------------------------------------------
>UniRef100_UPI002100F95F	61	0.343	5.981E-06	14	79	305	2	66	180
--------------DEDGFSGLEAAIVLIAFVVVAAVFSFVILGSGFSSADKAKEiTMDAG--RSPTAVMVMGTVVGQAND---------------------------------------------------------------------------------------------------------------------------------------------------------------------------------------------------------------------------------
>UniRef100_UPI0020A20737	60	0.327	1.421E-05	14	74	305	6	65	180
--------------DEEAFTGLEAGIILIAFVVVAAVFSYVVLGSGFYATEKARQVT-SDAGTTPSSLVVNGAVI--------------------------------------------------------------------------------------------------------------------------------------------------------------------------------------------------------------------------------------
>UniRef100_A0A2V2N366	60	0.258	1.421E-05	12	102	305	1	93	186
------------KLYDEAFSGLEAAIVVIAFVVVAVVFGMAVLGTGFFATQEAEKTTTSGYKMASSTIYIEGGVYAylKDGFGSNSALDDVQFSAAIPETGQAQD----------------------------------------------------------------------------------------------------------------------------------------------------------------------------------------------------------
>UniRef100_UPI001B8AF7AE	59	0.287	1.895E-05	13	78	305	8	72	183
-------------HDEEAFTGLEAAVILIAFVVVAAVFSYALLGSGFYATEKARQVT-SDAGTTPSSVMVAGSVILKTD----------------------------------------------------------------------------------------------------------------------------------------------------------------------------------------------------------------------------------
>UniRef100_A0A7X7I1R1	59	0.328	2.527E-05	12	75	305	1	64	185
------------KQYDEAFSGLEAAIVVIAFVVVAVVFGMAVLGTGFFATEEAKKTTTSGYKMASSTIYMEGGVYA-------------------------------------------------------------------------------------------------------------------------------------------------------------------------------------------------------------------------------------
>UniRef100_A0A838YN44	59	0.381	3.370E-05	11	65	305	4	58	61
-----------KKGYHRGVIGVETAIILISAVLVAAALLAVVFNAGFATIQKTKSFIIAGVIESRS-----------------------------------------------------------------------------------------------------------------------------------------------------------------------------------------------------------------------------------------------
>UniRef100_UPI0007818185	56	0.320	2.516E-04	12	84	305	5	79	91
------------RTDEDGMMGIEAAIILITAIVTASVLAgGVLLHMGYFSAEKTRSVAYEGVGQVgGTTVVTLGSIHGVERGGESGC----------------------------------------------------------------------------------------------------------------------------------------------------------------------------------------------------------------------------
>UniRef100_A0A662HRT8	55	0.538	4.462E-04	14	52	305	7	45	46
--------------KRKGIVGIEAAIVLIAFVIISAAFAFMVINMGLFATQRS------------------------------------------------------------------------------------------------------------------------------------------------------------------------------------------------------------------------------------------------------------
>UniRef100_X0SGL2	55	0.400	5.942E-04	4	48	305	6	48	49
----RALRKGHRT--EKGITGLETAIILIAFVTVAAVFGYAVLSAGIFS----------------------------------------------------------------------------------------------------------------------------------------------------------------------------------------------------------------------------------------------------------------
>UniRef100_UPI000C714BAB	52	0.297	3.303E-03	42	125	305	16	96	206
------------------------------------------LNMGFSTTQKAKTAISSSVSESSSALEIAGKVTGFGDV-SAGTLNATVIPIKVAGGGDSVSLDPALTDVKYYS--NTVRYDNIY-----------------------------------------------------------------------------------------------------------------------------------------------------------------------------------
>UniRef100_UPI00064EA169	51	0.333	7.774E-03	48	140	305	0	95	193
------------------------------------------------TTQKAKTTIVASLGEASSSLEVSGKVTGAGCTTSaggcstTPYLNVTSIPLKIASGGESVNLANTTASIKYLS--NSVQYDNIYVGT-LGVTRSDLTSA--------------------------------------------------------------------------------------------------------------------------------------------------------------------
>UniRef100_A0A2A5NXH1	50	0.418	1.828E-02	0	42	305	0	37	140
MGRSKMLLR-----DRRGLTGLETAIIVIAFVIVAAAFAFAVL----------------------------------------------------------------------------------------------------------------------------------------------------------------------------------------------------------------------------------------------------------------------
>UniRef100_P17603	49	0.468	2.430E-02	18	49	305	0	31	32
------------------FSGLEAAIVLIAFVVVAAVFSYVMLGAGFFAT---------------------------------------------------------------------------------------------------------------------------------------------------------------------------------------------------------------------------------------------------------------
>UniRef100_UPI000AA48A75	49	0.342	2.430E-02	37	103	305	0	75	216
-------------------------------------LAFVVLNTGFSTTQQAKETIMSGLEESASNVQISGSVAGVYSIASTTggasgavedRLNMISIPLKISSGSNPVNL---------------------------------------------------------------------------------------------------------------------------------------------------------------------------------------------------------
>UniRef100_UPI001260E619	49	0.245	3.229E-02	16	115	305	7	106	189
----------------RGQVGIGTLIVFIAMVLVAAIAAGVLVNTAGFLQENAEQTGQEAQSQVSDRLNVVSSHLNDTDPSSDGTADYnrLNLTVKKAAGSGPVDLTTTT--VTYLGP---------------------------------------------------------------------------------------------------------------------------------------------------------------------------------------------
>UniRef100_A0A847PRF2	49	0.352	4.292E-02	12	45	305	8	41	42
------------RKNDRAFTGLESAIVLTAFVVVAAVFSYVVLGAG-------------------------------------------------------------------------------------------------------------------------------------------------------------------------------------------------------------------------------------------------------------------
>UniRef100_A0A524N4Z3	48	0.586	7.579E-02	14	42	305	3	31	32
--------------KRRGMTGLETAIILVAFVITAAAFAFVVL----------------------------------------------------------------------------------------------------------------------------------------------------------------------------------------------------------------------------------------------------------------------
>UniRef100_A0A8T6MQC8	45	0.346	5.528E-01	45	143	305	0	97	193
---------------------------------------------GFSSTQQAKETVTKGIGEASSALHVSGEVVSATDVA-RSKANATQFPIKIVSGGSAVNLNATLATVKFNTG--TVQYDNIlTKGCVLTsTTYSSLTAAMAA-----------------------------------------------------------------------------------------------------------------------------------------------------------------
>UniRef100_M0PJS8	45	0.278	5.528E-01	14	107	305	8	104	199
--------------EQRGQVGIGTLIVFIAMVLVAAIAAGVLINTAGFLQTQAEATGEESTSQVSDRLQVvstSGNVTEDPNNADTYVVDNVTFVVAKAPGAGLVDLKETT-----------------------------------------------------------------------------------------------------------------------------------------------------------------------------------------------------
>UniRef100_UPI0011A8D59C	45	0.288	7.339E-01	14	107	305	8	99	200
--------------EERGQVGIGTLIVFIAMVLVAAIAAGVLINTAGFLQTQAEATGQESTSQVSDRLQVvstSGNVTAT-----NDGINELDFVVALAPGSSPVDLQETT-----------------------------------------------------------------------------------------------------------------------------------------------------------------------------------------------------
>UniRef100_UPI001CCD302E	44	0.288	1.293E+00	12	107	305	5	101	203
------------KSNDRGQVGIETLIIFIAMILVAAVAAGVLINTAGFLQNQATATSQDSSEQVSNQVLVASAVGDVgADDDGNPAITDLHFTVMQSPGAGEIDMGDAT-----------------------------------------------------------------------------------------------------------------------------------------------------------------------------------------------------
>UniRef100_A0A6B1IMX3	43	0.288	2.279E+00	14	107	305	8	99	190
--------------EQRGQVGIGTLIVFIAMVLVAAIAAGVLINTAGFLQTQAEATGEESTSQVSDRLQVvstSGTV-----NDTNQKIEKLTFIVATSPGSGAVDLNQTT-----------------------------------------------------------------------------------------------------------------------------------------------------------------------------------------------------
>UniRef100_M0D8X1	42	0.288	4.013E+00	14	107	305	8	102	198
--------------EQRGQVGIGTLIVFIAMVLVAAIAAGVLINTAGFLQTQAEATGEESTSQVSDRLQVvstSGNVV--ENTTDNYVINNVTFVVAKAPGAGLVDLKETT-----------------------------------------------------------------------------------------------------------------------------------------------------------------------------------------------------
>UniRef100_A0A3A6Q7R8	42	0.240	5.324E+00	13	121	305	3	123	196
-------------TNERGQVGIGTLIVFIAMVLVAAIASGVLITTaGQLQSQASQ----TGEETTSqvSDIVRITDIIGTANaSGGTTEIETLEAKIRLASGADSVEMnetsytiatmgdTNAATVVSGNESTTGISY---------------------------------------------------------------------------------------------------------------------------------------------------------------------------------------
>UniRef100_UPI002109DE81	42	0.313	5.324E+00	14	110	305	8	105	204
--------------EERGQVGIGTLIVFIALVLVAAIAAGVLINTAGFLQTQAQSTGEESTEQVSTNLVFL-STTGTVNatDGSPTGVSEFNTTVQLGPGSSAIDLNDSTVSI--------------------------------------------------------------------------------------------------------------------------------------------------------------------------------------------------
>UniRef100_A0A256JYC6	42	0.290	5.324E+00	14	110	305	8	106	205
--------------EERGQVGIGTLIVFIAMVLVAAIAAGVLINTAGFLQTQAEATGEESTSQVSDRLQVvstSGNVT-EVGTTGEYVVDNITFVVAKAPGAGNVDLDETTLQI--------------------------------------------------------------------------------------------------------------------------------------------------------------------------------------------------
>UniRef100_M0PCU1	42	0.270	7.064E+00	14	106	305	8	99	192
--------------EERGQVGIGTLIVFIAMVLVAAIAAGVLINTAGFLQTQAEATGEESTSQVSDRLQVvsqSGNVTG----DSPRNVDHLNITVAQSPGAGNIDLNET------------------------------------------------------------------------------------------------------------------------------------------------------------------------------------------------------
>UniRef100_A0A1I2ZTB9	41	0.270	9.371E+00	14	110	305	8	102	203
--------------EERGQVGIGTLIVFIAMVLVAAIAAGVLINTAGFLQTQAEATGQESTSQVSDRLQVvsqSGSF-----NDAEGVIESVDFVVAQSPGSDNIDLSETSVEI--------------------------------------------------------------------------------------------------------------------------------------------------------------------------------------------------
