# Supplementary material for: Towards a molecular picture of the archaeal cell surface
Source: Nat Commun. 2024 Nov 29;15:10401. doi: 10.1038/s41467-024-53986-9 (PMC11607397; doi:10.1038/s41467-024-53986-9)
Supplement: Supplementary file 5 — Supplementary Dataset 1 [file 41467_2024_53986_MOESM5_ESM.zip › Archaellum_Homologues_2024/J5U21_01231_Saccharolobus_shibatae/J5U21_01231_Saccharolobus_shibatae_8965b_unrelaxed_rank_001_alphafold2_ptm_model_5_seed_000.pdb]

MODEL     1                                                                     
ATOM      1  N   MET A   1      97.625  -7.062 -56.500  1.00 55.00           N  
ATOM      2  CA  MET A   1      96.812  -8.133 -55.906  1.00 55.00           C  
ATOM      3  C   MET A   1      96.500  -7.812 -54.469  1.00 55.00           C  
ATOM      4  CB  MET A   1      97.562  -9.469 -55.969  1.00 55.00           C  
ATOM      5  O   MET A   1      95.625  -8.492 -53.844  1.00 55.00           O  
ATOM      6  CG  MET A   1      96.938 -10.492 -56.906  1.00 55.00           C  
ATOM      7  SD  MET A   1      97.938 -12.016 -57.062  1.00 55.00           S  
ATOM      8  CE  MET A   1      96.750 -13.062 -57.969  1.00 55.00           C  
ATOM      9  N   GLY A   2      96.750  -6.535 -54.062  1.00 61.31           N  
ATOM     10  CA  GLY A   2      96.562  -6.129 -52.656  1.00 61.31           C  
ATOM     11  C   GLY A   2      95.375  -5.203 -52.469  1.00 61.31           C  
ATOM     12  O   GLY A   2      94.750  -5.223 -51.438  1.00 61.31           O  
ATOM     13  N   LEU A   3      94.938  -4.621 -53.531  1.00 56.47           N  
ATOM     14  CA  LEU A   3      93.875  -3.682 -53.375  1.00 56.47           C  
ATOM     15  C   LEU A   3      92.500  -4.398 -53.469  1.00 56.47           C  
ATOM     16  CB  LEU A   3      93.938  -2.584 -54.438  1.00 56.47           C  
ATOM     17  O   LEU A   3      91.562  -4.020 -52.781  1.00 56.47           O  
ATOM     18  CG  LEU A   3      94.000  -1.144 -53.906  1.00 56.47           C  
ATOM     19  CD1 LEU A   3      95.312  -0.509 -54.219  1.00 56.47           C  
ATOM     20  CD2 LEU A   3      92.875  -0.325 -54.531  1.00 56.47           C  
ATOM     21  N   GLN A   4      92.500  -5.566 -54.156  1.00 61.72           N  
ATOM     22  CA  GLN A   4      91.250  -6.309 -54.250  1.00 61.72           C  
ATOM     23  C   GLN A   4      90.938  -7.039 -52.969  1.00 61.72           C  
ATOM     24  CB  GLN A   4      91.312  -7.301 -55.406  1.00 61.72           C  
ATOM     25  O   GLN A   4      89.750  -7.141 -52.562  1.00 61.72           O  
ATOM     26  CG  GLN A   4      91.000  -6.684 -56.781  1.00 61.72           C  
ATOM     27  CD  GLN A   4      90.750  -7.723 -57.844  1.00 61.72           C  
ATOM     28  NE2 GLN A   4      90.500  -7.266 -59.062  1.00 61.72           N  
ATOM     29  OE1 GLN A   4      90.750  -8.930 -57.562  1.00 61.72           O  
ATOM     30  N   LYS A   5      91.938  -7.465 -52.219  1.00 65.19           N  
ATOM     31  CA  LYS A   5      91.750  -8.172 -50.969  1.00 65.19           C  
ATOM     32  C   LYS A   5      91.250  -7.219 -49.875  1.00 65.19           C  
ATOM     33  CB  LYS A   5      93.000  -8.914 -50.531  1.00 65.19           C  
ATOM     34  O   LYS A   5      90.438  -7.562 -49.062  1.00 65.19           O  
ATOM     35  CG  LYS A   5      93.125 -10.336 -51.062  1.00 65.19           C  
ATOM     36  CD  LYS A   5      94.375 -11.039 -50.531  1.00 65.19           C  
ATOM     37  CE  LYS A   5      94.500 -12.422 -51.156  1.00 65.19           C  
ATOM     38  NZ  LYS A   5      95.750 -13.078 -50.719  1.00 65.19           N  
ATOM     39  N   ILE A   6      91.750  -5.973 -49.938  1.00 64.94           N  
ATOM     40  CA  ILE A   6      91.375  -5.004 -48.906  1.00 64.94           C  
ATOM     41  C   ILE A   6      89.938  -4.516 -49.125  1.00 64.94           C  
ATOM     42  CB  ILE A   6      92.375  -3.807 -48.906  1.00 64.94           C  
ATOM     43  O   ILE A   6      89.250  -4.336 -48.156  1.00 64.94           O  
ATOM     44  CG1 ILE A   6      93.750  -4.238 -48.375  1.00 64.94           C  
ATOM     45  CG2 ILE A   6      91.812  -2.646 -48.062  1.00 64.94           C  
ATOM     46  CD1 ILE A   6      94.812  -3.189 -48.562  1.00 64.94           C  
ATOM     47  N   VAL A   7      89.500  -4.367 -50.375  1.00 68.25           N  
ATOM     48  CA  VAL A   7      88.188  -3.922 -50.656  1.00 68.25           C  
ATOM     49  C   VAL A   7      87.188  -5.016 -50.312  1.00 68.25           C  
ATOM     50  CB  VAL A   7      88.000  -3.537 -52.156  1.00 68.25           C  
ATOM     51  O   VAL A   7      86.062  -4.730 -49.781  1.00 68.25           O  
ATOM     52  CG1 VAL A   7      86.562  -3.242 -52.500  1.00 68.25           C  
ATOM     53  CG2 VAL A   7      88.875  -2.336 -52.500  1.00 68.25           C  
ATOM     54  N   LYS A   8      87.562  -6.258 -50.500  1.00 65.00           N  
ATOM     55  CA  LYS A   8      86.688  -7.363 -50.188  1.00 65.00           C  
ATOM     56  C   LYS A   8      86.500  -7.484 -48.656  1.00 65.00           C  
ATOM     57  CB  LYS A   8      87.188  -8.680 -50.750  1.00 65.00           C  
ATOM     58  O   LYS A   8      85.375  -7.777 -48.188  1.00 65.00           O  
ATOM     59  CG  LYS A   8      86.688  -9.000 -52.156  1.00 65.00           C  
ATOM     60  CD  LYS A   8      87.188 -10.352 -52.625  1.00 65.00           C  
ATOM     61  CE  LYS A   8      86.812 -10.625 -54.062  1.00 65.00           C  
ATOM     62  NZ  LYS A   8      87.312 -11.945 -54.562  1.00 65.00           N  
ATOM     63  N   LYS A   9      87.562  -7.262 -47.969  1.00 61.38           N  
ATOM     64  CA  LYS A   9      87.500  -7.336 -46.500  1.00 61.38           C  
ATOM     65  C   LYS A   9      86.625  -6.195 -45.938  1.00 61.38           C  
ATOM     66  CB  LYS A   9      88.875  -7.312 -45.875  1.00 61.38           C  
ATOM     67  O   LYS A   9      85.875  -6.391 -45.000  1.00 61.38           O  
ATOM     68  CG  LYS A   9      89.000  -8.117 -44.594  1.00 61.38           C  
ATOM     69  CD  LYS A   9      90.438  -8.133 -44.062  1.00 61.38           C  
ATOM     70  CE  LYS A   9      90.562  -8.977 -42.812  1.00 61.38           C  
ATOM     71  NZ  LYS A   9      91.938  -8.977 -42.281  1.00 61.38           N  
ATOM     72  N   TYR A  10      86.812  -5.023 -46.531  1.00 61.84           N  
ATOM     73  CA  TYR A  10      86.000  -3.883 -46.094  1.00 61.84           C  
ATOM     74  C   TYR A  10      84.562  -4.102 -46.375  1.00 61.84           C  
ATOM     75  CB  TYR A  10      86.500  -2.596 -46.781  1.00 61.84           C  
ATOM     76  O   TYR A  10      83.688  -3.779 -45.562  1.00 61.84           O  
ATOM     77  CG  TYR A  10      86.562  -1.409 -45.844  1.00 61.84           C  
ATOM     78  CD1 TYR A  10      85.500  -0.512 -45.750  1.00 61.84           C  
ATOM     79  CD2 TYR A  10      87.688  -1.183 -45.062  1.00 61.84           C  
ATOM     80  CE1 TYR A  10      85.562   0.584 -44.875  1.00 61.84           C  
ATOM     81  CE2 TYR A  10      87.750  -0.091 -44.219  1.00 61.84           C  
ATOM     82  OH  TYR A  10      86.812   1.868 -43.281  1.00 61.84           O  
ATOM     83  CZ  TYR A  10      86.688   0.786 -44.125  1.00 61.84           C  
ATOM     84  N   ASN A  11      84.188  -4.656 -47.594  1.00 63.09           N  
ATOM     85  CA  ASN A  11      82.812  -4.902 -47.938  1.00 63.09           C  
ATOM     86  C   ASN A  11      82.188  -5.953 -47.000  1.00 63.09           C  
ATOM     87  CB  ASN A  11      82.688  -5.336 -49.406  1.00 63.09           C  
ATOM     88  O   ASN A  11      81.000  -5.879 -46.688  1.00 63.09           O  
ATOM     89  CG  ASN A  11      82.375  -4.168 -50.312  1.00 63.09           C  
ATOM     90  ND2 ASN A  11      82.500  -4.414 -51.625  1.00 63.09           N  
ATOM     91  OD1 ASN A  11      82.125  -3.053 -49.875  1.00 63.09           O  
ATOM     92  N   LYS A  12      82.938  -6.918 -46.594  1.00 62.75           N  
ATOM     93  CA  LYS A  12      82.500  -7.965 -45.688  1.00 62.75           C  
ATOM     94  C   LYS A  12      82.188  -7.402 -44.312  1.00 62.75           C  
ATOM     95  CB  LYS A  12      83.500  -9.086 -45.594  1.00 62.75           C  
ATOM     96  O   LYS A  12      81.188  -7.781 -43.688  1.00 62.75           O  
ATOM     97  CG  LYS A  12      83.000 -10.336 -44.875  1.00 62.75           C  
ATOM     98  CD  LYS A  12      84.062 -11.453 -44.906  1.00 62.75           C  
ATOM     99  CE  LYS A  12      83.562 -12.672 -44.125  1.00 62.75           C  
ATOM    100  NZ  LYS A  12      84.625 -13.758 -44.125  1.00 62.75           N  
ATOM    101  N   LYS A  13      83.062  -6.484 -43.875  1.00 59.53           N  
ATOM    102  CA  LYS A  13      82.875  -5.891 -42.562  1.00 59.53           C  
ATOM    103  C   LYS A  13      81.625  -4.992 -42.594  1.00 59.53           C  
ATOM    104  CB  LYS A  13      84.062  -5.090 -42.094  1.00 59.53           C  
ATOM    105  O   LYS A  13      80.875  -4.938 -41.625  1.00 59.53           O  
ATOM    106  CG  LYS A  13      84.875  -5.797 -41.062  1.00 59.53           C  
ATOM    107  CD  LYS A  13      86.000  -4.887 -40.500  1.00 59.53           C  
ATOM    108  CE  LYS A  13      86.938  -5.637 -39.562  1.00 59.53           C  
ATOM    109  NZ  LYS A  13      88.000  -4.742 -39.000  1.00 59.53           N  
ATOM    110  N   MET A  14      81.312  -4.309 -43.750  1.00 60.88           N  
ATOM    111  CA  MET A  14      80.188  -3.428 -43.875  1.00 60.88           C  
ATOM    112  C   MET A  14      78.875  -4.238 -43.969  1.00 60.88           C  
ATOM    113  CB  MET A  14      80.312  -2.504 -45.062  1.00 60.88           C  
ATOM    114  O   MET A  14      77.812  -3.797 -43.531  1.00 60.88           O  
ATOM    115  CG  MET A  14      81.375  -1.460 -44.938  1.00 60.88           C  
ATOM    116  SD  MET A  14      81.000  -0.171 -43.688  1.00 60.88           S  
ATOM    117  CE  MET A  14      79.875   0.889 -44.688  1.00 60.88           C  
ATOM    118  N   LYS A  15      79.000  -5.496 -44.625  1.00 63.34           N  
ATOM    119  CA  LYS A  15      77.812  -6.344 -44.781  1.00 63.34           C  
ATOM    120  C   LYS A  15      77.375  -6.914 -43.406  1.00 63.34           C  
ATOM    121  CB  LYS A  15      78.062  -7.480 -45.750  1.00 63.34           C  
ATOM    122  O   LYS A  15      76.188  -7.098 -43.156  1.00 63.34           O  
ATOM    123  CG  LYS A  15      78.000  -7.066 -47.219  1.00 63.34           C  
ATOM    124  CD  LYS A  15      78.062  -8.266 -48.156  1.00 63.34           C  
ATOM    125  CE  LYS A  15      78.000  -7.848 -49.625  1.00 63.34           C  
ATOM    126  NZ  LYS A  15      77.938  -9.023 -50.531  1.00 63.34           N  
ATOM    127  N   ARG A  16      78.312  -7.215 -42.500  1.00 65.44           N  
ATOM    128  CA  ARG A  16      78.000  -7.762 -41.188  1.00 65.44           C  
ATOM    129  C   ARG A  16      77.312  -6.703 -40.312  1.00 65.44           C  
ATOM    130  CB  ARG A  16      79.250  -8.312 -40.500  1.00 65.44           C  
ATOM    131  O   ARG A  16      76.500  -7.023 -39.469  1.00 65.44           O  
ATOM    132  CG  ARG A  16      79.625  -9.688 -41.000  1.00 65.44           C  
ATOM    133  CD  ARG A  16      80.938 -10.180 -40.312  1.00 65.44           C  
ATOM    134  NE  ARG A  16      80.688 -10.484 -38.906  1.00 65.44           N  
ATOM    135  NH1 ARG A  16      82.438 -11.945 -38.688  1.00 65.44           N  
ATOM    136  NH2 ARG A  16      81.125 -11.531 -36.906  1.00 65.44           N  
ATOM    137  CZ  ARG A  16      81.438 -11.320 -38.156  1.00 65.44           C  
ATOM    138  N   LYS A  17      77.625  -5.387 -40.594  1.00 67.81           N  
ATOM    139  CA  LYS A  17      77.000  -4.328 -39.812  1.00 67.81           C  
ATOM    140  C   LYS A  17      75.500  -4.215 -40.156  1.00 67.81           C  
ATOM    141  CB  LYS A  17      77.688  -2.988 -40.031  1.00 67.81           C  
ATOM    142  O   LYS A  17      74.688  -3.945 -39.281  1.00 67.81           O  
ATOM    143  CG  LYS A  17      79.000  -2.830 -39.281  1.00 67.81           C  
ATOM    144  CD  LYS A  17      79.562  -1.431 -39.469  1.00 67.81           C  
ATOM    145  CE  LYS A  17      80.875  -1.261 -38.688  1.00 67.81           C  
ATOM    146  NZ  LYS A  17      81.375   0.122 -38.812  1.00 67.81           N  
ATOM    147  N   GLY A  18      75.062  -4.473 -41.531  1.00 68.88           N  
ATOM    148  CA  GLY A  18      73.688  -4.402 -41.906  1.00 68.88           C  
ATOM    149  C   GLY A  18      72.812  -5.516 -41.312  1.00 68.88           C  
ATOM    150  O   GLY A  18      71.688  -5.293 -40.906  1.00 68.88           O  
ATOM    151  N   LEU A  19      73.438  -6.812 -41.188  1.00 74.50           N  
ATOM    152  CA  LEU A  19      72.750  -7.973 -40.625  1.00 74.50           C  
ATOM    153  C   LEU A  19      72.500  -7.801 -39.125  1.00 74.50           C  
ATOM    154  CB  LEU A  19      73.500  -9.250 -40.906  1.00 74.50           C  
ATOM    155  O   LEU A  19      71.438  -8.172 -38.625  1.00 74.50           O  
ATOM    156  CG  LEU A  19      72.812 -10.570 -40.562  1.00 74.50           C  
ATOM    157  CD1 LEU A  19      71.562 -10.719 -41.406  1.00 74.50           C  
ATOM    158  CD2 LEU A  19      73.750 -11.750 -40.812  1.00 74.50           C  
ATOM    159  N   ALA A  20      73.500  -7.207 -38.375  1.00 79.12           N  
ATOM    160  CA  ALA A  20      73.312  -6.934 -36.938  1.00 79.12           C  
ATOM    161  C   ALA A  20      72.250  -5.891 -36.719  1.00 79.12           C  
ATOM    162  CB  ALA A  20      74.625  -6.469 -36.344  1.00 79.12           C  
ATOM    163  O   ALA A  20      71.500  -5.961 -35.719  1.00 79.12           O  
ATOM    164  N   GLY A  21      72.000  -4.863 -37.656  1.00 85.50           N  
ATOM    165  CA  GLY A  21      70.938  -3.861 -37.562  1.00 85.50           C  
ATOM    166  C   GLY A  21      69.562  -4.445 -37.688  1.00 85.50           C  
ATOM    167  O   GLY A  21      68.625  -4.062 -36.938  1.00 85.50           O  
ATOM    168  N   LEU A  22      69.438  -5.402 -38.625  1.00 87.06           N  
ATOM    169  CA  LEU A  22      68.125  -6.043 -38.844  1.00 87.06           C  
ATOM    170  C   LEU A  22      67.750  -6.898 -37.656  1.00 87.06           C  
ATOM    171  CB  LEU A  22      68.188  -6.906 -40.125  1.00 87.06           C  
ATOM    172  O   LEU A  22      66.625  -6.883 -37.219  1.00 87.06           O  
ATOM    173  CG  LEU A  22      66.875  -7.652 -40.469  1.00 87.06           C  
ATOM    174  CD1 LEU A  22      65.875  -6.680 -41.000  1.00 87.06           C  
ATOM    175  CD2 LEU A  22      67.188  -8.766 -41.469  1.00 87.06           C  
ATOM    176  N   ASP A  23      68.750  -7.605 -37.031  1.00 91.06           N  
ATOM    177  CA  ASP A  23      68.500  -8.422 -35.844  1.00 91.06           C  
ATOM    178  C   ASP A  23      68.062  -7.566 -34.656  1.00 91.06           C  
ATOM    179  CB  ASP A  23      69.750  -9.203 -35.500  1.00 91.06           C  
ATOM    180  O   ASP A  23      67.125  -7.918 -33.969  1.00 91.06           O  
ATOM    181  CG  ASP A  23      69.500 -10.430 -34.625  1.00 91.06           C  
ATOM    182  OD1 ASP A  23      68.312 -10.914 -34.625  1.00 91.06           O  
ATOM    183  OD2 ASP A  23      70.438 -10.922 -33.969  1.00 91.06           O  
ATOM    184  N   THR A  24      68.688  -6.434 -34.469  1.00 93.19           N  
ATOM    185  CA  THR A  24      68.312  -5.523 -33.375  1.00 93.19           C  
ATOM    186  C   THR A  24      66.938  -4.922 -33.625  1.00 93.19           C  
ATOM    187  CB  THR A  24      69.375  -4.395 -33.219  1.00 93.19           C  
ATOM    188  O   THR A  24      66.125  -4.727 -32.688  1.00 93.19           O  
ATOM    189  CG2 THR A  24      70.625  -4.914 -32.594  1.00 93.19           C  
ATOM    190  OG1 THR A  24      69.625  -3.854 -34.531  1.00 93.19           O  
ATOM    191  N   ALA A  25      66.500  -4.578 -34.906  1.00 95.00           N  
ATOM    192  CA  ALA A  25      65.188  -4.031 -35.219  1.00 95.00           C  
ATOM    193  C   ALA A  25      64.125  -5.016 -34.875  1.00 95.00           C  
ATOM    194  CB  ALA A  25      65.125  -3.676 -36.719  1.00 95.00           C  
ATOM    195  O   ALA A  25      63.062  -4.621 -34.344  1.00 95.00           O  
ATOM    196  N   ILE A  26      64.250  -6.289 -35.219  1.00 95.06           N  
ATOM    197  CA  ILE A  26      63.250  -7.305 -34.938  1.00 95.06           C  
ATOM    198  C   ILE A  26      63.031  -7.418 -33.438  1.00 95.06           C  
ATOM    199  CB  ILE A  26      63.656  -8.672 -35.531  1.00 95.06           C  
ATOM    200  O   ILE A  26      61.906  -7.512 -32.969  1.00 95.06           O  
ATOM    201  CG1 ILE A  26      63.625  -8.625 -37.062  1.00 95.06           C  
ATOM    202  CG2 ILE A  26      62.750  -9.781 -35.000  1.00 95.06           C  
ATOM    203  CD1 ILE A  26      64.188  -9.875 -37.750  1.00 95.06           C  
ATOM    204  N   ILE A  27      64.188  -7.434 -32.750  1.00 95.69           N  
ATOM    205  CA  ILE A  27      64.062  -7.477 -31.281  1.00 95.69           C  
ATOM    206  C   ILE A  27      63.344  -6.238 -30.781  1.00 95.69           C  
ATOM    207  CB  ILE A  27      65.500  -7.582 -30.641  1.00 95.69           C  
ATOM    208  O   ILE A  27      62.531  -6.324 -29.859  1.00 95.69           O  
ATOM    209  CG1 ILE A  27      66.125  -8.914 -31.000  1.00 95.69           C  
ATOM    210  CG2 ILE A  27      65.375  -7.422 -29.109  1.00 95.69           C  
ATOM    211  CD1 ILE A  27      67.625  -9.008 -30.594  1.00 95.69           C  
ATOM    212  N   LEU A  28      63.656  -5.117 -31.312  1.00 96.19           N  
ATOM    213  CA  LEU A  28      63.000  -3.875 -30.922  1.00 96.19           C  
ATOM    214  C   LEU A  28      61.500  -3.959 -31.188  1.00 96.19           C  
ATOM    215  CB  LEU A  28      63.594  -2.691 -31.703  1.00 96.19           C  
ATOM    216  O   LEU A  28      60.688  -3.566 -30.328  1.00 96.19           O  
ATOM    217  CG  LEU A  28      63.000  -1.313 -31.375  1.00 96.19           C  
ATOM    218  CD1 LEU A  28      63.406  -0.894 -29.953  1.00 96.19           C  
ATOM    219  CD2 LEU A  28      63.469  -0.282 -32.406  1.00 96.19           C  
ATOM    220  N   ILE A  29      61.031  -4.504 -32.406  1.00 95.81           N  
ATOM    221  CA  ILE A  29      59.625  -4.645 -32.750  1.00 95.81           C  
ATOM    222  C   ILE A  29      58.938  -5.574 -31.734  1.00 95.81           C  
ATOM    223  CB  ILE A  29      59.438  -5.176 -34.188  1.00 95.81           C  
ATOM    224  O   ILE A  29      57.812  -5.301 -31.281  1.00 95.81           O  
ATOM    225  CG1 ILE A  29      59.875  -4.117 -35.188  1.00 95.81           C  
ATOM    226  CG2 ILE A  29      57.969  -5.590 -34.406  1.00 95.81           C  
ATOM    227  CD1 ILE A  29      59.875  -4.621 -36.625  1.00 95.81           C  
ATOM    228  N   ALA A  30      59.625  -6.738 -31.453  1.00 96.88           N  
ATOM    229  CA  ALA A  30      59.062  -7.688 -30.500  1.00 96.88           C  
ATOM    230  C   ALA A  30      58.875  -7.043 -29.125  1.00 96.88           C  
ATOM    231  CB  ALA A  30      59.938  -8.922 -30.391  1.00 96.88           C  
ATOM    232  O   ALA A  30      57.875  -7.270 -28.438  1.00 96.88           O  
ATOM    233  N   PHE A  31      59.812  -6.332 -28.625  1.00 95.88           N  
ATOM    234  CA  PHE A  31      59.750  -5.645 -27.344  1.00 95.88           C  
ATOM    235  C   PHE A  31      58.594  -4.652 -27.312  1.00 95.88           C  
ATOM    236  CB  PHE A  31      61.094  -4.922 -27.062  1.00 95.88           C  
ATOM    237  O   PHE A  31      57.875  -4.586 -26.344  1.00 95.88           O  
ATOM    238  CG  PHE A  31      61.156  -4.293 -25.688  1.00 95.88           C  
ATOM    239  CD1 PHE A  31      60.969  -2.924 -25.531  1.00 95.88           C  
ATOM    240  CD2 PHE A  31      61.375  -5.074 -24.562  1.00 95.88           C  
ATOM    241  CE1 PHE A  31      61.031  -2.342 -24.266  1.00 95.88           C  
ATOM    242  CE2 PHE A  31      61.438  -4.500 -23.297  1.00 95.88           C  
ATOM    243  CZ  PHE A  31      61.281  -3.133 -23.156  1.00 95.88           C  
ATOM    244  N   ILE A  32      58.375  -3.912 -28.359  1.00 97.12           N  
ATOM    245  CA  ILE A  32      57.312  -2.924 -28.469  1.00 97.12           C  
ATOM    246  C   ILE A  32      55.969  -3.627 -28.453  1.00 97.12           C  
ATOM    247  CB  ILE A  32      57.469  -2.062 -29.734  1.00 97.12           C  
ATOM    248  O   ILE A  32      55.031  -3.176 -27.781  1.00 97.12           O  
ATOM    249  CG1 ILE A  32      58.656  -1.116 -29.609  1.00 97.12           C  
ATOM    250  CG2 ILE A  32      56.188  -1.278 -30.016  1.00 97.12           C  
ATOM    251  CD1 ILE A  32      59.031  -0.381 -30.891  1.00 97.12           C  
ATOM    252  N   ILE A  33      55.812  -4.719 -29.172  1.00 97.06           N  
ATOM    253  CA  ILE A  33      54.562  -5.445 -29.266  1.00 97.06           C  
ATOM    254  C   ILE A  33      54.188  -6.000 -27.906  1.00 97.06           C  
ATOM    255  CB  ILE A  33      54.656  -6.590 -30.312  1.00 97.06           C  
ATOM    256  O   ILE A  33      53.031  -5.887 -27.469  1.00 97.06           O  
ATOM    257  CG1 ILE A  33      54.781  -6.020 -31.719  1.00 97.06           C  
ATOM    258  CG2 ILE A  33      53.438  -7.516 -30.188  1.00 97.06           C  
ATOM    259  CD1 ILE A  33      54.969  -7.074 -32.812  1.00 97.06           C  
ATOM    260  N   THR A  34      55.219  -6.625 -27.203  1.00 96.25           N  
ATOM    261  CA  THR A  34      54.969  -7.160 -25.875  1.00 96.25           C  
ATOM    262  C   THR A  34      54.531  -6.051 -24.922  1.00 96.25           C  
ATOM    263  CB  THR A  34      56.219  -7.855 -25.297  1.00 96.25           C  
ATOM    264  O   THR A  34      53.594  -6.242 -24.125  1.00 96.25           O  
ATOM    265  CG2 THR A  34      56.562  -9.094 -26.109  1.00 96.25           C  
ATOM    266  OG1 THR A  34      57.312  -6.945 -25.328  1.00 96.25           O  
ATOM    267  N   ALA A  35      55.219  -4.918 -24.953  1.00 97.38           N  
ATOM    268  CA  ALA A  35      54.844  -3.762 -24.156  1.00 97.38           C  
ATOM    269  C   ALA A  35      53.438  -3.309 -24.484  1.00 97.38           C  
ATOM    270  CB  ALA A  35      55.844  -2.617 -24.375  1.00 97.38           C  
ATOM    271  O   ALA A  35      52.656  -2.984 -23.578  1.00 97.38           O  
ATOM    272  N   SER A  36      53.031  -3.273 -25.812  1.00 96.81           N  
ATOM    273  CA  SER A  36      51.719  -2.865 -26.266  1.00 96.81           C  
ATOM    274  C   SER A  36      50.625  -3.799 -25.734  1.00 96.81           C  
ATOM    275  CB  SER A  36      51.656  -2.830 -27.797  1.00 96.81           C  
ATOM    276  O   SER A  36      49.562  -3.344 -25.266  1.00 96.81           O  
ATOM    277  OG  SER A  36      52.500  -1.823 -28.297  1.00 96.81           O  
ATOM    278  N   VAL A  37      50.844  -5.082 -25.781  1.00 97.12           N  
ATOM    279  CA  VAL A  37      49.875  -6.059 -25.312  1.00 97.12           C  
ATOM    280  C   VAL A  37      49.656  -5.898 -23.812  1.00 97.12           C  
ATOM    281  CB  VAL A  37      50.312  -7.500 -25.641  1.00 97.12           C  
ATOM    282  O   VAL A  37      48.531  -5.918 -23.328  1.00 97.12           O  
ATOM    283  CG1 VAL A  37      49.406  -8.516 -24.938  1.00 97.12           C  
ATOM    284  CG2 VAL A  37      50.312  -7.730 -27.141  1.00 97.12           C  
ATOM    285  N   LEU A  38      50.781  -5.727 -23.094  1.00 96.25           N  
ATOM    286  CA  LEU A  38      50.688  -5.508 -21.656  1.00 96.25           C  
ATOM    287  C   LEU A  38      49.906  -4.238 -21.359  1.00 96.25           C  
ATOM    288  CB  LEU A  38      52.094  -5.422 -21.031  1.00 96.25           C  
ATOM    289  O   LEU A  38      49.094  -4.215 -20.422  1.00 96.25           O  
ATOM    290  CG  LEU A  38      52.875  -6.730 -20.938  1.00 96.25           C  
ATOM    291  CD1 LEU A  38      54.312  -6.461 -20.500  1.00 96.25           C  
ATOM    292  CD2 LEU A  38      52.188  -7.691 -19.969  1.00 96.25           C  
ATOM    293  N   ALA A  39      50.156  -3.182 -22.094  1.00 97.31           N  
ATOM    294  CA  ALA A  39      49.438  -1.927 -21.906  1.00 97.31           C  
ATOM    295  C   ALA A  39      47.938  -2.111 -22.188  1.00 97.31           C  
ATOM    296  CB  ALA A  39      50.000  -0.847 -22.828  1.00 97.31           C  
ATOM    297  O   ALA A  39      47.094  -1.579 -21.453  1.00 97.31           O  
ATOM    298  N   TYR A  40      47.594  -2.801 -23.172  1.00 96.50           N  
ATOM    299  CA  TYR A  40      46.188  -3.057 -23.531  1.00 96.50           C  
ATOM    300  C   TYR A  40      45.469  -3.795 -22.406  1.00 96.50           C  
ATOM    301  CB  TYR A  40      46.125  -3.867 -24.828  1.00 96.50           C  
ATOM    302  O   TYR A  40      44.375  -3.424 -22.016  1.00 96.50           O  
ATOM    303  CG  TYR A  40      44.688  -4.215 -25.219  1.00 96.50           C  
ATOM    304  CD1 TYR A  40      44.156  -5.473 -24.953  1.00 96.50           C  
ATOM    305  CD2 TYR A  40      43.906  -3.289 -25.875  1.00 96.50           C  
ATOM    306  CE1 TYR A  40      42.875  -5.801 -25.328  1.00 96.50           C  
ATOM    307  CE2 TYR A  40      42.594  -3.604 -26.250  1.00 96.50           C  
ATOM    308  OH  TYR A  40      40.812  -5.176 -26.344  1.00 96.50           O  
ATOM    309  CZ  TYR A  40      42.094  -4.859 -25.969  1.00 96.50           C  
ATOM    310  N   VAL A  41      46.094  -4.812 -21.938  1.00 96.88           N  
ATOM    311  CA  VAL A  41      45.500  -5.602 -20.859  1.00 96.88           C  
ATOM    312  C   VAL A  41      45.344  -4.730 -19.625  1.00 96.88           C  
ATOM    313  CB  VAL A  41      46.375  -6.832 -20.516  1.00 96.88           C  
ATOM    314  O   VAL A  41      44.281  -4.762 -18.984  1.00 96.88           O  
ATOM    315  CG1 VAL A  41      45.875  -7.539 -19.281  1.00 96.88           C  
ATOM    316  CG2 VAL A  41      46.438  -7.793 -21.703  1.00 96.88           C  
ATOM    317  N   ALA A  42      46.406  -3.979 -19.328  1.00 96.62           N  
ATOM    318  CA  ALA A  42      46.375  -3.105 -18.156  1.00 96.62           C  
ATOM    319  C   ALA A  42      45.250  -2.074 -18.297  1.00 96.62           C  
ATOM    320  CB  ALA A  42      47.719  -2.408 -17.953  1.00 96.62           C  
ATOM    321  O   ALA A  42      44.500  -1.827 -17.344  1.00 96.62           O  
ATOM    322  N   ILE A  43      45.094  -1.508 -19.391  1.00 97.38           N  
ATOM    323  CA  ILE A  43      44.062  -0.506 -19.641  1.00 97.38           C  
ATOM    324  C   ILE A  43      42.688  -1.155 -19.547  1.00 97.38           C  
ATOM    325  CB  ILE A  43      44.250   0.172 -21.016  1.00 97.38           C  
ATOM    326  O   ILE A  43      41.781  -0.615 -18.906  1.00 97.38           O  
ATOM    327  CG1 ILE A  43      45.500   1.029 -21.016  1.00 97.38           C  
ATOM    328  CG2 ILE A  43      43.000   1.014 -21.359  1.00 97.38           C  
ATOM    329  CD1 ILE A  43      45.875   1.564 -22.391  1.00 97.38           C  
ATOM    330  N   ASN A  44      42.594  -2.359 -20.203  1.00 95.69           N  
ATOM    331  CA  ASN A  44      41.312  -3.049 -20.172  1.00 95.69           C  
ATOM    332  C   ASN A  44      40.906  -3.385 -18.734  1.00 95.69           C  
ATOM    333  CB  ASN A  44      41.344  -4.320 -21.016  1.00 95.69           C  
ATOM    334  O   ASN A  44      39.750  -3.223 -18.359  1.00 95.69           O  
ATOM    335  CG  ASN A  44      41.188  -4.035 -22.500  1.00 95.69           C  
ATOM    336  ND2 ASN A  44      41.562  -5.008 -23.328  1.00 95.69           N  
ATOM    337  OD1 ASN A  44      40.750  -2.951 -22.891  1.00 95.69           O  
ATOM    338  N   MET A  45      41.812  -3.865 -17.984  1.00 95.44           N  
ATOM    339  CA  MET A  45      41.562  -4.188 -16.594  1.00 95.44           C  
ATOM    340  C   MET A  45      41.219  -2.928 -15.797  1.00 95.44           C  
ATOM    341  CB  MET A  45      42.750  -4.898 -15.969  1.00 95.44           C  
ATOM    342  O   MET A  45      40.344  -2.947 -14.938  1.00 95.44           O  
ATOM    343  CG  MET A  45      42.938  -6.332 -16.438  1.00 95.44           C  
ATOM    344  SD  MET A  45      41.438  -7.348 -16.188  1.00 95.44           S  
ATOM    345  CE  MET A  45      41.781  -8.719 -17.328  1.00 95.44           C  
ATOM    346  N   GLY A  46      41.938  -1.833 -16.156  1.00 97.25           N  
ATOM    347  CA  GLY A  46      41.656  -0.552 -15.539  1.00 97.25           C  
ATOM    348  C   GLY A  46      40.250  -0.048 -15.844  1.00 97.25           C  
ATOM    349  O   GLY A  46      39.531   0.389 -14.945  1.00 97.25           O  
ATOM    350  N   LEU A  47      39.844  -0.170 -17.062  1.00 96.31           N  
ATOM    351  CA  LEU A  47      38.500   0.276 -17.469  1.00 96.31           C  
ATOM    352  C   LEU A  47      37.438  -0.581 -16.812  1.00 96.31           C  
ATOM    353  CB  LEU A  47      38.375   0.229 -18.984  1.00 96.31           C  
ATOM    354  O   LEU A  47      36.406  -0.061 -16.375  1.00 96.31           O  
ATOM    355  CG  LEU A  47      39.156   1.270 -19.781  1.00 96.31           C  
ATOM    356  CD1 LEU A  47      39.031   1.011 -21.281  1.00 96.31           C  
ATOM    357  CD2 LEU A  47      38.688   2.678 -19.438  1.00 96.31           C  
ATOM    358  N   PHE A  48      37.688  -1.905 -16.766  1.00 95.69           N  
ATOM    359  CA  PHE A  48      36.750  -2.818 -16.141  1.00 95.69           C  
ATOM    360  C   PHE A  48      36.562  -2.475 -14.664  1.00 95.69           C  
ATOM    361  CB  PHE A  48      37.219  -4.270 -16.281  1.00 95.69           C  
ATOM    362  O   PHE A  48      35.438  -2.430 -14.172  1.00 95.69           O  
ATOM    363  CG  PHE A  48      36.344  -5.270 -15.586  1.00 95.69           C  
ATOM    364  CD1 PHE A  48      36.688  -5.793 -14.352  1.00 95.69           C  
ATOM    365  CD2 PHE A  48      35.156  -5.684 -16.172  1.00 95.69           C  
ATOM    366  CE1 PHE A  48      35.875  -6.719 -13.711  1.00 95.69           C  
ATOM    367  CE2 PHE A  48      34.312  -6.609 -15.539  1.00 95.69           C  
ATOM    368  CZ  PHE A  48      34.688  -7.125 -14.305  1.00 95.69           C  
ATOM    369  N   VAL A  49      37.594  -2.256 -13.945  1.00 96.56           N  
ATOM    370  CA  VAL A  49      37.531  -1.928 -12.523  1.00 96.56           C  
ATOM    371  C   VAL A  49      36.812  -0.611 -12.320  1.00 96.56           C  
ATOM    372  CB  VAL A  49      38.969  -1.834 -11.922  1.00 96.56           C  
ATOM    373  O   VAL A  49      35.969  -0.494 -11.414  1.00 96.56           O  
ATOM    374  CG1 VAL A  49      38.906  -1.264 -10.508  1.00 96.56           C  
ATOM    375  CG2 VAL A  49      39.625  -3.207 -11.930  1.00 96.56           C  
ATOM    376  N   THR A  50      37.062   0.362 -13.188  1.00 96.19           N  
ATOM    377  CA  THR A  50      36.406   1.656 -13.070  1.00 96.19           C  
ATOM    378  C   THR A  50      34.906   1.528 -13.352  1.00 96.19           C  
ATOM    379  CB  THR A  50      37.031   2.689 -14.031  1.00 96.19           C  
ATOM    380  O   THR A  50      34.094   2.191 -12.711  1.00 96.19           O  
ATOM    381  CG2 THR A  50      38.469   3.010 -13.641  1.00 96.19           C  
ATOM    382  OG1 THR A  50      37.000   2.162 -15.367  1.00 96.19           O  
ATOM    383  N   GLN A  51      34.562   0.728 -14.250  1.00 95.38           N  
ATOM    384  CA  GLN A  51      33.156   0.507 -14.539  1.00 95.38           C  
ATOM    385  C   GLN A  51      32.469  -0.200 -13.383  1.00 95.38           C  
ATOM    386  CB  GLN A  51      33.000  -0.308 -15.828  1.00 95.38           C  
ATOM    387  O   GLN A  51      31.328   0.151 -13.023  1.00 95.38           O  
ATOM    388  CG  GLN A  51      33.344   0.466 -17.094  1.00 95.38           C  
ATOM    389  CD  GLN A  51      33.281  -0.394 -18.344  1.00 95.38           C  
ATOM    390  NE2 GLN A  51      33.156   0.250 -19.500  1.00 95.38           N  
ATOM    391  OE1 GLN A  51      33.312  -1.626 -18.266  1.00 95.38           O  
ATOM    392  N   LYS A  52      33.156  -1.215 -12.891  1.00 95.19           N  
ATOM    393  CA  LYS A  52      32.594  -1.910 -11.734  1.00 95.19           C  
ATOM    394  C   LYS A  52      32.500  -0.977 -10.531  1.00 95.19           C  
ATOM    395  CB  LYS A  52      33.469  -3.129 -11.383  1.00 95.19           C  
ATOM    396  O   LYS A  52      31.500  -1.001  -9.812  1.00 95.19           O  
ATOM    397  CG  LYS A  52      32.906  -3.951 -10.227  1.00 95.19           C  
ATOM    398  CD  LYS A  52      31.625  -4.676 -10.609  1.00 95.19           C  
ATOM    399  CE  LYS A  52      31.125  -5.551  -9.477  1.00 95.19           C  
ATOM    400  NZ  LYS A  52      29.875  -6.273  -9.852  1.00 95.19           N  
ATOM    401  N   ALA A  53      33.531  -0.189 -10.281  1.00 94.56           N  
ATOM    402  CA  ALA A  53      33.500   0.796  -9.203  1.00 94.56           C  
ATOM    403  C   ALA A  53      32.344   1.784  -9.383  1.00 94.56           C  
ATOM    404  CB  ALA A  53      34.844   1.540  -9.133  1.00 94.56           C  
ATOM    405  O   ALA A  53      31.656   2.119  -8.422  1.00 94.56           O  
ATOM    406  N   LYS A  54      32.219   2.268 -10.562  1.00 93.19           N  
ATOM    407  CA  LYS A  54      31.125   3.180 -10.859  1.00 93.19           C  
ATOM    408  C   LYS A  54      29.766   2.529 -10.570  1.00 93.19           C  
ATOM    409  CB  LYS A  54      31.172   3.633 -12.320  1.00 93.19           C  
ATOM    410  O   LYS A  54      28.875   3.162 -10.000  1.00 93.19           O  
ATOM    411  CG  LYS A  54      30.078   4.613 -12.711  1.00 93.19           C  
ATOM    412  CD  LYS A  54      30.250   5.090 -14.148  1.00 93.19           C  
ATOM    413  CE  LYS A  54      29.141   6.070 -14.547  1.00 93.19           C  
ATOM    414  NZ  LYS A  54      29.359   6.617 -15.914  1.00 93.19           N  
ATOM    415  N   SER A  55      29.578   1.276 -11.023  1.00 91.19           N  
ATOM    416  CA  SER A  55      28.344   0.548 -10.781  1.00 91.19           C  
ATOM    417  C   SER A  55      28.078   0.385  -9.289  1.00 91.19           C  
ATOM    418  CB  SER A  55      28.391  -0.826 -11.453  1.00 91.19           C  
ATOM    419  O   SER A  55      26.953   0.564  -8.828  1.00 91.19           O  
ATOM    420  OG  SER A  55      27.234  -1.577 -11.141  1.00 91.19           O  
ATOM    421  N   THR A  56      29.062   0.071  -8.461  1.00 90.75           N  
ATOM    422  CA  THR A  56      28.906  -0.110  -7.023  1.00 90.75           C  
ATOM    423  C   THR A  56      28.562   1.213  -6.344  1.00 90.75           C  
ATOM    424  CB  THR A  56      30.188  -0.690  -6.398  1.00 90.75           C  
ATOM    425  O   THR A  56      27.734   1.252  -5.441  1.00 90.75           O  
ATOM    426  CG2 THR A  56      30.047  -0.844  -4.891  1.00 90.75           C  
ATOM    427  OG1 THR A  56      30.453  -1.975  -6.977  1.00 90.75           O  
ATOM    428  N   ILE A  57      29.219   2.275  -6.762  1.00 88.69           N  
ATOM    429  CA  ILE A  57      28.938   3.604  -6.223  1.00 88.69           C  
ATOM    430  C   ILE A  57      27.500   3.996  -6.535  1.00 88.69           C  
ATOM    431  CB  ILE A  57      29.922   4.656  -6.793  1.00 88.69           C  
ATOM    432  O   ILE A  57      26.781   4.480  -5.656  1.00 88.69           O  
ATOM    433  CG1 ILE A  57      31.328   4.445  -6.223  1.00 88.69           C  
ATOM    434  CG2 ILE A  57      29.422   6.074  -6.504  1.00 88.69           C  
ATOM    435  CD1 ILE A  57      32.406   5.277  -6.906  1.00 88.69           C  
ATOM    436  N   ASN A  58      27.047   3.756  -7.727  1.00 84.56           N  
ATOM    437  CA  ASN A  58      25.672   4.082  -8.109  1.00 84.56           C  
ATOM    438  C   ASN A  58      24.672   3.268  -7.305  1.00 84.56           C  
ATOM    439  CB  ASN A  58      25.469   3.863  -9.609  1.00 84.56           C  
ATOM    440  O   ASN A  58      23.656   3.803  -6.844  1.00 84.56           O  
ATOM    441  CG  ASN A  58      26.156   4.922 -10.453  1.00 84.56           C  
ATOM    442  ND2 ASN A  58      26.328   4.629 -11.734  1.00 84.56           N  
ATOM    443  OD1 ASN A  58      26.516   5.992  -9.953  1.00 84.56           O  
ATOM    444  N   LYS A  59      25.000   1.958  -7.125  1.00 81.50           N  
ATOM    445  CA  LYS A  59      24.109   1.116  -6.328  1.00 81.50           C  
ATOM    446  C   LYS A  59      24.125   1.533  -4.863  1.00 81.50           C  
ATOM    447  CB  LYS A  59      24.500  -0.355  -6.461  1.00 81.50           C  
ATOM    448  O   LYS A  59      23.094   1.487  -4.188  1.00 81.50           O  
ATOM    449  CG  LYS A  59      24.109  -0.987  -7.789  1.00 81.50           C  
ATOM    450  CD  LYS A  59      24.422  -2.477  -7.816  1.00 81.50           C  
ATOM    451  CE  LYS A  59      24.109  -3.092  -9.172  1.00 81.50           C  
ATOM    452  NZ  LYS A  59      24.516  -4.523  -9.242  1.00 81.50           N  
ATOM    453  N   GLY A  60      25.359   1.935  -4.465  1.00 84.75           N  
ATOM    454  CA  GLY A  60      25.469   2.445  -3.107  1.00 84.75           C  
ATOM    455  C   GLY A  60      24.641   3.697  -2.877  1.00 84.75           C  
ATOM    456  O   GLY A  60      23.984   3.838  -1.838  1.00 84.75           O  
ATOM    457  N   GLU A  61      24.656   4.582  -3.777  1.00 82.00           N  
ATOM    458  CA  GLU A  61      23.875   5.809  -3.686  1.00 82.00           C  
ATOM    459  C   GLU A  61      22.375   5.504  -3.691  1.00 82.00           C  
ATOM    460  CB  GLU A  61      24.219   6.758  -4.832  1.00 82.00           C  
ATOM    461  O   GLU A  61      21.609   6.113  -2.943  1.00 82.00           O  
ATOM    462  CG  GLU A  61      25.531   7.520  -4.629  1.00 82.00           C  
ATOM    463  CD  GLU A  61      25.766   8.602  -5.672  1.00 82.00           C  
ATOM    464  OE1 GLU A  61      26.016   9.766  -5.289  1.00 82.00           O  
ATOM    465  OE2 GLU A  61      25.672   8.281  -6.879  1.00 82.00           O  
ATOM    466  N   GLU A  62      22.000   4.590  -4.543  1.00 77.00           N  
ATOM    467  CA  GLU A  62      20.594   4.191  -4.652  1.00 77.00           C  
ATOM    468  C   GLU A  62      20.094   3.580  -3.346  1.00 77.00           C  
ATOM    469  CB  GLU A  62      20.406   3.203  -5.805  1.00 77.00           C  
ATOM    470  O   GLU A  62      18.984   3.875  -2.904  1.00 77.00           O  
ATOM    471  CG  GLU A  62      18.953   2.904  -6.121  1.00 77.00           C  
ATOM    472  CD  GLU A  62      18.781   1.948  -7.289  1.00 77.00           C  
ATOM    473  OE1 GLU A  62      17.625   1.585  -7.609  1.00 77.00           O  
ATOM    474  OE2 GLU A  62      19.797   1.559  -7.891  1.00 77.00           O  
ATOM    475  N   THR A  63      20.938   2.750  -2.674  1.00 77.88           N  
ATOM    476  CA  THR A  63      20.531   2.072  -1.450  1.00 77.88           C  
ATOM    477  C   THR A  63      20.578   3.027  -0.260  1.00 77.88           C  
ATOM    478  CB  THR A  63      21.422   0.846  -1.167  1.00 77.88           C  
ATOM    479  O   THR A  63      19.891   2.822   0.738  1.00 77.88           O  
ATOM    480  CG2 THR A  63      21.219  -0.233  -2.225  1.00 77.88           C  
ATOM    481  OG1 THR A  63      22.797   1.248  -1.165  1.00 77.88           O  
ATOM    482  N   ALA A  64      21.422   4.070  -0.376  1.00 82.38           N  
ATOM    483  CA  ALA A  64      21.531   5.031   0.719  1.00 82.38           C  
ATOM    484  C   ALA A  64      20.391   6.051   0.667  1.00 82.38           C  
ATOM    485  CB  ALA A  64      22.875   5.746   0.673  1.00 82.38           C  
ATOM    486  O   ALA A  64      19.984   6.586   1.699  1.00 82.38           O  
ATOM    487  N   SER A  65      19.875   6.207  -0.533  1.00 85.44           N  
ATOM    488  CA  SER A  65      18.812   7.180  -0.705  1.00 85.44           C  
ATOM    489  C   SER A  65      17.438   6.539  -0.474  1.00 85.44           C  
ATOM    490  CB  SER A  65      18.859   7.797  -2.102  1.00 85.44           C  
ATOM    491  O   SER A  65      17.297   5.320  -0.576  1.00 85.44           O  
ATOM    492  OG  SER A  65      17.938   8.859  -2.217  1.00 85.44           O  
ATOM    493  N   THR A  66      16.438   7.344   0.048  1.00 86.19           N  
ATOM    494  CA  THR A  66      15.102   6.809   0.268  1.00 86.19           C  
ATOM    495  C   THR A  66      14.453   6.414  -1.056  1.00 86.19           C  
ATOM    496  CB  THR A  66      14.203   7.824   0.998  1.00 86.19           C  
ATOM    497  O   THR A  66      14.500   7.172  -2.025  1.00 86.19           O  
ATOM    498  CG2 THR A  66      14.758   8.148   2.383  1.00 86.19           C  
ATOM    499  OG1 THR A  66      14.133   9.031   0.228  1.00 86.19           O  
ATOM    500  N   ALA A  67      13.922   5.219  -1.077  1.00 90.44           N  
ATOM    501  CA  ALA A  67      13.289   4.699  -2.285  1.00 90.44           C  
ATOM    502  C   ALA A  67      11.938   5.367  -2.523  1.00 90.44           C  
ATOM    503  CB  ALA A  67      13.117   3.186  -2.188  1.00 90.44           C  
ATOM    504  O   ALA A  67      11.477   5.457  -3.664  1.00 90.44           O  
ATOM    505  N   LEU A  68      11.375   5.863  -1.457  1.00 94.69           N  
ATOM    506  CA  LEU A  68      10.047   6.461  -1.535  1.00 94.69           C  
ATOM    507  C   LEU A  68      10.039   7.844  -0.895  1.00 94.69           C  
ATOM    508  CB  LEU A  68       9.016   5.559  -0.854  1.00 94.69           C  
ATOM    509  O   LEU A  68      10.820   8.117   0.020  1.00 94.69           O  
ATOM    510  CG  LEU A  68       8.750   4.207  -1.520  1.00 94.69           C  
ATOM    511  CD1 LEU A  68       8.008   3.283  -0.562  1.00 94.69           C  
ATOM    512  CD2 LEU A  68       7.965   4.395  -2.812  1.00 94.69           C  
ATOM    513  N   THR A  69       9.188   8.664  -1.409  1.00 94.62           N  
ATOM    514  CA  THR A  69       8.961   9.977  -0.810  1.00 94.62           C  
ATOM    515  C   THR A  69       7.480  10.195  -0.526  1.00 94.62           C  
ATOM    516  CB  THR A  69       9.484  11.102  -1.721  1.00 94.62           C  
ATOM    517  O   THR A  69       6.625   9.688  -1.254  1.00 94.62           O  
ATOM    518  CG2 THR A  69       8.648  11.219  -2.990  1.00 94.62           C  
ATOM    519  OG1 THR A  69       9.430  12.344  -1.012  1.00 94.62           O  
ATOM    520  N   LEU A  70       7.145  10.906   0.593  1.00 95.75           N  
ATOM    521  CA  LEU A  70       5.773  11.281   0.924  1.00 95.75           C  
ATOM    522  C   LEU A  70       5.234  12.297  -0.076  1.00 95.75           C  
ATOM    523  CB  LEU A  70       5.703  11.859   2.342  1.00 95.75           C  
ATOM    524  O   LEU A  70       5.859  13.336  -0.315  1.00 95.75           O  
ATOM    525  CG  LEU A  70       4.312  12.258   2.840  1.00 95.75           C  
ATOM    526  CD1 LEU A  70       3.430  11.031   3.004  1.00 95.75           C  
ATOM    527  CD2 LEU A  70       4.418  13.031   4.152  1.00 95.75           C  
ATOM    528  N   SER A  71       4.152  11.859  -0.766  1.00 92.38           N  
ATOM    529  CA  SER A  71       3.498  12.711  -1.754  1.00 92.38           C  
ATOM    530  C   SER A  71       2.135  13.188  -1.260  1.00 92.38           C  
ATOM    531  CB  SER A  71       3.340  11.969  -3.082  1.00 92.38           C  
ATOM    532  O   SER A  71       1.174  12.414  -1.245  1.00 92.38           O  
ATOM    533  OG  SER A  71       2.830  12.836  -4.082  1.00 92.38           O  
ATOM    534  N   GLY A  72       2.018  14.258  -0.511  1.00 90.88           N  
ATOM    535  CA  GLY A  72       0.771  14.789   0.022  1.00 90.88           C  
ATOM    536  C   GLY A  72       0.738  14.820   1.538  1.00 90.88           C  
ATOM    537  O   GLY A  72       1.771  14.656   2.191  1.00 90.88           O  
ATOM    538  N   SER A  73      -0.447  15.039   2.018  1.00 94.12           N  
ATOM    539  CA  SER A  73      -0.653  15.133   3.459  1.00 94.12           C  
ATOM    540  C   SER A  73      -1.016  13.773   4.055  1.00 94.12           C  
ATOM    541  CB  SER A  73      -1.750  16.141   3.777  1.00 94.12           C  
ATOM    542  O   SER A  73      -1.500  12.891   3.350  1.00 94.12           O  
ATOM    543  OG  SER A  73      -1.396  17.438   3.303  1.00 94.12           O  
ATOM    544  N   VAL A  74      -0.750  13.672   5.297  1.00 96.94           N  
ATOM    545  CA  VAL A  74      -1.161  12.492   6.051  1.00 96.94           C  
ATOM    546  C   VAL A  74      -2.502  12.758   6.730  1.00 96.94           C  
ATOM    547  CB  VAL A  74      -0.100  12.094   7.102  1.00 96.94           C  
ATOM    548  O   VAL A  74      -2.643  13.719   7.488  1.00 96.94           O  
ATOM    549  CG1 VAL A  74      -0.500  10.797   7.809  1.00 96.94           C  
ATOM    550  CG2 VAL A  74       1.271  11.945   6.441  1.00 96.94           C  
ATOM    551  N   LEU A  75      -3.393  11.875   6.402  1.00 96.38           N  
ATOM    552  CA  LEU A  75      -4.734  12.031   6.957  1.00 96.38           C  
ATOM    553  C   LEU A  75      -4.988  11.023   8.070  1.00 96.38           C  
ATOM    554  CB  LEU A  75      -5.789  11.875   5.855  1.00 96.38           C  
ATOM    555  O   LEU A  75      -4.574   9.859   7.965  1.00 96.38           O  
ATOM    556  CG  LEU A  75      -5.617  12.766   4.625  1.00 96.38           C  
ATOM    557  CD1 LEU A  75      -6.762  12.539   3.643  1.00 96.38           C  
ATOM    558  CD2 LEU A  75      -5.543  14.234   5.027  1.00 96.38           C  
ATOM    559  N   TYR A  76      -5.695  11.484   9.102  1.00 96.75           N  
ATOM    560  CA  TYR A  76      -6.020  10.672  10.266  1.00 96.75           C  
ATOM    561  C   TYR A  76      -7.504  10.750  10.586  1.00 96.75           C  
ATOM    562  CB  TYR A  76      -5.195  11.117  11.477  1.00 96.75           C  
ATOM    563  O   TYR A  76      -8.062  11.844  10.734  1.00 96.75           O  
ATOM    564  CG  TYR A  76      -5.473  10.312  12.727  1.00 96.75           C  
ATOM    565  CD1 TYR A  76      -5.730  10.945  13.938  1.00 96.75           C  
ATOM    566  CD2 TYR A  76      -5.480   8.922  12.688  1.00 96.75           C  
ATOM    567  CE1 TYR A  76      -5.984  10.203  15.094  1.00 96.75           C  
ATOM    568  CE2 TYR A  76      -5.734   8.172  13.836  1.00 96.75           C  
ATOM    569  OH  TYR A  76      -6.234   8.094  16.172  1.00 96.75           O  
ATOM    570  CZ  TYR A  76      -5.984   8.828  15.031  1.00 96.75           C  
ATOM    571  N   ALA A  77      -8.094   9.555  10.680  1.00 96.19           N  
ATOM    572  CA  ALA A  77      -9.539   9.516  10.922  1.00 96.19           C  
ATOM    573  C   ALA A  77      -9.859   8.883  12.266  1.00 96.19           C  
ATOM    574  CB  ALA A  77     -10.242   8.758   9.797  1.00 96.19           C  
ATOM    575  O   ALA A  77      -9.359   7.797  12.586  1.00 96.19           O  
ATOM    576  N   VAL A  78     -10.789   9.602  12.961  1.00 95.94           N  
ATOM    577  CA  VAL A  78     -11.203   9.117  14.273  1.00 95.94           C  
ATOM    578  C   VAL A  78     -12.711   9.297  14.438  1.00 95.94           C  
ATOM    579  CB  VAL A  78     -10.461   9.844  15.414  1.00 95.94           C  
ATOM    580  O   VAL A  78     -13.367   9.898  13.578  1.00 95.94           O  
ATOM    581  CG1 VAL A  78      -8.953   9.602  15.312  1.00 95.94           C  
ATOM    582  CG2 VAL A  78     -10.758  11.344  15.375  1.00 95.94           C  
ATOM    583  N   ASN A  79     -13.203   8.727  15.508  1.00 94.38           N  
ATOM    584  CA  ASN A  79     -14.602   8.938  15.836  1.00 94.38           C  
ATOM    585  C   ASN A  79     -14.812  10.273  16.547  1.00 94.38           C  
ATOM    586  CB  ASN A  79     -15.133   7.789  16.703  1.00 94.38           C  
ATOM    587  O   ASN A  79     -14.617  10.375  17.766  1.00 94.38           O  
ATOM    588  CG  ASN A  79     -14.555   7.793  18.094  1.00 94.38           C  
ATOM    589  ND2 ASN A  79     -15.367   7.438  19.078  1.00 94.38           N  
ATOM    590  OD1 ASN A  79     -13.375   8.109  18.297  1.00 94.38           O  
ATOM    591  N   TYR A  80     -14.984  11.227  15.766  1.00 92.06           N  
ATOM    592  CA  TYR A  80     -15.266  12.586  16.219  1.00 92.06           C  
ATOM    593  C   TYR A  80     -16.766  12.805  16.375  1.00 92.06           C  
ATOM    594  CB  TYR A  80     -14.688  13.617  15.242  1.00 92.06           C  
ATOM    595  O   TYR A  80     -17.562  12.328  15.570  1.00 92.06           O  
ATOM    596  CG  TYR A  80     -14.922  15.047  15.664  1.00 92.06           C  
ATOM    597  CD1 TYR A  80     -16.062  15.734  15.266  1.00 92.06           C  
ATOM    598  CD2 TYR A  80     -14.000  15.711  16.469  1.00 92.06           C  
ATOM    599  CE1 TYR A  80     -16.281  17.047  15.641  1.00 92.06           C  
ATOM    600  CE2 TYR A  80     -14.203  17.031  16.844  1.00 92.06           C  
ATOM    601  OH  TYR A  80     -15.555  19.000  16.812  1.00 92.06           O  
ATOM    602  CZ  TYR A  80     -15.352  17.688  16.438  1.00 92.06           C  
ATOM    603  N   PRO A  81     -17.062  13.539  17.531  1.00 91.31           N  
ATOM    604  CA  PRO A  81     -16.281  14.289  18.516  1.00 91.31           C  
ATOM    605  C   PRO A  81     -15.953  13.484  19.766  1.00 91.31           C  
ATOM    606  CB  PRO A  81     -17.188  15.484  18.859  1.00 91.31           C  
ATOM    607  O   PRO A  81     -15.234  13.961  20.641  1.00 91.31           O  
ATOM    608  CG  PRO A  81     -18.578  14.969  18.688  1.00 91.31           C  
ATOM    609  CD  PRO A  81     -18.578  13.938  17.594  1.00 91.31           C  
ATOM    610  N   SER A  82     -16.453  12.211  19.844  1.00 91.19           N  
ATOM    611  CA  SER A  82     -16.219  11.445  21.062  1.00 91.19           C  
ATOM    612  C   SER A  82     -14.758  11.055  21.219  1.00 91.19           C  
ATOM    613  CB  SER A  82     -17.094  10.188  21.078  1.00 91.19           C  
ATOM    614  O   SER A  82     -14.266  10.852  22.328  1.00 91.19           O  
ATOM    615  OG  SER A  82     -16.781   9.344  19.984  1.00 91.19           O  
ATOM    616  N   ASN A  83     -13.945  10.875  20.125  1.00 90.00           N  
ATOM    617  CA  ASN A  83     -12.516  10.562  20.047  1.00 90.00           C  
ATOM    618  C   ASN A  83     -12.164   9.367  20.922  1.00 90.00           C  
ATOM    619  CB  ASN A  83     -11.680  11.781  20.438  1.00 90.00           C  
ATOM    620  O   ASN A  83     -11.211   9.414  21.703  1.00 90.00           O  
ATOM    621  CG  ASN A  83     -11.766  12.906  19.438  1.00 90.00           C  
ATOM    622  ND2 ASN A  83     -11.555  14.133  19.891  1.00 90.00           N  
ATOM    623  OD1 ASN A  83     -12.031  12.672  18.250  1.00 90.00           O  
ATOM    624  N   THR A  84     -12.883   8.336  20.734  1.00 91.44           N  
ATOM    625  CA  THR A  84     -12.656   7.125  21.516  1.00 91.44           C  
ATOM    626  C   THR A  84     -12.055   6.020  20.656  1.00 91.44           C  
ATOM    627  CB  THR A  84     -13.961   6.625  22.172  1.00 91.44           C  
ATOM    628  O   THR A  84     -11.508   5.047  21.172  1.00 91.44           O  
ATOM    629  CG2 THR A  84     -14.508   7.645  23.156  1.00 91.44           C  
ATOM    630  OG1 THR A  84     -14.938   6.398  21.141  1.00 91.44           O  
ATOM    631  N   ARG A  85     -12.102   6.277  19.344  1.00 93.81           N  
ATOM    632  CA  ARG A  85     -11.625   5.258  18.422  1.00 93.81           C  
ATOM    633  C   ARG A  85     -10.898   5.895  17.234  1.00 93.81           C  
ATOM    634  CB  ARG A  85     -12.789   4.406  17.906  1.00 93.81           C  
ATOM    635  O   ARG A  85     -11.250   6.988  16.797  1.00 93.81           O  
ATOM    636  CG  ARG A  85     -13.383   3.484  18.969  1.00 93.81           C  
ATOM    637  CD  ARG A  85     -14.492   2.609  18.391  1.00 93.81           C  
ATOM    638  NE  ARG A  85     -15.812   3.107  18.750  1.00 93.81           N  
ATOM    639  NH1 ARG A  85     -16.969   1.647  17.375  1.00 93.81           N  
ATOM    640  NH2 ARG A  85     -18.109   3.164  18.656  1.00 93.81           N  
ATOM    641  CZ  ARG A  85     -16.953   2.639  18.266  1.00 93.81           C  
ATOM    642  N   SER A  86      -9.883   5.164  16.812  1.00 95.69           N  
ATOM    643  CA  SER A  86      -9.188   5.531  15.578  1.00 95.69           C  
ATOM    644  C   SER A  86      -9.555   4.594  14.430  1.00 95.69           C  
ATOM    645  CB  SER A  86      -7.672   5.516  15.789  1.00 95.69           C  
ATOM    646  O   SER A  86      -9.633   3.379  14.617  1.00 95.69           O  
ATOM    647  OG  SER A  86      -7.293   6.465  16.781  1.00 95.69           O  
ATOM    648  N   TYR A  87      -9.781   5.211  13.258  1.00 96.75           N  
ATOM    649  CA  TYR A  87     -10.273   4.422  12.141  1.00 96.75           C  
ATOM    650  C   TYR A  87      -9.148   4.086  11.172  1.00 96.75           C  
ATOM    651  CB  TYR A  87     -11.391   5.168  11.406  1.00 96.75           C  
ATOM    652  O   TYR A  87      -8.875   2.914  10.906  1.00 96.75           O  
ATOM    653  CG  TYR A  87     -12.570   5.520  12.281  1.00 96.75           C  
ATOM    654  CD1 TYR A  87     -12.953   4.684  13.328  1.00 96.75           C  
ATOM    655  CD2 TYR A  87     -13.297   6.684  12.070  1.00 96.75           C  
ATOM    656  CE1 TYR A  87     -14.031   5.004  14.141  1.00 96.75           C  
ATOM    657  CE2 TYR A  87     -14.383   7.012  12.875  1.00 96.75           C  
ATOM    658  OH  TYR A  87     -15.812   6.488  14.711  1.00 96.75           O  
ATOM    659  CZ  TYR A  87     -14.742   6.168  13.906  1.00 96.75           C  
ATOM    660  N   TRP A  88      -8.500   5.027  10.617  1.00 97.81           N  
ATOM    661  CA  TRP A  88      -7.480   4.773   9.609  1.00 97.81           C  
ATOM    662  C   TRP A  88      -6.555   5.977   9.445  1.00 97.81           C  
ATOM    663  CB  TRP A  88      -8.133   4.438   8.266  1.00 97.81           C  
ATOM    664  O   TRP A  88      -6.875   7.078   9.906  1.00 97.81           O  
ATOM    665  CG  TRP A  88      -9.234   5.375   7.867  1.00 97.81           C  
ATOM    666  CD1 TRP A  88     -10.578   5.156   7.969  1.00 97.81           C  
ATOM    667  CD2 TRP A  88      -9.078   6.680   7.297  1.00 97.81           C  
ATOM    668  CE2 TRP A  88     -10.375   7.195   7.082  1.00 97.81           C  
ATOM    669  CE3 TRP A  88      -7.973   7.461   6.949  1.00 97.81           C  
ATOM    670  NE1 TRP A  88     -11.273   6.250   7.500  1.00 97.81           N  
ATOM    671  CH2 TRP A  88      -9.492   9.211   6.203  1.00 97.81           C  
ATOM    672  CZ2 TRP A  88     -10.594   8.461   6.535  1.00 97.81           C  
ATOM    673  CZ3 TRP A  88      -8.195   8.719   6.406  1.00 97.81           C  
ATOM    674  N   ILE A  89      -5.387   5.762   8.945  1.00 98.00           N  
ATOM    675  CA  ILE A  89      -4.441   6.750   8.438  1.00 98.00           C  
ATOM    676  C   ILE A  89      -4.234   6.547   6.941  1.00 98.00           C  
ATOM    677  CB  ILE A  89      -3.090   6.676   9.188  1.00 98.00           C  
ATOM    678  O   ILE A  89      -4.094   5.410   6.477  1.00 98.00           O  
ATOM    679  CG1 ILE A  89      -3.260   7.113  10.641  1.00 98.00           C  
ATOM    680  CG2 ILE A  89      -2.035   7.527   8.477  1.00 98.00           C  
ATOM    681  CD1 ILE A  89      -1.995   6.977  11.484  1.00 98.00           C  
ATOM    682  N   TYR A  90      -4.258   7.660   6.281  1.00 97.38           N  
ATOM    683  CA  TYR A  90      -4.102   7.609   4.832  1.00 97.38           C  
ATOM    684  C   TYR A  90      -3.062   8.617   4.359  1.00 97.38           C  
ATOM    685  CB  TYR A  90      -5.441   7.875   4.137  1.00 97.38           C  
ATOM    686  O   TYR A  90      -3.039   9.758   4.828  1.00 97.38           O  
ATOM    687  CG  TYR A  90      -5.305   8.289   2.693  1.00 97.38           C  
ATOM    688  CD1 TYR A  90      -5.398   9.625   2.316  1.00 97.38           C  
ATOM    689  CD2 TYR A  90      -5.082   7.340   1.699  1.00 97.38           C  
ATOM    690  CE1 TYR A  90      -5.273  10.008   0.986  1.00 97.38           C  
ATOM    691  CE2 TYR A  90      -4.957   7.711   0.365  1.00 97.38           C  
ATOM    692  OH  TYR A  90      -4.930   9.422  -1.301  1.00 97.38           O  
ATOM    693  CZ  TYR A  90      -5.055   9.047   0.019  1.00 97.38           C  
ATOM    694  N   PHE A  91      -2.234   8.203   3.438  1.00 97.69           N  
ATOM    695  CA  PHE A  91      -1.270   9.094   2.799  1.00 97.69           C  
ATOM    696  C   PHE A  91      -0.799   8.523   1.469  1.00 97.69           C  
ATOM    697  CB  PHE A  91      -0.070   9.336   3.719  1.00 97.69           C  
ATOM    698  O   PHE A  91      -1.071   7.359   1.159  1.00 97.69           O  
ATOM    699  CG  PHE A  91       0.646   8.078   4.129  1.00 97.69           C  
ATOM    700  CD1 PHE A  91       0.211   7.340   5.223  1.00 97.69           C  
ATOM    701  CD2 PHE A  91       1.755   7.637   3.420  1.00 97.69           C  
ATOM    702  CE1 PHE A  91       0.872   6.176   5.602  1.00 97.69           C  
ATOM    703  CE2 PHE A  91       2.420   6.473   3.795  1.00 97.69           C  
ATOM    704  CZ  PHE A  91       1.978   5.742   4.887  1.00 97.69           C  
ATOM    705  N   THR A  92      -0.154   9.359   0.708  1.00 96.31           N  
ATOM    706  CA  THR A  92       0.331   8.914  -0.595  1.00 96.31           C  
ATOM    707  C   THR A  92       1.853   9.000  -0.663  1.00 96.31           C  
ATOM    708  CB  THR A  92      -0.283   9.758  -1.731  1.00 96.31           C  
ATOM    709  O   THR A  92       2.459   9.898  -0.072  1.00 96.31           O  
ATOM    710  CG2 THR A  92      -1.802   9.617  -1.759  1.00 96.31           C  
ATOM    711  OG1 THR A  92       0.057  11.133  -1.539  1.00 96.31           O  
ATOM    712  N   VAL A  93       2.430   8.039  -1.394  1.00 95.69           N  
ATOM    713  CA  VAL A  93       3.877   8.008  -1.585  1.00 95.69           C  
ATOM    714  C   VAL A  93       4.199   7.863  -3.070  1.00 95.69           C  
ATOM    715  CB  VAL A  93       4.531   6.863  -0.782  1.00 95.69           C  
ATOM    716  O   VAL A  93       3.369   7.387  -3.848  1.00 95.69           O  
ATOM    717  CG1 VAL A  93       4.352   7.082   0.719  1.00 95.69           C  
ATOM    718  CG2 VAL A  93       3.947   5.516  -1.202  1.00 95.69           C  
ATOM    719  N   SER A  94       5.434   8.320  -3.336  1.00 93.69           N  
ATOM    720  CA  SER A  94       5.953   8.172  -4.691  1.00 93.69           C  
ATOM    721  C   SER A  94       7.410   7.715  -4.680  1.00 93.69           C  
ATOM    722  CB  SER A  94       5.832   9.484  -5.457  1.00 93.69           C  
ATOM    723  O   SER A  94       8.148   8.008  -3.740  1.00 93.69           O  
ATOM    724  OG  SER A  94       4.477   9.883  -5.566  1.00 93.69           O  
ATOM    725  N   PRO A  95       7.734   6.895  -5.754  1.00 92.38           N  
ATOM    726  CA  PRO A  95       9.172   6.648  -5.863  1.00 92.38           C  
ATOM    727  C   PRO A  95       9.992   7.938  -5.859  1.00 92.38           C  
ATOM    728  CB  PRO A  95       9.305   5.918  -7.199  1.00 92.38           C  
ATOM    729  O   PRO A  95       9.617   8.914  -6.512  1.00 92.38           O  
ATOM    730  CG  PRO A  95       8.000   5.223  -7.387  1.00 92.38           C  
ATOM    731  CD  PRO A  95       6.906   6.109  -6.859  1.00 92.38           C  
ATOM    732  N   SER A  96      11.023   8.000  -5.066  1.00 92.19           N  
ATOM    733  CA  SER A  96      11.859   9.188  -4.953  1.00 92.19           C  
ATOM    734  C   SER A  96      12.492   9.555  -6.293  1.00 92.19           C  
ATOM    735  CB  SER A  96      12.953   8.977  -3.908  1.00 92.19           C  
ATOM    736  O   SER A  96      12.578   8.719  -7.191  1.00 92.19           O  
ATOM    737  OG  SER A  96      12.398   8.797  -2.619  1.00 92.19           O  
ATOM    738  N   SER A  97      12.969  10.805  -6.410  1.00 85.56           N  
ATOM    739  CA  SER A  97      13.656  11.242  -7.617  1.00 85.56           C  
ATOM    740  C   SER A  97      14.914  10.414  -7.875  1.00 85.56           C  
ATOM    741  CB  SER A  97      14.031  12.727  -7.512  1.00 85.56           C  
ATOM    742  O   SER A  97      15.703  10.172  -6.961  1.00 85.56           O  
ATOM    743  OG  SER A  97      14.727  12.984  -6.301  1.00 85.56           O  
ATOM    744  N   GLY A  98      15.086   9.930  -9.086  1.00 83.19           N  
ATOM    745  CA  GLY A  98      16.250   9.141  -9.461  1.00 83.19           C  
ATOM    746  C   GLY A  98      16.016   7.648  -9.352  1.00 83.19           C  
ATOM    747  O   GLY A  98      16.859   6.848  -9.766  1.00 83.19           O  
ATOM    748  N   VAL A  99      14.891   7.262  -8.758  1.00 83.69           N  
ATOM    749  CA  VAL A  99      14.516   5.855  -8.641  1.00 83.69           C  
ATOM    750  C   VAL A  99      13.555   5.484  -9.766  1.00 83.69           C  
ATOM    751  CB  VAL A  99      13.867   5.559  -7.266  1.00 83.69           C  
ATOM    752  O   VAL A  99      12.523   6.137  -9.953  1.00 83.69           O  
ATOM    753  CG1 VAL A  99      13.430   4.098  -7.184  1.00 83.69           C  
ATOM    754  CG2 VAL A  99      14.836   5.895  -6.137  1.00 83.69           C  
ATOM    755  N   SER A 100      14.000   4.492 -10.547  1.00 86.56           N  
ATOM    756  CA  SER A 100      13.211   4.164 -11.727  1.00 86.56           C  
ATOM    757  C   SER A 100      11.914   3.457 -11.344  1.00 86.56           C  
ATOM    758  CB  SER A 100      14.016   3.285 -12.688  1.00 86.56           C  
ATOM    759  O   SER A 100      10.875   3.682 -11.961  1.00 86.56           O  
ATOM    760  OG  SER A 100      14.492   2.123 -12.023  1.00 86.56           O  
ATOM    761  N   SER A 101      12.000   2.555 -10.305  1.00 88.00           N  
ATOM    762  CA  SER A 101      10.828   1.811  -9.852  1.00 88.00           C  
ATOM    763  C   SER A 101      11.055   1.223  -8.469  1.00 88.00           C  
ATOM    764  CB  SER A 101      10.492   0.694 -10.844  1.00 88.00           C  
ATOM    765  O   SER A 101      12.195   1.049  -8.031  1.00 88.00           O  
ATOM    766  OG  SER A 101      11.523  -0.277 -10.875  1.00 88.00           O  
ATOM    767  N   VAL A 102       9.859   0.992  -7.789  1.00 90.81           N  
ATOM    768  CA  VAL A 102       9.914   0.404  -6.457  1.00 90.81           C  
ATOM    769  C   VAL A 102       8.906  -0.742  -6.352  1.00 90.81           C  
ATOM    770  CB  VAL A 102       9.633   1.457  -5.359  1.00 90.81           C  
ATOM    771  O   VAL A 102       7.750  -0.598  -6.746  1.00 90.81           O  
ATOM    772  CG1 VAL A 102       9.648   0.812  -3.975  1.00 90.81           C  
ATOM    773  CG2 VAL A 102      10.656   2.588  -5.434  1.00 90.81           C  
ATOM    774  N   GLU A 103       9.445  -1.916  -5.973  1.00 92.00           N  
ATOM    775  CA  GLU A 103       8.547  -3.037  -5.711  1.00 92.00           C  
ATOM    776  C   GLU A 103       7.801  -2.854  -4.391  1.00 92.00           C  
ATOM    777  CB  GLU A 103       9.320  -4.355  -5.699  1.00 92.00           C  
ATOM    778  O   GLU A 103       8.422  -2.711  -3.336  1.00 92.00           O  
ATOM    779  CG  GLU A 103       8.469  -5.570  -5.363  1.00 92.00           C  
ATOM    780  CD  GLU A 103       7.406  -5.863  -6.414  1.00 92.00           C  
ATOM    781  OE1 GLU A 103       6.195  -5.797  -6.090  1.00 92.00           O  
ATOM    782  OE2 GLU A 103       7.785  -6.164  -7.566  1.00 92.00           O  
ATOM    783  N   LEU A 104       6.477  -2.898  -4.508  1.00 92.69           N  
ATOM    784  CA  LEU A 104       5.676  -2.648  -3.314  1.00 92.69           C  
ATOM    785  C   LEU A 104       4.812  -3.859  -2.975  1.00 92.69           C  
ATOM    786  CB  LEU A 104       4.789  -1.416  -3.510  1.00 92.69           C  
ATOM    787  O   LEU A 104       3.721  -3.715  -2.420  1.00 92.69           O  
ATOM    788  CG  LEU A 104       5.508  -0.069  -3.588  1.00 92.69           C  
ATOM    789  CD1 LEU A 104       4.535   1.031  -3.994  1.00 92.69           C  
ATOM    790  CD2 LEU A 104       6.168   0.262  -2.254  1.00 92.69           C  
ATOM    791  N   SER A 105       5.320  -5.008  -3.332  1.00 94.00           N  
ATOM    792  CA  SER A 105       4.629  -6.234  -2.947  1.00 94.00           C  
ATOM    793  C   SER A 105       4.719  -6.473  -1.443  1.00 94.00           C  
ATOM    794  CB  SER A 105       5.211  -7.438  -3.695  1.00 94.00           C  
ATOM    795  O   SER A 105       5.773  -6.270  -0.839  1.00 94.00           O  
ATOM    796  OG  SER A 105       4.699  -8.648  -3.174  1.00 94.00           O  
ATOM    797  N   PRO A 106       3.578  -6.914  -0.856  1.00 95.44           N  
ATOM    798  CA  PRO A 106       3.607  -7.184   0.583  1.00 95.44           C  
ATOM    799  C   PRO A 106       4.637  -8.242   0.964  1.00 95.44           C  
ATOM    800  CB  PRO A 106       2.188  -7.672   0.880  1.00 95.44           C  
ATOM    801  O   PRO A 106       5.008  -8.359   2.135  1.00 95.44           O  
ATOM    802  CG  PRO A 106       1.345  -7.074  -0.200  1.00 95.44           C  
ATOM    803  CD  PRO A 106       2.156  -7.020  -1.464  1.00 95.44           C  
ATOM    804  N   THR A 107       5.219  -8.977  -0.015  1.00 94.81           N  
ATOM    805  CA  THR A 107       6.211 -10.016   0.237  1.00 94.81           C  
ATOM    806  C   THR A 107       7.594  -9.406   0.431  1.00 94.81           C  
ATOM    807  CB  THR A 107       6.254 -11.039  -0.914  1.00 94.81           C  
ATOM    808  O   THR A 107       8.414  -9.938   1.176  1.00 94.81           O  
ATOM    809  CG2 THR A 107       7.211 -12.180  -0.597  1.00 94.81           C  
ATOM    810  OG1 THR A 107       4.941 -11.570  -1.122  1.00 94.81           O  
ATOM    811  N   THR A 108       7.812  -8.250  -0.130  1.00 94.06           N  
ATOM    812  CA  THR A 108       9.156  -7.688  -0.095  1.00 94.06           C  
ATOM    813  C   THR A 108       9.156  -6.340   0.626  1.00 94.06           C  
ATOM    814  CB  THR A 108       9.727  -7.512  -1.515  1.00 94.06           C  
ATOM    815  O   THR A 108      10.219  -5.797   0.935  1.00 94.06           O  
ATOM    816  CG2 THR A 108       9.875  -8.859  -2.217  1.00 94.06           C  
ATOM    817  OG1 THR A 108       8.844  -6.680  -2.279  1.00 94.06           O  
ATOM    818  N   THR A 109       7.941  -5.766   0.830  1.00 95.88           N  
ATOM    819  CA  THR A 109       7.824  -4.453   1.459  1.00 95.88           C  
ATOM    820  C   THR A 109       7.117  -4.562   2.807  1.00 95.88           C  
ATOM    821  CB  THR A 109       7.066  -3.465   0.555  1.00 95.88           C  
ATOM    822  O   THR A 109       6.176  -5.340   2.959  1.00 95.88           O  
ATOM    823  CG2 THR A 109       6.992  -2.082   1.192  1.00 95.88           C  
ATOM    824  OG1 THR A 109       7.742  -3.363  -0.705  1.00 95.88           O  
ATOM    825  N   ALA A 110       7.641  -3.805   3.744  1.00 97.62           N  
ATOM    826  CA  ALA A 110       7.031  -3.814   5.070  1.00 97.62           C  
ATOM    827  C   ALA A 110       6.586  -2.414   5.480  1.00 97.62           C  
ATOM    828  CB  ALA A 110       8.008  -4.383   6.098  1.00 97.62           C  
ATOM    829  O   ALA A 110       7.238  -1.424   5.145  1.00 97.62           O  
ATOM    830  N   ILE A 111       5.441  -2.338   6.098  1.00 98.44           N  
ATOM    831  CA  ILE A 111       4.961  -1.105   6.711  1.00 98.44           C  
ATOM    832  C   ILE A 111       4.777  -1.313   8.211  1.00 98.44           C  
ATOM    833  CB  ILE A 111       3.633  -0.636   6.074  1.00 98.44           C  
ATOM    834  O   ILE A 111       4.078  -2.234   8.641  1.00 98.44           O  
ATOM    835  CG1 ILE A 111       3.822  -0.387   4.574  1.00 98.44           C  
ATOM    836  CG2 ILE A 111       3.109   0.620   6.777  1.00 98.44           C  
ATOM    837  CD1 ILE A 111       2.541  -0.013   3.842  1.00 98.44           C  
ATOM    838  N   SER A 112       5.422  -0.393   8.961  1.00 98.19           N  
ATOM    839  CA  SER A 112       5.344  -0.475  10.414  1.00 98.19           C  
ATOM    840  C   SER A 112       4.746   0.795  11.008  1.00 98.19           C  
ATOM    841  CB  SER A 112       6.727  -0.724  11.008  1.00 98.19           C  
ATOM    842  O   SER A 112       4.938   1.889  10.469  1.00 98.19           O  
ATOM    843  OG  SER A 112       7.273  -1.938  10.523  1.00 98.19           O  
ATOM    844  N   PHE A 113       4.066   0.628  12.031  1.00 98.00           N  
ATOM    845  CA  PHE A 113       3.424   1.726  12.742  1.00 98.00           C  
ATOM    846  C   PHE A 113       3.846   1.740  14.211  1.00 98.00           C  
ATOM    847  CB  PHE A 113       1.899   1.616  12.641  1.00 98.00           C  
ATOM    848  O   PHE A 113       3.818   0.706  14.883  1.00 98.00           O  
ATOM    849  CG  PHE A 113       1.159   2.650  13.438  1.00 98.00           C  
ATOM    850  CD1 PHE A 113       0.746   2.379  14.742  1.00 98.00           C  
ATOM    851  CD2 PHE A 113       0.877   3.896  12.898  1.00 98.00           C  
ATOM    852  CE1 PHE A 113       0.060   3.336  15.484  1.00 98.00           C  
ATOM    853  CE2 PHE A 113       0.192   4.859  13.633  1.00 98.00           C  
ATOM    854  CZ  PHE A 113      -0.217   4.574  14.930  1.00 98.00           C  
ATOM    855  N   THR A 114       4.203   2.979  14.648  1.00 96.44           N  
ATOM    856  CA  THR A 114       4.621   3.113  16.031  1.00 96.44           C  
ATOM    857  C   THR A 114       4.012   4.363  16.672  1.00 96.44           C  
ATOM    858  CB  THR A 114       6.156   3.172  16.156  1.00 96.44           C  
ATOM    859  O   THR A 114       3.980   5.426  16.047  1.00 96.44           O  
ATOM    860  CG2 THR A 114       6.594   3.184  17.625  1.00 96.44           C  
ATOM    861  OG1 THR A 114       6.723   2.027  15.508  1.00 96.44           O  
ATOM    862  N   ALA A 115       3.484   4.188  17.812  1.00 93.69           N  
ATOM    863  CA  ALA A 115       3.084   5.262  18.719  1.00 93.69           C  
ATOM    864  C   ALA A 115       3.785   5.137  20.062  1.00 93.69           C  
ATOM    865  CB  ALA A 115       1.568   5.262  18.906  1.00 93.69           C  
ATOM    866  O   ALA A 115       3.309   4.426  20.953  1.00 93.69           O  
ATOM    867  N   SER A 116       4.844   5.871  20.281  1.00 86.25           N  
ATOM    868  CA  SER A 116       5.793   5.668  21.375  1.00 86.25           C  
ATOM    869  C   SER A 116       5.180   6.055  22.719  1.00 86.25           C  
ATOM    870  CB  SER A 116       7.066   6.477  21.141  1.00 86.25           C  
ATOM    871  O   SER A 116       5.398   5.379  23.734  1.00 86.25           O  
ATOM    872  OG  SER A 116       7.715   6.051  19.953  1.00 86.25           O  
ATOM    873  N   THR A 117       4.359   7.023  22.719  1.00 88.44           N  
ATOM    874  CA  THR A 117       3.779   7.508  23.969  1.00 88.44           C  
ATOM    875  C   THR A 117       2.842   6.465  24.562  1.00 88.44           C  
ATOM    876  CB  THR A 117       3.012   8.828  23.750  1.00 88.44           C  
ATOM    877  O   THR A 117       2.785   6.309  25.797  1.00 88.44           O  
ATOM    878  CG2 THR A 117       2.434   9.352  25.062  1.00 88.44           C  
ATOM    879  OG1 THR A 117       3.904   9.805  23.203  1.00 88.44           O  
ATOM    880  N   GLU A 118       2.250   5.688  23.641  1.00 86.81           N  
ATOM    881  CA  GLU A 118       1.301   4.672  24.078  1.00 86.81           C  
ATOM    882  C   GLU A 118       1.973   3.307  24.203  1.00 86.81           C  
ATOM    883  CB  GLU A 118       0.112   4.586  23.125  1.00 86.81           C  
ATOM    884  O   GLU A 118       1.337   2.330  24.609  1.00 86.81           O  
ATOM    885  CG  GLU A 118      -0.751   5.840  23.094  1.00 86.81           C  
ATOM    886  CD  GLU A 118      -1.664   5.961  24.312  1.00 86.81           C  
ATOM    887  OE1 GLU A 118      -2.102   7.090  24.625  1.00 86.81           O  
ATOM    888  OE2 GLU A 118      -1.944   4.918  24.938  1.00 86.81           O  
ATOM    889  N   GLY A 119       3.291   3.244  23.844  1.00 87.38           N  
ATOM    890  CA  GLY A 119       4.027   1.989  23.859  1.00 87.38           C  
ATOM    891  C   GLY A 119       3.545   0.991  22.828  1.00 87.38           C  
ATOM    892  O   GLY A 119       3.594  -0.219  23.062  1.00 87.38           O  
ATOM    893  N   ILE A 120       3.002   1.467  21.750  1.00 92.50           N  
ATOM    894  CA  ILE A 120       2.443   0.631  20.688  1.00 92.50           C  
ATOM    895  C   ILE A 120       3.432   0.539  19.531  1.00 92.50           C  
ATOM    896  CB  ILE A 120       1.085   1.178  20.203  1.00 92.50           C  
ATOM    897  O   ILE A 120       3.982   1.552  19.094  1.00 92.50           O  
ATOM    898  CG1 ILE A 120       0.039   1.101  21.312  1.00 92.50           C  
ATOM    899  CG2 ILE A 120       0.616   0.414  18.953  1.00 92.50           C  
ATOM    900  CD1 ILE A 120      -1.229   1.894  21.031  1.00 92.50           C  
ATOM    901  N   ALA A 121       3.711  -0.696  19.141  1.00 94.44           N  
ATOM    902  CA  ALA A 121       4.535  -0.935  17.969  1.00 94.44           C  
ATOM    903  C   ALA A 121       4.012  -2.121  17.156  1.00 94.44           C  
ATOM    904  CB  ALA A 121       5.988  -1.172  18.375  1.00 94.44           C  
ATOM    905  O   ALA A 121       3.936  -3.240  17.672  1.00 94.44           O  
ATOM    906  N   TYR A 122       3.613  -1.846  15.961  1.00 95.44           N  
ATOM    907  CA  TYR A 122       3.225  -2.896  15.031  1.00 95.44           C  
ATOM    908  C   TYR A 122       4.223  -3.006  13.883  1.00 95.44           C  
ATOM    909  CB  TYR A 122       1.821  -2.629  14.477  1.00 95.44           C  
ATOM    910  O   TYR A 122       4.531  -2.012  13.219  1.00 95.44           O  
ATOM    911  CG  TYR A 122       0.710  -3.033  15.414  1.00 95.44           C  
ATOM    912  CD1 TYR A 122      -0.188  -4.039  15.062  1.00 95.44           C  
ATOM    913  CD2 TYR A 122       0.557  -2.410  16.641  1.00 95.44           C  
ATOM    914  CE1 TYR A 122      -1.215  -4.414  15.922  1.00 95.44           C  
ATOM    915  CE2 TYR A 122      -0.466  -2.777  17.516  1.00 95.44           C  
ATOM    916  OH  TYR A 122      -2.359  -4.148  18.000  1.00 95.44           O  
ATOM    917  CZ  TYR A 122      -1.345  -3.779  17.141  1.00 95.44           C  
ATOM    918  N   SER A 123       4.684  -4.223  13.812  1.00 94.62           N  
ATOM    919  CA  SER A 123       5.648  -4.449  12.742  1.00 94.62           C  
ATOM    920  C   SER A 123       5.000  -5.148  11.555  1.00 94.62           C  
ATOM    921  CB  SER A 123       6.828  -5.281  13.258  1.00 94.62           C  
ATOM    922  O   SER A 123       4.125  -6.000  11.727  1.00 94.62           O  
ATOM    923  OG  SER A 123       7.770  -5.508  12.219  1.00 94.62           O  
ATOM    924  N   ASN A 124       5.262  -4.707  10.359  1.00 96.25           N  
ATOM    925  CA  ASN A 124       4.918  -5.277   9.062  1.00 96.25           C  
ATOM    926  C   ASN A 124       3.412  -5.500   8.930  1.00 96.25           C  
ATOM    927  CB  ASN A 124       5.672  -6.586   8.828  1.00 96.25           C  
ATOM    928  O   ASN A 124       2.961  -6.633   8.758  1.00 96.25           O  
ATOM    929  CG  ASN A 124       5.535  -7.094   7.406  1.00 96.25           C  
ATOM    930  ND2 ASN A 124       5.793  -8.383   7.211  1.00 96.25           N  
ATOM    931  OD1 ASN A 124       5.207  -6.336   6.492  1.00 96.25           O  
ATOM    932  N   ILE A 125       2.699  -4.434   8.977  1.00 98.00           N  
ATOM    933  CA  ILE A 125       1.244  -4.480   8.891  1.00 98.00           C  
ATOM    934  C   ILE A 125       0.812  -4.398   7.430  1.00 98.00           C  
ATOM    935  CB  ILE A 125       0.592  -3.342   9.711  1.00 98.00           C  
ATOM    936  O   ILE A 125      -0.383  -4.434   7.125  1.00 98.00           O  
ATOM    937  CG1 ILE A 125       1.134  -1.981   9.258  1.00 98.00           C  
ATOM    938  CG2 ILE A 125       0.822  -3.553  11.211  1.00 98.00           C  
ATOM    939  CD1 ILE A 125       0.426  -0.792   9.891  1.00 98.00           C  
ATOM    940  N   TYR A 126       1.721  -4.344   6.492  1.00 98.25           N  
ATOM    941  CA  TYR A 126       1.433  -4.312   5.062  1.00 98.25           C  
ATOM    942  C   TYR A 126       1.021  -5.688   4.555  1.00 98.25           C  
ATOM    943  CB  TYR A 126       2.650  -3.811   4.281  1.00 98.25           C  
ATOM    944  O   TYR A 126       1.868  -6.562   4.355  1.00 98.25           O  
ATOM    945  CG  TYR A 126       2.393  -3.633   2.805  1.00 98.25           C  
ATOM    946  CD1 TYR A 126       3.389  -3.895   1.867  1.00 98.25           C  
ATOM    947  CD2 TYR A 126       1.153  -3.201   2.344  1.00 98.25           C  
ATOM    948  CE1 TYR A 126       3.156  -3.732   0.505  1.00 98.25           C  
ATOM    949  CE2 TYR A 126       0.910  -3.035   0.984  1.00 98.25           C  
ATOM    950  OH  TYR A 126       1.681  -3.139  -1.272  1.00 98.25           O  
ATOM    951  CZ  TYR A 126       1.916  -3.303   0.074  1.00 98.25           C  
ATOM    952  N   LYS A 127      -0.364  -5.844   4.211  1.00 96.94           N  
ATOM    953  CA  LYS A 127      -0.840  -7.199   3.957  1.00 96.94           C  
ATOM    954  C   LYS A 127      -1.410  -7.324   2.547  1.00 96.94           C  
ATOM    955  CB  LYS A 127      -1.897  -7.598   4.988  1.00 96.94           C  
ATOM    956  O   LYS A 127      -1.373  -8.406   1.952  1.00 96.94           O  
ATOM    957  CG  LYS A 127      -1.379  -7.652   6.418  1.00 96.94           C  
ATOM    958  CD  LYS A 127      -0.264  -8.680   6.570  1.00 96.94           C  
ATOM    959  CE  LYS A 127       0.229  -8.758   8.008  1.00 96.94           C  
ATOM    960  NZ  LYS A 127       1.369  -9.711   8.148  1.00 96.94           N  
ATOM    961  N   TYR A 128      -1.940  -6.184   2.098  1.00 96.19           N  
ATOM    962  CA  TYR A 128      -2.654  -6.293   0.829  1.00 96.19           C  
ATOM    963  C   TYR A 128      -2.252  -5.168  -0.118  1.00 96.19           C  
ATOM    964  CB  TYR A 128      -4.168  -6.262   1.061  1.00 96.19           C  
ATOM    965  O   TYR A 128      -1.856  -4.086   0.323  1.00 96.19           O  
ATOM    966  CG  TYR A 128      -4.648  -7.277   2.070  1.00 96.19           C  
ATOM    967  CD1 TYR A 128      -4.711  -8.633   1.753  1.00 96.19           C  
ATOM    968  CD2 TYR A 128      -5.039  -6.883   3.346  1.00 96.19           C  
ATOM    969  CE1 TYR A 128      -5.152  -9.570   2.682  1.00 96.19           C  
ATOM    970  CE2 TYR A 128      -5.484  -7.809   4.281  1.00 96.19           C  
ATOM    971  OH  TYR A 128      -5.973 -10.070   4.863  1.00 96.19           O  
ATOM    972  CZ  TYR A 128      -5.535  -9.148   3.941  1.00 96.19           C  
ATOM    973  N   THR A 129      -2.334  -5.516  -1.443  1.00 94.31           N  
ATOM    974  CA  THR A 129      -2.084  -4.504  -2.463  1.00 94.31           C  
ATOM    975  C   THR A 129      -3.070  -4.641  -3.617  1.00 94.31           C  
ATOM    976  CB  THR A 129      -0.643  -4.598  -3.000  1.00 94.31           C  
ATOM    977  O   THR A 129      -3.361  -5.754  -4.062  1.00 94.31           O  
ATOM    978  CG2 THR A 129      -0.379  -5.957  -3.633  1.00 94.31           C  
ATOM    979  OG1 THR A 129      -0.440  -3.576  -3.984  1.00 94.31           O  
ATOM    980  N   LEU A 130      -3.580  -3.479  -4.055  1.00 93.31           N  
ATOM    981  CA  LEU A 130      -4.469  -3.461  -5.211  1.00 93.31           C  
ATOM    982  C   LEU A 130      -3.689  -3.170  -6.492  1.00 93.31           C  
ATOM    983  CB  LEU A 130      -5.574  -2.418  -5.023  1.00 93.31           C  
ATOM    984  O   LEU A 130      -4.273  -3.080  -7.574  1.00 93.31           O  
ATOM    985  CG  LEU A 130      -6.594  -2.701  -3.920  1.00 93.31           C  
ATOM    986  CD1 LEU A 130      -7.609  -1.568  -3.834  1.00 93.31           C  
ATOM    987  CD2 LEU A 130      -7.289  -4.035  -4.160  1.00 93.31           C  
ATOM    988  N   LEU A 131      -2.387  -3.072  -6.367  1.00 90.25           N  
ATOM    989  CA  LEU A 131      -1.531  -2.809  -7.520  1.00 90.25           C  
ATOM    990  C   LEU A 131      -1.548  -3.986  -8.492  1.00 90.25           C  
ATOM    991  CB  LEU A 131      -0.096  -2.523  -7.070  1.00 90.25           C  
ATOM    992  O   LEU A 131      -1.269  -3.820  -9.680  1.00 90.25           O  
ATOM    993  CG  LEU A 131       0.119  -1.246  -6.258  1.00 90.25           C  
ATOM    994  CD1 LEU A 131       1.479  -1.279  -5.566  1.00 90.25           C  
ATOM    995  CD2 LEU A 131      -0.003  -0.017  -7.152  1.00 90.25           C  
ATOM    996  N   THR A 132      -1.883  -5.137  -8.000  1.00 89.06           N  
ATOM    997  CA  THR A 132      -1.777  -6.344  -8.812  1.00 89.06           C  
ATOM    998  C   THR A 132      -3.158  -6.820  -9.250  1.00 89.06           C  
ATOM    999  CB  THR A 132      -1.059  -7.469  -8.047  1.00 89.06           C  
ATOM   1000  O   THR A 132      -3.277  -7.820  -9.969  1.00 89.06           O  
ATOM   1001  CG2 THR A 132       0.375  -7.078  -7.711  1.00 89.06           C  
ATOM   1002  OG1 THR A 132      -1.768  -7.746  -6.836  1.00 89.06           O  
ATOM   1003  N   VAL A 133      -4.180  -6.109  -8.758  1.00 88.19           N  
ATOM   1004  CA  VAL A 133      -5.543  -6.543  -9.055  1.00 88.19           C  
ATOM   1005  C   VAL A 133      -5.906  -6.148 -10.484  1.00 88.19           C  
ATOM   1006  CB  VAL A 133      -6.559  -5.945  -8.062  1.00 88.19           C  
ATOM   1007  O   VAL A 133      -5.703  -5.000 -10.891  1.00 88.19           O  
ATOM   1008  CG1 VAL A 133      -7.992  -6.234  -8.508  1.00 88.19           C  
ATOM   1009  CG2 VAL A 133      -6.320  -6.496  -6.656  1.00 88.19           C  
ATOM   1010  N   ASP A 134      -6.352  -7.207 -11.211  1.00 85.38           N  
ATOM   1011  CA  ASP A 134      -6.820  -6.980 -12.570  1.00 85.38           C  
ATOM   1012  C   ASP A 134      -8.102  -6.145 -12.586  1.00 85.38           C  
ATOM   1013  CB  ASP A 134      -7.059  -8.312 -13.289  1.00 85.38           C  
ATOM   1014  O   ASP A 134      -9.102  -6.527 -11.977  1.00 85.38           O  
ATOM   1015  CG  ASP A 134      -7.371  -8.148 -14.766  1.00 85.38           C  
ATOM   1016  OD1 ASP A 134      -7.516  -7.004 -15.234  1.00 85.38           O  
ATOM   1017  OD2 ASP A 134      -7.480  -9.180 -15.461  1.00 85.38           O  
ATOM   1018  N   PRO A 135      -8.047  -4.980 -13.344  1.00 83.81           N  
ATOM   1019  CA  PRO A 135      -9.211  -4.098 -13.352  1.00 83.81           C  
ATOM   1020  C   PRO A 135     -10.461  -4.777 -13.906  1.00 83.81           C  
ATOM   1021  CB  PRO A 135      -8.773  -2.941 -14.250  1.00 83.81           C  
ATOM   1022  O   PRO A 135     -11.586  -4.410 -13.547  1.00 83.81           O  
ATOM   1023  CG  PRO A 135      -7.281  -2.980 -14.219  1.00 83.81           C  
ATOM   1024  CD  PRO A 135      -6.844  -4.398 -13.977  1.00 83.81           C  
ATOM   1025  N   SER A 136     -10.344  -5.723 -14.797  1.00 85.38           N  
ATOM   1026  CA  SER A 136     -11.492  -6.406 -15.383  1.00 85.38           C  
ATOM   1027  C   SER A 136     -12.234  -7.238 -14.336  1.00 85.38           C  
ATOM   1028  CB  SER A 136     -11.055  -7.305 -16.547  1.00 85.38           C  
ATOM   1029  O   SER A 136     -13.406  -7.559 -14.508  1.00 85.38           O  
ATOM   1030  OG  SER A 136     -10.164  -8.312 -16.094  1.00 85.38           O  
ATOM   1031  N   SER A 137     -11.516  -7.578 -13.242  1.00 87.25           N  
ATOM   1032  CA  SER A 137     -12.125  -8.391 -12.195  1.00 87.25           C  
ATOM   1033  C   SER A 137     -13.047  -7.562 -11.312  1.00 87.25           C  
ATOM   1034  CB  SER A 137     -11.047  -9.055 -11.336  1.00 87.25           C  
ATOM   1035  O   SER A 137     -13.812  -8.109 -10.516  1.00 87.25           O  
ATOM   1036  OG  SER A 137     -10.352  -8.086 -10.562  1.00 87.25           O  
ATOM   1037  N   LEU A 138     -12.914  -6.246 -11.516  1.00 88.25           N  
ATOM   1038  CA  LEU A 138     -13.688  -5.359 -10.664  1.00 88.25           C  
ATOM   1039  C   LEU A 138     -14.961  -4.895 -11.375  1.00 88.25           C  
ATOM   1040  CB  LEU A 138     -12.852  -4.145 -10.242  1.00 88.25           C  
ATOM   1041  O   LEU A 138     -15.648  -3.996 -10.891  1.00 88.25           O  
ATOM   1042  CG  LEU A 138     -11.648  -4.430  -9.352  1.00 88.25           C  
ATOM   1043  CD1 LEU A 138     -10.844  -3.154  -9.117  1.00 88.25           C  
ATOM   1044  CD2 LEU A 138     -12.094  -5.035  -8.023  1.00 88.25           C  
ATOM   1045  N   GLY A 139     -15.281  -5.516 -12.516  1.00 84.19           N  
ATOM   1046  CA  GLY A 139     -16.547  -5.172 -13.156  1.00 84.19           C  
ATOM   1047  C   GLY A 139     -17.750  -5.477 -12.297  1.00 84.19           C  
ATOM   1048  O   GLY A 139     -17.828  -6.535 -11.664  1.00 84.19           O  
ATOM   1049  N   ASN A 140     -18.609  -4.539 -12.188  1.00 88.12           N  
ATOM   1050  CA  ASN A 140     -19.844  -4.738 -11.430  1.00 88.12           C  
ATOM   1051  C   ASN A 140     -19.562  -5.184 -10.000  1.00 88.12           C  
ATOM   1052  CB  ASN A 140     -20.750  -5.754 -12.133  1.00 88.12           C  
ATOM   1053  O   ASN A 140     -20.219  -6.090  -9.484  1.00 88.12           O  
ATOM   1054  CG  ASN A 140     -21.094  -5.344 -13.555  1.00 88.12           C  
ATOM   1055  ND2 ASN A 140     -22.156  -5.918 -14.094  1.00 88.12           N  
ATOM   1056  OD1 ASN A 140     -20.391  -4.523 -14.164  1.00 88.12           O  
ATOM   1057  N   ALA A 141     -18.578  -4.699  -9.406  1.00 88.56           N  
ATOM   1058  CA  ALA A 141     -18.109  -5.090  -8.078  1.00 88.56           C  
ATOM   1059  C   ALA A 141     -19.031  -4.543  -6.996  1.00 88.56           C  
ATOM   1060  CB  ALA A 141     -16.688  -4.609  -7.852  1.00 88.56           C  
ATOM   1061  O   ALA A 141     -19.391  -5.258  -6.051  1.00 88.56           O  
ATOM   1062  N   VAL A 142     -19.469  -3.316  -7.180  1.00 91.50           N  
ATOM   1063  CA  VAL A 142     -20.266  -2.691  -6.129  1.00 91.50           C  
ATOM   1064  C   VAL A 142     -21.531  -2.094  -6.734  1.00 91.50           C  
ATOM   1065  CB  VAL A 142     -19.469  -1.602  -5.383  1.00 91.50           C  
ATOM   1066  O   VAL A 142     -21.469  -1.278  -7.660  1.00 91.50           O  
ATOM   1067  CG1 VAL A 142     -20.328  -0.945  -4.305  1.00 91.50           C  
ATOM   1068  CG2 VAL A 142     -18.203  -2.195  -4.770  1.00 91.50           C  
ATOM   1069  N   TYR A 143     -22.719  -2.555  -6.219  1.00 91.62           N  
ATOM   1070  CA  TYR A 143     -24.031  -2.084  -6.648  1.00 91.62           C  
ATOM   1071  C   TYR A 143     -24.656  -1.188  -5.594  1.00 91.62           C  
ATOM   1072  CB  TYR A 143     -24.953  -3.268  -6.949  1.00 91.62           C  
ATOM   1073  O   TYR A 143     -24.828  -1.598  -4.441  1.00 91.62           O  
ATOM   1074  CG  TYR A 143     -26.250  -2.871  -7.609  1.00 91.62           C  
ATOM   1075  CD1 TYR A 143     -27.422  -2.766  -6.867  1.00 91.62           C  
ATOM   1076  CD2 TYR A 143     -26.312  -2.602  -8.969  1.00 91.62           C  
ATOM   1077  CE1 TYR A 143     -28.625  -2.402  -7.469  1.00 91.62           C  
ATOM   1078  CE2 TYR A 143     -27.500  -2.238  -9.586  1.00 91.62           C  
ATOM   1079  OH  TYR A 143     -29.844  -1.781  -9.430  1.00 91.62           O  
ATOM   1080  CZ  TYR A 143     -28.656  -2.141  -8.828  1.00 91.62           C  
ATOM   1081  N   ALA A 144     -24.875   0.030  -5.977  1.00 90.12           N  
ATOM   1082  CA  ALA A 144     -25.500   0.980  -5.055  1.00 90.12           C  
ATOM   1083  C   ALA A 144     -26.359   1.999  -5.805  1.00 90.12           C  
ATOM   1084  CB  ALA A 144     -24.438   1.690  -4.227  1.00 90.12           C  
ATOM   1085  O   ALA A 144     -25.969   2.475  -6.875  1.00 90.12           O  
ATOM   1086  N   ASN A 145     -27.547   2.256  -5.203  1.00 90.00           N  
ATOM   1087  CA  ASN A 145     -28.469   3.250  -5.730  1.00 90.00           C  
ATOM   1088  C   ASN A 145     -28.875   2.936  -7.164  1.00 90.00           C  
ATOM   1089  CB  ASN A 145     -27.859   4.652  -5.645  1.00 90.00           C  
ATOM   1090  O   ASN A 145     -28.906   3.826  -8.016  1.00 90.00           O  
ATOM   1091  CG  ASN A 145     -28.875   5.746  -5.906  1.00 90.00           C  
ATOM   1092  ND2 ASN A 145     -28.438   6.812  -6.566  1.00 90.00           N  
ATOM   1093  OD1 ASN A 145     -30.047   5.637  -5.516  1.00 90.00           O  
ATOM   1094  N   GLY A 146     -29.125   1.630  -7.492  1.00 89.94           N  
ATOM   1095  CA  GLY A 146     -29.703   1.173  -8.750  1.00 89.94           C  
ATOM   1096  C   GLY A 146     -28.688   1.086  -9.867  1.00 89.94           C  
ATOM   1097  O   GLY A 146     -29.047   0.996 -11.039  1.00 89.94           O  
ATOM   1098  N   GLN A 147     -27.359   1.277  -9.508  1.00 90.88           N  
ATOM   1099  CA  GLN A 147     -26.328   1.190 -10.539  1.00 90.88           C  
ATOM   1100  C   GLN A 147     -25.047   0.568  -9.984  1.00 90.88           C  
ATOM   1101  CB  GLN A 147     -26.031   2.574 -11.117  1.00 90.88           C  
ATOM   1102  O   GLN A 147     -24.797   0.615  -8.773  1.00 90.88           O  
ATOM   1103  CG  GLN A 147     -25.469   3.557 -10.102  1.00 90.88           C  
ATOM   1104  CD  GLN A 147     -25.406   4.977 -10.633  1.00 90.88           C  
ATOM   1105  NE2 GLN A 147     -26.250   5.848 -10.086  1.00 90.88           N  
ATOM   1106  OE1 GLN A 147     -24.609   5.293 -11.523  1.00 90.88           O  
ATOM   1107  N   TYR A 148     -24.219   0.024 -10.914  1.00 91.56           N  
ATOM   1108  CA  TYR A 148     -22.875  -0.426 -10.555  1.00 91.56           C  
ATOM   1109  C   TYR A 148     -21.891   0.736 -10.562  1.00 91.56           C  
ATOM   1110  CB  TYR A 148     -22.406  -1.519 -11.516  1.00 91.56           C  
ATOM   1111  O   TYR A 148     -21.891   1.559 -11.477  1.00 91.56           O  
ATOM   1112  CG  TYR A 148     -23.109  -2.840 -11.336  1.00 91.56           C  
ATOM   1113  CD1 TYR A 148     -22.750  -3.705 -10.305  1.00 91.56           C  
ATOM   1114  CD2 TYR A 148     -24.125  -3.229 -12.188  1.00 91.56           C  
ATOM   1115  CE1 TYR A 148     -23.391  -4.926 -10.133  1.00 91.56           C  
ATOM   1116  CE2 TYR A 148     -24.781  -4.445 -12.023  1.00 91.56           C  
ATOM   1117  OH  TYR A 148     -25.047  -6.492 -10.828  1.00 91.56           O  
ATOM   1118  CZ  TYR A 148     -24.406  -5.285 -10.992  1.00 91.56           C  
ATOM   1119  N   LEU A 149     -21.109   0.816  -9.492  1.00 91.56           N  
ATOM   1120  CA  LEU A 149     -20.156   1.906  -9.367  1.00 91.56           C  
ATOM   1121  C   LEU A 149     -18.906   1.628 -10.195  1.00 91.56           C  
ATOM   1122  CB  LEU A 149     -19.766   2.115  -7.898  1.00 91.56           C  
ATOM   1123  O   LEU A 149     -18.438   0.486 -10.273  1.00 91.56           O  
ATOM   1124  CG  LEU A 149     -20.906   2.428  -6.938  1.00 91.56           C  
ATOM   1125  CD1 LEU A 149     -20.375   2.637  -5.523  1.00 91.56           C  
ATOM   1126  CD2 LEU A 149     -21.688   3.654  -7.406  1.00 91.56           C  
ATOM   1127  N   ASN A 150     -18.375   2.721 -10.828  1.00 90.44           N  
ATOM   1128  CA  ASN A 150     -17.047   2.654 -11.430  1.00 90.44           C  
ATOM   1129  C   ASN A 150     -15.953   2.992 -10.430  1.00 90.44           C  
ATOM   1130  CB  ASN A 150     -16.969   3.588 -12.641  1.00 90.44           C  
ATOM   1131  O   ASN A 150     -15.680   4.168 -10.172  1.00 90.44           O  
ATOM   1132  CG  ASN A 150     -15.766   3.293 -13.523  1.00 90.44           C  
ATOM   1133  ND2 ASN A 150     -15.367   4.273 -14.328  1.00 90.44           N  
ATOM   1134  OD1 ASN A 150     -15.211   2.195 -13.492  1.00 90.44           O  
ATOM   1135  N   LEU A 151     -15.336   1.930  -9.883  1.00 91.31           N  
ATOM   1136  CA  LEU A 151     -14.406   2.141  -8.781  1.00 91.31           C  
ATOM   1137  C   LEU A 151     -13.047   2.594  -9.297  1.00 91.31           C  
ATOM   1138  CB  LEU A 151     -14.250   0.861  -7.957  1.00 91.31           C  
ATOM   1139  O   LEU A 151     -12.258   3.191  -8.562  1.00 91.31           O  
ATOM   1140  CG  LEU A 151     -15.531   0.265  -7.379  1.00 91.31           C  
ATOM   1141  CD1 LEU A 151     -15.219  -0.990  -6.570  1.00 91.31           C  
ATOM   1142  CD2 LEU A 151     -16.266   1.293  -6.520  1.00 91.31           C  
ATOM   1143  N   ILE A 152     -12.820   2.324 -10.594  1.00 89.00           N  
ATOM   1144  CA  ILE A 152     -11.492   2.621 -11.117  1.00 89.00           C  
ATOM   1145  C   ILE A 152     -11.617   3.475 -12.375  1.00 89.00           C  
ATOM   1146  CB  ILE A 152     -10.703   1.327 -11.422  1.00 89.00           C  
ATOM   1147  O   ILE A 152     -12.648   3.449 -13.055  1.00 89.00           O  
ATOM   1148  CG1 ILE A 152     -11.438   0.490 -12.477  1.00 89.00           C  
ATOM   1149  CG2 ILE A 152     -10.477   0.518 -10.148  1.00 89.00           C  
ATOM   1150  CD1 ILE A 152     -10.641  -0.700 -12.992  1.00 89.00           C  
ATOM   1151  N   ASN A 153     -10.562   4.207 -12.695  1.00 87.06           N  
ATOM   1152  CA  ASN A 153     -10.359   4.879 -13.977  1.00 87.06           C  
ATOM   1153  C   ASN A 153      -9.164   4.305 -14.734  1.00 87.06           C  
ATOM   1154  CB  ASN A 153     -10.188   6.387 -13.766  1.00 87.06           C  
ATOM   1155  O   ASN A 153      -8.188   3.885 -14.117  1.00 87.06           O  
ATOM   1156  CG  ASN A 153     -11.461   7.070 -13.328  1.00 87.06           C  
ATOM   1157  ND2 ASN A 153     -11.375   8.359 -13.023  1.00 87.06           N  
ATOM   1158  OD1 ASN A 153     -12.523   6.445 -13.266  1.00 87.06           O  
ATOM   1159  N   GLN A 154      -9.375   4.184 -16.078  1.00 82.50           N  
ATOM   1160  CA  GLN A 154      -8.312   3.650 -16.922  1.00 82.50           C  
ATOM   1161  C   GLN A 154      -7.875   4.668 -17.984  1.00 82.50           C  
ATOM   1162  CB  GLN A 154      -8.758   2.354 -17.609  1.00 82.50           C  
ATOM   1163  O   GLN A 154      -8.711   5.379 -18.531  1.00 82.50           O  
ATOM   1164  CG  GLN A 154      -9.102   1.237 -16.625  1.00 82.50           C  
ATOM   1165  CD  GLN A 154      -9.469  -0.060 -17.328  1.00 82.50           C  
ATOM   1166  NE2 GLN A 154      -9.070  -1.182 -16.734  1.00 82.50           N  
ATOM   1167  OE1 GLN A 154     -10.109  -0.053 -18.375  1.00 82.50           O  
ATOM   1168  N   GLN A 155      -6.551   4.816 -18.109  1.00 78.44           N  
ATOM   1169  CA  GLN A 155      -5.980   5.637 -19.172  1.00 78.44           C  
ATOM   1170  C   GLN A 155      -4.941   4.855 -19.984  1.00 78.44           C  
ATOM   1171  CB  GLN A 155      -5.348   6.902 -18.594  1.00 78.44           C  
ATOM   1172  O   GLN A 155      -4.066   4.203 -19.406  1.00 78.44           O  
ATOM   1173  CG  GLN A 155      -4.879   7.898 -19.656  1.00 78.44           C  
ATOM   1174  CD  GLN A 155      -4.316   9.172 -19.047  1.00 78.44           C  
ATOM   1175  NE2 GLN A 155      -3.156   9.594 -19.547  1.00 78.44           N  
ATOM   1176  OE1 GLN A 155      -4.914   9.766 -18.156  1.00 78.44           O  
ATOM   1177  N   THR A 156      -5.184   4.777 -21.281  1.00 77.44           N  
ATOM   1178  CA  THR A 156      -4.219   4.109 -22.141  1.00 77.44           C  
ATOM   1179  C   THR A 156      -3.373   5.133 -22.906  1.00 77.44           C  
ATOM   1180  CB  THR A 156      -4.922   3.176 -23.156  1.00 77.44           C  
ATOM   1181  O   THR A 156      -3.910   6.039 -23.547  1.00 77.44           O  
ATOM   1182  CG2 THR A 156      -3.906   2.363 -23.953  1.00 77.44           C  
ATOM   1183  OG1 THR A 156      -5.781   2.279 -22.438  1.00 77.44           O  
ATOM   1184  N   SER A 157      -2.084   5.156 -22.578  1.00 72.31           N  
ATOM   1185  CA  SER A 157      -1.130   5.980 -23.312  1.00 72.31           C  
ATOM   1186  C   SER A 157       0.082   5.164 -23.750  1.00 72.31           C  
ATOM   1187  CB  SER A 157      -0.677   7.164 -22.453  1.00 72.31           C  
ATOM   1188  O   SER A 157       0.686   4.457 -22.938  1.00 72.31           O  
ATOM   1189  OG  SER A 157       0.135   8.047 -23.203  1.00 72.31           O  
ATOM   1190  N   ALA A 158       0.475   5.250 -25.078  1.00 73.44           N  
ATOM   1191  CA  ALA A 158       1.641   4.633 -25.703  1.00 73.44           C  
ATOM   1192  C   ALA A 158       1.672   3.129 -25.453  1.00 73.44           C  
ATOM   1193  CB  ALA A 158       2.926   5.281 -25.203  1.00 73.44           C  
ATOM   1194  O   ALA A 158       2.730   2.562 -25.172  1.00 73.44           O  
ATOM   1195  N   GLY A 159       0.524   2.496 -25.516  1.00 72.44           N  
ATOM   1196  CA  GLY A 159       0.461   1.044 -25.469  1.00 72.44           C  
ATOM   1197  C   GLY A 159       0.395   0.504 -24.047  1.00 72.44           C  
ATOM   1198  O   GLY A 159       0.385  -0.711 -23.844  1.00 72.44           O  
ATOM   1199  N   GLN A 160       0.423   1.457 -23.047  1.00 68.19           N  
ATOM   1200  CA  GLN A 160       0.349   1.045 -21.641  1.00 68.19           C  
ATOM   1201  C   GLN A 160      -0.955   1.510 -21.000  1.00 68.19           C  
ATOM   1202  CB  GLN A 160       1.545   1.588 -20.859  1.00 68.19           C  
ATOM   1203  O   GLN A 160      -1.390   2.643 -21.219  1.00 68.19           O  
ATOM   1204  CG  GLN A 160       2.891   1.082 -21.359  1.00 68.19           C  
ATOM   1205  CD  GLN A 160       3.051  -0.418 -21.203  1.00 68.19           C  
ATOM   1206  NE2 GLN A 160       3.184  -0.874 -19.969  1.00 68.19           N  
ATOM   1207  OE1 GLN A 160       3.051  -1.162 -22.188  1.00 68.19           O  
ATOM   1208  N   THR A 161      -1.676   0.510 -20.344  1.00 73.12           N  
ATOM   1209  CA  THR A 161      -2.914   0.849 -19.656  1.00 73.12           C  
ATOM   1210  C   THR A 161      -2.658   1.088 -18.172  1.00 73.12           C  
ATOM   1211  CB  THR A 161      -3.969  -0.260 -19.828  1.00 73.12           C  
ATOM   1212  O   THR A 161      -2.014   0.273 -17.500  1.00 73.12           O  
ATOM   1213  CG2 THR A 161      -5.301   0.150 -19.203  1.00 73.12           C  
ATOM   1214  OG1 THR A 161      -4.160  -0.520 -21.219  1.00 73.12           O  
ATOM   1215  N   TYR A 162      -3.197   2.223 -17.734  1.00 76.31           N  
ATOM   1216  CA  TYR A 162      -3.029   2.631 -16.344  1.00 76.31           C  
ATOM   1217  C   TYR A 162      -4.363   2.609 -15.609  1.00 76.31           C  
ATOM   1218  CB  TYR A 162      -2.412   4.031 -16.266  1.00 76.31           C  
ATOM   1219  O   TYR A 162      -5.398   2.977 -16.172  1.00 76.31           O  
ATOM   1220  CG  TYR A 162      -1.148   4.184 -17.078  1.00 76.31           C  
ATOM   1221  CD1 TYR A 162       0.080   3.758 -16.578  1.00 76.31           C  
ATOM   1222  CD2 TYR A 162      -1.181   4.754 -18.359  1.00 76.31           C  
ATOM   1223  CE1 TYR A 162       1.247   3.896 -17.328  1.00 76.31           C  
ATOM   1224  CE2 TYR A 162      -0.021   4.898 -19.109  1.00 76.31           C  
ATOM   1225  OH  TYR A 162       2.338   4.609 -19.328  1.00 76.31           O  
ATOM   1226  CZ  TYR A 162       1.187   4.469 -18.594  1.00 76.31           C  
ATOM   1227  N   VAL A 163      -4.160   2.100 -14.305  1.00 82.31           N  
ATOM   1228  CA  VAL A 163      -5.379   2.049 -13.500  1.00 82.31           C  
ATOM   1229  C   VAL A 163      -5.176   2.826 -12.203  1.00 82.31           C  
ATOM   1230  CB  VAL A 163      -5.797   0.594 -13.195  1.00 82.31           C  
ATOM   1231  O   VAL A 163      -4.102   2.768 -11.602  1.00 82.31           O  
ATOM   1232  CG1 VAL A 163      -7.035   0.565 -12.305  1.00 82.31           C  
ATOM   1233  CG2 VAL A 163      -6.047  -0.173 -14.492  1.00 82.31           C  
ATOM   1234  N   TYR A 164      -6.176   3.625 -11.930  1.00 88.56           N  
ATOM   1235  CA  TYR A 164      -6.066   4.332 -10.656  1.00 88.56           C  
ATOM   1236  C   TYR A 164      -7.426   4.445  -9.984  1.00 88.56           C  
ATOM   1237  CB  TYR A 164      -5.469   5.727 -10.867  1.00 88.56           C  
ATOM   1238  O   TYR A 164      -8.469   4.316 -10.633  1.00 88.56           O  
ATOM   1239  CG  TYR A 164      -6.258   6.590 -11.828  1.00 88.56           C  
ATOM   1240  CD1 TYR A 164      -6.004   6.555 -13.195  1.00 88.56           C  
ATOM   1241  CD2 TYR A 164      -7.262   7.434 -11.359  1.00 88.56           C  
ATOM   1242  CE1 TYR A 164      -6.730   7.348 -14.078  1.00 88.56           C  
ATOM   1243  CE2 TYR A 164      -7.992   8.234 -12.234  1.00 88.56           C  
ATOM   1244  OH  TYR A 164      -8.438   8.969 -14.461  1.00 88.56           O  
ATOM   1245  CZ  TYR A 164      -7.719   8.180 -13.594  1.00 88.56           C  
ATOM   1246  N   TYR A 165      -7.340   4.590  -8.625  1.00 92.00           N  
ATOM   1247  CA  TYR A 165      -8.516   4.797  -7.789  1.00 92.00           C  
ATOM   1248  C   TYR A 165      -8.656   6.266  -7.398  1.00 92.00           C  
ATOM   1249  CB  TYR A 165      -8.438   3.926  -6.531  1.00 92.00           C  
ATOM   1250  O   TYR A 165      -7.801   6.809  -6.691  1.00 92.00           O  
ATOM   1251  CG  TYR A 165      -8.492   2.445  -6.816  1.00 92.00           C  
ATOM   1252  CD1 TYR A 165      -9.672   1.728  -6.680  1.00 92.00           C  
ATOM   1253  CD2 TYR A 165      -7.352   1.760  -7.227  1.00 92.00           C  
ATOM   1254  CE1 TYR A 165      -9.727   0.362  -6.938  1.00 92.00           C  
ATOM   1255  CE2 TYR A 165      -7.387   0.394  -7.488  1.00 92.00           C  
ATOM   1256  OH  TYR A 165      -8.625  -1.646  -7.602  1.00 92.00           O  
ATOM   1257  CZ  TYR A 165      -8.578  -0.295  -7.344  1.00 92.00           C  
ATOM   1258  N   PRO A 166      -9.648   6.922  -7.949  1.00 86.69           N  
ATOM   1259  CA  PRO A 166      -9.789   8.367  -7.750  1.00 86.69           C  
ATOM   1260  C   PRO A 166     -10.086   8.734  -6.301  1.00 86.69           C  
ATOM   1261  CB  PRO A 166     -10.953   8.742  -8.664  1.00 86.69           C  
ATOM   1262  O   PRO A 166      -9.859   9.883  -5.895  1.00 86.69           O  
ATOM   1263  CG  PRO A 166     -11.734   7.473  -8.820  1.00 86.69           C  
ATOM   1264  CD  PRO A 166     -10.781   6.316  -8.750  1.00 86.69           C  
ATOM   1265  N   ASN A 167     -10.609   7.777  -5.598  1.00 90.81           N  
ATOM   1266  CA  ASN A 167     -11.070   7.965  -4.230  1.00 90.81           C  
ATOM   1267  C   ASN A 167     -10.617   6.828  -3.320  1.00 90.81           C  
ATOM   1268  CB  ASN A 167     -12.594   8.102  -4.191  1.00 90.81           C  
ATOM   1269  O   ASN A 167     -10.758   5.656  -3.670  1.00 90.81           O  
ATOM   1270  CG  ASN A 167     -13.109   8.477  -2.816  1.00 90.81           C  
ATOM   1271  ND2 ASN A 167     -14.000   9.461  -2.766  1.00 90.81           N  
ATOM   1272  OD1 ASN A 167     -12.719   7.879  -1.809  1.00 90.81           O  
ATOM   1273  N   PRO A 168     -10.008   7.164  -2.146  1.00 94.25           N  
ATOM   1274  CA  PRO A 168      -9.539   6.102  -1.252  1.00 94.25           C  
ATOM   1275  C   PRO A 168     -10.648   5.148  -0.833  1.00 94.25           C  
ATOM   1276  CB  PRO A 168      -8.992   6.871  -0.045  1.00 94.25           C  
ATOM   1277  O   PRO A 168     -10.406   3.957  -0.623  1.00 94.25           O  
ATOM   1278  CG  PRO A 168      -9.625   8.227  -0.144  1.00 94.25           C  
ATOM   1279  CD  PRO A 168      -9.875   8.531  -1.593  1.00 94.25           C  
ATOM   1280  N   TYR A 169     -11.836   5.652  -0.765  1.00 95.69           N  
ATOM   1281  CA  TYR A 169     -12.945   4.797  -0.364  1.00 95.69           C  
ATOM   1282  C   TYR A 169     -13.352   3.863  -1.499  1.00 95.69           C  
ATOM   1283  CB  TYR A 169     -14.141   5.641   0.074  1.00 95.69           C  
ATOM   1284  O   TYR A 169     -13.859   2.768  -1.257  1.00 95.69           O  
ATOM   1285  CG  TYR A 169     -13.898   6.441   1.329  1.00 95.69           C  
ATOM   1286  CD1 TYR A 169     -13.539   5.816   2.521  1.00 95.69           C  
ATOM   1287  CD2 TYR A 169     -14.023   7.828   1.325  1.00 95.69           C  
ATOM   1288  CE1 TYR A 169     -13.312   6.551   3.680  1.00 95.69           C  
ATOM   1289  CE2 TYR A 169     -13.797   8.570   2.479  1.00 95.69           C  
ATOM   1290  OH  TYR A 169     -13.219   8.656   4.793  1.00 95.69           O  
ATOM   1291  CZ  TYR A 169     -13.445   7.926   3.648  1.00 95.69           C  
ATOM   1292  N   TYR A 170     -13.203   4.289  -2.758  1.00 95.38           N  
ATOM   1293  CA  TYR A 170     -13.375   3.357  -3.867  1.00 95.38           C  
ATOM   1294  C   TYR A 170     -12.367   2.217  -3.779  1.00 95.38           C  
ATOM   1295  CB  TYR A 170     -13.227   4.082  -5.207  1.00 95.38           C  
ATOM   1296  O   TYR A 170     -12.703   1.065  -4.070  1.00 95.38           O  
ATOM   1297  CG  TYR A 170     -14.422   4.926  -5.578  1.00 95.38           C  
ATOM   1298  CD1 TYR A 170     -15.547   4.973  -4.758  1.00 95.38           C  
ATOM   1299  CD2 TYR A 170     -14.430   5.672  -6.750  1.00 95.38           C  
ATOM   1300  CE1 TYR A 170     -16.656   5.746  -5.098  1.00 95.38           C  
ATOM   1301  CE2 TYR A 170     -15.531   6.449  -7.102  1.00 95.38           C  
ATOM   1302  OH  TYR A 170     -17.719   7.246  -6.609  1.00 95.38           O  
ATOM   1303  CZ  TYR A 170     -16.641   6.480  -6.270  1.00 95.38           C  
ATOM   1304  N   ALA A 171     -11.164   2.619  -3.408  1.00 95.69           N  
ATOM   1305  CA  ALA A 171     -10.141   1.601  -3.213  1.00 95.69           C  
ATOM   1306  C   ALA A 171     -10.539   0.621  -2.115  1.00 95.69           C  
ATOM   1307  CB  ALA A 171      -8.797   2.252  -2.879  1.00 95.69           C  
ATOM   1308  O   ALA A 171     -10.320  -0.587  -2.240  1.00 95.69           O  
ATOM   1309  N   LEU A 172     -11.094   1.129  -1.100  1.00 97.00           N  
ATOM   1310  CA  LEU A 172     -11.547   0.298   0.010  1.00 97.00           C  
ATOM   1311  C   LEU A 172     -12.633  -0.672  -0.445  1.00 97.00           C  
ATOM   1312  CB  LEU A 172     -12.078   1.170   1.153  1.00 97.00           C  
ATOM   1313  O   LEU A 172     -12.617  -1.847  -0.069  1.00 97.00           O  
ATOM   1314  CG  LEU A 172     -12.203   0.494   2.520  1.00 97.00           C  
ATOM   1315  CD1 LEU A 172     -10.844  -0.050   2.967  1.00 97.00           C  
ATOM   1316  CD2 LEU A 172     -12.758   1.471   3.551  1.00 97.00           C  
ATOM   1317  N   LEU A 173     -13.594  -0.213  -1.207  1.00 96.81           N  
ATOM   1318  CA  LEU A 173     -14.648  -1.067  -1.739  1.00 96.81           C  
ATOM   1319  C   LEU A 173     -14.070  -2.143  -2.652  1.00 96.81           C  
ATOM   1320  CB  LEU A 173     -15.680  -0.233  -2.504  1.00 96.81           C  
ATOM   1321  O   LEU A 173     -14.500  -3.299  -2.607  1.00 96.81           O  
ATOM   1322  CG  LEU A 173     -16.531   0.734  -1.671  1.00 96.81           C  
ATOM   1323  CD1 LEU A 173     -17.375   1.608  -2.580  1.00 96.81           C  
ATOM   1324  CD2 LEU A 173     -17.391  -0.032  -0.682  1.00 96.81           C  
ATOM   1325  N   ALA A 174     -13.133  -1.744  -3.434  1.00 96.06           N  
ATOM   1326  CA  ALA A 174     -12.461  -2.697  -4.312  1.00 96.06           C  
ATOM   1327  C   ALA A 174     -11.734  -3.771  -3.508  1.00 96.06           C  
ATOM   1328  CB  ALA A 174     -11.477  -1.973  -5.230  1.00 96.06           C  
ATOM   1329  O   ALA A 174     -11.781  -4.953  -3.857  1.00 96.06           O  
ATOM   1330  N   LEU A 175     -11.062  -3.320  -2.498  1.00 96.81           N  
ATOM   1331  CA  LEU A 175     -10.367  -4.254  -1.619  1.00 96.81           C  
ATOM   1332  C   LEU A 175     -11.336  -5.258  -1.010  1.00 96.81           C  
ATOM   1333  CB  LEU A 175      -9.633  -3.498  -0.508  1.00 96.81           C  
ATOM   1334  O   LEU A 175     -11.070  -6.461  -1.006  1.00 96.81           O  
ATOM   1335  CG  LEU A 175      -8.859  -4.355   0.499  1.00 96.81           C  
ATOM   1336  CD1 LEU A 175      -7.664  -5.016  -0.175  1.00 96.81           C  
ATOM   1337  CD2 LEU A 175      -8.414  -3.510   1.687  1.00 96.81           C  
ATOM   1338  N   ASN A 176     -12.461  -4.711  -0.463  1.00 97.12           N  
ATOM   1339  CA  ASN A 176     -13.484  -5.562   0.131  1.00 97.12           C  
ATOM   1340  C   ASN A 176     -13.969  -6.629  -0.850  1.00 97.12           C  
ATOM   1341  CB  ASN A 176     -14.672  -4.723   0.618  1.00 97.12           C  
ATOM   1342  O   ASN A 176     -14.070  -7.805  -0.493  1.00 97.12           O  
ATOM   1343  CG  ASN A 176     -15.766  -5.562   1.248  1.00 97.12           C  
ATOM   1344  ND2 ASN A 176     -16.953  -5.531   0.655  1.00 97.12           N  
ATOM   1345  OD1 ASN A 176     -15.539  -6.234   2.260  1.00 97.12           O  
ATOM   1346  N   TYR A 177     -14.211  -6.219  -2.039  1.00 95.62           N  
ATOM   1347  CA  TYR A 177     -14.695  -7.129  -3.068  1.00 95.62           C  
ATOM   1348  C   TYR A 177     -13.641  -8.180  -3.416  1.00 95.62           C  
ATOM   1349  CB  TYR A 177     -15.094  -6.352  -4.328  1.00 95.62           C  
ATOM   1350  O   TYR A 177     -13.953  -9.367  -3.527  1.00 95.62           O  
ATOM   1351  CG  TYR A 177     -15.656  -7.223  -5.426  1.00 95.62           C  
ATOM   1352  CD1 TYR A 177     -14.867  -7.637  -6.492  1.00 95.62           C  
ATOM   1353  CD2 TYR A 177     -16.984  -7.633  -5.398  1.00 95.62           C  
ATOM   1354  CE1 TYR A 177     -15.383  -8.438  -7.504  1.00 95.62           C  
ATOM   1355  CE2 TYR A 177     -17.516  -8.430  -6.406  1.00 95.62           C  
ATOM   1356  OH  TYR A 177     -17.219  -9.617  -8.453  1.00 95.62           O  
ATOM   1357  CZ  TYR A 177     -16.703  -8.828  -7.453  1.00 95.62           C  
ATOM   1358  N   THR A 178     -12.430  -7.746  -3.598  1.00 94.88           N  
ATOM   1359  CA  THR A 178     -11.336  -8.641  -3.959  1.00 94.88           C  
ATOM   1360  C   THR A 178     -11.109  -9.688  -2.873  1.00 94.88           C  
ATOM   1361  CB  THR A 178     -10.031  -7.852  -4.195  1.00 94.88           C  
ATOM   1362  O   THR A 178     -10.906 -10.867  -3.172  1.00 94.88           O  
ATOM   1363  CG2 THR A 178      -8.891  -8.781  -4.586  1.00 94.88           C  
ATOM   1364  OG1 THR A 178     -10.242  -6.902  -5.250  1.00 94.88           O  
ATOM   1365  N   LEU A 179     -11.164  -9.305  -1.718  1.00 96.00           N  
ATOM   1366  CA  LEU A 179     -10.930 -10.219  -0.603  1.00 96.00           C  
ATOM   1367  C   LEU A 179     -12.102 -11.180  -0.430  1.00 96.00           C  
ATOM   1368  CB  LEU A 179     -10.703  -9.438   0.692  1.00 96.00           C  
ATOM   1369  O   LEU A 179     -11.922 -12.320  -0.003  1.00 96.00           O  
ATOM   1370  CG  LEU A 179      -9.398  -8.633   0.778  1.00 96.00           C  
ATOM   1371  CD1 LEU A 179      -9.305  -7.930   2.125  1.00 96.00           C  
ATOM   1372  CD2 LEU A 179      -8.195  -9.539   0.555  1.00 96.00           C  
ATOM   1373  N   TYR A 180     -13.234 -10.617  -0.684  1.00 94.88           N  
ATOM   1374  CA  TYR A 180     -14.406 -11.477  -0.629  1.00 94.88           C  
ATOM   1375  C   TYR A 180     -14.312 -12.602  -1.658  1.00 94.88           C  
ATOM   1376  CB  TYR A 180     -15.688 -10.664  -0.863  1.00 94.88           C  
ATOM   1377  O   TYR A 180     -14.578 -13.758  -1.347  1.00 94.88           O  
ATOM   1378  CG  TYR A 180     -16.938 -11.492  -0.887  1.00 94.88           C  
ATOM   1379  CD1 TYR A 180     -17.688 -11.648  -2.061  1.00 94.88           C  
ATOM   1380  CD2 TYR A 180     -17.391 -12.133   0.261  1.00 94.88           C  
ATOM   1381  CE1 TYR A 180     -18.844 -12.406  -2.086  1.00 94.88           C  
ATOM   1382  CE2 TYR A 180     -18.562 -12.906   0.246  1.00 94.88           C  
ATOM   1383  OH  TYR A 180     -20.422 -13.797  -0.952  1.00 94.88           O  
ATOM   1384  CZ  TYR A 180     -19.266 -13.039  -0.931  1.00 94.88           C  
ATOM   1385  N   ASN A 181     -13.922 -12.281  -2.832  1.00 93.62           N  
ATOM   1386  CA  ASN A 181     -13.750 -13.289  -3.871  1.00 93.62           C  
ATOM   1387  C   ASN A 181     -12.672 -14.297  -3.500  1.00 93.62           C  
ATOM   1388  CB  ASN A 181     -13.430 -12.625  -5.211  1.00 93.62           C  
ATOM   1389  O   ASN A 181     -12.805 -15.492  -3.779  1.00 93.62           O  
ATOM   1390  CG  ASN A 181     -14.641 -12.008  -5.867  1.00 93.62           C  
ATOM   1391  ND2 ASN A 181     -14.445 -10.875  -6.531  1.00 93.62           N  
ATOM   1392  OD1 ASN A 181     -15.750 -12.539  -5.777  1.00 93.62           O  
ATOM   1393  N   TYR A 182     -11.648 -13.750  -2.979  1.00 93.56           N  
ATOM   1394  CA  TYR A 182     -10.586 -14.617  -2.496  1.00 93.56           C  
ATOM   1395  C   TYR A 182     -11.102 -15.578  -1.438  1.00 93.56           C  
ATOM   1396  CB  TYR A 182      -9.430 -13.781  -1.927  1.00 93.56           C  
ATOM   1397  O   TYR A 182     -10.742 -16.766  -1.435  1.00 93.56           O  
ATOM   1398  CG  TYR A 182      -8.203 -14.594  -1.586  1.00 93.56           C  
ATOM   1399  CD1 TYR A 182      -7.945 -14.984  -0.274  1.00 93.56           C  
ATOM   1400  CD2 TYR A 182      -7.305 -14.977  -2.576  1.00 93.56           C  
ATOM   1401  CE1 TYR A 182      -6.816 -15.734   0.045  1.00 93.56           C  
ATOM   1402  CE2 TYR A 182      -6.176 -15.727  -2.268  1.00 93.56           C  
ATOM   1403  OH  TYR A 182      -4.820 -16.844  -0.647  1.00 93.56           O  
ATOM   1404  CZ  TYR A 182      -5.938 -16.094  -0.957  1.00 93.56           C  
ATOM   1405  N   TYR A 183     -11.891 -15.109  -0.557  1.00 94.19           N  
ATOM   1406  CA  TYR A 183     -12.500 -15.938   0.473  1.00 94.19           C  
ATOM   1407  C   TYR A 183     -13.359 -17.031  -0.151  1.00 94.19           C  
ATOM   1408  CB  TYR A 183     -13.352 -15.086   1.417  1.00 94.19           C  
ATOM   1409  O   TYR A 183     -13.320 -18.188   0.286  1.00 94.19           O  
ATOM   1410  CG  TYR A 183     -14.250 -15.891   2.328  1.00 94.19           C  
ATOM   1411  CD1 TYR A 183     -15.609 -16.016   2.064  1.00 94.19           C  
ATOM   1412  CD2 TYR A 183     -13.734 -16.531   3.453  1.00 94.19           C  
ATOM   1413  CE1 TYR A 183     -16.438 -16.766   2.902  1.00 94.19           C  
ATOM   1414  CE2 TYR A 183     -14.547 -17.266   4.297  1.00 94.19           C  
ATOM   1415  OH  TYR A 183     -16.719 -18.109   4.848  1.00 94.19           O  
ATOM   1416  CZ  TYR A 183     -15.898 -17.375   4.016  1.00 94.19           C  
ATOM   1417  N   LEU A 184     -14.141 -16.703  -1.158  1.00 94.75           N  
ATOM   1418  CA  LEU A 184     -15.008 -17.688  -1.813  1.00 94.75           C  
ATOM   1419  C   LEU A 184     -14.188 -18.844  -2.383  1.00 94.75           C  
ATOM   1420  CB  LEU A 184     -15.820 -17.016  -2.930  1.00 94.75           C  
ATOM   1421  O   LEU A 184     -14.648 -19.984  -2.398  1.00 94.75           O  
ATOM   1422  CG  LEU A 184     -16.875 -16.000  -2.488  1.00 94.75           C  
ATOM   1423  CD1 LEU A 184     -17.562 -15.406  -3.703  1.00 94.75           C  
ATOM   1424  CD2 LEU A 184     -17.891 -16.656  -1.554  1.00 94.75           C  
ATOM   1425  N   LYS A 185     -12.977 -18.547  -2.654  1.00 94.50           N  
ATOM   1426  CA  LYS A 185     -12.109 -19.531  -3.293  1.00 94.50           C  
ATOM   1427  C   LYS A 185     -11.320 -20.312  -2.254  1.00 94.50           C  
ATOM   1428  CB  LYS A 185     -11.156 -18.844  -4.270  1.00 94.50           C  
ATOM   1429  O   LYS A 185     -11.164 -21.531  -2.381  1.00 94.50           O  
ATOM   1430  CG  LYS A 185     -11.844 -18.219  -5.477  1.00 94.50           C  
ATOM   1431  CD  LYS A 185     -10.836 -17.547  -6.406  1.00 94.50           C  
ATOM   1432  CE  LYS A 185     -11.531 -16.828  -7.555  1.00 94.50           C  
ATOM   1433  NZ  LYS A 185     -10.555 -16.141  -8.445  1.00 94.50           N  
ATOM   1434  N   THR A 186     -10.938 -19.641  -1.228  1.00 95.88           N  
ATOM   1435  CA  THR A 186      -9.945 -20.266  -0.346  1.00 95.88           C  
ATOM   1436  C   THR A 186     -10.531 -20.484   1.046  1.00 95.88           C  
ATOM   1437  CB  THR A 186      -8.680 -19.391  -0.239  1.00 95.88           C  
ATOM   1438  O   THR A 186      -9.977 -21.250   1.841  1.00 95.88           O  
ATOM   1439  CG2 THR A 186      -8.102 -19.094  -1.618  1.00 95.88           C  
ATOM   1440  OG1 THR A 186      -9.008 -18.156   0.408  1.00 95.88           O  
ATOM   1441  N   LYS A 187     -11.539 -19.797   1.336  1.00 92.94           N  
ATOM   1442  CA  LYS A 187     -12.164 -19.812   2.652  1.00 92.94           C  
ATOM   1443  C   LYS A 187     -11.273 -19.156   3.701  1.00 92.94           C  
ATOM   1444  CB  LYS A 187     -12.492 -21.250   3.068  1.00 92.94           C  
ATOM   1445  O   LYS A 187     -11.289 -19.547   4.871  1.00 92.94           O  
ATOM   1446  CG  LYS A 187     -13.422 -21.984   2.107  1.00 92.94           C  
ATOM   1447  CD  LYS A 187     -14.750 -21.250   1.962  1.00 92.94           C  
ATOM   1448  CE  LYS A 187     -15.672 -21.953   0.979  1.00 92.94           C  
ATOM   1449  NZ  LYS A 187     -16.844 -21.109   0.614  1.00 92.94           N  
ATOM   1450  N   THR A 188     -10.414 -18.312   3.258  1.00 91.31           N  
ATOM   1451  CA  THR A 188      -9.602 -17.500   4.145  1.00 91.31           C  
ATOM   1452  C   THR A 188     -10.375 -16.250   4.594  1.00 91.31           C  
ATOM   1453  CB  THR A 188      -8.289 -17.062   3.459  1.00 91.31           C  
ATOM   1454  O   THR A 188     -10.898 -15.508   3.766  1.00 91.31           O  
ATOM   1455  CG2 THR A 188      -7.402 -16.281   4.418  1.00 91.31           C  
ATOM   1456  OG1 THR A 188      -7.582 -18.234   3.021  1.00 91.31           O  
ATOM   1457  N   PRO A 189     -10.469 -16.094   5.953  1.00 90.12           N  
ATOM   1458  CA  PRO A 189     -11.250 -14.961   6.457  1.00 90.12           C  
ATOM   1459  C   PRO A 189     -10.656 -13.609   6.059  1.00 90.12           C  
ATOM   1460  CB  PRO A 189     -11.203 -15.148   7.977  1.00 90.12           C  
ATOM   1461  O   PRO A 189      -9.438 -13.453   6.023  1.00 90.12           O  
ATOM   1462  CG  PRO A 189     -10.836 -16.594   8.172  1.00 90.12           C  
ATOM   1463  CD  PRO A 189     -10.039 -17.047   6.988  1.00 90.12           C  
ATOM   1464  N   SER A 190     -11.586 -12.672   5.734  1.00 94.38           N  
ATOM   1465  CA  SER A 190     -11.211 -11.312   5.379  1.00 94.38           C  
ATOM   1466  C   SER A 190     -11.164 -10.414   6.605  1.00 94.38           C  
ATOM   1467  CB  SER A 190     -12.188 -10.734   4.352  1.00 94.38           C  
ATOM   1468  O   SER A 190     -11.992 -10.539   7.508  1.00 94.38           O  
ATOM   1469  OG  SER A 190     -11.867  -9.383   4.055  1.00 94.38           O  
ATOM   1470  N   PRO A 191     -10.156  -9.570   6.652  1.00 96.00           N  
ATOM   1471  CA  PRO A 191     -10.047  -8.672   7.801  1.00 96.00           C  
ATOM   1472  C   PRO A 191     -11.000  -7.477   7.703  1.00 96.00           C  
ATOM   1473  CB  PRO A 191      -8.586  -8.211   7.750  1.00 96.00           C  
ATOM   1474  O   PRO A 191     -11.070  -6.660   8.625  1.00 96.00           O  
ATOM   1475  CG  PRO A 191      -8.227  -8.250   6.301  1.00 96.00           C  
ATOM   1476  CD  PRO A 191      -8.945  -9.398   5.660  1.00 96.00           C  
ATOM   1477  N   ILE A 192     -11.734  -7.418   6.574  1.00 97.12           N  
ATOM   1478  CA  ILE A 192     -12.609  -6.266   6.375  1.00 97.12           C  
ATOM   1479  C   ILE A 192     -13.938  -6.723   5.777  1.00 97.12           C  
ATOM   1480  CB  ILE A 192     -11.945  -5.207   5.461  1.00 97.12           C  
ATOM   1481  O   ILE A 192     -13.977  -7.656   4.973  1.00 97.12           O  
ATOM   1482  CG1 ILE A 192     -12.820  -3.951   5.379  1.00 97.12           C  
ATOM   1483  CG2 ILE A 192     -11.688  -5.785   4.066  1.00 97.12           C  
ATOM   1484  CD1 ILE A 192     -12.164  -2.785   4.656  1.00 97.12           C  
ATOM   1485  N   PHE A 193     -14.945  -6.004   6.176  1.00 95.75           N  
ATOM   1486  CA  PHE A 193     -16.297  -6.191   5.652  1.00 95.75           C  
ATOM   1487  C   PHE A 193     -17.000  -4.852   5.488  1.00 95.75           C  
ATOM   1488  CB  PHE A 193     -17.109  -7.102   6.578  1.00 95.75           C  
ATOM   1489  O   PHE A 193     -17.016  -4.035   6.414  1.00 95.75           O  
ATOM   1490  CG  PHE A 193     -18.531  -7.293   6.145  1.00 95.75           C  
ATOM   1491  CD1 PHE A 193     -19.562  -6.578   6.746  1.00 95.75           C  
ATOM   1492  CD2 PHE A 193     -18.859  -8.188   5.129  1.00 95.75           C  
ATOM   1493  CE1 PHE A 193     -20.891  -6.750   6.348  1.00 95.75           C  
ATOM   1494  CE2 PHE A 193     -20.172  -8.359   4.723  1.00 95.75           C  
ATOM   1495  CZ  PHE A 193     -21.188  -7.645   5.332  1.00 95.75           C  
ATOM   1496  N   ILE A 194     -17.578  -4.723   4.254  1.00 95.38           N  
ATOM   1497  CA  ILE A 194     -18.266  -3.467   3.984  1.00 95.38           C  
ATOM   1498  C   ILE A 194     -19.672  -3.750   3.471  1.00 95.38           C  
ATOM   1499  CB  ILE A 194     -17.484  -2.602   2.967  1.00 95.38           C  
ATOM   1500  O   ILE A 194     -19.859  -4.586   2.582  1.00 95.38           O  
ATOM   1501  CG1 ILE A 194     -16.047  -2.371   3.449  1.00 95.38           C  
ATOM   1502  CG2 ILE A 194     -18.203  -1.271   2.729  1.00 95.38           C  
ATOM   1503  CD1 ILE A 194     -15.195  -1.562   2.482  1.00 95.38           C  
ATOM   1504  N   ASN A 195     -20.562  -2.930   4.078  1.00 90.75           N  
ATOM   1505  CA  ASN A 195     -21.969  -3.057   3.693  1.00 90.75           C  
ATOM   1506  C   ASN A 195     -22.594  -1.694   3.420  1.00 90.75           C  
ATOM   1507  CB  ASN A 195     -22.750  -3.803   4.770  1.00 90.75           C  
ATOM   1508  O   ASN A 195     -22.297  -0.720   4.113  1.00 90.75           O  
ATOM   1509  CG  ASN A 195     -24.141  -4.184   4.312  1.00 90.75           C  
ATOM   1510  ND2 ASN A 195     -25.047  -4.395   5.270  1.00 90.75           N  
ATOM   1511  OD1 ASN A 195     -24.422  -4.285   3.113  1.00 90.75           O  
ATOM   1512  N   SER A 196     -23.391  -1.617   2.291  1.00 83.38           N  
ATOM   1513  CA  SER A 196     -23.984  -0.354   1.867  1.00 83.38           C  
ATOM   1514  C   SER A 196     -25.297  -0.081   2.607  1.00 83.38           C  
ATOM   1515  CB  SER A 196     -24.234  -0.361   0.358  1.00 83.38           C  
ATOM   1516  O   SER A 196     -25.734   1.066   2.691  1.00 83.38           O  
ATOM   1517  OG  SER A 196     -25.156  -1.387   0.005  1.00 83.38           O  
ATOM   1518  N   SER A 197     -25.906  -0.991   3.480  1.00 70.81           N  
ATOM   1519  CA  SER A 197     -27.156  -0.743   4.176  1.00 70.81           C  
ATOM   1520  C   SER A 197     -26.938  -0.534   5.668  1.00 70.81           C  
ATOM   1521  CB  SER A 197     -28.125  -1.902   3.955  1.00 70.81           C  
ATOM   1522  O   SER A 197     -25.984  -1.079   6.242  1.00 70.81           O  
ATOM   1523  OG  SER A 197     -27.516  -3.143   4.238  1.00 70.81           O  
ATOM   1524  N   THR A 198     -27.297   0.681   6.148  1.00 65.25           N  
ATOM   1525  CA  THR A 198     -27.250   0.840   7.598  1.00 65.25           C  
ATOM   1526  C   THR A 198     -27.859  -0.374   8.297  1.00 65.25           C  
ATOM   1527  CB  THR A 198     -27.984   2.115   8.047  1.00 65.25           C  
ATOM   1528  O   THR A 198     -28.969  -0.792   7.969  1.00 65.25           O  
ATOM   1529  CG2 THR A 198     -27.266   3.367   7.559  1.00 65.25           C  
ATOM   1530  OG1 THR A 198     -29.312   2.104   7.512  1.00 65.25           O  
ATOM   1531  N   LEU A 199     -26.953  -1.187   8.789  1.00 72.25           N  
ATOM   1532  CA  LEU A 199     -27.391  -2.361   9.531  1.00 72.25           C  
ATOM   1533  C   LEU A 199     -28.172  -1.954  10.781  1.00 72.25           C  
ATOM   1534  CB  LEU A 199     -26.203  -3.236   9.914  1.00 72.25           C  
ATOM   1535  O   LEU A 199     -27.750  -1.048  11.508  1.00 72.25           O  
ATOM   1536  CG  LEU A 199     -25.469  -3.934   8.766  1.00 72.25           C  
ATOM   1537  CD1 LEU A 199     -24.016  -4.191   9.141  1.00 72.25           C  
ATOM   1538  CD2 LEU A 199     -26.172  -5.238   8.398  1.00 72.25           C  
ATOM   1539  N   SER A 200     -29.531  -2.365  10.906  1.00 76.75           N  
ATOM   1540  CA  SER A 200     -30.344  -2.068  12.086  1.00 76.75           C  
ATOM   1541  C   SER A 200     -29.688  -2.598  13.359  1.00 76.75           C  
ATOM   1542  CB  SER A 200     -31.750  -2.668  11.930  1.00 76.75           C  
ATOM   1543  O   SER A 200     -29.781  -1.974  14.414  1.00 76.75           O  
ATOM   1544  OG  SER A 200     -32.344  -2.238  10.727  1.00 76.75           O  
ATOM   1545  N   SER A 201     -29.047  -3.779  13.227  1.00 83.62           N  
ATOM   1546  CA  SER A 201     -28.297  -4.395  14.320  1.00 83.62           C  
ATOM   1547  C   SER A 201     -27.016  -5.051  13.820  1.00 83.62           C  
ATOM   1548  CB  SER A 201     -29.172  -5.430  15.047  1.00 83.62           C  
ATOM   1549  O   SER A 201     -26.984  -5.594  12.719  1.00 83.62           O  
ATOM   1550  OG  SER A 201     -29.484  -6.508  14.180  1.00 83.62           O  
ATOM   1551  N   ILE A 202     -25.922  -4.816  14.578  1.00 85.25           N  
ATOM   1552  CA  ILE A 202     -24.641  -5.398  14.195  1.00 85.25           C  
ATOM   1553  C   ILE A 202     -24.656  -6.902  14.461  1.00 85.25           C  
ATOM   1554  CB  ILE A 202     -23.484  -4.734  14.961  1.00 85.25           C  
ATOM   1555  O   ILE A 202     -24.922  -7.340  15.586  1.00 85.25           O  
ATOM   1556  CG1 ILE A 202     -23.406  -3.236  14.633  1.00 85.25           C  
ATOM   1557  CG2 ILE A 202     -22.156  -5.422  14.625  1.00 85.25           C  
ATOM   1558  CD1 ILE A 202     -22.422  -2.459  15.492  1.00 85.25           C  
ATOM   1559  N   PRO A 203     -24.516  -7.688  13.406  1.00 88.25           N  
ATOM   1560  CA  PRO A 203     -24.406  -9.133  13.625  1.00 88.25           C  
ATOM   1561  C   PRO A 203     -23.297  -9.500  14.602  1.00 88.25           C  
ATOM   1562  CB  PRO A 203     -24.094  -9.672  12.227  1.00 88.25           C  
ATOM   1563  O   PRO A 203     -22.312  -8.758  14.742  1.00 88.25           O  
ATOM   1564  CG  PRO A 203     -24.516  -8.586  11.289  1.00 88.25           C  
ATOM   1565  CD  PRO A 203     -24.391  -7.270  12.008  1.00 88.25           C  
ATOM   1566  N   GLN A 204     -23.531 -10.734  15.242  1.00 90.25           N  
ATOM   1567  CA  GLN A 204     -22.625 -11.180  16.297  1.00 90.25           C  
ATOM   1568  C   GLN A 204     -21.188 -11.305  15.789  1.00 90.25           C  
ATOM   1569  CB  GLN A 204     -23.094 -12.516  16.875  1.00 90.25           C  
ATOM   1570  O   GLN A 204     -20.250 -10.938  16.484  1.00 90.25           O  
ATOM   1571  CG  GLN A 204     -22.312 -12.961  18.109  1.00 90.25           C  
ATOM   1572  CD  GLN A 204     -22.891 -14.195  18.766  1.00 90.25           C  
ATOM   1573  NE2 GLN A 204     -22.188 -14.750  19.734  1.00 90.25           N  
ATOM   1574  OE1 GLN A 204     -23.984 -14.656  18.391  1.00 90.25           O  
ATOM   1575  N   TRP A 205     -21.016 -11.672  14.578  1.00 90.56           N  
ATOM   1576  CA  TRP A 205     -19.688 -11.945  14.062  1.00 90.56           C  
ATOM   1577  C   TRP A 205     -18.938 -10.648  13.742  1.00 90.56           C  
ATOM   1578  CB  TRP A 205     -19.750 -12.836  12.820  1.00 90.56           C  
ATOM   1579  O   TRP A 205     -17.734 -10.656  13.492  1.00 90.56           O  
ATOM   1580  CG  TRP A 205     -20.562 -12.242  11.695  1.00 90.56           C  
ATOM   1581  CD1 TRP A 205     -21.906 -12.352  11.508  1.00 90.56           C  
ATOM   1582  CD2 TRP A 205     -20.062 -11.461  10.609  1.00 90.56           C  
ATOM   1583  CE2 TRP A 205     -21.156 -11.125   9.797  1.00 90.56           C  
ATOM   1584  CE3 TRP A 205     -18.781 -11.008  10.242  1.00 90.56           C  
ATOM   1585  NE1 TRP A 205     -22.281 -11.680  10.367  1.00 90.56           N  
ATOM   1586  CH2 TRP A 205     -19.781  -9.922   8.305  1.00 90.56           C  
ATOM   1587  CZ2 TRP A 205     -21.031 -10.352   8.641  1.00 90.56           C  
ATOM   1588  CZ3 TRP A 205     -18.656 -10.242   9.086  1.00 90.56           C  
ATOM   1589  N   LEU A 206     -19.656  -9.438  13.867  1.00 92.25           N  
ATOM   1590  CA  LEU A 206     -19.016  -8.148  13.617  1.00 92.25           C  
ATOM   1591  C   LEU A 206     -18.906  -7.340  14.906  1.00 92.25           C  
ATOM   1592  CB  LEU A 206     -19.812  -7.359  12.578  1.00 92.25           C  
ATOM   1593  O   LEU A 206     -18.391  -6.219  14.898  1.00 92.25           O  
ATOM   1594  CG  LEU A 206     -19.859  -7.953  11.164  1.00 92.25           C  
ATOM   1595  CD1 LEU A 206     -20.781  -7.133  10.273  1.00 92.25           C  
ATOM   1596  CD2 LEU A 206     -18.453  -8.031  10.570  1.00 92.25           C  
ATOM   1597  N   LYS A 207     -19.359  -7.828  15.953  1.00 90.00           N  
ATOM   1598  CA  LYS A 207     -19.578  -7.094  17.203  1.00 90.00           C  
ATOM   1599  C   LYS A 207     -18.266  -6.543  17.750  1.00 90.00           C  
ATOM   1600  CB  LYS A 207     -20.250  -7.988  18.234  1.00 90.00           C  
ATOM   1601  O   LYS A 207     -18.219  -5.414  18.234  1.00 90.00           O  
ATOM   1602  CG  LYS A 207     -20.609  -7.273  19.531  1.00 90.00           C  
ATOM   1603  CD  LYS A 207     -21.281  -8.211  20.531  1.00 90.00           C  
ATOM   1604  CE  LYS A 207     -21.578  -7.512  21.844  1.00 90.00           C  
ATOM   1605  NZ  LYS A 207     -22.203  -8.445  22.828  1.00 90.00           N  
ATOM   1606  N   ASN A 208     -17.203  -7.254  17.516  1.00 92.88           N  
ATOM   1607  CA  ASN A 208     -15.938  -6.848  18.141  1.00 92.88           C  
ATOM   1608  C   ASN A 208     -15.031  -6.121  17.141  1.00 92.88           C  
ATOM   1609  CB  ASN A 208     -15.219  -8.062  18.719  1.00 92.88           C  
ATOM   1610  O   ASN A 208     -13.898  -5.770  17.484  1.00 92.88           O  
ATOM   1611  CG  ASN A 208     -16.000  -8.734  19.828  1.00 92.88           C  
ATOM   1612  ND2 ASN A 208     -15.984 -10.055  19.859  1.00 92.88           N  
ATOM   1613  OD1 ASN A 208     -16.625  -8.055  20.656  1.00 92.88           O  
ATOM   1614  N   ASP A 209     -15.586  -5.867  16.016  1.00 95.69           N  
ATOM   1615  CA  ASP A 209     -14.789  -5.195  15.000  1.00 95.69           C  
ATOM   1616  C   ASP A 209     -14.758  -3.688  15.234  1.00 95.69           C  
ATOM   1617  CB  ASP A 209     -15.336  -5.500  13.602  1.00 95.69           C  
ATOM   1618  O   ASP A 209     -15.672  -3.127  15.836  1.00 95.69           O  
ATOM   1619  CG  ASP A 209     -15.109  -6.941  13.180  1.00 95.69           C  
ATOM   1620  OD1 ASP A 209     -14.594  -7.742  13.992  1.00 95.69           O  
ATOM   1621  OD2 ASP A 209     -15.453  -7.277  12.023  1.00 95.69           O  
ATOM   1622  N   ASN A 210     -13.609  -3.154  14.828  1.00 96.88           N  
ATOM   1623  CA  ASN A 210     -13.617  -1.704  14.680  1.00 96.88           C  
ATOM   1624  C   ASN A 210     -14.438  -1.265  13.477  1.00 96.88           C  
ATOM   1625  CB  ASN A 210     -12.188  -1.173  14.570  1.00 96.88           C  
ATOM   1626  O   ASN A 210     -14.359  -1.880  12.414  1.00 96.88           O  
ATOM   1627  CG  ASN A 210     -12.094   0.317  14.836  1.00 96.88           C  
ATOM   1628  ND2 ASN A 210     -11.023   0.938  14.352  1.00 96.88           N  
ATOM   1629  OD1 ASN A 210     -12.977   0.905  15.461  1.00 96.88           O  
ATOM   1630  N   SER A 211     -15.242  -0.252  13.703  1.00 94.38           N  
ATOM   1631  CA  SER A 211     -16.156   0.088  12.617  1.00 94.38           C  
ATOM   1632  C   SER A 211     -16.219   1.596  12.398  1.00 94.38           C  
ATOM   1633  CB  SER A 211     -17.547  -0.453  12.906  1.00 94.38           C  
ATOM   1634  O   SER A 211     -16.047   2.371  13.344  1.00 94.38           O  
ATOM   1635  OG  SER A 211     -18.109   0.184  14.039  1.00 94.38           O  
ATOM   1636  N   PHE A 212     -16.422   1.999  11.172  1.00 94.56           N  
ATOM   1637  CA  PHE A 212     -16.672   3.383  10.789  1.00 94.56           C  
ATOM   1638  C   PHE A 212     -17.531   3.449   9.531  1.00 94.56           C  
ATOM   1639  CB  PHE A 212     -15.344   4.121  10.555  1.00 94.56           C  
ATOM   1640  O   PHE A 212     -17.781   2.426   8.891  1.00 94.56           O  
ATOM   1641  CG  PHE A 212     -14.570   3.619   9.367  1.00 94.56           C  
ATOM   1642  CD1 PHE A 212     -13.719   2.523   9.484  1.00 94.56           C  
ATOM   1643  CD2 PHE A 212     -14.688   4.242   8.133  1.00 94.56           C  
ATOM   1644  CE1 PHE A 212     -13.000   2.057   8.391  1.00 94.56           C  
ATOM   1645  CE2 PHE A 212     -13.969   3.779   7.031  1.00 94.56           C  
ATOM   1646  CZ  PHE A 212     -13.133   2.689   7.160  1.00 94.56           C  
ATOM   1647  N   THR A 213     -18.031   4.672   9.242  1.00 94.19           N  
ATOM   1648  CA  THR A 213     -18.875   4.852   8.070  1.00 94.19           C  
ATOM   1649  C   THR A 213     -18.281   5.906   7.133  1.00 94.19           C  
ATOM   1650  CB  THR A 213     -20.297   5.258   8.469  1.00 94.19           C  
ATOM   1651  O   THR A 213     -17.531   6.773   7.566  1.00 94.19           O  
ATOM   1652  CG2 THR A 213     -20.938   4.203   9.359  1.00 94.19           C  
ATOM   1653  OG1 THR A 213     -20.266   6.508   9.172  1.00 94.19           O  
ATOM   1654  N   PHE A 214     -18.531   5.711   5.887  1.00 94.06           N  
ATOM   1655  CA  PHE A 214     -18.297   6.777   4.926  1.00 94.06           C  
ATOM   1656  C   PHE A 214     -19.469   6.902   3.955  1.00 94.06           C  
ATOM   1657  CB  PHE A 214     -17.000   6.535   4.152  1.00 94.06           C  
ATOM   1658  O   PHE A 214     -20.250   5.961   3.793  1.00 94.06           O  
ATOM   1659  CG  PHE A 214     -17.062   5.344   3.234  1.00 94.06           C  
ATOM   1660  CD1 PHE A 214     -16.688   4.082   3.686  1.00 94.06           C  
ATOM   1661  CD2 PHE A 214     -17.484   5.484   1.920  1.00 94.06           C  
ATOM   1662  CE1 PHE A 214     -16.734   2.977   2.838  1.00 94.06           C  
ATOM   1663  CE2 PHE A 214     -17.531   4.383   1.066  1.00 94.06           C  
ATOM   1664  CZ  PHE A 214     -17.156   3.133   1.527  1.00 94.06           C  
ATOM   1665  N   THR A 215     -19.578   8.117   3.439  1.00 93.19           N  
ATOM   1666  CA  THR A 215     -20.703   8.406   2.564  1.00 93.19           C  
ATOM   1667  C   THR A 215     -20.234   8.852   1.185  1.00 93.19           C  
ATOM   1668  CB  THR A 215     -21.609   9.500   3.166  1.00 93.19           C  
ATOM   1669  O   THR A 215     -19.266   9.609   1.072  1.00 93.19           O  
ATOM   1670  CG2 THR A 215     -22.828   9.758   2.279  1.00 93.19           C  
ATOM   1671  OG1 THR A 215     -22.062   9.078   4.461  1.00 93.19           O  
ATOM   1672  N   LEU A 216     -20.859   8.219   0.170  1.00 93.12           N  
ATOM   1673  CA  LEU A 216     -20.594   8.594  -1.214  1.00 93.12           C  
ATOM   1674  C   LEU A 216     -21.828   9.219  -1.859  1.00 93.12           C  
ATOM   1675  CB  LEU A 216     -20.141   7.371  -2.021  1.00 93.12           C  
ATOM   1676  O   LEU A 216     -22.953   8.844  -1.546  1.00 93.12           O  
ATOM   1677  CG  LEU A 216     -18.875   6.680  -1.550  1.00 93.12           C  
ATOM   1678  CD1 LEU A 216     -18.625   5.402  -2.348  1.00 93.12           C  
ATOM   1679  CD2 LEU A 216     -17.672   7.621  -1.672  1.00 93.12           C  
ATOM   1680  N   ASN A 217     -21.578  10.211  -2.607  1.00 92.12           N  
ATOM   1681  CA  ASN A 217     -22.609  10.734  -3.488  1.00 92.12           C  
ATOM   1682  C   ASN A 217     -22.688   9.945  -4.793  1.00 92.12           C  
ATOM   1683  CB  ASN A 217     -22.375  12.219  -3.777  1.00 92.12           C  
ATOM   1684  O   ASN A 217     -21.812  10.062  -5.648  1.00 92.12           O  
ATOM   1685  CG  ASN A 217     -23.516  12.859  -4.543  1.00 92.12           C  
ATOM   1686  ND2 ASN A 217     -23.578  14.188  -4.500  1.00 92.12           N  
ATOM   1687  OD1 ASN A 217     -24.328  12.172  -5.160  1.00 92.12           O  
ATOM   1688  N   ILE A 218     -23.781   9.172  -4.930  1.00 90.81           N  
ATOM   1689  CA  ILE A 218     -23.969   8.344  -6.113  1.00 90.81           C  
ATOM   1690  C   ILE A 218     -25.219   8.781  -6.863  1.00 90.81           C  
ATOM   1691  CB  ILE A 218     -24.062   6.844  -5.738  1.00 90.81           C  
ATOM   1692  O   ILE A 218     -26.344   8.539  -6.410  1.00 90.81           O  
ATOM   1693  CG1 ILE A 218     -22.844   6.418  -4.922  1.00 90.81           C  
ATOM   1694  CG2 ILE A 218     -24.219   5.980  -6.996  1.00 90.81           C  
ATOM   1695  CD1 ILE A 218     -22.969   5.039  -4.293  1.00 90.81           C  
ATOM   1696  N   SER A 219     -24.969   9.477  -8.016  1.00 88.75           N  
ATOM   1697  CA  SER A 219     -26.047   9.984  -8.859  1.00 88.75           C  
ATOM   1698  C   SER A 219     -27.000  10.875  -8.062  1.00 88.75           C  
ATOM   1699  CB  SER A 219     -26.828   8.828  -9.484  1.00 88.75           C  
ATOM   1700  O   SER A 219     -28.219  10.758  -8.195  1.00 88.75           O  
ATOM   1701  OG  SER A 219     -25.969   8.031 -10.289  1.00 88.75           O  
ATOM   1702  N   GLY A 220     -26.406  11.695  -7.141  1.00 90.12           N  
ATOM   1703  CA  GLY A 220     -27.188  12.703  -6.430  1.00 90.12           C  
ATOM   1704  C   GLY A 220     -27.703  12.219  -5.086  1.00 90.12           C  
ATOM   1705  O   GLY A 220     -28.250  13.000  -4.312  1.00 90.12           O  
ATOM   1706  N   GLN A 221     -27.547  10.891  -4.820  1.00 92.06           N  
ATOM   1707  CA  GLN A 221     -27.984  10.344  -3.539  1.00 92.06           C  
ATOM   1708  C   GLN A 221     -26.781   9.969  -2.662  1.00 92.06           C  
ATOM   1709  CB  GLN A 221     -28.875   9.125  -3.754  1.00 92.06           C  
ATOM   1710  O   GLN A 221     -25.859   9.305  -3.123  1.00 92.06           O  
ATOM   1711  CG  GLN A 221     -29.438   8.539  -2.467  1.00 92.06           C  
ATOM   1712  CD  GLN A 221     -30.438   9.461  -1.791  1.00 92.06           C  
ATOM   1713  NE2 GLN A 221     -30.375   9.539  -0.467  1.00 92.06           N  
ATOM   1714  OE1 GLN A 221     -31.266  10.094  -2.455  1.00 92.06           O  
ATOM   1715  N   LEU A 222     -26.938  10.367  -1.358  1.00 92.62           N  
ATOM   1716  CA  LEU A 222     -25.891  10.008  -0.409  1.00 92.62           C  
ATOM   1717  C   LEU A 222     -26.078   8.578   0.081  1.00 92.62           C  
ATOM   1718  CB  LEU A 222     -25.891  10.969   0.780  1.00 92.62           C  
ATOM   1719  O   LEU A 222     -27.141   8.219   0.580  1.00 92.62           O  
ATOM   1720  CG  LEU A 222     -25.594  12.438   0.466  1.00 92.62           C  
ATOM   1721  CD1 LEU A 222     -25.641  13.273   1.740  1.00 92.62           C  
ATOM   1722  CD2 LEU A 222     -24.219  12.562  -0.207  1.00 92.62           C  
ATOM   1723  N   VAL A 223     -25.094   7.805  -0.189  1.00 92.00           N  
ATOM   1724  CA  VAL A 223     -25.109   6.410   0.246  1.00 92.00           C  
ATOM   1725  C   VAL A 223     -24.031   6.188   1.303  1.00 92.00           C  
ATOM   1726  CB  VAL A 223     -24.906   5.441  -0.941  1.00 92.00           C  
ATOM   1727  O   VAL A 223     -22.859   6.484   1.073  1.00 92.00           O  
ATOM   1728  CG1 VAL A 223     -24.953   3.990  -0.469  1.00 92.00           C  
ATOM   1729  CG2 VAL A 223     -25.953   5.691  -2.021  1.00 92.00           C  
ATOM   1730  N   THR A 224     -24.500   5.602   2.434  1.00 93.44           N  
ATOM   1731  CA  THR A 224     -23.594   5.379   3.553  1.00 93.44           C  
ATOM   1732  C   THR A 224     -23.172   3.916   3.625  1.00 93.44           C  
ATOM   1733  CB  THR A 224     -24.234   5.797   4.887  1.00 93.44           C  
ATOM   1734  O   THR A 224     -24.000   3.016   3.529  1.00 93.44           O  
ATOM   1735  CG2 THR A 224     -23.297   5.516   6.062  1.00 93.44           C  
ATOM   1736  OG1 THR A 224     -24.531   7.199   4.852  1.00 93.44           O  
ATOM   1737  N   TYR A 225     -21.859   3.736   3.818  1.00 94.38           N  
ATOM   1738  CA  TYR A 225     -21.266   2.406   3.959  1.00 94.38           C  
ATOM   1739  C   TYR A 225     -20.766   2.182   5.379  1.00 94.38           C  
ATOM   1740  CB  TYR A 225     -20.125   2.211   2.957  1.00 94.38           C  
ATOM   1741  O   TYR A 225     -20.125   3.061   5.961  1.00 94.38           O  
ATOM   1742  CG  TYR A 225     -20.594   2.094   1.524  1.00 94.38           C  
ATOM   1743  CD1 TYR A 225     -20.766   0.846   0.931  1.00 94.38           C  
ATOM   1744  CD2 TYR A 225     -20.844   3.229   0.762  1.00 94.38           C  
ATOM   1745  CE1 TYR A 225     -21.188   0.732  -0.389  1.00 94.38           C  
ATOM   1746  CE2 TYR A 225     -21.266   3.127  -0.559  1.00 94.38           C  
ATOM   1747  OH  TYR A 225     -21.859   1.770  -2.432  1.00 94.38           O  
ATOM   1748  CZ  TYR A 225     -21.438   1.876  -1.124  1.00 94.38           C  
ATOM   1749  N   ASP A 226     -21.031   0.993   5.844  1.00 94.06           N  
ATOM   1750  CA  ASP A 226     -20.484   0.549   7.125  1.00 94.06           C  
ATOM   1751  C   ASP A 226     -19.266  -0.338   6.922  1.00 94.06           C  
ATOM   1752  CB  ASP A 226     -21.562  -0.199   7.926  1.00 94.06           C  
ATOM   1753  O   ASP A 226     -19.328  -1.350   6.223  1.00 94.06           O  
ATOM   1754  CG  ASP A 226     -22.703   0.693   8.367  1.00 94.06           C  
ATOM   1755  OD1 ASP A 226     -22.453   1.771   8.945  1.00 94.06           O  
ATOM   1756  OD2 ASP A 226     -23.875   0.312   8.133  1.00 94.06           O  
ATOM   1757  N   VAL A 227     -18.219   0.155   7.547  1.00 96.12           N  
ATOM   1758  CA  VAL A 227     -16.969  -0.583   7.410  1.00 96.12           C  
ATOM   1759  C   VAL A 227     -16.625  -1.271   8.727  1.00 96.12           C  
ATOM   1760  CB  VAL A 227     -15.805   0.342   6.973  1.00 96.12           C  
ATOM   1761  O   VAL A 227     -16.641  -0.639   9.789  1.00 96.12           O  
ATOM   1762  CG1 VAL A 227     -14.539  -0.467   6.719  1.00 96.12           C  
ATOM   1763  CG2 VAL A 227     -16.203   1.133   5.727  1.00 96.12           C  
ATOM   1764  N   PHE A 228     -16.312  -2.537   8.625  1.00 96.69           N  
ATOM   1765  CA  PHE A 228     -15.883  -3.311   9.789  1.00 96.69           C  
ATOM   1766  C   PHE A 228     -14.492  -3.898   9.562  1.00 96.69           C  
ATOM   1767  CB  PHE A 228     -16.891  -4.430  10.086  1.00 96.69           C  
ATOM   1768  O   PHE A 228     -14.273  -4.641   8.602  1.00 96.69           O  
ATOM   1769  CG  PHE A 228     -18.281  -3.939  10.375  1.00 96.69           C  
ATOM   1770  CD1 PHE A 228     -18.672  -3.643  11.680  1.00 96.69           C  
ATOM   1771  CD2 PHE A 228     -19.203  -3.775   9.352  1.00 96.69           C  
ATOM   1772  CE1 PHE A 228     -19.953  -3.188  11.953  1.00 96.69           C  
ATOM   1773  CE2 PHE A 228     -20.484  -3.320   9.617  1.00 96.69           C  
ATOM   1774  CZ  PHE A 228     -20.859  -3.027  10.914  1.00 96.69           C  
ATOM   1775  N   VAL A 229     -13.594  -3.541  10.508  1.00 98.00           N  
ATOM   1776  CA  VAL A 229     -12.211  -3.988  10.398  1.00 98.00           C  
ATOM   1777  C   VAL A 229     -11.867  -4.895  11.578  1.00 98.00           C  
ATOM   1778  CB  VAL A 229     -11.227  -2.793  10.344  1.00 98.00           C  
ATOM   1779  O   VAL A 229     -11.938  -4.473  12.734  1.00 98.00           O  
ATOM   1780  CG1 VAL A 229      -9.789  -3.279  10.172  1.00 98.00           C  
ATOM   1781  CG2 VAL A 229     -11.609  -1.843   9.211  1.00 98.00           C  
ATOM   1782  N   ASN A 230     -11.445  -6.074  11.281  1.00 96.31           N  
ATOM   1783  CA  ASN A 230     -11.227  -7.066  12.320  1.00 96.31           C  
ATOM   1784  C   ASN A 230      -9.750  -7.164  12.695  1.00 96.31           C  
ATOM   1785  CB  ASN A 230     -11.750  -8.438  11.883  1.00 96.31           C  
ATOM   1786  O   ASN A 230      -9.406  -7.605  13.797  1.00 96.31           O  
ATOM   1787  CG  ASN A 230     -11.531  -9.508  12.930  1.00 96.31           C  
ATOM   1788  ND2 ASN A 230     -12.594  -9.844  13.664  1.00 96.31           N  
ATOM   1789  OD1 ASN A 230     -10.430 -10.031  13.086  1.00 96.31           O  
ATOM   1790  N   GLN A 231      -8.883  -6.715  11.836  1.00 95.88           N  
ATOM   1791  CA  GLN A 231      -7.441  -6.703  12.055  1.00 95.88           C  
ATOM   1792  C   GLN A 231      -6.812  -5.430  11.492  1.00 95.88           C  
ATOM   1793  CB  GLN A 231      -6.793  -7.934  11.422  1.00 95.88           C  
ATOM   1794  O   GLN A 231      -7.293  -4.879  10.508  1.00 95.88           O  
ATOM   1795  CG  GLN A 231      -7.316  -9.258  11.969  1.00 95.88           C  
ATOM   1796  CD  GLN A 231      -6.684 -10.461  11.297  1.00 95.88           C  
ATOM   1797  NE2 GLN A 231      -7.344 -10.984  10.273  1.00 95.88           N  
ATOM   1798  OE1 GLN A 231      -5.605 -10.914  11.703  1.00 95.88           O  
ATOM   1799  N   THR A 232      -5.773  -4.988  12.273  1.00 97.75           N  
ATOM   1800  CA  THR A 232      -5.008  -3.850  11.773  1.00 97.75           C  
ATOM   1801  C   THR A 232      -4.133  -4.258  10.594  1.00 97.75           C  
ATOM   1802  CB  THR A 232      -4.129  -3.238  12.883  1.00 97.75           C  
ATOM   1803  O   THR A 232      -3.350  -5.203  10.695  1.00 97.75           O  
ATOM   1804  CG2 THR A 232      -3.293  -2.082  12.344  1.00 97.75           C  
ATOM   1805  OG1 THR A 232      -4.965  -2.758  13.938  1.00 97.75           O  
ATOM   1806  N   PHE A 233      -4.277  -3.570   9.492  1.00 98.25           N  
ATOM   1807  CA  PHE A 233      -3.469  -3.871   8.320  1.00 98.25           C  
ATOM   1808  C   PHE A 233      -3.357  -2.650   7.410  1.00 98.25           C  
ATOM   1809  CB  PHE A 233      -4.062  -5.051   7.543  1.00 98.25           C  
ATOM   1810  O   PHE A 233      -4.105  -1.685   7.566  1.00 98.25           O  
ATOM   1811  CG  PHE A 233      -5.367  -4.738   6.867  1.00 98.25           C  
ATOM   1812  CD1 PHE A 233      -6.566  -4.809   7.570  1.00 98.25           C  
ATOM   1813  CD2 PHE A 233      -5.402  -4.375   5.527  1.00 98.25           C  
ATOM   1814  CE1 PHE A 233      -7.777  -4.520   6.945  1.00 98.25           C  
ATOM   1815  CE2 PHE A 233      -6.609  -4.082   4.898  1.00 98.25           C  
ATOM   1816  CZ  PHE A 233      -7.797  -4.156   5.609  1.00 98.25           C  
ATOM   1817  N   ALA A 234      -2.383  -2.709   6.570  1.00 98.56           N  
ATOM   1818  CA  ALA A 234      -2.213  -1.678   5.551  1.00 98.56           C  
ATOM   1819  C   ALA A 234      -2.324  -2.271   4.148  1.00 98.56           C  
ATOM   1820  CB  ALA A 234      -0.869  -0.975   5.723  1.00 98.56           C  
ATOM   1821  O   ALA A 234      -2.008  -3.443   3.938  1.00 98.56           O  
ATOM   1822  N   PHE A 235      -2.814  -1.483   3.252  1.00 98.06           N  
ATOM   1823  CA  PHE A 235      -2.816  -1.893   1.853  1.00 98.06           C  
ATOM   1824  C   PHE A 235      -2.479  -0.716   0.944  1.00 98.06           C  
ATOM   1825  CB  PHE A 235      -4.176  -2.480   1.466  1.00 98.06           C  
ATOM   1826  O   PHE A 235      -2.580   0.441   1.355  1.00 98.06           O  
ATOM   1827  CG  PHE A 235      -5.250  -1.445   1.260  1.00 98.06           C  
ATOM   1828  CD1 PHE A 235      -5.902  -0.874   2.346  1.00 98.06           C  
ATOM   1829  CD2 PHE A 235      -5.605  -1.043  -0.021  1.00 98.06           C  
ATOM   1830  CE1 PHE A 235      -6.895   0.084   2.158  1.00 98.06           C  
ATOM   1831  CE2 PHE A 235      -6.598  -0.085  -0.217  1.00 98.06           C  
ATOM   1832  CZ  PHE A 235      -7.242   0.476   0.874  1.00 98.06           C  
ATOM   1833  N   THR A 236      -2.072  -1.015  -0.225  1.00 96.06           N  
ATOM   1834  CA  THR A 236      -1.677   0.016  -1.179  1.00 96.06           C  
ATOM   1835  C   THR A 236      -2.498  -0.091  -2.461  1.00 96.06           C  
ATOM   1836  CB  THR A 236      -0.177  -0.080  -1.517  1.00 96.06           C  
ATOM   1837  O   THR A 236      -3.000  -1.166  -2.795  1.00 96.06           O  
ATOM   1838  CG2 THR A 236       0.682   0.205  -0.289  1.00 96.06           C  
ATOM   1839  OG1 THR A 236       0.115  -1.398  -1.995  1.00 96.06           O  
ATOM   1840  N   TYR A 237      -2.670   1.022  -3.104  1.00 94.06           N  
ATOM   1841  CA  TYR A 237      -3.402   1.059  -4.367  1.00 94.06           C  
ATOM   1842  C   TYR A 237      -2.910   2.199  -5.250  1.00 94.06           C  
ATOM   1843  CB  TYR A 237      -4.906   1.207  -4.109  1.00 94.06           C  
ATOM   1844  O   TYR A 237      -2.373   3.191  -4.750  1.00 94.06           O  
ATOM   1845  CG  TYR A 237      -5.277   2.479  -3.385  1.00 94.06           C  
ATOM   1846  CD1 TYR A 237      -5.250   2.541  -1.994  1.00 94.06           C  
ATOM   1847  CD2 TYR A 237      -5.652   3.617  -4.090  1.00 94.06           C  
ATOM   1848  CE1 TYR A 237      -5.594   3.709  -1.321  1.00 94.06           C  
ATOM   1849  CE2 TYR A 237      -5.996   4.789  -3.428  1.00 94.06           C  
ATOM   1850  OH  TYR A 237      -6.305   5.984  -1.384  1.00 94.06           O  
ATOM   1851  CZ  TYR A 237      -5.965   4.828  -2.045  1.00 94.06           C  
ATOM   1852  N   PRO A 238      -3.092   2.023  -6.535  1.00 92.25           N  
ATOM   1853  CA  PRO A 238      -2.635   3.078  -7.445  1.00 92.25           C  
ATOM   1854  C   PRO A 238      -3.545   4.305  -7.430  1.00 92.25           C  
ATOM   1855  CB  PRO A 238      -2.660   2.395  -8.812  1.00 92.25           C  
ATOM   1856  O   PRO A 238      -4.762   4.176  -7.602  1.00 92.25           O  
ATOM   1857  CG  PRO A 238      -3.680   1.309  -8.680  1.00 92.25           C  
ATOM   1858  CD  PRO A 238      -3.727   0.873  -7.246  1.00 92.25           C  
ATOM   1859  N   VAL A 239      -2.977   5.492  -7.172  1.00 90.50           N  
ATOM   1860  CA  VAL A 239      -3.715   6.750  -7.145  1.00 90.50           C  
ATOM   1861  C   VAL A 239      -3.559   7.473  -8.484  1.00 90.50           C  
ATOM   1862  CB  VAL A 239      -3.240   7.664  -5.992  1.00 90.50           C  
ATOM   1863  O   VAL A 239      -4.531   8.008  -9.023  1.00 90.50           O  
ATOM   1864  CG1 VAL A 239      -3.951   9.016  -6.043  1.00 90.50           C  
ATOM   1865  CG2 VAL A 239      -3.475   6.984  -4.645  1.00 90.50           C  
ATOM   1866  N   ALA A 240      -2.268   7.594  -9.000  1.00 78.38           N  
ATOM   1867  CA  ALA A 240      -1.886   8.242 -10.250  1.00 78.38           C  
ATOM   1868  C   ALA A 240      -0.542   7.723 -10.750  1.00 78.38           C  
ATOM   1869  CB  ALA A 240      -1.831   9.758 -10.070  1.00 78.38           C  
ATOM   1870  O   ALA A 240       0.213   7.105  -9.992  1.00 78.38           O  
ATOM   1871  N   GLY A 241      -0.271   7.848 -12.156  1.00 64.56           N  
ATOM   1872  CA  GLY A 241       1.081   7.789 -12.688  1.00 64.56           C  
ATOM   1873  C   GLY A 241       1.531   6.375 -13.008  1.00 64.56           C  
ATOM   1874  O   GLY A 241       2.689   6.152 -13.367  1.00 64.56           O  
ATOM   1875  N   ASP A 242       0.712   5.309 -12.984  1.00 60.09           N  
ATOM   1876  CA  ASP A 242       0.731   4.113 -13.828  1.00 60.09           C  
ATOM   1877  C   ASP A 242       1.490   2.977 -13.148  1.00 60.09           C  
ATOM   1878  CB  ASP A 242       1.358   4.422 -15.188  1.00 60.09           C  
ATOM   1879  O   ASP A 242       2.650   2.713 -13.469  1.00 60.09           O  
ATOM   1880  CG  ASP A 242       0.526   5.387 -16.016  1.00 60.09           C  
ATOM   1881  OD1 ASP A 242      -0.720   5.340 -15.938  1.00 60.09           O  
ATOM   1882  OD2 ASP A 242       1.123   6.191 -16.766  1.00 60.09           O  
ATOM   1883  N   PRO A 243       1.016   2.139 -12.227  1.00 56.00           N  
ATOM   1884  CA  PRO A 243       1.667   0.850 -11.992  1.00 56.00           C  
ATOM   1885  C   PRO A 243       1.301  -0.200 -13.039  1.00 56.00           C  
ATOM   1886  CB  PRO A 243       1.150   0.444 -10.609  1.00 56.00           C  
ATOM   1887  O   PRO A 243       0.220  -0.135 -13.625  1.00 56.00           O  
ATOM   1888  CG  PRO A 243      -0.055   1.300 -10.383  1.00 56.00           C  
ATOM   1889  CD  PRO A 243      -0.002   2.457 -11.336  1.00 56.00           C  
ATOM   1890  N   LEU A 244       2.145  -0.587 -13.984  1.00 58.97           N  
ATOM   1891  CA  LEU A 244       1.924  -1.747 -14.836  1.00 58.97           C  
ATOM   1892  C   LEU A 244       0.876  -2.676 -14.234  1.00 58.97           C  
ATOM   1893  CB  LEU A 244       3.234  -2.510 -15.055  1.00 58.97           C  
ATOM   1894  O   LEU A 244       0.969  -3.047 -13.062  1.00 58.97           O  
ATOM   1895  CG  LEU A 244       4.207  -1.908 -16.078  1.00 58.97           C  
ATOM   1896  CD1 LEU A 244       5.641  -2.010 -15.555  1.00 58.97           C  
ATOM   1897  CD2 LEU A 244       4.070  -2.602 -17.422  1.00 58.97           C  
ATOM   1898  N   ILE A 245      -0.322  -2.781 -14.859  1.00 61.28           N  
ATOM   1899  CA  ILE A 245      -1.340  -3.746 -14.461  1.00 61.28           C  
ATOM   1900  C   ILE A 245      -0.686  -5.098 -14.172  1.00 61.28           C  
ATOM   1901  CB  ILE A 245      -2.430  -3.900 -15.547  1.00 61.28           C  
ATOM   1902  O   ILE A 245       0.082  -5.609 -14.992  1.00 61.28           O  
ATOM   1903  CG1 ILE A 245      -3.186  -2.580 -15.734  1.00 61.28           C  
ATOM   1904  CG2 ILE A 245      -3.395  -5.035 -15.180  1.00 61.28           C  
ATOM   1905  CD1 ILE A 245      -4.184  -2.596 -16.875  1.00 61.28           C  
ATOM   1906  N   GLY A 246      -0.997  -5.559 -12.930  1.00 68.62           N  
ATOM   1907  CA  GLY A 246      -0.588  -6.906 -12.562  1.00 68.62           C  
ATOM   1908  C   GLY A 246       0.769  -6.953 -11.891  1.00 68.62           C  
ATOM   1909  O   GLY A 246       1.284  -8.031 -11.594  1.00 68.62           O  
ATOM   1910  N   SER A 247       1.338  -5.801 -11.758  1.00 82.62           N  
ATOM   1911  CA  SER A 247       2.635  -5.734 -11.086  1.00 82.62           C  
ATOM   1912  C   SER A 247       2.572  -4.855  -9.844  1.00 82.62           C  
ATOM   1913  CB  SER A 247       3.703  -5.207 -12.047  1.00 82.62           C  
ATOM   1914  O   SER A 247       1.844  -3.861  -9.820  1.00 82.62           O  
ATOM   1915  OG  SER A 247       4.898  -4.898 -11.352  1.00 82.62           O  
ATOM   1916  N   ALA A 248       3.225  -5.340  -8.789  1.00 87.94           N  
ATOM   1917  CA  ALA A 248       3.320  -4.559  -7.559  1.00 87.94           C  
ATOM   1918  C   ALA A 248       4.473  -3.561  -7.629  1.00 87.94           C  
ATOM   1919  CB  ALA A 248       3.498  -5.484  -6.352  1.00 87.94           C  
ATOM   1920  O   ALA A 248       4.980  -3.115  -6.598  1.00 87.94           O  
ATOM   1921  N   ILE A 249       4.824  -3.205  -8.906  1.00 89.62           N  
ATOM   1922  CA  ILE A 249       5.934  -2.285  -9.125  1.00 89.62           C  
ATOM   1923  C   ILE A 249       5.395  -0.876  -9.367  1.00 89.62           C  
ATOM   1924  CB  ILE A 249       6.812  -2.734 -10.312  1.00 89.62           C  
ATOM   1925  O   ILE A 249       4.535  -0.671 -10.219  1.00 89.62           O  
ATOM   1926  CG1 ILE A 249       7.473  -4.082 -10.008  1.00 89.62           C  
ATOM   1927  CG2 ILE A 249       7.863  -1.670 -10.641  1.00 89.62           C  
ATOM   1928  CD1 ILE A 249       8.203  -4.695 -11.195  1.00 89.62           C  
ATOM   1929  N   ALA A 250       5.883   0.009  -8.539  1.00 89.00           N  
ATOM   1930  CA  ALA A 250       5.562   1.423  -8.719  1.00 89.00           C  
ATOM   1931  C   ALA A 250       6.641   2.135  -9.531  1.00 89.00           C  
ATOM   1932  CB  ALA A 250       5.383   2.102  -7.363  1.00 89.00           C  
ATOM   1933  O   ALA A 250       7.750   2.359  -9.039  1.00 89.00           O  
ATOM   1934  N   PRO A 251       6.359   2.551 -10.789  1.00 87.62           N  
ATOM   1935  CA  PRO A 251       7.363   3.250 -11.594  1.00 87.62           C  
ATOM   1936  C   PRO A 251       7.555   4.703 -11.164  1.00 87.62           C  
ATOM   1937  CB  PRO A 251       6.793   3.174 -13.016  1.00 87.62           C  
ATOM   1938  O   PRO A 251       6.719   5.254 -10.445  1.00 87.62           O  
ATOM   1939  CG  PRO A 251       5.312   3.059 -12.828  1.00 87.62           C  
ATOM   1940  CD  PRO A 251       5.051   2.344 -11.531  1.00 87.62           C  
ATOM   1941  N   ALA A 252       8.672   5.254 -11.680  1.00 86.62           N  
ATOM   1942  CA  ALA A 252       8.930   6.668 -11.422  1.00 86.62           C  
ATOM   1943  C   ALA A 252       7.773   7.535 -11.914  1.00 86.62           C  
ATOM   1944  CB  ALA A 252      10.234   7.102 -12.078  1.00 86.62           C  
ATOM   1945  O   ALA A 252       7.230   7.297 -13.000  1.00 86.62           O  
ATOM   1946  N   GLY A 253       7.371   8.453 -11.039  1.00 85.12           N  
ATOM   1947  CA  GLY A 253       6.312   9.375 -11.422  1.00 85.12           C  
ATOM   1948  C   GLY A 253       4.934   8.922 -10.977  1.00 85.12           C  
ATOM   1949  O   GLY A 253       3.963   9.672 -11.078  1.00 85.12           O  
ATOM   1950  N   SER A 254       4.855   7.703 -10.453  1.00 88.94           N  
ATOM   1951  CA  SER A 254       3.564   7.203  -9.992  1.00 88.94           C  
ATOM   1952  C   SER A 254       3.287   7.621  -8.555  1.00 88.94           C  
ATOM   1953  CB  SER A 254       3.508   5.676 -10.109  1.00 88.94           C  
ATOM   1954  O   SER A 254       4.207   7.980  -7.820  1.00 88.94           O  
ATOM   1955  OG  SER A 254       4.430   5.070  -9.219  1.00 88.94           O  
ATOM   1956  N   VAL A 255       1.976   7.641  -8.250  1.00 92.06           N  
ATOM   1957  CA  VAL A 255       1.552   7.922  -6.887  1.00 92.06           C  
ATOM   1958  C   VAL A 255       0.782   6.730  -6.324  1.00 92.06           C  
ATOM   1959  CB  VAL A 255       0.684   9.203  -6.812  1.00 92.06           C  
ATOM   1960  O   VAL A 255      -0.147   6.227  -6.961  1.00 92.06           O  
ATOM   1961  CG1 VAL A 255       0.247   9.477  -5.375  1.00 92.06           C  
ATOM   1962  CG2 VAL A 255       1.444  10.398  -7.383  1.00 92.06           C  
ATOM   1963  N   ILE A 256       1.276   6.336  -5.109  1.00 94.25           N  
ATOM   1964  CA  ILE A 256       0.668   5.180  -4.461  1.00 94.25           C  
ATOM   1965  C   ILE A 256      -0.005   5.609  -3.162  1.00 94.25           C  
ATOM   1966  CB  ILE A 256       1.712   4.074  -4.184  1.00 94.25           C  
ATOM   1967  O   ILE A 256       0.586   6.336  -2.359  1.00 94.25           O  
ATOM   1968  CG1 ILE A 256       2.473   3.721  -5.469  1.00 94.25           C  
ATOM   1969  CG2 ILE A 256       1.039   2.832  -3.588  1.00 94.25           C  
ATOM   1970  CD1 ILE A 256       1.578   3.256  -6.609  1.00 94.25           C  
ATOM   1971  N   GLY A 257      -1.301   5.164  -3.088  1.00 95.75           N  
ATOM   1972  CA  GLY A 257      -1.987   5.391  -1.825  1.00 95.75           C  
ATOM   1973  C   GLY A 257      -1.709   4.312  -0.793  1.00 95.75           C  
ATOM   1974  O   GLY A 257      -1.668   3.125  -1.122  1.00 95.75           O  
ATOM   1975  N   VAL A 258      -1.440   4.766   0.396  1.00 97.75           N  
ATOM   1976  CA  VAL A 258      -1.265   3.857   1.525  1.00 97.75           C  
ATOM   1977  C   VAL A 258      -2.348   4.117   2.570  1.00 97.75           C  
ATOM   1978  CB  VAL A 258       0.136   4.008   2.160  1.00 97.75           C  
ATOM   1979  O   VAL A 258      -2.498   5.242   3.051  1.00 97.75           O  
ATOM   1980  CG1 VAL A 258       0.312   3.025   3.318  1.00 97.75           C  
ATOM   1981  CG2 VAL A 258       1.224   3.799   1.108  1.00 97.75           C  
ATOM   1982  N   MET A 259      -3.096   3.072   2.809  1.00 98.38           N  
ATOM   1983  CA  MET A 259      -4.105   3.191   3.857  1.00 98.38           C  
ATOM   1984  C   MET A 259      -3.859   2.176   4.965  1.00 98.38           C  
ATOM   1985  CB  MET A 259      -5.508   3.006   3.277  1.00 98.38           C  
ATOM   1986  O   MET A 259      -3.727   0.979   4.699  1.00 98.38           O  
ATOM   1987  CG  MET A 259      -6.625   3.322   4.262  1.00 98.38           C  
ATOM   1988  SD  MET A 259      -8.273   3.369   3.459  1.00 98.38           S  
ATOM   1989  CE  MET A 259      -9.234   4.207   4.750  1.00 98.38           C  
ATOM   1990  N   ILE A 260      -3.748   2.695   6.184  1.00 98.56           N  
ATOM   1991  CA  ILE A 260      -3.658   1.858   7.375  1.00 98.56           C  
ATOM   1992  C   ILE A 260      -5.016   1.801   8.070  1.00 98.56           C  
ATOM   1993  CB  ILE A 260      -2.578   2.379   8.352  1.00 98.56           C  
ATOM   1994  O   ILE A 260      -5.539   2.826   8.508  1.00 98.56           O  
ATOM   1995  CG1 ILE A 260      -1.229   2.508   7.633  1.00 98.56           C  
ATOM   1996  CG2 ILE A 260      -2.465   1.459   9.570  1.00 98.56           C  
ATOM   1997  CD1 ILE A 260      -0.142   3.162   8.477  1.00 98.56           C  
ATOM   1998  N   LEU A 261      -5.543   0.605   8.141  1.00 98.56           N  
ATOM   1999  CA  LEU A 261      -6.816   0.406   8.828  1.00 98.56           C  
ATOM   2000  C   LEU A 261      -6.598  -0.204  10.203  1.00 98.56           C  
ATOM   2001  CB  LEU A 261      -7.738  -0.491   8.000  1.00 98.56           C  
ATOM   2002  O   LEU A 261      -5.883  -1.199  10.344  1.00 98.56           O  
ATOM   2003  CG  LEU A 261      -8.281   0.108   6.699  1.00 98.56           C  
ATOM   2004  CD1 LEU A 261      -8.672  -1.000   5.727  1.00 98.56           C  
ATOM   2005  CD2 LEU A 261      -9.469   1.017   6.988  1.00 98.56           C  
ATOM   2006  N   PHE A 262      -7.266   0.434  11.203  1.00 98.00           N  
ATOM   2007  CA  PHE A 262      -7.043  -0.008  12.578  1.00 98.00           C  
ATOM   2008  C   PHE A 262      -8.094  -1.028  12.992  1.00 98.00           C  
ATOM   2009  CB  PHE A 262      -7.059   1.187  13.531  1.00 98.00           C  
ATOM   2010  O   PHE A 262      -9.297  -0.778  12.867  1.00 98.00           O  
ATOM   2011  CG  PHE A 262      -5.953   2.178  13.289  1.00 98.00           C  
ATOM   2012  CD1 PHE A 262      -4.672   1.745  12.977  1.00 98.00           C  
ATOM   2013  CD2 PHE A 262      -6.195   3.541  13.375  1.00 98.00           C  
ATOM   2014  CE1 PHE A 262      -3.646   2.660  12.750  1.00 98.00           C  
ATOM   2015  CE2 PHE A 262      -5.176   4.461  13.156  1.00 98.00           C  
ATOM   2016  CZ  PHE A 262      -3.902   4.020  12.844  1.00 98.00           C  
ATOM   2017  N   GLY A 263      -7.598  -2.182  13.375  1.00 97.44           N  
ATOM   2018  CA  GLY A 263      -8.469  -3.176  13.984  1.00 97.44           C  
ATOM   2019  C   GLY A 263      -8.812  -2.867  15.430  1.00 97.44           C  
ATOM   2020  O   GLY A 263      -8.445  -1.810  15.945  1.00 97.44           O  
ATOM   2021  N   PRO A 264      -9.539  -3.730  16.078  1.00 95.94           N  
ATOM   2022  CA  PRO A 264     -10.047  -3.461  17.422  1.00 95.94           C  
ATOM   2023  C   PRO A 264      -8.930  -3.244  18.438  1.00 95.94           C  
ATOM   2024  CB  PRO A 264     -10.852  -4.719  17.766  1.00 95.94           C  
ATOM   2025  O   PRO A 264      -9.102  -2.496  19.406  1.00 95.94           O  
ATOM   2026  CG  PRO A 264     -10.375  -5.746  16.781  1.00 95.94           C  
ATOM   2027  CD  PRO A 264      -9.906  -5.043  15.539  1.00 95.94           C  
ATOM   2028  N   ASP A 265      -7.750  -3.828  18.203  1.00 92.50           N  
ATOM   2029  CA  ASP A 265      -6.656  -3.686  19.172  1.00 92.50           C  
ATOM   2030  C   ASP A 265      -6.086  -2.268  19.141  1.00 92.50           C  
ATOM   2031  CB  ASP A 265      -5.551  -4.699  18.875  1.00 92.50           C  
ATOM   2032  O   ASP A 265      -6.090  -1.576  20.172  1.00 92.50           O  
ATOM   2033  CG  ASP A 265      -5.969  -6.133  19.156  1.00 92.50           C  
ATOM   2034  OD1 ASP A 265      -6.922  -6.348  19.938  1.00 92.50           O  
ATOM   2035  OD2 ASP A 265      -5.344  -7.055  18.594  1.00 92.50           O  
ATOM   2036  N   LEU A 266      -5.723  -1.781  17.922  1.00 92.56           N  
ATOM   2037  CA  LEU A 266      -5.133  -0.455  17.766  1.00 92.56           C  
ATOM   2038  C   LEU A 266      -6.219   0.614  17.672  1.00 92.56           C  
ATOM   2039  CB  LEU A 266      -4.242  -0.403  16.531  1.00 92.56           C  
ATOM   2040  O   LEU A 266      -6.016   1.751  18.109  1.00 92.56           O  
ATOM   2041  CG  LEU A 266      -3.299   0.796  16.422  1.00 92.56           C  
ATOM   2042  CD1 LEU A 266      -2.385   0.865  17.641  1.00 92.56           C  
ATOM   2043  CD2 LEU A 266      -2.479   0.720  15.133  1.00 92.56           C  
ATOM   2044  N   GLY A 267      -7.344   0.234  17.172  1.00 92.88           N  
ATOM   2045  CA  GLY A 267      -8.438   1.165  16.938  1.00 92.88           C  
ATOM   2046  C   GLY A 267      -9.070   1.685  18.203  1.00 92.88           C  
ATOM   2047  O   GLY A 267      -9.773   2.697  18.188  1.00 92.88           O  
ATOM   2048  N   SER A 268      -8.828   1.009  19.375  1.00 91.69           N  
ATOM   2049  CA  SER A 268      -9.391   1.421  20.656  1.00 91.69           C  
ATOM   2050  C   SER A 268      -8.586   2.553  21.281  1.00 91.69           C  
ATOM   2051  CB  SER A 268      -9.453   0.237  21.625  1.00 91.69           C  
ATOM   2052  O   SER A 268      -8.922   3.049  22.359  1.00 91.69           O  
ATOM   2053  OG  SER A 268      -8.156  -0.272  21.875  1.00 91.69           O  
ATOM   2054  N   HIS A 269      -7.512   2.930  20.500  1.00 92.12           N  
ATOM   2055  CA  HIS A 269      -6.664   4.035  20.938  1.00 92.12           C  
ATOM   2056  C   HIS A 269      -6.871   5.266  20.062  1.00 92.12           C  
ATOM   2057  CB  HIS A 269      -5.191   3.621  20.922  1.00 92.12           C  
ATOM   2058  O   HIS A 269      -7.199   5.141  18.875  1.00 92.12           O  
ATOM   2059  CG  HIS A 269      -4.902   2.412  21.766  1.00 92.12           C  
ATOM   2060  CD2 HIS A 269      -4.398   2.297  23.016  1.00 92.12           C  
ATOM   2061  ND1 HIS A 269      -5.125   1.129  21.312  1.00 92.12           N  
ATOM   2062  CE1 HIS A 269      -4.773   0.272  22.250  1.00 92.12           C  
ATOM   2063  NE2 HIS A 269      -4.332   0.956  23.297  1.00 92.12           N  
ATOM   2064  N   VAL A 270      -6.773   6.391  20.703  1.00 91.62           N  
ATOM   2065  CA  VAL A 270      -6.730   7.648  19.969  1.00 91.62           C  
ATOM   2066  C   VAL A 270      -5.367   8.305  20.141  1.00 91.62           C  
ATOM   2067  CB  VAL A 270      -7.855   8.609  20.422  1.00 91.62           C  
ATOM   2068  O   VAL A 270      -4.910   8.500  21.281  1.00 91.62           O  
ATOM   2069  CG1 VAL A 270      -7.781   9.922  19.641  1.00 91.62           C  
ATOM   2070  CG2 VAL A 270      -9.219   7.953  20.234  1.00 91.62           C  
ATOM   2071  N   PHE A 271      -4.727   8.562  19.016  1.00 91.38           N  
ATOM   2072  CA  PHE A 271      -3.361   9.070  19.062  1.00 91.38           C  
ATOM   2073  C   PHE A 271      -3.350  10.594  19.094  1.00 91.38           C  
ATOM   2074  CB  PHE A 271      -2.557   8.562  17.859  1.00 91.38           C  
ATOM   2075  O   PHE A 271      -3.371  11.242  18.047  1.00 91.38           O  
ATOM   2076  CG  PHE A 271      -2.637   7.074  17.656  1.00 91.38           C  
ATOM   2077  CD1 PHE A 271      -2.100   6.203  18.594  1.00 91.38           C  
ATOM   2078  CD2 PHE A 271      -3.250   6.547  16.531  1.00 91.38           C  
ATOM   2079  CE1 PHE A 271      -2.174   4.824  18.422  1.00 91.38           C  
ATOM   2080  CE2 PHE A 271      -3.328   5.168  16.344  1.00 91.38           C  
ATOM   2081  CZ  PHE A 271      -2.787   4.309  17.281  1.00 91.38           C  
ATOM   2082  N   GLN A 272      -3.748  11.211  20.297  1.00 89.94           N  
ATOM   2083  CA  GLN A 272      -3.771  12.656  20.453  1.00 89.94           C  
ATOM   2084  C   GLN A 272      -2.619  13.133  21.344  1.00 89.94           C  
ATOM   2085  CB  GLN A 272      -5.105  13.109  21.047  1.00 89.94           C  
ATOM   2086  O   GLN A 272      -2.189  12.414  22.250  1.00 89.94           O  
ATOM   2087  CG  GLN A 272      -5.418  12.484  22.406  1.00 89.94           C  
ATOM   2088  CD  GLN A 272      -6.816  12.812  22.891  1.00 89.94           C  
ATOM   2089  NE2 GLN A 272      -6.902  13.516  24.016  1.00 89.94           N  
ATOM   2090  OE1 GLN A 272      -7.812  12.438  22.266  1.00 89.94           O  
ATOM   2091  N   TYR A 273      -2.035  14.258  20.969  1.00 90.75           N  
ATOM   2092  CA  TYR A 273      -0.926  14.891  21.672  1.00 90.75           C  
ATOM   2093  C   TYR A 273       0.281  13.961  21.734  1.00 90.75           C  
ATOM   2094  CB  TYR A 273      -1.348  15.297  23.094  1.00 90.75           C  
ATOM   2095  O   TYR A 273       0.892  13.805  22.797  1.00 90.75           O  
ATOM   2096  CG  TYR A 273      -2.539  16.219  23.125  1.00 90.75           C  
ATOM   2097  CD1 TYR A 273      -2.445  17.531  22.641  1.00 90.75           C  
ATOM   2098  CD2 TYR A 273      -3.758  15.797  23.641  1.00 90.75           C  
ATOM   2099  CE1 TYR A 273      -3.539  18.391  22.672  1.00 90.75           C  
ATOM   2100  CE2 TYR A 273      -4.859  16.656  23.672  1.00 90.75           C  
ATOM   2101  OH  TYR A 273      -5.824  18.781  23.234  1.00 90.75           O  
ATOM   2102  CZ  TYR A 273      -4.738  17.938  23.188  1.00 90.75           C  
ATOM   2103  N   GLN A 274       0.475  13.312  20.594  1.00 91.75           N  
ATOM   2104  CA  GLN A 274       1.628  12.422  20.484  1.00 91.75           C  
ATOM   2105  C   GLN A 274       2.105  12.305  19.047  1.00 91.75           C  
ATOM   2106  CB  GLN A 274       1.289  11.039  21.047  1.00 91.75           C  
ATOM   2107  O   GLN A 274       1.388  12.688  18.109  1.00 91.75           O  
ATOM   2108  CG  GLN A 274       0.255  10.281  20.219  1.00 91.75           C  
ATOM   2109  CD  GLN A 274      -0.029   8.891  20.766  1.00 91.75           C  
ATOM   2110  NE2 GLN A 274      -1.177   8.336  20.391  1.00 91.75           N  
ATOM   2111  OE1 GLN A 274       0.776   8.328  21.500  1.00 91.75           O  
ATOM   2112  N   THR A 275       3.336  11.766  18.969  1.00 93.19           N  
ATOM   2113  CA  THR A 275       3.912  11.516  17.641  1.00 93.19           C  
ATOM   2114  C   THR A 275       3.691  10.062  17.219  1.00 93.19           C  
ATOM   2115  CB  THR A 275       5.418  11.836  17.625  1.00 93.19           C  
ATOM   2116  O   THR A 275       3.910   9.141  18.016  1.00 93.19           O  
ATOM   2117  CG2 THR A 275       6.023  11.539  16.250  1.00 93.19           C  
ATOM   2118  OG1 THR A 275       5.609  13.219  17.922  1.00 93.19           O  
ATOM   2119  N   VAL A 276       3.102   9.906  15.992  1.00 95.31           N  
ATOM   2120  CA  VAL A 276       3.002   8.578  15.406  1.00 95.31           C  
ATOM   2121  C   VAL A 276       4.016   8.438  14.266  1.00 95.31           C  
ATOM   2122  CB  VAL A 276       1.575   8.289  14.883  1.00 95.31           C  
ATOM   2123  O   VAL A 276       4.281   9.398  13.547  1.00 95.31           O  
ATOM   2124  CG1 VAL A 276       0.572   8.281  16.031  1.00 95.31           C  
ATOM   2125  CG2 VAL A 276       1.175   9.320  13.828  1.00 95.31           C  
ATOM   2126  N   THR A 277       4.629   7.328  14.250  1.00 97.44           N  
ATOM   2127  CA  THR A 277       5.652   7.082  13.242  1.00 97.44           C  
ATOM   2128  C   THR A 277       5.254   5.918  12.344  1.00 97.44           C  
ATOM   2129  CB  THR A 277       7.020   6.785  13.891  1.00 97.44           C  
ATOM   2130  O   THR A 277       4.848   4.859  12.828  1.00 97.44           O  
ATOM   2131  CG2 THR A 277       8.094   6.543  12.836  1.00 97.44           C  
ATOM   2132  OG1 THR A 277       7.406   7.902  14.703  1.00 97.44           O  
ATOM   2133  N   ILE A 278       5.266   6.164  11.039  1.00 98.00           N  
ATOM   2134  CA  ILE A 278       5.055   5.145  10.016  1.00 98.00           C  
ATOM   2135  C   ILE A 278       6.340   4.938   9.219  1.00 98.00           C  
ATOM   2136  CB  ILE A 278       3.891   5.523   9.070  1.00 98.00           C  
ATOM   2137  O   ILE A 278       6.953   5.902   8.758  1.00 98.00           O  
ATOM   2138  CG1 ILE A 278       2.588   5.680   9.859  1.00 98.00           C  
ATOM   2139  CG2 ILE A 278       3.734   4.477   7.961  1.00 98.00           C  
ATOM   2140  CD1 ILE A 278       1.640   6.727   9.289  1.00 98.00           C  
ATOM   2141  N   GLN A 279       6.762   3.705   9.117  1.00 97.75           N  
ATOM   2142  CA  GLN A 279       7.957   3.387   8.344  1.00 97.75           C  
ATOM   2143  C   GLN A 279       7.645   2.406   7.219  1.00 97.75           C  
ATOM   2144  CB  GLN A 279       9.047   2.812   9.258  1.00 97.75           C  
ATOM   2145  O   GLN A 279       7.035   1.360   7.453  1.00 97.75           O  
ATOM   2146  CG  GLN A 279      10.383   2.609   8.555  1.00 97.75           C  
ATOM   2147  CD  GLN A 279      11.453   2.066   9.484  1.00 97.75           C  
ATOM   2148  NE2 GLN A 279      12.711   2.359   9.180  1.00 97.75           N  
ATOM   2149  OE1 GLN A 279      11.148   1.392  10.477  1.00 97.75           O  
ATOM   2150  N   ILE A 280       8.023   2.785   6.000  1.00 97.94           N  
ATOM   2151  CA  ILE A 280       7.910   1.898   4.848  1.00 97.94           C  
ATOM   2152  C   ILE A 280       9.297   1.421   4.430  1.00 97.94           C  
ATOM   2153  CB  ILE A 280       7.207   2.596   3.664  1.00 97.94           C  
ATOM   2154  O   ILE A 280      10.172   2.232   4.113  1.00 97.94           O  
ATOM   2155  CG1 ILE A 280       5.855   3.170   4.109  1.00 97.94           C  
ATOM   2156  CG2 ILE A 280       7.031   1.626   2.492  1.00 97.94           C  
ATOM   2157  CD1 ILE A 280       5.145   3.984   3.037  1.00 97.94           C  
ATOM   2158  N   THR A 281       9.406   0.105   4.449  1.00 96.56           N  
ATOM   2159  CA  THR A 281      10.688  -0.481   4.086  1.00 96.56           C  
ATOM   2160  C   THR A 281      10.570  -1.307   2.809  1.00 96.56           C  
ATOM   2161  CB  THR A 281      11.242  -1.366   5.223  1.00 96.56           C  
ATOM   2162  O   THR A 281      10.188  -2.479   2.854  1.00 96.56           O  
ATOM   2163  CG2 THR A 281      12.688  -1.771   4.949  1.00 96.56           C  
ATOM   2164  OG1 THR A 281      11.180  -0.642   6.457  1.00 96.56           O  
ATOM   2165  N   PRO A 282      10.883  -0.653   1.698  1.00 92.06           N  
ATOM   2166  CA  PRO A 282      10.828  -1.396   0.438  1.00 92.06           C  
ATOM   2167  C   PRO A 282      12.031  -2.316   0.238  1.00 92.06           C  
ATOM   2168  CB  PRO A 282      10.805  -0.292  -0.622  1.00 92.06           C  
ATOM   2169  O   PRO A 282      12.906  -2.383   1.099  1.00 92.06           O  
ATOM   2170  CG  PRO A 282      11.531   0.854   0.005  1.00 92.06           C  
ATOM   2171  CD  PRO A 282      11.359   0.766   1.495  1.00 92.06           C  
ATOM   2172  N   ASN A 283      12.086  -3.111  -0.900  1.00 86.75           N  
ATOM   2173  CA  ASN A 283      13.164  -4.055  -1.191  1.00 86.75           C  
ATOM   2174  C   ASN A 283      14.438  -3.338  -1.630  1.00 86.75           C  
ATOM   2175  CB  ASN A 283      12.719  -5.059  -2.262  1.00 86.75           C  
ATOM   2176  O   ASN A 283      15.516  -3.924  -1.623  1.00 86.75           O  
ATOM   2177  CG  ASN A 283      12.477  -4.406  -3.607  1.00 86.75           C  
ATOM   2178  ND2 ASN A 283      12.812  -5.113  -4.680  1.00 86.75           N  
ATOM   2179  OD1 ASN A 283      12.000  -3.271  -3.686  1.00 86.75           O  
ATOM   2180  N   VAL A 284      14.289  -2.062  -2.016  1.00 86.06           N  
ATOM   2181  CA  VAL A 284      15.438  -1.274  -2.453  1.00 86.06           C  
ATOM   2182  C   VAL A 284      15.469   0.057  -1.705  1.00 86.06           C  
ATOM   2183  CB  VAL A 284      15.414  -1.027  -3.979  1.00 86.06           C  
ATOM   2184  O   VAL A 284      14.445   0.517  -1.203  1.00 86.06           O  
ATOM   2185  CG1 VAL A 284      15.516  -2.348  -4.742  1.00 86.06           C  
ATOM   2186  CG2 VAL A 284      14.141  -0.282  -4.375  1.00 86.06           C  
ATOM   2187  N   GLY A 285      16.703   0.628  -1.635  1.00 87.75           N  
ATOM   2188  CA  GLY A 285      16.844   1.938  -1.021  1.00 87.75           C  
ATOM   2189  C   GLY A 285      16.672   1.914   0.485  1.00 87.75           C  
ATOM   2190  O   GLY A 285      16.469   0.850   1.076  1.00 87.75           O  
ATOM   2191  N   SER A 286      16.750   3.100   1.108  1.00 91.56           N  
ATOM   2192  CA  SER A 286      16.547   3.262   2.545  1.00 91.56           C  
ATOM   2193  C   SER A 286      15.070   3.393   2.883  1.00 91.56           C  
ATOM   2194  CB  SER A 286      17.312   4.484   3.059  1.00 91.56           C  
ATOM   2195  O   SER A 286      14.273   3.840   2.051  1.00 91.56           O  
ATOM   2196  OG  SER A 286      18.703   4.324   2.877  1.00 91.56           O  
ATOM   2197  N   PRO A 287      14.656   3.012   4.090  1.00 94.75           N  
ATOM   2198  CA  PRO A 287      13.258   3.123   4.512  1.00 94.75           C  
ATOM   2199  C   PRO A 287      12.750   4.562   4.508  1.00 94.75           C  
ATOM   2200  CB  PRO A 287      13.266   2.551   5.930  1.00 94.75           C  
ATOM   2201  O   PRO A 287      13.531   5.496   4.738  1.00 94.75           O  
ATOM   2202  CG  PRO A 287      14.469   1.666   5.973  1.00 94.75           C  
ATOM   2203  CD  PRO A 287      15.516   2.234   5.055  1.00 94.75           C  
ATOM   2204  N   LEU A 288      11.531   4.699   4.125  1.00 96.06           N  
ATOM   2205  CA  LEU A 288      10.836   5.961   4.336  1.00 96.06           C  
ATOM   2206  C   LEU A 288      10.203   6.008   5.723  1.00 96.06           C  
ATOM   2207  CB  LEU A 288       9.758   6.172   3.266  1.00 96.06           C  
ATOM   2208  O   LEU A 288       9.398   5.137   6.074  1.00 96.06           O  
ATOM   2209  CG  LEU A 288       8.805   7.348   3.482  1.00 96.06           C  
ATOM   2210  CD1 LEU A 288       9.562   8.664   3.400  1.00 96.06           C  
ATOM   2211  CD2 LEU A 288       7.672   7.312   2.461  1.00 96.06           C  
ATOM   2212  N   THR A 289      10.625   7.012   6.539  1.00 96.69           N  
ATOM   2213  CA  THR A 289      10.055   7.191   7.871  1.00 96.69           C  
ATOM   2214  C   THR A 289       9.250   8.492   7.941  1.00 96.69           C  
ATOM   2215  CB  THR A 289      11.156   7.203   8.953  1.00 96.69           C  
ATOM   2216  O   THR A 289       9.773   9.562   7.645  1.00 96.69           O  
ATOM   2217  CG2 THR A 289      10.555   7.387  10.344  1.00 96.69           C  
ATOM   2218  OG1 THR A 289      11.867   5.965   8.906  1.00 96.69           O  
ATOM   2219  N   ILE A 290       7.945   8.320   8.281  1.00 96.56           N  
ATOM   2220  CA  ILE A 290       7.051   9.461   8.445  1.00 96.56           C  
ATOM   2221  C   ILE A 290       6.691   9.625   9.922  1.00 96.56           C  
ATOM   2222  CB  ILE A 290       5.770   9.297   7.598  1.00 96.56           C  
ATOM   2223  O   ILE A 290       6.055   8.742  10.516  1.00 96.56           O  
ATOM   2224  CG1 ILE A 290       6.129   9.055   6.129  1.00 96.56           C  
ATOM   2225  CG2 ILE A 290       4.867  10.531   7.742  1.00 96.56           C  
ATOM   2226  CD1 ILE A 290       4.980   8.500   5.293  1.00 96.56           C  
ATOM   2227  N   SER A 291       7.117  10.742  10.492  1.00 95.75           N  
ATOM   2228  CA  SER A 291       6.773  11.062  11.875  1.00 95.75           C  
ATOM   2229  C   SER A 291       5.852  12.273  11.953  1.00 95.75           C  
ATOM   2230  CB  SER A 291       8.039  11.320  12.695  1.00 95.75           C  
ATOM   2231  O   SER A 291       6.234  13.375  11.562  1.00 95.75           O  
ATOM   2232  OG  SER A 291       8.852  10.164  12.750  1.00 95.75           O  
ATOM   2233  N   GLU A 292       4.641  11.930  12.375  1.00 94.19           N  
ATOM   2234  CA  GLU A 292       3.645  13.000  12.414  1.00 94.19           C  
ATOM   2235  C   GLU A 292       3.109  13.203  13.828  1.00 94.19           C  
ATOM   2236  CB  GLU A 292       2.492  12.688  11.453  1.00 94.19           C  
ATOM   2237  O   GLU A 292       2.811  12.234  14.531  1.00 94.19           O  
ATOM   2238  CG  GLU A 292       2.920  12.562  10.000  1.00 94.19           C  
ATOM   2239  CD  GLU A 292       3.352  13.883   9.383  1.00 94.19           C  
ATOM   2240  OE1 GLU A 292       3.855  13.883   8.234  1.00 94.19           O  
ATOM   2241  OE2 GLU A 292       3.186  14.930  10.055  1.00 94.19           O  
ATOM   2242  N   TYR A 293       3.111  14.508  14.219  1.00 92.94           N  
ATOM   2243  CA  TYR A 293       2.496  14.844  15.492  1.00 92.94           C  
ATOM   2244  C   TYR A 293       0.984  14.984  15.352  1.00 92.94           C  
ATOM   2245  CB  TYR A 293       3.090  16.141  16.047  1.00 92.94           C  
ATOM   2246  O   TYR A 293       0.500  15.711  14.484  1.00 92.94           O  
ATOM   2247  CG  TYR A 293       2.662  16.438  17.469  1.00 92.94           C  
ATOM   2248  CD1 TYR A 293       1.653  17.359  17.734  1.00 92.94           C  
ATOM   2249  CD2 TYR A 293       3.270  15.805  18.547  1.00 92.94           C  
ATOM   2250  CE1 TYR A 293       1.259  17.656  19.031  1.00 92.94           C  
ATOM   2251  CE2 TYR A 293       2.883  16.078  19.859  1.00 92.94           C  
ATOM   2252  OH  TYR A 293       1.491  17.281  21.375  1.00 92.94           O  
ATOM   2253  CZ  TYR A 293       1.878  17.000  20.094  1.00 92.94           C  
ATOM   2254  N   VAL A 294       0.295  14.195  16.125  1.00 91.62           N  
ATOM   2255  CA  VAL A 294      -1.163  14.258  16.078  1.00 91.62           C  
ATOM   2256  C   VAL A 294      -1.666  15.211  17.172  1.00 91.62           C  
ATOM   2257  CB  VAL A 294      -1.797  12.859  16.266  1.00 91.62           C  
ATOM   2258  O   VAL A 294      -1.517  14.938  18.359  1.00 91.62           O  
ATOM   2259  CG1 VAL A 294      -3.318  12.945  16.156  1.00 91.62           C  
ATOM   2260  CG2 VAL A 294      -1.233  11.883  15.227  1.00 91.62           C  
ATOM   2261  N   TYR A 295      -2.135  16.406  16.641  1.00 87.94           N  
ATOM   2262  CA  TYR A 295      -2.863  17.266  17.562  1.00 87.94           C  
ATOM   2263  C   TYR A 295      -4.273  16.750  17.797  1.00 87.94           C  
ATOM   2264  CB  TYR A 295      -2.924  18.703  17.016  1.00 87.94           C  
ATOM   2265  O   TYR A 295      -4.695  15.766  17.172  1.00 87.94           O  
ATOM   2266  CG  TYR A 295      -3.373  19.719  18.031  1.00 87.94           C  
ATOM   2267  CD1 TYR A 295      -4.641  20.297  17.969  1.00 87.94           C  
ATOM   2268  CD2 TYR A 295      -2.531  20.109  19.078  1.00 87.94           C  
ATOM   2269  CE1 TYR A 295      -5.059  21.234  18.906  1.00 87.94           C  
ATOM   2270  CE2 TYR A 295      -2.938  21.047  20.016  1.00 87.94           C  
ATOM   2271  OH  TYR A 295      -4.609  22.531  20.859  1.00 87.94           O  
ATOM   2272  CZ  TYR A 295      -4.199  21.594  19.922  1.00 87.94           C  
ATOM   2273  N   GLN A 296      -5.070  17.406  18.766  1.00 82.88           N  
ATOM   2274  CA  GLN A 296      -6.461  16.984  18.922  1.00 82.88           C  
ATOM   2275  C   GLN A 296      -7.207  17.047  17.594  1.00 82.88           C  
ATOM   2276  CB  GLN A 296      -7.168  17.859  19.953  1.00 82.88           C  
ATOM   2277  O   GLN A 296      -7.109  18.047  16.859  1.00 82.88           O  
ATOM   2278  CG  GLN A 296      -8.586  17.406  20.281  1.00 82.88           C  
ATOM   2279  CD  GLN A 296      -9.227  18.219  21.391  1.00 82.88           C  
ATOM   2280  NE2 GLN A 296     -10.461  17.875  21.750  1.00 82.88           N  
ATOM   2281  OE1 GLN A 296      -8.617  19.156  21.922  1.00 82.88           O  
ATOM   2282  N   PRO A 297      -7.871  15.938  17.234  1.00 80.81           N  
ATOM   2283  CA  PRO A 297      -8.633  15.945  15.977  1.00 80.81           C  
ATOM   2284  C   PRO A 297      -9.695  17.047  15.938  1.00 80.81           C  
ATOM   2285  CB  PRO A 297      -9.273  14.555  15.945  1.00 80.81           C  
ATOM   2286  O   PRO A 297     -10.344  17.312  16.953  1.00 80.81           O  
ATOM   2287  CG  PRO A 297      -8.445  13.727  16.875  1.00 80.81           C  
ATOM   2288  CD  PRO A 297      -7.875  14.633  17.938  1.00 80.81           C  
ATOM   2289  N   GLU A 298      -9.758  17.797  14.844  1.00 83.88           N  
ATOM   2290  CA  GLU A 298     -10.703  18.891  14.672  1.00 83.88           C  
ATOM   2291  C   GLU A 298     -11.930  18.438  13.883  1.00 83.88           C  
ATOM   2292  CB  GLU A 298     -10.039  20.078  13.977  1.00 83.88           C  
ATOM   2293  O   GLU A 298     -12.828  19.250  13.602  1.00 83.88           O  
ATOM   2294  CG  GLU A 298      -8.914  20.719  14.789  1.00 83.88           C  
ATOM   2295  CD  GLU A 298      -8.281  21.906  14.102  1.00 83.88           C  
ATOM   2296  OE1 GLU A 298      -7.375  22.547  14.695  1.00 83.88           O  
ATOM   2297  OE2 GLU A 298      -8.695  22.219  12.961  1.00 83.88           O  
ATOM   2298  N   GLY A 299     -11.914  17.172  13.453  1.00 89.19           N  
ATOM   2299  CA  GLY A 299     -12.992  16.531  12.703  1.00 89.19           C  
ATOM   2300  C   GLY A 299     -12.844  15.031  12.602  1.00 89.19           C  
ATOM   2301  O   GLY A 299     -11.977  14.438  13.242  1.00 89.19           O  
ATOM   2302  N   SER A 300     -13.797  14.492  11.781  1.00 88.94           N  
ATOM   2303  CA  SER A 300     -13.742  13.047  11.594  1.00 88.94           C  
ATOM   2304  C   SER A 300     -12.469  12.633  10.859  1.00 88.94           C  
ATOM   2305  CB  SER A 300     -14.969  12.562  10.820  1.00 88.94           C  
ATOM   2306  O   SER A 300     -11.922  11.555  11.102  1.00 88.94           O  
ATOM   2307  OG  SER A 300     -16.156  12.797  11.562  1.00 88.94           O  
ATOM   2308  N   VAL A 301     -11.992  13.547  10.008  1.00 91.75           N  
ATOM   2309  CA  VAL A 301     -10.734  13.391   9.281  1.00 91.75           C  
ATOM   2310  C   VAL A 301      -9.883  14.641   9.445  1.00 91.75           C  
ATOM   2311  CB  VAL A 301     -10.977  13.094   7.785  1.00 91.75           C  
ATOM   2312  O   VAL A 301     -10.344  15.750   9.164  1.00 91.75           O  
ATOM   2313  CG1 VAL A 301      -9.648  12.906   7.055  1.00 91.75           C  
ATOM   2314  CG2 VAL A 301     -11.859  11.859   7.617  1.00 91.75           C  
ATOM   2315  N   SER A 302      -8.672  14.445   9.906  1.00 92.00           N  
ATOM   2316  CA  SER A 302      -7.773  15.578  10.117  1.00 92.00           C  
ATOM   2317  C   SER A 302      -6.430  15.359   9.430  1.00 92.00           C  
ATOM   2318  CB  SER A 302      -7.559  15.820  11.609  1.00 92.00           C  
ATOM   2319  O   SER A 302      -5.969  14.219   9.312  1.00 92.00           O  
ATOM   2320  OG  SER A 302      -7.156  14.633  12.266  1.00 92.00           O  
ATOM   2321  N   VAL A 303      -5.922  16.453   8.969  1.00 91.06           N  
ATOM   2322  CA  VAL A 303      -4.535  16.406   8.516  1.00 91.06           C  
ATOM   2323  C   VAL A 303      -3.592  16.438   9.711  1.00 91.06           C  
ATOM   2324  CB  VAL A 303      -4.211  17.562   7.551  1.00 91.06           C  
ATOM   2325  O   VAL A 303      -3.760  17.250  10.625  1.00 91.06           O  
ATOM   2326  CG1 VAL A 303      -2.748  17.516   7.117  1.00 91.06           C  
ATOM   2327  CG2 VAL A 303      -5.137  17.531   6.336  1.00 91.06           C  
ATOM   2328  N   ILE A 304      -2.553  15.523   9.719  1.00 90.38           N  
ATOM   2329  CA  ILE A 304      -1.619  15.516  10.836  1.00 90.38           C  
ATOM   2330  C   ILE A 304      -0.223  15.891  10.352  1.00 90.38           C  
ATOM   2331  CB  ILE A 304      -1.585  14.133  11.531  1.00 90.38           C  
ATOM   2332  O   ILE A 304       0.095  15.727   9.172  1.00 90.38           O  
ATOM   2333  CG1 ILE A 304      -1.197  13.039  10.531  1.00 90.38           C  
ATOM   2334  CG2 ILE A 304      -2.936  13.828  12.188  1.00 90.38           C  
ATOM   2335  CD1 ILE A 304      -1.048  11.656  11.156  1.00 90.38           C  
ATOM   2336  N   GLY A 305       0.433  16.516  11.062  1.00 82.75           N  
ATOM   2337  CA  GLY A 305       1.788  16.953  10.773  1.00 82.75           C  
ATOM   2338  C   GLY A 305       2.242  18.109  11.648  1.00 82.75           C  
ATOM   2339  O   GLY A 305       1.420  18.781  12.266  1.00 82.75           O  
TER    2340      GLY A 305                                                      
ENDMDL                                                                          
END                                                                             
