# Supplementary material for: Towards a molecular picture of the archaeal cell surface
Source: Nat Commun. 2024 Nov 29;15:10401. doi: 10.1038/s41467-024-53986-9 (PMC11607397; doi:10.1038/s41467-024-53986-9)
Supplement: Supplementary file 5 — Supplementary Dataset 1 [file 41467_2024_53986_MOESM5_ESM.zip › Archaellum_Homologues_2024/J5U21_01231_Saccharolobus_shibatae/J5U21_01231_Saccharolobus_shibatae_8965b_unrelaxed_rank_002_alphafold2_ptm_model_4_seed_000.pdb]

MODEL     1                                                                     
ATOM      1  N   MET A   1      90.125  -9.031 -69.562  1.00 57.47           N  
ATOM      2  CA  MET A   1      90.250  -9.188 -68.125  1.00 57.47           C  
ATOM      3  C   MET A   1      89.438  -8.102 -67.375  1.00 57.47           C  
ATOM      4  CB  MET A   1      91.688  -9.141 -67.688  1.00 57.47           C  
ATOM      5  O   MET A   1      89.375  -8.133 -66.125  1.00 57.47           O  
ATOM      6  CG  MET A   1      92.250 -10.477 -67.250  1.00 57.47           C  
ATOM      7  SD  MET A   1      94.062 -10.516 -67.188  1.00 57.47           S  
ATOM      8  CE  MET A   1      94.375 -11.852 -66.000  1.00 57.47           C  
ATOM      9  N   GLY A   2      88.562  -7.340 -68.188  1.00 58.16           N  
ATOM     10  CA  GLY A   2      87.812  -6.191 -67.750  1.00 58.16           C  
ATOM     11  C   GLY A   2      86.312  -6.453 -67.750  1.00 58.16           C  
ATOM     12  O   GLY A   2      85.562  -5.812 -67.000  1.00 58.16           O  
ATOM     13  N   LEU A   3      85.875  -7.512 -68.375  1.00 56.62           N  
ATOM     14  CA  LEU A   3      84.500  -7.812 -68.500  1.00 56.62           C  
ATOM     15  C   LEU A   3      84.000  -8.711 -67.375  1.00 56.62           C  
ATOM     16  CB  LEU A   3      84.188  -8.477 -69.875  1.00 56.62           C  
ATOM     17  O   LEU A   3      82.812  -8.602 -66.938  1.00 56.62           O  
ATOM     18  CG  LEU A   3      83.250  -7.742 -70.812  1.00 56.62           C  
ATOM     19  CD1 LEU A   3      83.875  -7.574 -72.188  1.00 56.62           C  
ATOM     20  CD2 LEU A   3      81.938  -8.484 -70.875  1.00 56.62           C  
ATOM     21  N   GLN A   4      84.875  -9.445 -66.750  1.00 58.50           N  
ATOM     22  CA  GLN A   4      84.562 -10.305 -65.625  1.00 58.50           C  
ATOM     23  C   GLN A   4      84.438  -9.492 -64.312  1.00 58.50           C  
ATOM     24  CB  GLN A   4      85.625 -11.398 -65.438  1.00 58.50           C  
ATOM     25  O   GLN A   4      83.562  -9.766 -63.500  1.00 58.50           O  
ATOM     26  CG  GLN A   4      85.562 -12.492 -66.500  1.00 58.50           C  
ATOM     27  CD  GLN A   4      86.125 -13.805 -66.000  1.00 58.50           C  
ATOM     28  NE2 GLN A   4      86.250 -14.766 -66.938  1.00 58.50           N  
ATOM     29  OE1 GLN A   4      86.500 -13.945 -64.875  1.00 58.50           O  
ATOM     30  N   LYS A   5      85.125  -8.422 -64.188  1.00 60.94           N  
ATOM     31  CA  LYS A   5      85.062  -7.520 -63.062  1.00 60.94           C  
ATOM     32  C   LYS A   5      83.812  -6.648 -63.094  1.00 60.94           C  
ATOM     33  CB  LYS A   5      86.312  -6.641 -63.000  1.00 60.94           C  
ATOM     34  O   LYS A   5      83.188  -6.391 -62.062  1.00 60.94           O  
ATOM     35  CG  LYS A   5      87.500  -7.266 -62.250  1.00 60.94           C  
ATOM     36  CD  LYS A   5      88.688  -6.301 -62.125  1.00 60.94           C  
ATOM     37  CE  LYS A   5      89.875  -6.988 -61.562  1.00 60.94           C  
ATOM     38  NZ  LYS A   5      91.062  -6.070 -61.531  1.00 60.94           N  
ATOM     39  N   ILE A   6      83.375  -6.418 -64.312  1.00 65.19           N  
ATOM     40  CA  ILE A   6      82.188  -5.562 -64.500  1.00 65.19           C  
ATOM     41  C   ILE A   6      80.938  -6.367 -64.312  1.00 65.19           C  
ATOM     42  CB  ILE A   6      82.188  -4.945 -65.938  1.00 65.19           C  
ATOM     43  O   ILE A   6      80.000  -5.867 -63.688  1.00 65.19           O  
ATOM     44  CG1 ILE A   6      83.312  -3.895 -66.062  1.00 65.19           C  
ATOM     45  CG2 ILE A   6      80.812  -4.340 -66.250  1.00 65.19           C  
ATOM     46  CD1 ILE A   6      83.500  -3.346 -67.500  1.00 65.19           C  
ATOM     47  N   VAL A   7      80.938  -7.629 -64.562  1.00 66.12           N  
ATOM     48  CA  VAL A   7      79.750  -8.500 -64.375  1.00 66.12           C  
ATOM     49  C   VAL A   7      79.688  -8.844 -62.875  1.00 66.12           C  
ATOM     50  CB  VAL A   7      79.875  -9.797 -65.188  1.00 66.12           C  
ATOM     51  O   VAL A   7      78.562  -8.891 -62.344  1.00 66.12           O  
ATOM     52  CG1 VAL A   7      78.750 -10.781 -64.812  1.00 66.12           C  
ATOM     53  CG2 VAL A   7      79.812  -9.469 -66.688  1.00 66.12           C  
ATOM     54  N   LYS A   8      80.750  -9.000 -62.188  1.00 60.69           N  
ATOM     55  CA  LYS A   8      80.750  -9.305 -60.750  1.00 60.69           C  
ATOM     56  C   LYS A   8      80.312  -8.094 -59.938  1.00 60.69           C  
ATOM     57  CB  LYS A   8      82.125  -9.742 -60.312  1.00 60.69           C  
ATOM     58  O   LYS A   8      79.562  -8.250 -58.938  1.00 60.69           O  
ATOM     59  CG  LYS A   8      82.250 -11.211 -59.906  1.00 60.69           C  
ATOM     60  CD  LYS A   8      83.625 -11.570 -59.438  1.00 60.69           C  
ATOM     61  CE  LYS A   8      83.750 -13.070 -59.219  1.00 60.69           C  
ATOM     62  NZ  LYS A   8      85.125 -13.438 -58.750  1.00 60.69           N  
ATOM     63  N   LYS A   9      80.625  -6.918 -60.406  1.00 59.31           N  
ATOM     64  CA  LYS A   9      80.188  -5.695 -59.750  1.00 59.31           C  
ATOM     65  C   LYS A   9      78.688  -5.438 -59.969  1.00 59.31           C  
ATOM     66  CB  LYS A   9      81.000  -4.496 -60.219  1.00 59.31           C  
ATOM     67  O   LYS A   9      77.938  -4.980 -59.094  1.00 59.31           O  
ATOM     68  CG  LYS A   9      81.500  -3.623 -59.094  1.00 59.31           C  
ATOM     69  CD  LYS A   9      82.375  -2.463 -59.625  1.00 59.31           C  
ATOM     70  CE  LYS A   9      83.000  -1.692 -58.500  1.00 59.31           C  
ATOM     71  NZ  LYS A   9      83.875  -0.562 -59.031  1.00 59.31           N  
ATOM     72  N   TYR A  10      78.188  -5.852 -61.094  1.00 61.59           N  
ATOM     73  CA  TYR A  10      76.750  -5.684 -61.375  1.00 61.59           C  
ATOM     74  C   TYR A  10      75.938  -6.680 -60.562  1.00 61.59           C  
ATOM     75  CB  TYR A  10      76.500  -5.855 -62.844  1.00 61.59           C  
ATOM     76  O   TYR A  10      74.875  -6.336 -60.031  1.00 61.59           O  
ATOM     77  CG  TYR A  10      76.125  -4.566 -63.562  1.00 61.59           C  
ATOM     78  CD1 TYR A  10      74.812  -4.141 -63.688  1.00 61.59           C  
ATOM     79  CD2 TYR A  10      77.125  -3.768 -64.125  1.00 61.59           C  
ATOM     80  CE1 TYR A  10      74.500  -2.951 -64.312  1.00 61.59           C  
ATOM     81  CE2 TYR A  10      76.875  -2.576 -64.750  1.00 61.59           C  
ATOM     82  OH  TYR A  10      75.250  -1.000 -65.500  1.00 61.59           O  
ATOM     83  CZ  TYR A  10      75.500  -2.178 -64.875  1.00 61.59           C  
ATOM     84  N   ASN A  11      76.438  -7.875 -60.438  1.00 61.22           N  
ATOM     85  CA  ASN A  11      75.750  -8.875 -59.656  1.00 61.22           C  
ATOM     86  C   ASN A  11      75.750  -8.523 -58.156  1.00 61.22           C  
ATOM     87  CB  ASN A  11      76.312 -10.266 -59.875  1.00 61.22           C  
ATOM     88  O   ASN A  11      74.750  -8.789 -57.438  1.00 61.22           O  
ATOM     89  CG  ASN A  11      75.625 -11.031 -60.969  1.00 61.22           C  
ATOM     90  ND2 ASN A  11      76.250 -12.117 -61.438  1.00 61.22           N  
ATOM     91  OD1 ASN A  11      74.562 -10.641 -61.438  1.00 61.22           O  
ATOM     92  N   LYS A  12      76.750  -7.887 -57.656  1.00 61.16           N  
ATOM     93  CA  LYS A  12      76.812  -7.430 -56.250  1.00 61.16           C  
ATOM     94  C   LYS A  12      75.875  -6.242 -56.000  1.00 61.16           C  
ATOM     95  CB  LYS A  12      78.250  -7.055 -55.906  1.00 61.16           C  
ATOM     96  O   LYS A  12      75.250  -6.164 -54.969  1.00 61.16           O  
ATOM     97  CG  LYS A  12      78.500  -6.844 -54.406  1.00 61.16           C  
ATOM     98  CD  LYS A  12      80.000  -6.551 -54.125  1.00 61.16           C  
ATOM     99  CE  LYS A  12      80.188  -6.250 -52.656  1.00 61.16           C  
ATOM    100  NZ  LYS A  12      81.625  -6.008 -52.344  1.00 61.16           N  
ATOM    101  N   LYS A  13      75.812  -5.336 -57.031  1.00 59.88           N  
ATOM    102  CA  LYS A  13      74.875  -4.215 -56.875  1.00 59.88           C  
ATOM    103  C   LYS A  13      73.438  -4.672 -57.000  1.00 59.88           C  
ATOM    104  CB  LYS A  13      75.188  -3.115 -57.875  1.00 59.88           C  
ATOM    105  O   LYS A  13      72.562  -4.172 -56.281  1.00 59.88           O  
ATOM    106  CG  LYS A  13      76.062  -1.976 -57.312  1.00 59.88           C  
ATOM    107  CD  LYS A  13      76.188  -0.843 -58.344  1.00 59.88           C  
ATOM    108  CE  LYS A  13      77.188   0.207 -57.875  1.00 59.88           C  
ATOM    109  NZ  LYS A  13      77.188   1.383 -58.781  1.00 59.88           N  
ATOM    110  N   MET A  14      73.250  -5.727 -57.844  1.00 62.00           N  
ATOM    111  CA  MET A  14      71.875  -6.223 -57.969  1.00 62.00           C  
ATOM    112  C   MET A  14      71.500  -7.094 -56.781  1.00 62.00           C  
ATOM    113  CB  MET A  14      71.688  -7.020 -59.281  1.00 62.00           C  
ATOM    114  O   MET A  14      70.375  -7.137 -56.375  1.00 62.00           O  
ATOM    115  CG  MET A  14      71.625  -6.148 -60.531  1.00 62.00           C  
ATOM    116  SD  MET A  14      69.938  -5.434 -60.750  1.00 62.00           S  
ATOM    117  CE  MET A  14      70.062  -4.781 -62.438  1.00 62.00           C  
ATOM    118  N   LYS A  15      72.500  -7.812 -56.156  1.00 61.41           N  
ATOM    119  CA  LYS A  15      72.188  -8.594 -54.938  1.00 61.41           C  
ATOM    120  C   LYS A  15      71.875  -7.691 -53.750  1.00 61.41           C  
ATOM    121  CB  LYS A  15      73.375  -9.523 -54.625  1.00 61.41           C  
ATOM    122  O   LYS A  15      71.062  -8.039 -52.906  1.00 61.41           O  
ATOM    123  CG  LYS A  15      73.438 -10.781 -55.469  1.00 61.41           C  
ATOM    124  CD  LYS A  15      74.500 -11.742 -54.969  1.00 61.41           C  
ATOM    125  CE  LYS A  15      74.625 -12.961 -55.875  1.00 61.41           C  
ATOM    126  NZ  LYS A  15      75.562 -13.977 -55.312  1.00 61.41           N  
ATOM    127  N   ARG A  16      72.375  -6.488 -53.719  1.00 64.06           N  
ATOM    128  CA  ARG A  16      72.125  -5.578 -52.625  1.00 64.06           C  
ATOM    129  C   ARG A  16      70.750  -4.949 -52.750  1.00 64.06           C  
ATOM    130  CB  ARG A  16      73.188  -4.488 -52.531  1.00 64.06           C  
ATOM    131  O   ARG A  16      70.062  -4.633 -51.750  1.00 64.06           O  
ATOM    132  CG  ARG A  16      74.500  -4.977 -52.000  1.00 64.06           C  
ATOM    133  CD  ARG A  16      75.500  -3.840 -51.875  1.00 64.06           C  
ATOM    134  NE  ARG A  16      76.250  -3.902 -50.594  1.00 64.06           N  
ATOM    135  NH1 ARG A  16      77.750  -2.266 -51.156  1.00 64.06           N  
ATOM    136  NH2 ARG A  16      77.875  -3.293 -49.094  1.00 64.06           N  
ATOM    137  CZ  ARG A  16      77.312  -3.154 -50.281  1.00 64.06           C  
ATOM    138  N   LYS A  17      70.250  -4.852 -54.062  1.00 64.94           N  
ATOM    139  CA  LYS A  17      68.938  -4.262 -54.219  1.00 64.94           C  
ATOM    140  C   LYS A  17      67.812  -5.211 -53.750  1.00 64.94           C  
ATOM    141  CB  LYS A  17      68.688  -3.900 -55.688  1.00 64.94           C  
ATOM    142  O   LYS A  17      66.812  -4.770 -53.188  1.00 64.94           O  
ATOM    143  CG  LYS A  17      69.375  -2.633 -56.156  1.00 64.94           C  
ATOM    144  CD  LYS A  17      69.000  -2.264 -57.562  1.00 64.94           C  
ATOM    145  CE  LYS A  17      69.625  -0.942 -58.000  1.00 64.94           C  
ATOM    146  NZ  LYS A  17      69.250  -0.553 -59.375  1.00 64.94           N  
ATOM    147  N   GLY A  18      67.938  -6.578 -53.812  1.00 64.56           N  
ATOM    148  CA  GLY A  18      67.000  -7.535 -53.344  1.00 64.56           C  
ATOM    149  C   GLY A  18      66.938  -7.672 -51.812  1.00 64.56           C  
ATOM    150  O   GLY A  18      65.875  -7.883 -51.219  1.00 64.56           O  
ATOM    151  N   LEU A  19      68.188  -7.480 -51.188  1.00 67.88           N  
ATOM    152  CA  LEU A  19      68.312  -7.578 -49.750  1.00 67.88           C  
ATOM    153  C   LEU A  19      67.688  -6.359 -49.062  1.00 67.88           C  
ATOM    154  CB  LEU A  19      69.750  -7.711 -49.344  1.00 67.88           C  
ATOM    155  O   LEU A  19      67.125  -6.477 -47.969  1.00 67.88           O  
ATOM    156  CG  LEU A  19      70.312  -9.133 -49.312  1.00 67.88           C  
ATOM    157  CD1 LEU A  19      71.125  -9.430 -50.562  1.00 67.88           C  
ATOM    158  CD2 LEU A  19      71.188  -9.328 -48.062  1.00 67.88           C  
ATOM    159  N   ALA A  20      67.750  -5.141 -49.719  1.00 75.06           N  
ATOM    160  CA  ALA A  20      67.125  -3.947 -49.156  1.00 75.06           C  
ATOM    161  C   ALA A  20      65.562  -4.070 -49.188  1.00 75.06           C  
ATOM    162  CB  ALA A  20      67.562  -2.701 -49.938  1.00 75.06           C  
ATOM    163  O   ALA A  20      64.875  -3.605 -48.281  1.00 75.06           O  
ATOM    164  N   GLY A  21      65.000  -4.801 -50.156  1.00 81.69           N  
ATOM    165  CA  GLY A  21      63.594  -5.016 -50.250  1.00 81.69           C  
ATOM    166  C   GLY A  21      63.031  -5.922 -49.188  1.00 81.69           C  
ATOM    167  O   GLY A  21      62.000  -5.625 -48.594  1.00 81.69           O  
ATOM    168  N   LEU A  22      63.844  -6.953 -49.000  1.00 84.69           N  
ATOM    169  CA  LEU A  22      63.406  -7.906 -48.000  1.00 84.69           C  
ATOM    170  C   LEU A  22      63.375  -7.262 -46.625  1.00 84.69           C  
ATOM    171  CB  LEU A  22      64.312  -9.133 -48.000  1.00 84.69           C  
ATOM    172  O   LEU A  22      62.469  -7.484 -45.844  1.00 84.69           O  
ATOM    173  CG  LEU A  22      64.000 -10.211 -46.938  1.00 84.69           C  
ATOM    174  CD1 LEU A  22      64.312 -11.594 -47.500  1.00 84.69           C  
ATOM    175  CD2 LEU A  22      64.750  -9.969 -45.656  1.00 84.69           C  
ATOM    176  N   ASP A  23      64.375  -6.324 -46.250  1.00 86.12           N  
ATOM    177  CA  ASP A  23      64.438  -5.617 -45.000  1.00 86.12           C  
ATOM    178  C   ASP A  23      63.219  -4.703 -44.812  1.00 86.12           C  
ATOM    179  CB  ASP A  23      65.750  -4.805 -44.906  1.00 86.12           C  
ATOM    180  O   ASP A  23      62.625  -4.660 -43.719  1.00 86.12           O  
ATOM    181  CG  ASP A  23      66.938  -5.629 -44.438  1.00 86.12           C  
ATOM    182  OD1 ASP A  23      66.750  -6.812 -44.062  1.00 86.12           O  
ATOM    183  OD2 ASP A  23      68.062  -5.086 -44.406  1.00 86.12           O  
ATOM    184  N   THR A  24      62.750  -4.062 -45.875  1.00 89.75           N  
ATOM    185  CA  THR A  24      61.594  -3.182 -45.812  1.00 89.75           C  
ATOM    186  C   THR A  24      60.312  -3.988 -45.625  1.00 89.75           C  
ATOM    187  CB  THR A  24      61.500  -2.297 -47.062  1.00 89.75           C  
ATOM    188  O   THR A  24      59.406  -3.572 -44.906  1.00 89.75           O  
ATOM    189  CG2 THR A  24      62.656  -1.317 -47.156  1.00 89.75           C  
ATOM    190  OG1 THR A  24      61.500  -3.129 -48.219  1.00 89.75           O  
ATOM    191  N   ALA A  25      60.188  -5.199 -46.312  1.00 91.44           N  
ATOM    192  CA  ALA A  25      59.000  -6.043 -46.219  1.00 91.44           C  
ATOM    193  C   ALA A  25      58.781  -6.488 -44.781  1.00 91.44           C  
ATOM    194  CB  ALA A  25      59.156  -7.258 -47.125  1.00 91.44           C  
ATOM    195  O   ALA A  25      57.656  -6.461 -44.281  1.00 91.44           O  
ATOM    196  N   ILE A  26      59.906  -6.906 -44.062  1.00 91.12           N  
ATOM    197  CA  ILE A  26      59.781  -7.371 -42.688  1.00 91.12           C  
ATOM    198  C   ILE A  26      59.344  -6.211 -41.781  1.00 91.12           C  
ATOM    199  CB  ILE A  26      61.094  -7.996 -42.188  1.00 91.12           C  
ATOM    200  O   ILE A  26      58.500  -6.375 -40.906  1.00 91.12           O  
ATOM    201  CG1 ILE A  26      61.375  -9.312 -42.906  1.00 91.12           C  
ATOM    202  CG2 ILE A  26      61.031  -8.219 -40.656  1.00 91.12           C  
ATOM    203  CD1 ILE A  26      62.750  -9.906 -42.625  1.00 91.12           C  
ATOM    204  N   ILE A  27      59.938  -5.082 -42.000  1.00 92.50           N  
ATOM    205  CA  ILE A  27      59.562  -3.885 -41.250  1.00 92.50           C  
ATOM    206  C   ILE A  27      58.094  -3.551 -41.500  1.00 92.50           C  
ATOM    207  CB  ILE A  27      60.469  -2.684 -41.625  1.00 92.50           C  
ATOM    208  O   ILE A  27      57.375  -3.191 -40.594  1.00 92.50           O  
ATOM    209  CG1 ILE A  27      61.906  -2.955 -41.219  1.00 92.50           C  
ATOM    210  CG2 ILE A  27      59.938  -1.399 -40.969  1.00 92.50           C  
ATOM    211  CD1 ILE A  27      62.906  -1.926 -41.750  1.00 92.50           C  
ATOM    212  N   LEU A  28      57.656  -3.650 -42.719  1.00 94.25           N  
ATOM    213  CA  LEU A  28      56.250  -3.406 -43.094  1.00 94.25           C  
ATOM    214  C   LEU A  28      55.344  -4.383 -42.375  1.00 94.25           C  
ATOM    215  CB  LEU A  28      56.062  -3.520 -44.594  1.00 94.25           C  
ATOM    216  O   LEU A  28      54.281  -3.990 -41.844  1.00 94.25           O  
ATOM    217  CG  LEU A  28      54.656  -3.301 -45.125  1.00 94.25           C  
ATOM    218  CD1 LEU A  28      54.219  -1.856 -44.875  1.00 94.25           C  
ATOM    219  CD2 LEU A  28      54.562  -3.662 -46.594  1.00 94.25           C  
ATOM    220  N   ILE A  29      55.719  -5.719 -42.312  1.00 94.69           N  
ATOM    221  CA  ILE A  29      54.906  -6.727 -41.625  1.00 94.69           C  
ATOM    222  C   ILE A  29      54.812  -6.398 -40.125  1.00 94.69           C  
ATOM    223  CB  ILE A  29      55.500  -8.148 -41.812  1.00 94.69           C  
ATOM    224  O   ILE A  29      53.719  -6.500 -39.562  1.00 94.69           O  
ATOM    225  CG1 ILE A  29      55.406  -8.562 -43.281  1.00 94.69           C  
ATOM    226  CG2 ILE A  29      54.781  -9.156 -40.906  1.00 94.69           C  
ATOM    227  CD1 ILE A  29      56.125  -9.867 -43.625  1.00 94.69           C  
ATOM    228  N   ALA A  30      56.031  -6.070 -39.469  1.00 95.12           N  
ATOM    229  CA  ALA A  30      56.000  -5.680 -38.062  1.00 95.12           C  
ATOM    230  C   ALA A  30      55.062  -4.488 -37.844  1.00 95.12           C  
ATOM    231  CB  ALA A  30      57.406  -5.352 -37.562  1.00 95.12           C  
ATOM    232  O   ALA A  30      54.312  -4.441 -36.844  1.00 95.12           O  
ATOM    233  N   PHE A  31      55.094  -3.541 -38.719  1.00 95.00           N  
ATOM    234  CA  PHE A  31      54.219  -2.361 -38.625  1.00 95.00           C  
ATOM    235  C   PHE A  31      52.750  -2.742 -38.750  1.00 95.00           C  
ATOM    236  CB  PHE A  31      54.594  -1.340 -39.688  1.00 95.00           C  
ATOM    237  O   PHE A  31      51.906  -2.258 -38.000  1.00 95.00           O  
ATOM    238  CG  PHE A  31      53.812  -0.056 -39.625  1.00 95.00           C  
ATOM    239  CD1 PHE A  31      52.844   0.237 -40.562  1.00 95.00           C  
ATOM    240  CD2 PHE A  31      54.062   0.857 -38.594  1.00 95.00           C  
ATOM    241  CE1 PHE A  31      52.125   1.425 -40.469  1.00 95.00           C  
ATOM    242  CE2 PHE A  31      53.344   2.045 -38.531  1.00 95.00           C  
ATOM    243  CZ  PHE A  31      52.375   2.328 -39.469  1.00 95.00           C  
ATOM    244  N   ILE A  32      52.438  -3.598 -39.656  1.00 96.81           N  
ATOM    245  CA  ILE A  32      51.062  -4.039 -39.906  1.00 96.81           C  
ATOM    246  C   ILE A  32      50.562  -4.844 -38.719  1.00 96.81           C  
ATOM    247  CB  ILE A  32      50.969  -4.879 -41.188  1.00 96.81           C  
ATOM    248  O   ILE A  32      49.406  -4.684 -38.281  1.00 96.81           O  
ATOM    249  CG1 ILE A  32      51.156  -3.992 -42.438  1.00 96.81           C  
ATOM    250  CG2 ILE A  32      49.625  -5.617 -41.250  1.00 96.81           C  
ATOM    251  CD1 ILE A  32      51.344  -4.766 -43.719  1.00 96.81           C  
ATOM    252  N   ILE A  33      51.469  -5.691 -38.125  1.00 96.88           N  
ATOM    253  CA  ILE A  33      51.094  -6.520 -36.969  1.00 96.88           C  
ATOM    254  C   ILE A  33      50.781  -5.629 -35.781  1.00 96.88           C  
ATOM    255  CB  ILE A  33      52.188  -7.539 -36.625  1.00 96.88           C  
ATOM    256  O   ILE A  33      49.781  -5.820 -35.094  1.00 96.88           O  
ATOM    257  CG1 ILE A  33      52.344  -8.570 -37.750  1.00 96.88           C  
ATOM    258  CG2 ILE A  33      51.875  -8.227 -35.281  1.00 96.88           C  
ATOM    259  CD1 ILE A  33      53.531  -9.508 -37.562  1.00 96.88           C  
ATOM    260  N   THR A  34      51.688  -4.605 -35.562  1.00 96.12           N  
ATOM    261  CA  THR A  34      51.500  -3.674 -34.469  1.00 96.12           C  
ATOM    262  C   THR A  34      50.188  -2.900 -34.656  1.00 96.12           C  
ATOM    263  CB  THR A  34      52.656  -2.686 -34.312  1.00 96.12           C  
ATOM    264  O   THR A  34      49.406  -2.715 -33.688  1.00 96.12           O  
ATOM    265  CG2 THR A  34      52.469  -1.769 -33.125  1.00 96.12           C  
ATOM    266  OG1 THR A  34      53.875  -3.418 -34.156  1.00 96.12           O  
ATOM    267  N   ALA A  35      49.938  -2.369 -35.938  1.00 96.88           N  
ATOM    268  CA  ALA A  35      48.688  -1.670 -36.250  1.00 96.88           C  
ATOM    269  C   ALA A  35      47.469  -2.562 -35.969  1.00 96.88           C  
ATOM    270  CB  ALA A  35      48.688  -1.194 -37.688  1.00 96.88           C  
ATOM    271  O   ALA A  35      46.469  -2.111 -35.438  1.00 96.88           O  
ATOM    272  N   SER A  36      47.562  -3.916 -36.344  1.00 96.06           N  
ATOM    273  CA  SER A  36      46.469  -4.875 -36.125  1.00 96.06           C  
ATOM    274  C   SER A  36      46.156  -5.074 -34.656  1.00 96.06           C  
ATOM    275  CB  SER A  36      46.812  -6.219 -36.781  1.00 96.06           C  
ATOM    276  O   SER A  36      45.000  -5.090 -34.250  1.00 96.06           O  
ATOM    277  OG  SER A  36      46.906  -6.094 -38.188  1.00 96.06           O  
ATOM    278  N   VAL A  37      47.219  -5.242 -33.781  1.00 96.81           N  
ATOM    279  CA  VAL A  37      47.062  -5.449 -32.375  1.00 96.81           C  
ATOM    280  C   VAL A  37      46.438  -4.211 -31.734  1.00 96.81           C  
ATOM    281  CB  VAL A  37      48.406  -5.777 -31.672  1.00 96.81           C  
ATOM    282  O   VAL A  37      45.500  -4.316 -30.922  1.00 96.81           O  
ATOM    283  CG1 VAL A  37      48.219  -5.805 -30.156  1.00 96.81           C  
ATOM    284  CG2 VAL A  37      48.938  -7.113 -32.156  1.00 96.81           C  
ATOM    285  N   LEU A  38      46.969  -3.010 -32.188  1.00 96.12           N  
ATOM    286  CA  LEU A  38      46.406  -1.767 -31.672  1.00 96.12           C  
ATOM    287  C   LEU A  38      44.938  -1.649 -32.062  1.00 96.12           C  
ATOM    288  CB  LEU A  38      47.188  -0.562 -32.219  1.00 96.12           C  
ATOM    289  O   LEU A  38      44.094  -1.225 -31.234  1.00 96.12           O  
ATOM    290  CG  LEU A  38      48.562  -0.307 -31.578  1.00 96.12           C  
ATOM    291  CD1 LEU A  38      49.312   0.750 -32.375  1.00 96.12           C  
ATOM    292  CD2 LEU A  38      48.406   0.119 -30.125  1.00 96.12           C  
ATOM    293  N   ALA A  39      44.562  -2.018 -33.281  1.00 96.94           N  
ATOM    294  CA  ALA A  39      43.156  -1.993 -33.750  1.00 96.94           C  
ATOM    295  C   ALA A  39      42.312  -2.947 -32.938  1.00 96.94           C  
ATOM    296  CB  ALA A  39      43.094  -2.348 -35.219  1.00 96.94           C  
ATOM    297  O   ALA A  39      41.156  -2.615 -32.562  1.00 96.94           O  
ATOM    298  N   TYR A  40      42.938  -4.094 -32.688  1.00 95.56           N  
ATOM    299  CA  TYR A  40      42.188  -5.082 -31.922  1.00 95.56           C  
ATOM    300  C   TYR A  40      41.875  -4.555 -30.531  1.00 95.56           C  
ATOM    301  CB  TYR A  40      43.000  -6.387 -31.812  1.00 95.56           C  
ATOM    302  O   TYR A  40      40.750  -4.672 -30.047  1.00 95.56           O  
ATOM    303  CG  TYR A  40      42.312  -7.434 -30.953  1.00 95.56           C  
ATOM    304  CD1 TYR A  40      42.750  -7.645 -29.641  1.00 95.56           C  
ATOM    305  CD2 TYR A  40      41.281  -8.211 -31.453  1.00 95.56           C  
ATOM    306  CE1 TYR A  40      42.125  -8.609 -28.844  1.00 95.56           C  
ATOM    307  CE2 TYR A  40      40.688  -9.180 -30.656  1.00 95.56           C  
ATOM    308  OH  TYR A  40      40.500 -10.328 -28.578  1.00 95.56           O  
ATOM    309  CZ  TYR A  40      41.094  -9.375 -29.359  1.00 95.56           C  
ATOM    310  N   VAL A  41      42.781  -3.963 -29.859  1.00 96.25           N  
ATOM    311  CA  VAL A  41      42.625  -3.402 -28.531  1.00 96.25           C  
ATOM    312  C   VAL A  41      41.625  -2.260 -28.562  1.00 96.25           C  
ATOM    313  CB  VAL A  41      43.969  -2.902 -27.953  1.00 96.25           C  
ATOM    314  O   VAL A  41      40.719  -2.186 -27.703  1.00 96.25           O  
ATOM    315  CG1 VAL A  41      43.781  -2.170 -26.641  1.00 96.25           C  
ATOM    316  CG2 VAL A  41      44.938  -4.070 -27.781  1.00 96.25           C  
ATOM    317  N   ALA A  42      41.781  -1.367 -29.578  1.00 96.31           N  
ATOM    318  CA  ALA A  42      40.875  -0.229 -29.719  1.00 96.31           C  
ATOM    319  C   ALA A  42      39.438  -0.693 -29.938  1.00 96.31           C  
ATOM    320  CB  ALA A  42      41.344   0.661 -30.875  1.00 96.31           C  
ATOM    321  O   ALA A  42      38.531  -0.162 -29.312  1.00 96.31           O  
ATOM    322  N   ILE A  43      39.250  -1.643 -30.750  1.00 97.00           N  
ATOM    323  CA  ILE A  43      37.906  -2.158 -31.031  1.00 97.00           C  
ATOM    324  C   ILE A  43      37.312  -2.789 -29.781  1.00 97.00           C  
ATOM    325  CB  ILE A  43      37.938  -3.188 -32.188  1.00 97.00           C  
ATOM    326  O   ILE A  43      36.156  -2.537 -29.438  1.00 97.00           O  
ATOM    327  CG1 ILE A  43      38.281  -2.496 -33.500  1.00 97.00           C  
ATOM    328  CG2 ILE A  43      36.594  -3.918 -32.281  1.00 97.00           C  
ATOM    329  CD1 ILE A  43      38.531  -3.459 -34.656  1.00 97.00           C  
ATOM    330  N   ASN A  44      38.188  -3.658 -29.094  1.00 94.88           N  
ATOM    331  CA  ASN A  44      37.719  -4.312 -27.891  1.00 94.88           C  
ATOM    332  C   ASN A  44      37.344  -3.297 -26.812  1.00 94.88           C  
ATOM    333  CB  ASN A  44      38.750  -5.301 -27.359  1.00 94.88           C  
ATOM    334  O   ASN A  44      36.312  -3.439 -26.141  1.00 94.88           O  
ATOM    335  CG  ASN A  44      38.781  -6.590 -28.156  1.00 94.88           C  
ATOM    336  ND2 ASN A  44      39.938  -7.273 -28.125  1.00 94.88           N  
ATOM    337  OD1 ASN A  44      37.812  -6.969 -28.797  1.00 94.88           O  
ATOM    338  N   MET A  45      38.188  -2.340 -26.688  1.00 94.56           N  
ATOM    339  CA  MET A  45      37.938  -1.276 -25.719  1.00 94.56           C  
ATOM    340  C   MET A  45      36.688  -0.491 -26.109  1.00 94.56           C  
ATOM    341  CB  MET A  45      39.125  -0.333 -25.609  1.00 94.56           C  
ATOM    342  O   MET A  45      35.875  -0.126 -25.250  1.00 94.56           O  
ATOM    343  CG  MET A  45      40.312  -0.920 -24.844  1.00 94.56           C  
ATOM    344  SD  MET A  45      41.656   0.299 -24.578  1.00 94.56           S  
ATOM    345  CE  MET A  45      42.906  -0.773 -23.844  1.00 94.56           C  
ATOM    346  N   GLY A  46      36.531  -0.248 -27.484  1.00 94.31           N  
ATOM    347  CA  GLY A  46      35.344   0.405 -27.969  1.00 94.31           C  
ATOM    348  C   GLY A  46      34.094  -0.386 -27.688  1.00 94.31           C  
ATOM    349  O   GLY A  46      33.094   0.171 -27.219  1.00 94.31           O  
ATOM    350  N   LEU A  47      34.188  -1.646 -27.969  1.00 94.19           N  
ATOM    351  CA  LEU A  47      33.031  -2.494 -27.719  1.00 94.19           C  
ATOM    352  C   LEU A  47      32.688  -2.539 -26.234  1.00 94.19           C  
ATOM    353  CB  LEU A  47      33.281  -3.912 -28.234  1.00 94.19           C  
ATOM    354  O   LEU A  47      31.531  -2.508 -25.844  1.00 94.19           O  
ATOM    355  CG  LEU A  47      33.281  -4.078 -29.766  1.00 94.19           C  
ATOM    356  CD1 LEU A  47      33.656  -5.512 -30.125  1.00 94.19           C  
ATOM    357  CD2 LEU A  47      31.953  -3.697 -30.359  1.00 94.19           C  
ATOM    358  N   PHE A  48      33.719  -2.693 -25.375  1.00 94.19           N  
ATOM    359  CA  PHE A  48      33.500  -2.688 -23.938  1.00 94.19           C  
ATOM    360  C   PHE A  48      32.844  -1.400 -23.484  1.00 94.19           C  
ATOM    361  CB  PHE A  48      34.844  -2.850 -23.219  1.00 94.19           C  
ATOM    362  O   PHE A  48      31.891  -1.437 -22.672  1.00 94.19           O  
ATOM    363  CG  PHE A  48      34.750  -2.801 -21.719  1.00 94.19           C  
ATOM    364  CD1 PHE A  48      35.062  -1.636 -21.016  1.00 94.19           C  
ATOM    365  CD2 PHE A  48      34.344  -3.920 -21.000  1.00 94.19           C  
ATOM    366  CE1 PHE A  48      34.969  -1.587 -19.625  1.00 94.19           C  
ATOM    367  CE2 PHE A  48      34.250  -3.879 -19.609  1.00 94.19           C  
ATOM    368  CZ  PHE A  48      34.562  -2.711 -18.922  1.00 94.19           C  
ATOM    369  N   VAL A  49      33.281  -0.242 -23.922  1.00 94.56           N  
ATOM    370  CA  VAL A  49      32.719   1.058 -23.578  1.00 94.56           C  
ATOM    371  C   VAL A  49      31.250   1.126 -24.016  1.00 94.56           C  
ATOM    372  CB  VAL A  49      33.500   2.215 -24.203  1.00 94.56           C  
ATOM    373  O   VAL A  49      30.391   1.588 -23.266  1.00 94.56           O  
ATOM    374  CG1 VAL A  49      32.750   3.539 -24.047  1.00 94.56           C  
ATOM    375  CG2 VAL A  49      34.906   2.303 -23.594  1.00 94.56           C  
ATOM    376  N   THR A  50      30.984   0.635 -25.219  1.00 91.81           N  
ATOM    377  CA  THR A  50      29.625   0.647 -25.719  1.00 91.81           C  
ATOM    378  C   THR A  50      28.734  -0.262 -24.875  1.00 91.81           C  
ATOM    379  CB  THR A  50      29.562   0.207 -27.188  1.00 91.81           C  
ATOM    380  O   THR A  50      27.562   0.070 -24.609  1.00 91.81           O  
ATOM    381  CG2 THR A  50      28.172   0.405 -27.781  1.00 91.81           C  
ATOM    382  OG1 THR A  50      30.500   0.982 -27.953  1.00 91.81           O  
ATOM    383  N   GLN A  51      29.250  -1.418 -24.562  1.00 92.00           N  
ATOM    384  CA  GLN A  51      28.484  -2.320 -23.703  1.00 92.00           C  
ATOM    385  C   GLN A  51      28.203  -1.690 -22.344  1.00 92.00           C  
ATOM    386  CB  GLN A  51      29.219  -3.648 -23.531  1.00 92.00           C  
ATOM    387  O   GLN A  51      27.109  -1.810 -21.812  1.00 92.00           O  
ATOM    388  CG  GLN A  51      29.203  -4.531 -24.781  1.00 92.00           C  
ATOM    389  CD  GLN A  51      30.016  -5.801 -24.609  1.00 92.00           C  
ATOM    390  NE2 GLN A  51      29.875  -6.723 -25.562  1.00 92.00           N  
ATOM    391  OE1 GLN A  51      30.750  -5.953 -23.641  1.00 92.00           O  
ATOM    392  N   LYS A  52      29.188  -1.084 -21.781  1.00 92.25           N  
ATOM    393  CA  LYS A  52      29.016  -0.394 -20.516  1.00 92.25           C  
ATOM    394  C   LYS A  52      28.031   0.764 -20.641  1.00 92.25           C  
ATOM    395  CB  LYS A  52      30.359   0.120 -19.984  1.00 92.25           C  
ATOM    396  O   LYS A  52      27.203   0.980 -19.766  1.00 92.25           O  
ATOM    397  CG  LYS A  52      30.297   0.752 -18.609  1.00 92.25           C  
ATOM    398  CD  LYS A  52      29.875  -0.263 -17.547  1.00 92.25           C  
ATOM    399  CE  LYS A  52      29.859   0.357 -16.156  1.00 92.25           C  
ATOM    400  NZ  LYS A  52      29.469  -0.638 -15.109  1.00 92.25           N  
ATOM    401  N   ALA A  53      28.156   1.577 -21.672  1.00 88.88           N  
ATOM    402  CA  ALA A  53      27.219   2.660 -21.938  1.00 88.88           C  
ATOM    403  C   ALA A  53      25.781   2.133 -22.031  1.00 88.88           C  
ATOM    404  CB  ALA A  53      27.594   3.396 -23.219  1.00 88.88           C  
ATOM    405  O   ALA A  53      24.859   2.738 -21.484  1.00 88.88           O  
ATOM    406  N   LYS A  54      25.625   1.053 -22.766  1.00 87.25           N  
ATOM    407  CA  LYS A  54      24.312   0.421 -22.875  1.00 87.25           C  
ATOM    408  C   LYS A  54      23.781   0.029 -21.500  1.00 87.25           C  
ATOM    409  CB  LYS A  54      24.391  -0.810 -23.781  1.00 87.25           C  
ATOM    410  O   LYS A  54      22.609   0.247 -21.203  1.00 87.25           O  
ATOM    411  CG  LYS A  54      23.031  -1.469 -24.047  1.00 87.25           C  
ATOM    412  CD  LYS A  54      23.156  -2.633 -25.016  1.00 87.25           C  
ATOM    413  CE  LYS A  54      21.812  -3.305 -25.250  1.00 87.25           C  
ATOM    414  NZ  LYS A  54      21.938  -4.453 -26.203  1.00 87.25           N  
ATOM    415  N   SER A  55      24.562  -0.615 -20.672  1.00 80.31           N  
ATOM    416  CA  SER A  55      24.172  -1.008 -19.328  1.00 80.31           C  
ATOM    417  C   SER A  55      23.781   0.204 -18.484  1.00 80.31           C  
ATOM    418  CB  SER A  55      25.312  -1.766 -18.641  1.00 80.31           C  
ATOM    419  O   SER A  55      22.812   0.155 -17.734  1.00 80.31           O  
ATOM    420  OG  SER A  55      26.000  -0.926 -17.719  1.00 80.31           O  
ATOM    421  N   THR A  56      24.516   1.318 -18.578  1.00 81.62           N  
ATOM    422  CA  THR A  56      24.219   2.537 -17.828  1.00 81.62           C  
ATOM    423  C   THR A  56      22.891   3.139 -18.281  1.00 81.62           C  
ATOM    424  CB  THR A  56      25.344   3.578 -18.000  1.00 81.62           C  
ATOM    425  O   THR A  56      22.094   3.600 -17.453  1.00 81.62           O  
ATOM    426  CG2 THR A  56      25.031   4.852 -17.219  1.00 81.62           C  
ATOM    427  OG1 THR A  56      26.578   3.027 -17.516  1.00 81.62           O  
ATOM    428  N   ILE A  57      22.719   3.236 -19.578  1.00 79.94           N  
ATOM    429  CA  ILE A  57      21.453   3.740 -20.125  1.00 79.94           C  
ATOM    430  C   ILE A  57      20.297   2.898 -19.625  1.00 79.94           C  
ATOM    431  CB  ILE A  57      21.484   3.742 -21.672  1.00 79.94           C  
ATOM    432  O   ILE A  57      19.266   3.438 -19.203  1.00 79.94           O  
ATOM    433  CG1 ILE A  57      22.453   4.812 -22.188  1.00 79.94           C  
ATOM    434  CG2 ILE A  57      20.078   3.957 -22.234  1.00 79.94           C  
ATOM    435  CD1 ILE A  57      22.734   4.727 -23.688  1.00 79.94           C  
ATOM    436  N   ASN A  58      20.406   1.645 -19.625  1.00 73.38           N  
ATOM    437  CA  ASN A  58      19.359   0.752 -19.141  1.00 73.38           C  
ATOM    438  C   ASN A  58      19.094   0.961 -17.641  1.00 73.38           C  
ATOM    439  CB  ASN A  58      19.719  -0.707 -19.406  1.00 73.38           C  
ATOM    440  O   ASN A  58      17.938   0.983 -17.219  1.00 73.38           O  
ATOM    441  CG  ASN A  58      19.609  -1.073 -20.875  1.00 73.38           C  
ATOM    442  ND2 ASN A  58      20.281  -2.141 -21.281  1.00 73.38           N  
ATOM    443  OD1 ASN A  58      18.906  -0.403 -21.641  1.00 73.38           O  
ATOM    444  N   LYS A  59      20.188   1.122 -16.891  1.00 73.06           N  
ATOM    445  CA  LYS A  59      20.016   1.405 -15.461  1.00 73.06           C  
ATOM    446  C   LYS A  59      19.375   2.773 -15.242  1.00 73.06           C  
ATOM    447  CB  LYS A  59      21.375   1.340 -14.750  1.00 73.06           C  
ATOM    448  O   LYS A  59      18.578   2.947 -14.312  1.00 73.06           O  
ATOM    449  CG  LYS A  59      21.891  -0.075 -14.531  1.00 73.06           C  
ATOM    450  CD  LYS A  59      23.188  -0.080 -13.734  1.00 73.06           C  
ATOM    451  CE  LYS A  59      23.734  -1.491 -13.555  1.00 73.06           C  
ATOM    452  NZ  LYS A  59      25.047  -1.495 -12.836  1.00 73.06           N  
ATOM    453  N   GLY A  60      19.766   3.711 -16.078  1.00 72.12           N  
ATOM    454  CA  GLY A  60      19.125   5.016 -16.016  1.00 72.12           C  
ATOM    455  C   GLY A  60      17.641   4.961 -16.281  1.00 72.12           C  
ATOM    456  O   GLY A  60      16.859   5.633 -15.617  1.00 72.12           O  
ATOM    457  N   GLU A  61      17.312   4.254 -17.328  1.00 71.31           N  
ATOM    458  CA  GLU A  61      15.898   4.078 -17.641  1.00 71.31           C  
ATOM    459  C   GLU A  61      15.148   3.414 -16.500  1.00 71.31           C  
ATOM    460  CB  GLU A  61      15.742   3.248 -18.922  1.00 71.31           C  
ATOM    461  O   GLU A  61      14.016   3.793 -16.188  1.00 71.31           O  
ATOM    462  CG  GLU A  61      14.312   3.160 -19.438  1.00 71.31           C  
ATOM    463  CD  GLU A  61      14.172   2.330 -20.703  1.00 71.31           C  
ATOM    464  OE1 GLU A  61      13.031   1.979 -21.078  1.00 71.31           O  
ATOM    465  OE2 GLU A  61      15.211   2.031 -21.328  1.00 71.31           O  
ATOM    466  N   GLU A  62      15.766   2.439 -15.914  1.00 68.19           N  
ATOM    467  CA  GLU A  62      15.164   1.737 -14.781  1.00 68.19           C  
ATOM    468  C   GLU A  62      14.953   2.678 -13.602  1.00 68.19           C  
ATOM    469  CB  GLU A  62      16.047   0.554 -14.359  1.00 68.19           C  
ATOM    470  O   GLU A  62      13.938   2.592 -12.906  1.00 68.19           O  
ATOM    471  CG  GLU A  62      15.969  -0.633 -15.305  1.00 68.19           C  
ATOM    472  CD  GLU A  62      16.828  -1.808 -14.867  1.00 68.19           C  
ATOM    473  OE1 GLU A  62      16.828  -2.854 -15.555  1.00 68.19           O  
ATOM    474  OE2 GLU A  62      17.500  -1.682 -13.820  1.00 68.19           O  
ATOM    475  N   THR A  63      15.859   3.592 -13.391  1.00 67.94           N  
ATOM    476  CA  THR A  63      15.773   4.508 -12.258  1.00 67.94           C  
ATOM    477  C   THR A  63      14.852   5.680 -12.586  1.00 67.94           C  
ATOM    478  CB  THR A  63      17.156   5.035 -11.859  1.00 67.94           C  
ATOM    479  O   THR A  63      14.250   6.277 -11.688  1.00 67.94           O  
ATOM    480  CG2 THR A  63      18.031   3.922 -11.289  1.00 67.94           C  
ATOM    481  OG1 THR A  63      17.812   5.594 -13.008  1.00 67.94           O  
ATOM    482  N   ALA A  64      14.750   6.082 -13.836  1.00 71.12           N  
ATOM    483  CA  ALA A  64      13.938   7.227 -14.234  1.00 71.12           C  
ATOM    484  C   ALA A  64      12.461   6.852 -14.305  1.00 71.12           C  
ATOM    485  CB  ALA A  64      14.406   7.773 -15.578  1.00 71.12           C  
ATOM    486  O   ALA A  64      11.586   7.680 -14.039  1.00 71.12           O  
ATOM    487  N   SER A  65      12.211   5.551 -14.609  1.00 75.12           N  
ATOM    488  CA  SER A  65      10.828   5.086 -14.711  1.00 75.12           C  
ATOM    489  C   SER A  65      10.289   4.668 -13.352  1.00 75.12           C  
ATOM    490  CB  SER A  65      10.727   3.918 -15.695  1.00 75.12           C  
ATOM    491  O   SER A  65      11.055   4.344 -12.438  1.00 75.12           O  
ATOM    492  OG  SER A  65      11.031   4.340 -17.016  1.00 75.12           O  
ATOM    493  N   THR A  66       9.000   5.070 -13.102  1.00 81.75           N  
ATOM    494  CA  THR A  66       8.398   4.648 -11.836  1.00 81.75           C  
ATOM    495  C   THR A  66       8.477   3.133 -11.688  1.00 81.75           C  
ATOM    496  CB  THR A  66       6.934   5.109 -11.734  1.00 81.75           C  
ATOM    497  O   THR A  66       8.203   2.393 -12.633  1.00 81.75           O  
ATOM    498  CG2 THR A  66       6.832   6.629 -11.758  1.00 81.75           C  
ATOM    499  OG1 THR A  66       6.195   4.578 -12.844  1.00 81.75           O  
ATOM    500  N   ALA A  67       8.961   2.684 -10.594  1.00 87.75           N  
ATOM    501  CA  ALA A  67       9.078   1.261 -10.289  1.00 87.75           C  
ATOM    502  C   ALA A  67       7.707   0.612 -10.156  1.00 87.75           C  
ATOM    503  CB  ALA A  67       9.891   1.056  -9.008  1.00 87.75           C  
ATOM    504  O   ALA A  67       7.531  -0.564 -10.484  1.00 87.75           O  
ATOM    505  N   LEU A  68       6.762   1.451  -9.820  1.00 93.06           N  
ATOM    506  CA  LEU A  68       5.410   0.955  -9.578  1.00 93.06           C  
ATOM    507  C   LEU A  68       4.383   1.802 -10.320  1.00 93.06           C  
ATOM    508  CB  LEU A  68       5.098   0.950  -8.078  1.00 93.06           C  
ATOM    509  O   LEU A  68       4.613   2.986 -10.578  1.00 93.06           O  
ATOM    510  CG  LEU A  68       5.922  -0.008  -7.219  1.00 93.06           C  
ATOM    511  CD1 LEU A  68       5.789   0.357  -5.742  1.00 93.06           C  
ATOM    512  CD2 LEU A  68       5.492  -1.450  -7.457  1.00 93.06           C  
ATOM    513  N   THR A  69       3.307   1.157 -10.680  1.00 93.25           N  
ATOM    514  CA  THR A  69       2.176   1.869 -11.266  1.00 93.25           C  
ATOM    515  C   THR A  69       0.885   1.533 -10.523  1.00 93.25           C  
ATOM    516  CB  THR A  69       2.014   1.532 -12.758  1.00 93.25           C  
ATOM    517  O   THR A  69       0.741   0.434  -9.984  1.00 93.25           O  
ATOM    518  CG2 THR A  69       3.314   1.773 -13.516  1.00 93.25           C  
ATOM    519  OG1 THR A  69       1.643   0.156 -12.891  1.00 93.25           O  
ATOM    520  N   LEU A  70      -0.030   2.533 -10.430  1.00 94.69           N  
ATOM    521  CA  LEU A  70      -1.345   2.336  -9.828  1.00 94.69           C  
ATOM    522  C   LEU A  70      -2.189   1.385 -10.672  1.00 94.69           C  
ATOM    523  CB  LEU A  70      -2.068   3.678  -9.672  1.00 94.69           C  
ATOM    524  O   LEU A  70      -2.301   1.555 -11.891  1.00 94.69           O  
ATOM    525  CG  LEU A  70      -3.445   3.631  -9.008  1.00 94.69           C  
ATOM    526  CD1 LEU A  70      -3.314   3.209  -7.551  1.00 94.69           C  
ATOM    527  CD2 LEU A  70      -4.141   4.984  -9.125  1.00 94.69           C  
ATOM    528  N   SER A  71      -2.662   0.267 -10.039  1.00 91.69           N  
ATOM    529  CA  SER A  71      -3.496  -0.741 -10.688  1.00 91.69           C  
ATOM    530  C   SER A  71      -4.918  -0.722 -10.133  1.00 91.69           C  
ATOM    531  CB  SER A  71      -2.889  -2.133 -10.508  1.00 91.69           C  
ATOM    532  O   SER A  71      -5.180  -1.269  -9.062  1.00 91.69           O  
ATOM    533  OG  SER A  71      -3.600  -3.094 -11.273  1.00 91.69           O  
ATOM    534  N   GLY A  72      -5.809   0.119 -10.578  1.00 90.12           N  
ATOM    535  CA  GLY A  72      -7.180   0.231 -10.109  1.00 90.12           C  
ATOM    536  C   GLY A  72      -7.492   1.583  -9.500  1.00 90.12           C  
ATOM    537  O   GLY A  72      -6.758   2.549  -9.711  1.00 90.12           O  
ATOM    538  N   SER A  73      -8.586   1.592  -8.773  1.00 93.12           N  
ATOM    539  CA  SER A  73      -9.055   2.820  -8.141  1.00 93.12           C  
ATOM    540  C   SER A  73      -8.562   2.922  -6.699  1.00 93.12           C  
ATOM    541  CB  SER A  73     -10.578   2.891  -8.172  1.00 93.12           C  
ATOM    542  O   SER A  73      -8.227   1.911  -6.078  1.00 93.12           O  
ATOM    543  OG  SER A  73     -11.055   2.912  -9.508  1.00 93.12           O  
ATOM    544  N   VAL A  74      -8.531   4.125  -6.254  1.00 95.44           N  
ATOM    545  CA  VAL A  74      -8.219   4.387  -4.852  1.00 95.44           C  
ATOM    546  C   VAL A  74      -9.508   4.500  -4.047  1.00 95.44           C  
ATOM    547  CB  VAL A  74      -7.371   5.668  -4.688  1.00 95.44           C  
ATOM    548  O   VAL A  74     -10.383   5.301  -4.379  1.00 95.44           O  
ATOM    549  CG1 VAL A  74      -6.969   5.867  -3.229  1.00 95.44           C  
ATOM    550  CG2 VAL A  74      -6.133   5.605  -5.582  1.00 95.44           C  
ATOM    551  N   LEU A  75      -9.547   3.668  -3.080  1.00 95.44           N  
ATOM    552  CA  LEU A  75     -10.742   3.646  -2.250  1.00 95.44           C  
ATOM    553  C   LEU A  75     -10.484   4.309  -0.902  1.00 95.44           C  
ATOM    554  CB  LEU A  75     -11.227   2.207  -2.041  1.00 95.44           C  
ATOM    555  O   LEU A  75      -9.406   4.145  -0.323  1.00 95.44           O  
ATOM    556  CG  LEU A  75     -11.453   1.378  -3.305  1.00 95.44           C  
ATOM    557  CD1 LEU A  75     -11.930  -0.024  -2.939  1.00 95.44           C  
ATOM    558  CD2 LEU A  75     -12.461   2.068  -4.223  1.00 95.44           C  
ATOM    559  N   TYR A  76     -11.516   5.027  -0.456  1.00 95.25           N  
ATOM    560  CA  TYR A  76     -11.453   5.762   0.802  1.00 95.25           C  
ATOM    561  C   TYR A  76     -12.664   5.461   1.672  1.00 95.25           C  
ATOM    562  CB  TYR A  76     -11.359   7.270   0.542  1.00 95.25           C  
ATOM    563  O   TYR A  76     -13.812   5.594   1.225  1.00 95.25           O  
ATOM    564  CG  TYR A  76     -11.344   8.102   1.800  1.00 95.25           C  
ATOM    565  CD1 TYR A  76     -12.188   9.203   1.943  1.00 95.25           C  
ATOM    566  CD2 TYR A  76     -10.477   7.797   2.846  1.00 95.25           C  
ATOM    567  CE1 TYR A  76     -12.172   9.977   3.100  1.00 95.25           C  
ATOM    568  CE2 TYR A  76     -10.453   8.562   4.008  1.00 95.25           C  
ATOM    569  OH  TYR A  76     -11.289  10.406   5.273  1.00 95.25           O  
ATOM    570  CZ  TYR A  76     -11.305   9.648   4.125  1.00 95.25           C  
ATOM    571  N   ALA A  77     -12.352   5.066   2.959  1.00 95.06           N  
ATOM    572  CA  ALA A  77     -13.445   4.691   3.848  1.00 95.06           C  
ATOM    573  C   ALA A  77     -13.578   5.676   5.008  1.00 95.06           C  
ATOM    574  CB  ALA A  77     -13.242   3.273   4.379  1.00 95.06           C  
ATOM    575  O   ALA A  77     -12.586   5.988   5.676  1.00 95.06           O  
ATOM    576  N   VAL A  78     -14.906   6.059   5.199  1.00 95.00           N  
ATOM    577  CA  VAL A  78     -15.219   6.988   6.285  1.00 95.00           C  
ATOM    578  C   VAL A  78     -16.469   6.520   7.020  1.00 95.00           C  
ATOM    579  CB  VAL A  78     -15.406   8.430   5.762  1.00 95.00           C  
ATOM    580  O   VAL A  78     -17.188   5.633   6.543  1.00 95.00           O  
ATOM    581  CG1 VAL A  78     -14.117   8.945   5.129  1.00 95.00           C  
ATOM    582  CG2 VAL A  78     -16.562   8.484   4.758  1.00 95.00           C  
ATOM    583  N   ASN A  79     -16.688   7.105   8.188  1.00 93.69           N  
ATOM    584  CA  ASN A  79     -17.938   6.848   8.898  1.00 93.69           C  
ATOM    585  C   ASN A  79     -19.094   7.688   8.336  1.00 93.69           C  
ATOM    586  CB  ASN A  79     -17.781   7.109  10.398  1.00 93.69           C  
ATOM    587  O   ASN A  79     -19.203   8.875   8.664  1.00 93.69           O  
ATOM    588  CG  ASN A  79     -17.828   8.586  10.742  1.00 93.69           C  
ATOM    589  ND2 ASN A  79     -18.484   8.914  11.844  1.00 93.69           N  
ATOM    590  OD1 ASN A  79     -17.266   9.422  10.023  1.00 93.69           O  
ATOM    591  N   TYR A  80     -19.766   7.047   7.438  1.00 89.00           N  
ATOM    592  CA  TYR A  80     -20.922   7.625   6.746  1.00 89.00           C  
ATOM    593  C   TYR A  80     -22.219   7.285   7.469  1.00 89.00           C  
ATOM    594  CB  TYR A  80     -20.969   7.129   5.301  1.00 89.00           C  
ATOM    595  O   TYR A  80     -22.375   6.168   7.965  1.00 89.00           O  
ATOM    596  CG  TYR A  80     -22.109   7.734   4.496  1.00 89.00           C  
ATOM    597  CD1 TYR A  80     -23.344   7.113   4.430  1.00 89.00           C  
ATOM    598  CD2 TYR A  80     -21.922   8.930   3.805  1.00 89.00           C  
ATOM    599  CE1 TYR A  80     -24.391   7.668   3.691  1.00 89.00           C  
ATOM    600  CE2 TYR A  80     -22.953   9.492   3.062  1.00 89.00           C  
ATOM    601  OH  TYR A  80     -25.203   9.406   2.279  1.00 89.00           O  
ATOM    602  CZ  TYR A  80     -24.188   8.852   3.012  1.00 89.00           C  
ATOM    603  N   PRO A  81     -23.141   8.320   7.520  1.00 89.75           N  
ATOM    604  CA  PRO A  81     -23.188   9.656   6.918  1.00 89.75           C  
ATOM    605  C   PRO A  81     -22.656  10.742   7.848  1.00 89.75           C  
ATOM    606  CB  PRO A  81     -24.672   9.867   6.637  1.00 89.75           C  
ATOM    607  O   PRO A  81     -22.609  11.914   7.473  1.00 89.75           O  
ATOM    608  CG  PRO A  81     -25.375   9.102   7.711  1.00 89.75           C  
ATOM    609  CD  PRO A  81     -24.547   7.891   8.055  1.00 89.75           C  
ATOM    610  N   SER A  82     -22.203  10.320   9.102  1.00 90.50           N  
ATOM    611  CA  SER A  82     -21.766  11.344  10.047  1.00 90.50           C  
ATOM    612  C   SER A  82     -20.469  12.000   9.594  1.00 90.50           C  
ATOM    613  CB  SER A  82     -21.578  10.734  11.438  1.00 90.50           C  
ATOM    614  O   SER A  82     -20.234  13.180   9.867  1.00 90.50           O  
ATOM    615  OG  SER A  82     -20.578   9.727  11.414  1.00 90.50           O  
ATOM    616  N   ASN A  83     -19.609  11.273   8.859  1.00 89.31           N  
ATOM    617  CA  ASN A  83     -18.328  11.727   8.312  1.00 89.31           C  
ATOM    618  C   ASN A  83     -17.484  12.406   9.383  1.00 89.31           C  
ATOM    619  CB  ASN A  83     -18.562  12.672   7.133  1.00 89.31           C  
ATOM    620  O   ASN A  83     -16.938  13.492   9.156  1.00 89.31           O  
ATOM    621  CG  ASN A  83     -19.234  11.992   5.957  1.00 89.31           C  
ATOM    622  ND2 ASN A  83     -19.875  12.773   5.102  1.00 89.31           N  
ATOM    623  OD1 ASN A  83     -19.172  10.766   5.824  1.00 89.31           O  
ATOM    624  N   THR A  84     -17.297  11.758  10.453  1.00 91.81           N  
ATOM    625  CA  THR A  84     -16.516  12.328  11.547  1.00 91.81           C  
ATOM    626  C   THR A  84     -15.180  11.594  11.695  1.00 91.81           C  
ATOM    627  CB  THR A  84     -17.281  12.266  12.875  1.00 91.81           C  
ATOM    628  O   THR A  84     -14.258  12.109  12.328  1.00 91.81           O  
ATOM    629  CG2 THR A  84     -18.547  13.125  12.820  1.00 91.81           C  
ATOM    630  OG1 THR A  84     -17.656  10.906  13.141  1.00 91.81           O  
ATOM    631  N   ARG A  85     -15.102  10.438  10.992  1.00 93.50           N  
ATOM    632  CA  ARG A  85     -13.891   9.625  11.117  1.00 93.50           C  
ATOM    633  C   ARG A  85     -13.500   9.023   9.773  1.00 93.50           C  
ATOM    634  CB  ARG A  85     -14.094   8.523  12.156  1.00 93.50           C  
ATOM    635  O   ARG A  85     -14.359   8.656   8.977  1.00 93.50           O  
ATOM    636  CG  ARG A  85     -14.250   9.039  13.578  1.00 93.50           C  
ATOM    637  CD  ARG A  85     -14.359   7.895  14.578  1.00 93.50           C  
ATOM    638  NE  ARG A  85     -14.383   8.383  15.953  1.00 93.50           N  
ATOM    639  NH1 ARG A  85     -14.867   6.332  16.891  1.00 93.50           N  
ATOM    640  NH2 ARG A  85     -14.625   8.180  18.234  1.00 93.50           N  
ATOM    641  CZ  ARG A  85     -14.625   7.633  17.031  1.00 93.50           C  
ATOM    642  N   SER A  86     -12.180   8.953   9.625  1.00 95.31           N  
ATOM    643  CA  SER A  86     -11.625   8.234   8.477  1.00 95.31           C  
ATOM    644  C   SER A  86     -11.062   6.883   8.906  1.00 95.31           C  
ATOM    645  CB  SER A  86     -10.539   9.062   7.797  1.00 95.31           C  
ATOM    646  O   SER A  86     -10.383   6.781   9.930  1.00 95.31           O  
ATOM    647  OG  SER A  86     -11.070  10.273   7.289  1.00 95.31           O  
ATOM    648  N   TYR A  87     -11.414   5.863   8.117  1.00 96.19           N  
ATOM    649  CA  TYR A  87     -11.031   4.516   8.516  1.00 96.19           C  
ATOM    650  C   TYR A  87      -9.781   4.059   7.766  1.00 96.19           C  
ATOM    651  CB  TYR A  87     -12.180   3.531   8.258  1.00 96.19           C  
ATOM    652  O   TYR A  87      -8.758   3.756   8.383  1.00 96.19           O  
ATOM    653  CG  TYR A  87     -13.438   3.855   9.023  1.00 96.19           C  
ATOM    654  CD1 TYR A  87     -13.375   4.457  10.281  1.00 96.19           C  
ATOM    655  CD2 TYR A  87     -14.688   3.559   8.500  1.00 96.19           C  
ATOM    656  CE1 TYR A  87     -14.531   4.754  10.992  1.00 96.19           C  
ATOM    657  CE2 TYR A  87     -15.852   3.852   9.203  1.00 96.19           C  
ATOM    658  OH  TYR A  87     -16.906   4.742  11.148  1.00 96.19           O  
ATOM    659  CZ  TYR A  87     -15.766   4.449  10.445  1.00 96.19           C  
ATOM    660  N   TRP A  88      -9.734   4.078   6.492  1.00 97.31           N  
ATOM    661  CA  TRP A  88      -8.602   3.555   5.734  1.00 97.31           C  
ATOM    662  C   TRP A  88      -8.664   4.004   4.277  1.00 97.31           C  
ATOM    663  CB  TRP A  88      -8.562   2.025   5.809  1.00 97.31           C  
ATOM    664  O   TRP A  88      -9.695   4.504   3.822  1.00 97.31           O  
ATOM    665  CG  TRP A  88      -9.891   1.372   5.559  1.00 97.31           C  
ATOM    666  CD1 TRP A  88     -10.750   0.870   6.500  1.00 97.31           C  
ATOM    667  CD2 TRP A  88     -10.508   1.146   4.289  1.00 97.31           C  
ATOM    668  CE2 TRP A  88     -11.742   0.501   4.531  1.00 97.31           C  
ATOM    669  CE3 TRP A  88     -10.141   1.426   2.967  1.00 97.31           C  
ATOM    670  NE1 TRP A  88     -11.867   0.345   5.887  1.00 97.31           N  
ATOM    671  CH2 TRP A  88     -12.219   0.418   2.217  1.00 97.31           C  
ATOM    672  CZ2 TRP A  88     -12.609   0.132   3.500  1.00 97.31           C  
ATOM    673  CZ3 TRP A  88     -11.000   1.058   1.941  1.00 97.31           C  
ATOM    674  N   ILE A  89      -7.586   3.982   3.617  1.00 97.44           N  
ATOM    675  CA  ILE A  89      -7.418   4.102   2.172  1.00 97.44           C  
ATOM    676  C   ILE A  89      -6.832   2.807   1.612  1.00 97.44           C  
ATOM    677  CB  ILE A  89      -6.516   5.301   1.806  1.00 97.44           C  
ATOM    678  O   ILE A  89      -5.914   2.229   2.199  1.00 97.44           O  
ATOM    679  CG1 ILE A  89      -7.215   6.621   2.156  1.00 97.44           C  
ATOM    680  CG2 ILE A  89      -6.141   5.258   0.322  1.00 97.44           C  
ATOM    681  CD1 ILE A  89      -6.348   7.855   1.947  1.00 97.44           C  
ATOM    682  N   TYR A  90      -7.418   2.385   0.514  1.00 97.00           N  
ATOM    683  CA  TYR A  90      -6.977   1.145  -0.115  1.00 97.00           C  
ATOM    684  C   TYR A  90      -6.793   1.329  -1.616  1.00 97.00           C  
ATOM    685  CB  TYR A  90      -7.984   0.020   0.153  1.00 97.00           C  
ATOM    686  O   TYR A  90      -7.613   1.976  -2.273  1.00 97.00           O  
ATOM    687  CG  TYR A  90      -7.863  -1.142  -0.803  1.00 97.00           C  
ATOM    688  CD1 TYR A  90      -8.773  -1.303  -1.850  1.00 97.00           C  
ATOM    689  CD2 TYR A  90      -6.848  -2.080  -0.664  1.00 97.00           C  
ATOM    690  CE1 TYR A  90      -8.664  -2.373  -2.732  1.00 97.00           C  
ATOM    691  CE2 TYR A  90      -6.734  -3.154  -1.540  1.00 97.00           C  
ATOM    692  OH  TYR A  90      -7.539  -4.352  -3.441  1.00 97.00           O  
ATOM    693  CZ  TYR A  90      -7.645  -3.291  -2.570  1.00 97.00           C  
ATOM    694  N   PHE A  91      -5.730   0.785  -2.148  1.00 97.19           N  
ATOM    695  CA  PHE A  91      -5.480   0.764  -3.586  1.00 97.19           C  
ATOM    696  C   PHE A  91      -4.504  -0.345  -3.949  1.00 97.19           C  
ATOM    697  CB  PHE A  91      -4.941   2.117  -4.059  1.00 97.19           C  
ATOM    698  O   PHE A  91      -3.896  -0.960  -3.070  1.00 97.19           O  
ATOM    699  CG  PHE A  91      -3.676   2.541  -3.367  1.00 97.19           C  
ATOM    700  CD1 PHE A  91      -3.723   3.229  -2.160  1.00 97.19           C  
ATOM    701  CD2 PHE A  91      -2.436   2.254  -3.924  1.00 97.19           C  
ATOM    702  CE1 PHE A  91      -2.553   3.623  -1.518  1.00 97.19           C  
ATOM    703  CE2 PHE A  91      -1.262   2.645  -3.287  1.00 97.19           C  
ATOM    704  CZ  PHE A  91      -1.322   3.330  -2.086  1.00 97.19           C  
ATOM    705  N   THR A  92      -4.387  -0.593  -5.234  1.00 96.31           N  
ATOM    706  CA  THR A  92      -3.496  -1.650  -5.699  1.00 96.31           C  
ATOM    707  C   THR A  92      -2.420  -1.086  -6.621  1.00 96.31           C  
ATOM    708  CB  THR A  92      -4.277  -2.756  -6.434  1.00 96.31           C  
ATOM    709  O   THR A  92      -2.674  -0.141  -7.375  1.00 96.31           O  
ATOM    710  CG2 THR A  92      -5.289  -3.420  -5.508  1.00 96.31           C  
ATOM    711  OG1 THR A  92      -4.969  -2.184  -7.547  1.00 96.31           O  
ATOM    712  N   VAL A  93      -1.225  -1.679  -6.512  1.00 95.12           N  
ATOM    713  CA  VAL A  93      -0.104  -1.276  -7.355  1.00 95.12           C  
ATOM    714  C   VAL A  93       0.500  -2.504  -8.031  1.00 95.12           C  
ATOM    715  CB  VAL A  93       0.978  -0.530  -6.543  1.00 95.12           C  
ATOM    716  O   VAL A  93       0.312  -3.633  -7.570  1.00 95.12           O  
ATOM    717  CG1 VAL A  93       0.421   0.772  -5.969  1.00 95.12           C  
ATOM    718  CG2 VAL A  93       1.517  -1.422  -5.426  1.00 95.12           C  
ATOM    719  N   SER A  94       1.200  -2.176  -9.148  1.00 93.06           N  
ATOM    720  CA  SER A  94       1.933  -3.201  -9.883  1.00 93.06           C  
ATOM    721  C   SER A  94       3.285  -2.680 -10.359  1.00 93.06           C  
ATOM    722  CB  SER A  94       1.114  -3.688 -11.086  1.00 93.06           C  
ATOM    723  O   SER A  94       3.436  -1.487 -10.633  1.00 93.06           O  
ATOM    724  OG  SER A  94      -0.109  -4.262 -10.656  1.00 93.06           O  
ATOM    725  N   PRO A  95       4.223  -3.668 -10.320  1.00 91.75           N  
ATOM    726  CA  PRO A  95       5.449  -3.225 -10.992  1.00 91.75           C  
ATOM    727  C   PRO A  95       5.191  -2.662 -12.391  1.00 91.75           C  
ATOM    728  CB  PRO A  95       6.289  -4.500 -11.062  1.00 91.75           C  
ATOM    729  O   PRO A  95       4.398  -3.225 -13.148  1.00 91.75           O  
ATOM    730  CG  PRO A  95       5.832  -5.324  -9.898  1.00 91.75           C  
ATOM    731  CD  PRO A  95       4.352  -5.145  -9.742  1.00 91.75           C  
ATOM    732  N   SER A  96       5.750  -1.536 -12.664  1.00 90.88           N  
ATOM    733  CA  SER A  96       5.551  -0.870 -13.953  1.00 90.88           C  
ATOM    734  C   SER A  96       6.051  -1.735 -15.102  1.00 90.88           C  
ATOM    735  CB  SER A  96       6.270   0.480 -13.969  1.00 90.88           C  
ATOM    736  O   SER A  96       6.836  -2.662 -14.898  1.00 90.88           O  
ATOM    737  OG  SER A  96       5.723   1.354 -13.000  1.00 90.88           O  
ATOM    738  N   SER A  97       5.586  -1.424 -16.281  1.00 85.94           N  
ATOM    739  CA  SER A  97       6.008  -2.145 -17.469  1.00 85.94           C  
ATOM    740  C   SER A  97       7.516  -2.049 -17.672  1.00 85.94           C  
ATOM    741  CB  SER A  97       5.289  -1.602 -18.703  1.00 85.94           C  
ATOM    742  O   SER A  97       8.094  -0.963 -17.578  1.00 85.94           O  
ATOM    743  OG  SER A  97       5.672  -2.320 -19.875  1.00 85.94           O  
ATOM    744  N   GLY A  98       8.172  -3.137 -17.875  1.00 83.00           N  
ATOM    745  CA  GLY A  98       9.617  -3.154 -18.078  1.00 83.00           C  
ATOM    746  C   GLY A  98      10.391  -3.432 -16.812  1.00 83.00           C  
ATOM    747  O   GLY A  98      11.609  -3.643 -16.859  1.00 83.00           O  
ATOM    748  N   VAL A  99       9.742  -3.377 -15.703  1.00 84.19           N  
ATOM    749  CA  VAL A  99      10.359  -3.676 -14.414  1.00 84.19           C  
ATOM    750  C   VAL A  99      10.133  -5.145 -14.055  1.00 84.19           C  
ATOM    751  CB  VAL A  99       9.797  -2.766 -13.289  1.00 84.19           C  
ATOM    752  O   VAL A  99       8.992  -5.621 -14.062  1.00 84.19           O  
ATOM    753  CG1 VAL A  99      10.414  -3.133 -11.945  1.00 84.19           C  
ATOM    754  CG2 VAL A  99      10.062  -1.297 -13.617  1.00 84.19           C  
ATOM    755  N   SER A 100      11.297  -5.855 -13.875  1.00 85.62           N  
ATOM    756  CA  SER A 100      11.180  -7.293 -13.648  1.00 85.62           C  
ATOM    757  C   SER A 100      10.578  -7.594 -12.281  1.00 85.62           C  
ATOM    758  CB  SER A 100      12.547  -7.965 -13.773  1.00 85.62           C  
ATOM    759  O   SER A 100       9.797  -8.539 -12.133  1.00 85.62           O  
ATOM    760  OG  SER A 100      13.477  -7.395 -12.867  1.00 85.62           O  
ATOM    761  N   SER A 101      11.039  -6.793 -11.266  1.00 87.00           N  
ATOM    762  CA  SER A 101      10.539  -6.992  -9.906  1.00 87.00           C  
ATOM    763  C   SER A 101      10.820  -5.770  -9.031  1.00 87.00           C  
ATOM    764  CB  SER A 101      11.180  -8.234  -9.273  1.00 87.00           C  
ATOM    765  O   SER A 101      11.688  -4.961  -9.352  1.00 87.00           O  
ATOM    766  OG  SER A 101      12.586  -8.062  -9.148  1.00 87.00           O  
ATOM    767  N   VAL A 102       9.977  -5.668  -8.008  1.00 89.81           N  
ATOM    768  CA  VAL A 102      10.141  -4.578  -7.051  1.00 89.81           C  
ATOM    769  C   VAL A 102      10.117  -5.133  -5.625  1.00 89.81           C  
ATOM    770  CB  VAL A 102       9.047  -3.498  -7.219  1.00 89.81           C  
ATOM    771  O   VAL A 102       9.242  -5.922  -5.277  1.00 89.81           O  
ATOM    772  CG1 VAL A 102       9.219  -2.389  -6.184  1.00 89.81           C  
ATOM    773  CG2 VAL A 102       9.086  -2.924  -8.633  1.00 89.81           C  
ATOM    774  N   GLU A 103      11.188  -4.785  -4.879  1.00 91.25           N  
ATOM    775  CA  GLU A 103      11.203  -5.164  -3.471  1.00 91.25           C  
ATOM    776  C   GLU A 103      10.320  -4.234  -2.637  1.00 91.25           C  
ATOM    777  CB  GLU A 103      12.633  -5.156  -2.930  1.00 91.25           C  
ATOM    778  O   GLU A 103      10.531  -3.021  -2.623  1.00 91.25           O  
ATOM    779  CG  GLU A 103      12.742  -5.527  -1.458  1.00 91.25           C  
ATOM    780  CD  GLU A 103      12.523  -7.012  -1.197  1.00 91.25           C  
ATOM    781  OE1 GLU A 103      11.891  -7.363  -0.176  1.00 91.25           O  
ATOM    782  OE2 GLU A 103      12.992  -7.828  -2.021  1.00 91.25           O  
ATOM    783  N   LEU A 104       9.367  -4.871  -1.926  1.00 92.25           N  
ATOM    784  CA  LEU A 104       8.430  -4.090  -1.125  1.00 92.25           C  
ATOM    785  C   LEU A 104       8.531  -4.465   0.349  1.00 92.25           C  
ATOM    786  CB  LEU A 104       6.996  -4.293  -1.622  1.00 92.25           C  
ATOM    787  O   LEU A 104       7.512  -4.742   0.993  1.00 92.25           O  
ATOM    788  CG  LEU A 104       6.680  -3.766  -3.021  1.00 92.25           C  
ATOM    789  CD1 LEU A 104       5.289  -4.211  -3.455  1.00 92.25           C  
ATOM    790  CD2 LEU A 104       6.801  -2.246  -3.061  1.00 92.25           C  
ATOM    791  N   SER A 105       9.711  -4.508   0.845  1.00 93.62           N  
ATOM    792  CA  SER A 105       9.953  -4.727   2.268  1.00 93.62           C  
ATOM    793  C   SER A 105       9.906  -3.418   3.045  1.00 93.62           C  
ATOM    794  CB  SER A 105      11.305  -5.410   2.484  1.00 93.62           C  
ATOM    795  O   SER A 105      10.453  -2.406   2.598  1.00 93.62           O  
ATOM    796  OG  SER A 105      11.648  -5.426   3.859  1.00 93.62           O  
ATOM    797  N   PRO A 106       9.227  -3.500   4.191  1.00 94.38           N  
ATOM    798  CA  PRO A 106       9.180  -2.273   4.992  1.00 94.38           C  
ATOM    799  C   PRO A 106      10.570  -1.767   5.375  1.00 94.38           C  
ATOM    800  CB  PRO A 106       8.391  -2.693   6.234  1.00 94.38           C  
ATOM    801  O   PRO A 106      10.727  -0.599   5.738  1.00 94.38           O  
ATOM    802  CG  PRO A 106       7.562  -3.854   5.785  1.00 94.38           C  
ATOM    803  CD  PRO A 106       8.336  -4.625   4.758  1.00 94.38           C  
ATOM    804  N   THR A 107      11.625  -2.537   5.191  1.00 93.69           N  
ATOM    805  CA  THR A 107      12.992  -2.148   5.523  1.00 93.69           C  
ATOM    806  C   THR A 107      13.602  -1.302   4.406  1.00 93.69           C  
ATOM    807  CB  THR A 107      13.883  -3.381   5.777  1.00 93.69           C  
ATOM    808  O   THR A 107      14.453  -0.450   4.660  1.00 93.69           O  
ATOM    809  CG2 THR A 107      15.281  -2.971   6.219  1.00 93.69           C  
ATOM    810  OG1 THR A 107      13.281  -4.188   6.801  1.00 93.69           O  
ATOM    811  N   THR A 108      13.109  -1.486   3.213  1.00 93.00           N  
ATOM    812  CA  THR A 108      13.734  -0.809   2.084  1.00 93.00           C  
ATOM    813  C   THR A 108      12.727   0.100   1.376  1.00 93.00           C  
ATOM    814  CB  THR A 108      14.312  -1.819   1.077  1.00 93.00           C  
ATOM    815  O   THR A 108      13.109   0.899   0.517  1.00 93.00           O  
ATOM    816  CG2 THR A 108      15.406  -2.666   1.717  1.00 93.00           C  
ATOM    817  OG1 THR A 108      13.266  -2.682   0.618  1.00 93.00           O  
ATOM    818  N   THR A 109      11.453  -0.046   1.689  1.00 94.94           N  
ATOM    819  CA  THR A 109      10.398   0.725   1.036  1.00 94.94           C  
ATOM    820  C   THR A 109       9.672   1.612   2.043  1.00 94.94           C  
ATOM    821  CB  THR A 109       9.383  -0.197   0.334  1.00 94.94           C  
ATOM    822  O   THR A 109       9.484   1.224   3.197  1.00 94.94           O  
ATOM    823  CG2 THR A 109       8.312   0.613  -0.389  1.00 94.94           C  
ATOM    824  OG1 THR A 109      10.070  -1.018  -0.618  1.00 94.94           O  
ATOM    825  N   ALA A 110       9.328   2.787   1.526  1.00 97.00           N  
ATOM    826  CA  ALA A 110       8.625   3.711   2.408  1.00 97.00           C  
ATOM    827  C   ALA A 110       7.309   4.172   1.782  1.00 97.00           C  
ATOM    828  CB  ALA A 110       9.508   4.914   2.734  1.00 97.00           C  
ATOM    829  O   ALA A 110       7.223   4.336   0.563  1.00 97.00           O  
ATOM    830  N   ILE A 111       6.289   4.273   2.613  1.00 98.06           N  
ATOM    831  CA  ILE A 111       5.016   4.863   2.215  1.00 98.06           C  
ATOM    832  C   ILE A 111       4.723   6.094   3.070  1.00 98.06           C  
ATOM    833  CB  ILE A 111       3.861   3.842   2.330  1.00 98.06           C  
ATOM    834  O   ILE A 111       4.695   6.008   4.301  1.00 98.06           O  
ATOM    835  CG1 ILE A 111       4.125   2.633   1.425  1.00 98.06           C  
ATOM    836  CG2 ILE A 111       2.521   4.500   1.985  1.00 98.06           C  
ATOM    837  CD1 ILE A 111       3.072   1.537   1.534  1.00 98.06           C  
ATOM    838  N   SER A 112       4.473   7.227   2.355  1.00 97.75           N  
ATOM    839  CA  SER A 112       4.180   8.477   3.043  1.00 97.75           C  
ATOM    840  C   SER A 112       2.789   8.992   2.688  1.00 97.75           C  
ATOM    841  CB  SER A 112       5.227   9.539   2.697  1.00 97.75           C  
ATOM    842  O   SER A 112       2.297   8.750   1.584  1.00 97.75           O  
ATOM    843  OG  SER A 112       6.523   9.102   3.064  1.00 97.75           O  
ATOM    844  N   PHE A 113       2.211   9.586   3.609  1.00 97.88           N  
ATOM    845  CA  PHE A 113       0.883  10.164   3.451  1.00 97.88           C  
ATOM    846  C   PHE A 113       0.896  11.648   3.793  1.00 97.88           C  
ATOM    847  CB  PHE A 113      -0.132   9.430   4.336  1.00 97.88           C  
ATOM    848  O   PHE A 113       1.407  12.047   4.844  1.00 97.88           O  
ATOM    849  CG  PHE A 113      -1.509  10.039   4.309  1.00 97.88           C  
ATOM    850  CD1 PHE A 113      -1.886  10.984   5.254  1.00 97.88           C  
ATOM    851  CD2 PHE A 113      -2.428   9.664   3.336  1.00 97.88           C  
ATOM    852  CE1 PHE A 113      -3.160  11.547   5.234  1.00 97.88           C  
ATOM    853  CE2 PHE A 113      -3.701  10.227   3.307  1.00 97.88           C  
ATOM    854  CZ  PHE A 113      -4.066  11.164   4.258  1.00 97.88           C  
ATOM    855  N   THR A 114       0.273  12.445   2.832  1.00 96.81           N  
ATOM    856  CA  THR A 114       0.238  13.883   3.059  1.00 96.81           C  
ATOM    857  C   THR A 114      -1.141  14.453   2.730  1.00 96.81           C  
ATOM    858  CB  THR A 114       1.306  14.609   2.215  1.00 96.81           C  
ATOM    859  O   THR A 114      -1.734  14.102   1.708  1.00 96.81           O  
ATOM    860  CG2 THR A 114       1.345  16.094   2.537  1.00 96.81           C  
ATOM    861  OG1 THR A 114       2.592  14.039   2.492  1.00 96.81           O  
ATOM    862  N   ALA A 115      -1.661  15.195   3.631  1.00 94.88           N  
ATOM    863  CA  ALA A 115      -2.818  16.062   3.443  1.00 94.88           C  
ATOM    864  C   ALA A 115      -2.467  17.516   3.758  1.00 94.88           C  
ATOM    865  CB  ALA A 115      -3.980  15.602   4.316  1.00 94.88           C  
ATOM    866  O   ALA A 115      -2.596  17.953   4.902  1.00 94.88           O  
ATOM    867  N   SER A 116      -2.098  18.312   2.771  1.00 89.44           N  
ATOM    868  CA  SER A 116      -1.464  19.609   2.914  1.00 89.44           C  
ATOM    869  C   SER A 116      -2.457  20.656   3.412  1.00 89.44           C  
ATOM    870  CB  SER A 116      -0.859  20.062   1.584  1.00 89.44           C  
ATOM    871  O   SER A 116      -2.104  21.531   4.219  1.00 89.44           O  
ATOM    872  OG  SER A 116       0.165  19.172   1.170  1.00 89.44           O  
ATOM    873  N   THR A 117      -3.686  20.516   3.008  1.00 89.31           N  
ATOM    874  CA  THR A 117      -4.699  21.484   3.402  1.00 89.31           C  
ATOM    875  C   THR A 117      -4.926  21.453   4.910  1.00 89.31           C  
ATOM    876  CB  THR A 117      -6.035  21.234   2.676  1.00 89.31           C  
ATOM    877  O   THR A 117      -5.219  22.484   5.527  1.00 89.31           O  
ATOM    878  CG2 THR A 117      -7.078  22.281   3.057  1.00 89.31           C  
ATOM    879  OG1 THR A 117      -5.816  21.281   1.261  1.00 89.31           O  
ATOM    880  N   GLU A 118      -4.672  20.250   5.512  1.00 89.88           N  
ATOM    881  CA  GLU A 118      -4.863  20.078   6.949  1.00 89.88           C  
ATOM    882  C   GLU A 118      -3.537  20.172   7.695  1.00 89.88           C  
ATOM    883  CB  GLU A 118      -5.535  18.734   7.238  1.00 89.88           C  
ATOM    884  O   GLU A 118      -3.498  20.031   8.922  1.00 89.88           O  
ATOM    885  CG  GLU A 118      -6.930  18.594   6.641  1.00 89.88           C  
ATOM    886  CD  GLU A 118      -7.996  19.328   7.445  1.00 89.88           C  
ATOM    887  OE1 GLU A 118      -9.094  19.578   6.902  1.00 89.88           O  
ATOM    888  OE2 GLU A 118      -7.730  19.656   8.625  1.00 89.88           O  
ATOM    889  N   GLY A 119      -2.473  20.359   6.969  1.00 92.19           N  
ATOM    890  CA  GLY A 119      -1.148  20.438   7.566  1.00 92.19           C  
ATOM    891  C   GLY A 119      -0.665  19.094   8.109  1.00 92.19           C  
ATOM    892  O   GLY A 119       0.053  19.047   9.109  1.00 92.19           O  
ATOM    893  N   ILE A 120      -1.137  18.031   7.547  1.00 94.88           N  
ATOM    894  CA  ILE A 120      -0.804  16.688   8.000  1.00 94.88           C  
ATOM    895  C   ILE A 120       0.234  16.078   7.070  1.00 94.88           C  
ATOM    896  CB  ILE A 120      -2.059  15.797   8.078  1.00 94.88           C  
ATOM    897  O   ILE A 120       0.085  16.125   5.848  1.00 94.88           O  
ATOM    898  CG1 ILE A 120      -3.047  16.344   9.117  1.00 94.88           C  
ATOM    899  CG2 ILE A 120      -1.670  14.352   8.406  1.00 94.88           C  
ATOM    900  CD1 ILE A 120      -4.438  15.727   9.031  1.00 94.88           C  
ATOM    901  N   ALA A 121       1.315  15.602   7.691  1.00 96.12           N  
ATOM    902  CA  ALA A 121       2.342  14.883   6.938  1.00 96.12           C  
ATOM    903  C   ALA A 121       2.932  13.742   7.762  1.00 96.12           C  
ATOM    904  CB  ALA A 121       3.443  15.844   6.496  1.00 96.12           C  
ATOM    905  O   ALA A 121       3.521  13.977   8.820  1.00 96.12           O  
ATOM    906  N   TYR A 122       2.676  12.523   7.277  1.00 95.94           N  
ATOM    907  CA  TYR A 122       3.279  11.336   7.867  1.00 95.94           C  
ATOM    908  C   TYR A 122       4.336  10.742   6.941  1.00 95.94           C  
ATOM    909  CB  TYR A 122       2.207  10.281   8.180  1.00 95.94           C  
ATOM    910  O   TYR A 122       4.066  10.492   5.766  1.00 95.94           O  
ATOM    911  CG  TYR A 122       1.405  10.578   9.422  1.00 95.94           C  
ATOM    912  CD1 TYR A 122       1.579   9.828  10.578  1.00 95.94           C  
ATOM    913  CD2 TYR A 122       0.472  11.609   9.438  1.00 95.94           C  
ATOM    914  CE1 TYR A 122       0.841  10.102  11.727  1.00 95.94           C  
ATOM    915  CE2 TYR A 122      -0.271  11.891  10.578  1.00 95.94           C  
ATOM    916  OH  TYR A 122      -0.812  11.406  12.852  1.00 95.94           O  
ATOM    917  CZ  TYR A 122      -0.079  11.133  11.719  1.00 95.94           C  
ATOM    918  N   SER A 123       5.457  10.641   7.574  1.00 94.88           N  
ATOM    919  CA  SER A 123       6.543  10.047   6.801  1.00 94.88           C  
ATOM    920  C   SER A 123       6.734   8.570   7.156  1.00 94.88           C  
ATOM    921  CB  SER A 123       7.848  10.805   7.035  1.00 94.88           C  
ATOM    922  O   SER A 123       6.684   8.203   8.328  1.00 94.88           O  
ATOM    923  OG  SER A 123       8.891  10.273   6.238  1.00 94.88           O  
ATOM    924  N   ASN A 124       6.809   7.750   6.203  1.00 96.31           N  
ATOM    925  CA  ASN A 124       7.094   6.320   6.258  1.00 96.31           C  
ATOM    926  C   ASN A 124       6.152   5.594   7.215  1.00 96.31           C  
ATOM    927  CB  ASN A 124       8.547   6.078   6.660  1.00 96.31           C  
ATOM    928  O   ASN A 124       6.578   5.109   8.266  1.00 96.31           O  
ATOM    929  CG  ASN A 124       8.953   4.621   6.531  1.00 96.31           C  
ATOM    930  ND2 ASN A 124      10.070   4.262   7.156  1.00 96.31           N  
ATOM    931  OD1 ASN A 124       8.273   3.830   5.875  1.00 96.31           O  
ATOM    932  N   ILE A 125       4.945   5.406   6.809  1.00 97.69           N  
ATOM    933  CA  ILE A 125       3.934   4.727   7.609  1.00 97.69           C  
ATOM    934  C   ILE A 125       3.859   3.256   7.211  1.00 97.69           C  
ATOM    935  CB  ILE A 125       2.549   5.395   7.453  1.00 97.69           C  
ATOM    936  O   ILE A 125       3.029   2.506   7.730  1.00 97.69           O  
ATOM    937  CG1 ILE A 125       2.156   5.469   5.973  1.00 97.69           C  
ATOM    938  CG2 ILE A 125       2.545   6.789   8.094  1.00 97.69           C  
ATOM    939  CD1 ILE A 125       0.741   5.980   5.730  1.00 97.69           C  
ATOM    940  N   TYR A 126       4.703   2.803   6.336  1.00 97.88           N  
ATOM    941  CA  TYR A 126       4.773   1.416   5.891  1.00 97.88           C  
ATOM    942  C   TYR A 126       5.473   0.545   6.930  1.00 97.88           C  
ATOM    943  CB  TYR A 126       5.508   1.320   4.551  1.00 97.88           C  
ATOM    944  O   TYR A 126       6.699   0.575   7.051  1.00 97.88           O  
ATOM    945  CG  TYR A 126       5.535  -0.074   3.971  1.00 97.88           C  
ATOM    946  CD1 TYR A 126       6.605  -0.505   3.191  1.00 97.88           C  
ATOM    947  CD2 TYR A 126       4.488  -0.961   4.199  1.00 97.88           C  
ATOM    948  CE1 TYR A 126       6.637  -1.788   2.654  1.00 97.88           C  
ATOM    949  CE2 TYR A 126       4.508  -2.246   3.668  1.00 97.88           C  
ATOM    950  OH  TYR A 126       5.605  -3.922   2.369  1.00 97.88           O  
ATOM    951  CZ  TYR A 126       5.582  -2.650   2.898  1.00 97.88           C  
ATOM    952  N   LYS A 127       4.664  -0.354   7.621  1.00 96.44           N  
ATOM    953  CA  LYS A 127       5.254  -1.059   8.758  1.00 96.44           C  
ATOM    954  C   LYS A 127       5.172  -2.570   8.562  1.00 96.44           C  
ATOM    955  CB  LYS A 127       4.555  -0.656  10.055  1.00 96.44           C  
ATOM    956  O   LYS A 127       5.996  -3.314   9.102  1.00 96.44           O  
ATOM    957  CG  LYS A 127       4.695   0.819  10.398  1.00 96.44           C  
ATOM    958  CD  LYS A 127       6.152   1.208  10.625  1.00 96.44           C  
ATOM    959  CE  LYS A 127       6.285   2.670  11.023  1.00 96.44           C  
ATOM    960  NZ  LYS A 127       7.715   3.084  11.133  1.00 96.44           N  
ATOM    961  N   TYR A 128       4.168  -2.979   7.797  1.00 95.50           N  
ATOM    962  CA  TYR A 128       3.947  -4.418   7.738  1.00 95.50           C  
ATOM    963  C   TYR A 128       3.713  -4.875   6.305  1.00 95.50           C  
ATOM    964  CB  TYR A 128       2.754  -4.816   8.617  1.00 95.50           C  
ATOM    965  O   TYR A 128       3.258  -4.098   5.465  1.00 95.50           O  
ATOM    966  CG  TYR A 128       2.865  -4.340  10.047  1.00 95.50           C  
ATOM    967  CD1 TYR A 128       3.711  -4.980  10.945  1.00 95.50           C  
ATOM    968  CD2 TYR A 128       2.127  -3.250  10.492  1.00 95.50           C  
ATOM    969  CE1 TYR A 128       3.814  -4.547  12.266  1.00 95.50           C  
ATOM    970  CE2 TYR A 128       2.223  -2.809  11.805  1.00 95.50           C  
ATOM    971  OH  TYR A 128       3.168  -3.027  13.984  1.00 95.50           O  
ATOM    972  CZ  TYR A 128       3.068  -3.461  12.688  1.00 95.50           C  
ATOM    973  N   THR A 129       4.125  -6.141   6.086  1.00 94.00           N  
ATOM    974  CA  THR A 129       3.863  -6.766   4.793  1.00 94.00           C  
ATOM    975  C   THR A 129       3.480  -8.234   4.969  1.00 94.00           C  
ATOM    976  CB  THR A 129       5.086  -6.660   3.863  1.00 94.00           C  
ATOM    977  O   THR A 129       4.082  -8.945   5.777  1.00 94.00           O  
ATOM    978  CG2 THR A 129       6.301  -7.352   4.473  1.00 94.00           C  
ATOM    979  OG1 THR A 129       4.777  -7.281   2.607  1.00 94.00           O  
ATOM    980  N   LEU A 130       2.418  -8.625   4.223  1.00 92.31           N  
ATOM    981  CA  LEU A 130       2.010 -10.023   4.227  1.00 92.31           C  
ATOM    982  C   LEU A 130       2.658 -10.781   3.072  1.00 92.31           C  
ATOM    983  CB  LEU A 130       0.485 -10.141   4.133  1.00 92.31           C  
ATOM    984  O   LEU A 130       2.385 -11.969   2.871  1.00 92.31           O  
ATOM    985  CG  LEU A 130      -0.306  -9.680   5.359  1.00 92.31           C  
ATOM    986  CD1 LEU A 130      -1.804  -9.789   5.094  1.00 92.31           C  
ATOM    987  CD2 LEU A 130       0.088 -10.500   6.582  1.00 92.31           C  
ATOM    988  N   LEU A 131       3.555 -10.156   2.363  1.00 89.69           N  
ATOM    989  CA  LEU A 131       4.250 -10.773   1.239  1.00 89.69           C  
ATOM    990  C   LEU A 131       5.234 -11.836   1.725  1.00 89.69           C  
ATOM    991  CB  LEU A 131       4.988  -9.719   0.418  1.00 89.69           C  
ATOM    992  O   LEU A 131       5.578 -12.758   0.980  1.00 89.69           O  
ATOM    993  CG  LEU A 131       4.125  -8.625  -0.215  1.00 89.69           C  
ATOM    994  CD1 LEU A 131       4.996  -7.617  -0.954  1.00 89.69           C  
ATOM    995  CD2 LEU A 131       3.094  -9.242  -1.157  1.00 89.69           C  
ATOM    996  N   THR A 132       5.641 -11.727   2.965  1.00 88.06           N  
ATOM    997  CA  THR A 132       6.676 -12.617   3.482  1.00 88.06           C  
ATOM    998  C   THR A 132       6.066 -13.688   4.383  1.00 88.06           C  
ATOM    999  CB  THR A 132       7.746 -11.836   4.262  1.00 88.06           C  
ATOM   1000  O   THR A 132       6.777 -14.555   4.895  1.00 88.06           O  
ATOM   1001  CG2 THR A 132       8.461 -10.836   3.363  1.00 88.06           C  
ATOM   1002  OG1 THR A 132       7.121 -11.133   5.344  1.00 88.06           O  
ATOM   1003  N   VAL A 133       4.727 -13.570   4.574  1.00 84.19           N  
ATOM   1004  CA  VAL A 133       4.074 -14.508   5.477  1.00 84.19           C  
ATOM   1005  C   VAL A 133       3.797 -15.820   4.746  1.00 84.19           C  
ATOM   1006  CB  VAL A 133       2.762 -13.930   6.047  1.00 84.19           C  
ATOM   1007  O   VAL A 133       3.289 -15.820   3.621  1.00 84.19           O  
ATOM   1008  CG1 VAL A 133       2.045 -14.969   6.914  1.00 84.19           C  
ATOM   1009  CG2 VAL A 133       3.045 -12.664   6.852  1.00 84.19           C  
ATOM   1010  N   ASP A 134       4.219 -16.938   5.465  1.00 80.69           N  
ATOM   1011  CA  ASP A 134       3.949 -18.281   4.934  1.00 80.69           C  
ATOM   1012  C   ASP A 134       2.447 -18.547   4.871  1.00 80.69           C  
ATOM   1013  CB  ASP A 134       4.645 -19.344   5.785  1.00 80.69           C  
ATOM   1014  O   ASP A 134       1.771 -18.562   5.902  1.00 80.69           O  
ATOM   1015  CG  ASP A 134       4.531 -20.734   5.191  1.00 80.69           C  
ATOM   1016  OD1 ASP A 134       3.895 -20.906   4.129  1.00 80.69           O  
ATOM   1017  OD2 ASP A 134       5.086 -21.688   5.797  1.00 80.69           O  
ATOM   1018  N   PRO A 135       1.972 -18.828   3.615  1.00 71.88           N  
ATOM   1019  CA  PRO A 135       0.532 -19.047   3.449  1.00 71.88           C  
ATOM   1020  C   PRO A 135       0.007 -20.203   4.285  1.00 71.88           C  
ATOM   1021  CB  PRO A 135       0.391 -19.344   1.953  1.00 71.88           C  
ATOM   1022  O   PRO A 135      -1.160 -20.219   4.684  1.00 71.88           O  
ATOM   1023  CG  PRO A 135       1.599 -18.719   1.326  1.00 71.88           C  
ATOM   1024  CD  PRO A 135       2.721 -18.750   2.324  1.00 71.88           C  
ATOM   1025  N   SER A 136       0.785 -21.203   4.574  1.00 74.75           N  
ATOM   1026  CA  SER A 136       0.336 -22.344   5.355  1.00 74.75           C  
ATOM   1027  C   SER A 136      -0.018 -21.953   6.781  1.00 74.75           C  
ATOM   1028  CB  SER A 136       1.411 -23.438   5.375  1.00 74.75           C  
ATOM   1029  O   SER A 136      -0.818 -22.609   7.441  1.00 74.75           O  
ATOM   1030  OG  SER A 136       2.607 -22.953   5.961  1.00 74.75           O  
ATOM   1031  N   SER A 137       0.581 -20.828   7.188  1.00 81.00           N  
ATOM   1032  CA  SER A 137       0.322 -20.375   8.547  1.00 81.00           C  
ATOM   1033  C   SER A 137      -0.993 -19.594   8.625  1.00 81.00           C  
ATOM   1034  CB  SER A 137       1.469 -19.484   9.039  1.00 81.00           C  
ATOM   1035  O   SER A 137      -1.539 -19.406   9.711  1.00 81.00           O  
ATOM   1036  OG  SER A 137       1.557 -18.297   8.273  1.00 81.00           O  
ATOM   1037  N   LEU A 138      -1.466 -19.250   7.449  1.00 83.81           N  
ATOM   1038  CA  LEU A 138      -2.633 -18.375   7.445  1.00 83.81           C  
ATOM   1039  C   LEU A 138      -3.898 -19.172   7.105  1.00 83.81           C  
ATOM   1040  CB  LEU A 138      -2.443 -17.234   6.445  1.00 83.81           C  
ATOM   1041  O   LEU A 138      -5.008 -18.703   7.383  1.00 83.81           O  
ATOM   1042  CG  LEU A 138      -1.364 -16.203   6.785  1.00 83.81           C  
ATOM   1043  CD1 LEU A 138      -1.189 -15.227   5.637  1.00 83.81           C  
ATOM   1044  CD2 LEU A 138      -1.712 -15.477   8.078  1.00 83.81           C  
ATOM   1045  N   GLY A 139      -3.803 -20.375   6.551  1.00 79.56           N  
ATOM   1046  CA  GLY A 139      -4.996 -21.156   6.273  1.00 79.56           C  
ATOM   1047  C   GLY A 139      -5.797 -21.484   7.516  1.00 79.56           C  
ATOM   1048  O   GLY A 139      -5.234 -21.922   8.531  1.00 79.56           O  
ATOM   1049  N   ASN A 140      -7.137 -21.266   7.402  1.00 84.62           N  
ATOM   1050  CA  ASN A 140      -8.047 -21.609   8.484  1.00 84.62           C  
ATOM   1051  C   ASN A 140      -7.605 -20.984   9.812  1.00 84.62           C  
ATOM   1052  CB  ASN A 140      -8.156 -23.125   8.633  1.00 84.62           C  
ATOM   1053  O   ASN A 140      -7.746 -21.594  10.867  1.00 84.62           O  
ATOM   1054  CG  ASN A 140      -8.719 -23.797   7.391  1.00 84.62           C  
ATOM   1055  ND2 ASN A 140      -8.297 -25.016   7.129  1.00 84.62           N  
ATOM   1056  OD1 ASN A 140      -9.531 -23.203   6.672  1.00 84.62           O  
ATOM   1057  N   ALA A 141      -6.945 -19.875   9.797  1.00 86.00           N  
ATOM   1058  CA  ALA A 141      -6.371 -19.203  10.961  1.00 86.00           C  
ATOM   1059  C   ALA A 141      -7.426 -18.391  11.703  1.00 86.00           C  
ATOM   1060  CB  ALA A 141      -5.203 -18.312  10.547  1.00 86.00           C  
ATOM   1061  O   ALA A 141      -7.285 -18.109  12.891  1.00 86.00           O  
ATOM   1062  N   VAL A 142      -8.453 -18.062  11.047  1.00 89.00           N  
ATOM   1063  CA  VAL A 142      -9.484 -17.234  11.664  1.00 89.00           C  
ATOM   1064  C   VAL A 142     -10.781 -18.031  11.773  1.00 89.00           C  
ATOM   1065  CB  VAL A 142      -9.727 -15.938  10.859  1.00 89.00           C  
ATOM   1066  O   VAL A 142     -11.289 -18.547  10.773  1.00 89.00           O  
ATOM   1067  CG1 VAL A 142     -10.852 -15.117  11.492  1.00 89.00           C  
ATOM   1068  CG2 VAL A 142      -8.445 -15.109  10.781  1.00 89.00           C  
ATOM   1069  N   TYR A 143     -11.328 -18.141  13.086  1.00 88.31           N  
ATOM   1070  CA  TYR A 143     -12.562 -18.859  13.375  1.00 88.31           C  
ATOM   1071  C   TYR A 143     -13.734 -17.891  13.539  1.00 88.31           C  
ATOM   1072  CB  TYR A 143     -12.406 -19.703  14.641  1.00 88.31           C  
ATOM   1073  O   TYR A 143     -13.648 -16.938  14.312  1.00 88.31           O  
ATOM   1074  CG  TYR A 143     -13.586 -20.609  14.922  1.00 88.31           C  
ATOM   1075  CD1 TYR A 143     -14.547 -20.250  15.867  1.00 88.31           C  
ATOM   1076  CD2 TYR A 143     -13.750 -21.812  14.242  1.00 88.31           C  
ATOM   1077  CE1 TYR A 143     -15.633 -21.078  16.141  1.00 88.31           C  
ATOM   1078  CE2 TYR A 143     -14.836 -22.641  14.492  1.00 88.31           C  
ATOM   1079  OH  TYR A 143     -16.844 -23.094  15.695  1.00 88.31           O  
ATOM   1080  CZ  TYR A 143     -15.773 -22.266  15.438  1.00 88.31           C  
ATOM   1081  N   ALA A 144     -14.742 -18.062  12.727  1.00 86.38           N  
ATOM   1082  CA  ALA A 144     -15.930 -17.219  12.812  1.00 86.38           C  
ATOM   1083  C   ALA A 144     -17.188 -17.984  12.430  1.00 86.38           C  
ATOM   1084  CB  ALA A 144     -15.766 -15.992  11.906  1.00 86.38           C  
ATOM   1085  O   ALA A 144     -17.203 -18.703  11.422  1.00 86.38           O  
ATOM   1086  N   ASN A 145     -18.250 -17.828  13.359  1.00 85.38           N  
ATOM   1087  CA  ASN A 145     -19.547 -18.453  13.133  1.00 85.38           C  
ATOM   1088  C   ASN A 145     -19.422 -19.984  13.039  1.00 85.38           C  
ATOM   1089  CB  ASN A 145     -20.203 -17.906  11.867  1.00 85.38           C  
ATOM   1090  O   ASN A 145     -19.984 -20.594  12.125  1.00 85.38           O  
ATOM   1091  CG  ASN A 145     -21.688 -18.188  11.805  1.00 85.38           C  
ATOM   1092  ND2 ASN A 145     -22.281 -18.000  10.633  1.00 85.38           N  
ATOM   1093  OD1 ASN A 145     -22.297 -18.562  12.812  1.00 85.38           O  
ATOM   1094  N   GLY A 146     -18.531 -20.578  13.938  1.00 84.88           N  
ATOM   1095  CA  GLY A 146     -18.422 -22.031  14.062  1.00 84.88           C  
ATOM   1096  C   GLY A 146     -17.562 -22.656  12.969  1.00 84.88           C  
ATOM   1097  O   GLY A 146     -17.594 -23.859  12.766  1.00 84.88           O  
ATOM   1098  N   GLN A 147     -16.922 -21.812  12.172  1.00 88.31           N  
ATOM   1099  CA  GLN A 147     -16.094 -22.359  11.109  1.00 88.31           C  
ATOM   1100  C   GLN A 147     -14.781 -21.578  10.969  1.00 88.31           C  
ATOM   1101  CB  GLN A 147     -16.844 -22.344   9.781  1.00 88.31           C  
ATOM   1102  O   GLN A 147     -14.734 -20.375  11.258  1.00 88.31           O  
ATOM   1103  CG  GLN A 147     -17.219 -20.953   9.297  1.00 88.31           C  
ATOM   1104  CD  GLN A 147     -18.047 -20.969   8.023  1.00 88.31           C  
ATOM   1105  NE2 GLN A 147     -19.219 -20.328   8.062  1.00 88.31           N  
ATOM   1106  OE1 GLN A 147     -17.641 -21.562   7.016  1.00 88.31           O  
ATOM   1107  N   TYR A 148     -13.742 -22.234  10.414  1.00 89.50           N  
ATOM   1108  CA  TYR A 148     -12.484 -21.594  10.070  1.00 89.50           C  
ATOM   1109  C   TYR A 148     -12.539 -21.000   8.664  1.00 89.50           C  
ATOM   1110  CB  TYR A 148     -11.320 -22.578  10.172  1.00 89.50           C  
ATOM   1111  O   TYR A 148     -13.055 -21.625   7.742  1.00 89.50           O  
ATOM   1112  CG  TYR A 148     -10.930 -22.906  11.594  1.00 89.50           C  
ATOM   1113  CD1 TYR A 148     -10.070 -22.078  12.312  1.00 89.50           C  
ATOM   1114  CD2 TYR A 148     -11.422 -24.047  12.219  1.00 89.50           C  
ATOM   1115  CE1 TYR A 148      -9.711 -22.391  13.617  1.00 89.50           C  
ATOM   1116  CE2 TYR A 148     -11.062 -24.359  13.531  1.00 89.50           C  
ATOM   1117  OH  TYR A 148      -9.852 -23.828  15.516  1.00 89.50           O  
ATOM   1118  CZ  TYR A 148     -10.211 -23.531  14.219  1.00 89.50           C  
ATOM   1119  N   LEU A 149     -12.070 -19.734   8.602  1.00 89.31           N  
ATOM   1120  CA  LEU A 149     -12.078 -19.016   7.324  1.00 89.31           C  
ATOM   1121  C   LEU A 149     -10.844 -19.391   6.496  1.00 89.31           C  
ATOM   1122  CB  LEU A 149     -12.133 -17.516   7.551  1.00 89.31           C  
ATOM   1123  O   LEU A 149      -9.750 -19.547   7.043  1.00 89.31           O  
ATOM   1124  CG  LEU A 149     -13.328 -16.984   8.336  1.00 89.31           C  
ATOM   1125  CD1 LEU A 149     -13.266 -15.461   8.445  1.00 89.31           C  
ATOM   1126  CD2 LEU A 149     -14.633 -17.422   7.688  1.00 89.31           C  
ATOM   1127  N   ASN A 150     -11.117 -19.516   5.215  1.00 89.06           N  
ATOM   1128  CA  ASN A 150     -10.008 -19.547   4.266  1.00 89.06           C  
ATOM   1129  C   ASN A 150      -9.633 -18.141   3.799  1.00 89.06           C  
ATOM   1130  CB  ASN A 150     -10.352 -20.438   3.066  1.00 89.06           C  
ATOM   1131  O   ASN A 150     -10.336 -17.562   2.975  1.00 89.06           O  
ATOM   1132  CG  ASN A 150      -9.141 -20.766   2.217  1.00 89.06           C  
ATOM   1133  ND2 ASN A 150      -9.375 -21.391   1.072  1.00 89.06           N  
ATOM   1134  OD1 ASN A 150      -8.008 -20.453   2.586  1.00 89.06           O  
ATOM   1135  N   LEU A 151      -8.531 -17.656   4.281  1.00 89.12           N  
ATOM   1136  CA  LEU A 151      -8.180 -16.250   4.082  1.00 89.12           C  
ATOM   1137  C   LEU A 151      -7.379 -16.062   2.797  1.00 89.12           C  
ATOM   1138  CB  LEU A 151      -7.379 -15.719   5.273  1.00 89.12           C  
ATOM   1139  O   LEU A 151      -7.180 -14.938   2.340  1.00 89.12           O  
ATOM   1140  CG  LEU A 151      -8.031 -15.867   6.648  1.00 89.12           C  
ATOM   1141  CD1 LEU A 151      -7.094 -15.352   7.738  1.00 89.12           C  
ATOM   1142  CD2 LEU A 151      -9.359 -15.125   6.691  1.00 89.12           C  
ATOM   1143  N   ILE A 152      -6.922 -17.188   2.248  1.00 87.25           N  
ATOM   1144  CA  ILE A 152      -6.051 -17.062   1.083  1.00 87.25           C  
ATOM   1145  C   ILE A 152      -6.602 -17.906  -0.060  1.00 87.25           C  
ATOM   1146  CB  ILE A 152      -4.602 -17.500   1.416  1.00 87.25           C  
ATOM   1147  O   ILE A 152      -7.352 -18.859   0.170  1.00 87.25           O  
ATOM   1148  CG1 ILE A 152      -4.578 -18.938   1.927  1.00 87.25           C  
ATOM   1149  CG2 ILE A 152      -3.979 -16.531   2.439  1.00 87.25           C  
ATOM   1150  CD1 ILE A 152      -3.176 -19.500   2.123  1.00 87.25           C  
ATOM   1151  N   ASN A 153      -6.395 -17.516  -1.294  1.00 86.25           N  
ATOM   1152  CA  ASN A 153      -6.605 -18.297  -2.508  1.00 86.25           C  
ATOM   1153  C   ASN A 153      -5.281 -18.656  -3.174  1.00 86.25           C  
ATOM   1154  CB  ASN A 153      -7.500 -17.531  -3.486  1.00 86.25           C  
ATOM   1155  O   ASN A 153      -4.266 -18.000  -2.953  1.00 86.25           O  
ATOM   1156  CG  ASN A 153      -8.977 -17.641  -3.139  1.00 86.25           C  
ATOM   1157  ND2 ASN A 153      -9.773 -16.703  -3.619  1.00 86.25           N  
ATOM   1158  OD1 ASN A 153      -9.391 -18.578  -2.441  1.00 86.25           O  
ATOM   1159  N   GLN A 154      -5.367 -19.781  -3.846  1.00 83.25           N  
ATOM   1160  CA  GLN A 154      -4.168 -20.266  -4.520  1.00 83.25           C  
ATOM   1161  C   GLN A 154      -4.426 -20.484  -6.008  1.00 83.25           C  
ATOM   1162  CB  GLN A 154      -3.668 -21.562  -3.871  1.00 83.25           C  
ATOM   1163  O   GLN A 154      -5.520 -20.906  -6.398  1.00 83.25           O  
ATOM   1164  CG  GLN A 154      -3.354 -21.422  -2.387  1.00 83.25           C  
ATOM   1165  CD  GLN A 154      -2.877 -22.719  -1.764  1.00 83.25           C  
ATOM   1166  NE2 GLN A 154      -2.213 -22.609  -0.618  1.00 83.25           N  
ATOM   1167  OE1 GLN A 154      -3.102 -23.797  -2.309  1.00 83.25           O  
ATOM   1168  N   GLN A 155      -3.467 -20.094  -6.797  1.00 78.81           N  
ATOM   1169  CA  GLN A 155      -3.461 -20.375  -8.227  1.00 78.81           C  
ATOM   1170  C   GLN A 155      -2.131 -20.984  -8.664  1.00 78.81           C  
ATOM   1171  CB  GLN A 155      -3.738 -19.094  -9.031  1.00 78.81           C  
ATOM   1172  O   GLN A 155      -1.065 -20.531  -8.242  1.00 78.81           O  
ATOM   1173  CG  GLN A 155      -3.867 -19.328 -10.531  1.00 78.81           C  
ATOM   1174  CD  GLN A 155      -4.078 -18.047 -11.305  1.00 78.81           C  
ATOM   1175  NE2 GLN A 155      -3.658 -18.031 -12.562  1.00 78.81           N  
ATOM   1176  OE1 GLN A 155      -4.613 -17.062 -10.773  1.00 78.81           O  
ATOM   1177  N   THR A 156      -2.244 -22.125  -9.344  1.00 79.19           N  
ATOM   1178  CA  THR A 156      -1.049 -22.781  -9.867  1.00 79.19           C  
ATOM   1179  C   THR A 156      -0.899 -22.516 -11.359  1.00 79.19           C  
ATOM   1180  CB  THR A 156      -1.084 -24.297  -9.617  1.00 79.19           C  
ATOM   1181  O   THR A 156      -1.838 -22.734 -12.133  1.00 79.19           O  
ATOM   1182  CG2 THR A 156       0.218 -24.969 -10.055  1.00 79.19           C  
ATOM   1183  OG1 THR A 156      -1.282 -24.547  -8.219  1.00 79.19           O  
ATOM   1184  N   SER A 157       0.184 -21.797 -11.719  1.00 72.31           N  
ATOM   1185  CA  SER A 157       0.539 -21.562 -13.117  1.00 72.31           C  
ATOM   1186  C   SER A 157       1.998 -21.922 -13.383  1.00 72.31           C  
ATOM   1187  CB  SER A 157       0.282 -20.109 -13.500  1.00 72.31           C  
ATOM   1188  O   SER A 157       2.895 -21.438 -12.680  1.00 72.31           O  
ATOM   1189  OG  SER A 157       0.509 -19.906 -14.883  1.00 72.31           O  
ATOM   1190  N   ALA A 158       2.230 -22.734 -14.422  1.00 75.25           N  
ATOM   1191  CA  ALA A 158       3.555 -23.125 -14.891  1.00 75.25           C  
ATOM   1192  C   ALA A 158       4.371 -23.750 -13.758  1.00 75.25           C  
ATOM   1193  CB  ALA A 158       4.293 -21.922 -15.477  1.00 75.25           C  
ATOM   1194  O   ALA A 158       5.570 -23.469 -13.633  1.00 75.25           O  
ATOM   1195  N   GLY A 159       3.746 -24.453 -12.789  1.00 74.25           N  
ATOM   1196  CA  GLY A 159       4.453 -25.188 -11.750  1.00 74.25           C  
ATOM   1197  C   GLY A 159       4.676 -24.375 -10.492  1.00 74.25           C  
ATOM   1198  O   GLY A 159       5.301 -24.844  -9.539  1.00 74.25           O  
ATOM   1199  N   GLN A 160       4.227 -23.078 -10.555  1.00 71.12           N  
ATOM   1200  CA  GLN A 160       4.352 -22.203  -9.391  1.00 71.12           C  
ATOM   1201  C   GLN A 160       2.992 -21.953  -8.750  1.00 71.12           C  
ATOM   1202  CB  GLN A 160       5.004 -20.891  -9.789  1.00 71.12           C  
ATOM   1203  O   GLN A 160       1.986 -21.812  -9.445  1.00 71.12           O  
ATOM   1204  CG  GLN A 160       6.379 -21.047 -10.422  1.00 71.12           C  
ATOM   1205  CD  GLN A 160       7.398 -21.641  -9.469  1.00 71.12           C  
ATOM   1206  NE2 GLN A 160       8.117 -20.797  -8.750  1.00 71.12           N  
ATOM   1207  OE1 GLN A 160       7.531 -22.875  -9.383  1.00 71.12           O  
ATOM   1208  N   THR A 161       2.906 -22.156  -7.328  1.00 73.31           N  
ATOM   1209  CA  THR A 161       1.680 -21.859  -6.598  1.00 73.31           C  
ATOM   1210  C   THR A 161       1.698 -20.438  -6.062  1.00 73.31           C  
ATOM   1211  CB  THR A 161       1.476 -22.844  -5.430  1.00 73.31           C  
ATOM   1212  O   THR A 161       2.639 -20.031  -5.375  1.00 73.31           O  
ATOM   1213  CG2 THR A 161       0.154 -22.578  -4.715  1.00 73.31           C  
ATOM   1214  OG1 THR A 161       1.474 -24.188  -5.938  1.00 73.31           O  
ATOM   1215  N   TYR A 162       0.675 -19.719  -6.512  1.00 77.56           N  
ATOM   1216  CA  TYR A 162       0.485 -18.328  -6.102  1.00 77.56           C  
ATOM   1217  C   TYR A 162      -0.602 -18.219  -5.039  1.00 77.56           C  
ATOM   1218  CB  TYR A 162       0.127 -17.453  -7.305  1.00 77.56           C  
ATOM   1219  O   TYR A 162      -1.666 -18.828  -5.164  1.00 77.56           O  
ATOM   1220  CG  TYR A 162       1.131 -17.531  -8.430  1.00 77.56           C  
ATOM   1221  CD1 TYR A 162       2.229 -16.672  -8.469  1.00 77.56           C  
ATOM   1222  CD2 TYR A 162       0.984 -18.453  -9.461  1.00 77.56           C  
ATOM   1223  CE1 TYR A 162       3.156 -16.734  -9.500  1.00 77.56           C  
ATOM   1224  CE2 TYR A 162       1.905 -18.531 -10.500  1.00 77.56           C  
ATOM   1225  OH  TYR A 162       3.900 -17.734 -11.539  1.00 77.56           O  
ATOM   1226  CZ  TYR A 162       2.986 -17.656 -10.508  1.00 77.56           C  
ATOM   1227  N   VAL A 163      -0.248 -17.438  -3.926  1.00 81.62           N  
ATOM   1228  CA  VAL A 163      -1.245 -17.250  -2.875  1.00 81.62           C  
ATOM   1229  C   VAL A 163      -1.578 -15.773  -2.732  1.00 81.62           C  
ATOM   1230  CB  VAL A 163      -0.757 -17.828  -1.524  1.00 81.62           C  
ATOM   1231  O   VAL A 163      -0.688 -14.922  -2.803  1.00 81.62           O  
ATOM   1232  CG1 VAL A 163      -1.817 -17.625  -0.443  1.00 81.62           C  
ATOM   1233  CG2 VAL A 163      -0.397 -19.297  -1.667  1.00 81.62           C  
ATOM   1234  N   TYR A 164      -2.809 -15.562  -2.645  1.00 88.44           N  
ATOM   1235  CA  TYR A 164      -3.236 -14.172  -2.559  1.00 88.44           C  
ATOM   1236  C   TYR A 164      -4.504 -14.047  -1.725  1.00 88.44           C  
ATOM   1237  CB  TYR A 164      -3.471 -13.594  -3.957  1.00 88.44           C  
ATOM   1238  O   TYR A 164      -5.133 -15.047  -1.379  1.00 88.44           O  
ATOM   1239  CG  TYR A 164      -4.531 -14.320  -4.746  1.00 88.44           C  
ATOM   1240  CD1 TYR A 164      -4.215 -15.453  -5.496  1.00 88.44           C  
ATOM   1241  CD2 TYR A 164      -5.852 -13.883  -4.742  1.00 88.44           C  
ATOM   1242  CE1 TYR A 164      -5.188 -16.125  -6.227  1.00 88.44           C  
ATOM   1243  CE2 TYR A 164      -6.832 -14.547  -5.469  1.00 88.44           C  
ATOM   1244  OH  TYR A 164      -7.461 -16.328  -6.930  1.00 88.44           O  
ATOM   1245  CZ  TYR A 164      -6.492 -15.664  -6.207  1.00 88.44           C  
ATOM   1246  N   TYR A 165      -4.785 -12.750  -1.380  1.00 90.50           N  
ATOM   1247  CA  TYR A 165      -6.008 -12.430  -0.654  1.00 90.50           C  
ATOM   1248  C   TYR A 165      -7.062 -11.852  -1.591  1.00 90.50           C  
ATOM   1249  CB  TYR A 165      -5.719 -11.445   0.481  1.00 90.50           C  
ATOM   1250  O   TYR A 165      -6.855 -10.797  -2.191  1.00 90.50           O  
ATOM   1251  CG  TYR A 165      -4.684 -11.938   1.463  1.00 90.50           C  
ATOM   1252  CD1 TYR A 165      -5.059 -12.625   2.615  1.00 90.50           C  
ATOM   1253  CD2 TYR A 165      -3.330 -11.711   1.241  1.00 90.50           C  
ATOM   1254  CE1 TYR A 165      -4.105 -13.078   3.523  1.00 90.50           C  
ATOM   1255  CE2 TYR A 165      -2.369 -12.156   2.143  1.00 90.50           C  
ATOM   1256  OH  TYR A 165      -1.821 -13.281   4.176  1.00 90.50           O  
ATOM   1257  CZ  TYR A 165      -2.768 -12.836   3.279  1.00 90.50           C  
ATOM   1258  N   PRO A 166      -8.164 -12.586  -1.768  1.00 86.50           N  
ATOM   1259  CA  PRO A 166      -9.195 -12.156  -2.717  1.00 86.50           C  
ATOM   1260  C   PRO A 166      -9.906 -10.875  -2.275  1.00 86.50           C  
ATOM   1261  CB  PRO A 166     -10.164 -13.336  -2.748  1.00 86.50           C  
ATOM   1262  O   PRO A 166     -10.469 -10.156  -3.105  1.00 86.50           O  
ATOM   1263  CG  PRO A 166      -9.891 -14.094  -1.487  1.00 86.50           C  
ATOM   1264  CD  PRO A 166      -8.453 -13.891  -1.115  1.00 86.50           C  
ATOM   1265  N   ASN A 167      -9.859 -10.625  -1.071  1.00 90.50           N  
ATOM   1266  CA  ASN A 167     -10.547  -9.508  -0.439  1.00 90.50           C  
ATOM   1267  C   ASN A 167      -9.641  -8.781   0.554  1.00 90.50           C  
ATOM   1268  CB  ASN A 167     -11.828  -9.984   0.256  1.00 90.50           C  
ATOM   1269  O   ASN A 167      -8.945  -9.422   1.341  1.00 90.50           O  
ATOM   1270  CG  ASN A 167     -12.625  -8.836   0.847  1.00 90.50           C  
ATOM   1271  ND2 ASN A 167     -13.938  -8.867   0.644  1.00 90.50           N  
ATOM   1272  OD1 ASN A 167     -12.070  -7.938   1.479  1.00 90.50           O  
ATOM   1273  N   PRO A 168      -9.617  -7.406   0.524  1.00 94.12           N  
ATOM   1274  CA  PRO A 168      -8.758  -6.668   1.446  1.00 94.12           C  
ATOM   1275  C   PRO A 168      -9.055  -6.973   2.912  1.00 94.12           C  
ATOM   1276  CB  PRO A 168      -9.062  -5.203   1.117  1.00 94.12           C  
ATOM   1277  O   PRO A 168      -8.156  -6.934   3.752  1.00 94.12           O  
ATOM   1278  CG  PRO A 168     -10.383  -5.238   0.423  1.00 94.12           C  
ATOM   1279  CD  PRO A 168     -10.492  -6.527  -0.338  1.00 94.12           C  
ATOM   1280  N   TYR A 169     -10.305  -7.281   3.230  1.00 94.94           N  
ATOM   1281  CA  TYR A 169     -10.656  -7.566   4.617  1.00 94.94           C  
ATOM   1282  C   TYR A 169     -10.125  -8.930   5.047  1.00 94.94           C  
ATOM   1283  CB  TYR A 169     -12.172  -7.516   4.809  1.00 94.94           C  
ATOM   1284  O   TYR A 169      -9.844  -9.148   6.227  1.00 94.94           O  
ATOM   1285  CG  TYR A 169     -12.758  -6.133   4.637  1.00 94.94           C  
ATOM   1286  CD1 TYR A 169     -12.234  -5.043   5.324  1.00 94.94           C  
ATOM   1287  CD2 TYR A 169     -13.844  -5.918   3.793  1.00 94.94           C  
ATOM   1288  CE1 TYR A 169     -12.773  -3.770   5.172  1.00 94.94           C  
ATOM   1289  CE2 TYR A 169     -14.391  -4.648   3.635  1.00 94.94           C  
ATOM   1290  OH  TYR A 169     -14.383  -2.324   4.172  1.00 94.94           O  
ATOM   1291  CZ  TYR A 169     -13.852  -3.582   4.328  1.00 94.94           C  
ATOM   1292  N   TYR A 170     -10.016  -9.891   4.105  1.00 94.06           N  
ATOM   1293  CA  TYR A 170      -9.320 -11.133   4.422  1.00 94.06           C  
ATOM   1294  C   TYR A 170      -7.859 -10.867   4.770  1.00 94.06           C  
ATOM   1295  CB  TYR A 170      -9.398 -12.109   3.246  1.00 94.06           C  
ATOM   1296  O   TYR A 170      -7.309 -11.484   5.684  1.00 94.06           O  
ATOM   1297  CG  TYR A 170     -10.773 -12.695   3.037  1.00 94.06           C  
ATOM   1298  CD1 TYR A 170     -11.773 -12.539   3.996  1.00 94.06           C  
ATOM   1299  CD2 TYR A 170     -11.078 -13.406   1.882  1.00 94.06           C  
ATOM   1300  CE1 TYR A 170     -13.039 -13.078   3.811  1.00 94.06           C  
ATOM   1301  CE2 TYR A 170     -12.352 -13.953   1.685  1.00 94.06           C  
ATOM   1302  OH  TYR A 170     -14.578 -14.312   2.463  1.00 94.06           O  
ATOM   1303  CZ  TYR A 170     -13.320 -13.781   2.652  1.00 94.06           C  
ATOM   1304  N   ALA A 171      -7.277  -9.969   3.988  1.00 94.50           N  
ATOM   1305  CA  ALA A 171      -5.898  -9.578   4.273  1.00 94.50           C  
ATOM   1306  C   ALA A 171      -5.781  -8.945   5.656  1.00 94.50           C  
ATOM   1307  CB  ALA A 171      -5.387  -8.617   3.205  1.00 94.50           C  
ATOM   1308  O   ALA A 171      -4.824  -9.203   6.387  1.00 94.50           O  
ATOM   1309  N   LEU A 172      -6.738  -8.109   6.004  1.00 96.06           N  
ATOM   1310  CA  LEU A 172      -6.754  -7.461   7.309  1.00 96.06           C  
ATOM   1311  C   LEU A 172      -6.840  -8.492   8.430  1.00 96.06           C  
ATOM   1312  CB  LEU A 172      -7.926  -6.480   7.406  1.00 96.06           C  
ATOM   1313  O   LEU A 172      -6.137  -8.383   9.438  1.00 96.06           O  
ATOM   1314  CG  LEU A 172      -7.891  -5.496   8.570  1.00 96.06           C  
ATOM   1315  CD1 LEU A 172      -6.617  -4.664   8.531  1.00 96.06           C  
ATOM   1316  CD2 LEU A 172      -9.125  -4.598   8.555  1.00 96.06           C  
ATOM   1317  N   LEU A 173      -7.699  -9.469   8.305  1.00 95.38           N  
ATOM   1318  CA  LEU A 173      -7.820 -10.531   9.289  1.00 95.38           C  
ATOM   1319  C   LEU A 173      -6.520 -11.320   9.398  1.00 95.38           C  
ATOM   1320  CB  LEU A 173      -8.977 -11.469   8.930  1.00 95.38           C  
ATOM   1321  O   LEU A 173      -6.102 -11.688  10.500  1.00 95.38           O  
ATOM   1322  CG  LEU A 173     -10.383 -10.875   9.008  1.00 95.38           C  
ATOM   1323  CD1 LEU A 173     -11.406 -11.859   8.461  1.00 95.38           C  
ATOM   1324  CD2 LEU A 173     -10.719 -10.492  10.445  1.00 95.38           C  
ATOM   1325  N   ALA A 174      -5.910 -11.555   8.273  1.00 94.12           N  
ATOM   1326  CA  ALA A 174      -4.625 -12.258   8.266  1.00 94.12           C  
ATOM   1327  C   ALA A 174      -3.561 -11.461   9.008  1.00 94.12           C  
ATOM   1328  CB  ALA A 174      -4.180 -12.523   6.828  1.00 94.12           C  
ATOM   1329  O   ALA A 174      -2.779 -12.023   9.781  1.00 94.12           O  
ATOM   1330  N   LEU A 175      -3.531 -10.219   8.719  1.00 95.38           N  
ATOM   1331  CA  LEU A 175      -2.578  -9.352   9.406  1.00 95.38           C  
ATOM   1332  C   LEU A 175      -2.789  -9.406  10.914  1.00 95.38           C  
ATOM   1333  CB  LEU A 175      -2.707  -7.914   8.914  1.00 95.38           C  
ATOM   1334  O   LEU A 175      -1.828  -9.531  11.680  1.00 95.38           O  
ATOM   1335  CG  LEU A 175      -1.778  -6.887   9.562  1.00 95.38           C  
ATOM   1336  CD1 LEU A 175      -0.329  -7.164   9.180  1.00 95.38           C  
ATOM   1337  CD2 LEU A 175      -2.182  -5.473   9.164  1.00 95.38           C  
ATOM   1338  N   ASN A 176      -4.094  -9.281  11.336  1.00 95.56           N  
ATOM   1339  CA  ASN A 176      -4.426  -9.352  12.750  1.00 95.56           C  
ATOM   1340  C   ASN A 176      -3.902 -10.641  13.383  1.00 95.56           C  
ATOM   1341  CB  ASN A 176      -5.941  -9.242  12.953  1.00 95.56           C  
ATOM   1342  O   ASN A 176      -3.311 -10.602  14.469  1.00 95.56           O  
ATOM   1343  CG  ASN A 176      -6.336  -9.266  14.414  1.00 95.56           C  
ATOM   1344  ND2 ASN A 176      -7.191 -10.211  14.781  1.00 95.56           N  
ATOM   1345  OD1 ASN A 176      -5.879  -8.438  15.211  1.00 95.56           O  
ATOM   1346  N   TYR A 177      -4.105 -11.688  12.711  1.00 93.94           N  
ATOM   1347  CA  TYR A 177      -3.656 -12.977  13.211  1.00 93.94           C  
ATOM   1348  C   TYR A 177      -2.137 -13.023  13.312  1.00 93.94           C  
ATOM   1349  CB  TYR A 177      -4.152 -14.109  12.305  1.00 93.94           C  
ATOM   1350  O   TYR A 177      -1.590 -13.453  14.336  1.00 93.94           O  
ATOM   1351  CG  TYR A 177      -3.689 -15.477  12.727  1.00 93.94           C  
ATOM   1352  CD1 TYR A 177      -2.592 -16.078  12.125  1.00 93.94           C  
ATOM   1353  CD2 TYR A 177      -4.344 -16.172  13.742  1.00 93.94           C  
ATOM   1354  CE1 TYR A 177      -2.160 -17.344  12.508  1.00 93.94           C  
ATOM   1355  CE2 TYR A 177      -3.924 -17.438  14.141  1.00 93.94           C  
ATOM   1356  OH  TYR A 177      -2.408 -19.266  13.906  1.00 93.94           O  
ATOM   1357  CZ  TYR A 177      -2.832 -18.016  13.516  1.00 93.94           C  
ATOM   1358  N   THR A 178      -1.469 -12.625  12.273  1.00 93.44           N  
ATOM   1359  CA  THR A 178      -0.011 -12.641  12.234  1.00 93.44           C  
ATOM   1360  C   THR A 178       0.569 -11.773  13.352  1.00 93.44           C  
ATOM   1361  CB  THR A 178       0.518 -12.156  10.875  1.00 93.44           C  
ATOM   1362  O   THR A 178       1.521 -12.180  14.023  1.00 93.44           O  
ATOM   1363  CG2 THR A 178       2.043 -12.172  10.836  1.00 93.44           C  
ATOM   1364  OG1 THR A 178       0.020 -13.016   9.836  1.00 93.44           O  
ATOM   1365  N   LEU A 179       0.030 -10.680  13.547  1.00 94.94           N  
ATOM   1366  CA  LEU A 179       0.526  -9.758  14.570  1.00 94.94           C  
ATOM   1367  C   LEU A 179       0.223 -10.281  15.969  1.00 94.94           C  
ATOM   1368  CB  LEU A 179      -0.094  -8.367  14.383  1.00 94.94           C  
ATOM   1369  O   LEU A 179       1.000 -10.062  16.906  1.00 94.94           O  
ATOM   1370  CG  LEU A 179       0.342  -7.590  13.141  1.00 94.94           C  
ATOM   1371  CD1 LEU A 179      -0.391  -6.258  13.070  1.00 94.94           C  
ATOM   1372  CD2 LEU A 179       1.852  -7.379  13.148  1.00 94.94           C  
ATOM   1373  N   TYR A 180      -0.931 -10.852  16.047  1.00 93.69           N  
ATOM   1374  CA  TYR A 180      -1.268 -11.461  17.328  1.00 93.69           C  
ATOM   1375  C   TYR A 180      -0.260 -12.547  17.703  1.00 93.69           C  
ATOM   1376  CB  TYR A 180      -2.680 -12.055  17.297  1.00 93.69           C  
ATOM   1377  O   TYR A 180       0.226 -12.586  18.844  1.00 93.69           O  
ATOM   1378  CG  TYR A 180      -3.068 -12.789  18.547  1.00 93.69           C  
ATOM   1379  CD1 TYR A 180      -3.221 -14.172  18.562  1.00 93.69           C  
ATOM   1380  CD2 TYR A 180      -3.285 -12.094  19.734  1.00 93.69           C  
ATOM   1381  CE1 TYR A 180      -3.582 -14.844  19.719  1.00 93.69           C  
ATOM   1382  CE2 TYR A 180      -3.646 -12.758  20.906  1.00 93.69           C  
ATOM   1383  OH  TYR A 180      -4.148 -14.797  22.047  1.00 93.69           O  
ATOM   1384  CZ  TYR A 180      -3.791 -14.133  20.891  1.00 93.69           C  
ATOM   1385  N   ASN A 181       0.082 -13.375  16.797  1.00 92.75           N  
ATOM   1386  CA  ASN A 181       1.075 -14.414  17.047  1.00 92.75           C  
ATOM   1387  C   ASN A 181       2.439 -13.812  17.375  1.00 92.75           C  
ATOM   1388  CB  ASN A 181       1.188 -15.352  15.844  1.00 92.75           C  
ATOM   1389  O   ASN A 181       3.152 -14.328  18.250  1.00 92.75           O  
ATOM   1390  CG  ASN A 181       0.014 -16.297  15.734  1.00 92.75           C  
ATOM   1391  ND2 ASN A 181      -0.368 -16.641  14.508  1.00 92.75           N  
ATOM   1392  OD1 ASN A 181      -0.546 -16.734  16.750  1.00 92.75           O  
ATOM   1393  N   TYR A 182       2.711 -12.820  16.641  1.00 93.31           N  
ATOM   1394  CA  TYR A 182       3.959 -12.117  16.906  1.00 93.31           C  
ATOM   1395  C   TYR A 182       3.963 -11.555  18.328  1.00 93.31           C  
ATOM   1396  CB  TYR A 182       4.176 -10.984  15.906  1.00 93.31           C  
ATOM   1397  O   TYR A 182       4.980 -11.617  19.031  1.00 93.31           O  
ATOM   1398  CG  TYR A 182       5.516 -10.305  16.031  1.00 93.31           C  
ATOM   1399  CD1 TYR A 182       5.633  -9.078  16.672  1.00 93.31           C  
ATOM   1400  CD2 TYR A 182       6.668 -10.891  15.516  1.00 93.31           C  
ATOM   1401  CE1 TYR A 182       6.863  -8.438  16.797  1.00 93.31           C  
ATOM   1402  CE2 TYR A 182       7.906 -10.266  15.633  1.00 93.31           C  
ATOM   1403  OH  TYR A 182       9.219  -8.422  16.391  1.00 93.31           O  
ATOM   1404  CZ  TYR A 182       7.992  -9.039  16.281  1.00 93.31           C  
ATOM   1405  N   TYR A 183       2.871 -10.992  18.734  1.00 94.38           N  
ATOM   1406  CA  TYR A 183       2.721 -10.477  20.094  1.00 94.38           C  
ATOM   1407  C   TYR A 183       2.918 -11.586  21.125  1.00 94.38           C  
ATOM   1408  CB  TYR A 183       1.341  -9.836  20.266  1.00 94.38           C  
ATOM   1409  O   TYR A 183       3.611 -11.391  22.125  1.00 94.38           O  
ATOM   1410  CG  TYR A 183       0.998  -9.531  21.703  1.00 94.38           C  
ATOM   1411  CD1 TYR A 183       0.111 -10.336  22.422  1.00 94.38           C  
ATOM   1412  CD2 TYR A 183       1.559  -8.438  22.359  1.00 94.38           C  
ATOM   1413  CE1 TYR A 183      -0.210 -10.055  23.750  1.00 94.38           C  
ATOM   1414  CE2 TYR A 183       1.245  -8.141  23.672  1.00 94.38           C  
ATOM   1415  OH  TYR A 183       0.047  -8.672  25.672  1.00 94.38           O  
ATOM   1416  CZ  TYR A 183       0.361  -8.953  24.359  1.00 94.38           C  
ATOM   1417  N   LEU A 184       2.363 -12.750  20.922  1.00 94.50           N  
ATOM   1418  CA  LEU A 184       2.480 -13.867  21.859  1.00 94.50           C  
ATOM   1419  C   LEU A 184       3.936 -14.289  22.031  1.00 94.50           C  
ATOM   1420  CB  LEU A 184       1.645 -15.055  21.391  1.00 94.50           C  
ATOM   1421  O   LEU A 184       4.348 -14.703  23.109  1.00 94.50           O  
ATOM   1422  CG  LEU A 184       0.126 -14.875  21.406  1.00 94.50           C  
ATOM   1423  CD1 LEU A 184      -0.566 -16.109  20.844  1.00 94.50           C  
ATOM   1424  CD2 LEU A 184      -0.354 -14.586  22.828  1.00 94.50           C  
ATOM   1425  N   LYS A 185       4.707 -14.023  21.062  1.00 94.56           N  
ATOM   1426  CA  LYS A 185       6.098 -14.453  21.062  1.00 94.56           C  
ATOM   1427  C   LYS A 185       7.012 -13.367  21.625  1.00 94.56           C  
ATOM   1428  CB  LYS A 185       6.551 -14.844  19.656  1.00 94.56           C  
ATOM   1429  O   LYS A 185       7.926 -13.648  22.406  1.00 94.56           O  
ATOM   1430  CG  LYS A 185       5.867 -16.094  19.109  1.00 94.56           C  
ATOM   1431  CD  LYS A 185       6.344 -16.406  17.703  1.00 94.56           C  
ATOM   1432  CE  LYS A 185       5.574 -17.578  17.109  1.00 94.56           C  
ATOM   1433  NZ  LYS A 185       6.055 -17.922  15.734  1.00 94.56           N  
ATOM   1434  N   THR A 186       6.699 -12.156  21.297  1.00 95.25           N  
ATOM   1435  CA  THR A 186       7.656 -11.086  21.578  1.00 95.25           C  
ATOM   1436  C   THR A 186       7.090 -10.109  22.609  1.00 95.25           C  
ATOM   1437  CB  THR A 186       8.031 -10.328  20.297  1.00 95.25           C  
ATOM   1438  O   THR A 186       7.832  -9.336  23.203  1.00 95.25           O  
ATOM   1439  CG2 THR A 186       8.562 -11.281  19.234  1.00 95.25           C  
ATOM   1440  OG1 THR A 186       6.875  -9.656  19.781  1.00 95.25           O  
ATOM   1441  N   LYS A 187       5.824 -10.102  22.750  1.00 92.81           N  
ATOM   1442  CA  LYS A 187       5.117  -9.164  23.609  1.00 92.81           C  
ATOM   1443  C   LYS A 187       5.164  -7.750  23.031  1.00 92.81           C  
ATOM   1444  CB  LYS A 187       5.711  -9.180  25.016  1.00 92.81           C  
ATOM   1445  O   LYS A 187       5.156  -6.770  23.781  1.00 92.81           O  
ATOM   1446  CG  LYS A 187       5.664 -10.539  25.688  1.00 92.81           C  
ATOM   1447  CD  LYS A 187       4.246 -11.086  25.750  1.00 92.81           C  
ATOM   1448  CE  LYS A 187       4.203 -12.469  26.391  1.00 92.81           C  
ATOM   1449  NZ  LYS A 187       2.863 -13.109  26.234  1.00 92.81           N  
ATOM   1450  N   THR A 188       5.406  -7.648  21.781  1.00 90.62           N  
ATOM   1451  CA  THR A 188       5.348  -6.371  21.078  1.00 90.62           C  
ATOM   1452  C   THR A 188       3.902  -5.977  20.797  1.00 90.62           C  
ATOM   1453  CB  THR A 188       6.145  -6.422  19.766  1.00 90.62           C  
ATOM   1454  O   THR A 188       3.139  -6.773  20.234  1.00 90.62           O  
ATOM   1455  CG2 THR A 188       6.133  -5.066  19.062  1.00 90.62           C  
ATOM   1456  OG1 THR A 188       7.500  -6.789  20.047  1.00 90.62           O  
ATOM   1457  N   PRO A 189       3.527  -4.773  21.234  1.00 89.81           N  
ATOM   1458  CA  PRO A 189       2.141  -4.344  21.047  1.00 89.81           C  
ATOM   1459  C   PRO A 189       1.749  -4.281  19.562  1.00 89.81           C  
ATOM   1460  CB  PRO A 189       2.109  -2.949  21.672  1.00 89.81           C  
ATOM   1461  O   PRO A 189       2.557  -3.881  18.719  1.00 89.81           O  
ATOM   1462  CG  PRO A 189       3.277  -2.926  22.609  1.00 89.81           C  
ATOM   1463  CD  PRO A 189       4.332  -3.850  22.078  1.00 89.81           C  
ATOM   1464  N   SER A 190       0.503  -4.699  19.328  1.00 93.06           N  
ATOM   1465  CA  SER A 190      -0.064  -4.688  17.984  1.00 93.06           C  
ATOM   1466  C   SER A 190      -0.854  -3.410  17.719  1.00 93.06           C  
ATOM   1467  CB  SER A 190      -0.966  -5.906  17.766  1.00 93.06           C  
ATOM   1468  O   SER A 190      -1.534  -2.904  18.609  1.00 93.06           O  
ATOM   1469  OG  SER A 190      -0.238  -7.109  17.953  1.00 93.06           O  
ATOM   1470  N   PRO A 191      -0.666  -2.865  16.516  1.00 95.56           N  
ATOM   1471  CA  PRO A 191      -1.387  -1.632  16.188  1.00 95.56           C  
ATOM   1472  C   PRO A 191      -2.852  -1.881  15.828  1.00 95.56           C  
ATOM   1473  CB  PRO A 191      -0.619  -1.082  14.977  1.00 95.56           C  
ATOM   1474  O   PRO A 191      -3.611  -0.930  15.633  1.00 95.56           O  
ATOM   1475  CG  PRO A 191      -0.093  -2.291  14.273  1.00 95.56           C  
ATOM   1476  CD  PRO A 191       0.288  -3.314  15.305  1.00 95.56           C  
ATOM   1477  N   ILE A 192      -3.189  -3.178  15.789  1.00 96.62           N  
ATOM   1478  CA  ILE A 192      -4.551  -3.480  15.367  1.00 96.62           C  
ATOM   1479  C   ILE A 192      -5.098  -4.648  16.188  1.00 96.62           C  
ATOM   1480  CB  ILE A 192      -4.617  -3.805  13.859  1.00 96.62           C  
ATOM   1481  O   ILE A 192      -4.352  -5.555  16.562  1.00 96.62           O  
ATOM   1482  CG1 ILE A 192      -6.074  -3.973  13.406  1.00 96.62           C  
ATOM   1483  CG2 ILE A 192      -3.797  -5.059  13.539  1.00 96.62           C  
ATOM   1484  CD1 ILE A 192      -6.242  -4.125  11.898  1.00 96.62           C  
ATOM   1485  N   PHE A 193      -6.418  -4.566  16.375  1.00 95.06           N  
ATOM   1486  CA  PHE A 193      -7.176  -5.621  17.031  1.00 95.06           C  
ATOM   1487  C   PHE A 193      -8.531  -5.816  16.359  1.00 95.06           C  
ATOM   1488  CB  PHE A 193      -7.367  -5.293  18.516  1.00 95.06           C  
ATOM   1489  O   PHE A 193      -9.266  -4.852  16.141  1.00 95.06           O  
ATOM   1490  CG  PHE A 193      -8.180  -6.320  19.266  1.00 95.06           C  
ATOM   1491  CD1 PHE A 193      -9.531  -6.113  19.516  1.00 95.06           C  
ATOM   1492  CD2 PHE A 193      -7.586  -7.492  19.719  1.00 95.06           C  
ATOM   1493  CE1 PHE A 193     -10.281  -7.059  20.219  1.00 95.06           C  
ATOM   1494  CE2 PHE A 193      -8.328  -8.445  20.406  1.00 95.06           C  
ATOM   1495  CZ  PHE A 193      -9.680  -8.227  20.656  1.00 95.06           C  
ATOM   1496  N   ILE A 194      -8.781  -7.098  16.062  1.00 94.75           N  
ATOM   1497  CA  ILE A 194     -10.047  -7.406  15.406  1.00 94.75           C  
ATOM   1498  C   ILE A 194     -10.773  -8.500  16.188  1.00 94.75           C  
ATOM   1499  CB  ILE A 194      -9.836  -7.840  13.938  1.00 94.75           C  
ATOM   1500  O   ILE A 194     -10.172  -9.508  16.562  1.00 94.75           O  
ATOM   1501  CG1 ILE A 194      -9.047  -6.770  13.172  1.00 94.75           C  
ATOM   1502  CG2 ILE A 194     -11.180  -8.117  13.266  1.00 94.75           C  
ATOM   1503  CD1 ILE A 194      -8.742  -7.141  11.727  1.00 94.75           C  
ATOM   1504  N   ASN A 195     -12.039  -8.234  16.312  1.00 90.25           N  
ATOM   1505  CA  ASN A 195     -12.883  -9.188  17.031  1.00 90.25           C  
ATOM   1506  C   ASN A 195     -14.227  -9.383  16.328  1.00 90.25           C  
ATOM   1507  CB  ASN A 195     -13.086  -8.742  18.484  1.00 90.25           C  
ATOM   1508  O   ASN A 195     -14.766  -8.438  15.750  1.00 90.25           O  
ATOM   1509  CG  ASN A 195     -13.719  -9.820  19.328  1.00 90.25           C  
ATOM   1510  ND2 ASN A 195     -14.422  -9.414  20.391  1.00 90.25           N  
ATOM   1511  OD1 ASN A 195     -13.570 -11.016  19.062  1.00 90.25           O  
ATOM   1512  N   SER A 196     -14.727 -10.617  16.312  1.00 84.06           N  
ATOM   1513  CA  SER A 196     -15.977 -10.938  15.625  1.00 84.06           C  
ATOM   1514  C   SER A 196     -17.156 -10.859  16.578  1.00 84.06           C  
ATOM   1515  CB  SER A 196     -15.906 -12.328  15.008  1.00 84.06           C  
ATOM   1516  O   SER A 196     -18.312 -10.719  16.156  1.00 84.06           O  
ATOM   1517  OG  SER A 196     -15.688 -13.312  16.000  1.00 84.06           O  
ATOM   1518  N   SER A 197     -17.047 -10.867  18.000  1.00 70.75           N  
ATOM   1519  CA  SER A 197     -18.172 -10.867  18.938  1.00 70.75           C  
ATOM   1520  C   SER A 197     -18.562  -9.453  19.344  1.00 70.75           C  
ATOM   1521  CB  SER A 197     -17.812 -11.680  20.188  1.00 70.75           C  
ATOM   1522  O   SER A 197     -17.703  -8.562  19.391  1.00 70.75           O  
ATOM   1523  OG  SER A 197     -16.516 -11.344  20.656  1.00 70.75           O  
ATOM   1524  N   THR A 198     -19.672  -8.953  18.891  1.00 64.44           N  
ATOM   1525  CA  THR A 198     -20.156  -7.688  19.422  1.00 64.44           C  
ATOM   1526  C   THR A 198     -19.766  -7.520  20.875  1.00 64.44           C  
ATOM   1527  CB  THR A 198     -21.688  -7.578  19.281  1.00 64.44           C  
ATOM   1528  O   THR A 198     -19.953  -8.430  21.688  1.00 64.44           O  
ATOM   1529  CG2 THR A 198     -22.109  -7.504  17.812  1.00 64.44           C  
ATOM   1530  OG1 THR A 198     -22.297  -8.727  19.891  1.00 64.44           O  
ATOM   1531  N   LEU A 199     -18.672  -6.789  21.109  1.00 69.00           N  
ATOM   1532  CA  LEU A 199     -18.250  -6.484  22.469  1.00 69.00           C  
ATOM   1533  C   LEU A 199     -19.328  -5.707  23.219  1.00 69.00           C  
ATOM   1534  CB  LEU A 199     -16.938  -5.688  22.453  1.00 69.00           C  
ATOM   1535  O   LEU A 199     -19.906  -4.758  22.672  1.00 69.00           O  
ATOM   1536  CG  LEU A 199     -15.711  -6.418  21.922  1.00 69.00           C  
ATOM   1537  CD1 LEU A 199     -14.617  -5.414  21.562  1.00 69.00           C  
ATOM   1538  CD2 LEU A 199     -15.195  -7.422  22.953  1.00 69.00           C  
ATOM   1539  N   SER A 200     -20.031  -6.285  24.281  1.00 73.94           N  
ATOM   1540  CA  SER A 200     -21.062  -5.641  25.094  1.00 73.94           C  
ATOM   1541  C   SER A 200     -20.578  -4.305  25.641  1.00 73.94           C  
ATOM   1542  CB  SER A 200     -21.484  -6.551  26.250  1.00 73.94           C  
ATOM   1543  O   SER A 200     -21.344  -3.352  25.766  1.00 73.94           O  
ATOM   1544  OG  SER A 200     -20.375  -7.305  26.734  1.00 73.94           O  
ATOM   1545  N   SER A 201     -19.250  -4.160  25.875  1.00 81.88           N  
ATOM   1546  CA  SER A 201     -18.562  -2.943  26.297  1.00 81.88           C  
ATOM   1547  C   SER A 201     -17.125  -2.906  25.797  1.00 81.88           C  
ATOM   1548  CB  SER A 201     -18.594  -2.824  27.828  1.00 81.88           C  
ATOM   1549  O   SER A 201     -16.453  -3.936  25.766  1.00 81.88           O  
ATOM   1550  OG  SER A 201     -17.875  -3.891  28.422  1.00 81.88           O  
ATOM   1551  N   ILE A 202     -16.828  -1.772  25.156  1.00 84.94           N  
ATOM   1552  CA  ILE A 202     -15.469  -1.577  24.656  1.00 84.94           C  
ATOM   1553  C   ILE A 202     -14.492  -1.485  25.812  1.00 84.94           C  
ATOM   1554  CB  ILE A 202     -15.375  -0.311  23.766  1.00 84.94           C  
ATOM   1555  O   ILE A 202     -14.641  -0.626  26.688  1.00 84.94           O  
ATOM   1556  CG1 ILE A 202     -16.328  -0.420  22.578  1.00 84.94           C  
ATOM   1557  CG2 ILE A 202     -13.930  -0.084  23.312  1.00 84.94           C  
ATOM   1558  CD1 ILE A 202     -16.469   0.868  21.766  1.00 84.94           C  
ATOM   1559  N   PRO A 203     -13.570  -2.520  25.938  1.00 87.00           N  
ATOM   1560  CA  PRO A 203     -12.547  -2.453  26.984  1.00 87.00           C  
ATOM   1561  C   PRO A 203     -11.773  -1.136  26.969  1.00 87.00           C  
ATOM   1562  CB  PRO A 203     -11.633  -3.631  26.656  1.00 87.00           C  
ATOM   1563  O   PRO A 203     -11.656  -0.498  25.922  1.00 87.00           O  
ATOM   1564  CG  PRO A 203     -12.461  -4.531  25.797  1.00 87.00           C  
ATOM   1565  CD  PRO A 203     -13.445  -3.695  25.047  1.00 87.00           C  
ATOM   1566  N   GLN A 204     -11.312  -0.762  28.203  1.00 88.62           N  
ATOM   1567  CA  GLN A 204     -10.641   0.516  28.406  1.00 88.62           C  
ATOM   1568  C   GLN A 204      -9.430   0.645  27.484  1.00 88.62           C  
ATOM   1569  CB  GLN A 204     -10.211   0.678  29.859  1.00 88.62           C  
ATOM   1570  O   GLN A 204      -9.164   1.720  26.938  1.00 88.62           O  
ATOM   1571  CG  GLN A 204      -9.625   2.049  30.172  1.00 88.62           C  
ATOM   1572  CD  GLN A 204     -10.641   3.164  30.047  1.00 88.62           C  
ATOM   1573  NE2 GLN A 204     -10.164   4.379  29.797  1.00 88.62           N  
ATOM   1574  OE1 GLN A 204     -11.852   2.939  30.156  1.00 88.62           O  
ATOM   1575  N   TRP A 205      -8.727  -0.495  27.219  1.00 89.50           N  
ATOM   1576  CA  TRP A 205      -7.488  -0.401  26.438  1.00 89.50           C  
ATOM   1577  C   TRP A 205      -7.789  -0.171  24.953  1.00 89.50           C  
ATOM   1578  CB  TRP A 205      -6.648  -1.670  26.609  1.00 89.50           C  
ATOM   1579  O   TRP A 205      -6.887   0.130  24.172  1.00 89.50           O  
ATOM   1580  CG  TRP A 205      -7.355  -2.928  26.203  1.00 89.50           C  
ATOM   1581  CD1 TRP A 205      -8.164  -3.707  26.969  1.00 89.50           C  
ATOM   1582  CD2 TRP A 205      -7.305  -3.555  24.906  1.00 89.50           C  
ATOM   1583  CE2 TRP A 205      -8.109  -4.711  24.984  1.00 89.50           C  
ATOM   1584  CE3 TRP A 205      -6.656  -3.252  23.703  1.00 89.50           C  
ATOM   1585  NE1 TRP A 205      -8.625  -4.781  26.250  1.00 89.50           N  
ATOM   1586  CH2 TRP A 205      -7.641  -5.246  22.719  1.00 89.50           C  
ATOM   1587  CZ2 TRP A 205      -8.289  -5.566  23.891  1.00 89.50           C  
ATOM   1588  CZ3 TRP A 205      -6.832  -4.102  22.625  1.00 89.50           C  
ATOM   1589  N   LEU A 206      -9.102  -0.156  24.531  1.00 91.62           N  
ATOM   1590  CA  LEU A 206      -9.492   0.075  23.141  1.00 91.62           C  
ATOM   1591  C   LEU A 206     -10.234   1.397  23.000  1.00 91.62           C  
ATOM   1592  CB  LEU A 206     -10.359  -1.074  22.641  1.00 91.62           C  
ATOM   1593  O   LEU A 206     -10.602   1.792  21.891  1.00 91.62           O  
ATOM   1594  CG  LEU A 206      -9.680  -2.436  22.500  1.00 91.62           C  
ATOM   1595  CD1 LEU A 206     -10.695  -3.504  22.109  1.00 91.62           C  
ATOM   1596  CD2 LEU A 206      -8.555  -2.365  21.469  1.00 91.62           C  
ATOM   1597  N   LYS A 207     -10.477   2.074  23.984  1.00 88.50           N  
ATOM   1598  CA  LYS A 207     -11.375   3.229  24.031  1.00 88.50           C  
ATOM   1599  C   LYS A 207     -10.867   4.363  23.156  1.00 88.50           C  
ATOM   1600  CB  LYS A 207     -11.523   3.717  25.484  1.00 88.50           C  
ATOM   1601  O   LYS A 207     -11.656   5.059  22.516  1.00 88.50           O  
ATOM   1602  CG  LYS A 207     -12.555   4.828  25.656  1.00 88.50           C  
ATOM   1603  CD  LYS A 207     -12.656   5.273  27.109  1.00 88.50           C  
ATOM   1604  CE  LYS A 207     -13.641   6.422  27.266  1.00 88.50           C  
ATOM   1605  NZ  LYS A 207     -13.711   6.895  28.688  1.00 88.50           N  
ATOM   1606  N   ASN A 208      -9.625   4.461  23.016  1.00 92.12           N  
ATOM   1607  CA  ASN A 208      -9.070   5.594  22.281  1.00 92.12           C  
ATOM   1608  C   ASN A 208      -8.695   5.203  20.859  1.00 92.12           C  
ATOM   1609  CB  ASN A 208      -7.855   6.168  23.016  1.00 92.12           C  
ATOM   1610  O   ASN A 208      -8.188   6.027  20.094  1.00 92.12           O  
ATOM   1611  CG  ASN A 208      -8.203   6.746  24.375  1.00 92.12           C  
ATOM   1612  ND2 ASN A 208      -7.324   6.551  25.344  1.00 92.12           N  
ATOM   1613  OD1 ASN A 208      -9.266   7.355  24.547  1.00 92.12           O  
ATOM   1614  N   ASP A 209      -9.031   4.016  20.531  1.00 94.88           N  
ATOM   1615  CA  ASP A 209      -8.680   3.541  19.188  1.00 94.88           C  
ATOM   1616  C   ASP A 209      -9.688   4.035  18.156  1.00 94.88           C  
ATOM   1617  CB  ASP A 209      -8.602   2.014  19.172  1.00 94.88           C  
ATOM   1618  O   ASP A 209     -10.836   4.328  18.484  1.00 94.88           O  
ATOM   1619  CG  ASP A 209      -7.414   1.466  19.938  1.00 94.88           C  
ATOM   1620  OD1 ASP A 209      -6.727   2.244  20.641  1.00 94.88           O  
ATOM   1621  OD2 ASP A 209      -7.156   0.246  19.844  1.00 94.88           O  
ATOM   1622  N   ASN A 210      -9.117   4.223  16.969  1.00 96.69           N  
ATOM   1623  CA  ASN A 210     -10.031   4.375  15.836  1.00 96.69           C  
ATOM   1624  C   ASN A 210     -10.672   3.049  15.453  1.00 96.69           C  
ATOM   1625  CB  ASN A 210      -9.297   4.980  14.633  1.00 96.69           C  
ATOM   1626  O   ASN A 210      -9.984   2.033  15.328  1.00 96.69           O  
ATOM   1627  CG  ASN A 210     -10.250   5.535  13.594  1.00 96.69           C  
ATOM   1628  ND2 ASN A 210      -9.781   5.633  12.352  1.00 96.69           N  
ATOM   1629  OD1 ASN A 210     -11.398   5.875  13.898  1.00 96.69           O  
ATOM   1630  N   SER A 211     -11.969   3.055  15.352  1.00 94.56           N  
ATOM   1631  CA  SER A 211     -12.648   1.773  15.180  1.00 94.56           C  
ATOM   1632  C   SER A 211     -13.625   1.817  14.008  1.00 94.56           C  
ATOM   1633  CB  SER A 211     -13.391   1.380  16.453  1.00 94.56           C  
ATOM   1634  O   SER A 211     -14.195   2.869  13.711  1.00 94.56           O  
ATOM   1635  OG  SER A 211     -14.484   2.244  16.688  1.00 94.56           O  
ATOM   1636  N   PHE A 212     -13.750   0.742  13.273  1.00 94.69           N  
ATOM   1637  CA  PHE A 212     -14.742   0.529  12.219  1.00 94.69           C  
ATOM   1638  C   PHE A 212     -15.148  -0.938  12.148  1.00 94.69           C  
ATOM   1639  CB  PHE A 212     -14.195   0.993  10.867  1.00 94.69           C  
ATOM   1640  O   PHE A 212     -14.555  -1.785  12.820  1.00 94.69           O  
ATOM   1641  CG  PHE A 212     -13.062   0.152  10.352  1.00 94.69           C  
ATOM   1642  CD1 PHE A 212     -11.750   0.424  10.719  1.00 94.69           C  
ATOM   1643  CD2 PHE A 212     -13.305  -0.911   9.492  1.00 94.69           C  
ATOM   1644  CE1 PHE A 212     -10.695  -0.353  10.242  1.00 94.69           C  
ATOM   1645  CE2 PHE A 212     -12.258  -1.691   9.008  1.00 94.69           C  
ATOM   1646  CZ  PHE A 212     -10.961  -1.410   9.383  1.00 94.69           C  
ATOM   1647  N   THR A 213     -16.234  -1.228  11.359  1.00 94.06           N  
ATOM   1648  CA  THR A 213     -16.703  -2.600  11.227  1.00 94.06           C  
ATOM   1649  C   THR A 213     -16.828  -2.994   9.758  1.00 94.06           C  
ATOM   1650  CB  THR A 213     -18.078  -2.787  11.922  1.00 94.06           C  
ATOM   1651  O   THR A 213     -16.953  -2.133   8.891  1.00 94.06           O  
ATOM   1652  CG2 THR A 213     -18.016  -2.373  13.391  1.00 94.06           C  
ATOM   1653  OG1 THR A 213     -19.047  -1.985  11.250  1.00 94.06           O  
ATOM   1654  N   PHE A 214     -16.594  -4.195   9.484  1.00 93.81           N  
ATOM   1655  CA  PHE A 214     -16.938  -4.777   8.195  1.00 93.81           C  
ATOM   1656  C   PHE A 214     -17.625  -6.129   8.383  1.00 93.81           C  
ATOM   1657  CB  PHE A 214     -15.688  -4.934   7.328  1.00 93.81           C  
ATOM   1658  O   PHE A 214     -17.500  -6.754   9.438  1.00 93.81           O  
ATOM   1659  CG  PHE A 214     -14.695  -5.930   7.867  1.00 93.81           C  
ATOM   1660  CD1 PHE A 214     -13.672  -5.520   8.719  1.00 93.81           C  
ATOM   1661  CD2 PHE A 214     -14.781  -7.270   7.520  1.00 93.81           C  
ATOM   1662  CE1 PHE A 214     -12.750  -6.438   9.219  1.00 93.81           C  
ATOM   1663  CE2 PHE A 214     -13.859  -8.195   8.016  1.00 93.81           C  
ATOM   1664  CZ  PHE A 214     -12.852  -7.773   8.859  1.00 93.81           C  
ATOM   1665  N   THR A 215     -18.438  -6.434   7.398  1.00 93.12           N  
ATOM   1666  CA  THR A 215     -19.219  -7.668   7.469  1.00 93.12           C  
ATOM   1667  C   THR A 215     -18.859  -8.602   6.320  1.00 93.12           C  
ATOM   1668  CB  THR A 215     -20.734  -7.379   7.438  1.00 93.12           C  
ATOM   1669  O   THR A 215     -18.688  -8.164   5.180  1.00 93.12           O  
ATOM   1670  CG2 THR A 215     -21.547  -8.664   7.578  1.00 93.12           C  
ATOM   1671  OG1 THR A 215     -21.062  -6.496   8.516  1.00 93.12           O  
ATOM   1672  N   LEU A 216     -18.641  -9.836   6.719  1.00 92.50           N  
ATOM   1673  CA  LEU A 216     -18.375 -10.891   5.738  1.00 92.50           C  
ATOM   1674  C   LEU A 216     -19.484 -11.938   5.754  1.00 92.50           C  
ATOM   1675  CB  LEU A 216     -17.016 -11.547   6.008  1.00 92.50           C  
ATOM   1676  O   LEU A 216     -20.078 -12.203   6.801  1.00 92.50           O  
ATOM   1677  CG  LEU A 216     -15.789 -10.641   5.918  1.00 92.50           C  
ATOM   1678  CD1 LEU A 216     -14.539 -11.406   6.332  1.00 92.50           C  
ATOM   1679  CD2 LEU A 216     -15.641 -10.078   4.508  1.00 92.50           C  
ATOM   1680  N   ASN A 217     -19.828 -12.391   4.578  1.00 90.88           N  
ATOM   1681  CA  ASN A 217     -20.703 -13.547   4.457  1.00 90.88           C  
ATOM   1682  C   ASN A 217     -19.938 -14.852   4.613  1.00 90.88           C  
ATOM   1683  CB  ASN A 217     -21.438 -13.523   3.113  1.00 90.88           C  
ATOM   1684  O   ASN A 217     -19.172 -15.234   3.736  1.00 90.88           O  
ATOM   1685  CG  ASN A 217     -22.484 -14.609   2.998  1.00 90.88           C  
ATOM   1686  ND2 ASN A 217     -23.391 -14.469   2.041  1.00 90.88           N  
ATOM   1687  OD1 ASN A 217     -22.484 -15.578   3.764  1.00 90.88           O  
ATOM   1688  N   ILE A 218     -20.188 -15.500   5.734  1.00 88.75           N  
ATOM   1689  CA  ILE A 218     -19.531 -16.766   6.031  1.00 88.75           C  
ATOM   1690  C   ILE A 218     -20.562 -17.891   6.016  1.00 88.75           C  
ATOM   1691  CB  ILE A 218     -18.812 -16.719   7.395  1.00 88.75           C  
ATOM   1692  O   ILE A 218     -21.359 -18.031   6.941  1.00 88.75           O  
ATOM   1693  CG1 ILE A 218     -17.844 -15.531   7.445  1.00 88.75           C  
ATOM   1694  CG2 ILE A 218     -18.078 -18.047   7.660  1.00 88.75           C  
ATOM   1695  CD1 ILE A 218     -17.250 -15.273   8.820  1.00 88.75           C  
ATOM   1696  N   SER A 219     -20.531 -18.750   4.887  1.00 86.00           N  
ATOM   1697  CA  SER A 219     -21.453 -19.891   4.711  1.00 86.00           C  
ATOM   1698  C   SER A 219     -22.906 -19.453   4.828  1.00 86.00           C  
ATOM   1699  CB  SER A 219     -21.156 -20.969   5.746  1.00 86.00           C  
ATOM   1700  O   SER A 219     -23.703 -20.125   5.477  1.00 86.00           O  
ATOM   1701  OG  SER A 219     -19.844 -21.500   5.566  1.00 86.00           O  
ATOM   1702  N   GLY A 220     -23.234 -18.219   4.316  1.00 86.88           N  
ATOM   1703  CA  GLY A 220     -24.625 -17.750   4.273  1.00 86.88           C  
ATOM   1704  C   GLY A 220     -25.000 -16.891   5.457  1.00 86.88           C  
ATOM   1705  O   GLY A 220     -26.109 -16.344   5.504  1.00 86.88           O  
ATOM   1706  N   GLN A 221     -24.094 -16.766   6.441  1.00 89.25           N  
ATOM   1707  CA  GLN A 221     -24.344 -15.906   7.594  1.00 89.25           C  
ATOM   1708  C   GLN A 221     -23.438 -14.680   7.586  1.00 89.25           C  
ATOM   1709  CB  GLN A 221     -24.156 -16.688   8.898  1.00 89.25           C  
ATOM   1710  O   GLN A 221     -22.219 -14.805   7.387  1.00 89.25           O  
ATOM   1711  CG  GLN A 221     -25.141 -17.844   9.055  1.00 89.25           C  
ATOM   1712  CD  GLN A 221     -26.562 -17.391   9.297  1.00 89.25           C  
ATOM   1713  NE2 GLN A 221     -27.516 -18.062   8.672  1.00 89.25           N  
ATOM   1714  OE1 GLN A 221     -26.797 -16.438  10.039  1.00 89.25           O  
ATOM   1715  N   LEU A 222     -24.078 -13.562   7.914  1.00 91.56           N  
ATOM   1716  CA  LEU A 222     -23.312 -12.328   7.980  1.00 91.56           C  
ATOM   1717  C   LEU A 222     -22.625 -12.188   9.328  1.00 91.56           C  
ATOM   1718  CB  LEU A 222     -24.234 -11.117   7.734  1.00 91.56           C  
ATOM   1719  O   LEU A 222     -23.281 -12.258  10.375  1.00 91.56           O  
ATOM   1720  CG  LEU A 222     -24.875 -11.031   6.352  1.00 91.56           C  
ATOM   1721  CD1 LEU A 222     -25.797  -9.820   6.277  1.00 91.56           C  
ATOM   1722  CD2 LEU A 222     -23.812 -10.961   5.266  1.00 91.56           C  
ATOM   1723  N   VAL A 223     -21.281 -12.133   9.281  1.00 91.00           N  
ATOM   1724  CA  VAL A 223     -20.469 -11.953  10.484  1.00 91.00           C  
ATOM   1725  C   VAL A 223     -19.828 -10.562  10.469  1.00 91.00           C  
ATOM   1726  CB  VAL A 223     -19.391 -13.039  10.609  1.00 91.00           C  
ATOM   1727  O   VAL A 223     -19.125 -10.211   9.523  1.00 91.00           O  
ATOM   1728  CG1 VAL A 223     -18.578 -12.859  11.898  1.00 91.00           C  
ATOM   1729  CG2 VAL A 223     -20.016 -14.430  10.570  1.00 91.00           C  
ATOM   1730  N   THR A 224     -20.062  -9.828  11.555  1.00 92.94           N  
ATOM   1731  CA  THR A 224     -19.531  -8.477  11.672  1.00 92.94           C  
ATOM   1732  C   THR A 224     -18.281  -8.469  12.547  1.00 92.94           C  
ATOM   1733  CB  THR A 224     -20.578  -7.512  12.258  1.00 92.94           C  
ATOM   1734  O   THR A 224     -18.297  -9.000  13.664  1.00 92.94           O  
ATOM   1735  CG2 THR A 224     -20.000  -6.105  12.406  1.00 92.94           C  
ATOM   1736  OG1 THR A 224     -21.703  -7.457  11.383  1.00 92.94           O  
ATOM   1737  N   TYR A 225     -17.234  -7.855  12.000  1.00 93.69           N  
ATOM   1738  CA  TYR A 225     -15.977  -7.699  12.711  1.00 93.69           C  
ATOM   1739  C   TYR A 225     -15.781  -6.258  13.164  1.00 93.69           C  
ATOM   1740  CB  TYR A 225     -14.805  -8.125  11.812  1.00 93.69           C  
ATOM   1741  O   TYR A 225     -16.031  -5.320  12.406  1.00 93.69           O  
ATOM   1742  CG  TYR A 225     -14.750  -9.609  11.555  1.00 93.69           C  
ATOM   1743  CD1 TYR A 225     -13.930 -10.445  12.312  1.00 93.69           C  
ATOM   1744  CD2 TYR A 225     -15.523 -10.188  10.555  1.00 93.69           C  
ATOM   1745  CE1 TYR A 225     -13.875 -11.812  12.078  1.00 93.69           C  
ATOM   1746  CE2 TYR A 225     -15.477 -11.555  10.305  1.00 93.69           C  
ATOM   1747  OH  TYR A 225     -14.602 -13.719  10.836  1.00 93.69           O  
ATOM   1748  CZ  TYR A 225     -14.648 -12.359  11.070  1.00 93.69           C  
ATOM   1749  N   ASP A 226     -15.352  -6.137  14.344  1.00 93.56           N  
ATOM   1750  CA  ASP A 226     -14.961  -4.836  14.891  1.00 93.56           C  
ATOM   1751  C   ASP A 226     -13.445  -4.656  14.844  1.00 93.56           C  
ATOM   1752  CB  ASP A 226     -15.469  -4.680  16.328  1.00 93.56           C  
ATOM   1753  O   ASP A 226     -12.703  -5.477  15.383  1.00 93.56           O  
ATOM   1754  CG  ASP A 226     -16.984  -4.602  16.406  1.00 93.56           C  
ATOM   1755  OD1 ASP A 226     -17.609  -3.949  15.555  1.00 93.56           O  
ATOM   1756  OD2 ASP A 226     -17.547  -5.199  17.344  1.00 93.56           O  
ATOM   1757  N   VAL A 227     -13.102  -3.580  14.211  1.00 95.56           N  
ATOM   1758  CA  VAL A 227     -11.680  -3.312  14.031  1.00 95.56           C  
ATOM   1759  C   VAL A 227     -11.266  -2.115  14.883  1.00 95.56           C  
ATOM   1760  CB  VAL A 227     -11.336  -3.055  12.547  1.00 95.56           C  
ATOM   1761  O   VAL A 227     -11.930  -1.073  14.859  1.00 95.56           O  
ATOM   1762  CG1 VAL A 227      -9.828  -2.861  12.367  1.00 95.56           C  
ATOM   1763  CG2 VAL A 227     -11.836  -4.207  11.672  1.00 95.56           C  
ATOM   1764  N   PHE A 228     -10.164  -2.283  15.570  1.00 96.12           N  
ATOM   1765  CA  PHE A 228      -9.586  -1.212  16.375  1.00 96.12           C  
ATOM   1766  C   PHE A 228      -8.141  -0.949  15.969  1.00 96.12           C  
ATOM   1767  CB  PHE A 228      -9.656  -1.558  17.859  1.00 96.12           C  
ATOM   1768  O   PHE A 228      -7.297  -1.850  16.031  1.00 96.12           O  
ATOM   1769  CG  PHE A 228     -11.055  -1.796  18.359  1.00 96.12           C  
ATOM   1770  CD1 PHE A 228     -11.820  -0.746  18.859  1.00 96.12           C  
ATOM   1771  CD2 PHE A 228     -11.609  -3.070  18.344  1.00 96.12           C  
ATOM   1772  CE1 PHE A 228     -13.117  -0.964  19.312  1.00 96.12           C  
ATOM   1773  CE2 PHE A 228     -12.906  -3.295  18.797  1.00 96.12           C  
ATOM   1774  CZ  PHE A 228     -13.656  -2.242  19.297  1.00 96.12           C  
ATOM   1775  N   VAL A 229      -7.875   0.303  15.594  1.00 97.69           N  
ATOM   1776  CA  VAL A 229      -6.547   0.707  15.141  1.00 97.69           C  
ATOM   1777  C   VAL A 229      -5.969   1.746  16.094  1.00 97.69           C  
ATOM   1778  CB  VAL A 229      -6.586   1.270  13.703  1.00 97.69           C  
ATOM   1779  O   VAL A 229      -6.543   2.822  16.281  1.00 97.69           O  
ATOM   1780  CG1 VAL A 229      -5.176   1.610  13.219  1.00 97.69           C  
ATOM   1781  CG2 VAL A 229      -7.250   0.271  12.758  1.00 97.69           C  
ATOM   1782  N   ASN A 230      -4.844   1.467  16.672  1.00 96.31           N  
ATOM   1783  CA  ASN A 230      -4.301   2.359  17.688  1.00 96.31           C  
ATOM   1784  C   ASN A 230      -3.182   3.234  17.141  1.00 96.31           C  
ATOM   1785  CB  ASN A 230      -3.797   1.558  18.891  1.00 96.31           C  
ATOM   1786  O   ASN A 230      -2.795   4.227  17.750  1.00 96.31           O  
ATOM   1787  CG  ASN A 230      -2.578   0.717  18.562  1.00 96.31           C  
ATOM   1788  ND2 ASN A 230      -2.023   0.058  19.578  1.00 96.31           N  
ATOM   1789  OD1 ASN A 230      -2.139   0.662  17.422  1.00 96.31           O  
ATOM   1790  N   GLN A 231      -2.730   2.885  15.969  1.00 95.62           N  
ATOM   1791  CA  GLN A 231      -1.706   3.662  15.281  1.00 95.62           C  
ATOM   1792  C   GLN A 231      -1.909   3.623  13.766  1.00 95.62           C  
ATOM   1793  CB  GLN A 231      -0.310   3.150  15.633  1.00 95.62           C  
ATOM   1794  O   GLN A 231      -2.324   2.600  13.219  1.00 95.62           O  
ATOM   1795  CG  GLN A 231       0.819   3.941  14.992  1.00 95.62           C  
ATOM   1796  CD  GLN A 231       2.193   3.441  15.398  1.00 95.62           C  
ATOM   1797  NE2 GLN A 231       3.047   4.355  15.852  1.00 95.62           N  
ATOM   1798  OE1 GLN A 231       2.484   2.244  15.305  1.00 95.62           O  
ATOM   1799  N   THR A 232      -1.594   4.852  13.125  1.00 97.69           N  
ATOM   1800  CA  THR A 232      -1.664   4.906  11.672  1.00 97.69           C  
ATOM   1801  C   THR A 232      -0.510   4.129  11.039  1.00 97.69           C  
ATOM   1802  CB  THR A 232      -1.642   6.359  11.164  1.00 97.69           C  
ATOM   1803  O   THR A 232       0.654   4.355  11.375  1.00 97.69           O  
ATOM   1804  CG2 THR A 232      -1.645   6.410   9.641  1.00 97.69           C  
ATOM   1805  OG1 THR A 232      -2.797   7.051  11.656  1.00 97.69           O  
ATOM   1806  N   PHE A 233      -0.810   3.176  10.164  1.00 98.06           N  
ATOM   1807  CA  PHE A 233       0.221   2.404   9.477  1.00 98.06           C  
ATOM   1808  C   PHE A 233      -0.295   1.875   8.148  1.00 98.06           C  
ATOM   1809  CB  PHE A 233       0.696   1.242  10.359  1.00 98.06           C  
ATOM   1810  O   PHE A 233      -1.500   1.893   7.891  1.00 98.06           O  
ATOM   1811  CG  PHE A 233      -0.321   0.144  10.516  1.00 98.06           C  
ATOM   1812  CD1 PHE A 233      -1.324   0.238  11.469  1.00 98.06           C  
ATOM   1813  CD2 PHE A 233      -0.273  -0.983   9.703  1.00 98.06           C  
ATOM   1814  CE1 PHE A 233      -2.268  -0.778  11.617  1.00 98.06           C  
ATOM   1815  CE2 PHE A 233      -1.211  -2.002   9.844  1.00 98.06           C  
ATOM   1816  CZ  PHE A 233      -2.207  -1.897  10.797  1.00 98.06           C  
ATOM   1817  N   ALA A 234       0.646   1.541   7.301  1.00 98.38           N  
ATOM   1818  CA  ALA A 234       0.330   0.913   6.023  1.00 98.38           C  
ATOM   1819  C   ALA A 234       0.909  -0.497   5.945  1.00 98.38           C  
ATOM   1820  CB  ALA A 234       0.855   1.764   4.867  1.00 98.38           C  
ATOM   1821  O   ALA A 234       1.900  -0.805   6.613  1.00 98.38           O  
ATOM   1822  N   PHE A 235       0.249  -1.355   5.223  1.00 97.62           N  
ATOM   1823  CA  PHE A 235       0.792  -2.684   4.961  1.00 97.62           C  
ATOM   1824  C   PHE A 235       0.459  -3.133   3.543  1.00 97.62           C  
ATOM   1825  CB  PHE A 235       0.254  -3.697   5.973  1.00 97.62           C  
ATOM   1826  O   PHE A 235      -0.426  -2.566   2.896  1.00 97.62           O  
ATOM   1827  CG  PHE A 235      -1.162  -4.129   5.703  1.00 97.62           C  
ATOM   1828  CD1 PHE A 235      -2.232  -3.332   6.090  1.00 97.62           C  
ATOM   1829  CD2 PHE A 235      -1.423  -5.336   5.066  1.00 97.62           C  
ATOM   1830  CE1 PHE A 235      -3.545  -3.730   5.840  1.00 97.62           C  
ATOM   1831  CE2 PHE A 235      -2.730  -5.742   4.816  1.00 97.62           C  
ATOM   1832  CZ  PHE A 235      -3.791  -4.938   5.207  1.00 97.62           C  
ATOM   1833  N   THR A 236       1.190  -4.109   3.061  1.00 96.00           N  
ATOM   1834  CA  THR A 236       0.995  -4.625   1.710  1.00 96.00           C  
ATOM   1835  C   THR A 236       0.691  -6.121   1.740  1.00 96.00           C  
ATOM   1836  CB  THR A 236       2.230  -4.367   0.829  1.00 96.00           C  
ATOM   1837  O   THR A 236       1.045  -6.812   2.697  1.00 96.00           O  
ATOM   1838  CG2 THR A 236       2.455  -2.873   0.617  1.00 96.00           C  
ATOM   1839  OG1 THR A 236       3.389  -4.926   1.463  1.00 96.00           O  
ATOM   1840  N   TYR A 237      -0.052  -6.590   0.731  1.00 93.56           N  
ATOM   1841  CA  TYR A 237      -0.398  -8.000   0.606  1.00 93.56           C  
ATOM   1842  C   TYR A 237      -0.600  -8.383  -0.854  1.00 93.56           C  
ATOM   1843  CB  TYR A 237      -1.662  -8.320   1.410  1.00 93.56           C  
ATOM   1844  O   TYR A 237      -0.872  -7.527  -1.697  1.00 93.56           O  
ATOM   1845  CG  TYR A 237      -2.885  -7.566   0.938  1.00 93.56           C  
ATOM   1846  CD1 TYR A 237      -3.148  -6.273   1.383  1.00 93.56           C  
ATOM   1847  CD2 TYR A 237      -3.779  -8.148   0.047  1.00 93.56           C  
ATOM   1848  CE1 TYR A 237      -4.273  -5.582   0.953  1.00 93.56           C  
ATOM   1849  CE2 TYR A 237      -4.910  -7.469  -0.390  1.00 93.56           C  
ATOM   1850  OH  TYR A 237      -6.266  -5.504  -0.363  1.00 93.56           O  
ATOM   1851  CZ  TYR A 237      -5.148  -6.184   0.067  1.00 93.56           C  
ATOM   1852  N   PRO A 238      -0.445  -9.688  -1.148  1.00 91.75           N  
ATOM   1853  CA  PRO A 238      -0.631 -10.125  -2.535  1.00 91.75           C  
ATOM   1854  C   PRO A 238      -2.102 -10.203  -2.936  1.00 91.75           C  
ATOM   1855  CB  PRO A 238       0.015 -11.516  -2.557  1.00 91.75           C  
ATOM   1856  O   PRO A 238      -2.912 -10.789  -2.217  1.00 91.75           O  
ATOM   1857  CG  PRO A 238      -0.107 -12.016  -1.152  1.00 91.75           C  
ATOM   1858  CD  PRO A 238      -0.044 -10.836  -0.220  1.00 91.75           C  
ATOM   1859  N   VAL A 239      -2.449  -9.570  -4.070  1.00 90.62           N  
ATOM   1860  CA  VAL A 239      -3.807  -9.617  -4.598  1.00 90.62           C  
ATOM   1861  C   VAL A 239      -3.879 -10.609  -5.754  1.00 90.62           C  
ATOM   1862  CB  VAL A 239      -4.281  -8.219  -5.066  1.00 90.62           C  
ATOM   1863  O   VAL A 239      -4.855 -11.352  -5.883  1.00 90.62           O  
ATOM   1864  CG1 VAL A 239      -5.668  -8.312  -5.703  1.00 90.62           C  
ATOM   1865  CG2 VAL A 239      -4.289  -7.242  -3.896  1.00 90.62           C  
ATOM   1866  N   ALA A 240      -2.881 -10.688  -6.660  1.00 82.25           N  
ATOM   1867  CA  ALA A 240      -2.785 -11.602  -7.793  1.00 82.25           C  
ATOM   1868  C   ALA A 240      -1.350 -11.703  -8.297  1.00 82.25           C  
ATOM   1869  CB  ALA A 240      -3.715 -11.156  -8.922  1.00 82.25           C  
ATOM   1870  O   ALA A 240      -0.598 -10.727  -8.250  1.00 82.25           O  
ATOM   1871  N   GLY A 241      -0.993 -13.023  -8.812  1.00 71.12           N  
ATOM   1872  CA  GLY A 241       0.196 -13.156  -9.641  1.00 71.12           C  
ATOM   1873  C   GLY A 241       1.483 -13.164  -8.836  1.00 71.12           C  
ATOM   1874  O   GLY A 241       2.570 -12.992  -9.391  1.00 71.12           O  
ATOM   1875  N   ASP A 242       1.552 -13.336  -7.484  1.00 64.88           N  
ATOM   1876  CA  ASP A 242       2.805 -13.344  -6.738  1.00 64.88           C  
ATOM   1877  C   ASP A 242       3.355 -14.766  -6.609  1.00 64.88           C  
ATOM   1878  CB  ASP A 242       2.607 -12.734  -5.352  1.00 64.88           C  
ATOM   1879  O   ASP A 242       2.658 -15.672  -6.145  1.00 64.88           O  
ATOM   1880  CG  ASP A 242       3.902 -12.234  -4.734  1.00 64.88           C  
ATOM   1881  OD1 ASP A 242       4.980 -12.430  -5.336  1.00 64.88           O  
ATOM   1882  OD2 ASP A 242       3.844 -11.633  -3.637  1.00 64.88           O  
ATOM   1883  N   PRO A 243       4.590 -14.914  -7.059  1.00 53.25           N  
ATOM   1884  CA  PRO A 243       5.164 -16.266  -7.020  1.00 53.25           C  
ATOM   1885  C   PRO A 243       6.273 -16.406  -5.977  1.00 53.25           C  
ATOM   1886  CB  PRO A 243       5.719 -16.453  -8.430  1.00 53.25           C  
ATOM   1887  O   PRO A 243       6.691 -17.516  -5.660  1.00 53.25           O  
ATOM   1888  CG  PRO A 243       5.914 -15.062  -8.953  1.00 53.25           C  
ATOM   1889  CD  PRO A 243       5.055 -14.125  -8.156  1.00 53.25           C  
ATOM   1890  N   LEU A 244       6.285 -15.539  -4.801  1.00 57.81           N  
ATOM   1891  CA  LEU A 244       7.473 -16.000  -4.086  1.00 57.81           C  
ATOM   1892  C   LEU A 244       7.176 -16.172  -2.600  1.00 57.81           C  
ATOM   1893  CB  LEU A 244       8.625 -15.016  -4.277  1.00 57.81           C  
ATOM   1894  O   LEU A 244       6.797 -15.219  -1.922  1.00 57.81           O  
ATOM   1895  CG  LEU A 244       9.156 -14.852  -5.703  1.00 57.81           C  
ATOM   1896  CD1 LEU A 244      10.031 -13.617  -5.809  1.00 57.81           C  
ATOM   1897  CD2 LEU A 244       9.922 -16.094  -6.137  1.00 57.81           C  
ATOM   1898  N   ILE A 245       6.539 -17.188  -2.322  1.00 61.06           N  
ATOM   1899  CA  ILE A 245       6.375 -17.547  -0.919  1.00 61.06           C  
ATOM   1900  C   ILE A 245       7.594 -17.094  -0.122  1.00 61.06           C  
ATOM   1901  CB  ILE A 245       6.164 -19.062  -0.747  1.00 61.06           C  
ATOM   1902  O   ILE A 245       8.734 -17.375  -0.498  1.00 61.06           O  
ATOM   1903  CG1 ILE A 245       4.895 -19.516  -1.479  1.00 61.06           C  
ATOM   1904  CG2 ILE A 245       6.102 -19.438   0.738  1.00 61.06           C  
ATOM   1905  CD1 ILE A 245       4.684 -21.031  -1.478  1.00 61.06           C  
ATOM   1906  N   GLY A 246       7.320 -16.078   0.717  1.00 68.31           N  
ATOM   1907  CA  GLY A 246       8.305 -15.727   1.735  1.00 68.31           C  
ATOM   1908  C   GLY A 246       9.227 -14.602   1.315  1.00 68.31           C  
ATOM   1909  O   GLY A 246      10.234 -14.344   1.977  1.00 68.31           O  
ATOM   1910  N   SER A 247       8.992 -14.023   0.157  1.00 81.00           N  
ATOM   1911  CA  SER A 247       9.812 -12.906  -0.299  1.00 81.00           C  
ATOM   1912  C   SER A 247       8.984 -11.641  -0.459  1.00 81.00           C  
ATOM   1913  CB  SER A 247      10.500 -13.250  -1.624  1.00 81.00           C  
ATOM   1914  O   SER A 247       7.793 -11.711  -0.779  1.00 81.00           O  
ATOM   1915  OG  SER A 247      11.109 -12.102  -2.184  1.00 81.00           O  
ATOM   1916  N   ALA A 248       9.516 -10.516   0.017  1.00 86.56           N  
ATOM   1917  CA  ALA A 248       8.859  -9.219  -0.129  1.00 86.56           C  
ATOM   1918  C   ALA A 248       9.055  -8.656  -1.535  1.00 86.56           C  
ATOM   1919  CB  ALA A 248       9.391  -8.234   0.911  1.00 86.56           C  
ATOM   1920  O   ALA A 248       8.969  -7.445  -1.745  1.00 86.56           O  
ATOM   1921  N   ILE A 249       9.258  -9.648  -2.508  1.00 88.81           N  
ATOM   1922  CA  ILE A 249       9.531  -9.242  -3.883  1.00 88.81           C  
ATOM   1923  C   ILE A 249       8.266  -9.398  -4.723  1.00 88.81           C  
ATOM   1924  CB  ILE A 249      10.688 -10.062  -4.500  1.00 88.81           C  
ATOM   1925  O   ILE A 249       7.656 -10.469  -4.750  1.00 88.81           O  
ATOM   1926  CG1 ILE A 249      11.984  -9.828  -3.715  1.00 88.81           C  
ATOM   1927  CG2 ILE A 249      10.867  -9.703  -5.977  1.00 88.81           C  
ATOM   1928  CD1 ILE A 249      13.133 -10.727  -4.141  1.00 88.81           C  
ATOM   1929  N   ALA A 250       7.887  -8.281  -5.340  1.00 88.88           N  
ATOM   1930  CA  ALA A 250       6.770  -8.297  -6.281  1.00 88.88           C  
ATOM   1931  C   ALA A 250       7.262  -8.492  -7.711  1.00 88.88           C  
ATOM   1932  CB  ALA A 250       5.961  -7.004  -6.168  1.00 88.88           C  
ATOM   1933  O   ALA A 250       7.844  -7.574  -8.305  1.00 88.88           O  
ATOM   1934  N   PRO A 251       6.969  -9.688  -8.305  1.00 86.94           N  
ATOM   1935  CA  PRO A 251       7.414  -9.930  -9.680  1.00 86.94           C  
ATOM   1936  C   PRO A 251       6.566  -9.180 -10.711  1.00 86.94           C  
ATOM   1937  CB  PRO A 251       7.258 -11.445  -9.844  1.00 86.94           C  
ATOM   1938  O   PRO A 251       5.461  -8.734 -10.398  1.00 86.94           O  
ATOM   1939  CG  PRO A 251       6.172 -11.820  -8.883  1.00 86.94           C  
ATOM   1940  CD  PRO A 251       6.223 -10.883  -7.715  1.00 86.94           C  
ATOM   1941  N   ALA A 252       7.168  -9.062 -11.906  1.00 85.25           N  
ATOM   1942  CA  ALA A 252       6.430  -8.461 -13.016  1.00 85.25           C  
ATOM   1943  C   ALA A 252       5.090  -9.164 -13.227  1.00 85.25           C  
ATOM   1944  CB  ALA A 252       7.262  -8.500 -14.297  1.00 85.25           C  
ATOM   1945  O   ALA A 252       5.016 -10.391 -13.188  1.00 85.25           O  
ATOM   1946  N   GLY A 253       4.047  -8.375 -13.344  1.00 83.94           N  
ATOM   1947  CA  GLY A 253       2.729  -8.930 -13.617  1.00 83.94           C  
ATOM   1948  C   GLY A 253       1.909  -9.156 -12.359  1.00 83.94           C  
ATOM   1949  O   GLY A 253       0.712  -9.445 -12.438  1.00 83.94           O  
ATOM   1950  N   SER A 254       2.518  -9.008 -11.172  1.00 88.25           N  
ATOM   1951  CA  SER A 254       1.782  -9.203  -9.930  1.00 88.25           C  
ATOM   1952  C   SER A 254       1.037  -7.938  -9.523  1.00 88.25           C  
ATOM   1953  CB  SER A 254       2.729  -9.633  -8.812  1.00 88.25           C  
ATOM   1954  O   SER A 254       1.361  -6.840  -9.992  1.00 88.25           O  
ATOM   1955  OG  SER A 254       3.641  -8.594  -8.500  1.00 88.25           O  
ATOM   1956  N   VAL A 255      -0.003  -8.188  -8.742  1.00 92.12           N  
ATOM   1957  CA  VAL A 255      -0.758  -7.078  -8.180  1.00 92.12           C  
ATOM   1958  C   VAL A 255      -0.652  -7.105  -6.652  1.00 92.12           C  
ATOM   1959  CB  VAL A 255      -2.242  -7.121  -8.609  1.00 92.12           C  
ATOM   1960  O   VAL A 255      -0.878  -8.141  -6.027  1.00 92.12           O  
ATOM   1961  CG1 VAL A 255      -3.018  -5.961  -7.988  1.00 92.12           C  
ATOM   1962  CG2 VAL A 255      -2.354  -7.094 -10.133  1.00 92.12           C  
ATOM   1963  N   ILE A 256      -0.271  -5.883  -6.172  1.00 94.25           N  
ATOM   1964  CA  ILE A 256      -0.080  -5.758  -4.730  1.00 94.25           C  
ATOM   1965  C   ILE A 256      -1.097  -4.773  -4.156  1.00 94.25           C  
ATOM   1966  CB  ILE A 256       1.356  -5.305  -4.387  1.00 94.25           C  
ATOM   1967  O   ILE A 256      -1.298  -3.689  -4.707  1.00 94.25           O  
ATOM   1968  CG1 ILE A 256       2.381  -6.234  -5.051  1.00 94.25           C  
ATOM   1969  CG2 ILE A 256       1.561  -5.258  -2.869  1.00 94.25           C  
ATOM   1970  CD1 ILE A 256       2.248  -7.695  -4.641  1.00 94.25           C  
ATOM   1971  N   GLY A 257      -1.766  -5.254  -3.057  1.00 95.88           N  
ATOM   1972  CA  GLY A 257      -2.660  -4.352  -2.348  1.00 95.88           C  
ATOM   1973  C   GLY A 257      -1.954  -3.512  -1.302  1.00 95.88           C  
ATOM   1974  O   GLY A 257      -1.045  -3.990  -0.621  1.00 95.88           O  
ATOM   1975  N   VAL A 258      -2.303  -2.254  -1.303  1.00 97.44           N  
ATOM   1976  CA  VAL A 258      -1.811  -1.337  -0.279  1.00 97.44           C  
ATOM   1977  C   VAL A 258      -2.982  -0.801   0.541  1.00 97.44           C  
ATOM   1978  CB  VAL A 258      -1.016  -0.166  -0.899  1.00 97.44           C  
ATOM   1979  O   VAL A 258      -3.939  -0.256  -0.015  1.00 97.44           O  
ATOM   1980  CG1 VAL A 258      -0.502   0.775   0.189  1.00 97.44           C  
ATOM   1981  CG2 VAL A 258       0.143  -0.696  -1.742  1.00 97.44           C  
ATOM   1982  N   MET A 259      -2.885  -1.067   1.805  1.00 98.12           N  
ATOM   1983  CA  MET A 259      -3.914  -0.523   2.686  1.00 98.12           C  
ATOM   1984  C   MET A 259      -3.297   0.370   3.756  1.00 98.12           C  
ATOM   1985  CB  MET A 259      -4.715  -1.650   3.342  1.00 98.12           C  
ATOM   1986  O   MET A 259      -2.330  -0.019   4.414  1.00 98.12           O  
ATOM   1987  CG  MET A 259      -5.961  -1.176   4.066  1.00 98.12           C  
ATOM   1988  SD  MET A 259      -7.062  -2.561   4.551  1.00 98.12           S  
ATOM   1989  CE  MET A 259      -8.453  -1.633   5.266  1.00 98.12           C  
ATOM   1990  N   ILE A 260      -3.803   1.620   3.889  1.00 98.25           N  
ATOM   1991  CA  ILE A 260      -3.439   2.553   4.949  1.00 98.25           C  
ATOM   1992  C   ILE A 260      -4.551   2.605   5.996  1.00 98.25           C  
ATOM   1993  CB  ILE A 260      -3.160   3.965   4.391  1.00 98.25           C  
ATOM   1994  O   ILE A 260      -5.684   2.982   5.688  1.00 98.25           O  
ATOM   1995  CG1 ILE A 260      -2.125   3.898   3.264  1.00 98.25           C  
ATOM   1996  CG2 ILE A 260      -2.695   4.906   5.508  1.00 98.25           C  
ATOM   1997  CD1 ILE A 260      -1.883   5.230   2.566  1.00 98.25           C  
ATOM   1998  N   LEU A 261      -4.195   2.205   7.191  1.00 98.38           N  
ATOM   1999  CA  LEU A 261      -5.145   2.260   8.297  1.00 98.38           C  
ATOM   2000  C   LEU A 261      -4.887   3.477   9.180  1.00 98.38           C  
ATOM   2001  CB  LEU A 261      -5.066   0.981   9.133  1.00 98.38           C  
ATOM   2002  O   LEU A 261      -3.744   3.740   9.562  1.00 98.38           O  
ATOM   2003  CG  LEU A 261      -5.523  -0.309   8.453  1.00 98.38           C  
ATOM   2004  CD1 LEU A 261      -4.781  -1.508   9.031  1.00 98.38           C  
ATOM   2005  CD2 LEU A 261      -7.031  -0.484   8.594  1.00 98.38           C  
ATOM   2006  N   PHE A 262      -5.977   4.195   9.492  1.00 97.88           N  
ATOM   2007  CA  PHE A 262      -5.828   5.445  10.227  1.00 97.88           C  
ATOM   2008  C   PHE A 262      -5.992   5.215  11.727  1.00 97.88           C  
ATOM   2009  CB  PHE A 262      -6.848   6.480   9.742  1.00 97.88           C  
ATOM   2010  O   PHE A 262      -7.000   4.660  12.172  1.00 97.88           O  
ATOM   2011  CG  PHE A 262      -6.648   6.902   8.312  1.00 97.88           C  
ATOM   2012  CD1 PHE A 262      -5.402   6.805   7.711  1.00 97.88           C  
ATOM   2013  CD2 PHE A 262      -7.715   7.395   7.566  1.00 97.88           C  
ATOM   2014  CE1 PHE A 262      -5.215   7.191   6.387  1.00 97.88           C  
ATOM   2015  CE2 PHE A 262      -7.535   7.781   6.242  1.00 97.88           C  
ATOM   2016  CZ  PHE A 262      -6.285   7.680   5.652  1.00 97.88           C  
ATOM   2017  N   GLY A 263      -4.957   5.559  12.461  1.00 97.31           N  
ATOM   2018  CA  GLY A 263      -5.062   5.586  13.906  1.00 97.31           C  
ATOM   2019  C   GLY A 263      -5.836   6.781  14.430  1.00 97.31           C  
ATOM   2020  O   GLY A 263      -6.414   7.543  13.648  1.00 97.31           O  
ATOM   2021  N   PRO A 264      -5.926   6.891  15.719  1.00 95.88           N  
ATOM   2022  CA  PRO A 264      -6.770   7.930  16.312  1.00 95.88           C  
ATOM   2023  C   PRO A 264      -6.348   9.336  15.891  1.00 95.88           C  
ATOM   2024  CB  PRO A 264      -6.578   7.730  17.812  1.00 95.88           C  
ATOM   2025  O   PRO A 264      -7.195  10.227  15.750  1.00 95.88           O  
ATOM   2026  CG  PRO A 264      -5.336   6.902  17.938  1.00 95.88           C  
ATOM   2027  CD  PRO A 264      -5.207   6.059  16.703  1.00 95.88           C  
ATOM   2028  N   ASP A 265      -5.066   9.539  15.625  1.00 93.69           N  
ATOM   2029  CA  ASP A 265      -4.570  10.867  15.273  1.00 93.69           C  
ATOM   2030  C   ASP A 265      -5.059  11.289  13.891  1.00 93.69           C  
ATOM   2031  CB  ASP A 265      -3.041  10.906  15.328  1.00 93.69           C  
ATOM   2032  O   ASP A 265      -5.590  12.391  13.719  1.00 93.69           O  
ATOM   2033  CG  ASP A 265      -2.492  10.758  16.734  1.00 93.69           C  
ATOM   2034  OD1 ASP A 265      -3.240  10.984  17.703  1.00 93.69           O  
ATOM   2035  OD2 ASP A 265      -1.299  10.406  16.875  1.00 93.69           O  
ATOM   2036  N   LEU A 266      -4.855  10.383  12.938  1.00 94.38           N  
ATOM   2037  CA  LEU A 266      -5.242  10.703  11.570  1.00 94.38           C  
ATOM   2038  C   LEU A 266      -6.719  10.398  11.336  1.00 94.38           C  
ATOM   2039  CB  LEU A 266      -4.387   9.914  10.578  1.00 94.38           C  
ATOM   2040  O   LEU A 266      -7.387  11.094  10.570  1.00 94.38           O  
ATOM   2041  CG  LEU A 266      -4.457  10.359   9.117  1.00 94.38           C  
ATOM   2042  CD1 LEU A 266      -4.109  11.836   8.992  1.00 94.38           C  
ATOM   2043  CD2 LEU A 266      -3.527   9.508   8.250  1.00 94.38           C  
ATOM   2044  N   GLY A 267      -7.258   9.422  12.016  1.00 94.06           N  
ATOM   2045  CA  GLY A 267      -8.633   8.977  11.852  1.00 94.06           C  
ATOM   2046  C   GLY A 267      -9.648  10.016  12.281  1.00 94.06           C  
ATOM   2047  O   GLY A 267     -10.812   9.969  11.867  1.00 94.06           O  
ATOM   2048  N   SER A 268      -9.242  11.000  13.133  1.00 93.75           N  
ATOM   2049  CA  SER A 268     -10.133  12.039  13.625  1.00 93.75           C  
ATOM   2050  C   SER A 268     -10.359  13.125  12.578  1.00 93.75           C  
ATOM   2051  CB  SER A 268      -9.570  12.664  14.906  1.00 93.75           C  
ATOM   2052  O   SER A 268     -11.180  14.023  12.773  1.00 93.75           O  
ATOM   2053  OG  SER A 268      -8.328  13.297  14.656  1.00 93.75           O  
ATOM   2054  N   HIS A 269      -9.609  12.984  11.438  1.00 92.88           N  
ATOM   2055  CA  HIS A 269      -9.750  13.930  10.336  1.00 92.88           C  
ATOM   2056  C   HIS A 269     -10.531  13.312   9.180  1.00 92.88           C  
ATOM   2057  CB  HIS A 269      -8.375  14.391   9.852  1.00 92.88           C  
ATOM   2058  O   HIS A 269     -10.344  12.133   8.859  1.00 92.88           O  
ATOM   2059  CG  HIS A 269      -7.543  15.023  10.922  1.00 92.88           C  
ATOM   2060  CD2 HIS A 269      -6.648  14.492  11.781  1.00 92.88           C  
ATOM   2061  ND1 HIS A 269      -7.590  16.375  11.195  1.00 92.88           N  
ATOM   2062  CE1 HIS A 269      -6.758  16.641  12.188  1.00 92.88           C  
ATOM   2063  NE2 HIS A 269      -6.172  15.516  12.562  1.00 92.88           N  
ATOM   2064  N   VAL A 270     -11.406  14.086   8.664  1.00 91.88           N  
ATOM   2065  CA  VAL A 270     -12.102  13.688   7.445  1.00 91.88           C  
ATOM   2066  C   VAL A 270     -11.586  14.516   6.270  1.00 91.88           C  
ATOM   2067  CB  VAL A 270     -13.633  13.852   7.586  1.00 91.88           C  
ATOM   2068  O   VAL A 270     -11.648  15.742   6.289  1.00 91.88           O  
ATOM   2069  CG1 VAL A 270     -14.336  13.484   6.277  1.00 91.88           C  
ATOM   2070  CG2 VAL A 270     -14.156  12.992   8.734  1.00 91.88           C  
ATOM   2071  N   PHE A 271     -10.992  13.828   5.297  1.00 90.31           N  
ATOM   2072  CA  PHE A 271     -10.375  14.477   4.145  1.00 90.31           C  
ATOM   2073  C   PHE A 271     -11.398  14.727   3.047  1.00 90.31           C  
ATOM   2074  CB  PHE A 271      -9.227  13.617   3.602  1.00 90.31           C  
ATOM   2075  O   PHE A 271     -11.797  13.797   2.340  1.00 90.31           O  
ATOM   2076  CG  PHE A 271      -8.227  13.211   4.652  1.00 90.31           C  
ATOM   2077  CD1 PHE A 271      -7.422  14.156   5.273  1.00 90.31           C  
ATOM   2078  CD2 PHE A 271      -8.094  11.875   5.012  1.00 90.31           C  
ATOM   2079  CE1 PHE A 271      -6.496  13.773   6.246  1.00 90.31           C  
ATOM   2080  CE2 PHE A 271      -7.172  11.484   5.984  1.00 90.31           C  
ATOM   2081  CZ  PHE A 271      -6.375  12.438   6.598  1.00 90.31           C  
ATOM   2082  N   GLN A 272     -12.234  15.812   3.201  1.00 87.75           N  
ATOM   2083  CA  GLN A 272     -13.250  16.203   2.229  1.00 87.75           C  
ATOM   2084  C   GLN A 272     -12.875  17.516   1.541  1.00 87.75           C  
ATOM   2085  CB  GLN A 272     -14.617  16.344   2.902  1.00 87.75           C  
ATOM   2086  O   GLN A 272     -12.344  18.422   2.180  1.00 87.75           O  
ATOM   2087  CG  GLN A 272     -14.656  17.391   4.000  1.00 87.75           C  
ATOM   2088  CD  GLN A 272     -15.992  17.438   4.727  1.00 87.75           C  
ATOM   2089  NE2 GLN A 272     -16.250  18.531   5.426  1.00 87.75           N  
ATOM   2090  OE1 GLN A 272     -16.781  16.484   4.660  1.00 87.75           O  
ATOM   2091  N   TYR A 273     -13.070  17.547   0.251  1.00 88.31           N  
ATOM   2092  CA  TYR A 273     -12.820  18.719  -0.573  1.00 88.31           C  
ATOM   2093  C   TYR A 273     -11.359  19.156  -0.474  1.00 88.31           C  
ATOM   2094  CB  TYR A 273     -13.734  19.875  -0.158  1.00 88.31           C  
ATOM   2095  O   TYR A 273     -11.062  20.328  -0.285  1.00 88.31           O  
ATOM   2096  CG  TYR A 273     -15.203  19.547  -0.244  1.00 88.31           C  
ATOM   2097  CD1 TYR A 273     -15.820  19.344  -1.477  1.00 88.31           C  
ATOM   2098  CD2 TYR A 273     -15.977  19.438   0.906  1.00 88.31           C  
ATOM   2099  CE1 TYR A 273     -17.172  19.047  -1.561  1.00 88.31           C  
ATOM   2100  CE2 TYR A 273     -17.328  19.141   0.833  1.00 88.31           C  
ATOM   2101  OH  TYR A 273     -19.266  18.641  -0.480  1.00 88.31           O  
ATOM   2102  CZ  TYR A 273     -17.922  18.938  -0.402  1.00 88.31           C  
ATOM   2103  N   GLN A 274     -10.516  18.109  -0.492  1.00 89.44           N  
ATOM   2104  CA  GLN A 274      -9.070  18.344  -0.475  1.00 89.44           C  
ATOM   2105  C   GLN A 274      -8.328  17.219  -1.195  1.00 89.44           C  
ATOM   2106  CB  GLN A 274      -8.562  18.469   0.963  1.00 89.44           C  
ATOM   2107  O   GLN A 274      -8.898  16.172  -1.465  1.00 89.44           O  
ATOM   2108  CG  GLN A 274      -8.688  17.188   1.774  1.00 89.44           C  
ATOM   2109  CD  GLN A 274      -8.156  17.328   3.188  1.00 89.44           C  
ATOM   2110  NE2 GLN A 274      -7.863  16.203   3.828  1.00 89.44           N  
ATOM   2111  OE1 GLN A 274      -8.008  18.453   3.697  1.00 89.44           O  
ATOM   2112  N   THR A 275      -7.020  17.531  -1.508  1.00 91.31           N  
ATOM   2113  CA  THR A 275      -6.152  16.562  -2.152  1.00 91.31           C  
ATOM   2114  C   THR A 275      -5.266  15.859  -1.124  1.00 91.31           C  
ATOM   2115  CB  THR A 275      -5.273  17.219  -3.232  1.00 91.31           C  
ATOM   2116  O   THR A 275      -4.680  16.516  -0.260  1.00 91.31           O  
ATOM   2117  CG2 THR A 275      -4.316  16.203  -3.854  1.00 91.31           C  
ATOM   2118  OG1 THR A 275      -6.113  17.750  -4.258  1.00 91.31           O  
ATOM   2119  N   VAL A 276      -5.285  14.539  -1.146  1.00 94.25           N  
ATOM   2120  CA  VAL A 276      -4.363  13.750  -0.338  1.00 94.25           C  
ATOM   2121  C   VAL A 276      -3.311  13.102  -1.236  1.00 94.25           C  
ATOM   2122  CB  VAL A 276      -5.105  12.664   0.477  1.00 94.25           C  
ATOM   2123  O   VAL A 276      -3.590  12.773  -2.393  1.00 94.25           O  
ATOM   2124  CG1 VAL A 276      -6.105  13.305   1.437  1.00 94.25           C  
ATOM   2125  CG2 VAL A 276      -5.809  11.680  -0.458  1.00 94.25           C  
ATOM   2126  N   THR A 277      -2.123  13.078  -0.750  1.00 96.31           N  
ATOM   2127  CA  THR A 277      -1.012  12.539  -1.525  1.00 96.31           C  
ATOM   2128  C   THR A 277      -0.385  11.344  -0.811  1.00 96.31           C  
ATOM   2129  CB  THR A 277       0.064  13.609  -1.782  1.00 96.31           C  
ATOM   2130  O   THR A 277      -0.088  11.414   0.383  1.00 96.31           O  
ATOM   2131  CG2 THR A 277       1.229  13.039  -2.586  1.00 96.31           C  
ATOM   2132  OG1 THR A 277      -0.518  14.695  -2.514  1.00 96.31           O  
ATOM   2133  N   ILE A 278      -0.296  10.250  -1.542  1.00 97.38           N  
ATOM   2134  CA  ILE A 278       0.408   9.055  -1.085  1.00 97.38           C  
ATOM   2135  C   ILE A 278       1.640   8.820  -1.956  1.00 97.38           C  
ATOM   2136  CB  ILE A 278      -0.511   7.812  -1.105  1.00 97.38           C  
ATOM   2137  O   ILE A 278       1.552   8.844  -3.186  1.00 97.38           O  
ATOM   2138  CG1 ILE A 278      -1.722   8.031  -0.190  1.00 97.38           C  
ATOM   2139  CG2 ILE A 278       0.266   6.559  -0.698  1.00 97.38           C  
ATOM   2140  CD1 ILE A 278      -2.965   7.258  -0.614  1.00 97.38           C  
ATOM   2141  N   GLN A 279       2.740   8.602  -1.349  1.00 96.88           N  
ATOM   2142  CA  GLN A 279       3.975   8.336  -2.080  1.00 96.88           C  
ATOM   2143  C   GLN A 279       4.609   7.020  -1.633  1.00 96.88           C  
ATOM   2144  CB  GLN A 279       4.965   9.484  -1.896  1.00 96.88           C  
ATOM   2145  O   GLN A 279       4.816   6.801  -0.438  1.00 96.88           O  
ATOM   2146  CG  GLN A 279       6.199   9.375  -2.781  1.00 96.88           C  
ATOM   2147  CD  GLN A 279       7.109  10.594  -2.670  1.00 96.88           C  
ATOM   2148  NE2 GLN A 279       8.328  10.461  -3.170  1.00 96.88           N  
ATOM   2149  OE1 GLN A 279       6.711  11.633  -2.141  1.00 96.88           O  
ATOM   2150  N   ILE A 280       4.895   6.156  -2.646  1.00 96.88           N  
ATOM   2151  CA  ILE A 280       5.629   4.922  -2.398  1.00 96.88           C  
ATOM   2152  C   ILE A 280       7.047   5.043  -2.949  1.00 96.88           C  
ATOM   2153  CB  ILE A 280       4.914   3.703  -3.023  1.00 96.88           C  
ATOM   2154  O   ILE A 280       7.238   5.273  -4.145  1.00 96.88           O  
ATOM   2155  CG1 ILE A 280       3.459   3.635  -2.545  1.00 96.88           C  
ATOM   2156  CG2 ILE A 280       5.660   2.408  -2.691  1.00 96.88           C  
ATOM   2157  CD1 ILE A 280       2.645   2.523  -3.195  1.00 96.88           C  
ATOM   2158  N   THR A 281       7.973   4.871  -2.047  1.00 95.06           N  
ATOM   2159  CA  THR A 281       9.375   4.988  -2.441  1.00 95.06           C  
ATOM   2160  C   THR A 281      10.086   3.648  -2.299  1.00 95.06           C  
ATOM   2161  CB  THR A 281      10.102   6.055  -1.602  1.00 95.06           C  
ATOM   2162  O   THR A 281      10.586   3.316  -1.222  1.00 95.06           O  
ATOM   2163  CG2 THR A 281      11.500   6.332  -2.154  1.00 95.06           C  
ATOM   2164  OG1 THR A 281       9.344   7.270  -1.620  1.00 95.06           O  
ATOM   2165  N   PRO A 282      10.117   2.908  -3.400  1.00 89.19           N  
ATOM   2166  CA  PRO A 282      10.828   1.632  -3.348  1.00 89.19           C  
ATOM   2167  C   PRO A 282      12.352   1.805  -3.344  1.00 89.19           C  
ATOM   2168  CB  PRO A 282      10.367   0.915  -4.617  1.00 89.19           C  
ATOM   2169  O   PRO A 282      12.844   2.932  -3.430  1.00 89.19           O  
ATOM   2170  CG  PRO A 282      10.016   2.012  -5.570  1.00 89.19           C  
ATOM   2171  CD  PRO A 282       9.570   3.207  -4.777  1.00 89.19           C  
ATOM   2172  N   ASN A 283      13.109   0.704  -3.174  1.00 83.94           N  
ATOM   2173  CA  ASN A 283      14.570   0.744  -3.139  1.00 83.94           C  
ATOM   2174  C   ASN A 283      15.156   0.944  -4.531  1.00 83.94           C  
ATOM   2175  CB  ASN A 283      15.125  -0.532  -2.504  1.00 83.94           C  
ATOM   2176  O   ASN A 283      16.328   1.321  -4.668  1.00 83.94           O  
ATOM   2177  CG  ASN A 283      14.766  -1.778  -3.289  1.00 83.94           C  
ATOM   2178  ND2 ASN A 283      15.672  -2.752  -3.297  1.00 83.94           N  
ATOM   2179  OD1 ASN A 283      13.688  -1.865  -3.885  1.00 83.94           O  
ATOM   2180  N   VAL A 284      14.305   0.682  -5.516  1.00 81.94           N  
ATOM   2181  CA  VAL A 284      14.750   0.838  -6.898  1.00 81.94           C  
ATOM   2182  C   VAL A 284      13.766   1.714  -7.664  1.00 81.94           C  
ATOM   2183  CB  VAL A 284      14.906  -0.529  -7.602  1.00 81.94           C  
ATOM   2184  O   VAL A 284      12.594   1.820  -7.289  1.00 81.94           O  
ATOM   2185  CG1 VAL A 284      16.016  -1.352  -6.941  1.00 81.94           C  
ATOM   2186  CG2 VAL A 284      13.586  -1.293  -7.582  1.00 81.94           C  
ATOM   2187  N   GLY A 285      14.305   2.414  -8.688  1.00 80.44           N  
ATOM   2188  CA  GLY A 285      13.438   3.229  -9.531  1.00 80.44           C  
ATOM   2189  C   GLY A 285      12.984   4.508  -8.852  1.00 80.44           C  
ATOM   2190  O   GLY A 285      13.438   4.832  -7.754  1.00 80.44           O  
ATOM   2191  N   SER A 286      12.078   5.281  -9.547  1.00 86.19           N  
ATOM   2192  CA  SER A 286      11.500   6.516  -9.023  1.00 86.19           C  
ATOM   2193  C   SER A 286      10.258   6.238  -8.188  1.00 86.19           C  
ATOM   2194  CB  SER A 286      11.156   7.473 -10.164  1.00 86.19           C  
ATOM   2195  O   SER A 286       9.578   5.230  -8.398  1.00 86.19           O  
ATOM   2196  OG  SER A 286      12.320   7.840 -10.883  1.00 86.19           O  
ATOM   2197  N   PRO A 287      10.016   7.082  -7.199  1.00 92.31           N  
ATOM   2198  CA  PRO A 287       8.828   6.934  -6.348  1.00 92.31           C  
ATOM   2199  C   PRO A 287       7.523   7.012  -7.141  1.00 92.31           C  
ATOM   2200  CB  PRO A 287       8.945   8.109  -5.371  1.00 92.31           C  
ATOM   2201  O   PRO A 287       7.473   7.645  -8.195  1.00 92.31           O  
ATOM   2202  CG  PRO A 287      10.398   8.469  -5.383  1.00 92.31           C  
ATOM   2203  CD  PRO A 287      10.953   8.156  -6.742  1.00 92.31           C  
ATOM   2204  N   LEU A 288       6.613   6.258  -6.707  1.00 94.19           N  
ATOM   2205  CA  LEU A 288       5.246   6.418  -7.188  1.00 94.19           C  
ATOM   2206  C   LEU A 288       4.480   7.410  -6.316  1.00 94.19           C  
ATOM   2207  CB  LEU A 288       4.520   5.070  -7.203  1.00 94.19           C  
ATOM   2208  O   LEU A 288       4.375   7.227  -5.102  1.00 94.19           O  
ATOM   2209  CG  LEU A 288       3.025   5.109  -7.520  1.00 94.19           C  
ATOM   2210  CD1 LEU A 288       2.799   5.574  -8.953  1.00 94.19           C  
ATOM   2211  CD2 LEU A 288       2.395   3.738  -7.293  1.00 94.19           C  
ATOM   2212  N   THR A 289       3.977   8.523  -6.957  1.00 95.00           N  
ATOM   2213  CA  THR A 289       3.182   9.523  -6.250  1.00 95.00           C  
ATOM   2214  C   THR A 289       1.735   9.508  -6.738  1.00 95.00           C  
ATOM   2215  CB  THR A 289       3.771  10.938  -6.430  1.00 95.00           C  
ATOM   2216  O   THR A 289       1.477   9.656  -7.934  1.00 95.00           O  
ATOM   2217  CG2 THR A 289       2.938  11.977  -5.691  1.00 95.00           C  
ATOM   2218  OG1 THR A 289       5.109  10.961  -5.914  1.00 95.00           O  
ATOM   2219  N   ILE A 290       0.824   9.281  -5.793  1.00 94.38           N  
ATOM   2220  CA  ILE A 290      -0.608   9.297  -6.066  1.00 94.38           C  
ATOM   2221  C   ILE A 290      -1.255  10.500  -5.383  1.00 94.38           C  
ATOM   2222  CB  ILE A 290      -1.285   7.988  -5.602  1.00 94.38           C  
ATOM   2223  O   ILE A 290      -1.283  10.578  -4.152  1.00 94.38           O  
ATOM   2224  CG1 ILE A 290      -0.600   6.773  -6.246  1.00 94.38           C  
ATOM   2225  CG2 ILE A 290      -2.781   8.008  -5.930  1.00 94.38           C  
ATOM   2226  CD1 ILE A 290      -0.918   5.453  -5.562  1.00 94.38           C  
ATOM   2227  N   SER A 291      -1.724  11.414  -6.188  1.00 92.81           N  
ATOM   2228  CA  SER A 291      -2.453  12.570  -5.684  1.00 92.81           C  
ATOM   2229  C   SER A 291      -3.920  12.523  -6.098  1.00 92.81           C  
ATOM   2230  CB  SER A 291      -1.812  13.867  -6.180  1.00 92.81           C  
ATOM   2231  O   SER A 291      -4.234  12.555  -7.289  1.00 92.81           O  
ATOM   2232  OG  SER A 291      -0.486  13.992  -5.695  1.00 92.81           O  
ATOM   2233  N   GLU A 292      -4.742  12.352  -5.023  1.00 91.12           N  
ATOM   2234  CA  GLU A 292      -6.168  12.195  -5.305  1.00 91.12           C  
ATOM   2235  C   GLU A 292      -6.996  13.250  -4.570  1.00 91.12           C  
ATOM   2236  CB  GLU A 292      -6.637  10.789  -4.918  1.00 91.12           C  
ATOM   2237  O   GLU A 292      -6.734  13.547  -3.406  1.00 91.12           O  
ATOM   2238  CG  GLU A 292      -5.926   9.672  -5.664  1.00 91.12           C  
ATOM   2239  CD  GLU A 292      -6.344   9.562  -7.121  1.00 91.12           C  
ATOM   2240  OE1 GLU A 292      -5.637   8.898  -7.910  1.00 91.12           O  
ATOM   2241  OE2 GLU A 292      -7.391  10.148  -7.477  1.00 91.12           O  
ATOM   2242  N   TYR A 293      -7.953  13.781  -5.375  1.00 87.88           N  
ATOM   2243  CA  TYR A 293      -8.914  14.703  -4.777  1.00 87.88           C  
ATOM   2244  C   TYR A 293     -10.070  13.945  -4.137  1.00 87.88           C  
ATOM   2245  CB  TYR A 293      -9.445  15.680  -5.828  1.00 87.88           C  
ATOM   2246  O   TYR A 293     -10.680  13.078  -4.770  1.00 87.88           O  
ATOM   2247  CG  TYR A 293     -10.328  16.766  -5.258  1.00 87.88           C  
ATOM   2248  CD1 TYR A 293     -11.719  16.672  -5.344  1.00 87.88           C  
ATOM   2249  CD2 TYR A 293      -9.773  17.875  -4.633  1.00 87.88           C  
ATOM   2250  CE1 TYR A 293     -12.531  17.672  -4.820  1.00 87.88           C  
ATOM   2251  CE2 TYR A 293     -10.578  18.875  -4.105  1.00 87.88           C  
ATOM   2252  OH  TYR A 293     -12.758  19.766  -3.684  1.00 87.88           O  
ATOM   2253  CZ  TYR A 293     -11.953  18.766  -4.203  1.00 87.88           C  
ATOM   2254  N   VAL A 294     -10.242  14.180  -2.869  1.00 86.69           N  
ATOM   2255  CA  VAL A 294     -11.336  13.539  -2.154  1.00 86.69           C  
ATOM   2256  C   VAL A 294     -12.578  14.422  -2.199  1.00 86.69           C  
ATOM   2257  CB  VAL A 294     -10.961  13.227  -0.689  1.00 86.69           C  
ATOM   2258  O   VAL A 294     -12.570  15.539  -1.673  1.00 86.69           O  
ATOM   2259  CG1 VAL A 294     -12.086  12.477   0.017  1.00 86.69           C  
ATOM   2260  CG2 VAL A 294      -9.664  12.414  -0.635  1.00 86.69           C  
ATOM   2261  N   TYR A 295     -13.609  13.930  -3.035  1.00 82.06           N  
ATOM   2262  CA  TYR A 295     -14.914  14.586  -2.977  1.00 82.06           C  
ATOM   2263  C   TYR A 295     -15.695  14.141  -1.744  1.00 82.06           C  
ATOM   2264  CB  TYR A 295     -15.727  14.289  -4.242  1.00 82.06           C  
ATOM   2265  O   TYR A 295     -15.266  13.227  -1.031  1.00 82.06           O  
ATOM   2266  CG  TYR A 295     -16.828  15.273  -4.500  1.00 82.06           C  
ATOM   2267  CD1 TYR A 295     -18.156  14.961  -4.207  1.00 82.06           C  
ATOM   2268  CD2 TYR A 295     -16.562  16.531  -5.043  1.00 82.06           C  
ATOM   2269  CE1 TYR A 295     -19.188  15.867  -4.445  1.00 82.06           C  
ATOM   2270  CE2 TYR A 295     -17.578  17.438  -5.289  1.00 82.06           C  
ATOM   2271  OH  TYR A 295     -19.891  18.016  -5.223  1.00 82.06           O  
ATOM   2272  CZ  TYR A 295     -18.891  17.109  -4.984  1.00 82.06           C  
ATOM   2273  N   GLN A 296     -16.844  14.758  -1.460  1.00 80.06           N  
ATOM   2274  CA  GLN A 296     -17.688  14.289  -0.368  1.00 80.06           C  
ATOM   2275  C   GLN A 296     -17.969  12.797  -0.498  1.00 80.06           C  
ATOM   2276  CB  GLN A 296     -19.000  15.070  -0.329  1.00 80.06           C  
ATOM   2277  O   GLN A 296     -18.297  12.312  -1.584  1.00 80.06           O  
ATOM   2278  CG  GLN A 296     -19.828  14.828   0.934  1.00 80.06           C  
ATOM   2279  CD  GLN A 296     -21.062  15.711   1.006  1.00 80.06           C  
ATOM   2280  NE2 GLN A 296     -21.984  15.367   1.905  1.00 80.06           N  
ATOM   2281  OE1 GLN A 296     -21.188  16.688   0.260  1.00 80.06           O  
ATOM   2282  N   PRO A 297     -17.688  12.039   0.627  1.00 74.69           N  
ATOM   2283  CA  PRO A 297     -18.000  10.602   0.600  1.00 74.69           C  
ATOM   2284  C   PRO A 297     -19.484  10.328   0.361  1.00 74.69           C  
ATOM   2285  CB  PRO A 297     -17.578  10.125   1.988  1.00 74.69           C  
ATOM   2286  O   PRO A 297     -20.344  11.070   0.841  1.00 74.69           O  
ATOM   2287  CG  PRO A 297     -16.656  11.195   2.498  1.00 74.69           C  
ATOM   2288  CD  PRO A 297     -17.031  12.492   1.828  1.00 74.69           C  
ATOM   2289  N   GLU A 298     -19.812   9.484  -0.653  1.00 78.25           N  
ATOM   2290  CA  GLU A 298     -21.172   9.102  -1.003  1.00 78.25           C  
ATOM   2291  C   GLU A 298     -21.594   7.820  -0.289  1.00 78.25           C  
ATOM   2292  CB  GLU A 298     -21.312   8.930  -2.518  1.00 78.25           C  
ATOM   2293  O   GLU A 298     -22.688   7.301  -0.518  1.00 78.25           O  
ATOM   2294  CG  GLU A 298     -21.109  10.219  -3.305  1.00 78.25           C  
ATOM   2295  CD  GLU A 298     -21.250  10.031  -4.805  1.00 78.25           C  
ATOM   2296  OE1 GLU A 298     -21.188  11.039  -5.551  1.00 78.25           O  
ATOM   2297  OE2 GLU A 298     -21.438   8.875  -5.242  1.00 78.25           O  
ATOM   2298  N   GLY A 299     -20.766   7.285   0.555  1.00 82.69           N  
ATOM   2299  CA  GLY A 299     -20.953   6.035   1.275  1.00 82.69           C  
ATOM   2300  C   GLY A 299     -19.859   5.750   2.279  1.00 82.69           C  
ATOM   2301  O   GLY A 299     -19.000   6.609   2.533  1.00 82.69           O  
ATOM   2302  N   SER A 300     -20.031   4.496   2.918  1.00 82.50           N  
ATOM   2303  CA  SER A 300     -19.016   4.113   3.887  1.00 82.50           C  
ATOM   2304  C   SER A 300     -17.656   3.947   3.219  1.00 82.50           C  
ATOM   2305  CB  SER A 300     -19.406   2.818   4.598  1.00 82.50           C  
ATOM   2306  O   SER A 300     -16.609   4.262   3.814  1.00 82.50           O  
ATOM   2307  OG  SER A 300     -20.609   2.984   5.320  1.00 82.50           O  
ATOM   2308  N   VAL A 301     -17.656   3.543   1.925  1.00 86.56           N  
ATOM   2309  CA  VAL A 301     -16.484   3.422   1.072  1.00 86.56           C  
ATOM   2310  C   VAL A 301     -16.703   4.172  -0.238  1.00 86.56           C  
ATOM   2311  CB  VAL A 301     -16.141   1.944   0.785  1.00 86.56           C  
ATOM   2312  O   VAL A 301     -17.719   3.945  -0.922  1.00 86.56           O  
ATOM   2313  CG1 VAL A 301     -14.875   1.840  -0.078  1.00 86.56           C  
ATOM   2314  CG2 VAL A 301     -15.953   1.176   2.094  1.00 86.56           C  
ATOM   2315  N   SER A 302     -15.805   5.070  -0.553  1.00 84.38           N  
ATOM   2316  CA  SER A 302     -15.938   5.863  -1.770  1.00 84.38           C  
ATOM   2317  C   SER A 302     -14.680   5.785  -2.623  1.00 84.38           C  
ATOM   2318  CB  SER A 302     -16.250   7.324  -1.426  1.00 84.38           C  
ATOM   2319  O   SER A 302     -13.578   5.629  -2.096  1.00 84.38           O  
ATOM   2320  OG  SER A 302     -17.422   7.418  -0.644  1.00 84.38           O  
ATOM   2321  N   VAL A 303     -14.914   5.816  -3.893  1.00 83.69           N  
ATOM   2322  CA  VAL A 303     -13.805   5.934  -4.828  1.00 83.69           C  
ATOM   2323  C   VAL A 303     -13.328   7.383  -4.891  1.00 83.69           C  
ATOM   2324  CB  VAL A 303     -14.195   5.438  -6.238  1.00 83.69           C  
ATOM   2325  O   VAL A 303     -14.141   8.305  -5.004  1.00 83.69           O  
ATOM   2326  CG1 VAL A 303     -13.023   5.590  -7.211  1.00 83.69           C  
ATOM   2327  CG2 VAL A 303     -14.656   3.984  -6.184  1.00 83.69           C  
ATOM   2328  N   ILE A 304     -11.961   7.609  -4.777  1.00 84.81           N  
ATOM   2329  CA  ILE A 304     -11.461   8.977  -4.848  1.00 84.81           C  
ATOM   2330  C   ILE A 304     -10.594   9.141  -6.094  1.00 84.81           C  
ATOM   2331  CB  ILE A 304     -10.664   9.352  -3.582  1.00 84.81           C  
ATOM   2332  O   ILE A 304      -9.984   8.172  -6.562  1.00 84.81           O  
ATOM   2333  CG1 ILE A 304      -9.477   8.406  -3.391  1.00 84.81           C  
ATOM   2334  CG2 ILE A 304     -11.578   9.352  -2.350  1.00 84.81           C  
ATOM   2335  CD1 ILE A 304      -8.562   8.781  -2.234  1.00 84.81           C  
ATOM   2336  N   GLY A 305     -10.742  10.328  -6.777  1.00 69.38           N  
ATOM   2337  CA  GLY A 305      -9.977  10.680  -7.965  1.00 69.38           C  
ATOM   2338  C   GLY A 305      -9.797  12.172  -8.133  1.00 69.38           C  
ATOM   2339  O   GLY A 305     -10.508  12.969  -7.516  1.00 69.38           O  
TER    2340      GLY A 305                                                      
ENDMDL                                                                          
END                                                                             
