# Supplementary material for: Towards a molecular picture of the archaeal cell surface
Source: Nat Commun. 2024 Nov 29;15:10401. doi: 10.1038/s41467-024-53986-9 (PMC11607397; doi:10.1038/s41467-024-53986-9)
Supplement: Supplementary file 5 — Supplementary Dataset 1 [file 41467_2024_53986_MOESM5_ESM.zip › Archaellum_Homologues_2024/J5U21_01231_Saccharolobus_shibatae/J5U21_01231_Saccharolobus_shibatae_8965b_unrelaxed_rank_003_alphafold2_ptm_model_1_seed_000.pdb]

MODEL     1                                                                     
ATOM      1  N   MET A   1     -86.875  42.375  58.312  1.00 55.66           N  
ATOM      2  CA  MET A   1     -85.438  42.531  58.062  1.00 55.66           C  
ATOM      3  C   MET A   1     -84.750  41.188  57.875  1.00 55.66           C  
ATOM      4  CB  MET A   1     -84.750  43.312  59.188  1.00 55.66           C  
ATOM      5  O   MET A   1     -83.500  41.094  57.875  1.00 55.66           O  
ATOM      6  CG  MET A   1     -84.250  44.656  58.781  1.00 55.66           C  
ATOM      7  SD  MET A   1     -83.562  45.625  60.188  1.00 55.66           S  
ATOM      8  CE  MET A   1     -82.812  47.031  59.281  1.00 55.66           C  
ATOM      9  N   GLY A   2     -85.375  40.094  57.062  1.00 64.38           N  
ATOM     10  CA  GLY A   2     -84.875  38.719  57.031  1.00 64.38           C  
ATOM     11  C   GLY A   2     -85.000  38.094  55.656  1.00 64.38           C  
ATOM     12  O   GLY A   2     -84.375  37.062  55.375  1.00 64.38           O  
ATOM     13  N   LEU A   3     -85.562  38.844  54.656  1.00 62.62           N  
ATOM     14  CA  LEU A   3     -85.750  38.250  53.344  1.00 62.62           C  
ATOM     15  C   LEU A   3     -84.812  38.844  52.312  1.00 62.62           C  
ATOM     16  CB  LEU A   3     -87.188  38.406  52.875  1.00 62.62           C  
ATOM     17  O   LEU A   3     -84.312  38.156  51.406  1.00 62.62           O  
ATOM     18  CG  LEU A   3     -87.750  37.344  51.969  1.00 62.62           C  
ATOM     19  CD1 LEU A   3     -88.312  36.188  52.781  1.00 62.62           C  
ATOM     20  CD2 LEU A   3     -88.812  37.906  51.062  1.00 62.62           C  
ATOM     21  N   GLN A   4     -84.312  40.062  52.562  1.00 61.06           N  
ATOM     22  CA  GLN A   4     -83.312  40.719  51.719  1.00 61.06           C  
ATOM     23  C   GLN A   4     -81.875  40.250  52.031  1.00 61.06           C  
ATOM     24  CB  GLN A   4     -83.375  42.250  51.875  1.00 61.06           C  
ATOM     25  O   GLN A   4     -81.062  40.125  51.156  1.00 61.06           O  
ATOM     26  CG  GLN A   4     -84.500  42.875  51.031  1.00 61.06           C  
ATOM     27  CD  GLN A   4     -84.438  44.406  51.031  1.00 61.06           C  
ATOM     28  NE2 GLN A   4     -85.188  45.000  50.094  1.00 61.06           N  
ATOM     29  OE1 GLN A   4     -83.750  45.000  51.844  1.00 61.06           O  
ATOM     30  N   LYS A   5     -81.688  39.688  53.219  1.00 63.91           N  
ATOM     31  CA  LYS A   5     -80.375  39.094  53.688  1.00 63.91           C  
ATOM     32  C   LYS A   5     -80.250  37.656  53.250  1.00 63.91           C  
ATOM     33  CB  LYS A   5     -80.250  39.219  55.188  1.00 63.91           C  
ATOM     34  O   LYS A   5     -79.188  37.188  52.906  1.00 63.91           O  
ATOM     35  CG  LYS A   5     -79.562  40.469  55.656  1.00 63.91           C  
ATOM     36  CD  LYS A   5     -79.312  40.438  57.156  1.00 63.91           C  
ATOM     37  CE  LYS A   5     -78.750  41.750  57.688  1.00 63.91           C  
ATOM     38  NZ  LYS A   5     -78.625  41.781  59.156  1.00 63.91           N  
ATOM     39  N   ILE A   6     -81.375  37.031  52.906  1.00 66.12           N  
ATOM     40  CA  ILE A   6     -81.438  35.656  52.500  1.00 66.12           C  
ATOM     41  C   ILE A   6     -81.312  35.531  50.969  1.00 66.12           C  
ATOM     42  CB  ILE A   6     -82.750  34.969  52.969  1.00 66.12           C  
ATOM     43  O   ILE A   6     -80.688  34.625  50.438  1.00 66.12           O  
ATOM     44  CG1 ILE A   6     -82.750  34.844  54.500  1.00 66.12           C  
ATOM     45  CG2 ILE A   6     -82.938  33.625  52.281  1.00 66.12           C  
ATOM     46  CD1 ILE A   6     -84.062  34.406  55.094  1.00 66.12           C  
ATOM     47  N   VAL A   7     -81.750  36.531  50.312  1.00 66.44           N  
ATOM     48  CA  VAL A   7     -81.688  36.594  48.844  1.00 66.44           C  
ATOM     49  C   VAL A   7     -80.312  37.125  48.438  1.00 66.44           C  
ATOM     50  CB  VAL A   7     -82.812  37.469  48.250  1.00 66.44           C  
ATOM     51  O   VAL A   7     -79.750  36.656  47.438  1.00 66.44           O  
ATOM     52  CG1 VAL A   7     -82.562  37.688  46.750  1.00 66.44           C  
ATOM     53  CG2 VAL A   7     -84.125  36.844  48.500  1.00 66.44           C  
ATOM     54  N   LYS A   8     -79.625  37.906  49.156  1.00 63.69           N  
ATOM     55  CA  LYS A   8     -78.250  38.375  48.969  1.00 63.69           C  
ATOM     56  C   LYS A   8     -77.250  37.312  49.344  1.00 63.69           C  
ATOM     57  CB  LYS A   8     -78.000  39.656  49.781  1.00 63.69           C  
ATOM     58  O   LYS A   8     -76.188  37.188  48.688  1.00 63.69           O  
ATOM     59  CG  LYS A   8     -77.812  40.906  48.938  1.00 63.69           C  
ATOM     60  CD  LYS A   8     -77.500  42.125  49.781  1.00 63.69           C  
ATOM     61  CE  LYS A   8     -77.375  43.375  48.938  1.00 63.69           C  
ATOM     62  NZ  LYS A   8     -77.188  44.594  49.781  1.00 63.69           N  
ATOM     63  N   LYS A   9     -77.625  36.375  50.219  1.00 61.44           N  
ATOM     64  CA  LYS A   9     -76.812  35.219  50.656  1.00 61.44           C  
ATOM     65  C   LYS A   9     -76.938  34.031  49.688  1.00 61.44           C  
ATOM     66  CB  LYS A   9     -77.250  34.781  52.062  1.00 61.44           C  
ATOM     67  O   LYS A   9     -76.000  33.312  49.469  1.00 61.44           O  
ATOM     68  CG  LYS A   9     -76.062  34.562  53.031  1.00 61.44           C  
ATOM     69  CD  LYS A   9     -76.562  34.156  54.406  1.00 61.44           C  
ATOM     70  CE  LYS A   9     -75.375  34.094  55.406  1.00 61.44           C  
ATOM     71  NZ  LYS A   9     -75.875  33.594  56.750  1.00 61.44           N  
ATOM     72  N   TYR A  10     -78.000  34.062  48.969  1.00 62.81           N  
ATOM     73  CA  TYR A  10     -78.250  33.031  47.969  1.00 62.81           C  
ATOM     74  C   TYR A  10     -77.688  33.438  46.594  1.00 62.81           C  
ATOM     75  CB  TYR A  10     -79.812  32.781  47.812  1.00 62.81           C  
ATOM     76  O   TYR A  10     -77.188  32.594  45.875  1.00 62.81           O  
ATOM     77  CG  TYR A  10     -80.125  31.406  47.344  1.00 62.81           C  
ATOM     78  CD1 TYR A  10     -80.375  31.141  46.000  1.00 62.81           C  
ATOM     79  CD2 TYR A  10     -80.250  30.344  48.250  1.00 62.81           C  
ATOM     80  CE1 TYR A  10     -80.688  29.875  45.531  1.00 62.81           C  
ATOM     81  CE2 TYR A  10     -80.562  29.062  47.812  1.00 62.81           C  
ATOM     82  OH  TYR A  10     -81.062  27.562  46.031  1.00 62.81           O  
ATOM     83  CZ  TYR A  10     -80.750  28.844  46.469  1.00 62.81           C  
ATOM     84  N   ASN A  11     -77.562  34.719  46.250  1.00 61.50           N  
ATOM     85  CA  ASN A  11     -77.000  35.250  45.062  1.00 61.50           C  
ATOM     86  C   ASN A  11     -75.500  35.406  45.188  1.00 61.50           C  
ATOM     87  CB  ASN A  11     -77.625  36.625  44.719  1.00 61.50           C  
ATOM     88  O   ASN A  11     -74.750  35.281  44.188  1.00 61.50           O  
ATOM     89  CG  ASN A  11     -78.562  36.531  43.531  1.00 61.50           C  
ATOM     90  ND2 ASN A  11     -79.062  37.688  43.094  1.00 61.50           N  
ATOM     91  OD1 ASN A  11     -78.812  35.469  42.969  1.00 61.50           O  
ATOM     92  N   LYS A  12     -74.875  35.406  46.375  1.00 61.19           N  
ATOM     93  CA  LYS A  12     -73.438  35.375  46.750  1.00 61.19           C  
ATOM     94  C   LYS A  12     -72.938  33.938  46.812  1.00 61.19           C  
ATOM     95  CB  LYS A  12     -73.250  36.062  48.094  1.00 61.19           C  
ATOM     96  O   LYS A  12     -71.812  33.688  46.406  1.00 61.19           O  
ATOM     97  CG  LYS A  12     -71.812  36.406  48.406  1.00 61.19           C  
ATOM     98  CD  LYS A  12     -71.625  37.188  49.688  1.00 61.19           C  
ATOM     99  CE  LYS A  12     -70.188  37.500  50.000  1.00 61.19           C  
ATOM    100  NZ  LYS A  12     -70.062  38.312  51.250  1.00 61.19           N  
ATOM    101  N   LYS A  13     -73.875  32.969  46.969  1.00 59.62           N  
ATOM    102  CA  LYS A  13     -73.562  31.531  47.000  1.00 59.62           C  
ATOM    103  C   LYS A  13     -73.688  30.906  45.625  1.00 59.62           C  
ATOM    104  CB  LYS A  13     -74.500  30.797  48.000  1.00 59.62           C  
ATOM    105  O   LYS A  13     -73.000  29.953  45.281  1.00 59.62           O  
ATOM    106  CG  LYS A  13     -73.812  30.516  49.344  1.00 59.62           C  
ATOM    107  CD  LYS A  13     -74.750  29.641  50.219  1.00 59.62           C  
ATOM    108  CE  LYS A  13     -74.125  29.406  51.594  1.00 59.62           C  
ATOM    109  NZ  LYS A  13     -75.000  28.516  52.406  1.00 59.62           N  
ATOM    110  N   MET A  14     -74.375  31.672  44.688  1.00 58.47           N  
ATOM    111  CA  MET A  14     -74.562  31.188  43.344  1.00 58.47           C  
ATOM    112  C   MET A  14     -73.688  31.891  42.344  1.00 58.47           C  
ATOM    113  CB  MET A  14     -76.062  31.375  42.938  1.00 58.47           C  
ATOM    114  O   MET A  14     -73.438  31.391  41.250  1.00 58.47           O  
ATOM    115  CG  MET A  14     -77.000  30.359  43.562  1.00 58.47           C  
ATOM    116  SD  MET A  14     -76.875  28.703  42.781  1.00 58.47           S  
ATOM    117  CE  MET A  14     -78.375  27.922  43.500  1.00 58.47           C  
ATOM    118  N   LYS A  15     -72.938  33.000  42.719  1.00 58.53           N  
ATOM    119  CA  LYS A  15     -72.062  33.781  41.875  1.00 58.53           C  
ATOM    120  C   LYS A  15     -70.625  33.312  42.000  1.00 58.53           C  
ATOM    121  CB  LYS A  15     -72.125  35.281  42.188  1.00 58.53           C  
ATOM    122  O   LYS A  15     -69.812  33.531  41.125  1.00 58.53           O  
ATOM    123  CG  LYS A  15     -73.375  35.969  41.594  1.00 58.53           C  
ATOM    124  CD  LYS A  15     -73.250  37.469  41.562  1.00 58.53           C  
ATOM    125  CE  LYS A  15     -74.500  38.156  41.031  1.00 58.53           C  
ATOM    126  NZ  LYS A  15     -74.250  39.625  40.844  1.00 58.53           N  
ATOM    127  N   ARG A  16     -70.312  32.250  42.812  1.00 60.09           N  
ATOM    128  CA  ARG A  16     -68.938  31.719  43.094  1.00 60.09           C  
ATOM    129  C   ARG A  16     -68.875  30.266  42.594  1.00 60.09           C  
ATOM    130  CB  ARG A  16     -68.625  31.797  44.562  1.00 60.09           C  
ATOM    131  O   ARG A  16     -67.750  29.719  42.500  1.00 60.09           O  
ATOM    132  CG  ARG A  16     -68.188  33.156  45.031  1.00 60.09           C  
ATOM    133  CD  ARG A  16     -67.938  33.219  46.531  1.00 60.09           C  
ATOM    134  NE  ARG A  16     -66.688  32.562  46.906  1.00 60.09           N  
ATOM    135  NH1 ARG A  16     -66.062  34.188  48.438  1.00 60.09           N  
ATOM    136  NH2 ARG A  16     -64.688  32.375  48.062  1.00 60.09           N  
ATOM    137  CZ  ARG A  16     -65.812  33.031  47.812  1.00 60.09           C  
ATOM    138  N   LYS A  17     -70.062  29.688  42.188  1.00 59.84           N  
ATOM    139  CA  LYS A  17     -70.062  28.297  41.750  1.00 59.84           C  
ATOM    140  C   LYS A  17     -69.812  28.172  40.250  1.00 59.84           C  
ATOM    141  CB  LYS A  17     -71.438  27.672  42.062  1.00 59.84           C  
ATOM    142  O   LYS A  17     -69.250  27.172  39.812  1.00 59.84           O  
ATOM    143  CG  LYS A  17     -71.625  27.297  43.531  1.00 59.84           C  
ATOM    144  CD  LYS A  17     -72.875  26.469  43.750  1.00 59.84           C  
ATOM    145  CE  LYS A  17     -73.062  26.031  45.188  1.00 59.84           C  
ATOM    146  NZ  LYS A  17     -74.250  25.172  45.406  1.00 59.84           N  
ATOM    147  N   GLY A  18     -69.750  29.297  39.406  1.00 63.00           N  
ATOM    148  CA  GLY A  18     -69.375  29.312  38.000  1.00 63.00           C  
ATOM    149  C   GLY A  18     -67.938  29.734  37.781  1.00 63.00           C  
ATOM    150  O   GLY A  18     -67.312  29.359  36.781  1.00 63.00           O  
ATOM    151  N   LEU A  19     -67.312  30.359  38.875  1.00 68.31           N  
ATOM    152  CA  LEU A  19     -65.938  30.844  38.906  1.00 68.31           C  
ATOM    153  C   LEU A  19     -64.938  29.703  39.281  1.00 68.31           C  
ATOM    154  CB  LEU A  19     -65.750  32.000  39.875  1.00 68.31           C  
ATOM    155  O   LEU A  19     -63.812  29.672  38.812  1.00 68.31           O  
ATOM    156  CG  LEU A  19     -64.438  32.750  39.812  1.00 68.31           C  
ATOM    157  CD1 LEU A  19     -64.250  33.438  38.469  1.00 68.31           C  
ATOM    158  CD2 LEU A  19     -64.375  33.781  40.938  1.00 68.31           C  
ATOM    159  N   ALA A  20     -65.438  28.750  40.031  1.00 75.19           N  
ATOM    160  CA  ALA A  20     -64.688  27.547  40.375  1.00 75.19           C  
ATOM    161  C   ALA A  20     -64.562  26.656  39.125  1.00 75.19           C  
ATOM    162  CB  ALA A  20     -65.312  26.781  41.500  1.00 75.19           C  
ATOM    163  O   ALA A  20     -63.531  25.984  38.969  1.00 75.19           O  
ATOM    164  N   GLY A  21     -65.500  26.656  38.156  1.00 80.81           N  
ATOM    165  CA  GLY A  21     -65.500  25.938  36.875  1.00 80.81           C  
ATOM    166  C   GLY A  21     -64.438  26.500  35.938  1.00 80.81           C  
ATOM    167  O   GLY A  21     -63.719  25.750  35.281  1.00 80.81           O  
ATOM    168  N   LEU A  22     -64.375  27.812  35.969  1.00 84.94           N  
ATOM    169  CA  LEU A  22     -63.406  28.500  35.094  1.00 84.94           C  
ATOM    170  C   LEU A  22     -62.000  28.312  35.625  1.00 84.94           C  
ATOM    171  CB  LEU A  22     -63.750  29.984  35.000  1.00 84.94           C  
ATOM    172  O   LEU A  22     -61.062  28.188  34.844  1.00 84.94           O  
ATOM    173  CG  LEU A  22     -62.906  30.812  34.031  1.00 84.94           C  
ATOM    174  CD1 LEU A  22     -63.781  31.891  33.375  1.00 84.94           C  
ATOM    175  CD2 LEU A  22     -61.719  31.422  34.750  1.00 84.94           C  
ATOM    176  N   ASP A  23     -61.781  28.344  36.969  1.00 85.75           N  
ATOM    177  CA  ASP A  23     -60.500  28.125  37.625  1.00 85.75           C  
ATOM    178  C   ASP A  23     -59.969  26.703  37.344  1.00 85.75           C  
ATOM    179  CB  ASP A  23     -60.594  28.359  39.125  1.00 85.75           C  
ATOM    180  O   ASP A  23     -58.781  26.516  37.062  1.00 85.75           O  
ATOM    181  CG  ASP A  23     -60.531  29.828  39.500  1.00 85.75           C  
ATOM    182  OD1 ASP A  23     -60.188  30.656  38.625  1.00 85.75           O  
ATOM    183  OD2 ASP A  23     -60.844  30.172  40.656  1.00 85.75           O  
ATOM    184  N   THR A  24     -60.844  25.734  37.438  1.00 90.12           N  
ATOM    185  CA  THR A  24     -60.500  24.344  37.125  1.00 90.12           C  
ATOM    186  C   THR A  24     -60.188  24.156  35.656  1.00 90.12           C  
ATOM    187  CB  THR A  24     -61.625  23.391  37.562  1.00 90.12           C  
ATOM    188  O   THR A  24     -59.312  23.375  35.281  1.00 90.12           O  
ATOM    189  CG2 THR A  24     -61.812  23.375  39.062  1.00 90.12           C  
ATOM    190  OG1 THR A  24     -62.844  23.797  36.938  1.00 90.12           O  
ATOM    191  N   ALA A  25     -60.906  24.828  34.719  1.00 92.25           N  
ATOM    192  CA  ALA A  25     -60.688  24.781  33.281  1.00 92.25           C  
ATOM    193  C   ALA A  25     -59.312  25.297  32.906  1.00 92.25           C  
ATOM    194  CB  ALA A  25     -61.750  25.594  32.531  1.00 92.25           C  
ATOM    195  O   ALA A  25     -58.625  24.703  32.062  1.00 92.25           O  
ATOM    196  N   ILE A  26     -58.906  26.391  33.562  1.00 91.56           N  
ATOM    197  CA  ILE A  26     -57.594  26.969  33.312  1.00 91.56           C  
ATOM    198  C   ILE A  26     -56.500  26.016  33.781  1.00 91.56           C  
ATOM    199  CB  ILE A  26     -57.438  28.344  34.000  1.00 91.56           C  
ATOM    200  O   ILE A  26     -55.469  25.859  33.125  1.00 91.56           O  
ATOM    201  CG1 ILE A  26     -58.375  29.375  33.344  1.00 91.56           C  
ATOM    202  CG2 ILE A  26     -55.969  28.812  33.969  1.00 91.56           C  
ATOM    203  CD1 ILE A  26     -58.438  30.703  34.094  1.00 91.56           C  
ATOM    204  N   ILE A  27     -56.625  25.422  34.938  1.00 92.62           N  
ATOM    205  CA  ILE A  27     -55.719  24.422  35.469  1.00 92.62           C  
ATOM    206  C   ILE A  27     -55.656  23.219  34.531  1.00 92.62           C  
ATOM    207  CB  ILE A  27     -56.094  23.984  36.906  1.00 92.62           C  
ATOM    208  O   ILE A  27     -54.594  22.641  34.281  1.00 92.62           O  
ATOM    209  CG1 ILE A  27     -56.000  25.156  37.875  1.00 92.62           C  
ATOM    210  CG2 ILE A  27     -55.250  22.812  37.375  1.00 92.62           C  
ATOM    211  CD1 ILE A  27     -56.594  24.891  39.250  1.00 92.62           C  
ATOM    212  N   LEU A  28     -56.781  22.781  34.000  1.00 93.69           N  
ATOM    213  CA  LEU A  28     -56.906  21.672  33.031  1.00 93.69           C  
ATOM    214  C   LEU A  28     -56.094  21.984  31.766  1.00 93.69           C  
ATOM    215  CB  LEU A  28     -58.375  21.406  32.688  1.00 93.69           C  
ATOM    216  O   LEU A  28     -55.375  21.125  31.266  1.00 93.69           O  
ATOM    217  CG  LEU A  28     -58.625  20.266  31.703  1.00 93.69           C  
ATOM    218  CD1 LEU A  28     -58.281  18.922  32.344  1.00 93.69           C  
ATOM    219  CD2 LEU A  28     -60.062  20.281  31.250  1.00 93.69           C  
ATOM    220  N   ILE A  29     -56.250  23.203  31.203  1.00 93.38           N  
ATOM    221  CA  ILE A  29     -55.531  23.625  30.016  1.00 93.38           C  
ATOM    222  C   ILE A  29     -54.031  23.609  30.281  1.00 93.38           C  
ATOM    223  CB  ILE A  29     -56.000  25.031  29.547  1.00 93.38           C  
ATOM    224  O   ILE A  29     -53.250  23.188  29.422  1.00 93.38           O  
ATOM    225  CG1 ILE A  29     -57.438  25.000  29.047  1.00 93.38           C  
ATOM    226  CG2 ILE A  29     -55.062  25.578  28.469  1.00 93.38           C  
ATOM    227  CD1 ILE A  29     -58.031  26.375  28.797  1.00 93.38           C  
ATOM    228  N   ALA A  30     -53.656  24.188  31.453  1.00 95.62           N  
ATOM    229  CA  ALA A  30     -52.219  24.172  31.828  1.00 95.62           C  
ATOM    230  C   ALA A  30     -51.688  22.750  31.906  1.00 95.62           C  
ATOM    231  CB  ALA A  30     -52.031  24.891  33.156  1.00 95.62           C  
ATOM    232  O   ALA A  30     -50.594  22.469  31.469  1.00 95.62           O  
ATOM    233  N   PHE A  31     -52.406  21.844  32.438  1.00 93.25           N  
ATOM    234  CA  PHE A  31     -52.000  20.438  32.531  1.00 93.25           C  
ATOM    235  C   PHE A  31     -51.906  19.797  31.172  1.00 93.25           C  
ATOM    236  CB  PHE A  31     -52.969  19.656  33.438  1.00 93.25           C  
ATOM    237  O   PHE A  31     -50.969  19.047  30.891  1.00 93.25           O  
ATOM    238  CG  PHE A  31     -52.469  19.438  34.844  1.00 93.25           C  
ATOM    239  CD1 PHE A  31     -51.500  18.469  35.094  1.00 93.25           C  
ATOM    240  CD2 PHE A  31     -52.969  20.188  35.875  1.00 93.25           C  
ATOM    241  CE1 PHE A  31     -51.062  18.266  36.406  1.00 93.25           C  
ATOM    242  CE2 PHE A  31     -52.531  19.984  37.188  1.00 93.25           C  
ATOM    243  CZ  PHE A  31     -51.562  19.031  37.438  1.00 93.25           C  
ATOM    244  N   ILE A  32     -52.844  20.094  30.297  1.00 95.81           N  
ATOM    245  CA  ILE A  32     -52.875  19.562  28.938  1.00 95.81           C  
ATOM    246  C   ILE A  32     -51.688  20.094  28.141  1.00 95.81           C  
ATOM    247  CB  ILE A  32     -54.188  19.922  28.219  1.00 95.81           C  
ATOM    248  O   ILE A  32     -51.031  19.359  27.391  1.00 95.81           O  
ATOM    249  CG1 ILE A  32     -55.344  19.141  28.844  1.00 95.81           C  
ATOM    250  CG2 ILE A  32     -54.094  19.625  26.719  1.00 95.81           C  
ATOM    251  CD1 ILE A  32     -56.719  19.594  28.359  1.00 95.81           C  
ATOM    252  N   ILE A  33     -51.344  21.297  28.312  1.00 96.50           N  
ATOM    253  CA  ILE A  33     -50.219  21.938  27.609  1.00 96.50           C  
ATOM    254  C   ILE A  33     -48.906  21.297  28.031  1.00 96.50           C  
ATOM    255  CB  ILE A  33     -50.188  23.453  27.859  1.00 96.50           C  
ATOM    256  O   ILE A  33     -48.062  21.000  27.203  1.00 96.50           O  
ATOM    257  CG1 ILE A  33     -51.406  24.141  27.203  1.00 96.50           C  
ATOM    258  CG2 ILE A  33     -48.875  24.062  27.344  1.00 96.50           C  
ATOM    259  CD1 ILE A  33     -51.500  25.625  27.484  1.00 96.50           C  
ATOM    260  N   THR A  34     -48.812  21.156  29.391  1.00 96.31           N  
ATOM    261  CA  THR A  34     -47.594  20.500  29.922  1.00 96.31           C  
ATOM    262  C   THR A  34     -47.500  19.078  29.375  1.00 96.31           C  
ATOM    263  CB  THR A  34     -47.625  20.453  31.453  1.00 96.31           C  
ATOM    264  O   THR A  34     -46.406  18.625  29.016  1.00 96.31           O  
ATOM    265  CG2 THR A  34     -47.531  21.859  32.062  1.00 96.31           C  
ATOM    266  OG1 THR A  34     -48.844  19.844  31.891  1.00 96.31           O  
ATOM    267  N   ALA A  35     -48.625  18.328  29.406  1.00 96.81           N  
ATOM    268  CA  ALA A  35     -48.656  16.969  28.859  1.00 96.81           C  
ATOM    269  C   ALA A  35     -48.281  16.969  27.375  1.00 96.81           C  
ATOM    270  CB  ALA A  35     -50.031  16.344  29.047  1.00 96.81           C  
ATOM    271  O   ALA A  35     -47.531  16.109  26.922  1.00 96.81           O  
ATOM    272  N   SER A  36     -48.781  17.938  26.562  1.00 96.25           N  
ATOM    273  CA  SER A  36     -48.500  18.078  25.141  1.00 96.25           C  
ATOM    274  C   SER A  36     -47.031  18.359  24.891  1.00 96.25           C  
ATOM    275  CB  SER A  36     -49.344  19.203  24.531  1.00 96.25           C  
ATOM    276  O   SER A  36     -46.406  17.797  23.984  1.00 96.25           O  
ATOM    277  OG  SER A  36     -50.719  18.844  24.531  1.00 96.25           O  
ATOM    278  N   VAL A  37     -46.406  19.234  25.641  1.00 96.56           N  
ATOM    279  CA  VAL A  37     -45.000  19.594  25.484  1.00 96.56           C  
ATOM    280  C   VAL A  37     -44.125  18.391  25.828  1.00 96.56           C  
ATOM    281  CB  VAL A  37     -44.625  20.797  26.391  1.00 96.56           C  
ATOM    282  O   VAL A  37     -43.156  18.125  25.125  1.00 96.56           O  
ATOM    283  CG1 VAL A  37     -43.125  21.016  26.406  1.00 96.56           C  
ATOM    284  CG2 VAL A  37     -45.344  22.062  25.922  1.00 96.56           C  
ATOM    285  N   LEU A  38     -44.531  17.688  26.938  1.00 94.94           N  
ATOM    286  CA  LEU A  38     -43.781  16.500  27.312  1.00 94.94           C  
ATOM    287  C   LEU A  38     -43.875  15.438  26.219  1.00 94.94           C  
ATOM    288  CB  LEU A  38     -44.312  15.930  28.625  1.00 94.94           C  
ATOM    289  O   LEU A  38     -42.875  14.750  25.938  1.00 94.94           O  
ATOM    290  CG  LEU A  38     -43.906  16.688  29.906  1.00 94.94           C  
ATOM    291  CD1 LEU A  38     -44.750  16.188  31.094  1.00 94.94           C  
ATOM    292  CD2 LEU A  38     -42.438  16.531  30.172  1.00 94.94           C  
ATOM    293  N   ALA A  39     -45.094  15.266  25.594  1.00 96.56           N  
ATOM    294  CA  ALA A  39     -45.281  14.328  24.484  1.00 96.56           C  
ATOM    295  C   ALA A  39     -44.438  14.727  23.281  1.00 96.56           C  
ATOM    296  CB  ALA A  39     -46.750  14.266  24.109  1.00 96.56           C  
ATOM    297  O   ALA A  39     -43.875  13.859  22.609  1.00 96.56           O  
ATOM    298  N   TYR A  40     -44.438  15.984  23.000  1.00 95.75           N  
ATOM    299  CA  TYR A  40     -43.625  16.500  21.891  1.00 95.75           C  
ATOM    300  C   TYR A  40     -42.156  16.203  22.109  1.00 95.75           C  
ATOM    301  CB  TYR A  40     -43.844  18.016  21.734  1.00 95.75           C  
ATOM    302  O   TYR A  40     -41.469  15.742  21.188  1.00 95.75           O  
ATOM    303  CG  TYR A  40     -43.000  18.641  20.656  1.00 95.75           C  
ATOM    304  CD1 TYR A  40     -41.844  19.344  20.969  1.00 95.75           C  
ATOM    305  CD2 TYR A  40     -43.375  18.531  19.312  1.00 95.75           C  
ATOM    306  CE1 TYR A  40     -41.062  19.922  19.969  1.00 95.75           C  
ATOM    307  CE2 TYR A  40     -42.594  19.094  18.312  1.00 95.75           C  
ATOM    308  OH  TYR A  40     -40.688  20.359  17.656  1.00 95.75           O  
ATOM    309  CZ  TYR A  40     -41.438  19.797  18.656  1.00 95.75           C  
ATOM    310  N   VAL A  41     -41.594  16.531  23.203  1.00 95.06           N  
ATOM    311  CA  VAL A  41     -40.188  16.281  23.547  1.00 95.06           C  
ATOM    312  C   VAL A  41     -39.906  14.781  23.484  1.00 95.06           C  
ATOM    313  CB  VAL A  41     -39.844  16.828  24.953  1.00 95.06           C  
ATOM    314  O   VAL A  41     -38.875  14.367  22.953  1.00 95.06           O  
ATOM    315  CG1 VAL A  41     -38.438  16.391  25.359  1.00 95.06           C  
ATOM    316  CG2 VAL A  41     -39.969  18.344  24.969  1.00 95.06           C  
ATOM    317  N   ALA A  42     -40.875  13.984  24.078  1.00 94.94           N  
ATOM    318  CA  ALA A  42     -40.719  12.531  24.078  1.00 94.94           C  
ATOM    319  C   ALA A  42     -40.656  11.977  22.656  1.00 94.94           C  
ATOM    320  CB  ALA A  42     -41.844  11.875  24.859  1.00 94.94           C  
ATOM    321  O   ALA A  42     -39.812  11.109  22.359  1.00 94.94           O  
ATOM    322  N   ILE A  43     -41.469  12.367  21.797  1.00 96.00           N  
ATOM    323  CA  ILE A  43     -41.500  11.914  20.406  1.00 96.00           C  
ATOM    324  C   ILE A  43     -40.219  12.328  19.688  1.00 96.00           C  
ATOM    325  CB  ILE A  43     -42.750  12.484  19.672  1.00 96.00           C  
ATOM    326  O   ILE A  43     -39.625  11.523  18.953  1.00 96.00           O  
ATOM    327  CG1 ILE A  43     -44.031  11.828  20.188  1.00 96.00           C  
ATOM    328  CG2 ILE A  43     -42.594  12.281  18.156  1.00 96.00           C  
ATOM    329  CD1 ILE A  43     -45.312  12.445  19.641  1.00 96.00           C  
ATOM    330  N   ASN A  44     -39.906  13.609  19.797  1.00 93.56           N  
ATOM    331  CA  ASN A  44     -38.688  14.109  19.125  1.00 93.56           C  
ATOM    332  C   ASN A  44     -37.438  13.398  19.625  1.00 93.56           C  
ATOM    333  CB  ASN A  44     -38.562  15.617  19.312  1.00 93.56           C  
ATOM    334  O   ASN A  44     -36.562  13.070  18.844  1.00 93.56           O  
ATOM    335  CG  ASN A  44     -39.531  16.406  18.438  1.00 93.56           C  
ATOM    336  ND2 ASN A  44     -39.906  17.594  18.891  1.00 93.56           N  
ATOM    337  OD1 ASN A  44     -39.938  15.938  17.375  1.00 93.56           O  
ATOM    338  N   MET A  45     -37.375  13.289  20.891  1.00 94.44           N  
ATOM    339  CA  MET A  45     -36.281  12.539  21.484  1.00 94.44           C  
ATOM    340  C   MET A  45     -36.312  11.086  21.031  1.00 94.44           C  
ATOM    341  CB  MET A  45     -36.312  12.617  23.016  1.00 94.44           C  
ATOM    342  O   MET A  45     -35.250  10.492  20.766  1.00 94.44           O  
ATOM    343  CG  MET A  45     -35.875  13.961  23.578  1.00 94.44           C  
ATOM    344  SD  MET A  45     -35.844  13.969  25.406  1.00 94.44           S  
ATOM    345  CE  MET A  45     -35.156  15.617  25.703  1.00 94.44           C  
ATOM    346  N   GLY A  46     -37.531  10.539  21.031  1.00 92.69           N  
ATOM    347  CA  GLY A  46     -37.688   9.188  20.500  1.00 92.69           C  
ATOM    348  C   GLY A  46     -37.219   9.047  19.062  1.00 92.69           C  
ATOM    349  O   GLY A  46     -36.531   8.086  18.719  1.00 92.69           O  
ATOM    350  N   LEU A  47     -37.562   9.992  18.188  1.00 93.19           N  
ATOM    351  CA  LEU A  47     -37.156  10.000  16.797  1.00 93.19           C  
ATOM    352  C   LEU A  47     -35.625  10.172  16.672  1.00 93.19           C  
ATOM    353  CB  LEU A  47     -37.875  11.117  16.031  1.00 93.19           C  
ATOM    354  O   LEU A  47     -35.000   9.531  15.844  1.00 93.19           O  
ATOM    355  CG  LEU A  47     -39.344  10.906  15.742  1.00 93.19           C  
ATOM    356  CD1 LEU A  47     -40.000  12.195  15.234  1.00 93.19           C  
ATOM    357  CD2 LEU A  47     -39.531   9.781  14.734  1.00 93.19           C  
ATOM    358  N   PHE A  48     -35.125  11.117  17.422  1.00 90.88           N  
ATOM    359  CA  PHE A  48     -33.688  11.328  17.469  1.00 90.88           C  
ATOM    360  C   PHE A  48     -32.969  10.047  17.844  1.00 90.88           C  
ATOM    361  CB  PHE A  48     -33.344  12.438  18.453  1.00 90.88           C  
ATOM    362  O   PHE A  48     -31.953   9.688  17.219  1.00 90.88           O  
ATOM    363  CG  PHE A  48     -31.859  12.680  18.594  1.00 90.88           C  
ATOM    364  CD1 PHE A  48     -31.156  12.164  19.688  1.00 90.88           C  
ATOM    365  CD2 PHE A  48     -31.172  13.430  17.656  1.00 90.88           C  
ATOM    366  CE1 PHE A  48     -29.781  12.383  19.812  1.00 90.88           C  
ATOM    367  CE2 PHE A  48     -29.797  13.648  17.781  1.00 90.88           C  
ATOM    368  CZ  PHE A  48     -29.109  13.133  18.859  1.00 90.88           C  
ATOM    369  N   VAL A  49     -33.344   9.398  18.906  1.00 92.25           N  
ATOM    370  CA  VAL A  49     -32.750   8.148  19.375  1.00 92.25           C  
ATOM    371  C   VAL A  49     -32.812   7.094  18.266  1.00 92.25           C  
ATOM    372  CB  VAL A  49     -33.469   7.633  20.641  1.00 92.25           C  
ATOM    373  O   VAL A  49     -31.859   6.371  18.031  1.00 92.25           O  
ATOM    374  CG1 VAL A  49     -33.031   6.203  20.969  1.00 92.25           C  
ATOM    375  CG2 VAL A  49     -33.188   8.562  21.828  1.00 92.25           C  
ATOM    376  N   THR A  50     -33.969   7.008  17.609  1.00 91.38           N  
ATOM    377  CA  THR A  50     -34.156   6.055  16.516  1.00 91.38           C  
ATOM    378  C   THR A  50     -33.188   6.359  15.375  1.00 91.38           C  
ATOM    379  CB  THR A  50     -35.594   6.062  15.992  1.00 91.38           C  
ATOM    380  O   THR A  50     -32.594   5.445  14.781  1.00 91.38           O  
ATOM    381  CG2 THR A  50     -35.781   5.039  14.875  1.00 91.38           C  
ATOM    382  OG1 THR A  50     -36.500   5.742  17.062  1.00 91.38           O  
ATOM    383  N   GLN A  51     -33.031   7.582  15.023  1.00 92.25           N  
ATOM    384  CA  GLN A  51     -32.094   7.984  13.992  1.00 92.25           C  
ATOM    385  C   GLN A  51     -30.656   7.625  14.383  1.00 92.25           C  
ATOM    386  CB  GLN A  51     -32.188   9.484  13.719  1.00 92.25           C  
ATOM    387  O   GLN A  51     -29.891   7.152  13.547  1.00 92.25           O  
ATOM    388  CG  GLN A  51     -33.500   9.891  13.023  1.00 92.25           C  
ATOM    389  CD  GLN A  51     -33.594  11.391  12.828  1.00 92.25           C  
ATOM    390  NE2 GLN A  51     -34.562  11.812  12.023  1.00 92.25           N  
ATOM    391  OE1 GLN A  51     -32.844  12.164  13.406  1.00 92.25           O  
ATOM    392  N   LYS A  52     -30.359   7.961  15.555  1.00 91.12           N  
ATOM    393  CA  LYS A  52     -29.031   7.617  16.062  1.00 91.12           C  
ATOM    394  C   LYS A  52     -28.812   6.105  16.078  1.00 91.12           C  
ATOM    395  CB  LYS A  52     -28.812   8.188  17.453  1.00 91.12           C  
ATOM    396  O   LYS A  52     -27.734   5.617  15.727  1.00 91.12           O  
ATOM    397  CG  LYS A  52     -27.406   8.008  18.000  1.00 91.12           C  
ATOM    398  CD  LYS A  52     -26.391   8.828  17.188  1.00 91.12           C  
ATOM    399  CE  LYS A  52     -24.969   8.586  17.672  1.00 91.12           C  
ATOM    400  NZ  LYS A  52     -23.984   9.406  16.906  1.00 91.12           N  
ATOM    401  N   ALA A  53     -29.766   5.363  16.594  1.00 90.50           N  
ATOM    402  CA  ALA A  53     -29.719   3.904  16.578  1.00 90.50           C  
ATOM    403  C   ALA A  53     -29.500   3.373  15.164  1.00 90.50           C  
ATOM    404  CB  ALA A  53     -31.000   3.324  17.172  1.00 90.50           C  
ATOM    405  O   ALA A  53     -28.719   2.439  14.953  1.00 90.50           O  
ATOM    406  N   LYS A  54     -30.266   3.859  14.273  1.00 90.62           N  
ATOM    407  CA  LYS A  54     -30.109   3.486  12.875  1.00 90.62           C  
ATOM    408  C   LYS A  54     -28.688   3.732  12.391  1.00 90.62           C  
ATOM    409  CB  LYS A  54     -31.094   4.262  12.000  1.00 90.62           C  
ATOM    410  O   LYS A  54     -28.094   2.891  11.711  1.00 90.62           O  
ATOM    411  CG  LYS A  54     -31.062   3.859  10.531  1.00 90.62           C  
ATOM    412  CD  LYS A  54     -32.125   4.605   9.727  1.00 90.62           C  
ATOM    413  CE  LYS A  54     -32.094   4.219   8.258  1.00 90.62           C  
ATOM    414  NZ  LYS A  54     -33.125   4.961   7.461  1.00 90.62           N  
ATOM    415  N   SER A  55     -28.141   4.887  12.562  1.00 86.12           N  
ATOM    416  CA  SER A  55     -26.766   5.230  12.195  1.00 86.12           C  
ATOM    417  C   SER A  55     -25.766   4.266  12.820  1.00 86.12           C  
ATOM    418  CB  SER A  55     -26.438   6.664  12.617  1.00 86.12           C  
ATOM    419  O   SER A  55     -24.828   3.828  12.164  1.00 86.12           O  
ATOM    420  OG  SER A  55     -25.078   6.969  12.367  1.00 86.12           O  
ATOM    421  N   THR A  56     -25.875   3.963  14.086  1.00 86.94           N  
ATOM    422  CA  THR A  56     -24.984   3.049  14.797  1.00 86.94           C  
ATOM    423  C   THR A  56     -25.062   1.646  14.203  1.00 86.94           C  
ATOM    424  CB  THR A  56     -25.328   2.990  16.297  1.00 86.94           C  
ATOM    425  O   THR A  56     -24.031   0.980  14.039  1.00 86.94           O  
ATOM    426  CG2 THR A  56     -24.391   2.053  17.047  1.00 86.94           C  
ATOM    427  OG1 THR A  56     -25.234   4.305  16.859  1.00 86.94           O  
ATOM    428  N   ILE A  57     -26.250   1.160  13.992  1.00 86.38           N  
ATOM    429  CA  ILE A  57     -26.453  -0.143  13.375  1.00 86.38           C  
ATOM    430  C   ILE A  57     -25.766  -0.180  12.008  1.00 86.38           C  
ATOM    431  CB  ILE A  57     -27.969  -0.463  13.227  1.00 86.38           C  
ATOM    432  O   ILE A  57     -25.078  -1.150  11.680  1.00 86.38           O  
ATOM    433  CG1 ILE A  57     -28.594  -0.728  14.594  1.00 86.38           C  
ATOM    434  CG2 ILE A  57     -28.172  -1.656  12.289  1.00 86.38           C  
ATOM    435  CD1 ILE A  57     -30.109  -0.736  14.586  1.00 86.38           C  
ATOM    436  N   ASN A  58     -26.000   0.788  11.227  1.00 80.44           N  
ATOM    437  CA  ASN A  58     -25.359   0.883   9.922  1.00 80.44           C  
ATOM    438  C   ASN A  58     -23.828   0.885  10.039  1.00 80.44           C  
ATOM    439  CB  ASN A  58     -25.828   2.135   9.180  1.00 80.44           C  
ATOM    440  O   ASN A  58     -23.141   0.218   9.266  1.00 80.44           O  
ATOM    441  CG  ASN A  58     -27.234   1.995   8.641  1.00 80.44           C  
ATOM    442  ND2 ASN A  58     -27.891   3.123   8.398  1.00 80.44           N  
ATOM    443  OD1 ASN A  58     -27.734   0.882   8.445  1.00 80.44           O  
ATOM    444  N   LYS A  59     -23.312   1.684  10.945  1.00 79.81           N  
ATOM    445  CA  LYS A  59     -21.875   1.712  11.195  1.00 79.81           C  
ATOM    446  C   LYS A  59     -21.391   0.360  11.695  1.00 79.81           C  
ATOM    447  CB  LYS A  59     -21.531   2.807  12.203  1.00 79.81           C  
ATOM    448  O   LYS A  59     -20.297  -0.084  11.328  1.00 79.81           O  
ATOM    449  CG  LYS A  59     -21.531   4.211  11.617  1.00 79.81           C  
ATOM    450  CD  LYS A  59     -21.047   5.238  12.633  1.00 79.81           C  
ATOM    451  CE  LYS A  59     -21.125   6.656  12.078  1.00 79.81           C  
ATOM    452  NZ  LYS A  59     -20.781   7.676  13.109  1.00 79.81           N  
ATOM    453  N   GLY A  60     -22.156  -0.257  12.602  1.00 80.00           N  
ATOM    454  CA  GLY A  60     -21.828  -1.602  13.055  1.00 80.00           C  
ATOM    455  C   GLY A  60     -21.734  -2.604  11.914  1.00 80.00           C  
ATOM    456  O   GLY A  60     -20.828  -3.438  11.891  1.00 80.00           O  
ATOM    457  N   GLU A  61     -22.703  -2.520  11.078  1.00 78.38           N  
ATOM    458  CA  GLU A  61     -22.703  -3.379   9.898  1.00 78.38           C  
ATOM    459  C   GLU A  61     -21.484  -3.121   9.023  1.00 78.38           C  
ATOM    460  CB  GLU A  61     -23.984  -3.170   9.086  1.00 78.38           C  
ATOM    461  O   GLU A  61     -20.859  -4.062   8.531  1.00 78.38           O  
ATOM    462  CG  GLU A  61     -24.109  -4.094   7.887  1.00 78.38           C  
ATOM    463  CD  GLU A  61     -25.328  -3.795   7.020  1.00 78.38           C  
ATOM    464  OE1 GLU A  61     -25.422  -4.340   5.895  1.00 78.38           O  
ATOM    465  OE2 GLU A  61     -26.188  -3.006   7.465  1.00 78.38           O  
ATOM    466  N   GLU A  62     -21.219  -1.866   8.750  1.00 73.56           N  
ATOM    467  CA  GLU A  62     -20.078  -1.453   7.938  1.00 73.56           C  
ATOM    468  C   GLU A  62     -18.766  -1.948   8.531  1.00 73.56           C  
ATOM    469  CB  GLU A  62     -20.047   0.070   7.789  1.00 73.56           C  
ATOM    470  O   GLU A  62     -17.875  -2.393   7.805  1.00 73.56           O  
ATOM    471  CG  GLU A  62     -21.031   0.607   6.758  1.00 73.56           C  
ATOM    472  CD  GLU A  62     -20.969   2.119   6.605  1.00 73.56           C  
ATOM    473  OE1 GLU A  62     -21.703   2.670   5.750  1.00 73.56           O  
ATOM    474  OE2 GLU A  62     -20.188   2.756   7.344  1.00 73.56           O  
ATOM    475  N   THR A  63     -18.641  -1.851   9.828  1.00 72.19           N  
ATOM    476  CA  THR A  63     -17.406  -2.238  10.516  1.00 72.19           C  
ATOM    477  C   THR A  63     -17.297  -3.756  10.609  1.00 72.19           C  
ATOM    478  CB  THR A  63     -17.344  -1.627  11.930  1.00 72.19           C  
ATOM    479  O   THR A  63     -16.188  -4.301  10.672  1.00 72.19           O  
ATOM    480  CG2 THR A  63     -17.203  -0.109  11.867  1.00 72.19           C  
ATOM    481  OG1 THR A  63     -18.547  -1.960  12.641  1.00 72.19           O  
ATOM    482  N   ALA A  64     -18.422  -4.434  10.664  1.00 76.56           N  
ATOM    483  CA  ALA A  64     -18.438  -5.895  10.758  1.00 76.56           C  
ATOM    484  C   ALA A  64     -18.172  -6.535   9.398  1.00 76.56           C  
ATOM    485  CB  ALA A  64     -19.766  -6.371  11.328  1.00 76.56           C  
ATOM    486  O   ALA A  64     -17.641  -7.648   9.328  1.00 76.56           O  
ATOM    487  N   SER A  65     -18.516  -5.809   8.359  1.00 79.38           N  
ATOM    488  CA  SER A  65     -18.359  -6.320   7.004  1.00 79.38           C  
ATOM    489  C   SER A  65     -16.969  -6.039   6.453  1.00 79.38           C  
ATOM    490  CB  SER A  65     -19.422  -5.703   6.082  1.00 79.38           C  
ATOM    491  O   SER A  65     -16.328  -5.066   6.852  1.00 79.38           O  
ATOM    492  OG  SER A  65     -20.703  -6.227   6.367  1.00 79.38           O  
ATOM    493  N   THR A  66     -16.359  -7.051   5.797  1.00 81.69           N  
ATOM    494  CA  THR A  66     -15.039  -6.879   5.199  1.00 81.69           C  
ATOM    495  C   THR A  66     -15.070  -5.805   4.117  1.00 81.69           C  
ATOM    496  CB  THR A  66     -14.523  -8.203   4.602  1.00 81.69           C  
ATOM    497  O   THR A  66     -15.914  -5.844   3.219  1.00 81.69           O  
ATOM    498  CG2 THR A  66     -14.336  -9.258   5.684  1.00 81.69           C  
ATOM    499  OG1 THR A  66     -15.469  -8.680   3.635  1.00 81.69           O  
ATOM    500  N   ALA A  67     -14.266  -4.797   4.266  1.00 86.94           N  
ATOM    501  CA  ALA A  67     -14.219  -3.643   3.373  1.00 86.94           C  
ATOM    502  C   ALA A  67     -13.547  -3.996   2.051  1.00 86.94           C  
ATOM    503  CB  ALA A  67     -13.500  -2.479   4.043  1.00 86.94           C  
ATOM    504  O   ALA A  67     -13.891  -3.445   1.003  1.00 86.94           O  
ATOM    505  N   LEU A  68     -12.711  -4.977   2.094  1.00 93.19           N  
ATOM    506  CA  LEU A  68     -11.938  -5.336   0.911  1.00 93.19           C  
ATOM    507  C   LEU A  68     -11.922  -6.848   0.711  1.00 93.19           C  
ATOM    508  CB  LEU A  68     -10.500  -4.812   1.028  1.00 93.19           C  
ATOM    509  O   LEU A  68     -11.969  -7.609   1.683  1.00 93.19           O  
ATOM    510  CG  LEU A  68     -10.336  -3.293   1.011  1.00 93.19           C  
ATOM    511  CD1 LEU A  68      -8.953  -2.908   1.534  1.00 93.19           C  
ATOM    512  CD2 LEU A  68     -10.547  -2.746  -0.396  1.00 93.19           C  
ATOM    513  N   THR A  69     -11.828  -7.262  -0.463  1.00 93.25           N  
ATOM    514  CA  THR A  69     -11.656  -8.672  -0.798  1.00 93.25           C  
ATOM    515  C   THR A  69     -10.469  -8.859  -1.735  1.00 93.25           C  
ATOM    516  CB  THR A  69     -12.922  -9.250  -1.450  1.00 93.25           C  
ATOM    517  O   THR A  69     -10.164  -7.988  -2.551  1.00 93.25           O  
ATOM    518  CG2 THR A  69     -13.133  -8.688  -2.854  1.00 93.25           C  
ATOM    519  OG1 THR A  69     -12.805 -10.680  -1.531  1.00 93.25           O  
ATOM    520  N   LEU A  70      -9.734  -9.969  -1.601  1.00 94.38           N  
ATOM    521  CA  LEU A  70      -8.633 -10.328  -2.490  1.00 94.38           C  
ATOM    522  C   LEU A  70      -9.141 -10.617  -3.896  1.00 94.38           C  
ATOM    523  CB  LEU A  70      -7.879 -11.539  -1.946  1.00 94.38           C  
ATOM    524  O   LEU A  70     -10.086 -11.391  -4.070  1.00 94.38           O  
ATOM    525  CG  LEU A  70      -6.672 -12.016  -2.762  1.00 94.38           C  
ATOM    526  CD1 LEU A  70      -5.562 -10.969  -2.721  1.00 94.38           C  
ATOM    527  CD2 LEU A  70      -6.168 -13.359  -2.246  1.00 94.38           C  
ATOM    528  N   SER A  71      -8.617  -9.828  -4.848  1.00 91.19           N  
ATOM    529  CA  SER A  71      -9.008  -9.977  -6.246  1.00 91.19           C  
ATOM    530  C   SER A  71      -7.855 -10.508  -7.086  1.00 91.19           C  
ATOM    531  CB  SER A  71      -9.484  -8.641  -6.816  1.00 91.19           C  
ATOM    532  O   SER A  71      -6.867  -9.812  -7.316  1.00 91.19           O  
ATOM    533  OG  SER A  71     -10.000  -8.805  -8.125  1.00 91.19           O  
ATOM    534  N   GLY A  72      -7.672 -11.875  -7.234  1.00 88.38           N  
ATOM    535  CA  GLY A  72      -6.613 -12.531  -7.984  1.00 88.38           C  
ATOM    536  C   GLY A  72      -5.652 -13.312  -7.105  1.00 88.38           C  
ATOM    537  O   GLY A  72      -5.957 -13.594  -5.945  1.00 88.38           O  
ATOM    538  N   SER A  73      -4.520 -13.633  -7.676  1.00 90.69           N  
ATOM    539  CA  SER A  73      -3.498 -14.422  -7.000  1.00 90.69           C  
ATOM    540  C   SER A  73      -2.453 -13.523  -6.336  1.00 90.69           C  
ATOM    541  CB  SER A  73      -2.816 -15.375  -7.984  1.00 90.69           C  
ATOM    542  O   SER A  73      -2.260 -12.383  -6.750  1.00 90.69           O  
ATOM    543  OG  SER A  73      -3.762 -16.250  -8.578  1.00 90.69           O  
ATOM    544  N   VAL A  74      -1.842 -14.070  -5.355  1.00 93.69           N  
ATOM    545  CA  VAL A  74      -0.722 -13.406  -4.695  1.00 93.69           C  
ATOM    546  C   VAL A  74       0.593 -13.859  -5.324  1.00 93.69           C  
ATOM    547  CB  VAL A  74      -0.711 -13.680  -3.176  1.00 93.69           C  
ATOM    548  O   VAL A  74       0.855 -15.062  -5.426  1.00 93.69           O  
ATOM    549  CG1 VAL A  74       0.443 -12.938  -2.502  1.00 93.69           C  
ATOM    550  CG2 VAL A  74      -2.045 -13.273  -2.553  1.00 93.69           C  
ATOM    551  N   LEU A  75       1.327 -12.867  -5.758  1.00 93.44           N  
ATOM    552  CA  LEU A  75       2.609 -13.156  -6.391  1.00 93.44           C  
ATOM    553  C   LEU A  75       3.766 -12.828  -5.449  1.00 93.44           C  
ATOM    554  CB  LEU A  75       2.756 -12.367  -7.695  1.00 93.44           C  
ATOM    555  O   LEU A  75       3.721 -11.828  -4.730  1.00 93.44           O  
ATOM    556  CG  LEU A  75       1.624 -12.531  -8.711  1.00 93.44           C  
ATOM    557  CD1 LEU A  75       1.876 -11.641  -9.922  1.00 93.44           C  
ATOM    558  CD2 LEU A  75       1.482 -13.984  -9.133  1.00 93.44           C  
ATOM    559  N   TYR A  76       4.789 -13.664  -5.527  1.00 93.44           N  
ATOM    560  CA  TYR A  76       5.969 -13.523  -4.680  1.00 93.44           C  
ATOM    561  C   TYR A  76       7.250 -13.664  -5.500  1.00 93.44           C  
ATOM    562  CB  TYR A  76       5.953 -14.562  -3.557  1.00 93.44           C  
ATOM    563  O   TYR A  76       7.398 -14.609  -6.273  1.00 93.44           O  
ATOM    564  CG  TYR A  76       7.168 -14.516  -2.662  1.00 93.44           C  
ATOM    565  CD1 TYR A  76       8.039 -15.594  -2.576  1.00 93.44           C  
ATOM    566  CD2 TYR A  76       7.445 -13.383  -1.902  1.00 93.44           C  
ATOM    567  CE1 TYR A  76       9.156 -15.555  -1.753  1.00 93.44           C  
ATOM    568  CE2 TYR A  76       8.562 -13.328  -1.075  1.00 93.44           C  
ATOM    569  OH  TYR A  76      10.516 -14.367  -0.190  1.00 93.44           O  
ATOM    570  CZ  TYR A  76       9.414 -14.414  -1.008  1.00 93.44           C  
ATOM    571  N   ALA A  77       8.172 -12.695  -5.281  1.00 93.00           N  
ATOM    572  CA  ALA A  77       9.398 -12.719  -6.074  1.00 93.00           C  
ATOM    573  C   ALA A  77      10.625 -12.836  -5.176  1.00 93.00           C  
ATOM    574  CB  ALA A  77       9.492 -11.461  -6.938  1.00 93.00           C  
ATOM    575  O   ALA A  77      10.742 -12.133  -4.172  1.00 93.00           O  
ATOM    576  N   VAL A  78      11.562 -13.766  -5.617  1.00 92.31           N  
ATOM    577  CA  VAL A  78      12.828 -13.969  -4.918  1.00 92.31           C  
ATOM    578  C   VAL A  78      13.969 -14.047  -5.926  1.00 92.31           C  
ATOM    579  CB  VAL A  78      12.797 -15.250  -4.047  1.00 92.31           C  
ATOM    580  O   VAL A  78      13.734 -14.117  -7.137  1.00 92.31           O  
ATOM    581  CG1 VAL A  78      11.742 -15.125  -2.947  1.00 92.31           C  
ATOM    582  CG2 VAL A  78      12.523 -16.469  -4.914  1.00 92.31           C  
ATOM    583  N   ASN A  79      15.273 -14.078  -5.418  1.00 90.56           N  
ATOM    584  CA  ASN A  79      16.438 -14.273  -6.266  1.00 90.56           C  
ATOM    585  C   ASN A  79      16.703 -15.750  -6.543  1.00 90.56           C  
ATOM    586  CB  ASN A  79      17.672 -13.633  -5.625  1.00 90.56           C  
ATOM    587  O   ASN A  79      17.141 -16.484  -5.660  1.00 90.56           O  
ATOM    588  CG  ASN A  79      18.203 -14.422  -4.441  1.00 90.56           C  
ATOM    589  ND2 ASN A  79      19.484 -14.781  -4.480  1.00 90.56           N  
ATOM    590  OD1 ASN A  79      17.453 -14.719  -3.500  1.00 90.56           O  
ATOM    591  N   TYR A  80      16.062 -16.203  -7.508  1.00 86.81           N  
ATOM    592  CA  TYR A  80      16.156 -17.594  -7.953  1.00 86.81           C  
ATOM    593  C   TYR A  80      17.375 -17.797  -8.859  1.00 86.81           C  
ATOM    594  CB  TYR A  80      14.883 -18.016  -8.688  1.00 86.81           C  
ATOM    595  O   TYR A  80      17.641 -16.969  -9.727  1.00 86.81           O  
ATOM    596  CG  TYR A  80      14.891 -19.453  -9.148  1.00 86.81           C  
ATOM    597  CD1 TYR A  80      15.344 -19.797 -10.422  1.00 86.81           C  
ATOM    598  CD2 TYR A  80      14.453 -20.469  -8.305  1.00 86.81           C  
ATOM    599  CE1 TYR A  80      15.352 -21.125 -10.852  1.00 86.81           C  
ATOM    600  CE2 TYR A  80      14.461 -21.797  -8.727  1.00 86.81           C  
ATOM    601  OH  TYR A  80      14.914 -23.422 -10.414  1.00 86.81           O  
ATOM    602  CZ  TYR A  80      14.906 -22.109  -9.992  1.00 86.81           C  
ATOM    603  N   PRO A  81      18.016 -19.000  -8.664  1.00 87.88           N  
ATOM    604  CA  PRO A  81      17.734 -20.188  -7.855  1.00 87.88           C  
ATOM    605  C   PRO A  81      18.359 -20.109  -6.465  1.00 87.88           C  
ATOM    606  CB  PRO A  81      18.359 -21.328  -8.672  1.00 87.88           C  
ATOM    607  O   PRO A  81      18.203 -21.047  -5.664  1.00 87.88           O  
ATOM    608  CG  PRO A  81      19.516 -20.703  -9.383  1.00 87.88           C  
ATOM    609  CD  PRO A  81      19.188 -19.266  -9.672  1.00 87.88           C  
ATOM    610  N   SER A  82      19.125 -19.016  -6.156  1.00 87.25           N  
ATOM    611  CA  SER A  82      19.875 -18.906  -4.902  1.00 87.25           C  
ATOM    612  C   SER A  82      18.938 -18.703  -3.719  1.00 87.25           C  
ATOM    613  CB  SER A  82      20.875 -17.750  -4.980  1.00 87.25           C  
ATOM    614  O   SER A  82      19.250 -19.078  -2.594  1.00 87.25           O  
ATOM    615  OG  SER A  82      20.203 -16.516  -5.195  1.00 87.25           O  
ATOM    616  N   ASN A  83      17.750 -18.203  -3.889  1.00 87.06           N  
ATOM    617  CA  ASN A  83      16.719 -17.969  -2.877  1.00 87.06           C  
ATOM    618  C   ASN A  83      17.312 -17.391  -1.597  1.00 87.06           C  
ATOM    619  CB  ASN A  83      15.977 -19.281  -2.572  1.00 87.06           C  
ATOM    620  O   ASN A  83      16.969 -17.828  -0.496  1.00 87.06           O  
ATOM    621  CG  ASN A  83      15.219 -19.812  -3.771  1.00 87.06           C  
ATOM    622  ND2 ASN A  83      15.125 -21.125  -3.877  1.00 87.06           N  
ATOM    623  OD1 ASN A  83      14.719 -19.047  -4.598  1.00 87.06           O  
ATOM    624  N   THR A  84      18.078 -16.422  -1.744  1.00 89.25           N  
ATOM    625  CA  THR A  84      18.734 -15.812  -0.590  1.00 89.25           C  
ATOM    626  C   THR A  84      18.125 -14.453  -0.285  1.00 89.25           C  
ATOM    627  CB  THR A  84      20.250 -15.656  -0.819  1.00 89.25           C  
ATOM    628  O   THR A  84      18.266 -13.930   0.822  1.00 89.25           O  
ATOM    629  CG2 THR A  84      20.922 -17.016  -0.977  1.00 89.25           C  
ATOM    630  OG1 THR A  84      20.469 -14.883  -2.006  1.00 89.25           O  
ATOM    631  N   ARG A  85      17.344 -13.938  -1.240  1.00 91.81           N  
ATOM    632  CA  ARG A  85      16.750 -12.617  -1.082  1.00 91.81           C  
ATOM    633  C   ARG A  85      15.297 -12.625  -1.563  1.00 91.81           C  
ATOM    634  CB  ARG A  85      17.547 -11.562  -1.842  1.00 91.81           C  
ATOM    635  O   ARG A  85      14.984 -13.188  -2.615  1.00 91.81           O  
ATOM    636  CG  ARG A  85      18.953 -11.359  -1.308  1.00 91.81           C  
ATOM    637  CD  ARG A  85      19.703 -10.297  -2.102  1.00 91.81           C  
ATOM    638  NE  ARG A  85      21.016 -10.008  -1.509  1.00 91.81           N  
ATOM    639  NH1 ARG A  85      21.703  -8.594  -3.203  1.00 91.81           N  
ATOM    640  NH2 ARG A  85      23.078  -9.016  -1.421  1.00 91.81           N  
ATOM    641  CZ  ARG A  85      21.922  -9.211  -2.045  1.00 91.81           C  
ATOM    642  N   SER A  86      14.438 -11.914  -0.764  1.00 93.62           N  
ATOM    643  CA  SER A  86      13.062 -11.656  -1.182  1.00 93.62           C  
ATOM    644  C   SER A  86      12.891 -10.227  -1.676  1.00 93.62           C  
ATOM    645  CB  SER A  86      12.094 -11.930  -0.030  1.00 93.62           C  
ATOM    646  O   SER A  86      13.352  -9.281  -1.033  1.00 93.62           O  
ATOM    647  OG  SER A  86      12.148 -13.289   0.365  1.00 93.62           O  
ATOM    648  N   TYR A  87      12.203 -10.117  -2.871  1.00 94.69           N  
ATOM    649  CA  TYR A  87      12.133  -8.797  -3.500  1.00 94.69           C  
ATOM    650  C   TYR A  87      10.789  -8.133  -3.225  1.00 94.69           C  
ATOM    651  CB  TYR A  87      12.359  -8.914  -5.012  1.00 94.69           C  
ATOM    652  O   TYR A  87      10.742  -6.992  -2.752  1.00 94.69           O  
ATOM    653  CG  TYR A  87      13.680  -9.539  -5.379  1.00 94.69           C  
ATOM    654  CD1 TYR A  87      14.836  -9.273  -4.645  1.00 94.69           C  
ATOM    655  CD2 TYR A  87      13.781 -10.406  -6.465  1.00 94.69           C  
ATOM    656  CE1 TYR A  87      16.062  -9.844  -4.980  1.00 94.69           C  
ATOM    657  CE2 TYR A  87      15.000 -10.984  -6.812  1.00 94.69           C  
ATOM    658  OH  TYR A  87      17.328 -11.266  -6.402  1.00 94.69           O  
ATOM    659  CZ  TYR A  87      16.125 -10.695  -6.066  1.00 94.69           C  
ATOM    660  N   TRP A  88       9.680  -8.703  -3.547  1.00 96.00           N  
ATOM    661  CA  TRP A  88       8.383  -8.062  -3.406  1.00 96.00           C  
ATOM    662  C   TRP A  88       7.262  -9.102  -3.391  1.00 96.00           C  
ATOM    663  CB  TRP A  88       8.148  -7.059  -4.543  1.00 96.00           C  
ATOM    664  O   TRP A  88       7.461 -10.242  -3.801  1.00 96.00           O  
ATOM    665  CG  TRP A  88       8.469  -7.598  -5.902  1.00 96.00           C  
ATOM    666  CD1 TRP A  88       9.602  -7.371  -6.633  1.00 96.00           C  
ATOM    667  CD2 TRP A  88       7.641  -8.453  -6.703  1.00 96.00           C  
ATOM    668  CE2 TRP A  88       8.336  -8.703  -7.906  1.00 96.00           C  
ATOM    669  CE3 TRP A  88       6.379  -9.031  -6.516  1.00 96.00           C  
ATOM    670  NE1 TRP A  88       9.531  -8.031  -7.836  1.00 96.00           N  
ATOM    671  CH2 TRP A  88       6.578 -10.062  -8.711  1.00 96.00           C  
ATOM    672  CZ2 TRP A  88       7.812  -9.508  -8.922  1.00 96.00           C  
ATOM    673  CZ3 TRP A  88       5.859  -9.828  -7.527  1.00 96.00           C  
ATOM    674  N   ILE A  89       6.176  -8.773  -2.830  1.00 96.00           N  
ATOM    675  CA  ILE A  89       4.895  -9.469  -2.906  1.00 96.00           C  
ATOM    676  C   ILE A  89       3.865  -8.570  -3.596  1.00 96.00           C  
ATOM    677  CB  ILE A  89       4.391  -9.883  -1.506  1.00 96.00           C  
ATOM    678  O   ILE A  89       3.777  -7.379  -3.305  1.00 96.00           O  
ATOM    679  CG1 ILE A  89       5.352 -10.891  -0.872  1.00 96.00           C  
ATOM    680  CG2 ILE A  89       2.973 -10.453  -1.589  1.00 96.00           C  
ATOM    681  CD1 ILE A  89       5.012 -11.250   0.568  1.00 96.00           C  
ATOM    682  N   TYR A  90       3.100  -9.164  -4.496  1.00 95.75           N  
ATOM    683  CA  TYR A  90       2.098  -8.422  -5.250  1.00 95.75           C  
ATOM    684  C   TYR A  90       0.753  -9.133  -5.227  1.00 95.75           C  
ATOM    685  CB  TYR A  90       2.557  -8.219  -6.699  1.00 95.75           C  
ATOM    686  O   TYR A  90       0.688 -10.352  -5.402  1.00 95.75           O  
ATOM    687  CG  TYR A  90       1.433  -7.898  -7.652  1.00 95.75           C  
ATOM    688  CD1 TYR A  90       0.884  -8.883  -8.469  1.00 95.75           C  
ATOM    689  CD2 TYR A  90       0.916  -6.609  -7.742  1.00 95.75           C  
ATOM    690  CE1 TYR A  90      -0.151  -8.594  -9.352  1.00 95.75           C  
ATOM    691  CE2 TYR A  90      -0.119  -6.309  -8.617  1.00 95.75           C  
ATOM    692  OH  TYR A  90      -1.670  -7.012 -10.289  1.00 95.75           O  
ATOM    693  CZ  TYR A  90      -0.646  -7.305  -9.422  1.00 95.75           C  
ATOM    694  N   PHE A  91      -0.314  -8.398  -5.062  1.00 96.44           N  
ATOM    695  CA  PHE A  91      -1.672  -8.922  -5.141  1.00 96.44           C  
ATOM    696  C   PHE A  91      -2.672  -7.797  -5.391  1.00 96.44           C  
ATOM    697  CB  PHE A  91      -2.033  -9.672  -3.852  1.00 96.44           C  
ATOM    698  O   PHE A  91      -2.342  -6.621  -5.238  1.00 96.44           O  
ATOM    699  CG  PHE A  91      -1.927  -8.828  -2.609  1.00 96.44           C  
ATOM    700  CD1 PHE A  91      -0.712  -8.688  -1.951  1.00 96.44           C  
ATOM    701  CD2 PHE A  91      -3.043  -8.172  -2.102  1.00 96.44           C  
ATOM    702  CE1 PHE A  91      -0.610  -7.906  -0.800  1.00 96.44           C  
ATOM    703  CE2 PHE A  91      -2.949  -7.395  -0.952  1.00 96.44           C  
ATOM    704  CZ  PHE A  91      -1.732  -7.262  -0.303  1.00 96.44           C  
ATOM    705  N   THR A  92      -3.861  -8.156  -5.789  1.00 95.81           N  
ATOM    706  CA  THR A  92      -4.898  -7.172  -6.082  1.00 95.81           C  
ATOM    707  C   THR A  92      -6.070  -7.316  -5.117  1.00 95.81           C  
ATOM    708  CB  THR A  92      -5.402  -7.312  -7.531  1.00 95.81           C  
ATOM    709  O   THR A  92      -6.418  -8.430  -4.715  1.00 95.81           O  
ATOM    710  CG2 THR A  92      -4.277  -7.066  -8.531  1.00 95.81           C  
ATOM    711  OG1 THR A  92      -5.922  -8.633  -7.727  1.00 95.81           O  
ATOM    712  N   VAL A  93      -6.660  -6.176  -4.770  1.00 95.25           N  
ATOM    713  CA  VAL A  93      -7.816  -6.160  -3.879  1.00 95.25           C  
ATOM    714  C   VAL A  93      -8.953  -5.363  -4.520  1.00 95.25           C  
ATOM    715  CB  VAL A  93      -7.461  -5.566  -2.496  1.00 95.25           C  
ATOM    716  O   VAL A  93      -8.711  -4.508  -5.375  1.00 95.25           O  
ATOM    717  CG1 VAL A  93      -6.418  -6.430  -1.790  1.00 95.25           C  
ATOM    718  CG2 VAL A  93      -6.961  -4.133  -2.646  1.00 95.25           C  
ATOM    719  N   SER A  94     -10.172  -5.699  -4.023  1.00 93.56           N  
ATOM    720  CA  SER A  94     -11.359  -4.984  -4.469  1.00 93.56           C  
ATOM    721  C   SER A  94     -12.320  -4.734  -3.305  1.00 93.56           C  
ATOM    722  CB  SER A  94     -12.078  -5.770  -5.566  1.00 93.56           C  
ATOM    723  O   SER A  94     -12.375  -5.523  -2.359  1.00 93.56           O  
ATOM    724  OG  SER A  94     -11.242  -5.922  -6.703  1.00 93.56           O  
ATOM    725  N   PRO A  95     -12.938  -3.518  -3.400  1.00 91.75           N  
ATOM    726  CA  PRO A  95     -13.992  -3.377  -2.396  1.00 91.75           C  
ATOM    727  C   PRO A  95     -14.969  -4.555  -2.393  1.00 91.75           C  
ATOM    728  CB  PRO A  95     -14.703  -2.086  -2.811  1.00 91.75           C  
ATOM    729  O   PRO A  95     -15.336  -5.055  -3.457  1.00 91.75           O  
ATOM    730  CG  PRO A  95     -13.664  -1.292  -3.531  1.00 91.75           C  
ATOM    731  CD  PRO A  95     -12.797  -2.240  -4.309  1.00 91.75           C  
ATOM    732  N   SER A  96     -15.250  -5.090  -1.224  1.00 90.94           N  
ATOM    733  CA  SER A  96     -16.141  -6.238  -1.075  1.00 90.94           C  
ATOM    734  C   SER A  96     -17.516  -5.949  -1.656  1.00 90.94           C  
ATOM    735  CB  SER A  96     -16.266  -6.629   0.397  1.00 90.94           C  
ATOM    736  O   SER A  96     -17.906  -4.785  -1.785  1.00 90.94           O  
ATOM    737  OG  SER A  96     -15.023  -7.082   0.909  1.00 90.94           O  
ATOM    738  N   SER A  97     -18.234  -6.984  -1.995  1.00 86.38           N  
ATOM    739  CA  SER A  97     -19.594  -6.844  -2.512  1.00 86.38           C  
ATOM    740  C   SER A  97     -20.516  -6.168  -1.492  1.00 86.38           C  
ATOM    741  CB  SER A  97     -20.172  -8.211  -2.893  1.00 86.38           C  
ATOM    742  O   SER A  97     -20.484  -6.508  -0.309  1.00 86.38           O  
ATOM    743  OG  SER A  97     -21.500  -8.078  -3.387  1.00 86.38           O  
ATOM    744  N   GLY A  98     -21.219  -5.160  -1.843  1.00 81.38           N  
ATOM    745  CA  GLY A  98     -22.125  -4.500  -0.911  1.00 81.38           C  
ATOM    746  C   GLY A  98     -21.531  -3.244  -0.296  1.00 81.38           C  
ATOM    747  O   GLY A  98     -22.219  -2.531   0.445  1.00 81.38           O  
ATOM    748  N   VAL A  99     -20.203  -3.018  -0.546  1.00 84.69           N  
ATOM    749  CA  VAL A  99     -19.500  -1.812  -0.126  1.00 84.69           C  
ATOM    750  C   VAL A  99     -19.375  -0.847  -1.303  1.00 84.69           C  
ATOM    751  CB  VAL A  99     -18.094  -2.145   0.437  1.00 84.69           C  
ATOM    752  O   VAL A  99     -18.969  -1.241  -2.398  1.00 84.69           O  
ATOM    753  CG1 VAL A  99     -17.359  -0.866   0.817  1.00 84.69           C  
ATOM    754  CG2 VAL A  99     -18.219  -3.076   1.641  1.00 84.69           C  
ATOM    755  N   SER A 100     -19.891   0.373  -1.057  1.00 85.19           N  
ATOM    756  CA  SER A 100     -19.938   1.359  -2.131  1.00 85.19           C  
ATOM    757  C   SER A 100     -18.531   1.851  -2.494  1.00 85.19           C  
ATOM    758  CB  SER A 100     -20.812   2.545  -1.729  1.00 85.19           C  
ATOM    759  O   SER A 100     -18.234   2.051  -3.672  1.00 85.19           O  
ATOM    760  OG  SER A 100     -20.344   3.137  -0.530  1.00 85.19           O  
ATOM    761  N   SER A 101     -17.656   1.994  -1.446  1.00 88.44           N  
ATOM    762  CA  SER A 101     -16.297   2.469  -1.670  1.00 88.44           C  
ATOM    763  C   SER A 101     -15.438   2.289  -0.423  1.00 88.44           C  
ATOM    764  CB  SER A 101     -16.297   3.939  -2.088  1.00 88.44           C  
ATOM    765  O   SER A 101     -15.961   2.189   0.689  1.00 88.44           O  
ATOM    766  OG  SER A 101     -16.812   4.754  -1.050  1.00 88.44           O  
ATOM    767  N   VAL A 102     -14.070   2.285  -0.693  1.00 90.56           N  
ATOM    768  CA  VAL A 102     -13.117   2.152   0.399  1.00 90.56           C  
ATOM    769  C   VAL A 102     -11.992   3.176   0.230  1.00 90.56           C  
ATOM    770  CB  VAL A 102     -12.523   0.725   0.469  1.00 90.56           C  
ATOM    771  O   VAL A 102     -11.453   3.340  -0.867  1.00 90.56           O  
ATOM    772  CG1 VAL A 102     -11.477   0.626   1.574  1.00 90.56           C  
ATOM    773  CG2 VAL A 102     -13.641  -0.299   0.691  1.00 90.56           C  
ATOM    774  N   GLU A 103     -11.789   3.949   1.294  1.00 91.75           N  
ATOM    775  CA  GLU A 103     -10.664   4.875   1.281  1.00 91.75           C  
ATOM    776  C   GLU A 103      -9.344   4.137   1.471  1.00 91.75           C  
ATOM    777  CB  GLU A 103     -10.828   5.941   2.367  1.00 91.75           C  
ATOM    778  O   GLU A 103      -9.148   3.447   2.473  1.00 91.75           O  
ATOM    779  CG  GLU A 103      -9.688   6.938   2.432  1.00 91.75           C  
ATOM    780  CD  GLU A 103      -9.625   7.859   1.226  1.00 91.75           C  
ATOM    781  OE1 GLU A 103      -8.516   8.070   0.675  1.00 91.75           O  
ATOM    782  OE2 GLU A 103     -10.688   8.383   0.827  1.00 91.75           O  
ATOM    783  N   LEU A 104      -8.422   4.336   0.497  1.00 92.44           N  
ATOM    784  CA  LEU A 104      -7.145   3.633   0.541  1.00 92.44           C  
ATOM    785  C   LEU A 104      -5.984   4.621   0.591  1.00 92.44           C  
ATOM    786  CB  LEU A 104      -6.996   2.713  -0.674  1.00 92.44           C  
ATOM    787  O   LEU A 104      -4.926   4.371   0.011  1.00 92.44           O  
ATOM    788  CG  LEU A 104      -7.918   1.495  -0.720  1.00 92.44           C  
ATOM    789  CD1 LEU A 104      -7.793   0.783  -2.062  1.00 92.44           C  
ATOM    790  CD2 LEU A 104      -7.605   0.542   0.428  1.00 92.44           C  
ATOM    791  N   SER A 105      -6.164   5.633   1.314  1.00 94.06           N  
ATOM    792  CA  SER A 105      -5.098   6.594   1.557  1.00 94.06           C  
ATOM    793  C   SER A 105      -4.141   6.102   2.635  1.00 94.06           C  
ATOM    794  CB  SER A 105      -5.680   7.949   1.963  1.00 94.06           C  
ATOM    795  O   SER A 105      -4.570   5.523   3.637  1.00 94.06           O  
ATOM    796  OG  SER A 105      -4.656   8.820   2.416  1.00 94.06           O  
ATOM    797  N   PRO A 106      -2.865   6.316   2.332  1.00 94.69           N  
ATOM    798  CA  PRO A 106      -1.896   5.910   3.350  1.00 94.69           C  
ATOM    799  C   PRO A 106      -2.127   6.598   4.695  1.00 94.69           C  
ATOM    800  CB  PRO A 106      -0.553   6.328   2.746  1.00 94.69           C  
ATOM    801  O   PRO A 106      -1.642   6.125   5.727  1.00 94.69           O  
ATOM    802  CG  PRO A 106      -0.779   6.320   1.270  1.00 94.69           C  
ATOM    803  CD  PRO A 106      -2.197   6.734   1.002  1.00 94.69           C  
ATOM    804  N   THR A 107      -2.979   7.629   4.809  1.00 94.56           N  
ATOM    805  CA  THR A 107      -3.293   8.352   6.039  1.00 94.56           C  
ATOM    806  C   THR A 107      -4.363   7.617   6.840  1.00 94.56           C  
ATOM    807  CB  THR A 107      -3.768   9.789   5.734  1.00 94.56           C  
ATOM    808  O   THR A 107      -4.434   7.754   8.062  1.00 94.56           O  
ATOM    809  CG2 THR A 107      -2.666  10.602   5.066  1.00 94.56           C  
ATOM    810  OG1 THR A 107      -4.902   9.734   4.863  1.00 94.56           O  
ATOM    811  N   THR A 108      -5.145   6.836   6.223  1.00 93.31           N  
ATOM    812  CA  THR A 108      -6.301   6.258   6.895  1.00 93.31           C  
ATOM    813  C   THR A 108      -6.266   4.734   6.812  1.00 93.31           C  
ATOM    814  CB  THR A 108      -7.617   6.777   6.293  1.00 93.31           C  
ATOM    815  O   THR A 108      -6.973   4.051   7.559  1.00 93.31           O  
ATOM    816  CG2 THR A 108      -7.754   8.281   6.488  1.00 93.31           C  
ATOM    817  OG1 THR A 108      -7.645   6.480   4.891  1.00 93.31           O  
ATOM    818  N   THR A 109      -5.453   4.195   5.938  1.00 94.94           N  
ATOM    819  CA  THR A 109      -5.348   2.756   5.734  1.00 94.94           C  
ATOM    820  C   THR A 109      -3.955   2.256   6.105  1.00 94.94           C  
ATOM    821  CB  THR A 109      -5.664   2.373   4.273  1.00 94.94           C  
ATOM    822  O   THR A 109      -2.957   2.924   5.828  1.00 94.94           O  
ATOM    823  CG2 THR A 109      -5.617   0.861   4.078  1.00 94.94           C  
ATOM    824  OG1 THR A 109      -6.973   2.848   3.934  1.00 94.94           O  
ATOM    825  N   ALA A 110      -3.959   1.059   6.730  1.00 96.56           N  
ATOM    826  CA  ALA A 110      -2.674   0.486   7.125  1.00 96.56           C  
ATOM    827  C   ALA A 110      -2.475  -0.891   6.496  1.00 96.56           C  
ATOM    828  CB  ALA A 110      -2.572   0.397   8.641  1.00 96.56           C  
ATOM    829  O   ALA A 110      -3.432  -1.650   6.332  1.00 96.56           O  
ATOM    830  N   ILE A 111      -1.269  -1.139   6.055  1.00 97.75           N  
ATOM    831  CA  ILE A 111      -0.868  -2.461   5.586  1.00 97.75           C  
ATOM    832  C   ILE A 111       0.248  -3.008   6.473  1.00 97.75           C  
ATOM    833  CB  ILE A 111      -0.410  -2.422   4.109  1.00 97.75           C  
ATOM    834  O   ILE A 111       1.300  -2.379   6.613  1.00 97.75           O  
ATOM    835  CG1 ILE A 111      -1.546  -1.920   3.211  1.00 97.75           C  
ATOM    836  CG2 ILE A 111       0.075  -3.803   3.658  1.00 97.75           C  
ATOM    837  CD1 ILE A 111      -1.152  -1.757   1.748  1.00 97.75           C  
ATOM    838  N   SER A 112      -0.037  -4.246   7.023  1.00 97.12           N  
ATOM    839  CA  SER A 112       0.926  -4.883   7.914  1.00 97.12           C  
ATOM    840  C   SER A 112       1.408  -6.215   7.344  1.00 97.12           C  
ATOM    841  CB  SER A 112       0.313  -5.105   9.297  1.00 97.12           C  
ATOM    842  O   SER A 112       0.661  -6.902   6.645  1.00 97.12           O  
ATOM    843  OG  SER A 112      -0.099  -3.877   9.867  1.00 97.12           O  
ATOM    844  N   PHE A 113       2.564  -6.516   7.621  1.00 96.62           N  
ATOM    845  CA  PHE A 113       3.195  -7.746   7.160  1.00 96.62           C  
ATOM    846  C   PHE A 113       3.783  -8.523   8.328  1.00 96.62           C  
ATOM    847  CB  PHE A 113       4.289  -7.438   6.133  1.00 96.62           C  
ATOM    848  O   PHE A 113       4.516  -7.965   9.148  1.00 96.62           O  
ATOM    849  CG  PHE A 113       5.074  -8.648   5.703  1.00 96.62           C  
ATOM    850  CD1 PHE A 113       6.277  -8.969   6.316  1.00 96.62           C  
ATOM    851  CD2 PHE A 113       4.609  -9.461   4.680  1.00 96.62           C  
ATOM    852  CE1 PHE A 113       7.008 -10.086   5.922  1.00 96.62           C  
ATOM    853  CE2 PHE A 113       5.332 -10.578   4.277  1.00 96.62           C  
ATOM    854  CZ  PHE A 113       6.531 -10.891   4.898  1.00 96.62           C  
ATOM    855  N   THR A 114       3.467  -9.867   8.336  1.00 95.56           N  
ATOM    856  CA  THR A 114       3.961 -10.727   9.414  1.00 95.56           C  
ATOM    857  C   THR A 114       4.492 -12.039   8.852  1.00 95.56           C  
ATOM    858  CB  THR A 114       2.859 -11.016  10.445  1.00 95.56           C  
ATOM    859  O   THR A 114       3.850 -12.672   8.008  1.00 95.56           O  
ATOM    860  CG2 THR A 114       3.402 -11.828  11.617  1.00 95.56           C  
ATOM    861  OG1 THR A 114       2.344  -9.773  10.945  1.00 95.56           O  
ATOM    862  N   ALA A 115       5.688 -12.359   9.242  1.00 93.44           N  
ATOM    863  CA  ALA A 115       6.305 -13.672   9.055  1.00 93.44           C  
ATOM    864  C   ALA A 115       6.672 -14.305  10.391  1.00 93.44           C  
ATOM    865  CB  ALA A 115       7.543 -13.555   8.164  1.00 93.44           C  
ATOM    866  O   ALA A 115       7.754 -14.055  10.922  1.00 93.44           O  
ATOM    867  N   SER A 116       5.805 -15.078  10.984  1.00 86.69           N  
ATOM    868  CA  SER A 116       5.828 -15.555  12.359  1.00 86.69           C  
ATOM    869  C   SER A 116       6.984 -16.516  12.594  1.00 86.69           C  
ATOM    870  CB  SER A 116       4.504 -16.234  12.719  1.00 86.69           C  
ATOM    871  O   SER A 116       7.609 -16.500  13.656  1.00 86.69           O  
ATOM    872  OG  SER A 116       3.430 -15.320  12.648  1.00 86.69           O  
ATOM    873  N   THR A 117       7.348 -17.297  11.609  1.00 88.00           N  
ATOM    874  CA  THR A 117       8.430 -18.266  11.719  1.00 88.00           C  
ATOM    875  C   THR A 117       9.773 -17.562  11.891  1.00 88.00           C  
ATOM    876  CB  THR A 117       8.484 -19.188  10.484  1.00 88.00           C  
ATOM    877  O   THR A 117      10.648 -18.047  12.602  1.00 88.00           O  
ATOM    878  CG2 THR A 117       9.594 -20.219  10.617  1.00 88.00           C  
ATOM    879  OG1 THR A 117       7.227 -19.859  10.344  1.00 88.00           O  
ATOM    880  N   GLU A 118       9.891 -16.328  11.297  1.00 87.81           N  
ATOM    881  CA  GLU A 118      11.125 -15.562  11.328  1.00 87.81           C  
ATOM    882  C   GLU A 118      11.078 -14.484  12.414  1.00 87.81           C  
ATOM    883  CB  GLU A 118      11.391 -14.922   9.961  1.00 87.81           C  
ATOM    884  O   GLU A 118      12.039 -13.734  12.586  1.00 87.81           O  
ATOM    885  CG  GLU A 118      11.547 -15.922   8.828  1.00 87.81           C  
ATOM    886  CD  GLU A 118      12.828 -16.734   8.930  1.00 87.81           C  
ATOM    887  OE1 GLU A 118      12.859 -17.875   8.414  1.00 87.81           O  
ATOM    888  OE2 GLU A 118      13.805 -16.234   9.523  1.00 87.81           O  
ATOM    889  N   GLY A 119       9.945 -14.430  13.211  1.00 89.69           N  
ATOM    890  CA  GLY A 119       9.773 -13.430  14.250  1.00 89.69           C  
ATOM    891  C   GLY A 119       9.703 -12.016  13.711  1.00 89.69           C  
ATOM    892  O   GLY A 119      10.156 -11.070  14.359  1.00 89.69           O  
ATOM    893  N   ILE A 120       9.281 -11.836  12.539  1.00 93.00           N  
ATOM    894  CA  ILE A 120       9.211 -10.547  11.867  1.00 93.00           C  
ATOM    895  C   ILE A 120       7.766 -10.047  11.867  1.00 93.00           C  
ATOM    896  CB  ILE A 120       9.742 -10.641  10.422  1.00 93.00           C  
ATOM    897  O   ILE A 120       6.844 -10.781  11.500  1.00 93.00           O  
ATOM    898  CG1 ILE A 120      11.234 -11.008  10.422  1.00 93.00           C  
ATOM    899  CG2 ILE A 120       9.508  -9.328   9.672  1.00 93.00           C  
ATOM    900  CD1 ILE A 120      11.773 -11.422   9.062  1.00 93.00           C  
ATOM    901  N   ALA A 121       7.590  -8.805  12.375  1.00 94.31           N  
ATOM    902  CA  ALA A 121       6.289  -8.141  12.344  1.00 94.31           C  
ATOM    903  C   ALA A 121       6.438  -6.648  12.070  1.00 94.31           C  
ATOM    904  CB  ALA A 121       5.551  -8.359  13.664  1.00 94.31           C  
ATOM    905  O   ALA A 121       7.047  -5.922  12.852  1.00 94.31           O  
ATOM    906  N   TYR A 122       5.977  -6.227  10.938  1.00 94.44           N  
ATOM    907  CA  TYR A 122       5.953  -4.816  10.562  1.00 94.44           C  
ATOM    908  C   TYR A 122       4.523  -4.277  10.547  1.00 94.44           C  
ATOM    909  CB  TYR A 122       6.598  -4.613   9.188  1.00 94.44           C  
ATOM    910  O   TYR A 122       3.662  -4.812   9.844  1.00 94.44           O  
ATOM    911  CG  TYR A 122       8.109  -4.629   9.219  1.00 94.44           C  
ATOM    912  CD1 TYR A 122       8.836  -3.447   9.117  1.00 94.44           C  
ATOM    913  CD2 TYR A 122       8.805  -5.824   9.344  1.00 94.44           C  
ATOM    914  CE1 TYR A 122      10.227  -3.455   9.148  1.00 94.44           C  
ATOM    915  CE2 TYR A 122      10.195  -5.844   9.375  1.00 94.44           C  
ATOM    916  OH  TYR A 122      12.273  -4.672   9.297  1.00 94.44           O  
ATOM    917  CZ  TYR A 122      10.898  -4.656   9.273  1.00 94.44           C  
ATOM    918  N   SER A 123       4.477  -3.283  11.461  1.00 93.31           N  
ATOM    919  CA  SER A 123       3.160  -2.656  11.539  1.00 93.31           C  
ATOM    920  C   SER A 123       3.082  -1.427  10.633  1.00 93.31           C  
ATOM    921  CB  SER A 123       2.834  -2.264  12.977  1.00 93.31           C  
ATOM    922  O   SER A 123       4.035  -0.650  10.555  1.00 93.31           O  
ATOM    923  OG  SER A 123       1.576  -1.615  13.047  1.00 93.31           O  
ATOM    924  N   ASN A 124       2.236  -1.455   9.688  1.00 95.50           N  
ATOM    925  CA  ASN A 124       1.900  -0.372   8.773  1.00 95.50           C  
ATOM    926  C   ASN A 124       3.061  -0.050   7.836  1.00 95.50           C  
ATOM    927  CB  ASN A 124       1.481   0.879   9.547  1.00 95.50           C  
ATOM    928  O   ASN A 124       3.834   0.875   8.094  1.00 95.50           O  
ATOM    929  CG  ASN A 124       0.931   1.968   8.648  1.00 95.50           C  
ATOM    930  ND2 ASN A 124       0.762   3.164   9.203  1.00 95.50           N  
ATOM    931  OD1 ASN A 124       0.660   1.735   7.469  1.00 95.50           O  
ATOM    932  N   ILE A 125       3.172  -0.655   6.785  1.00 97.00           N  
ATOM    933  CA  ILE A 125       4.215  -0.473   5.777  1.00 97.00           C  
ATOM    934  C   ILE A 125       3.623   0.199   4.543  1.00 97.00           C  
ATOM    935  CB  ILE A 125       4.871  -1.817   5.398  1.00 97.00           C  
ATOM    936  O   ILE A 125       4.301   0.334   3.520  1.00 97.00           O  
ATOM    937  CG1 ILE A 125       3.805  -2.828   4.957  1.00 97.00           C  
ATOM    938  CG2 ILE A 125       5.695  -2.365   6.562  1.00 97.00           C  
ATOM    939  CD1 ILE A 125       4.371  -4.113   4.371  1.00 97.00           C  
ATOM    940  N   TYR A 126       2.373   0.666   4.629  1.00 97.56           N  
ATOM    941  CA  TYR A 126       1.684   1.374   3.555  1.00 97.56           C  
ATOM    942  C   TYR A 126       2.088   2.842   3.523  1.00 97.56           C  
ATOM    943  CB  TYR A 126       0.165   1.254   3.719  1.00 97.56           C  
ATOM    944  O   TYR A 126       1.698   3.619   4.398  1.00 97.56           O  
ATOM    945  CG  TYR A 126      -0.619   1.850   2.574  1.00 97.56           C  
ATOM    946  CD1 TYR A 126      -1.886   2.391   2.779  1.00 97.56           C  
ATOM    947  CD2 TYR A 126      -0.095   1.870   1.287  1.00 97.56           C  
ATOM    948  CE1 TYR A 126      -2.611   2.939   1.729  1.00 97.56           C  
ATOM    949  CE2 TYR A 126      -0.812   2.416   0.228  1.00 97.56           C  
ATOM    950  OH  TYR A 126      -2.783   3.488  -0.587  1.00 97.56           O  
ATOM    951  CZ  TYR A 126      -2.068   2.947   0.458  1.00 97.56           C  
ATOM    952  N   LYS A 127       2.867   3.260   2.459  1.00 95.75           N  
ATOM    953  CA  LYS A 127       3.451   4.598   2.521  1.00 95.75           C  
ATOM    954  C   LYS A 127       3.020   5.441   1.327  1.00 95.75           C  
ATOM    955  CB  LYS A 127       4.977   4.512   2.580  1.00 95.75           C  
ATOM    956  O   LYS A 127       2.891   6.664   1.438  1.00 95.75           O  
ATOM    957  CG  LYS A 127       5.512   3.861   3.848  1.00 95.75           C  
ATOM    958  CD  LYS A 127       5.188   4.691   5.082  1.00 95.75           C  
ATOM    959  CE  LYS A 127       5.789   4.082   6.340  1.00 95.75           C  
ATOM    960  NZ  LYS A 127       5.426   4.863   7.562  1.00 95.75           N  
ATOM    961  N   TYR A 128       2.811   4.754   0.184  1.00 95.69           N  
ATOM    962  CA  TYR A 128       2.578   5.523  -1.035  1.00 95.69           C  
ATOM    963  C   TYR A 128       1.364   4.992  -1.789  1.00 95.69           C  
ATOM    964  CB  TYR A 128       3.814   5.480  -1.939  1.00 95.69           C  
ATOM    965  O   TYR A 128       1.041   3.807  -1.703  1.00 95.69           O  
ATOM    966  CG  TYR A 128       5.078   5.957  -1.265  1.00 95.69           C  
ATOM    967  CD1 TYR A 128       5.305   7.316  -1.051  1.00 95.69           C  
ATOM    968  CD2 TYR A 128       6.047   5.055  -0.842  1.00 95.69           C  
ATOM    969  CE1 TYR A 128       6.469   7.762  -0.431  1.00 95.69           C  
ATOM    970  CE2 TYR A 128       7.211   5.488  -0.222  1.00 95.69           C  
ATOM    971  OH  TYR A 128       8.570   7.277   0.593  1.00 95.69           O  
ATOM    972  CZ  TYR A 128       7.414   6.844  -0.021  1.00 95.69           C  
ATOM    973  N   THR A 129       0.695   5.965  -2.508  1.00 94.44           N  
ATOM    974  CA  THR A 129      -0.430   5.574  -3.352  1.00 94.44           C  
ATOM    975  C   THR A 129      -0.376   6.301  -4.691  1.00 94.44           C  
ATOM    976  CB  THR A 129      -1.774   5.867  -2.660  1.00 94.44           C  
ATOM    977  O   THR A 129      -0.131   7.508  -4.742  1.00 94.44           O  
ATOM    978  CG2 THR A 129      -1.929   7.355  -2.365  1.00 94.44           C  
ATOM    979  OG1 THR A 129      -2.846   5.449  -3.516  1.00 94.44           O  
ATOM    980  N   LEU A 130      -0.542   5.508  -5.734  1.00 93.19           N  
ATOM    981  CA  LEU A 130      -0.609   6.098  -7.066  1.00 93.19           C  
ATOM    982  C   LEU A 130      -2.055   6.383  -7.465  1.00 93.19           C  
ATOM    983  CB  LEU A 130       0.045   5.176  -8.102  1.00 93.19           C  
ATOM    984  O   LEU A 130      -2.316   6.859  -8.570  1.00 93.19           O  
ATOM    985  CG  LEU A 130       1.558   4.988  -7.977  1.00 93.19           C  
ATOM    986  CD1 LEU A 130       2.055   3.996  -9.023  1.00 93.19           C  
ATOM    987  CD2 LEU A 130       2.277   6.324  -8.117  1.00 93.19           C  
ATOM    988  N   LEU A 131      -2.961   6.188  -6.562  1.00 91.12           N  
ATOM    989  CA  LEU A 131      -4.379   6.430  -6.801  1.00 91.12           C  
ATOM    990  C   LEU A 131      -4.660   7.922  -6.930  1.00 91.12           C  
ATOM    991  CB  LEU A 131      -5.223   5.832  -5.672  1.00 91.12           C  
ATOM    992  O   LEU A 131      -5.656   8.320  -7.543  1.00 91.12           O  
ATOM    993  CG  LEU A 131      -5.109   4.320  -5.469  1.00 91.12           C  
ATOM    994  CD1 LEU A 131      -5.930   3.889  -4.254  1.00 91.12           C  
ATOM    995  CD2 LEU A 131      -5.562   3.576  -6.719  1.00 91.12           C  
ATOM    996  N   THR A 132      -3.852   8.750  -6.391  1.00 89.56           N  
ATOM    997  CA  THR A 132      -4.105  10.180  -6.328  1.00 89.56           C  
ATOM    998  C   THR A 132      -3.229  10.930  -7.328  1.00 89.56           C  
ATOM    999  CB  THR A 132      -3.855  10.734  -4.914  1.00 89.56           C  
ATOM   1000  O   THR A 132      -3.334  12.148  -7.465  1.00 89.56           O  
ATOM   1001  CG2 THR A 132      -4.789  10.078  -3.896  1.00 89.56           C  
ATOM   1002  OG1 THR A 132      -2.498  10.469  -4.535  1.00 89.56           O  
ATOM   1003  N   VAL A 133      -2.342  10.156  -8.008  1.00 87.56           N  
ATOM   1004  CA  VAL A 133      -1.424  10.797  -8.945  1.00 87.56           C  
ATOM   1005  C   VAL A 133      -2.170  11.172 -10.219  1.00 87.56           C  
ATOM   1006  CB  VAL A 133      -0.227   9.875  -9.281  1.00 87.56           C  
ATOM   1007  O   VAL A 133      -2.951  10.383 -10.750  1.00 87.56           O  
ATOM   1008  CG1 VAL A 133       0.647  10.508 -10.367  1.00 87.56           C  
ATOM   1009  CG2 VAL A 133       0.595   9.594  -8.023  1.00 87.56           C  
ATOM   1010  N   ASP A 134      -1.919  12.445 -10.609  1.00 84.94           N  
ATOM   1011  CA  ASP A 134      -2.525  12.945 -11.836  1.00 84.94           C  
ATOM   1012  C   ASP A 134      -1.990  12.195 -13.055  1.00 84.94           C  
ATOM   1013  CB  ASP A 134      -2.273  14.445 -11.992  1.00 84.94           C  
ATOM   1014  O   ASP A 134      -0.782  12.188 -13.305  1.00 84.94           O  
ATOM   1015  CG  ASP A 134      -3.021  15.055 -13.164  1.00 84.94           C  
ATOM   1016  OD1 ASP A 134      -3.695  14.320 -13.914  1.00 84.94           O  
ATOM   1017  OD2 ASP A 134      -2.934  16.297 -13.344  1.00 84.94           O  
ATOM   1018  N   PRO A 135      -2.930  11.562 -13.820  1.00 82.44           N  
ATOM   1019  CA  PRO A 135      -2.537  10.750 -14.977  1.00 82.44           C  
ATOM   1020  C   PRO A 135      -1.775  11.555 -16.031  1.00 82.44           C  
ATOM   1021  CB  PRO A 135      -3.875  10.258 -15.531  1.00 82.44           C  
ATOM   1022  O   PRO A 135      -0.953  11.000 -16.766  1.00 82.44           O  
ATOM   1023  CG  PRO A 135      -4.812  10.305 -14.367  1.00 82.44           C  
ATOM   1024  CD  PRO A 135      -4.406  11.445 -13.477  1.00 82.44           C  
ATOM   1025  N   SER A 136      -1.981  12.836 -16.125  1.00 82.81           N  
ATOM   1026  CA  SER A 136      -1.312  13.695 -17.109  1.00 82.81           C  
ATOM   1027  C   SER A 136       0.168  13.852 -16.781  1.00 82.81           C  
ATOM   1028  CB  SER A 136      -1.982  15.070 -17.156  1.00 82.81           C  
ATOM   1029  O   SER A 136       0.974  14.164 -17.656  1.00 82.81           O  
ATOM   1030  OG  SER A 136      -1.891  15.727 -15.914  1.00 82.81           O  
ATOM   1031  N   SER A 137       0.512  13.641 -15.531  1.00 84.75           N  
ATOM   1032  CA  SER A 137       1.891  13.773 -15.070  1.00 84.75           C  
ATOM   1033  C   SER A 137       2.709  12.531 -15.406  1.00 84.75           C  
ATOM   1034  CB  SER A 137       1.934  14.031 -13.562  1.00 84.75           C  
ATOM   1035  O   SER A 137       3.941  12.562 -15.383  1.00 84.75           O  
ATOM   1036  OG  SER A 137       1.429  12.914 -12.852  1.00 84.75           O  
ATOM   1037  N   LEU A 138       2.027  11.469 -15.789  1.00 84.62           N  
ATOM   1038  CA  LEU A 138       2.697  10.180 -15.969  1.00 84.62           C  
ATOM   1039  C   LEU A 138       2.760   9.805 -17.438  1.00 84.62           C  
ATOM   1040  CB  LEU A 138       1.976   9.086 -15.180  1.00 84.62           C  
ATOM   1041  O   LEU A 138       3.311   8.758 -17.797  1.00 84.62           O  
ATOM   1042  CG  LEU A 138       1.974   9.242 -13.656  1.00 84.62           C  
ATOM   1043  CD1 LEU A 138       1.157   8.125 -13.016  1.00 84.62           C  
ATOM   1044  CD2 LEU A 138       3.400   9.250 -13.117  1.00 84.62           C  
ATOM   1045  N   GLY A 139       2.227  10.688 -18.328  1.00 81.00           N  
ATOM   1046  CA  GLY A 139       2.383  10.516 -19.766  1.00 81.00           C  
ATOM   1047  C   GLY A 139       3.756  10.914 -20.266  1.00 81.00           C  
ATOM   1048  O   GLY A 139       4.285  11.961 -19.891  1.00 81.00           O  
ATOM   1049  N   ASN A 140       4.418   9.953 -21.000  1.00 82.56           N  
ATOM   1050  CA  ASN A 140       5.727  10.234 -21.578  1.00 82.56           C  
ATOM   1051  C   ASN A 140       6.742  10.617 -20.500  1.00 82.56           C  
ATOM   1052  CB  ASN A 140       5.625  11.344 -22.625  1.00 82.56           C  
ATOM   1053  O   ASN A 140       7.551  11.523 -20.688  1.00 82.56           O  
ATOM   1054  CG  ASN A 140       4.672  11.000 -23.750  1.00 82.56           C  
ATOM   1055  ND2 ASN A 140       3.945  11.992 -24.234  1.00 82.56           N  
ATOM   1056  OD1 ASN A 140       4.590   9.844 -24.172  1.00 82.56           O  
ATOM   1057  N   ALA A 141       6.641  10.000 -19.359  1.00 83.38           N  
ATOM   1058  CA  ALA A 141       7.395  10.367 -18.156  1.00 83.38           C  
ATOM   1059  C   ALA A 141       8.734   9.633 -18.109  1.00 83.38           C  
ATOM   1060  CB  ALA A 141       6.578  10.070 -16.906  1.00 83.38           C  
ATOM   1061  O   ALA A 141       9.734  10.188 -17.656  1.00 83.38           O  
ATOM   1062  N   VAL A 142       8.789   8.453 -18.672  1.00 88.50           N  
ATOM   1063  CA  VAL A 142       9.984   7.617 -18.594  1.00 88.50           C  
ATOM   1064  C   VAL A 142      10.523   7.367 -20.016  1.00 88.50           C  
ATOM   1065  CB  VAL A 142       9.695   6.270 -17.891  1.00 88.50           C  
ATOM   1066  O   VAL A 142       9.773   6.984 -20.906  1.00 88.50           O  
ATOM   1067  CG1 VAL A 142      10.938   5.383 -17.906  1.00 88.50           C  
ATOM   1068  CG2 VAL A 142       9.211   6.512 -16.469  1.00 88.50           C  
ATOM   1069  N   TYR A 143      11.852   7.672 -20.234  1.00 89.12           N  
ATOM   1070  CA  TYR A 143      12.508   7.469 -21.516  1.00 89.12           C  
ATOM   1071  C   TYR A 143      13.250   6.137 -21.547  1.00 89.12           C  
ATOM   1072  CB  TYR A 143      13.484   8.609 -21.812  1.00 89.12           C  
ATOM   1073  O   TYR A 143      14.078   5.859 -20.688  1.00 89.12           O  
ATOM   1074  CG  TYR A 143      14.086   8.562 -23.188  1.00 89.12           C  
ATOM   1075  CD1 TYR A 143      15.375   8.086 -23.406  1.00 89.12           C  
ATOM   1076  CD2 TYR A 143      13.359   9.000 -24.297  1.00 89.12           C  
ATOM   1077  CE1 TYR A 143      15.930   8.039 -24.672  1.00 89.12           C  
ATOM   1078  CE2 TYR A 143      13.906   8.953 -25.578  1.00 89.12           C  
ATOM   1079  OH  TYR A 143      15.734   8.438 -27.016  1.00 89.12           O  
ATOM   1080  CZ  TYR A 143      15.188   8.477 -25.750  1.00 89.12           C  
ATOM   1081  N   ALA A 144      12.867   5.289 -22.484  1.00 88.25           N  
ATOM   1082  CA  ALA A 144      13.508   3.986 -22.641  1.00 88.25           C  
ATOM   1083  C   ALA A 144      13.438   3.510 -24.094  1.00 88.25           C  
ATOM   1084  CB  ALA A 144      12.859   2.961 -21.719  1.00 88.25           C  
ATOM   1085  O   ALA A 144      12.398   3.650 -24.750  1.00 88.25           O  
ATOM   1086  N   ASN A 145      14.609   2.914 -24.547  1.00 86.94           N  
ATOM   1087  CA  ASN A 145      14.711   2.334 -25.875  1.00 86.94           C  
ATOM   1088  C   ASN A 145      14.289   3.334 -26.953  1.00 86.94           C  
ATOM   1089  CB  ASN A 145      13.867   1.063 -25.984  1.00 86.94           C  
ATOM   1090  O   ASN A 145      13.539   2.988 -27.875  1.00 86.94           O  
ATOM   1091  CG  ASN A 145      14.172   0.249 -27.219  1.00 86.94           C  
ATOM   1092  ND2 ASN A 145      13.172  -0.454 -27.734  1.00 86.94           N  
ATOM   1093  OD1 ASN A 145      15.305   0.250 -27.703  1.00 86.94           O  
ATOM   1094  N   GLY A 146      14.742   4.703 -26.766  1.00 86.25           N  
ATOM   1095  CA  GLY A 146      14.609   5.707 -27.812  1.00 86.25           C  
ATOM   1096  C   GLY A 146      13.219   6.305 -27.891  1.00 86.25           C  
ATOM   1097  O   GLY A 146      12.867   6.949 -28.875  1.00 86.25           O  
ATOM   1098  N   GLN A 147      12.383   5.992 -26.875  1.00 90.44           N  
ATOM   1099  CA  GLN A 147      11.031   6.555 -26.844  1.00 90.44           C  
ATOM   1100  C   GLN A 147      10.578   6.848 -25.422  1.00 90.44           C  
ATOM   1101  CB  GLN A 147      10.047   5.605 -27.531  1.00 90.44           C  
ATOM   1102  O   GLN A 147      11.070   6.234 -24.469  1.00 90.44           O  
ATOM   1103  CG  GLN A 147       9.859   4.285 -26.797  1.00 90.44           C  
ATOM   1104  CD  GLN A 147       9.133   3.246 -27.641  1.00 90.44           C  
ATOM   1105  NE2 GLN A 147       9.852   2.199 -28.031  1.00 90.44           N  
ATOM   1106  OE1 GLN A 147       7.945   3.381 -27.922  1.00 90.44           O  
ATOM   1107  N   TYR A 148       9.602   7.797 -25.266  1.00 90.19           N  
ATOM   1108  CA  TYR A 148       8.922   8.016 -24.000  1.00 90.19           C  
ATOM   1109  C   TYR A 148       7.766   7.039 -23.828  1.00 90.19           C  
ATOM   1110  CB  TYR A 148       8.406   9.461 -23.906  1.00 90.19           C  
ATOM   1111  O   TYR A 148       6.996   6.805 -24.766  1.00 90.19           O  
ATOM   1112  CG  TYR A 148       9.484  10.477 -23.625  1.00 90.19           C  
ATOM   1113  CD1 TYR A 148       9.930  10.703 -22.328  1.00 90.19           C  
ATOM   1114  CD2 TYR A 148      10.055  11.211 -24.656  1.00 90.19           C  
ATOM   1115  CE1 TYR A 148      10.930  11.633 -22.062  1.00 90.19           C  
ATOM   1116  CE2 TYR A 148      11.055  12.148 -24.406  1.00 90.19           C  
ATOM   1117  OH  TYR A 148      12.461  13.281 -22.859  1.00 90.19           O  
ATOM   1118  CZ  TYR A 148      11.477  12.352 -23.109  1.00 90.19           C  
ATOM   1119  N   LEU A 149       7.773   6.441 -22.641  1.00 89.94           N  
ATOM   1120  CA  LEU A 149       6.762   5.430 -22.344  1.00 89.94           C  
ATOM   1121  C   LEU A 149       5.492   6.074 -21.797  1.00 89.94           C  
ATOM   1122  CB  LEU A 149       7.301   4.406 -21.344  1.00 89.94           C  
ATOM   1123  O   LEU A 149       5.559   7.047 -21.047  1.00 89.94           O  
ATOM   1124  CG  LEU A 149       8.602   3.695 -21.734  1.00 89.94           C  
ATOM   1125  CD1 LEU A 149       9.031   2.742 -20.625  1.00 89.94           C  
ATOM   1126  CD2 LEU A 149       8.422   2.947 -23.047  1.00 89.94           C  
ATOM   1127  N   ASN A 150       4.344   5.512 -22.234  1.00 89.69           N  
ATOM   1128  CA  ASN A 150       3.074   5.762 -21.562  1.00 89.69           C  
ATOM   1129  C   ASN A 150       2.811   4.738 -20.469  1.00 89.69           C  
ATOM   1130  CB  ASN A 150       1.923   5.773 -22.562  1.00 89.69           C  
ATOM   1131  O   ASN A 150       2.531   3.572 -20.750  1.00 89.69           O  
ATOM   1132  CG  ASN A 150       0.668   6.418 -22.016  1.00 89.69           C  
ATOM   1133  ND2 ASN A 150      -0.482   6.051 -22.562  1.00 89.69           N  
ATOM   1134  OD1 ASN A 150       0.732   7.242 -21.094  1.00 89.69           O  
ATOM   1135  N   LEU A 151       2.965   5.203 -19.219  1.00 90.44           N  
ATOM   1136  CA  LEU A 151       2.963   4.277 -18.094  1.00 90.44           C  
ATOM   1137  C   LEU A 151       1.537   3.908 -17.703  1.00 90.44           C  
ATOM   1138  CB  LEU A 151       3.699   4.887 -16.906  1.00 90.44           C  
ATOM   1139  O   LEU A 151       1.327   2.967 -16.938  1.00 90.44           O  
ATOM   1140  CG  LEU A 151       5.164   5.258 -17.125  1.00 90.44           C  
ATOM   1141  CD1 LEU A 151       5.750   5.895 -15.867  1.00 90.44           C  
ATOM   1142  CD2 LEU A 151       5.973   4.027 -17.531  1.00 90.44           C  
ATOM   1143  N   ILE A 152       0.561   4.582 -18.312  1.00 89.94           N  
ATOM   1144  CA  ILE A 152      -0.836   4.332 -17.969  1.00 89.94           C  
ATOM   1145  C   ILE A 152      -1.640   4.082 -19.250  1.00 89.94           C  
ATOM   1146  CB  ILE A 152      -1.444   5.512 -17.172  1.00 89.94           C  
ATOM   1147  O   ILE A 152      -1.263   4.543 -20.328  1.00 89.94           O  
ATOM   1148  CG1 ILE A 152      -1.382   6.801 -18.000  1.00 89.94           C  
ATOM   1149  CG2 ILE A 152      -0.726   5.688 -15.836  1.00 89.94           C  
ATOM   1150  CD1 ILE A 152      -2.197   7.949 -17.422  1.00 89.94           C  
ATOM   1151  N   ASN A 153      -2.721   3.385 -19.125  1.00 88.00           N  
ATOM   1152  CA  ASN A 153      -3.762   3.262 -20.141  1.00 88.00           C  
ATOM   1153  C   ASN A 153      -5.086   3.844 -19.656  1.00 88.00           C  
ATOM   1154  CB  ASN A 153      -3.941   1.797 -20.547  1.00 88.00           C  
ATOM   1155  O   ASN A 153      -5.336   3.914 -18.453  1.00 88.00           O  
ATOM   1156  CG  ASN A 153      -2.828   1.300 -21.453  1.00 88.00           C  
ATOM   1157  ND2 ASN A 153      -3.020   0.123 -22.031  1.00 88.00           N  
ATOM   1158  OD1 ASN A 153      -1.804   1.967 -21.609  1.00 88.00           O  
ATOM   1159  N   GLN A 154      -5.777   4.266 -20.625  1.00 85.69           N  
ATOM   1160  CA  GLN A 154      -7.082   4.832 -20.312  1.00 85.69           C  
ATOM   1161  C   GLN A 154      -8.195   4.113 -21.062  1.00 85.69           C  
ATOM   1162  CB  GLN A 154      -7.113   6.328 -20.625  1.00 85.69           C  
ATOM   1163  O   GLN A 154      -8.023   3.744 -22.234  1.00 85.69           O  
ATOM   1164  CG  GLN A 154      -6.125   7.152 -19.812  1.00 85.69           C  
ATOM   1165  CD  GLN A 154      -6.207   8.633 -20.109  1.00 85.69           C  
ATOM   1166  NE2 GLN A 154      -5.695   9.453 -19.188  1.00 85.69           N  
ATOM   1167  OE1 GLN A 154      -6.727   9.047 -21.156  1.00 85.69           O  
ATOM   1168  N   GLN A 155      -9.211   3.850 -20.359  1.00 82.19           N  
ATOM   1169  CA  GLN A 155     -10.398   3.266 -20.969  1.00 82.19           C  
ATOM   1170  C   GLN A 155     -11.648   4.082 -20.625  1.00 82.19           C  
ATOM   1171  CB  GLN A 155     -10.586   1.819 -20.500  1.00 82.19           C  
ATOM   1172  O   GLN A 155     -11.859   4.453 -19.469  1.00 82.19           O  
ATOM   1173  CG  GLN A 155     -11.758   1.108 -21.156  1.00 82.19           C  
ATOM   1174  CD  GLN A 155     -11.914  -0.325 -20.688  1.00 82.19           C  
ATOM   1175  NE2 GLN A 155     -13.164  -0.780 -20.578  1.00 82.19           N  
ATOM   1176  OE1 GLN A 155     -10.930  -1.018 -20.422  1.00 82.19           O  
ATOM   1177  N   THR A 156     -12.391   4.480 -21.734  1.00 82.25           N  
ATOM   1178  CA  THR A 156     -13.633   5.207 -21.531  1.00 82.25           C  
ATOM   1179  C   THR A 156     -14.836   4.293 -21.766  1.00 82.25           C  
ATOM   1180  CB  THR A 156     -13.727   6.426 -22.469  1.00 82.25           C  
ATOM   1181  O   THR A 156     -14.930   3.633 -22.797  1.00 82.25           O  
ATOM   1182  CG2 THR A 156     -14.992   7.238 -22.203  1.00 82.25           C  
ATOM   1183  OG1 THR A 156     -12.586   7.262 -22.266  1.00 82.25           O  
ATOM   1184  N   SER A 157     -15.562   4.125 -20.703  1.00 77.06           N  
ATOM   1185  CA  SER A 157     -16.797   3.354 -20.766  1.00 77.06           C  
ATOM   1186  C   SER A 157     -17.953   4.086 -20.094  1.00 77.06           C  
ATOM   1187  CB  SER A 157     -16.609   1.978 -20.125  1.00 77.06           C  
ATOM   1188  O   SER A 157     -17.812   4.531 -18.953  1.00 77.06           O  
ATOM   1189  OG  SER A 157     -17.750   1.165 -20.328  1.00 77.06           O  
ATOM   1190  N   ALA A 158     -19.094   4.254 -20.781  1.00 77.56           N  
ATOM   1191  CA  ALA A 158     -20.312   4.863 -20.266  1.00 77.56           C  
ATOM   1192  C   ALA A 158     -20.047   6.281 -19.766  1.00 77.56           C  
ATOM   1193  CB  ALA A 158     -20.891   4.008 -19.141  1.00 77.56           C  
ATOM   1194  O   ALA A 158     -20.578   6.691 -18.734  1.00 77.56           O  
ATOM   1195  N   GLY A 159     -19.141   7.098 -20.531  1.00 74.12           N  
ATOM   1196  CA  GLY A 159     -18.938   8.508 -20.234  1.00 74.12           C  
ATOM   1197  C   GLY A 159     -17.953   8.750 -19.109  1.00 74.12           C  
ATOM   1198  O   GLY A 159     -17.750   9.898 -18.703  1.00 74.12           O  
ATOM   1199  N   GLN A 160     -17.375   7.574 -18.578  1.00 72.06           N  
ATOM   1200  CA  GLN A 160     -16.344   7.645 -17.531  1.00 72.06           C  
ATOM   1201  C   GLN A 160     -14.992   7.168 -18.062  1.00 72.06           C  
ATOM   1202  CB  GLN A 160     -16.750   6.812 -16.312  1.00 72.06           C  
ATOM   1203  O   GLN A 160     -14.930   6.207 -18.844  1.00 72.06           O  
ATOM   1204  CG  GLN A 160     -18.078   7.219 -15.719  1.00 72.06           C  
ATOM   1205  CD  GLN A 160     -18.031   8.562 -15.016  1.00 72.06           C  
ATOM   1206  NE2 GLN A 160     -17.562   8.562 -13.773  1.00 72.06           N  
ATOM   1207  OE1 GLN A 160     -18.406   9.594 -15.578  1.00 72.06           O  
ATOM   1208  N   THR A 161     -13.875   7.965 -17.812  1.00 75.81           N  
ATOM   1209  CA  THR A 161     -12.523   7.590 -18.203  1.00 75.81           C  
ATOM   1210  C   THR A 161     -11.781   6.938 -17.047  1.00 75.81           C  
ATOM   1211  CB  THR A 161     -11.734   8.812 -18.703  1.00 75.81           C  
ATOM   1212  O   THR A 161     -11.688   7.512 -15.961  1.00 75.81           O  
ATOM   1213  CG2 THR A 161     -10.352   8.398 -19.203  1.00 75.81           C  
ATOM   1214  OG1 THR A 161     -12.445   9.430 -19.781  1.00 75.81           O  
ATOM   1215  N   TYR A 162     -11.312   5.691 -17.312  1.00 78.69           N  
ATOM   1216  CA  TYR A 162     -10.594   4.887 -16.328  1.00 78.69           C  
ATOM   1217  C   TYR A 162      -9.109   4.844 -16.641  1.00 78.69           C  
ATOM   1218  CB  TYR A 162     -11.164   3.463 -16.281  1.00 78.69           C  
ATOM   1219  O   TYR A 162      -8.711   4.617 -17.781  1.00 78.69           O  
ATOM   1220  CG  TYR A 162     -12.664   3.410 -16.141  1.00 78.69           C  
ATOM   1221  CD1 TYR A 162     -13.273   3.568 -14.898  1.00 78.69           C  
ATOM   1222  CD2 TYR A 162     -13.477   3.201 -17.250  1.00 78.69           C  
ATOM   1223  CE1 TYR A 162     -14.656   3.520 -14.766  1.00 78.69           C  
ATOM   1224  CE2 TYR A 162     -14.859   3.148 -17.125  1.00 78.69           C  
ATOM   1225  OH  TYR A 162     -16.812   3.258 -15.758  1.00 78.69           O  
ATOM   1226  CZ  TYR A 162     -15.438   3.309 -15.883  1.00 78.69           C  
ATOM   1227  N   VAL A 163      -8.352   5.156 -15.516  1.00 84.38           N  
ATOM   1228  CA  VAL A 163      -6.902   5.098 -15.688  1.00 84.38           C  
ATOM   1229  C   VAL A 163      -6.344   3.891 -14.938  1.00 84.38           C  
ATOM   1230  CB  VAL A 163      -6.223   6.395 -15.195  1.00 84.38           C  
ATOM   1231  O   VAL A 163      -6.727   3.627 -13.797  1.00 84.38           O  
ATOM   1232  CG1 VAL A 163      -4.707   6.305 -15.359  1.00 84.38           C  
ATOM   1233  CG2 VAL A 163      -6.773   7.605 -15.945  1.00 84.38           C  
ATOM   1234  N   TYR A 164      -5.516   3.146 -15.602  1.00 89.69           N  
ATOM   1235  CA  TYR A 164      -4.926   1.988 -14.945  1.00 89.69           C  
ATOM   1236  C   TYR A 164      -3.510   1.735 -15.445  1.00 89.69           C  
ATOM   1237  CB  TYR A 164      -5.789   0.743 -15.164  1.00 89.69           C  
ATOM   1238  O   TYR A 164      -3.127   2.227 -16.516  1.00 89.69           O  
ATOM   1239  CG  TYR A 164      -5.910   0.341 -16.609  1.00 89.69           C  
ATOM   1240  CD1 TYR A 164      -6.891   0.899 -17.438  1.00 89.69           C  
ATOM   1241  CD2 TYR A 164      -5.047  -0.598 -17.172  1.00 89.69           C  
ATOM   1242  CE1 TYR A 164      -7.004   0.531 -18.766  1.00 89.69           C  
ATOM   1243  CE2 TYR A 164      -5.152  -0.974 -18.500  1.00 89.69           C  
ATOM   1244  OH  TYR A 164      -6.246  -0.773 -20.625  1.00 89.69           O  
ATOM   1245  CZ  TYR A 164      -6.133  -0.405 -19.297  1.00 89.69           C  
ATOM   1246  N   TYR A 165      -2.729   0.996 -14.648  1.00 91.75           N  
ATOM   1247  CA  TYR A 165      -1.401   0.540 -15.039  1.00 91.75           C  
ATOM   1248  C   TYR A 165      -1.462  -0.856 -15.648  1.00 91.75           C  
ATOM   1249  CB  TYR A 165      -0.452   0.545 -13.836  1.00 91.75           C  
ATOM   1250  O   TYR A 165      -1.965  -1.792 -15.023  1.00 91.75           O  
ATOM   1251  CG  TYR A 165      -0.221   1.917 -13.250  1.00 91.75           C  
ATOM   1252  CD1 TYR A 165       0.887   2.676 -13.625  1.00 91.75           C  
ATOM   1253  CD2 TYR A 165      -1.108   2.457 -12.328  1.00 91.75           C  
ATOM   1254  CE1 TYR A 165       1.104   3.939 -13.086  1.00 91.75           C  
ATOM   1255  CE2 TYR A 165      -0.901   3.719 -11.781  1.00 91.75           C  
ATOM   1256  OH  TYR A 165       0.417   5.703 -11.633  1.00 91.75           O  
ATOM   1257  CZ  TYR A 165       0.207   4.453 -12.172  1.00 91.75           C  
ATOM   1258  N   PRO A 166      -1.086  -1.006 -16.906  1.00 88.12           N  
ATOM   1259  CA  PRO A 166      -1.226  -2.254 -17.656  1.00 88.12           C  
ATOM   1260  C   PRO A 166      -0.381  -3.389 -17.078  1.00 88.12           C  
ATOM   1261  CB  PRO A 166      -0.747  -1.877 -19.062  1.00 88.12           C  
ATOM   1262  O   PRO A 166      -0.668  -4.562 -17.328  1.00 88.12           O  
ATOM   1263  CG  PRO A 166       0.078  -0.646 -18.859  1.00 88.12           C  
ATOM   1264  CD  PRO A 166      -0.410   0.065 -17.625  1.00 88.12           C  
ATOM   1265  N   ASN A 167       0.583  -3.041 -16.312  1.00 89.50           N  
ATOM   1266  CA  ASN A 167       1.521  -3.973 -15.703  1.00 89.50           C  
ATOM   1267  C   ASN A 167       2.057  -3.439 -14.375  1.00 89.50           C  
ATOM   1268  CB  ASN A 167       2.678  -4.277 -16.656  1.00 89.50           C  
ATOM   1269  O   ASN A 167       2.291  -2.238 -14.234  1.00 89.50           O  
ATOM   1270  CG  ASN A 167       3.725  -5.184 -16.031  1.00 89.50           C  
ATOM   1271  ND2 ASN A 167       4.352  -6.016 -16.859  1.00 89.50           N  
ATOM   1272  OD1 ASN A 167       3.967  -5.137 -14.828  1.00 89.50           O  
ATOM   1273  N   PRO A 168       2.275  -4.320 -13.344  1.00 92.88           N  
ATOM   1274  CA  PRO A 168       2.783  -3.855 -12.055  1.00 92.88           C  
ATOM   1275  C   PRO A 168       4.133  -3.148 -12.172  1.00 92.88           C  
ATOM   1276  CB  PRO A 168       2.912  -5.145 -11.242  1.00 92.88           C  
ATOM   1277  O   PRO A 168       4.434  -2.254 -11.375  1.00 92.88           O  
ATOM   1278  CG  PRO A 168       2.902  -6.242 -12.258  1.00 92.88           C  
ATOM   1279  CD  PRO A 168       2.145  -5.766 -13.461  1.00 92.88           C  
ATOM   1280  N   TYR A 169       4.910  -3.514 -13.133  1.00 94.56           N  
ATOM   1281  CA  TYR A 169       6.211  -2.885 -13.320  1.00 94.56           C  
ATOM   1282  C   TYR A 169       6.062  -1.476 -13.883  1.00 94.56           C  
ATOM   1283  CB  TYR A 169       7.090  -3.727 -14.250  1.00 94.56           C  
ATOM   1284  O   TYR A 169       6.895  -0.605 -13.617  1.00 94.56           O  
ATOM   1285  CG  TYR A 169       7.465  -5.070 -13.680  1.00 94.56           C  
ATOM   1286  CD1 TYR A 169       7.961  -5.184 -12.383  1.00 94.56           C  
ATOM   1287  CD2 TYR A 169       7.324  -6.230 -14.438  1.00 94.56           C  
ATOM   1288  CE1 TYR A 169       8.312  -6.422 -11.852  1.00 94.56           C  
ATOM   1289  CE2 TYR A 169       7.672  -7.473 -13.914  1.00 94.56           C  
ATOM   1290  OH  TYR A 169       8.508  -8.789 -12.102  1.00 94.56           O  
ATOM   1291  CZ  TYR A 169       8.164  -7.559 -12.625  1.00 94.56           C  
ATOM   1292  N   TYR A 170       5.070  -1.222 -14.742  1.00 93.75           N  
ATOM   1293  CA  TYR A 170       4.758   0.145 -15.148  1.00 93.75           C  
ATOM   1294  C   TYR A 170       4.402   1.004 -13.938  1.00 93.75           C  
ATOM   1295  CB  TYR A 170       3.605   0.158 -16.156  1.00 93.75           C  
ATOM   1296  O   TYR A 170       4.766   2.182 -13.875  1.00 93.75           O  
ATOM   1297  CG  TYR A 170       4.047  -0.063 -17.578  1.00 93.75           C  
ATOM   1298  CD1 TYR A 170       3.691   0.834 -18.578  1.00 93.75           C  
ATOM   1299  CD2 TYR A 170       4.812  -1.169 -17.922  1.00 93.75           C  
ATOM   1300  CE1 TYR A 170       4.090   0.634 -19.906  1.00 93.75           C  
ATOM   1301  CE2 TYR A 170       5.219  -1.380 -19.234  1.00 93.75           C  
ATOM   1302  OH  TYR A 170       5.254  -0.678 -21.516  1.00 93.75           O  
ATOM   1303  CZ  TYR A 170       4.855  -0.474 -20.219  1.00 93.75           C  
ATOM   1304  N   ALA A 171       3.676   0.423 -13.000  1.00 94.62           N  
ATOM   1305  CA  ALA A 171       3.365   1.118 -11.750  1.00 94.62           C  
ATOM   1306  C   ALA A 171       4.637   1.459 -10.977  1.00 94.62           C  
ATOM   1307  CB  ALA A 171       2.436   0.270 -10.883  1.00 94.62           C  
ATOM   1308  O   ALA A 171       4.750   2.543 -10.406  1.00 94.62           O  
ATOM   1309  N   LEU A 172       5.605   0.544 -10.945  1.00 95.44           N  
ATOM   1310  CA  LEU A 172       6.883   0.761 -10.273  1.00 95.44           C  
ATOM   1311  C   LEU A 172       7.637   1.923 -10.914  1.00 95.44           C  
ATOM   1312  CB  LEU A 172       7.734  -0.508 -10.328  1.00 95.44           C  
ATOM   1313  O   LEU A 172       8.219   2.750 -10.203  1.00 95.44           O  
ATOM   1314  CG  LEU A 172       7.445  -1.562  -9.258  1.00 95.44           C  
ATOM   1315  CD1 LEU A 172       8.219  -2.842  -9.547  1.00 95.44           C  
ATOM   1316  CD2 LEU A 172       7.789  -1.027  -7.871  1.00 95.44           C  
ATOM   1317  N   LEU A 173       7.668   1.923 -12.234  1.00 95.25           N  
ATOM   1318  CA  LEU A 173       8.312   3.027 -12.938  1.00 95.25           C  
ATOM   1319  C   LEU A 173       7.621   4.352 -12.625  1.00 95.25           C  
ATOM   1320  CB  LEU A 173       8.312   2.781 -14.445  1.00 95.25           C  
ATOM   1321  O   LEU A 173       8.281   5.375 -12.438  1.00 95.25           O  
ATOM   1322  CG  LEU A 173       9.172   1.620 -14.945  1.00 95.25           C  
ATOM   1323  CD1 LEU A 173       8.992   1.438 -16.453  1.00 95.25           C  
ATOM   1324  CD2 LEU A 173      10.633   1.854 -14.602  1.00 95.25           C  
ATOM   1325  N   ALA A 174       6.301   4.332 -12.570  1.00 94.94           N  
ATOM   1326  CA  ALA A 174       5.523   5.520 -12.234  1.00 94.94           C  
ATOM   1327  C   ALA A 174       5.836   5.996 -10.820  1.00 94.94           C  
ATOM   1328  CB  ALA A 174       4.027   5.238 -12.383  1.00 94.94           C  
ATOM   1329  O   ALA A 174       5.969   7.199 -10.578  1.00 94.94           O  
ATOM   1330  N   LEU A 175       5.855   5.047  -9.930  1.00 95.75           N  
ATOM   1331  CA  LEU A 175       6.191   5.367  -8.547  1.00 95.75           C  
ATOM   1332  C   LEU A 175       7.559   6.039  -8.461  1.00 95.75           C  
ATOM   1333  CB  LEU A 175       6.180   4.102  -7.688  1.00 95.75           C  
ATOM   1334  O   LEU A 175       7.711   7.059  -7.781  1.00 95.75           O  
ATOM   1335  CG  LEU A 175       6.480   4.285  -6.199  1.00 95.75           C  
ATOM   1336  CD1 LEU A 175       5.352   5.055  -5.523  1.00 95.75           C  
ATOM   1337  CD2 LEU A 175       6.699   2.938  -5.523  1.00 95.75           C  
ATOM   1338  N   ASN A 176       8.578   5.402  -9.133  1.00 95.62           N  
ATOM   1339  CA  ASN A 176       9.930   5.953  -9.156  1.00 95.62           C  
ATOM   1340  C   ASN A 176       9.938   7.387  -9.680  1.00 95.62           C  
ATOM   1341  CB  ASN A 176      10.852   5.074 -10.008  1.00 95.62           C  
ATOM   1342  O   ASN A 176      10.594   8.258  -9.109  1.00 95.62           O  
ATOM   1343  CG  ASN A 176      12.281   5.574 -10.023  1.00 95.62           C  
ATOM   1344  ND2 ASN A 176      12.797   5.863 -11.219  1.00 95.62           N  
ATOM   1345  OD1 ASN A 176      12.922   5.699  -8.977  1.00 95.62           O  
ATOM   1346  N   TYR A 177       9.273   7.617 -10.758  1.00 94.38           N  
ATOM   1347  CA  TYR A 177       9.188   8.938 -11.375  1.00 94.38           C  
ATOM   1348  C   TYR A 177       8.531   9.938 -10.438  1.00 94.38           C  
ATOM   1349  CB  TYR A 177       8.406   8.859 -12.688  1.00 94.38           C  
ATOM   1350  O   TYR A 177       9.039  11.047 -10.258  1.00 94.38           O  
ATOM   1351  CG  TYR A 177       8.242  10.195 -13.375  1.00 94.38           C  
ATOM   1352  CD1 TYR A 177       7.062  10.922 -13.250  1.00 94.38           C  
ATOM   1353  CD2 TYR A 177       9.273  10.742 -14.141  1.00 94.38           C  
ATOM   1354  CE1 TYR A 177       6.906  12.156 -13.883  1.00 94.38           C  
ATOM   1355  CE2 TYR A 177       9.125  11.969 -14.773  1.00 94.38           C  
ATOM   1356  OH  TYR A 177       7.793  13.891 -15.266  1.00 94.38           O  
ATOM   1357  CZ  TYR A 177       7.941  12.672 -14.641  1.00 94.38           C  
ATOM   1358  N   THR A 178       7.391   9.586  -9.875  1.00 93.88           N  
ATOM   1359  CA  THR A 178       6.633  10.453  -8.977  1.00 93.88           C  
ATOM   1360  C   THR A 178       7.461  10.820  -7.750  1.00 93.88           C  
ATOM   1361  CB  THR A 178       5.316   9.789  -8.539  1.00 93.88           C  
ATOM   1362  O   THR A 178       7.465  11.977  -7.316  1.00 93.88           O  
ATOM   1363  CG2 THR A 178       4.488  10.734  -7.672  1.00 93.88           C  
ATOM   1364  OG1 THR A 178       4.555   9.438  -9.695  1.00 93.88           O  
ATOM   1365  N   LEU A 179       8.117   9.938  -7.199  1.00 94.69           N  
ATOM   1366  CA  LEU A 179       8.906  10.164  -5.996  1.00 94.69           C  
ATOM   1367  C   LEU A 179      10.148  10.992  -6.316  1.00 94.69           C  
ATOM   1368  CB  LEU A 179       9.312   8.836  -5.363  1.00 94.69           C  
ATOM   1369  O   LEU A 179      10.617  11.758  -5.473  1.00 94.69           O  
ATOM   1370  CG  LEU A 179       8.203   8.031  -4.691  1.00 94.69           C  
ATOM   1371  CD1 LEU A 179       8.750   6.719  -4.137  1.00 94.69           C  
ATOM   1372  CD2 LEU A 179       7.543   8.852  -3.586  1.00 94.69           C  
ATOM   1373  N   TYR A 180      10.672  10.672  -7.465  1.00 93.31           N  
ATOM   1374  CA  TYR A 180      11.805  11.484  -7.895  1.00 93.31           C  
ATOM   1375  C   TYR A 180      11.406  12.953  -7.996  1.00 93.31           C  
ATOM   1376  CB  TYR A 180      12.336  11.000  -9.242  1.00 93.31           C  
ATOM   1377  O   TYR A 180      12.133  13.836  -7.531  1.00 93.31           O  
ATOM   1378  CG  TYR A 180      13.453  11.852  -9.805  1.00 93.31           C  
ATOM   1379  CD1 TYR A 180      13.250  12.641 -10.930  1.00 93.31           C  
ATOM   1380  CD2 TYR A 180      14.703  11.875  -9.203  1.00 93.31           C  
ATOM   1381  CE1 TYR A 180      14.273  13.430 -11.453  1.00 93.31           C  
ATOM   1382  CE2 TYR A 180      15.734  12.656  -9.711  1.00 93.31           C  
ATOM   1383  OH  TYR A 180      16.531  14.211 -11.344  1.00 93.31           O  
ATOM   1384  CZ  TYR A 180      15.508  13.430 -10.836  1.00 93.31           C  
ATOM   1385  N   ASN A 181      10.297  13.266  -8.617  1.00 92.44           N  
ATOM   1386  CA  ASN A 181       9.805  14.641  -8.703  1.00 92.44           C  
ATOM   1387  C   ASN A 181       9.555  15.234  -7.324  1.00 92.44           C  
ATOM   1388  CB  ASN A 181       8.523  14.695  -9.547  1.00 92.44           C  
ATOM   1389  O   ASN A 181       9.812  16.422  -7.102  1.00 92.44           O  
ATOM   1390  CG  ASN A 181       8.789  14.516 -11.023  1.00 92.44           C  
ATOM   1391  ND2 ASN A 181       7.816  13.961 -11.742  1.00 92.44           N  
ATOM   1392  OD1 ASN A 181       9.867  14.867 -11.523  1.00 92.44           O  
ATOM   1393  N   TYR A 182       8.969  14.406  -6.523  1.00 92.44           N  
ATOM   1394  CA  TYR A 182       8.750  14.828  -5.145  1.00 92.44           C  
ATOM   1395  C   TYR A 182      10.070  15.188  -4.473  1.00 92.44           C  
ATOM   1396  CB  TYR A 182       8.039  13.734  -4.352  1.00 92.44           C  
ATOM   1397  O   TYR A 182      10.156  16.172  -3.734  1.00 92.44           O  
ATOM   1398  CG  TYR A 182       7.664  14.148  -2.949  1.00 92.44           C  
ATOM   1399  CD1 TYR A 182       8.406  13.711  -1.853  1.00 92.44           C  
ATOM   1400  CD2 TYR A 182       6.566  14.969  -2.717  1.00 92.44           C  
ATOM   1401  CE1 TYR A 182       8.062  14.086  -0.558  1.00 92.44           C  
ATOM   1402  CE2 TYR A 182       6.215  15.352  -1.426  1.00 92.44           C  
ATOM   1403  OH  TYR A 182       6.625  15.281   0.925  1.00 92.44           O  
ATOM   1404  CZ  TYR A 182       6.969  14.906  -0.354  1.00 92.44           C  
ATOM   1405  N   TYR A 183      11.086  14.359  -4.621  1.00 92.81           N  
ATOM   1406  CA  TYR A 183      12.430  14.609  -4.105  1.00 92.81           C  
ATOM   1407  C   TYR A 183      12.969  15.945  -4.609  1.00 92.81           C  
ATOM   1408  CB  TYR A 183      13.383  13.477  -4.504  1.00 92.81           C  
ATOM   1409  O   TYR A 183      13.531  16.719  -3.840  1.00 92.81           O  
ATOM   1410  CG  TYR A 183      14.836  13.797  -4.258  1.00 92.81           C  
ATOM   1411  CD1 TYR A 183      15.688  14.125  -5.312  1.00 92.81           C  
ATOM   1412  CD2 TYR A 183      15.367  13.766  -2.971  1.00 92.81           C  
ATOM   1413  CE1 TYR A 183      17.031  14.414  -5.090  1.00 92.81           C  
ATOM   1414  CE2 TYR A 183      16.703  14.055  -2.736  1.00 92.81           C  
ATOM   1415  OH  TYR A 183      18.859  14.664  -3.576  1.00 92.81           O  
ATOM   1416  CZ  TYR A 183      17.531  14.375  -3.801  1.00 92.81           C  
ATOM   1417  N   LEU A 184      12.836  16.234  -5.902  1.00 93.31           N  
ATOM   1418  CA  LEU A 184      13.328  17.469  -6.492  1.00 93.31           C  
ATOM   1419  C   LEU A 184      12.695  18.688  -5.816  1.00 93.31           C  
ATOM   1420  CB  LEU A 184      13.031  17.500  -7.996  1.00 93.31           C  
ATOM   1421  O   LEU A 184      13.336  19.734  -5.680  1.00 93.31           O  
ATOM   1422  CG  LEU A 184      13.805  16.500  -8.852  1.00 93.31           C  
ATOM   1423  CD1 LEU A 184      13.383  16.625 -10.312  1.00 93.31           C  
ATOM   1424  CD2 LEU A 184      15.305  16.719  -8.711  1.00 93.31           C  
ATOM   1425  N   LYS A 185      11.516  18.531  -5.320  1.00 93.69           N  
ATOM   1426  CA  LYS A 185      10.750  19.625  -4.723  1.00 93.69           C  
ATOM   1427  C   LYS A 185      11.055  19.750  -3.232  1.00 93.69           C  
ATOM   1428  CB  LYS A 185       9.250  19.422  -4.938  1.00 93.69           C  
ATOM   1429  O   LYS A 185      11.211  20.859  -2.719  1.00 93.69           O  
ATOM   1430  CG  LYS A 185       8.805  19.594  -6.379  1.00 93.69           C  
ATOM   1431  CD  LYS A 185       7.305  19.359  -6.531  1.00 93.69           C  
ATOM   1432  CE  LYS A 185       6.879  19.391  -7.996  1.00 93.69           C  
ATOM   1433  NZ  LYS A 185       5.402  19.234  -8.148  1.00 93.69           N  
ATOM   1434  N   THR A 186      11.203  18.594  -2.502  1.00 93.94           N  
ATOM   1435  CA  THR A 186      11.203  18.609  -1.044  1.00 93.94           C  
ATOM   1436  C   THR A 186      12.547  18.141  -0.502  1.00 93.94           C  
ATOM   1437  CB  THR A 186      10.078  17.734  -0.474  1.00 93.94           C  
ATOM   1438  O   THR A 186      12.859  18.328   0.676  1.00 93.94           O  
ATOM   1439  CG2 THR A 186       8.719  18.172  -1.011  1.00 93.94           C  
ATOM   1440  OG1 THR A 186      10.312  16.375  -0.844  1.00 93.94           O  
ATOM   1441  N   LYS A 187      13.344  17.547  -1.369  1.00 91.94           N  
ATOM   1442  CA  LYS A 187      14.633  16.969  -0.998  1.00 91.94           C  
ATOM   1443  C   LYS A 187      14.445  15.820  -0.013  1.00 91.94           C  
ATOM   1444  CB  LYS A 187      15.547  18.031  -0.396  1.00 91.94           C  
ATOM   1445  O   LYS A 187      15.336  15.539   0.793  1.00 91.94           O  
ATOM   1446  CG  LYS A 187      15.844  19.203  -1.330  1.00 91.94           C  
ATOM   1447  CD  LYS A 187      16.484  18.719  -2.631  1.00 91.94           C  
ATOM   1448  CE  LYS A 187      16.781  19.891  -3.561  1.00 91.94           C  
ATOM   1449  NZ  LYS A 187      17.266  19.422  -4.898  1.00 91.94           N  
ATOM   1450  N   THR A 188      13.328  15.258   0.057  1.00 90.31           N  
ATOM   1451  CA  THR A 188      13.047  14.062   0.847  1.00 90.31           C  
ATOM   1452  C   THR A 188      13.492  12.805   0.104  1.00 90.31           C  
ATOM   1453  CB  THR A 188      11.547  13.961   1.189  1.00 90.31           C  
ATOM   1454  O   THR A 188      13.141  12.609  -1.062  1.00 90.31           O  
ATOM   1455  CG2 THR A 188      11.273  12.773   2.113  1.00 90.31           C  
ATOM   1456  OG1 THR A 188      11.125  15.164   1.839  1.00 90.31           O  
ATOM   1457  N   PRO A 189      14.344  11.992   0.792  1.00 88.25           N  
ATOM   1458  CA  PRO A 189      14.875  10.789   0.149  1.00 88.25           C  
ATOM   1459  C   PRO A 189      13.781   9.805  -0.265  1.00 88.25           C  
ATOM   1460  CB  PRO A 189      15.773  10.180   1.229  1.00 88.25           C  
ATOM   1461  O   PRO A 189      12.797   9.633   0.458  1.00 88.25           O  
ATOM   1462  CG  PRO A 189      16.062  11.305   2.170  1.00 88.25           C  
ATOM   1463  CD  PRO A 189      14.898  12.266   2.129  1.00 88.25           C  
ATOM   1464  N   SER A 190      14.000   9.203  -1.494  1.00 92.81           N  
ATOM   1465  CA  SER A 190      13.102   8.188  -2.051  1.00 92.81           C  
ATOM   1466  C   SER A 190      13.539   6.785  -1.646  1.00 92.81           C  
ATOM   1467  CB  SER A 190      13.055   8.297  -3.574  1.00 92.81           C  
ATOM   1468  O   SER A 190      14.727   6.461  -1.680  1.00 92.81           O  
ATOM   1469  OG  SER A 190      12.297   7.238  -4.129  1.00 92.81           O  
ATOM   1470  N   PRO A 191      12.570   5.992  -1.194  1.00 94.25           N  
ATOM   1471  CA  PRO A 191      12.898   4.629  -0.777  1.00 94.25           C  
ATOM   1472  C   PRO A 191      13.164   3.697  -1.958  1.00 94.25           C  
ATOM   1473  CB  PRO A 191      11.656   4.188  -0.003  1.00 94.25           C  
ATOM   1474  O   PRO A 191      13.570   2.547  -1.765  1.00 94.25           O  
ATOM   1475  CG  PRO A 191      10.523   4.945  -0.630  1.00 94.25           C  
ATOM   1476  CD  PRO A 191      11.039   6.289  -1.066  1.00 94.25           C  
ATOM   1477  N   ILE A 192      13.008   4.250  -3.229  1.00 95.88           N  
ATOM   1478  CA  ILE A 192      13.180   3.404  -4.402  1.00 95.88           C  
ATOM   1479  C   ILE A 192      13.930   4.172  -5.488  1.00 95.88           C  
ATOM   1480  CB  ILE A 192      11.820   2.904  -4.941  1.00 95.88           C  
ATOM   1481  O   ILE A 192      13.719   5.375  -5.664  1.00 95.88           O  
ATOM   1482  CG1 ILE A 192      12.031   1.908  -6.086  1.00 95.88           C  
ATOM   1483  CG2 ILE A 192      10.953   4.082  -5.395  1.00 95.88           C  
ATOM   1484  CD1 ILE A 192      10.758   1.201  -6.535  1.00 95.88           C  
ATOM   1485  N   PHE A 193      14.742   3.428  -6.184  1.00 95.00           N  
ATOM   1486  CA  PHE A 193      15.492   3.943  -7.320  1.00 95.00           C  
ATOM   1487  C   PHE A 193      15.508   2.932  -8.461  1.00 95.00           C  
ATOM   1488  CB  PHE A 193      16.922   4.293  -6.906  1.00 95.00           C  
ATOM   1489  O   PHE A 193      15.836   1.761  -8.250  1.00 95.00           O  
ATOM   1490  CG  PHE A 193      17.781   4.801  -8.039  1.00 95.00           C  
ATOM   1491  CD1 PHE A 193      18.688   3.967  -8.664  1.00 95.00           C  
ATOM   1492  CD2 PHE A 193      17.656   6.113  -8.477  1.00 95.00           C  
ATOM   1493  CE1 PHE A 193      19.484   4.434  -9.711  1.00 95.00           C  
ATOM   1494  CE2 PHE A 193      18.453   6.590  -9.523  1.00 95.00           C  
ATOM   1495  CZ  PHE A 193      19.359   5.746 -10.141  1.00 95.00           C  
ATOM   1496  N   ILE A 194      15.125   3.451  -9.695  1.00 94.44           N  
ATOM   1497  CA  ILE A 194      15.078   2.559 -10.852  1.00 94.44           C  
ATOM   1498  C   ILE A 194      15.859   3.170 -12.008  1.00 94.44           C  
ATOM   1499  CB  ILE A 194      13.617   2.273 -11.281  1.00 94.44           C  
ATOM   1500  O   ILE A 194      15.711   4.352 -12.312  1.00 94.44           O  
ATOM   1501  CG1 ILE A 194      12.828   1.669 -10.117  1.00 94.44           C  
ATOM   1502  CG2 ILE A 194      13.594   1.350 -12.508  1.00 94.44           C  
ATOM   1503  CD1 ILE A 194      11.352   1.427 -10.438  1.00 94.44           C  
ATOM   1504  N   ASN A 195      16.609   2.371 -12.625  1.00 89.69           N  
ATOM   1505  CA  ASN A 195      17.422   2.809 -13.750  1.00 89.69           C  
ATOM   1506  C   ASN A 195      17.328   1.823 -14.914  1.00 89.69           C  
ATOM   1507  CB  ASN A 195      18.875   3.008 -13.328  1.00 89.69           C  
ATOM   1508  O   ASN A 195      17.328   0.609 -14.703  1.00 89.69           O  
ATOM   1509  CG  ASN A 195      19.688   3.729 -14.375  1.00 89.69           C  
ATOM   1510  ND2 ASN A 195      21.016   3.561 -14.320  1.00 89.69           N  
ATOM   1511  OD1 ASN A 195      19.156   4.434 -15.234  1.00 89.69           O  
ATOM   1512  N   SER A 196      17.172   2.461 -16.203  1.00 77.62           N  
ATOM   1513  CA  SER A 196      16.922   1.736 -17.438  1.00 77.62           C  
ATOM   1514  C   SER A 196      18.219   1.475 -18.203  1.00 77.62           C  
ATOM   1515  CB  SER A 196      15.953   2.512 -18.328  1.00 77.62           C  
ATOM   1516  O   SER A 196      18.266   0.635 -19.109  1.00 77.62           O  
ATOM   1517  OG  SER A 196      16.516   3.754 -18.719  1.00 77.62           O  
ATOM   1518  N   SER A 197      19.375   0.893 -17.500  1.00 69.69           N  
ATOM   1519  CA  SER A 197      20.625   0.427 -18.078  1.00 69.69           C  
ATOM   1520  C   SER A 197      21.484  -0.277 -17.031  1.00 69.69           C  
ATOM   1521  CB  SER A 197      21.406   1.595 -18.688  1.00 69.69           C  
ATOM   1522  O   SER A 197      21.484   0.112 -15.859  1.00 69.69           O  
ATOM   1523  OG  SER A 197      21.531   2.656 -17.750  1.00 69.69           O  
ATOM   1524  N   THR A 198      21.562  -1.562 -17.156  1.00 64.25           N  
ATOM   1525  CA  THR A 198      22.406  -2.330 -16.250  1.00 64.25           C  
ATOM   1526  C   THR A 198      23.625  -1.518 -15.828  1.00 64.25           C  
ATOM   1527  CB  THR A 198      22.859  -3.652 -16.891  1.00 64.25           C  
ATOM   1528  O   THR A 198      24.375  -1.024 -16.672  1.00 64.25           O  
ATOM   1529  CG2 THR A 198      21.703  -4.621 -17.047  1.00 64.25           C  
ATOM   1530  OG1 THR A 198      23.422  -3.383 -18.188  1.00 64.25           O  
ATOM   1531  N   LEU A 199      23.469  -0.880 -14.688  1.00 70.06           N  
ATOM   1532  CA  LEU A 199      24.578  -0.117 -14.133  1.00 70.06           C  
ATOM   1533  C   LEU A 199      25.859  -0.951 -14.109  1.00 70.06           C  
ATOM   1534  CB  LEU A 199      24.250   0.357 -12.711  1.00 70.06           C  
ATOM   1535  O   LEU A 199      25.844  -2.105 -13.680  1.00 70.06           O  
ATOM   1536  CG  LEU A 199      23.203   1.462 -12.602  1.00 70.06           C  
ATOM   1537  CD1 LEU A 199      22.500   1.390 -11.250  1.00 70.06           C  
ATOM   1538  CD2 LEU A 199      23.828   2.832 -12.805  1.00 70.06           C  
ATOM   1539  N   SER A 200      26.969  -0.593 -14.883  1.00 74.00           N  
ATOM   1540  CA  SER A 200      28.266  -1.256 -14.945  1.00 74.00           C  
ATOM   1541  C   SER A 200      28.906  -1.342 -13.570  1.00 74.00           C  
ATOM   1542  CB  SER A 200      29.188  -0.519 -15.906  1.00 74.00           C  
ATOM   1543  O   SER A 200      29.594  -2.320 -13.258  1.00 74.00           O  
ATOM   1544  OG  SER A 200      29.141   0.881 -15.688  1.00 74.00           O  
ATOM   1545  N   SER A 201      28.609  -0.389 -12.578  1.00 82.50           N  
ATOM   1546  CA  SER A 201      29.000  -0.402 -11.180  1.00 82.50           C  
ATOM   1547  C   SER A 201      27.922   0.248 -10.297  1.00 82.50           C  
ATOM   1548  CB  SER A 201      30.328   0.315 -10.984  1.00 82.50           C  
ATOM   1549  O   SER A 201      27.375   1.289 -10.656  1.00 82.50           O  
ATOM   1550  OG  SER A 201      30.234   1.679 -11.352  1.00 82.50           O  
ATOM   1551  N   ILE A 202      27.547  -0.516  -9.266  1.00 84.56           N  
ATOM   1552  CA  ILE A 202      26.531  -0.035  -8.320  1.00 84.56           C  
ATOM   1553  C   ILE A 202      27.125   1.094  -7.477  1.00 84.56           C  
ATOM   1554  CB  ILE A 202      26.016  -1.174  -7.414  1.00 84.56           C  
ATOM   1555  O   ILE A 202      28.141   0.912  -6.809  1.00 84.56           O  
ATOM   1556  CG1 ILE A 202      25.406  -2.295  -8.266  1.00 84.56           C  
ATOM   1557  CG2 ILE A 202      25.000  -0.638  -6.402  1.00 84.56           C  
ATOM   1558  CD1 ILE A 202      25.078  -3.557  -7.477  1.00 84.56           C  
ATOM   1559  N   PRO A 203      26.609   2.334  -7.621  1.00 87.25           N  
ATOM   1560  CA  PRO A 203      27.062   3.432  -6.766  1.00 87.25           C  
ATOM   1561  C   PRO A 203      27.031   3.074  -5.281  1.00 87.25           C  
ATOM   1562  CB  PRO A 203      26.078   4.559  -7.078  1.00 87.25           C  
ATOM   1563  O   PRO A 203      26.219   2.250  -4.859  1.00 87.25           O  
ATOM   1564  CG  PRO A 203      25.484   4.188  -8.398  1.00 87.25           C  
ATOM   1565  CD  PRO A 203      25.500   2.689  -8.523  1.00 87.25           C  
ATOM   1566  N   GLN A 204      28.000   3.707  -4.488  1.00 88.44           N  
ATOM   1567  CA  GLN A 204      28.172   3.428  -3.066  1.00 88.44           C  
ATOM   1568  C   GLN A 204      26.875   3.625  -2.299  1.00 88.44           C  
ATOM   1569  CB  GLN A 204      29.266   4.312  -2.477  1.00 88.44           C  
ATOM   1570  O   GLN A 204      26.547   2.850  -1.396  1.00 88.44           O  
ATOM   1571  CG  GLN A 204      29.625   3.982  -1.033  1.00 88.44           C  
ATOM   1572  CD  GLN A 204      30.250   2.615  -0.883  1.00 88.44           C  
ATOM   1573  NE2 GLN A 204      30.391   2.154   0.356  1.00 88.44           N  
ATOM   1574  OE1 GLN A 204      30.625   1.978  -1.873  1.00 88.44           O  
ATOM   1575  N   TRP A 205      26.047   4.574  -2.676  1.00 89.12           N  
ATOM   1576  CA  TRP A 205      24.828   4.902  -1.941  1.00 89.12           C  
ATOM   1577  C   TRP A 205      23.750   3.863  -2.205  1.00 89.12           C  
ATOM   1578  CB  TRP A 205      24.328   6.297  -2.326  1.00 89.12           C  
ATOM   1579  O   TRP A 205      22.734   3.824  -1.499  1.00 89.12           O  
ATOM   1580  CG  TRP A 205      24.016   6.449  -3.783  1.00 89.12           C  
ATOM   1581  CD1 TRP A 205      24.906   6.734  -4.789  1.00 89.12           C  
ATOM   1582  CD2 TRP A 205      22.734   6.336  -4.402  1.00 89.12           C  
ATOM   1583  CE2 TRP A 205      22.906   6.559  -5.785  1.00 89.12           C  
ATOM   1584  CE3 TRP A 205      21.438   6.059  -3.918  1.00 89.12           C  
ATOM   1585  NE1 TRP A 205      24.234   6.801  -5.992  1.00 89.12           N  
ATOM   1586  CH2 TRP A 205      20.594   6.250  -6.191  1.00 89.12           C  
ATOM   1587  CZ2 TRP A 205      21.844   6.520  -6.688  1.00 89.12           C  
ATOM   1588  CZ3 TRP A 205      20.391   6.020  -4.820  1.00 89.12           C  
ATOM   1589  N   LEU A 206      23.953   2.893  -3.170  1.00 90.81           N  
ATOM   1590  CA  LEU A 206      22.969   1.871  -3.504  1.00 90.81           C  
ATOM   1591  C   LEU A 206      23.453   0.489  -3.074  1.00 90.81           C  
ATOM   1592  CB  LEU A 206      22.672   1.879  -5.004  1.00 90.81           C  
ATOM   1593  O   LEU A 206      22.703  -0.494  -3.193  1.00 90.81           O  
ATOM   1594  CG  LEU A 206      21.969   3.119  -5.551  1.00 90.81           C  
ATOM   1595  CD1 LEU A 206      21.844   3.041  -7.070  1.00 90.81           C  
ATOM   1596  CD2 LEU A 206      20.578   3.271  -4.918  1.00 90.81           C  
ATOM   1597  N   LYS A 207      24.594   0.329  -2.574  1.00 88.81           N  
ATOM   1598  CA  LYS A 207      25.297  -0.920  -2.320  1.00 88.81           C  
ATOM   1599  C   LYS A 207      24.578  -1.767  -1.280  1.00 88.81           C  
ATOM   1600  CB  LYS A 207      26.734  -0.639  -1.859  1.00 88.81           C  
ATOM   1601  O   LYS A 207      24.531  -2.992  -1.394  1.00 88.81           O  
ATOM   1602  CG  LYS A 207      27.594  -1.886  -1.717  1.00 88.81           C  
ATOM   1603  CD  LYS A 207      29.016  -1.541  -1.271  1.00 88.81           C  
ATOM   1604  CE  LYS A 207      29.859  -2.791  -1.081  1.00 88.81           C  
ATOM   1605  NZ  LYS A 207      31.234  -2.461  -0.583  1.00 88.81           N  
ATOM   1606  N   ASN A 208      23.938  -1.123  -0.403  1.00 91.00           N  
ATOM   1607  CA  ASN A 208      23.312  -1.866   0.682  1.00 91.00           C  
ATOM   1608  C   ASN A 208      21.812  -2.031   0.451  1.00 91.00           C  
ATOM   1609  CB  ASN A 208      23.562  -1.180   2.025  1.00 91.00           C  
ATOM   1610  O   ASN A 208      21.109  -2.607   1.283  1.00 91.00           O  
ATOM   1611  CG  ASN A 208      25.047  -1.132   2.383  1.00 91.00           C  
ATOM   1612  ND2 ASN A 208      25.453  -0.045   3.020  1.00 91.00           N  
ATOM   1613  OD1 ASN A 208      25.797  -2.062   2.086  1.00 91.00           O  
ATOM   1614  N   ASP A 209      21.375  -1.574  -0.666  1.00 93.94           N  
ATOM   1615  CA  ASP A 209      19.953  -1.684  -0.993  1.00 93.94           C  
ATOM   1616  C   ASP A 209      19.609  -3.094  -1.463  1.00 93.94           C  
ATOM   1617  CB  ASP A 209      19.578  -0.662  -2.064  1.00 93.94           C  
ATOM   1618  O   ASP A 209      20.469  -3.805  -1.995  1.00 93.94           O  
ATOM   1619  CG  ASP A 209      19.547   0.764  -1.543  1.00 93.94           C  
ATOM   1620  OD1 ASP A 209      19.891   0.987  -0.361  1.00 93.94           O  
ATOM   1621  OD2 ASP A 209      19.172   1.672  -2.320  1.00 93.94           O  
ATOM   1622  N   ASN A 210      18.391  -3.475  -1.149  1.00 95.38           N  
ATOM   1623  CA  ASN A 210      17.844  -4.664  -1.802  1.00 95.38           C  
ATOM   1624  C   ASN A 210      17.562  -4.406  -3.277  1.00 95.38           C  
ATOM   1625  CB  ASN A 210      16.578  -5.137  -1.085  1.00 95.38           C  
ATOM   1626  O   ASN A 210      16.859  -3.453  -3.621  1.00 95.38           O  
ATOM   1627  CG  ASN A 210      16.203  -6.559  -1.456  1.00 95.38           C  
ATOM   1628  ND2 ASN A 210      14.953  -6.930  -1.178  1.00 95.38           N  
ATOM   1629  OD1 ASN A 210      17.016  -7.316  -1.988  1.00 95.38           O  
ATOM   1630  N   SER A 211      18.141  -5.227  -4.121  1.00 93.75           N  
ATOM   1631  CA  SER A 211      18.062  -4.918  -5.547  1.00 93.75           C  
ATOM   1632  C   SER A 211      17.500  -6.094  -6.336  1.00 93.75           C  
ATOM   1633  CB  SER A 211      19.438  -4.531  -6.090  1.00 93.75           C  
ATOM   1634  O   SER A 211      17.750  -7.254  -5.996  1.00 93.75           O  
ATOM   1635  OG  SER A 211      20.312  -5.645  -6.082  1.00 93.75           O  
ATOM   1636  N   PHE A 212      16.672  -5.840  -7.316  1.00 93.44           N  
ATOM   1637  CA  PHE A 212      16.172  -6.828  -8.266  1.00 93.44           C  
ATOM   1638  C   PHE A 212      16.016  -6.211  -9.648  1.00 93.44           C  
ATOM   1639  CB  PHE A 212      14.836  -7.406  -7.789  1.00 93.44           C  
ATOM   1640  O   PHE A 212      16.094  -4.992  -9.805  1.00 93.44           O  
ATOM   1641  CG  PHE A 212      13.703  -6.418  -7.816  1.00 93.44           C  
ATOM   1642  CD1 PHE A 212      13.508  -5.531  -6.762  1.00 93.44           C  
ATOM   1643  CD2 PHE A 212      12.828  -6.375  -8.898  1.00 93.44           C  
ATOM   1644  CE1 PHE A 212      12.461  -4.617  -6.785  1.00 93.44           C  
ATOM   1645  CE2 PHE A 212      11.781  -5.461  -8.930  1.00 93.44           C  
ATOM   1646  CZ  PHE A 212      11.594  -4.586  -7.871  1.00 93.44           C  
ATOM   1647  N   THR A 213      15.836  -7.105 -10.664  1.00 93.31           N  
ATOM   1648  CA  THR A 213      15.688  -6.625 -12.031  1.00 93.31           C  
ATOM   1649  C   THR A 213      14.367  -7.109 -12.633  1.00 93.31           C  
ATOM   1650  CB  THR A 213      16.859  -7.082 -12.922  1.00 93.31           C  
ATOM   1651  O   THR A 213      13.844  -8.148 -12.234  1.00 93.31           O  
ATOM   1652  CG2 THR A 213      18.188  -6.617 -12.352  1.00 93.31           C  
ATOM   1653  OG1 THR A 213      16.859  -8.516 -13.000  1.00 93.31           O  
ATOM   1654  N   PHE A 214      13.766  -6.316 -13.492  1.00 92.56           N  
ATOM   1655  CA  PHE A 214      12.656  -6.750 -14.336  1.00 92.56           C  
ATOM   1656  C   PHE A 214      12.852  -6.277 -15.766  1.00 92.56           C  
ATOM   1657  CB  PHE A 214      11.328  -6.227 -13.781  1.00 92.56           C  
ATOM   1658  O   PHE A 214      13.586  -5.320 -16.016  1.00 92.56           O  
ATOM   1659  CG  PHE A 214      11.195  -4.727 -13.836  1.00 92.56           C  
ATOM   1660  CD1 PHE A 214      11.594  -3.945 -12.758  1.00 92.56           C  
ATOM   1661  CD2 PHE A 214      10.680  -4.102 -14.961  1.00 92.56           C  
ATOM   1662  CE1 PHE A 214      11.477  -2.559 -12.797  1.00 92.56           C  
ATOM   1663  CE2 PHE A 214      10.555  -2.717 -15.016  1.00 92.56           C  
ATOM   1664  CZ  PHE A 214      10.953  -1.946 -13.930  1.00 92.56           C  
ATOM   1665  N   THR A 215      12.250  -7.062 -16.703  1.00 91.81           N  
ATOM   1666  CA  THR A 215      12.391  -6.762 -18.125  1.00 91.81           C  
ATOM   1667  C   THR A 215      11.039  -6.422 -18.750  1.00 91.81           C  
ATOM   1668  CB  THR A 215      13.016  -7.945 -18.891  1.00 91.81           C  
ATOM   1669  O   THR A 215      10.031  -7.062 -18.438  1.00 91.81           O  
ATOM   1670  CG2 THR A 215      13.266  -7.590 -20.344  1.00 91.81           C  
ATOM   1671  OG1 THR A 215      14.266  -8.289 -18.266  1.00 91.81           O  
ATOM   1672  N   LEU A 216      11.047  -5.328 -19.500  1.00 91.81           N  
ATOM   1673  CA  LEU A 216       9.859  -4.926 -20.250  1.00 91.81           C  
ATOM   1674  C   LEU A 216      10.125  -4.980 -21.750  1.00 91.81           C  
ATOM   1675  CB  LEU A 216       9.422  -3.516 -19.844  1.00 91.81           C  
ATOM   1676  O   LEU A 216      11.242  -4.688 -22.203  1.00 91.81           O  
ATOM   1677  CG  LEU A 216       8.953  -3.340 -18.406  1.00 91.81           C  
ATOM   1678  CD1 LEU A 216       8.750  -1.860 -18.094  1.00 91.81           C  
ATOM   1679  CD2 LEU A 216       7.668  -4.125 -18.156  1.00 91.81           C  
ATOM   1680  N   ASN A 217       9.141  -5.496 -22.469  1.00 91.25           N  
ATOM   1681  CA  ASN A 217       9.172  -5.398 -23.922  1.00 91.25           C  
ATOM   1682  C   ASN A 217       8.703  -4.027 -24.406  1.00 91.25           C  
ATOM   1683  CB  ASN A 217       8.312  -6.500 -24.547  1.00 91.25           C  
ATOM   1684  O   ASN A 217       7.516  -3.711 -24.328  1.00 91.25           O  
ATOM   1685  CG  ASN A 217       8.422  -6.539 -26.062  1.00 91.25           C  
ATOM   1686  ND2 ASN A 217       8.008  -7.648 -26.656  1.00 91.25           N  
ATOM   1687  OD1 ASN A 217       8.883  -5.578 -26.688  1.00 91.25           O  
ATOM   1688  N   ILE A 218       9.695  -3.209 -24.891  1.00 89.81           N  
ATOM   1689  CA  ILE A 218       9.406  -1.860 -25.375  1.00 89.81           C  
ATOM   1690  C   ILE A 218       9.703  -1.768 -26.859  1.00 89.81           C  
ATOM   1691  CB  ILE A 218      10.227  -0.801 -24.594  1.00 89.81           C  
ATOM   1692  O   ILE A 218      10.859  -1.798 -27.281  1.00 89.81           O  
ATOM   1693  CG1 ILE A 218       9.977  -0.932 -23.094  1.00 89.81           C  
ATOM   1694  CG2 ILE A 218       9.883   0.609 -25.094  1.00 89.81           C  
ATOM   1695  CD1 ILE A 218      10.898  -0.075 -22.234  1.00 89.81           C  
ATOM   1696  N   SER A 219       8.570  -1.783 -27.672  1.00 87.88           N  
ATOM   1697  CA  SER A 219       8.664  -1.697 -29.125  1.00 87.88           C  
ATOM   1698  C   SER A 219       9.500  -2.838 -29.703  1.00 87.88           C  
ATOM   1699  CB  SER A 219       9.266  -0.355 -29.547  1.00 87.88           C  
ATOM   1700  O   SER A 219      10.344  -2.621 -30.562  1.00 87.88           O  
ATOM   1701  OG  SER A 219       8.453   0.720 -29.109  1.00 87.88           O  
ATOM   1702  N   GLY A 220       9.344  -4.035 -29.094  1.00 87.38           N  
ATOM   1703  CA  GLY A 220       9.945  -5.215 -29.703  1.00 87.38           C  
ATOM   1704  C   GLY A 220      11.328  -5.520 -29.156  1.00 87.38           C  
ATOM   1705  O   GLY A 220      11.945  -6.520 -29.531  1.00 87.38           O  
ATOM   1706  N   GLN A 221      11.852  -4.656 -28.234  1.00 90.62           N  
ATOM   1707  CA  GLN A 221      13.141  -4.875 -27.594  1.00 90.62           C  
ATOM   1708  C   GLN A 221      12.969  -5.055 -26.078  1.00 90.62           C  
ATOM   1709  CB  GLN A 221      14.094  -3.715 -27.875  1.00 90.62           C  
ATOM   1710  O   GLN A 221      12.234  -4.301 -25.438  1.00 90.62           O  
ATOM   1711  CG  GLN A 221      14.492  -3.600 -29.344  1.00 90.62           C  
ATOM   1712  CD  GLN A 221      15.469  -4.684 -29.766  1.00 90.62           C  
ATOM   1713  NE2 GLN A 221      15.305  -5.172 -31.000  1.00 90.62           N  
ATOM   1714  OE1 GLN A 221      16.344  -5.078 -29.000  1.00 90.62           O  
ATOM   1715  N   LEU A 222      13.734  -6.051 -25.547  1.00 91.06           N  
ATOM   1716  CA  LEU A 222      13.703  -6.277 -24.109  1.00 91.06           C  
ATOM   1717  C   LEU A 222      14.617  -5.297 -23.391  1.00 91.06           C  
ATOM   1718  CB  LEU A 222      14.117  -7.715 -23.781  1.00 91.06           C  
ATOM   1719  O   LEU A 222      15.805  -5.195 -23.703  1.00 91.06           O  
ATOM   1720  CG  LEU A 222      13.203  -8.820 -24.312  1.00 91.06           C  
ATOM   1721  CD1 LEU A 222      13.773 -10.188 -23.969  1.00 91.06           C  
ATOM   1722  CD2 LEU A 222      11.797  -8.664 -23.766  1.00 91.06           C  
ATOM   1723  N   VAL A 223      14.062  -4.500 -22.562  1.00 90.62           N  
ATOM   1724  CA  VAL A 223      14.797  -3.531 -21.750  1.00 90.62           C  
ATOM   1725  C   VAL A 223      14.781  -3.965 -20.281  1.00 90.62           C  
ATOM   1726  CB  VAL A 223      14.203  -2.111 -21.891  1.00 90.62           C  
ATOM   1727  O   VAL A 223      13.711  -4.203 -19.719  1.00 90.62           O  
ATOM   1728  CG1 VAL A 223      14.992  -1.111 -21.047  1.00 90.62           C  
ATOM   1729  CG2 VAL A 223      14.188  -1.685 -23.359  1.00 90.62           C  
ATOM   1730  N   THR A 224      15.969  -4.051 -19.672  1.00 92.25           N  
ATOM   1731  CA  THR A 224      16.109  -4.477 -18.281  1.00 92.25           C  
ATOM   1732  C   THR A 224      16.266  -3.273 -17.359  1.00 92.25           C  
ATOM   1733  CB  THR A 224      17.328  -5.414 -18.109  1.00 92.25           C  
ATOM   1734  O   THR A 224      17.062  -2.371 -17.625  1.00 92.25           O  
ATOM   1735  CG2 THR A 224      17.484  -5.840 -16.656  1.00 92.25           C  
ATOM   1736  OG1 THR A 224      17.141  -6.578 -18.922  1.00 92.25           O  
ATOM   1737  N   TYR A 225      15.500  -3.291 -16.250  1.00 93.25           N  
ATOM   1738  CA  TYR A 225      15.539  -2.256 -15.227  1.00 93.25           C  
ATOM   1739  C   TYR A 225      16.109  -2.801 -13.922  1.00 93.25           C  
ATOM   1740  CB  TYR A 225      14.133  -1.694 -14.977  1.00 93.25           C  
ATOM   1741  O   TYR A 225      15.789  -3.914 -13.508  1.00 93.25           O  
ATOM   1742  CG  TYR A 225      13.602  -0.871 -16.125  1.00 93.25           C  
ATOM   1743  CD1 TYR A 225      13.719   0.518 -16.125  1.00 93.25           C  
ATOM   1744  CD2 TYR A 225      12.977  -1.479 -17.203  1.00 93.25           C  
ATOM   1745  CE1 TYR A 225      13.227   1.281 -17.172  1.00 93.25           C  
ATOM   1746  CE2 TYR A 225      12.484  -0.725 -18.266  1.00 93.25           C  
ATOM   1747  OH  TYR A 225      12.125   1.402 -19.297  1.00 93.25           O  
ATOM   1748  CZ  TYR A 225      12.609   0.652 -18.250  1.00 93.25           C  
ATOM   1749  N   ASP A 226      16.953  -2.020 -13.344  1.00 92.94           N  
ATOM   1750  CA  ASP A 226      17.469  -2.320 -12.016  1.00 92.94           C  
ATOM   1751  C   ASP A 226      16.734  -1.521 -10.945  1.00 92.94           C  
ATOM   1752  CB  ASP A 226      18.984  -2.029 -11.945  1.00 92.94           C  
ATOM   1753  O   ASP A 226      16.609  -0.299 -11.047  1.00 92.94           O  
ATOM   1754  CG  ASP A 226      19.812  -2.992 -12.773  1.00 92.94           C  
ATOM   1755  OD1 ASP A 226      19.594  -4.219 -12.680  1.00 92.94           O  
ATOM   1756  OD2 ASP A 226      20.688  -2.518 -13.531  1.00 92.94           O  
ATOM   1757  N   VAL A 227      16.266  -2.312 -10.008  1.00 95.00           N  
ATOM   1758  CA  VAL A 227      15.500  -1.685  -8.938  1.00 95.00           C  
ATOM   1759  C   VAL A 227      16.266  -1.778  -7.625  1.00 95.00           C  
ATOM   1760  CB  VAL A 227      14.109  -2.330  -8.789  1.00 95.00           C  
ATOM   1761  O   VAL A 227      16.766  -2.850  -7.262  1.00 95.00           O  
ATOM   1762  CG1 VAL A 227      13.289  -1.602  -7.727  1.00 95.00           C  
ATOM   1763  CG2 VAL A 227      13.375  -2.334 -10.133  1.00 95.00           C  
ATOM   1764  N   PHE A 228      16.344  -0.657  -6.938  1.00 95.81           N  
ATOM   1765  CA  PHE A 228      16.969  -0.593  -5.621  1.00 95.81           C  
ATOM   1766  C   PHE A 228      15.992  -0.086  -4.574  1.00 95.81           C  
ATOM   1767  CB  PHE A 228      18.219   0.310  -5.664  1.00 95.81           C  
ATOM   1768  O   PHE A 228      15.430   1.002  -4.719  1.00 95.81           O  
ATOM   1769  CG  PHE A 228      19.250  -0.129  -6.656  1.00 95.81           C  
ATOM   1770  CD1 PHE A 228      20.281  -0.993  -6.281  1.00 95.81           C  
ATOM   1771  CD2 PHE A 228      19.203   0.322  -7.969  1.00 95.81           C  
ATOM   1772  CE1 PHE A 228      21.234  -1.401  -7.199  1.00 95.81           C  
ATOM   1773  CE2 PHE A 228      20.172  -0.081  -8.891  1.00 95.81           C  
ATOM   1774  CZ  PHE A 228      21.188  -0.942  -8.508  1.00 95.81           C  
ATOM   1775  N   VAL A 229      15.812  -0.872  -3.541  1.00 96.94           N  
ATOM   1776  CA  VAL A 229      14.867  -0.546  -2.479  1.00 96.94           C  
ATOM   1777  C   VAL A 229      15.609  -0.371  -1.158  1.00 96.94           C  
ATOM   1778  CB  VAL A 229      13.773  -1.633  -2.336  1.00 96.94           C  
ATOM   1779  O   VAL A 229      16.281  -1.296  -0.687  1.00 96.94           O  
ATOM   1780  CG1 VAL A 229      12.766  -1.244  -1.261  1.00 96.94           C  
ATOM   1781  CG2 VAL A 229      13.078  -1.865  -3.674  1.00 96.94           C  
ATOM   1782  N   ASN A 230      15.484   0.764  -0.548  1.00 95.00           N  
ATOM   1783  CA  ASN A 230      16.281   1.069   0.634  1.00 95.00           C  
ATOM   1784  C   ASN A 230      15.469   0.913   1.915  1.00 95.00           C  
ATOM   1785  CB  ASN A 230      16.859   2.482   0.542  1.00 95.00           C  
ATOM   1786  O   ASN A 230      16.031   0.876   3.012  1.00 95.00           O  
ATOM   1787  CG  ASN A 230      15.820   3.557   0.762  1.00 95.00           C  
ATOM   1788  ND2 ASN A 230      16.266   4.809   0.844  1.00 95.00           N  
ATOM   1789  OD1 ASN A 230      14.625   3.268   0.858  1.00 95.00           O  
ATOM   1790  N   GLN A 231      14.211   0.733   1.837  1.00 94.75           N  
ATOM   1791  CA  GLN A 231      13.305   0.481   2.951  1.00 94.75           C  
ATOM   1792  C   GLN A 231      12.094  -0.333   2.500  1.00 94.75           C  
ATOM   1793  CB  GLN A 231      12.852   1.798   3.580  1.00 94.75           C  
ATOM   1794  O   GLN A 231      11.656  -0.222   1.353  1.00 94.75           O  
ATOM   1795  CG  GLN A 231      12.008   2.664   2.652  1.00 94.75           C  
ATOM   1796  CD  GLN A 231      11.609   3.986   3.283  1.00 94.75           C  
ATOM   1797  NE2 GLN A 231      10.383   4.418   3.027  1.00 94.75           N  
ATOM   1798  OE1 GLN A 231      12.398   4.613   3.996  1.00 94.75           O  
ATOM   1799  N   THR A 232      11.594  -1.196   3.463  1.00 96.81           N  
ATOM   1800  CA  THR A 232      10.391  -1.974   3.188  1.00 96.81           C  
ATOM   1801  C   THR A 232       9.148  -1.081   3.209  1.00 96.81           C  
ATOM   1802  CB  THR A 232      10.219  -3.115   4.207  1.00 96.81           C  
ATOM   1803  O   THR A 232       8.914  -0.357   4.180  1.00 96.81           O  
ATOM   1804  CG2 THR A 232       8.961  -3.930   3.916  1.00 96.81           C  
ATOM   1805  OG1 THR A 232      11.359  -3.980   4.145  1.00 96.81           O  
ATOM   1806  N   PHE A 233       8.367  -1.093   2.152  1.00 97.50           N  
ATOM   1807  CA  PHE A 233       7.148  -0.296   2.090  1.00 97.50           C  
ATOM   1808  C   PHE A 233       6.152  -0.902   1.104  1.00 97.50           C  
ATOM   1809  CB  PHE A 233       7.465   1.148   1.692  1.00 97.50           C  
ATOM   1810  O   PHE A 233       6.527  -1.733   0.273  1.00 97.50           O  
ATOM   1811  CG  PHE A 233       7.906   1.301   0.261  1.00 97.50           C  
ATOM   1812  CD1 PHE A 233       9.227   1.062  -0.104  1.00 97.50           C  
ATOM   1813  CD2 PHE A 233       7.000   1.684  -0.720  1.00 97.50           C  
ATOM   1814  CE1 PHE A 233       9.633   1.202  -1.428  1.00 97.50           C  
ATOM   1815  CE2 PHE A 233       7.402   1.825  -2.045  1.00 97.50           C  
ATOM   1816  CZ  PHE A 233       8.719   1.585  -2.396  1.00 97.50           C  
ATOM   1817  N   ALA A 234       4.887  -0.520   1.261  1.00 98.06           N  
ATOM   1818  CA  ALA A 234       3.830  -0.912   0.333  1.00 98.06           C  
ATOM   1819  C   ALA A 234       3.238   0.306  -0.371  1.00 98.06           C  
ATOM   1820  CB  ALA A 234       2.736  -1.682   1.068  1.00 98.06           C  
ATOM   1821  O   ALA A 234       3.230   1.408   0.183  1.00 98.06           O  
ATOM   1822  N   PHE A 235       2.805   0.137  -1.594  1.00 97.50           N  
ATOM   1823  CA  PHE A 235       2.082   1.187  -2.303  1.00 97.50           C  
ATOM   1824  C   PHE A 235       0.924   0.601  -3.102  1.00 97.50           C  
ATOM   1825  CB  PHE A 235       3.025   1.957  -3.232  1.00 97.50           C  
ATOM   1826  O   PHE A 235       0.905  -0.598  -3.389  1.00 97.50           O  
ATOM   1827  CG  PHE A 235       3.391   1.205  -4.484  1.00 97.50           C  
ATOM   1828  CD1 PHE A 235       4.371   0.220  -4.457  1.00 97.50           C  
ATOM   1829  CD2 PHE A 235       2.756   1.484  -5.688  1.00 97.50           C  
ATOM   1830  CE1 PHE A 235       4.711  -0.477  -5.617  1.00 97.50           C  
ATOM   1831  CE2 PHE A 235       3.090   0.792  -6.848  1.00 97.50           C  
ATOM   1832  CZ  PHE A 235       4.070  -0.187  -6.809  1.00 97.50           C  
ATOM   1833  N   THR A 236      -0.037   1.411  -3.447  1.00 96.00           N  
ATOM   1834  CA  THR A 236      -1.220   0.975  -4.180  1.00 96.00           C  
ATOM   1835  C   THR A 236      -1.347   1.729  -5.500  1.00 96.00           C  
ATOM   1836  CB  THR A 236      -2.500   1.175  -3.348  1.00 96.00           C  
ATOM   1837  O   THR A 236      -0.860   2.854  -5.629  1.00 96.00           O  
ATOM   1838  CG2 THR A 236      -2.486   0.297  -2.100  1.00 96.00           C  
ATOM   1839  OG1 THR A 236      -2.594   2.549  -2.949  1.00 96.00           O  
ATOM   1840  N   TYR A 237      -1.969   1.076  -6.465  1.00 94.06           N  
ATOM   1841  CA  TYR A 237      -2.164   1.673  -7.781  1.00 94.06           C  
ATOM   1842  C   TYR A 237      -3.387   1.082  -8.469  1.00 94.06           C  
ATOM   1843  CB  TYR A 237      -0.922   1.470  -8.656  1.00 94.06           C  
ATOM   1844  O   TYR A 237      -3.803  -0.037  -8.164  1.00 94.06           O  
ATOM   1845  CG  TYR A 237      -0.521   0.023  -8.812  1.00 94.06           C  
ATOM   1846  CD1 TYR A 237       0.328  -0.588  -7.895  1.00 94.06           C  
ATOM   1847  CD2 TYR A 237      -0.991  -0.736  -9.883  1.00 94.06           C  
ATOM   1848  CE1 TYR A 237       0.702  -1.921  -8.031  1.00 94.06           C  
ATOM   1849  CE2 TYR A 237      -0.624  -2.068 -10.031  1.00 94.06           C  
ATOM   1850  OH  TYR A 237       0.588  -3.971  -9.250  1.00 94.06           O  
ATOM   1851  CZ  TYR A 237       0.222  -2.652  -9.102  1.00 94.06           C  
ATOM   1852  N   PRO A 238      -3.980   1.854  -9.375  1.00 92.38           N  
ATOM   1853  CA  PRO A 238      -5.168   1.349 -10.070  1.00 92.38           C  
ATOM   1854  C   PRO A 238      -4.836   0.264 -11.094  1.00 92.38           C  
ATOM   1855  CB  PRO A 238      -5.730   2.594 -10.766  1.00 92.38           C  
ATOM   1856  O   PRO A 238      -3.926   0.436 -11.914  1.00 92.38           O  
ATOM   1857  CG  PRO A 238      -4.555   3.498 -10.938  1.00 92.38           C  
ATOM   1858  CD  PRO A 238      -3.570   3.219  -9.836  1.00 92.38           C  
ATOM   1859  N   VAL A 239      -5.555  -0.852 -11.047  1.00 91.00           N  
ATOM   1860  CA  VAL A 239      -5.363  -1.966 -11.969  1.00 91.00           C  
ATOM   1861  C   VAL A 239      -6.551  -2.059 -12.922  1.00 91.00           C  
ATOM   1862  CB  VAL A 239      -5.176  -3.303 -11.219  1.00 91.00           C  
ATOM   1863  O   VAL A 239      -6.379  -2.334 -14.117  1.00 91.00           O  
ATOM   1864  CG1 VAL A 239      -5.062  -4.465 -12.203  1.00 91.00           C  
ATOM   1865  CG2 VAL A 239      -3.947  -3.238 -10.312  1.00 91.00           C  
ATOM   1866  N   ALA A 240      -7.770  -1.886 -12.414  1.00 87.38           N  
ATOM   1867  CA  ALA A 240      -8.992  -1.914 -13.211  1.00 87.38           C  
ATOM   1868  C   ALA A 240     -10.148  -1.244 -12.469  1.00 87.38           C  
ATOM   1869  CB  ALA A 240      -9.359  -3.352 -13.570  1.00 87.38           C  
ATOM   1870  O   ALA A 240     -10.180  -1.237 -11.234  1.00 87.38           O  
ATOM   1871  N   GLY A 241     -11.062  -0.770 -13.258  1.00 70.75           N  
ATOM   1872  CA  GLY A 241     -12.195  -0.195 -12.562  1.00 70.75           C  
ATOM   1873  C   GLY A 241     -11.883   1.129 -11.891  1.00 70.75           C  
ATOM   1874  O   GLY A 241     -10.758   1.621 -11.977  1.00 70.75           O  
ATOM   1875  N   ASP A 242     -12.781   2.156 -11.984  1.00 62.34           N  
ATOM   1876  CA  ASP A 242     -12.852   3.582 -11.680  1.00 62.34           C  
ATOM   1877  C   ASP A 242     -12.102   3.902 -10.391  1.00 62.34           C  
ATOM   1878  CB  ASP A 242     -14.312   4.039 -11.562  1.00 62.34           C  
ATOM   1879  O   ASP A 242     -12.688   3.908  -9.305  1.00 62.34           O  
ATOM   1880  CG  ASP A 242     -14.453   5.547 -11.516  1.00 62.34           C  
ATOM   1881  OD1 ASP A 242     -13.445   6.266 -11.664  1.00 62.34           O  
ATOM   1882  OD2 ASP A 242     -15.594   6.027 -11.320  1.00 62.34           O  
ATOM   1883  N   PRO A 243     -10.727   4.238 -10.328  1.00 60.03           N  
ATOM   1884  CA  PRO A 243     -10.305   5.059  -9.188  1.00 60.03           C  
ATOM   1885  C   PRO A 243     -10.523   6.551  -9.422  1.00 60.03           C  
ATOM   1886  CB  PRO A 243      -8.820   4.734  -9.047  1.00 60.03           C  
ATOM   1887  O   PRO A 243     -10.406   7.023 -10.555  1.00 60.03           O  
ATOM   1888  CG  PRO A 243      -8.445   4.078 -10.336  1.00 60.03           C  
ATOM   1889  CD  PRO A 243      -9.703   3.701 -11.055  1.00 60.03           C  
ATOM   1890  N   LEU A 244     -11.625   7.160  -8.984  1.00 63.16           N  
ATOM   1891  CA  LEU A 244     -11.812   8.602  -9.102  1.00 63.16           C  
ATOM   1892  C   LEU A 244     -10.477   9.312  -9.297  1.00 63.16           C  
ATOM   1893  CB  LEU A 244     -12.523   9.156  -7.863  1.00 63.16           C  
ATOM   1894  O   LEU A 244      -9.531   9.094  -8.539  1.00 63.16           O  
ATOM   1895  CG  LEU A 244     -13.953   8.672  -7.633  1.00 63.16           C  
ATOM   1896  CD1 LEU A 244     -14.359   8.898  -6.180  1.00 63.16           C  
ATOM   1897  CD2 LEU A 244     -14.914   9.383  -8.578  1.00 63.16           C  
ATOM   1898  N   ILE A 245     -10.141   9.695 -10.562  1.00 66.56           N  
ATOM   1899  CA  ILE A 245      -8.906  10.414 -10.859  1.00 66.56           C  
ATOM   1900  C   ILE A 245      -8.578  11.367  -9.711  1.00 66.56           C  
ATOM   1901  CB  ILE A 245      -9.008  11.195 -12.195  1.00 66.56           C  
ATOM   1902  O   ILE A 245      -9.398  12.195  -9.328  1.00 66.56           O  
ATOM   1903  CG1 ILE A 245      -9.305  10.234 -13.352  1.00 66.56           C  
ATOM   1904  CG2 ILE A 245      -7.730  11.992 -12.453  1.00 66.56           C  
ATOM   1905  CD1 ILE A 245      -9.633  10.930 -14.664  1.00 66.56           C  
ATOM   1906  N   GLY A 246      -7.441  11.000  -9.062  1.00 72.50           N  
ATOM   1907  CA  GLY A 246      -6.926  11.945  -8.086  1.00 72.50           C  
ATOM   1908  C   GLY A 246      -7.469  11.703  -6.688  1.00 72.50           C  
ATOM   1909  O   GLY A 246      -7.273  12.523  -5.789  1.00 72.50           O  
ATOM   1910  N   SER A 247      -8.242  10.641  -6.484  1.00 85.00           N  
ATOM   1911  CA  SER A 247      -8.773  10.273  -5.176  1.00 85.00           C  
ATOM   1912  C   SER A 247      -8.242   8.914  -4.730  1.00 85.00           C  
ATOM   1913  CB  SER A 247     -10.305  10.242  -5.207  1.00 85.00           C  
ATOM   1914  O   SER A 247      -8.023   8.023  -5.559  1.00 85.00           O  
ATOM   1915  OG  SER A 247     -10.820   9.703  -4.004  1.00 85.00           O  
ATOM   1916  N   ALA A 248      -7.980   8.828  -3.453  1.00 89.25           N  
ATOM   1917  CA  ALA A 248      -7.535   7.562  -2.879  1.00 89.25           C  
ATOM   1918  C   ALA A 248      -8.719   6.652  -2.561  1.00 89.25           C  
ATOM   1919  CB  ALA A 248      -6.703   7.812  -1.622  1.00 89.25           C  
ATOM   1920  O   ALA A 248      -8.586   5.703  -1.787  1.00 89.25           O  
ATOM   1921  N   ILE A 249      -9.859   6.973  -3.203  1.00 90.31           N  
ATOM   1922  CA  ILE A 249     -11.086   6.215  -2.961  1.00 90.31           C  
ATOM   1923  C   ILE A 249     -11.242   5.133  -4.027  1.00 90.31           C  
ATOM   1924  CB  ILE A 249     -12.328   7.133  -2.941  1.00 90.31           C  
ATOM   1925  O   ILE A 249     -11.172   5.418  -5.223  1.00 90.31           O  
ATOM   1926  CG1 ILE A 249     -12.219   8.148  -1.797  1.00 90.31           C  
ATOM   1927  CG2 ILE A 249     -13.609   6.309  -2.826  1.00 90.31           C  
ATOM   1928  CD1 ILE A 249     -13.297   9.227  -1.825  1.00 90.31           C  
ATOM   1929  N   ALA A 250     -11.398   3.895  -3.525  1.00 90.12           N  
ATOM   1930  CA  ALA A 250     -11.680   2.766  -4.410  1.00 90.12           C  
ATOM   1931  C   ALA A 250     -13.180   2.475  -4.465  1.00 90.12           C  
ATOM   1932  CB  ALA A 250     -10.922   1.526  -3.951  1.00 90.12           C  
ATOM   1933  O   ALA A 250     -13.758   1.969  -3.496  1.00 90.12           O  
ATOM   1934  N   PRO A 251     -13.844   2.789  -5.582  1.00 88.12           N  
ATOM   1935  CA  PRO A 251     -15.281   2.520  -5.688  1.00 88.12           C  
ATOM   1936  C   PRO A 251     -15.586   1.042  -5.918  1.00 88.12           C  
ATOM   1937  CB  PRO A 251     -15.711   3.365  -6.887  1.00 88.12           C  
ATOM   1938  O   PRO A 251     -14.695   0.274  -6.293  1.00 88.12           O  
ATOM   1939  CG  PRO A 251     -14.492   3.467  -7.738  1.00 88.12           C  
ATOM   1940  CD  PRO A 251     -13.281   3.471  -6.848  1.00 88.12           C  
ATOM   1941  N   ALA A 252     -16.875   0.729  -5.699  1.00 87.00           N  
ATOM   1942  CA  ALA A 252     -17.328  -0.635  -5.957  1.00 87.00           C  
ATOM   1943  C   ALA A 252     -17.016  -1.056  -7.391  1.00 87.00           C  
ATOM   1944  CB  ALA A 252     -18.828  -0.756  -5.676  1.00 87.00           C  
ATOM   1945  O   ALA A 252     -17.219  -0.280  -8.328  1.00 87.00           O  
ATOM   1946  N   GLY A 253     -16.375  -2.270  -7.496  1.00 85.31           N  
ATOM   1947  CA  GLY A 253     -16.125  -2.775  -8.836  1.00 85.31           C  
ATOM   1948  C   GLY A 253     -14.719  -2.451  -9.336  1.00 85.31           C  
ATOM   1949  O   GLY A 253     -14.305  -2.941 -10.383  1.00 85.31           O  
ATOM   1950  N   SER A 254     -13.992  -1.631  -8.602  1.00 89.44           N  
ATOM   1951  CA  SER A 254     -12.617  -1.309  -8.961  1.00 89.44           C  
ATOM   1952  C   SER A 254     -11.648  -2.361  -8.430  1.00 89.44           C  
ATOM   1953  CB  SER A 254     -12.227   0.069  -8.422  1.00 89.44           C  
ATOM   1954  O   SER A 254     -11.961  -3.088  -7.488  1.00 89.44           O  
ATOM   1955  OG  SER A 254     -12.188   0.063  -7.004  1.00 89.44           O  
ATOM   1956  N   VAL A 255     -10.523  -2.465  -9.109  1.00 92.81           N  
ATOM   1957  CA  VAL A 255      -9.445  -3.340  -8.672  1.00 92.81           C  
ATOM   1958  C   VAL A 255      -8.195  -2.514  -8.383  1.00 92.81           C  
ATOM   1959  CB  VAL A 255      -9.133  -4.434  -9.719  1.00 92.81           C  
ATOM   1960  O   VAL A 255      -7.773  -1.702  -9.211  1.00 92.81           O  
ATOM   1961  CG1 VAL A 255      -7.988  -5.328  -9.242  1.00 92.81           C  
ATOM   1962  CG2 VAL A 255     -10.375  -5.266 -10.008  1.00 92.81           C  
ATOM   1963  N   ILE A 256      -7.688  -2.777  -7.160  1.00 94.31           N  
ATOM   1964  CA  ILE A 256      -6.512  -2.031  -6.727  1.00 94.31           C  
ATOM   1965  C   ILE A 256      -5.332  -2.984  -6.543  1.00 94.31           C  
ATOM   1966  CB  ILE A 256      -6.785  -1.260  -5.414  1.00 94.31           C  
ATOM   1967  O   ILE A 256      -5.477  -4.051  -5.938  1.00 94.31           O  
ATOM   1968  CG1 ILE A 256      -8.039  -0.390  -5.559  1.00 94.31           C  
ATOM   1969  CG2 ILE A 256      -5.570  -0.412  -5.023  1.00 94.31           C  
ATOM   1970  CD1 ILE A 256      -7.965   0.618  -6.695  1.00 94.31           C  
ATOM   1971  N   GLY A 257      -4.191  -2.570  -7.160  1.00 95.44           N  
ATOM   1972  CA  GLY A 257      -2.977  -3.340  -6.957  1.00 95.44           C  
ATOM   1973  C   GLY A 257      -2.236  -2.961  -5.688  1.00 95.44           C  
ATOM   1974  O   GLY A 257      -2.102  -1.776  -5.371  1.00 95.44           O  
ATOM   1975  N   VAL A 258      -1.811  -3.965  -4.938  1.00 97.00           N  
ATOM   1976  CA  VAL A 258      -0.982  -3.773  -3.752  1.00 97.00           C  
ATOM   1977  C   VAL A 258       0.373  -4.449  -3.955  1.00 97.00           C  
ATOM   1978  CB  VAL A 258      -1.669  -4.328  -2.484  1.00 97.00           C  
ATOM   1979  O   VAL A 258       0.440  -5.637  -4.273  1.00 97.00           O  
ATOM   1980  CG1 VAL A 258      -0.801  -4.090  -1.251  1.00 97.00           C  
ATOM   1981  CG2 VAL A 258      -3.047  -3.695  -2.305  1.00 97.00           C  
ATOM   1982  N   MET A 259       1.402  -3.645  -3.826  1.00 97.50           N  
ATOM   1983  CA  MET A 259       2.746  -4.203  -3.932  1.00 97.50           C  
ATOM   1984  C   MET A 259       3.568  -3.883  -2.689  1.00 97.50           C  
ATOM   1985  CB  MET A 259       3.455  -3.676  -5.180  1.00 97.50           C  
ATOM   1986  O   MET A 259       3.627  -2.729  -2.260  1.00 97.50           O  
ATOM   1987  CG  MET A 259       4.785  -4.355  -5.465  1.00 97.50           C  
ATOM   1988  SD  MET A 259       5.477  -3.887  -7.098  1.00 97.50           S  
ATOM   1989  CE  MET A 259       6.906  -5.004  -7.172  1.00 97.50           C  
ATOM   1990  N   ILE A 260       4.137  -4.930  -2.096  1.00 97.50           N  
ATOM   1991  CA  ILE A 260       5.059  -4.789  -0.977  1.00 97.50           C  
ATOM   1992  C   ILE A 260       6.496  -4.969  -1.466  1.00 97.50           C  
ATOM   1993  CB  ILE A 260       4.746  -5.801   0.147  1.00 97.50           C  
ATOM   1994  O   ILE A 260       6.840  -6.008  -2.033  1.00 97.50           O  
ATOM   1995  CG1 ILE A 260       3.287  -5.664   0.596  1.00 97.50           C  
ATOM   1996  CG2 ILE A 260       5.703  -5.609   1.328  1.00 97.50           C  
ATOM   1997  CD1 ILE A 260       2.846  -6.723   1.600  1.00 97.50           C  
ATOM   1998  N   LEU A 261       7.301  -3.924  -1.263  1.00 97.88           N  
ATOM   1999  CA  LEU A 261       8.711  -3.996  -1.621  1.00 97.88           C  
ATOM   2000  C   LEU A 261       9.578  -4.172  -0.379  1.00 97.88           C  
ATOM   2001  CB  LEU A 261       9.141  -2.736  -2.381  1.00 97.88           C  
ATOM   2002  O   LEU A 261       9.422  -3.441   0.603  1.00 97.88           O  
ATOM   2003  CG  LEU A 261       8.516  -2.535  -3.764  1.00 97.88           C  
ATOM   2004  CD1 LEU A 261       8.492  -1.054  -4.125  1.00 97.88           C  
ATOM   2005  CD2 LEU A 261       9.273  -3.338  -4.812  1.00 97.88           C  
ATOM   2006  N   PHE A 262      10.492  -5.203  -0.444  1.00 96.81           N  
ATOM   2007  CA  PHE A 262      11.305  -5.512   0.726  1.00 96.81           C  
ATOM   2008  C   PHE A 262      12.633  -4.758   0.676  1.00 96.81           C  
ATOM   2009  CB  PHE A 262      11.562  -7.020   0.824  1.00 96.81           C  
ATOM   2010  O   PHE A 262      13.344  -4.812  -0.329  1.00 96.81           O  
ATOM   2011  CG  PHE A 262      10.312  -7.836   1.008  1.00 96.81           C  
ATOM   2012  CD1 PHE A 262       9.383  -7.500   1.985  1.00 96.81           C  
ATOM   2013  CD2 PHE A 262      10.062  -8.938   0.204  1.00 96.81           C  
ATOM   2014  CE1 PHE A 262       8.227  -8.250   2.158  1.00 96.81           C  
ATOM   2015  CE2 PHE A 262       8.906  -9.703   0.371  1.00 96.81           C  
ATOM   2016  CZ  PHE A 262       7.988  -9.352   1.350  1.00 96.81           C  
ATOM   2017  N   GLY A 263      12.906  -3.953   1.683  1.00 96.00           N  
ATOM   2018  CA  GLY A 263      14.188  -3.289   1.839  1.00 96.00           C  
ATOM   2019  C   GLY A 263      15.266  -4.191   2.408  1.00 96.00           C  
ATOM   2020  O   GLY A 263      15.039  -5.391   2.602  1.00 96.00           O  
ATOM   2021  N   PRO A 264      16.422  -3.684   2.652  1.00 93.12           N  
ATOM   2022  CA  PRO A 264      17.578  -4.477   3.084  1.00 93.12           C  
ATOM   2023  C   PRO A 264      17.344  -5.191   4.410  1.00 93.12           C  
ATOM   2024  CB  PRO A 264      18.703  -3.434   3.221  1.00 93.12           C  
ATOM   2025  O   PRO A 264      17.906  -6.262   4.652  1.00 93.12           O  
ATOM   2026  CG  PRO A 264      17.984  -2.121   3.293  1.00 93.12           C  
ATOM   2027  CD  PRO A 264      16.672  -2.252   2.576  1.00 93.12           C  
ATOM   2028  N   ASP A 265      16.438  -4.688   5.270  1.00 88.94           N  
ATOM   2029  CA  ASP A 265      16.125  -5.301   6.559  1.00 88.94           C  
ATOM   2030  C   ASP A 265      15.352  -6.602   6.379  1.00 88.94           C  
ATOM   2031  CB  ASP A 265      15.344  -4.328   7.438  1.00 88.94           C  
ATOM   2032  O   ASP A 265      15.609  -7.586   7.074  1.00 88.94           O  
ATOM   2033  CG  ASP A 265      16.141  -3.105   7.844  1.00 88.94           C  
ATOM   2034  OD1 ASP A 265      17.391  -3.182   7.887  1.00 88.94           O  
ATOM   2035  OD2 ASP A 265      15.523  -2.057   8.125  1.00 88.94           O  
ATOM   2036  N   LEU A 266      14.453  -6.602   5.465  1.00 91.75           N  
ATOM   2037  CA  LEU A 266      13.609  -7.770   5.227  1.00 91.75           C  
ATOM   2038  C   LEU A 266      14.055  -8.508   3.971  1.00 91.75           C  
ATOM   2039  CB  LEU A 266      12.141  -7.352   5.098  1.00 91.75           C  
ATOM   2040  O   LEU A 266      13.805  -9.711   3.834  1.00 91.75           O  
ATOM   2041  CG  LEU A 266      11.297  -7.434   6.371  1.00 91.75           C  
ATOM   2042  CD1 LEU A 266      11.609  -6.258   7.285  1.00 91.75           C  
ATOM   2043  CD2 LEU A 266       9.812  -7.477   6.023  1.00 91.75           C  
ATOM   2044  N   GLY A 267      14.688  -7.902   3.055  1.00 88.44           N  
ATOM   2045  CA  GLY A 267      15.070  -8.398   1.741  1.00 88.44           C  
ATOM   2046  C   GLY A 267      16.047  -9.562   1.802  1.00 88.44           C  
ATOM   2047  O   GLY A 267      16.109 -10.367   0.868  1.00 88.44           O  
ATOM   2048  N   SER A 268      16.766  -9.719   2.990  1.00 88.31           N  
ATOM   2049  CA  SER A 268      17.750 -10.781   3.174  1.00 88.31           C  
ATOM   2050  C   SER A 268      17.094 -12.047   3.730  1.00 88.31           C  
ATOM   2051  CB  SER A 268      18.859 -10.320   4.109  1.00 88.31           C  
ATOM   2052  O   SER A 268      17.719 -13.102   3.779  1.00 88.31           O  
ATOM   2053  OG  SER A 268      18.344  -9.961   5.375  1.00 88.31           O  
ATOM   2054  N   HIS A 269      15.727 -11.906   4.133  1.00 90.31           N  
ATOM   2055  CA  HIS A 269      14.961 -13.055   4.605  1.00 90.31           C  
ATOM   2056  C   HIS A 269      14.195 -13.711   3.461  1.00 90.31           C  
ATOM   2057  CB  HIS A 269      13.984 -12.625   5.707  1.00 90.31           C  
ATOM   2058  O   HIS A 269      13.633 -13.023   2.604  1.00 90.31           O  
ATOM   2059  CG  HIS A 269      14.664 -12.102   6.934  1.00 90.31           C  
ATOM   2060  CD2 HIS A 269      14.953 -12.695   8.109  1.00 90.31           C  
ATOM   2061  ND1 HIS A 269      15.117 -10.805   7.031  1.00 90.31           N  
ATOM   2062  CE1 HIS A 269      15.664 -10.625   8.219  1.00 90.31           C  
ATOM   2063  NE2 HIS A 269      15.578 -11.758   8.898  1.00 90.31           N  
ATOM   2064  N   VAL A 270      14.250 -15.047   3.381  1.00 87.56           N  
ATOM   2065  CA  VAL A 270      13.453 -15.812   2.430  1.00 87.56           C  
ATOM   2066  C   VAL A 270      12.289 -16.484   3.152  1.00 87.56           C  
ATOM   2067  CB  VAL A 270      14.312 -16.875   1.699  1.00 87.56           C  
ATOM   2068  O   VAL A 270      12.492 -17.219   4.121  1.00 87.56           O  
ATOM   2069  CG1 VAL A 270      13.453 -17.672   0.716  1.00 87.56           C  
ATOM   2070  CG2 VAL A 270      15.484 -16.219   0.977  1.00 87.56           C  
ATOM   2071  N   PHE A 271      11.109 -16.141   2.764  1.00 87.94           N  
ATOM   2072  CA  PHE A 271       9.906 -16.594   3.455  1.00 87.94           C  
ATOM   2073  C   PHE A 271       9.398 -17.906   2.854  1.00 87.94           C  
ATOM   2074  CB  PHE A 271       8.812 -15.531   3.391  1.00 87.94           C  
ATOM   2075  O   PHE A 271       8.211 -18.219   2.957  1.00 87.94           O  
ATOM   2076  CG  PHE A 271       9.242 -14.188   3.906  1.00 87.94           C  
ATOM   2077  CD1 PHE A 271       9.531 -14.000   5.254  1.00 87.94           C  
ATOM   2078  CD2 PHE A 271       9.367 -13.102   3.045  1.00 87.94           C  
ATOM   2079  CE1 PHE A 271       9.938 -12.758   5.734  1.00 87.94           C  
ATOM   2080  CE2 PHE A 271       9.766 -11.859   3.516  1.00 87.94           C  
ATOM   2081  CZ  PHE A 271      10.047 -11.688   4.859  1.00 87.94           C  
ATOM   2082  N   GLN A 272      10.234 -18.812   2.379  1.00 86.12           N  
ATOM   2083  CA  GLN A 272       9.883 -20.094   1.783  1.00 86.12           C  
ATOM   2084  C   GLN A 272       9.586 -21.141   2.857  1.00 86.12           C  
ATOM   2085  CB  GLN A 272      11.008 -20.594   0.871  1.00 86.12           C  
ATOM   2086  O   GLN A 272      10.211 -21.141   3.920  1.00 86.12           O  
ATOM   2087  CG  GLN A 272      11.164 -19.781  -0.407  1.00 86.12           C  
ATOM   2088  CD  GLN A 272      12.133 -20.406  -1.390  1.00 86.12           C  
ATOM   2089  NE2 GLN A 272      12.695 -19.594  -2.271  1.00 86.12           N  
ATOM   2090  OE1 GLN A 272      12.375 -21.625  -1.354  1.00 86.12           O  
ATOM   2091  N   TYR A 273       8.594 -21.922   2.545  1.00 86.38           N  
ATOM   2092  CA  TYR A 273       8.172 -23.016   3.416  1.00 86.38           C  
ATOM   2093  C   TYR A 273       7.668 -22.484   4.750  1.00 86.38           C  
ATOM   2094  CB  TYR A 273       9.328 -24.000   3.648  1.00 86.38           C  
ATOM   2095  O   TYR A 273       7.969 -23.047   5.805  1.00 86.38           O  
ATOM   2096  CG  TYR A 273       9.922 -24.531   2.375  1.00 86.38           C  
ATOM   2097  CD1 TYR A 273       9.180 -25.359   1.527  1.00 86.38           C  
ATOM   2098  CD2 TYR A 273      11.234 -24.234   2.016  1.00 86.38           C  
ATOM   2099  CE1 TYR A 273       9.727 -25.859   0.354  1.00 86.38           C  
ATOM   2100  CE2 TYR A 273      11.797 -24.734   0.844  1.00 86.38           C  
ATOM   2101  OH  TYR A 273      11.578 -26.047  -1.140  1.00 86.38           O  
ATOM   2102  CZ  TYR A 273      11.031 -25.547   0.021  1.00 86.38           C  
ATOM   2103  N   GLN A 274       7.059 -21.406   4.652  1.00 87.69           N  
ATOM   2104  CA  GLN A 274       6.414 -20.781   5.805  1.00 87.69           C  
ATOM   2105  C   GLN A 274       5.195 -19.969   5.383  1.00 87.69           C  
ATOM   2106  CB  GLN A 274       7.406 -19.891   6.559  1.00 87.69           C  
ATOM   2107  O   GLN A 274       5.062 -19.609   4.211  1.00 87.69           O  
ATOM   2108  CG  GLN A 274       7.855 -18.672   5.773  1.00 87.69           C  
ATOM   2109  CD  GLN A 274       8.812 -17.797   6.559  1.00 87.69           C  
ATOM   2110  NE2 GLN A 274       9.203 -16.672   5.965  1.00 87.69           N  
ATOM   2111  OE1 GLN A 274       9.188 -18.109   7.688  1.00 87.69           O  
ATOM   2112  N   THR A 275       4.387 -19.656   6.438  1.00 89.38           N  
ATOM   2113  CA  THR A 275       3.207 -18.828   6.207  1.00 89.38           C  
ATOM   2114  C   THR A 275       3.510 -17.359   6.492  1.00 89.38           C  
ATOM   2115  CB  THR A 275       2.023 -19.297   7.082  1.00 89.38           C  
ATOM   2116  O   THR A 275       4.141 -17.031   7.504  1.00 89.38           O  
ATOM   2117  CG2 THR A 275       0.797 -18.422   6.855  1.00 89.38           C  
ATOM   2118  OG1 THR A 275       1.695 -20.641   6.754  1.00 89.38           O  
ATOM   2119  N   VAL A 276       3.182 -16.547   5.520  1.00 93.44           N  
ATOM   2120  CA  VAL A 276       3.260 -15.102   5.734  1.00 93.44           C  
ATOM   2121  C   VAL A 276       1.854 -14.508   5.789  1.00 93.44           C  
ATOM   2122  CB  VAL A 276       4.086 -14.414   4.625  1.00 93.44           C  
ATOM   2123  O   VAL A 276       0.936 -15.008   5.137  1.00 93.44           O  
ATOM   2124  CG1 VAL A 276       5.516 -14.945   4.602  1.00 93.44           C  
ATOM   2125  CG2 VAL A 276       3.418 -14.602   3.264  1.00 93.44           C  
ATOM   2126  N   THR A 277       1.718 -13.531   6.641  1.00 95.50           N  
ATOM   2127  CA  THR A 277       0.416 -12.898   6.820  1.00 95.50           C  
ATOM   2128  C   THR A 277       0.480 -11.414   6.453  1.00 95.50           C  
ATOM   2129  CB  THR A 277      -0.085 -13.047   8.266  1.00 95.50           C  
ATOM   2130  O   THR A 277       1.394 -10.703   6.879  1.00 95.50           O  
ATOM   2131  CG2 THR A 277      -1.464 -12.414   8.445  1.00 95.50           C  
ATOM   2132  OG1 THR A 277      -0.163 -14.438   8.594  1.00 95.50           O  
ATOM   2133  N   ILE A 278      -0.433 -10.984   5.551  1.00 96.56           N  
ATOM   2134  CA  ILE A 278      -0.614  -9.586   5.184  1.00 96.56           C  
ATOM   2135  C   ILE A 278      -1.995  -9.109   5.629  1.00 96.56           C  
ATOM   2136  CB  ILE A 278      -0.438  -9.375   3.664  1.00 96.56           C  
ATOM   2137  O   ILE A 278      -3.000  -9.773   5.367  1.00 96.56           O  
ATOM   2138  CG1 ILE A 278       0.961  -9.812   3.221  1.00 96.56           C  
ATOM   2139  CG2 ILE A 278      -0.692  -7.910   3.291  1.00 96.56           C  
ATOM   2140  CD1 ILE A 278       1.053 -10.195   1.749  1.00 96.56           C  
ATOM   2141  N   GLN A 279      -2.014  -8.016   6.320  1.00 96.50           N  
ATOM   2142  CA  GLN A 279      -3.279  -7.465   6.797  1.00 96.50           C  
ATOM   2143  C   GLN A 279      -3.477  -6.031   6.312  1.00 96.50           C  
ATOM   2144  CB  GLN A 279      -3.348  -7.516   8.328  1.00 96.50           C  
ATOM   2145  O   GLN A 279      -2.596  -5.188   6.484  1.00 96.50           O  
ATOM   2146  CG  GLN A 279      -4.703  -7.121   8.891  1.00 96.50           C  
ATOM   2147  CD  GLN A 279      -4.762  -7.234  10.406  1.00 96.50           C  
ATOM   2148  NE2 GLN A 279      -5.547  -6.367  11.031  1.00 96.50           N  
ATOM   2149  OE1 GLN A 279      -4.105  -8.094  11.000  1.00 96.50           O  
ATOM   2150  N   ILE A 280      -4.645  -5.773   5.645  1.00 96.50           N  
ATOM   2151  CA  ILE A 280      -5.039  -4.426   5.242  1.00 96.50           C  
ATOM   2152  C   ILE A 280      -6.160  -3.924   6.148  1.00 96.50           C  
ATOM   2153  CB  ILE A 280      -5.484  -4.387   3.762  1.00 96.50           C  
ATOM   2154  O   ILE A 280      -7.230  -4.531   6.215  1.00 96.50           O  
ATOM   2155  CG1 ILE A 280      -4.387  -4.957   2.857  1.00 96.50           C  
ATOM   2156  CG2 ILE A 280      -5.852  -2.957   3.348  1.00 96.50           C  
ATOM   2157  CD1 ILE A 280      -4.777  -5.035   1.387  1.00 96.50           C  
ATOM   2158  N   THR A 281      -5.844  -2.859   6.820  1.00 94.75           N  
ATOM   2159  CA  THR A 281      -6.812  -2.281   7.742  1.00 94.75           C  
ATOM   2160  C   THR A 281      -7.309  -0.934   7.230  1.00 94.75           C  
ATOM   2161  CB  THR A 281      -6.207  -2.105   9.148  1.00 94.75           C  
ATOM   2162  O   THR A 281      -6.633   0.085   7.387  1.00 94.75           O  
ATOM   2163  CG2 THR A 281      -7.270  -1.682  10.156  1.00 94.75           C  
ATOM   2164  OG1 THR A 281      -5.629  -3.348   9.570  1.00 94.75           O  
ATOM   2165  N   PRO A 282      -8.430  -0.938   6.543  1.00 90.62           N  
ATOM   2166  CA  PRO A 282      -8.984   0.332   6.062  1.00 90.62           C  
ATOM   2167  C   PRO A 282      -9.578   1.179   7.184  1.00 90.62           C  
ATOM   2168  CB  PRO A 282     -10.062  -0.106   5.070  1.00 90.62           C  
ATOM   2169  O   PRO A 282      -9.680   0.719   8.320  1.00 90.62           O  
ATOM   2170  CG  PRO A 282     -10.508  -1.445   5.562  1.00 90.62           C  
ATOM   2171  CD  PRO A 282      -9.352  -2.113   6.246  1.00 90.62           C  
ATOM   2172  N   ASN A 283      -9.977   2.414   6.895  1.00 84.69           N  
ATOM   2173  CA  ASN A 283     -10.562   3.338   7.859  1.00 84.69           C  
ATOM   2174  C   ASN A 283     -11.953   2.883   8.305  1.00 84.69           C  
ATOM   2175  CB  ASN A 283     -10.625   4.750   7.277  1.00 84.69           C  
ATOM   2176  O   ASN A 283     -12.398   3.211   9.406  1.00 84.69           O  
ATOM   2177  CG  ASN A 283     -11.578   4.855   6.102  1.00 84.69           C  
ATOM   2178  ND2 ASN A 283     -12.211   6.012   5.953  1.00 84.69           N  
ATOM   2179  OD1 ASN A 283     -11.742   3.904   5.332  1.00 84.69           O  
ATOM   2180  N   VAL A 284     -12.633   2.135   7.395  1.00 83.06           N  
ATOM   2181  CA  VAL A 284     -13.961   1.594   7.656  1.00 83.06           C  
ATOM   2182  C   VAL A 284     -14.016   0.130   7.227  1.00 83.06           C  
ATOM   2183  CB  VAL A 284     -15.055   2.406   6.930  1.00 83.06           C  
ATOM   2184  O   VAL A 284     -13.391  -0.256   6.234  1.00 83.06           O  
ATOM   2185  CG1 VAL A 284     -15.242   3.773   7.586  1.00 83.06           C  
ATOM   2186  CG2 VAL A 284     -14.711   2.561   5.449  1.00 83.06           C  
ATOM   2187  N   GLY A 285     -14.672  -0.686   8.055  1.00 84.31           N  
ATOM   2188  CA  GLY A 285     -14.797  -2.102   7.742  1.00 84.31           C  
ATOM   2189  C   GLY A 285     -13.797  -2.965   8.477  1.00 84.31           C  
ATOM   2190  O   GLY A 285     -12.852  -2.451   9.086  1.00 84.31           O  
ATOM   2191  N   SER A 286     -14.000  -4.285   8.477  1.00 87.00           N  
ATOM   2192  CA  SER A 286     -13.078  -5.242   9.078  1.00 87.00           C  
ATOM   2193  C   SER A 286     -11.820  -5.402   8.234  1.00 87.00           C  
ATOM   2194  CB  SER A 286     -13.758  -6.602   9.258  1.00 87.00           C  
ATOM   2195  O   SER A 286     -11.867  -5.258   7.008  1.00 87.00           O  
ATOM   2196  OG  SER A 286     -12.852  -7.551   9.797  1.00 87.00           O  
ATOM   2197  N   PRO A 287     -10.688  -5.609   8.914  1.00 92.19           N  
ATOM   2198  CA  PRO A 287      -9.430  -5.809   8.180  1.00 92.19           C  
ATOM   2199  C   PRO A 287      -9.484  -7.004   7.230  1.00 92.19           C  
ATOM   2200  CB  PRO A 287      -8.406  -6.039   9.289  1.00 92.19           C  
ATOM   2201  O   PRO A 287     -10.188  -7.980   7.500  1.00 92.19           O  
ATOM   2202  CG  PRO A 287      -9.016  -5.418  10.508  1.00 92.19           C  
ATOM   2203  CD  PRO A 287     -10.508  -5.539  10.406  1.00 92.19           C  
ATOM   2204  N   LEU A 288      -8.914  -6.812   6.125  1.00 94.25           N  
ATOM   2205  CA  LEU A 288      -8.641  -7.945   5.242  1.00 94.25           C  
ATOM   2206  C   LEU A 288      -7.336  -8.633   5.625  1.00 94.25           C  
ATOM   2207  CB  LEU A 288      -8.586  -7.484   3.783  1.00 94.25           C  
ATOM   2208  O   LEU A 288      -6.285  -7.984   5.680  1.00 94.25           O  
ATOM   2209  CG  LEU A 288      -8.141  -8.531   2.758  1.00 94.25           C  
ATOM   2210  CD1 LEU A 288      -9.180  -9.641   2.658  1.00 94.25           C  
ATOM   2211  CD2 LEU A 288      -7.914  -7.883   1.397  1.00 94.25           C  
ATOM   2212  N   THR A 289      -7.426  -9.945   5.965  1.00 94.69           N  
ATOM   2213  CA  THR A 289      -6.238 -10.711   6.312  1.00 94.69           C  
ATOM   2214  C   THR A 289      -5.965 -11.789   5.266  1.00 94.69           C  
ATOM   2215  CB  THR A 289      -6.383 -11.367   7.699  1.00 94.69           C  
ATOM   2216  O   THR A 289      -6.848 -12.586   4.945  1.00 94.69           O  
ATOM   2217  CG2 THR A 289      -5.137 -12.172   8.062  1.00 94.69           C  
ATOM   2218  OG1 THR A 289      -6.582 -10.344   8.688  1.00 94.69           O  
ATOM   2219  N   ILE A 290      -4.762 -11.734   4.695  1.00 93.44           N  
ATOM   2220  CA  ILE A 290      -4.297 -12.727   3.732  1.00 93.44           C  
ATOM   2221  C   ILE A 290      -3.188 -13.570   4.359  1.00 93.44           C  
ATOM   2222  CB  ILE A 290      -3.797 -12.062   2.432  1.00 93.44           C  
ATOM   2223  O   ILE A 290      -2.154 -13.039   4.773  1.00 93.44           O  
ATOM   2224  CG1 ILE A 290      -4.887 -11.164   1.835  1.00 93.44           C  
ATOM   2225  CG2 ILE A 290      -3.346 -13.125   1.423  1.00 93.44           C  
ATOM   2226  CD1 ILE A 290      -4.395 -10.234   0.739  1.00 93.44           C  
ATOM   2227  N   SER A 291      -3.436 -14.859   4.473  1.00 92.25           N  
ATOM   2228  CA  SER A 291      -2.432 -15.789   4.969  1.00 92.25           C  
ATOM   2229  C   SER A 291      -2.049 -16.812   3.900  1.00 92.25           C  
ATOM   2230  CB  SER A 291      -2.943 -16.516   6.215  1.00 92.25           C  
ATOM   2231  O   SER A 291      -2.885 -17.594   3.457  1.00 92.25           O  
ATOM   2232  OG  SER A 291      -3.188 -15.602   7.266  1.00 92.25           O  
ATOM   2233  N   GLU A 292      -0.781 -16.672   3.438  1.00 89.31           N  
ATOM   2234  CA  GLU A 292      -0.344 -17.531   2.338  1.00 89.31           C  
ATOM   2235  C   GLU A 292       0.914 -18.312   2.711  1.00 89.31           C  
ATOM   2236  CB  GLU A 292      -0.093 -16.703   1.077  1.00 89.31           C  
ATOM   2237  O   GLU A 292       1.821 -17.766   3.346  1.00 89.31           O  
ATOM   2238  CG  GLU A 292      -1.333 -15.992   0.549  1.00 89.31           C  
ATOM   2239  CD  GLU A 292      -2.355 -16.938  -0.053  1.00 89.31           C  
ATOM   2240  OE1 GLU A 292      -3.473 -16.500  -0.396  1.00 89.31           O  
ATOM   2241  OE2 GLU A 292      -2.035 -18.141  -0.182  1.00 89.31           O  
ATOM   2242  N   TYR A 293       0.820 -19.609   2.338  1.00 88.25           N  
ATOM   2243  CA  TYR A 293       2.020 -20.422   2.455  1.00 88.25           C  
ATOM   2244  C   TYR A 293       2.938 -20.219   1.255  1.00 88.25           C  
ATOM   2245  CB  TYR A 293       1.649 -21.906   2.584  1.00 88.25           C  
ATOM   2246  O   TYR A 293       2.527 -20.422   0.110  1.00 88.25           O  
ATOM   2247  CG  TYR A 293       2.826 -22.812   2.881  1.00 88.25           C  
ATOM   2248  CD1 TYR A 293       3.467 -23.500   1.861  1.00 88.25           C  
ATOM   2249  CD2 TYR A 293       3.299 -22.953   4.180  1.00 88.25           C  
ATOM   2250  CE1 TYR A 293       4.551 -24.344   2.131  1.00 88.25           C  
ATOM   2251  CE2 TYR A 293       4.383 -23.781   4.461  1.00 88.25           C  
ATOM   2252  OH  TYR A 293       6.074 -25.281   3.703  1.00 88.25           O  
ATOM   2253  CZ  TYR A 293       5.000 -24.469   3.432  1.00 88.25           C  
ATOM   2254  N   VAL A 294       4.145 -19.781   1.522  1.00 86.62           N  
ATOM   2255  CA  VAL A 294       5.074 -19.469   0.444  1.00 86.62           C  
ATOM   2256  C   VAL A 294       5.875 -20.703   0.073  1.00 86.62           C  
ATOM   2257  CB  VAL A 294       6.027 -18.312   0.836  1.00 86.62           C  
ATOM   2258  O   VAL A 294       6.590 -21.266   0.909  1.00 86.62           O  
ATOM   2259  CG1 VAL A 294       7.004 -18.000  -0.300  1.00 86.62           C  
ATOM   2260  CG2 VAL A 294       5.230 -17.062   1.207  1.00 86.62           C  
ATOM   2261  N   TYR A 295       5.527 -21.172  -1.137  1.00 82.38           N  
ATOM   2262  CA  TYR A 295       6.289 -22.281  -1.716  1.00 82.38           C  
ATOM   2263  C   TYR A 295       6.715 -21.953  -3.143  1.00 82.38           C  
ATOM   2264  CB  TYR A 295       5.465 -23.562  -1.698  1.00 82.38           C  
ATOM   2265  O   TYR A 295       5.871 -21.766  -4.023  1.00 82.38           O  
ATOM   2266  CG  TYR A 295       6.188 -24.750  -2.281  1.00 82.38           C  
ATOM   2267  CD1 TYR A 295       5.758 -25.344  -3.467  1.00 82.38           C  
ATOM   2268  CD2 TYR A 295       7.305 -25.297  -1.646  1.00 82.38           C  
ATOM   2269  CE1 TYR A 295       6.418 -26.453  -4.008  1.00 82.38           C  
ATOM   2270  CE2 TYR A 295       7.977 -26.391  -2.178  1.00 82.38           C  
ATOM   2271  OH  TYR A 295       8.188 -28.047  -3.885  1.00 82.38           O  
ATOM   2272  CZ  TYR A 295       7.527 -26.953  -3.355  1.00 82.38           C  
ATOM   2273  N   GLN A 296       8.031 -21.781  -3.387  1.00 75.44           N  
ATOM   2274  CA  GLN A 296       8.555 -21.406  -4.699  1.00 75.44           C  
ATOM   2275  C   GLN A 296       9.320 -22.562  -5.332  1.00 75.44           C  
ATOM   2276  CB  GLN A 296       9.453 -20.172  -4.590  1.00 75.44           C  
ATOM   2277  O   GLN A 296      10.508 -22.766  -5.047  1.00 75.44           O  
ATOM   2278  CG  GLN A 296       9.836 -19.578  -5.938  1.00 75.44           C  
ATOM   2279  CD  GLN A 296      10.617 -18.281  -5.801  1.00 75.44           C  
ATOM   2280  NE2 GLN A 296      10.977 -17.688  -6.934  1.00 75.44           N  
ATOM   2281  OE1 GLN A 296      10.898 -17.828  -4.688  1.00 75.44           O  
ATOM   2282  N   PRO A 297       8.625 -23.406  -6.141  1.00 65.69           N  
ATOM   2283  CA  PRO A 297       9.211 -24.641  -6.656  1.00 65.69           C  
ATOM   2284  C   PRO A 297      10.094 -24.406  -7.883  1.00 65.69           C  
ATOM   2285  CB  PRO A 297       7.992 -25.500  -7.012  1.00 65.69           C  
ATOM   2286  O   PRO A 297      11.078 -25.125  -8.086  1.00 65.69           O  
ATOM   2287  CG  PRO A 297       6.879 -24.516  -7.184  1.00 65.69           C  
ATOM   2288  CD  PRO A 297       7.176 -23.312  -6.344  1.00 65.69           C  
ATOM   2289  N   GLU A 298       9.891 -23.141  -8.672  1.00 72.06           N  
ATOM   2290  CA  GLU A 298      10.664 -22.859  -9.883  1.00 72.06           C  
ATOM   2291  C   GLU A 298      10.414 -21.438 -10.383  1.00 72.06           C  
ATOM   2292  CB  GLU A 298      10.336 -23.875 -10.977  1.00 72.06           C  
ATOM   2293  O   GLU A 298       9.273 -20.969 -10.383  1.00 72.06           O  
ATOM   2294  CG  GLU A 298      10.727 -25.297 -10.625  1.00 72.06           C  
ATOM   2295  CD  GLU A 298      10.445 -26.297 -11.750  1.00 72.06           C  
ATOM   2296  OE1 GLU A 298      10.781 -27.484 -11.594  1.00 72.06           O  
ATOM   2297  OE2 GLU A 298       9.883 -25.859 -12.781  1.00 72.06           O  
ATOM   2298  N   GLY A 299      11.555 -20.594 -10.508  1.00 79.56           N  
ATOM   2299  CA  GLY A 299      11.477 -19.312 -11.164  1.00 79.56           C  
ATOM   2300  C   GLY A 299      11.695 -18.141 -10.219  1.00 79.56           C  
ATOM   2301  O   GLY A 299      11.836 -18.328  -9.008  1.00 79.56           O  
ATOM   2302  N   SER A 300      11.789 -16.969 -10.820  1.00 80.19           N  
ATOM   2303  CA  SER A 300      12.062 -15.711 -10.125  1.00 80.19           C  
ATOM   2304  C   SER A 300      10.789 -15.102  -9.547  1.00 80.19           C  
ATOM   2305  CB  SER A 300      12.734 -14.711 -11.062  1.00 80.19           C  
ATOM   2306  O   SER A 300      10.836 -14.359  -8.570  1.00 80.19           O  
ATOM   2307  OG  SER A 300      12.000 -14.586 -12.273  1.00 80.19           O  
ATOM   2308  N   VAL A 301       9.516 -15.539 -10.016  1.00 81.88           N  
ATOM   2309  CA  VAL A 301       8.203 -15.133  -9.523  1.00 81.88           C  
ATOM   2310  C   VAL A 301       7.312 -16.359  -9.352  1.00 81.88           C  
ATOM   2311  CB  VAL A 301       7.531 -14.117 -10.469  1.00 81.88           C  
ATOM   2312  O   VAL A 301       7.227 -17.203 -10.250  1.00 81.88           O  
ATOM   2313  CG1 VAL A 301       6.160 -13.703  -9.938  1.00 81.88           C  
ATOM   2314  CG2 VAL A 301       8.422 -12.891 -10.656  1.00 81.88           C  
ATOM   2315  N   SER A 302       6.676 -16.484  -8.180  1.00 77.75           N  
ATOM   2316  CA  SER A 302       5.789 -17.609  -7.910  1.00 77.75           C  
ATOM   2317  C   SER A 302       4.418 -17.141  -7.445  1.00 77.75           C  
ATOM   2318  CB  SER A 302       6.402 -18.547  -6.859  1.00 77.75           C  
ATOM   2319  O   SER A 302       4.301 -16.109  -6.773  1.00 77.75           O  
ATOM   2320  OG  SER A 302       7.648 -19.062  -7.305  1.00 77.75           O  
ATOM   2321  N   VAL A 303       3.443 -17.844  -7.930  1.00 79.56           N  
ATOM   2322  CA  VAL A 303       2.092 -17.641  -7.418  1.00 79.56           C  
ATOM   2323  C   VAL A 303       1.921 -18.375  -6.094  1.00 79.56           C  
ATOM   2324  CB  VAL A 303       1.025 -18.109  -8.430  1.00 79.56           C  
ATOM   2325  O   VAL A 303       2.160 -19.578  -6.012  1.00 79.56           O  
ATOM   2326  CG1 VAL A 303      -0.381 -17.891  -7.879  1.00 79.56           C  
ATOM   2327  CG2 VAL A 303       1.198 -17.375  -9.766  1.00 79.56           C  
ATOM   2328  N   ILE A 304       1.639 -17.766  -5.031  1.00 76.50           N  
ATOM   2329  CA  ILE A 304       1.601 -18.391  -3.717  1.00 76.50           C  
ATOM   2330  C   ILE A 304       0.173 -18.375  -3.176  1.00 76.50           C  
ATOM   2331  CB  ILE A 304       2.559 -17.688  -2.729  1.00 76.50           C  
ATOM   2332  O   ILE A 304      -0.109 -18.953  -2.127  1.00 76.50           O  
ATOM   2333  CG1 ILE A 304       2.240 -16.188  -2.646  1.00 76.50           C  
ATOM   2334  CG2 ILE A 304       4.016 -17.922  -3.135  1.00 76.50           C  
ATOM   2335  CD1 ILE A 304       3.033 -15.445  -1.581  1.00 76.50           C  
ATOM   2336  N   GLY A 305      -0.930 -18.359  -4.285  1.00 50.69           N  
ATOM   2337  CA  GLY A 305      -2.359 -18.391  -4.020  1.00 50.69           C  
ATOM   2338  C   GLY A 305      -3.188 -17.781  -5.133  1.00 50.69           C  
ATOM   2339  O   GLY A 305      -2.727 -16.859  -5.828  1.00 50.69           O  
TER    2340      GLY A 305                                                      
ENDMDL                                                                          
END                                                                             
