# Supplementary material for: Towards a molecular picture of the archaeal cell surface
Source: Nat Commun. 2024 Nov 29;15:10401. doi: 10.1038/s41467-024-53986-9 (PMC11607397; doi:10.1038/s41467-024-53986-9)
Supplement: Supplementary file 5 — Supplementary Dataset 1 [file 41467_2024_53986_MOESM5_ESM.zip › Archaellum_Homologues_2024/J5U21_01231_Saccharolobus_shibatae/J5U21_01231_Saccharolobus_shibatae_8965b_unrelaxed_rank_004_alphafold2_ptm_model_2_seed_000.pdb]

MODEL     1                                                                     
ATOM      1  N   MET A   1     -47.562   6.832 101.812  1.00 54.59           N  
ATOM      2  CA  MET A   1     -46.250   6.398 101.312  1.00 54.59           C  
ATOM      3  C   MET A   1     -46.375   5.621 100.000  1.00 54.59           C  
ATOM      4  CB  MET A   1     -45.562   5.543 102.375  1.00 54.59           C  
ATOM      5  O   MET A   1     -45.375   5.137  99.500  1.00 54.59           O  
ATOM      6  CG  MET A   1     -44.469   6.285 103.125  1.00 54.59           C  
ATOM      7  SD  MET A   1     -43.812   5.297 104.562  1.00 54.59           S  
ATOM      8  CE  MET A   1     -42.062   5.809 104.500  1.00 54.59           C  
ATOM      9  N   GLY A   2     -47.375   5.922  99.062  1.00 57.31           N  
ATOM     10  CA  GLY A   2     -47.656   5.004  97.938  1.00 57.31           C  
ATOM     11  C   GLY A   2     -47.844   5.703  96.625  1.00 57.31           C  
ATOM     12  O   GLY A   2     -47.906   5.059  95.562  1.00 57.31           O  
ATOM     13  N   LEU A   3     -47.875   7.066  96.625  1.00 56.59           N  
ATOM     14  CA  LEU A   3     -48.188   7.801  95.438  1.00 56.59           C  
ATOM     15  C   LEU A   3     -46.906   8.266  94.688  1.00 56.59           C  
ATOM     16  CB  LEU A   3     -49.062   9.008  95.750  1.00 56.59           C  
ATOM     17  O   LEU A   3     -46.844   8.289  93.500  1.00 56.59           O  
ATOM     18  CG  LEU A   3     -50.219   9.258  94.750  1.00 56.59           C  
ATOM     19  CD1 LEU A   3     -51.531   8.773  95.375  1.00 56.59           C  
ATOM     20  CD2 LEU A   3     -50.312  10.734  94.375  1.00 56.59           C  
ATOM     21  N   GLN A   4     -45.812   8.391  95.438  1.00 57.72           N  
ATOM     22  CA  GLN A   4     -44.469   8.719  94.938  1.00 57.72           C  
ATOM     23  C   GLN A   4     -43.781   7.480  94.375  1.00 57.72           C  
ATOM     24  CB  GLN A   4     -43.625   9.336  96.062  1.00 57.72           C  
ATOM     25  O   GLN A   4     -43.062   7.566  93.375  1.00 57.72           O  
ATOM     26  CG  GLN A   4     -43.906  10.805  96.312  1.00 57.72           C  
ATOM     27  CD  GLN A   4     -42.812  11.484  97.125  1.00 57.72           C  
ATOM     28  NE2 GLN A   4     -42.875  12.812  97.188  1.00 57.72           N  
ATOM     29  OE1 GLN A   4     -41.969  10.828  97.688  1.00 57.72           O  
ATOM     30  N   LYS A   5     -44.156   6.293  94.750  1.00 58.38           N  
ATOM     31  CA  LYS A   5     -43.656   5.004  94.312  1.00 58.38           C  
ATOM     32  C   LYS A   5     -44.375   4.547  93.062  1.00 58.38           C  
ATOM     33  CB  LYS A   5     -43.812   3.947  95.375  1.00 58.38           C  
ATOM     34  O   LYS A   5     -43.750   3.969  92.125  1.00 58.38           O  
ATOM     35  CG  LYS A   5     -42.594   3.789  96.312  1.00 58.38           C  
ATOM     36  CD  LYS A   5     -42.750   2.637  97.250  1.00 58.38           C  
ATOM     37  CE  LYS A   5     -41.625   2.586  98.250  1.00 58.38           C  
ATOM     38  NZ  LYS A   5     -41.812   1.523  99.312  1.00 58.38           N  
ATOM     39  N   ILE A   6     -45.531   5.035  92.812  1.00 61.62           N  
ATOM     40  CA  ILE A   6     -46.344   4.684  91.688  1.00 61.62           C  
ATOM     41  C   ILE A   6     -46.031   5.590  90.500  1.00 61.62           C  
ATOM     42  CB  ILE A   6     -47.844   4.789  92.000  1.00 61.62           C  
ATOM     43  O   ILE A   6     -45.969   5.133  89.312  1.00 61.62           O  
ATOM     44  CG1 ILE A   6     -48.250   3.697  93.000  1.00 61.62           C  
ATOM     45  CG2 ILE A   6     -48.719   4.699  90.750  1.00 61.62           C  
ATOM     46  CD1 ILE A   6     -49.656   3.840  93.562  1.00 61.62           C  
ATOM     47  N   VAL A   7     -45.688   6.824  90.688  1.00 62.28           N  
ATOM     48  CA  VAL A   7     -45.281   7.812  89.688  1.00 62.28           C  
ATOM     49  C   VAL A   7     -43.844   7.520  89.250  1.00 62.28           C  
ATOM     50  CB  VAL A   7     -45.375   9.250  90.250  1.00 62.28           C  
ATOM     51  O   VAL A   7     -43.531   7.633  88.062  1.00 62.28           O  
ATOM     52  CG1 VAL A   7     -44.750  10.250  89.250  1.00 62.28           C  
ATOM     53  CG2 VAL A   7     -46.812   9.602  90.562  1.00 62.28           C  
ATOM     54  N   LYS A   8     -42.938   7.020  90.000  1.00 60.16           N  
ATOM     55  CA  LYS A   8     -41.594   6.586  89.750  1.00 60.16           C  
ATOM     56  C   LYS A   8     -41.594   5.281  88.938  1.00 60.16           C  
ATOM     57  CB  LYS A   8     -40.781   6.414  91.000  1.00 60.16           C  
ATOM     58  O   LYS A   8     -40.781   5.102  88.000  1.00 60.16           O  
ATOM     59  CG  LYS A   8     -39.500   7.238  91.062  1.00 60.16           C  
ATOM     60  CD  LYS A   8     -38.750   7.008  92.375  1.00 60.16           C  
ATOM     61  CE  LYS A   8     -37.531   7.906  92.438  1.00 60.16           C  
ATOM     62  NZ  LYS A   8     -36.844   7.773  93.812  1.00 60.16           N  
ATOM     63  N   LYS A   9     -42.531   4.422  89.188  1.00 58.81           N  
ATOM     64  CA  LYS A   9     -42.719   3.146  88.500  1.00 58.81           C  
ATOM     65  C   LYS A   9     -43.344   3.355  87.125  1.00 58.81           C  
ATOM     66  CB  LYS A   9     -43.625   2.219  89.312  1.00 58.81           C  
ATOM     67  O   LYS A   9     -42.969   2.660  86.125  1.00 58.81           O  
ATOM     68  CG  LYS A   9     -43.125   0.778  89.375  1.00 58.81           C  
ATOM     69  CD  LYS A   9     -44.062  -0.094  90.188  1.00 58.81           C  
ATOM     70  CE  LYS A   9     -43.500  -1.503  90.375  1.00 58.81           C  
ATOM     71  NZ  LYS A   9     -44.438  -2.381  91.125  1.00 58.81           N  
ATOM     72  N   TYR A  10     -44.156   4.340  86.938  1.00 60.34           N  
ATOM     73  CA  TYR A  10     -44.750   4.703  85.688  1.00 60.34           C  
ATOM     74  C   TYR A  10     -43.781   5.426  84.812  1.00 60.34           C  
ATOM     75  CB  TYR A  10     -46.000   5.582  85.938  1.00 60.34           C  
ATOM     76  O   TYR A  10     -43.719   5.184  83.562  1.00 60.34           O  
ATOM     77  CG  TYR A  10     -47.219   5.105  85.188  1.00 60.34           C  
ATOM     78  CD1 TYR A  10     -47.531   5.578  83.938  1.00 60.34           C  
ATOM     79  CD2 TYR A  10     -48.094   4.180  85.812  1.00 60.34           C  
ATOM     80  CE1 TYR A  10     -48.688   5.141  83.250  1.00 60.34           C  
ATOM     81  CE2 TYR A  10     -49.219   3.736  85.125  1.00 60.34           C  
ATOM     82  OH  TYR A  10     -50.625   3.787  83.188  1.00 60.34           O  
ATOM     83  CZ  TYR A  10     -49.500   4.223  83.875  1.00 60.34           C  
ATOM     84  N   ASN A  11     -42.938   6.340  85.250  1.00 60.12           N  
ATOM     85  CA  ASN A  11     -41.844   7.047  84.562  1.00 60.12           C  
ATOM     86  C   ASN A  11     -40.719   6.098  84.188  1.00 60.12           C  
ATOM     87  CB  ASN A  11     -41.312   8.180  85.438  1.00 60.12           C  
ATOM     88  O   ASN A  11     -40.094   6.281  83.125  1.00 60.12           O  
ATOM     89  CG  ASN A  11     -41.844   9.539  85.062  1.00 60.12           C  
ATOM     90  ND2 ASN A  11     -41.500  10.562  85.812  1.00 60.12           N  
ATOM     91  OD1 ASN A  11     -42.594   9.656  84.062  1.00 60.12           O  
ATOM     92  N   LYS A  12     -40.406   5.020  84.812  1.00 60.25           N  
ATOM     93  CA  LYS A  12     -39.469   3.924  84.562  1.00 60.25           C  
ATOM     94  C   LYS A  12     -40.000   3.029  83.438  1.00 60.25           C  
ATOM     95  CB  LYS A  12     -39.219   3.094  85.812  1.00 60.25           C  
ATOM     96  O   LYS A  12     -39.250   2.584  82.562  1.00 60.25           O  
ATOM     97  CG  LYS A  12     -38.000   2.193  85.750  1.00 60.25           C  
ATOM     98  CD  LYS A  12     -37.750   1.447  87.062  1.00 60.25           C  
ATOM     99  CE  LYS A  12     -36.562   0.532  86.938  1.00 60.25           C  
ATOM    100  NZ  LYS A  12     -36.281  -0.173  88.250  1.00 60.25           N  
ATOM    101  N   LYS A  13     -41.375   2.824  83.438  1.00 59.25           N  
ATOM    102  CA  LYS A  13     -42.031   2.025  82.438  1.00 59.25           C  
ATOM    103  C   LYS A  13     -42.125   2.787  81.062  1.00 59.25           C  
ATOM    104  CB  LYS A  13     -43.438   1.610  82.875  1.00 59.25           C  
ATOM    105  O   LYS A  13     -42.000   2.197  80.000  1.00 59.25           O  
ATOM    106  CG  LYS A  13     -43.562   0.134  83.188  1.00 59.25           C  
ATOM    107  CD  LYS A  13     -45.000  -0.263  83.438  1.00 59.25           C  
ATOM    108  CE  LYS A  13     -45.125  -1.715  83.875  1.00 59.25           C  
ATOM    109  NZ  LYS A  13     -46.562  -2.125  84.062  1.00 59.25           N  
ATOM    110  N   MET A  14     -42.312   4.133  81.125  1.00 59.09           N  
ATOM    111  CA  MET A  14     -42.375   5.023  80.000  1.00 59.09           C  
ATOM    112  C   MET A  14     -41.000   5.297  79.438  1.00 59.09           C  
ATOM    113  CB  MET A  14     -43.062   6.340  80.375  1.00 59.09           C  
ATOM    114  O   MET A  14     -40.812   5.508  78.250  1.00 59.09           O  
ATOM    115  CG  MET A  14     -44.594   6.250  80.375  1.00 59.09           C  
ATOM    116  SD  MET A  14     -45.312   6.066  78.750  1.00 59.09           S  
ATOM    117  CE  MET A  14     -46.938   6.859  79.000  1.00 59.09           C  
ATOM    118  N   LYS A  15     -39.844   5.375  80.250  1.00 58.88           N  
ATOM    119  CA  LYS A  15     -38.438   5.500  79.875  1.00 58.88           C  
ATOM    120  C   LYS A  15     -37.938   4.238  79.188  1.00 58.88           C  
ATOM    121  CB  LYS A  15     -37.594   5.797  81.125  1.00 58.88           C  
ATOM    122  O   LYS A  15     -37.094   4.305  78.250  1.00 58.88           O  
ATOM    123  CG  LYS A  15     -37.281   7.273  81.312  1.00 58.88           C  
ATOM    124  CD  LYS A  15     -36.312   7.488  82.438  1.00 58.88           C  
ATOM    125  CE  LYS A  15     -36.062   8.969  82.688  1.00 58.88           C  
ATOM    126  NZ  LYS A  15     -35.000   9.188  83.750  1.00 58.88           N  
ATOM    127  N   ARG A  16     -38.469   3.029  79.438  1.00 61.00           N  
ATOM    128  CA  ARG A  16     -38.125   1.740  78.812  1.00 61.00           C  
ATOM    129  C   ARG A  16     -38.812   1.552  77.500  1.00 61.00           C  
ATOM    130  CB  ARG A  16     -38.500   0.597  79.750  1.00 61.00           C  
ATOM    131  O   ARG A  16     -38.250   0.918  76.562  1.00 61.00           O  
ATOM    132  CG  ARG A  16     -37.375   0.135  80.688  1.00 61.00           C  
ATOM    133  CD  ARG A  16     -37.844  -0.968  81.625  1.00 61.00           C  
ATOM    134  NE  ARG A  16     -37.750  -2.283  81.000  1.00 61.00           N  
ATOM    135  NH1 ARG A  16     -37.250  -3.414  82.938  1.00 61.00           N  
ATOM    136  NH2 ARG A  16     -37.438  -4.559  81.000  1.00 61.00           N  
ATOM    137  CZ  ARG A  16     -37.469  -3.416  81.625  1.00 61.00           C  
ATOM    138  N   LYS A  17     -40.000   2.246  77.312  1.00 60.28           N  
ATOM    139  CA  LYS A  17     -40.719   2.180  76.062  1.00 60.28           C  
ATOM    140  C   LYS A  17     -40.062   3.055  75.000  1.00 60.28           C  
ATOM    141  CB  LYS A  17     -42.188   2.600  76.250  1.00 60.28           C  
ATOM    142  O   LYS A  17     -40.062   2.711  73.812  1.00 60.28           O  
ATOM    143  CG  LYS A  17     -43.062   1.515  76.875  1.00 60.28           C  
ATOM    144  CD  LYS A  17     -44.531   1.916  76.812  1.00 60.28           C  
ATOM    145  CE  LYS A  17     -45.438   0.782  77.312  1.00 60.28           C  
ATOM    146  NZ  LYS A  17     -46.875   1.156  77.250  1.00 60.28           N  
ATOM    147  N   GLY A  18     -39.375   4.223  75.250  1.00 62.53           N  
ATOM    148  CA  GLY A  18     -38.594   5.098  74.375  1.00 62.53           C  
ATOM    149  C   GLY A  18     -37.250   4.535  74.000  1.00 62.53           C  
ATOM    150  O   GLY A  18     -36.750   4.777  72.938  1.00 62.53           O  
ATOM    151  N   LEU A  19     -36.656   3.605  74.875  1.00 67.94           N  
ATOM    152  CA  LEU A  19     -35.375   2.932  74.688  1.00 67.94           C  
ATOM    153  C   LEU A  19     -35.500   1.771  73.688  1.00 67.94           C  
ATOM    154  CB  LEU A  19     -34.844   2.426  76.000  1.00 67.94           C  
ATOM    155  O   LEU A  19     -34.594   1.515  72.938  1.00 67.94           O  
ATOM    156  CG  LEU A  19     -33.344   2.191  76.125  1.00 67.94           C  
ATOM    157  CD1 LEU A  19     -32.625   3.502  76.438  1.00 67.94           C  
ATOM    158  CD2 LEU A  19     -33.031   1.146  77.188  1.00 67.94           C  
ATOM    159  N   ALA A  20     -36.656   1.102  73.688  1.00 73.56           N  
ATOM    160  CA  ALA A  20     -36.938   0.036  72.688  1.00 73.56           C  
ATOM    161  C   ALA A  20     -37.188   0.606  71.312  1.00 73.56           C  
ATOM    162  CB  ALA A  20     -38.125  -0.792  73.188  1.00 73.56           C  
ATOM    163  O   ALA A  20     -36.844  -0.016  70.312  1.00 73.56           O  
ATOM    164  N   GLY A  21     -37.750   1.837  71.125  1.00 79.94           N  
ATOM    165  CA  GLY A  21     -37.969   2.559  69.938  1.00 79.94           C  
ATOM    166  C   GLY A  21     -36.688   3.051  69.250  1.00 79.94           C  
ATOM    167  O   GLY A  21     -36.531   2.986  68.062  1.00 79.94           O  
ATOM    168  N   LEU A  22     -35.812   3.475  70.188  1.00 82.94           N  
ATOM    169  CA  LEU A  22     -34.500   3.934  69.688  1.00 82.94           C  
ATOM    170  C   LEU A  22     -33.656   2.768  69.188  1.00 82.94           C  
ATOM    171  CB  LEU A  22     -33.781   4.652  70.875  1.00 82.94           C  
ATOM    172  O   LEU A  22     -32.938   2.908  68.250  1.00 82.94           O  
ATOM    173  CG  LEU A  22     -32.250   4.535  70.875  1.00 82.94           C  
ATOM    174  CD1 LEU A  22     -31.625   5.727  71.562  1.00 82.94           C  
ATOM    175  CD2 LEU A  22     -31.812   3.223  71.500  1.00 82.94           C  
ATOM    176  N   ASP A  23     -33.719   1.575  69.750  1.00 85.19           N  
ATOM    177  CA  ASP A  23     -33.031   0.361  69.375  1.00 85.19           C  
ATOM    178  C   ASP A  23     -33.500  -0.141  68.000  1.00 85.19           C  
ATOM    179  CB  ASP A  23     -33.219  -0.731  70.438  1.00 85.19           C  
ATOM    180  O   ASP A  23     -32.688  -0.521  67.188  1.00 85.19           O  
ATOM    181  CG  ASP A  23     -32.125  -0.711  71.500  1.00 85.19           C  
ATOM    182  OD1 ASP A  23     -31.188   0.108  71.375  1.00 85.19           O  
ATOM    183  OD2 ASP A  23     -32.188  -1.525  72.438  1.00 85.19           O  
ATOM    184  N   THR A  24     -34.812  -0.032  67.812  1.00 87.62           N  
ATOM    185  CA  THR A  24     -35.375  -0.452  66.562  1.00 87.62           C  
ATOM    186  C   THR A  24     -35.031   0.545  65.438  1.00 87.62           C  
ATOM    187  CB  THR A  24     -36.906  -0.606  66.688  1.00 87.62           C  
ATOM    188  O   THR A  24     -34.812   0.156  64.312  1.00 87.62           O  
ATOM    189  CG2 THR A  24     -37.312  -2.074  66.750  1.00 87.62           C  
ATOM    190  OG1 THR A  24     -37.375   0.091  67.812  1.00 87.62           O  
ATOM    191  N   ALA A  25     -34.938   1.875  65.750  1.00 89.31           N  
ATOM    192  CA  ALA A  25     -34.594   2.924  64.812  1.00 89.31           C  
ATOM    193  C   ALA A  25     -33.156   2.756  64.312  1.00 89.31           C  
ATOM    194  CB  ALA A  25     -34.781   4.301  65.438  1.00 89.31           C  
ATOM    195  O   ALA A  25     -32.875   2.930  63.125  1.00 89.31           O  
ATOM    196  N   ILE A  26     -32.250   2.393  65.250  1.00 91.12           N  
ATOM    197  CA  ILE A  26     -30.859   2.197  64.875  1.00 91.12           C  
ATOM    198  C   ILE A  26     -30.734   0.989  63.938  1.00 91.12           C  
ATOM    199  CB  ILE A  26     -29.969   2.012  66.125  1.00 91.12           C  
ATOM    200  O   ILE A  26     -29.984   1.023  62.969  1.00 91.12           O  
ATOM    201  CG1 ILE A  26     -29.906   3.314  66.938  1.00 91.12           C  
ATOM    202  CG2 ILE A  26     -28.578   1.544  65.750  1.00 91.12           C  
ATOM    203  CD1 ILE A  26     -29.234   3.170  68.312  1.00 91.12           C  
ATOM    204  N   ILE A  27     -31.438  -0.092  64.188  1.00 92.31           N  
ATOM    205  CA  ILE A  27     -31.453  -1.283  63.344  1.00 92.31           C  
ATOM    206  C   ILE A  27     -32.000  -0.933  61.969  1.00 92.31           C  
ATOM    207  CB  ILE A  27     -32.281  -2.418  64.000  1.00 92.31           C  
ATOM    208  O   ILE A  27     -31.500  -1.397  60.938  1.00 92.31           O  
ATOM    209  CG1 ILE A  27     -31.641  -2.875  65.312  1.00 92.31           C  
ATOM    210  CG2 ILE A  27     -32.438  -3.590  63.031  1.00 92.31           C  
ATOM    211  CD1 ILE A  27     -32.500  -3.820  66.125  1.00 92.31           C  
ATOM    212  N   LEU A  28     -33.031  -0.101  61.938  1.00 92.69           N  
ATOM    213  CA  LEU A  28     -33.625   0.336  60.688  1.00 92.69           C  
ATOM    214  C   LEU A  28     -32.656   1.138  59.844  1.00 92.69           C  
ATOM    215  CB  LEU A  28     -34.875   1.177  60.969  1.00 92.69           C  
ATOM    216  O   LEU A  28     -32.531   0.920  58.656  1.00 92.69           O  
ATOM    217  CG  LEU A  28     -35.688   1.612  59.750  1.00 92.69           C  
ATOM    218  CD1 LEU A  28     -36.375   0.405  59.094  1.00 92.69           C  
ATOM    219  CD2 LEU A  28     -36.750   2.656  60.125  1.00 92.69           C  
ATOM    220  N   ILE A  29     -31.891   2.070  60.438  1.00 93.31           N  
ATOM    221  CA  ILE A  29     -30.906   2.885  59.719  1.00 93.31           C  
ATOM    222  C   ILE A  29     -29.797   1.991  59.188  1.00 93.31           C  
ATOM    223  CB  ILE A  29     -30.312   3.967  60.656  1.00 93.31           C  
ATOM    224  O   ILE A  29     -29.328   2.184  58.062  1.00 93.31           O  
ATOM    225  CG1 ILE A  29     -31.375   5.012  61.000  1.00 93.31           C  
ATOM    226  CG2 ILE A  29     -29.078   4.625  60.000  1.00 93.31           C  
ATOM    227  CD1 ILE A  29     -30.938   6.004  62.094  1.00 93.31           C  
ATOM    228  N   ALA A  30     -29.359   1.033  60.062  1.00 95.31           N  
ATOM    229  CA  ALA A  30     -28.312   0.096  59.625  1.00 95.31           C  
ATOM    230  C   ALA A  30     -28.766  -0.715  58.438  1.00 95.31           C  
ATOM    231  CB  ALA A  30     -27.938  -0.836  60.781  1.00 95.31           C  
ATOM    232  O   ALA A  30     -27.984  -0.941  57.500  1.00 95.31           O  
ATOM    233  N   PHE A  31     -29.984  -1.114  58.344  1.00 95.12           N  
ATOM    234  CA  PHE A  31     -30.516  -1.890  57.219  1.00 95.12           C  
ATOM    235  C   PHE A  31     -30.594  -1.043  55.969  1.00 95.12           C  
ATOM    236  CB  PHE A  31     -31.906  -2.436  57.562  1.00 95.12           C  
ATOM    237  O   PHE A  31     -30.234  -1.506  54.875  1.00 95.12           O  
ATOM    238  CG  PHE A  31     -32.188  -3.807  57.031  1.00 95.12           C  
ATOM    239  CD1 PHE A  31     -32.875  -3.961  55.812  1.00 95.12           C  
ATOM    240  CD2 PHE A  31     -31.734  -4.941  57.688  1.00 95.12           C  
ATOM    241  CE1 PHE A  31     -33.125  -5.227  55.312  1.00 95.12           C  
ATOM    242  CE2 PHE A  31     -31.969  -6.211  57.156  1.00 95.12           C  
ATOM    243  CZ  PHE A  31     -32.688  -6.352  55.969  1.00 95.12           C  
ATOM    244  N   ILE A  32     -30.984   0.161  56.156  1.00 96.44           N  
ATOM    245  CA  ILE A  32     -31.109   1.069  55.031  1.00 96.44           C  
ATOM    246  C   ILE A  32     -29.734   1.374  54.438  1.00 96.44           C  
ATOM    247  CB  ILE A  32     -31.828   2.379  55.438  1.00 96.44           C  
ATOM    248  O   ILE A  32     -29.547   1.394  53.219  1.00 96.44           O  
ATOM    249  CG1 ILE A  32     -33.312   2.109  55.750  1.00 96.44           C  
ATOM    250  CG2 ILE A  32     -31.688   3.434  54.312  1.00 96.44           C  
ATOM    251  CD1 ILE A  32     -34.031   3.303  56.344  1.00 96.44           C  
ATOM    252  N   ILE A  33     -28.797   1.557  55.281  1.00 97.00           N  
ATOM    253  CA  ILE A  33     -27.438   1.872  54.844  1.00 97.00           C  
ATOM    254  C   ILE A  33     -26.859   0.687  54.094  1.00 97.00           C  
ATOM    255  CB  ILE A  33     -26.531   2.240  56.031  1.00 97.00           C  
ATOM    256  O   ILE A  33     -26.266   0.860  53.031  1.00 97.00           O  
ATOM    257  CG1 ILE A  33     -26.984   3.562  56.688  1.00 97.00           C  
ATOM    258  CG2 ILE A  33     -25.062   2.320  55.594  1.00 97.00           C  
ATOM    259  CD1 ILE A  33     -26.219   3.936  57.938  1.00 97.00           C  
ATOM    260  N   THR A  34     -27.047  -0.537  54.688  1.00 96.50           N  
ATOM    261  CA  THR A  34     -26.562  -1.744  54.031  1.00 96.50           C  
ATOM    262  C   THR A  34     -27.203  -1.913  52.656  1.00 96.50           C  
ATOM    263  CB  THR A  34     -26.828  -2.994  54.875  1.00 96.50           C  
ATOM    264  O   THR A  34     -26.531  -2.271  51.688  1.00 96.50           O  
ATOM    265  CG2 THR A  34     -26.047  -2.947  56.188  1.00 96.50           C  
ATOM    266  OG1 THR A  34     -28.234  -3.066  55.188  1.00 96.50           O  
ATOM    267  N   ALA A  35     -28.531  -1.671  52.625  1.00 97.31           N  
ATOM    268  CA  ALA A  35     -29.266  -1.768  51.344  1.00 97.31           C  
ATOM    269  C   ALA A  35     -28.734  -0.750  50.344  1.00 97.31           C  
ATOM    270  CB  ALA A  35     -30.750  -1.568  51.594  1.00 97.31           C  
ATOM    271  O   ALA A  35     -28.562  -1.071  49.156  1.00 97.31           O  
ATOM    272  N   SER A  36     -28.484   0.503  50.781  1.00 96.19           N  
ATOM    273  CA  SER A  36     -27.984   1.574  49.938  1.00 96.19           C  
ATOM    274  C   SER A  36     -26.609   1.236  49.375  1.00 96.19           C  
ATOM    275  CB  SER A  36     -27.922   2.893  50.719  1.00 96.19           C  
ATOM    276  O   SER A  36     -26.344   1.444  48.188  1.00 96.19           O  
ATOM    277  OG  SER A  36     -29.219   3.316  51.094  1.00 96.19           O  
ATOM    278  N   VAL A  37     -25.734   0.693  50.156  1.00 97.06           N  
ATOM    279  CA  VAL A  37     -24.375   0.342  49.719  1.00 97.06           C  
ATOM    280  C   VAL A  37     -24.453  -0.792  48.688  1.00 97.06           C  
ATOM    281  CB  VAL A  37     -23.484  -0.065  50.906  1.00 97.06           C  
ATOM    282  O   VAL A  37     -23.750  -0.760  47.688  1.00 97.06           O  
ATOM    283  CG1 VAL A  37     -22.141  -0.605  50.438  1.00 97.06           C  
ATOM    284  CG2 VAL A  37     -23.281   1.121  51.844  1.00 97.06           C  
ATOM    285  N   LEU A  38     -25.297  -1.740  49.000  1.00 94.50           N  
ATOM    286  CA  LEU A  38     -25.453  -2.861  48.094  1.00 94.50           C  
ATOM    287  C   LEU A  38     -26.000  -2.389  46.719  1.00 94.50           C  
ATOM    288  CB  LEU A  38     -26.391  -3.916  48.688  1.00 94.50           C  
ATOM    289  O   LEU A  38     -25.562  -2.854  45.688  1.00 94.50           O  
ATOM    290  CG  LEU A  38     -25.812  -4.762  49.812  1.00 94.50           C  
ATOM    291  CD1 LEU A  38     -26.922  -5.578  50.469  1.00 94.50           C  
ATOM    292  CD2 LEU A  38     -24.703  -5.672  49.312  1.00 94.50           C  
ATOM    293  N   ALA A  39     -26.953  -1.441  46.781  1.00 96.44           N  
ATOM    294  CA  ALA A  39     -27.516  -0.865  45.562  1.00 96.44           C  
ATOM    295  C   ALA A  39     -26.453  -0.091  44.781  1.00 96.44           C  
ATOM    296  CB  ALA A  39     -28.688   0.045  45.906  1.00 96.44           C  
ATOM    297  O   ALA A  39     -26.391  -0.184  43.531  1.00 96.44           O  
ATOM    298  N   TYR A  40     -25.688   0.668  45.500  1.00 95.50           N  
ATOM    299  CA  TYR A  40     -24.609   1.428  44.875  1.00 95.50           C  
ATOM    300  C   TYR A  40     -23.656   0.504  44.156  1.00 95.50           C  
ATOM    301  CB  TYR A  40     -23.844   2.248  45.938  1.00 95.50           C  
ATOM    302  O   TYR A  40     -23.281   0.771  43.000  1.00 95.50           O  
ATOM    303  CG  TYR A  40     -22.656   2.988  45.375  1.00 95.50           C  
ATOM    304  CD1 TYR A  40     -21.359   2.494  45.531  1.00 95.50           C  
ATOM    305  CD2 TYR A  40     -22.828   4.184  44.688  1.00 95.50           C  
ATOM    306  CE1 TYR A  40     -20.266   3.174  45.031  1.00 95.50           C  
ATOM    307  CE2 TYR A  40     -21.734   4.871  44.156  1.00 95.50           C  
ATOM    308  OH  TYR A  40     -19.375   5.035  43.812  1.00 95.50           O  
ATOM    309  CZ  TYR A  40     -20.453   4.359  44.344  1.00 95.50           C  
ATOM    310  N   VAL A  41     -23.250  -0.562  44.750  1.00 95.25           N  
ATOM    311  CA  VAL A  41     -22.328  -1.525  44.188  1.00 95.25           C  
ATOM    312  C   VAL A  41     -22.953  -2.164  42.938  1.00 95.25           C  
ATOM    313  CB  VAL A  41     -21.922  -2.617  45.188  1.00 95.25           C  
ATOM    314  O   VAL A  41     -22.312  -2.291  41.906  1.00 95.25           O  
ATOM    315  CG1 VAL A  41     -21.078  -3.703  44.500  1.00 95.25           C  
ATOM    316  CG2 VAL A  41     -21.141  -1.999  46.344  1.00 95.25           C  
ATOM    317  N   ALA A  42     -24.234  -2.564  43.094  1.00 94.94           N  
ATOM    318  CA  ALA A  42     -24.938  -3.209  42.000  1.00 94.94           C  
ATOM    319  C   ALA A  42     -25.047  -2.281  40.812  1.00 94.94           C  
ATOM    320  CB  ALA A  42     -26.328  -3.650  42.469  1.00 94.94           C  
ATOM    321  O   ALA A  42     -24.828  -2.703  39.656  1.00 94.94           O  
ATOM    322  N   ILE A  43     -25.328  -1.095  41.000  1.00 96.12           N  
ATOM    323  CA  ILE A  43     -25.469  -0.120  39.938  1.00 96.12           C  
ATOM    324  C   ILE A  43     -24.125   0.101  39.250  1.00 96.12           C  
ATOM    325  CB  ILE A  43     -26.031   1.221  40.438  1.00 96.12           C  
ATOM    326  O   ILE A  43     -24.047   0.118  38.000  1.00 96.12           O  
ATOM    327  CG1 ILE A  43     -27.500   1.056  40.875  1.00 96.12           C  
ATOM    328  CG2 ILE A  43     -25.906   2.316  39.375  1.00 96.12           C  
ATOM    329  CD1 ILE A  43     -28.078   2.277  41.594  1.00 96.12           C  
ATOM    330  N   ASN A  44     -23.125   0.284  40.062  1.00 92.81           N  
ATOM    331  CA  ASN A  44     -21.797   0.542  39.500  1.00 92.81           C  
ATOM    332  C   ASN A  44     -21.281  -0.656  38.719  1.00 92.81           C  
ATOM    333  CB  ASN A  44     -20.812   0.916  40.625  1.00 92.81           C  
ATOM    334  O   ASN A  44     -20.672  -0.491  37.656  1.00 92.81           O  
ATOM    335  CG  ASN A  44     -20.984   2.346  41.094  1.00 92.81           C  
ATOM    336  ND2 ASN A  44     -20.609   2.607  42.344  1.00 92.81           N  
ATOM    337  OD1 ASN A  44     -21.453   3.209  40.344  1.00 92.81           O  
ATOM    338  N   MET A  45     -21.484  -1.787  39.281  1.00 94.25           N  
ATOM    339  CA  MET A  45     -21.125  -3.004  38.562  1.00 94.25           C  
ATOM    340  C   MET A  45     -21.938  -3.145  37.281  1.00 94.25           C  
ATOM    341  CB  MET A  45     -21.312  -4.234  39.438  1.00 94.25           C  
ATOM    342  O   MET A  45     -21.422  -3.541  36.250  1.00 94.25           O  
ATOM    343  CG  MET A  45     -20.266  -4.391  40.531  1.00 94.25           C  
ATOM    344  SD  MET A  45     -20.562  -5.844  41.594  1.00 94.25           S  
ATOM    345  CE  MET A  45     -19.078  -5.781  42.656  1.00 94.25           C  
ATOM    346  N   GLY A  46     -23.281  -2.812  37.438  1.00 92.12           N  
ATOM    347  CA  GLY A  46     -24.109  -2.811  36.250  1.00 92.12           C  
ATOM    348  C   GLY A  46     -23.641  -1.852  35.188  1.00 92.12           C  
ATOM    349  O   GLY A  46     -23.578  -2.207  34.000  1.00 92.12           O  
ATOM    350  N   LEU A  47     -23.188  -0.667  35.562  1.00 93.06           N  
ATOM    351  CA  LEU A  47     -22.688   0.338  34.625  1.00 93.06           C  
ATOM    352  C   LEU A  47     -21.375  -0.117  34.000  1.00 93.06           C  
ATOM    353  CB  LEU A  47     -22.484   1.676  35.344  1.00 93.06           C  
ATOM    354  O   LEU A  47     -21.156   0.093  32.781  1.00 93.06           O  
ATOM    355  CG  LEU A  47     -23.750   2.451  35.688  1.00 93.06           C  
ATOM    356  CD1 LEU A  47     -23.406   3.660  36.562  1.00 93.06           C  
ATOM    357  CD2 LEU A  47     -24.500   2.883  34.438  1.00 93.06           C  
ATOM    358  N   PHE A  48     -20.531  -0.728  34.781  1.00 92.62           N  
ATOM    359  CA  PHE A  48     -19.266  -1.255  34.281  1.00 92.62           C  
ATOM    360  C   PHE A  48     -19.516  -2.318  33.219  1.00 92.62           C  
ATOM    361  CB  PHE A  48     -18.422  -1.838  35.438  1.00 92.62           C  
ATOM    362  O   PHE A  48     -18.875  -2.314  32.188  1.00 92.62           O  
ATOM    363  CG  PHE A  48     -17.141  -2.459  34.969  1.00 92.62           C  
ATOM    364  CD1 PHE A  48     -17.031  -3.836  34.812  1.00 92.62           C  
ATOM    365  CD2 PHE A  48     -16.031  -1.668  34.719  1.00 92.62           C  
ATOM    366  CE1 PHE A  48     -15.836  -4.414  34.375  1.00 92.62           C  
ATOM    367  CE2 PHE A  48     -14.828  -2.238  34.281  1.00 92.62           C  
ATOM    368  CZ  PHE A  48     -14.734  -3.611  34.125  1.00 92.62           C  
ATOM    369  N   VAL A  49     -20.406  -3.240  33.500  1.00 93.38           N  
ATOM    370  CA  VAL A  49     -20.734  -4.320  32.562  1.00 93.38           C  
ATOM    371  C   VAL A  49     -21.266  -3.740  31.266  1.00 93.38           C  
ATOM    372  CB  VAL A  49     -21.781  -5.285  33.188  1.00 93.38           C  
ATOM    373  O   VAL A  49     -20.875  -4.184  30.172  1.00 93.38           O  
ATOM    374  CG1 VAL A  49     -22.297  -6.258  32.125  1.00 93.38           C  
ATOM    375  CG2 VAL A  49     -21.172  -6.047  34.344  1.00 93.38           C  
ATOM    376  N   THR A  50     -22.125  -2.725  31.359  1.00 91.19           N  
ATOM    377  CA  THR A  50     -22.688  -2.094  30.172  1.00 91.19           C  
ATOM    378  C   THR A  50     -21.609  -1.401  29.359  1.00 91.19           C  
ATOM    379  CB  THR A  50     -23.781  -1.076  30.547  1.00 91.19           C  
ATOM    380  O   THR A  50     -21.594  -1.482  28.125  1.00 91.19           O  
ATOM    381  CG2 THR A  50     -25.172  -1.632  30.266  1.00 91.19           C  
ATOM    382  OG1 THR A  50     -23.688  -0.765  31.938  1.00 91.19           O  
ATOM    383  N   GLN A  51     -20.719  -0.727  30.031  1.00 91.94           N  
ATOM    384  CA  GLN A  51     -19.609  -0.085  29.328  1.00 91.94           C  
ATOM    385  C   GLN A  51     -18.734  -1.116  28.625  1.00 91.94           C  
ATOM    386  CB  GLN A  51     -18.781   0.748  30.297  1.00 91.94           C  
ATOM    387  O   GLN A  51     -18.312  -0.908  27.484  1.00 91.94           O  
ATOM    388  CG  GLN A  51     -19.484   2.000  30.797  1.00 91.94           C  
ATOM    389  CD  GLN A  51     -18.656   2.770  31.812  1.00 91.94           C  
ATOM    390  NE2 GLN A  51     -19.062   4.004  32.094  1.00 91.94           N  
ATOM    391  OE1 GLN A  51     -17.672   2.260  32.344  1.00 91.94           O  
ATOM    392  N   LYS A  52     -18.500  -2.145  29.375  1.00 91.56           N  
ATOM    393  CA  LYS A  52     -17.703  -3.219  28.781  1.00 91.56           C  
ATOM    394  C   LYS A  52     -18.438  -3.855  27.609  1.00 91.56           C  
ATOM    395  CB  LYS A  52     -17.375  -4.281  29.828  1.00 91.56           C  
ATOM    396  O   LYS A  52     -17.828  -4.160  26.578  1.00 91.56           O  
ATOM    397  CG  LYS A  52     -16.453  -5.383  29.312  1.00 91.56           C  
ATOM    398  CD  LYS A  52     -15.062  -4.848  28.984  1.00 91.56           C  
ATOM    399  CE  LYS A  52     -14.125  -5.961  28.547  1.00 91.56           C  
ATOM    400  NZ  LYS A  52     -12.766  -5.438  28.203  1.00 91.56           N  
ATOM    401  N   ALA A  53     -19.688  -4.094  27.766  1.00 88.31           N  
ATOM    402  CA  ALA A  53     -20.500  -4.625  26.672  1.00 88.31           C  
ATOM    403  C   ALA A  53     -20.469  -3.709  25.453  1.00 88.31           C  
ATOM    404  CB  ALA A  53     -21.953  -4.820  27.141  1.00 88.31           C  
ATOM    405  O   ALA A  53     -20.328  -4.180  24.328  1.00 88.31           O  
ATOM    406  N   LYS A  54     -20.672  -2.479  25.688  1.00 87.00           N  
ATOM    407  CA  LYS A  54     -20.578  -1.503  24.609  1.00 87.00           C  
ATOM    408  C   LYS A  54     -19.234  -1.584  23.891  1.00 87.00           C  
ATOM    409  CB  LYS A  54     -20.812  -0.087  25.141  1.00 87.00           C  
ATOM    410  O   LYS A  54     -19.172  -1.562  22.672  1.00 87.00           O  
ATOM    411  CG  LYS A  54     -20.844   0.984  24.062  1.00 87.00           C  
ATOM    412  CD  LYS A  54     -21.141   2.359  24.641  1.00 87.00           C  
ATOM    413  CE  LYS A  54     -21.141   3.436  23.562  1.00 87.00           C  
ATOM    414  NZ  LYS A  54     -21.359   4.797  24.141  1.00 87.00           N  
ATOM    415  N   SER A  55     -18.156  -1.618  24.609  1.00 84.69           N  
ATOM    416  CA  SER A  55     -16.812  -1.729  24.047  1.00 84.69           C  
ATOM    417  C   SER A  55     -16.656  -3.006  23.234  1.00 84.69           C  
ATOM    418  CB  SER A  55     -15.766  -1.698  25.172  1.00 84.69           C  
ATOM    419  O   SER A  55     -16.078  -2.980  22.141  1.00 84.69           O  
ATOM    420  OG  SER A  55     -14.461  -1.900  24.641  1.00 84.69           O  
ATOM    421  N   THR A  56     -17.141  -4.109  23.719  1.00 85.62           N  
ATOM    422  CA  THR A  56     -17.047  -5.391  23.031  1.00 85.62           C  
ATOM    423  C   THR A  56     -17.844  -5.367  21.734  1.00 85.62           C  
ATOM    424  CB  THR A  56     -17.531  -6.543  23.922  1.00 85.62           C  
ATOM    425  O   THR A  56     -17.375  -5.859  20.703  1.00 85.62           O  
ATOM    426  CG2 THR A  56     -17.406  -7.887  23.203  1.00 85.62           C  
ATOM    427  OG1 THR A  56     -16.766  -6.578  25.125  1.00 85.62           O  
ATOM    428  N   ILE A  57     -19.016  -4.871  21.828  1.00 83.94           N  
ATOM    429  CA  ILE A  57     -19.875  -4.758  20.656  1.00 83.94           C  
ATOM    430  C   ILE A  57     -19.188  -3.893  19.594  1.00 83.94           C  
ATOM    431  CB  ILE A  57     -21.250  -4.164  21.016  1.00 83.94           C  
ATOM    432  O   ILE A  57     -19.156  -4.250  18.422  1.00 83.94           O  
ATOM    433  CG1 ILE A  57     -22.078  -5.180  21.812  1.00 83.94           C  
ATOM    434  CG2 ILE A  57     -22.000  -3.730  19.750  1.00 83.94           C  
ATOM    435  CD1 ILE A  57     -23.312  -4.590  22.469  1.00 83.94           C  
ATOM    436  N   ASN A  58     -18.641  -2.791  19.938  1.00 80.06           N  
ATOM    437  CA  ASN A  58     -17.938  -1.900  19.016  1.00 80.06           C  
ATOM    438  C   ASN A  58     -16.734  -2.588  18.391  1.00 80.06           C  
ATOM    439  CB  ASN A  58     -17.516  -0.622  19.750  1.00 80.06           C  
ATOM    440  O   ASN A  58     -16.500  -2.469  17.188  1.00 80.06           O  
ATOM    441  CG  ASN A  58     -18.656   0.329  19.984  1.00 80.06           C  
ATOM    442  ND2 ASN A  58     -18.500   1.216  20.969  1.00 80.06           N  
ATOM    443  OD1 ASN A  58     -19.688   0.265  19.312  1.00 80.06           O  
ATOM    444  N   LYS A  59     -15.977  -3.283  19.203  1.00 78.19           N  
ATOM    445  CA  LYS A  59     -14.828  -4.027  18.688  1.00 78.19           C  
ATOM    446  C   LYS A  59     -15.273  -5.141  17.750  1.00 78.19           C  
ATOM    447  CB  LYS A  59     -14.008  -4.609  19.844  1.00 78.19           C  
ATOM    448  O   LYS A  59     -14.617  -5.406  16.734  1.00 78.19           O  
ATOM    449  CG  LYS A  59     -13.148  -3.590  20.562  1.00 78.19           C  
ATOM    450  CD  LYS A  59     -12.266  -4.250  21.625  1.00 78.19           C  
ATOM    451  CE  LYS A  59     -11.438  -3.223  22.375  1.00 78.19           C  
ATOM    452  NZ  LYS A  59     -10.688  -3.842  23.516  1.00 78.19           N  
ATOM    453  N   GLY A  60     -16.375  -5.797  18.172  1.00 77.88           N  
ATOM    454  CA  GLY A  60     -16.938  -6.797  17.281  1.00 77.88           C  
ATOM    455  C   GLY A  60     -17.312  -6.242  15.914  1.00 77.88           C  
ATOM    456  O   GLY A  60     -17.047  -6.871  14.891  1.00 77.88           O  
ATOM    457  N   GLU A  61     -17.875  -5.141  15.969  1.00 79.06           N  
ATOM    458  CA  GLU A  61     -18.250  -4.473  14.727  1.00 79.06           C  
ATOM    459  C   GLU A  61     -17.031  -4.109  13.891  1.00 79.06           C  
ATOM    460  CB  GLU A  61     -19.078  -3.221  15.023  1.00 79.06           C  
ATOM    461  O   GLU A  61     -17.031  -4.285  12.672  1.00 79.06           O  
ATOM    462  CG  GLU A  61     -19.578  -2.502  13.773  1.00 79.06           C  
ATOM    463  CD  GLU A  61     -20.344  -1.223  14.086  1.00 79.06           C  
ATOM    464  OE1 GLU A  61     -20.703  -0.490  13.141  1.00 79.06           O  
ATOM    465  OE2 GLU A  61     -20.578  -0.952  15.281  1.00 79.06           O  
ATOM    466  N   GLU A  62     -16.062  -3.578  14.492  1.00 72.50           N  
ATOM    467  CA  GLU A  62     -14.820  -3.199  13.836  1.00 72.50           C  
ATOM    468  C   GLU A  62     -14.141  -4.410  13.195  1.00 72.50           C  
ATOM    469  CB  GLU A  62     -13.867  -2.527  14.828  1.00 72.50           C  
ATOM    470  O   GLU A  62     -13.609  -4.320  12.094  1.00 72.50           O  
ATOM    471  CG  GLU A  62     -14.188  -1.064  15.094  1.00 72.50           C  
ATOM    472  CD  GLU A  62     -13.227  -0.406  16.062  1.00 72.50           C  
ATOM    473  OE1 GLU A  62     -13.398   0.794  16.375  1.00 72.50           O  
ATOM    474  OE2 GLU A  62     -12.281  -1.095  16.531  1.00 72.50           O  
ATOM    475  N   THR A  63     -14.211  -5.547  13.781  1.00 72.50           N  
ATOM    476  CA  THR A  63     -13.555  -6.758  13.305  1.00 72.50           C  
ATOM    477  C   THR A  63     -14.359  -7.398  12.180  1.00 72.50           C  
ATOM    478  CB  THR A  63     -13.359  -7.777  14.438  1.00 72.50           C  
ATOM    479  O   THR A  63     -13.797  -7.984  11.250  1.00 72.50           O  
ATOM    480  CG2 THR A  63     -12.516  -8.961  13.977  1.00 72.50           C  
ATOM    481  OG1 THR A  63     -12.695  -7.137  15.539  1.00 72.50           O  
ATOM    482  N   ALA A  64     -15.664  -7.223  12.227  1.00 76.62           N  
ATOM    483  CA  ALA A  64     -16.531  -7.840  11.234  1.00 76.62           C  
ATOM    484  C   ALA A  64     -16.594  -7.012   9.953  1.00 76.62           C  
ATOM    485  CB  ALA A  64     -17.938  -8.031  11.805  1.00 76.62           C  
ATOM    486  O   ALA A  64     -16.781  -7.551   8.859  1.00 76.62           O  
ATOM    487  N   SER A  65     -16.344  -5.730  10.141  1.00 80.12           N  
ATOM    488  CA  SER A  65     -16.453  -4.824   9.000  1.00 80.12           C  
ATOM    489  C   SER A  65     -15.117  -4.664   8.289  1.00 80.12           C  
ATOM    490  CB  SER A  65     -16.969  -3.455   9.453  1.00 80.12           C  
ATOM    491  O   SER A  65     -14.062  -4.973   8.852  1.00 80.12           O  
ATOM    492  OG  SER A  65     -17.141  -2.592   8.344  1.00 80.12           O  
ATOM    493  N   THR A  66     -15.156  -4.441   6.930  1.00 84.75           N  
ATOM    494  CA  THR A  66     -13.922  -4.211   6.176  1.00 84.75           C  
ATOM    495  C   THR A  66     -13.180  -2.992   6.719  1.00 84.75           C  
ATOM    496  CB  THR A  66     -14.219  -4.012   4.680  1.00 84.75           C  
ATOM    497  O   THR A  66     -13.773  -1.922   6.887  1.00 84.75           O  
ATOM    498  CG2 THR A  66     -12.922  -3.852   3.883  1.00 84.75           C  
ATOM    499  OG1 THR A  66     -14.930  -5.152   4.184  1.00 84.75           O  
ATOM    500  N   ALA A  67     -11.930  -3.193   7.039  1.00 90.19           N  
ATOM    501  CA  ALA A  67     -11.102  -2.158   7.656  1.00 90.19           C  
ATOM    502  C   ALA A  67     -10.781  -1.049   6.660  1.00 90.19           C  
ATOM    503  CB  ALA A  67      -9.820  -2.764   8.211  1.00 90.19           C  
ATOM    504  O   ALA A  67     -10.695   0.123   7.035  1.00 90.19           O  
ATOM    505  N   LEU A  68     -10.703  -1.418   5.426  1.00 94.81           N  
ATOM    506  CA  LEU A  68     -10.312  -0.475   4.387  1.00 94.81           C  
ATOM    507  C   LEU A  68     -11.305  -0.490   3.230  1.00 94.81           C  
ATOM    508  CB  LEU A  68      -8.906  -0.806   3.869  1.00 94.81           C  
ATOM    509  O   LEU A  68     -11.977  -1.497   2.998  1.00 94.81           O  
ATOM    510  CG  LEU A  68      -7.762  -0.634   4.867  1.00 94.81           C  
ATOM    511  CD1 LEU A  68      -6.520  -1.380   4.383  1.00 94.81           C  
ATOM    512  CD2 LEU A  68      -7.453   0.845   5.078  1.00 94.81           C  
ATOM    513  N   THR A  69     -11.383   0.620   2.561  1.00 94.88           N  
ATOM    514  CA  THR A  69     -12.164   0.709   1.334  1.00 94.88           C  
ATOM    515  C   THR A  69     -11.336   1.327   0.209  1.00 94.88           C  
ATOM    516  CB  THR A  69     -13.445   1.538   1.547  1.00 94.88           C  
ATOM    517  O   THR A  69     -10.445   2.137   0.461  1.00 94.88           O  
ATOM    518  CG2 THR A  69     -13.117   3.008   1.782  1.00 94.88           C  
ATOM    519  OG1 THR A  69     -14.281   1.426   0.387  1.00 94.88           O  
ATOM    520  N   LEU A  70     -11.578   0.887  -1.045  1.00 95.56           N  
ATOM    521  CA  LEU A  70     -10.922   1.445  -2.223  1.00 95.56           C  
ATOM    522  C   LEU A  70     -11.352   2.891  -2.449  1.00 95.56           C  
ATOM    523  CB  LEU A  70     -11.250   0.606  -3.463  1.00 95.56           C  
ATOM    524  O   LEU A  70     -12.547   3.197  -2.455  1.00 95.56           O  
ATOM    525  CG  LEU A  70     -10.594   1.052  -4.770  1.00 95.56           C  
ATOM    526  CD1 LEU A  70      -9.078   0.856  -4.699  1.00 95.56           C  
ATOM    527  CD2 LEU A  70     -11.180   0.286  -5.953  1.00 95.56           C  
ATOM    528  N   SER A  71     -10.320   3.797  -2.404  1.00 91.19           N  
ATOM    529  CA  SER A  71     -10.562   5.227  -2.578  1.00 91.19           C  
ATOM    530  C   SER A  71      -9.977   5.730  -3.891  1.00 91.19           C  
ATOM    531  CB  SER A  71      -9.969   6.016  -1.408  1.00 91.19           C  
ATOM    532  O   SER A  71      -8.781   6.043  -3.965  1.00 91.19           O  
ATOM    533  OG  SER A  71     -10.289   7.391  -1.518  1.00 91.19           O  
ATOM    534  N   GLY A  72     -10.547   5.473  -5.074  1.00 87.50           N  
ATOM    535  CA  GLY A  72     -10.078   5.875  -6.387  1.00 87.50           C  
ATOM    536  C   GLY A  72     -10.000   4.723  -7.371  1.00 87.50           C  
ATOM    537  O   GLY A  72     -10.562   3.650  -7.125  1.00 87.50           O  
ATOM    538  N   SER A  73      -9.359   5.039  -8.477  1.00 90.50           N  
ATOM    539  CA  SER A  73      -9.227   4.055  -9.547  1.00 90.50           C  
ATOM    540  C   SER A  73      -7.941   3.242  -9.383  1.00 90.50           C  
ATOM    541  CB  SER A  73      -9.234   4.738 -10.914  1.00 90.50           C  
ATOM    542  O   SER A  73      -6.996   3.688  -8.734  1.00 90.50           O  
ATOM    543  OG  SER A  73     -10.453   5.438 -11.109  1.00 90.50           O  
ATOM    544  N   VAL A  74      -7.980   2.084  -9.922  1.00 93.69           N  
ATOM    545  CA  VAL A  74      -6.801   1.225  -9.969  1.00 93.69           C  
ATOM    546  C   VAL A  74      -6.070   1.428 -11.297  1.00 93.69           C  
ATOM    547  CB  VAL A  74      -7.176  -0.263  -9.789  1.00 93.69           C  
ATOM    548  O   VAL A  74      -6.672   1.330 -12.367  1.00 93.69           O  
ATOM    549  CG1 VAL A  74      -5.922  -1.137  -9.766  1.00 93.69           C  
ATOM    550  CG2 VAL A  74      -7.988  -0.457  -8.508  1.00 93.69           C  
ATOM    551  N   LEU A  75      -4.816   1.741 -11.094  1.00 93.50           N  
ATOM    552  CA  LEU A  75      -4.004   1.997 -12.281  1.00 93.50           C  
ATOM    553  C   LEU A  75      -3.020   0.860 -12.523  1.00 93.50           C  
ATOM    554  CB  LEU A  75      -3.252   3.322 -12.141  1.00 93.50           C  
ATOM    555  O   LEU A  75      -2.438   0.326 -11.578  1.00 93.50           O  
ATOM    556  CG  LEU A  75      -4.098   4.551 -11.797  1.00 93.50           C  
ATOM    557  CD1 LEU A  75      -3.209   5.785 -11.664  1.00 93.50           C  
ATOM    558  CD2 LEU A  75      -5.172   4.773 -12.859  1.00 93.50           C  
ATOM    559  N   TYR A  76      -2.836   0.572 -13.797  1.00 93.94           N  
ATOM    560  CA  TYR A  76      -1.943  -0.498 -14.227  1.00 93.94           C  
ATOM    561  C   TYR A  76      -1.023  -0.025 -15.344  1.00 93.94           C  
ATOM    562  CB  TYR A  76      -2.748  -1.716 -14.688  1.00 93.94           C  
ATOM    563  O   TYR A  76      -1.478   0.589 -16.312  1.00 93.94           O  
ATOM    564  CG  TYR A  76      -1.896  -2.824 -15.258  1.00 93.94           C  
ATOM    565  CD1 TYR A  76      -2.033  -3.223 -16.594  1.00 93.94           C  
ATOM    566  CD2 TYR A  76      -0.953  -3.475 -14.469  1.00 93.94           C  
ATOM    567  CE1 TYR A  76      -1.253  -4.246 -17.109  1.00 93.94           C  
ATOM    568  CE2 TYR A  76      -0.167  -4.500 -14.992  1.00 93.94           C  
ATOM    569  OH  TYR A  76       0.453  -5.891 -16.828  1.00 93.94           O  
ATOM    570  CZ  TYR A  76      -0.323  -4.875 -16.312  1.00 93.94           C  
ATOM    571  N   ALA A  77       0.310  -0.345 -15.125  1.00 92.94           N  
ATOM    572  CA  ALA A  77       1.275   0.107 -16.125  1.00 92.94           C  
ATOM    573  C   ALA A  77       2.031  -1.072 -16.734  1.00 92.94           C  
ATOM    574  CB  ALA A  77       2.254   1.102 -15.508  1.00 92.94           C  
ATOM    575  O   ALA A  77       2.506  -1.951 -16.016  1.00 92.94           O  
ATOM    576  N   VAL A  78       2.164  -0.976 -18.109  1.00 92.56           N  
ATOM    577  CA  VAL A  78       2.881  -2.002 -18.859  1.00 92.56           C  
ATOM    578  C   VAL A  78       3.811  -1.344 -19.875  1.00 92.56           C  
ATOM    579  CB  VAL A  78       1.909  -2.969 -19.562  1.00 92.56           C  
ATOM    580  O   VAL A  78       3.715  -0.140 -20.125  1.00 92.56           O  
ATOM    581  CG1 VAL A  78       1.112  -2.236 -20.641  1.00 92.56           C  
ATOM    582  CG2 VAL A  78       2.674  -4.145 -20.172  1.00 92.56           C  
ATOM    583  N   ASN A  79       4.695  -2.184 -20.516  1.00 91.56           N  
ATOM    584  CA  ASN A  79       5.574  -1.662 -21.547  1.00 91.56           C  
ATOM    585  C   ASN A  79       4.871  -1.603 -22.906  1.00 91.56           C  
ATOM    586  CB  ASN A  79       6.848  -2.508 -21.656  1.00 91.56           C  
ATOM    587  O   ASN A  79       4.953  -2.547 -23.688  1.00 91.56           O  
ATOM    588  CG  ASN A  79       6.742  -3.598 -22.703  1.00 91.56           C  
ATOM    589  ND2 ASN A  79       7.781  -3.732 -23.516  1.00 91.56           N  
ATOM    590  OD1 ASN A  79       5.738  -4.309 -22.781  1.00 91.56           O  
ATOM    591  N   TYR A  80       4.172  -0.607 -23.047  1.00 86.50           N  
ATOM    592  CA  TYR A  80       3.471  -0.347 -24.297  1.00 86.50           C  
ATOM    593  C   TYR A  80       4.406   0.275 -25.328  1.00 86.50           C  
ATOM    594  CB  TYR A  80       2.270   0.574 -24.062  1.00 86.50           C  
ATOM    595  O   TYR A  80       5.215   1.145 -25.000  1.00 86.50           O  
ATOM    596  CG  TYR A  80       1.479   0.874 -25.312  1.00 86.50           C  
ATOM    597  CD1 TYR A  80       1.761   1.998 -26.078  1.00 86.50           C  
ATOM    598  CD2 TYR A  80       0.446   0.036 -25.719  1.00 86.50           C  
ATOM    599  CE1 TYR A  80       1.032   2.279 -27.234  1.00 86.50           C  
ATOM    600  CE2 TYR A  80      -0.288   0.308 -26.875  1.00 86.50           C  
ATOM    601  OH  TYR A  80      -0.712   1.704 -28.766  1.00 86.50           O  
ATOM    602  CZ  TYR A  80       0.012   1.430 -27.625  1.00 86.50           C  
ATOM    603  N   PRO A  81       4.129  -0.162 -26.594  1.00 87.50           N  
ATOM    604  CA  PRO A  81       3.111  -1.019 -27.203  1.00 87.50           C  
ATOM    605  C   PRO A  81       3.533  -2.484 -27.266  1.00 87.50           C  
ATOM    606  CB  PRO A  81       2.955  -0.434 -28.609  1.00 87.50           C  
ATOM    607  O   PRO A  81       2.762  -3.334 -27.719  1.00 87.50           O  
ATOM    608  CG  PRO A  81       4.309   0.103 -28.953  1.00 87.50           C  
ATOM    609  CD  PRO A  81       4.973   0.560 -27.688  1.00 87.50           C  
ATOM    610  N   SER A  82       4.695  -2.842 -26.812  1.00 88.44           N  
ATOM    611  CA  SER A  82       5.191  -4.207 -26.953  1.00 88.44           C  
ATOM    612  C   SER A  82       4.465  -5.160 -26.016  1.00 88.44           C  
ATOM    613  CB  SER A  82       6.695  -4.258 -26.672  1.00 88.44           C  
ATOM    614  O   SER A  82       4.324  -6.348 -26.312  1.00 88.44           O  
ATOM    615  OG  SER A  82       6.988  -3.787 -25.375  1.00 88.44           O  
ATOM    616  N   ASN A  83       3.945  -4.691 -24.891  1.00 88.44           N  
ATOM    617  CA  ASN A  83       3.152  -5.426 -23.922  1.00 88.44           C  
ATOM    618  C   ASN A  83       3.809  -6.750 -23.547  1.00 88.44           C  
ATOM    619  CB  ASN A  83       1.736  -5.668 -24.438  1.00 88.44           C  
ATOM    620  O   ASN A  83       3.145  -7.789 -23.484  1.00 88.44           O  
ATOM    621  CG  ASN A  83       0.956  -4.383 -24.625  1.00 88.44           C  
ATOM    622  ND2 ASN A  83      -0.012  -4.402 -25.547  1.00 88.44           N  
ATOM    623  OD1 ASN A  83       1.222  -3.377 -23.969  1.00 88.44           O  
ATOM    624  N   THR A  84       5.000  -6.672 -23.203  1.00 90.38           N  
ATOM    625  CA  THR A  84       5.730  -7.883 -22.844  1.00 90.38           C  
ATOM    626  C   THR A  84       6.086  -7.883 -21.359  1.00 90.38           C  
ATOM    627  CB  THR A  84       7.012  -8.031 -23.688  1.00 90.38           C  
ATOM    628  O   THR A  84       6.387  -8.930 -20.797  1.00 90.38           O  
ATOM    629  CG2 THR A  84       6.688  -8.195 -25.172  1.00 90.38           C  
ATOM    630  OG1 THR A  84       7.828  -6.867 -23.516  1.00 90.38           O  
ATOM    631  N   ARG A  85       5.930  -6.734 -20.750  1.00 92.00           N  
ATOM    632  CA  ARG A  85       6.316  -6.598 -19.344  1.00 92.00           C  
ATOM    633  C   ARG A  85       5.328  -5.715 -18.594  1.00 92.00           C  
ATOM    634  CB  ARG A  85       7.727  -6.020 -19.234  1.00 92.00           C  
ATOM    635  O   ARG A  85       4.879  -4.691 -19.109  1.00 92.00           O  
ATOM    636  CG  ARG A  85       8.812  -6.938 -19.766  1.00 92.00           C  
ATOM    637  CD  ARG A  85      10.195  -6.297 -19.672  1.00 92.00           C  
ATOM    638  NE  ARG A  85      11.242  -7.211 -20.109  1.00 92.00           N  
ATOM    639  NH1 ARG A  85      12.828  -5.559 -20.422  1.00 92.00           N  
ATOM    640  NH2 ARG A  85      13.352  -7.754 -20.844  1.00 92.00           N  
ATOM    641  CZ  ARG A  85      12.469  -6.840 -20.453  1.00 92.00           C  
ATOM    642  N   SER A  86       5.055  -6.145 -17.297  1.00 94.12           N  
ATOM    643  CA  SER A  86       4.246  -5.332 -16.406  1.00 94.12           C  
ATOM    644  C   SER A  86       5.121  -4.570 -15.406  1.00 94.12           C  
ATOM    645  CB  SER A  86       3.244  -6.203 -15.641  1.00 94.12           C  
ATOM    646  O   SER A  86       6.059  -5.133 -14.836  1.00 94.12           O  
ATOM    647  OG  SER A  86       2.324  -6.805 -16.531  1.00 94.12           O  
ATOM    648  N   TYR A  87       4.781  -3.244 -15.250  1.00 95.19           N  
ATOM    649  CA  TYR A  87       5.641  -2.395 -14.438  1.00 95.19           C  
ATOM    650  C   TYR A  87       5.090  -2.262 -13.016  1.00 95.19           C  
ATOM    651  CB  TYR A  87       5.785  -1.009 -15.070  1.00 95.19           C  
ATOM    652  O   TYR A  87       5.770  -2.596 -12.047  1.00 95.19           O  
ATOM    653  CG  TYR A  87       6.441  -1.030 -16.422  1.00 95.19           C  
ATOM    654  CD1 TYR A  87       7.340  -2.039 -16.781  1.00 95.19           C  
ATOM    655  CD2 TYR A  87       6.168  -0.043 -17.375  1.00 95.19           C  
ATOM    656  CE1 TYR A  87       7.945  -2.062 -18.031  1.00 95.19           C  
ATOM    657  CE2 TYR A  87       6.770  -0.056 -18.625  1.00 95.19           C  
ATOM    658  OH  TYR A  87       8.258  -1.087 -20.188  1.00 95.19           O  
ATOM    659  CZ  TYR A  87       7.656  -1.069 -18.938  1.00 95.19           C  
ATOM    660  N   TRP A  88       3.918  -1.778 -12.812  1.00 96.56           N  
ATOM    661  CA  TRP A  88       3.396  -1.521 -11.477  1.00 96.56           C  
ATOM    662  C   TRP A  88       1.877  -1.389 -11.500  1.00 96.56           C  
ATOM    663  CB  TRP A  88       4.023  -0.253 -10.891  1.00 96.56           C  
ATOM    664  O   TRP A  88       1.279  -1.219 -12.562  1.00 96.56           O  
ATOM    665  CG  TRP A  88       4.023   0.916 -11.828  1.00 96.56           C  
ATOM    666  CD1 TRP A  88       5.070   1.358 -12.586  1.00 96.56           C  
ATOM    667  CD2 TRP A  88       2.930   1.796 -12.102  1.00 96.56           C  
ATOM    668  CE2 TRP A  88       3.383   2.750 -13.039  1.00 96.56           C  
ATOM    669  CE3 TRP A  88       1.607   1.870 -11.641  1.00 96.56           C  
ATOM    670  NE1 TRP A  88       4.691   2.461 -13.320  1.00 96.56           N  
ATOM    671  CH2 TRP A  88       1.270   3.816 -13.062  1.00 96.56           C  
ATOM    672  CZ2 TRP A  88       2.559   3.766 -13.523  1.00 96.56           C  
ATOM    673  CZ3 TRP A  88       0.789   2.883 -12.125  1.00 96.56           C  
ATOM    674  N   ILE A  89       1.255  -1.595 -10.391  1.00 96.62           N  
ATOM    675  CA  ILE A  89      -0.142  -1.296 -10.102  1.00 96.62           C  
ATOM    676  C   ILE A  89      -0.226  -0.258  -8.984  1.00 96.62           C  
ATOM    677  CB  ILE A  89      -0.922  -2.570  -9.711  1.00 96.62           C  
ATOM    678  O   ILE A  89       0.503  -0.344  -7.992  1.00 96.62           O  
ATOM    679  CG1 ILE A  89      -1.007  -3.533 -10.898  1.00 96.62           C  
ATOM    680  CG2 ILE A  89      -2.320  -2.211  -9.195  1.00 96.62           C  
ATOM    681  CD1 ILE A  89      -1.624  -4.883 -10.562  1.00 96.62           C  
ATOM    682  N   TYR A  90      -1.123   0.688  -9.203  1.00 96.75           N  
ATOM    683  CA  TYR A  90      -1.294   1.739  -8.203  1.00 96.75           C  
ATOM    684  C   TYR A  90      -2.770   1.960  -7.891  1.00 96.75           C  
ATOM    685  CB  TYR A  90      -0.662   3.049  -8.688  1.00 96.75           C  
ATOM    686  O   TYR A  90      -3.604   1.996  -8.797  1.00 96.75           O  
ATOM    687  CG  TYR A  90      -1.106   4.262  -7.910  1.00 96.75           C  
ATOM    688  CD1 TYR A  90      -2.016   5.168  -8.453  1.00 96.75           C  
ATOM    689  CD2 TYR A  90      -0.618   4.504  -6.629  1.00 96.75           C  
ATOM    690  CE1 TYR A  90      -2.426   6.289  -7.738  1.00 96.75           C  
ATOM    691  CE2 TYR A  90      -1.021   5.621  -5.906  1.00 96.75           C  
ATOM    692  OH  TYR A  90      -2.328   7.613  -5.754  1.00 96.75           O  
ATOM    693  CZ  TYR A  90      -1.925   6.508  -6.469  1.00 96.75           C  
ATOM    694  N   PHE A  91      -3.066   2.131  -6.652  1.00 96.75           N  
ATOM    695  CA  PHE A  91      -4.414   2.467  -6.203  1.00 96.75           C  
ATOM    696  C   PHE A  91      -4.379   3.098  -4.816  1.00 96.75           C  
ATOM    697  CB  PHE A  91      -5.305   1.221  -6.191  1.00 96.75           C  
ATOM    698  O   PHE A  91      -3.340   3.100  -4.152  1.00 96.75           O  
ATOM    699  CG  PHE A  91      -4.785   0.110  -5.320  1.00 96.75           C  
ATOM    700  CD1 PHE A  91      -3.846  -0.792  -5.805  1.00 96.75           C  
ATOM    701  CD2 PHE A  91      -5.234  -0.034  -4.016  1.00 96.75           C  
ATOM    702  CE1 PHE A  91      -3.361  -1.821  -5.000  1.00 96.75           C  
ATOM    703  CE2 PHE A  91      -4.758  -1.061  -3.205  1.00 96.75           C  
ATOM    704  CZ  PHE A  91      -3.822  -1.953  -3.699  1.00 96.75           C  
ATOM    705  N   THR A  92      -5.523   3.676  -4.426  1.00 96.62           N  
ATOM    706  CA  THR A  92      -5.602   4.320  -3.119  1.00 96.62           C  
ATOM    707  C   THR A  92      -6.676   3.666  -2.256  1.00 96.62           C  
ATOM    708  CB  THR A  92      -5.898   5.828  -3.258  1.00 96.62           C  
ATOM    709  O   THR A  92      -7.695   3.199  -2.771  1.00 96.62           O  
ATOM    710  CG2 THR A  92      -4.789   6.539  -4.020  1.00 96.62           C  
ATOM    711  OG1 THR A  92      -7.137   6.000  -3.963  1.00 96.62           O  
ATOM    712  N   VAL A  93      -6.406   3.672  -0.942  1.00 96.12           N  
ATOM    713  CA  VAL A  93      -7.355   3.111   0.016  1.00 96.12           C  
ATOM    714  C   VAL A  93      -7.562   4.090   1.169  1.00 96.12           C  
ATOM    715  CB  VAL A  93      -6.875   1.745   0.556  1.00 96.12           C  
ATOM    716  O   VAL A  93      -6.719   4.953   1.420  1.00 96.12           O  
ATOM    717  CG1 VAL A  93      -6.789   0.718  -0.572  1.00 96.12           C  
ATOM    718  CG2 VAL A  93      -5.520   1.893   1.250  1.00 96.12           C  
ATOM    719  N   SER A  94      -8.750   3.885   1.816  1.00 95.00           N  
ATOM    720  CA  SER A  94      -9.086   4.664   3.004  1.00 95.00           C  
ATOM    721  C   SER A  94      -9.719   3.789   4.082  1.00 95.00           C  
ATOM    722  CB  SER A  94     -10.039   5.809   2.645  1.00 95.00           C  
ATOM    723  O   SER A  94     -10.344   2.773   3.775  1.00 95.00           O  
ATOM    724  OG  SER A  94      -9.414   6.715   1.750  1.00 95.00           O  
ATOM    725  N   PRO A  95      -9.336   4.195   5.336  1.00 93.50           N  
ATOM    726  CA  PRO A  95     -10.133   3.498   6.352  1.00 93.50           C  
ATOM    727  C   PRO A  95     -11.633   3.576   6.082  1.00 93.50           C  
ATOM    728  CB  PRO A  95      -9.773   4.227   7.645  1.00 93.50           C  
ATOM    729  O   PRO A  95     -12.141   4.621   5.668  1.00 93.50           O  
ATOM    730  CG  PRO A  95      -8.398   4.766   7.410  1.00 93.50           C  
ATOM    731  CD  PRO A  95      -8.297   5.203   5.977  1.00 93.50           C  
ATOM    732  N   SER A  96     -12.328   2.457   6.168  1.00 92.88           N  
ATOM    733  CA  SER A  96     -13.758   2.387   5.906  1.00 92.88           C  
ATOM    734  C   SER A  96     -14.539   3.314   6.832  1.00 92.88           C  
ATOM    735  CB  SER A  96     -14.266   0.953   6.066  1.00 92.88           C  
ATOM    736  O   SER A  96     -14.023   3.738   7.871  1.00 92.88           O  
ATOM    737  OG  SER A  96     -13.680   0.102   5.098  1.00 92.88           O  
ATOM    738  N   SER A  97     -15.758   3.633   6.441  1.00 88.38           N  
ATOM    739  CA  SER A  97     -16.625   4.473   7.258  1.00 88.38           C  
ATOM    740  C   SER A  97     -16.859   3.855   8.633  1.00 88.38           C  
ATOM    741  CB  SER A  97     -17.969   4.699   6.562  1.00 88.38           C  
ATOM    742  O   SER A  97     -17.141   2.662   8.742  1.00 88.38           O  
ATOM    743  OG  SER A  97     -18.797   5.551   7.332  1.00 88.38           O  
ATOM    744  N   GLY A  98     -16.656   4.551   9.695  1.00 84.94           N  
ATOM    745  CA  GLY A  98     -16.906   4.047  11.039  1.00 84.94           C  
ATOM    746  C   GLY A  98     -15.656   3.471  11.695  1.00 84.94           C  
ATOM    747  O   GLY A  98     -15.688   3.104  12.875  1.00 84.94           O  
ATOM    748  N   VAL A  99     -14.570   3.377  10.906  1.00 88.19           N  
ATOM    749  CA  VAL A  99     -13.289   2.912  11.422  1.00 88.19           C  
ATOM    750  C   VAL A  99     -12.406   4.109  11.773  1.00 88.19           C  
ATOM    751  CB  VAL A  99     -12.570   1.997  10.406  1.00 88.19           C  
ATOM    752  O   VAL A  99     -12.203   4.996  10.938  1.00 88.19           O  
ATOM    753  CG1 VAL A  99     -11.180   1.610  10.914  1.00 88.19           C  
ATOM    754  CG2 VAL A  99     -13.406   0.750  10.125  1.00 88.19           C  
ATOM    755  N   SER A 100     -11.984   4.105  13.047  1.00 89.00           N  
ATOM    756  CA  SER A 100     -11.227   5.262  13.523  1.00 89.00           C  
ATOM    757  C   SER A 100      -9.844   5.316  12.883  1.00 89.00           C  
ATOM    758  CB  SER A 100     -11.094   5.230  15.039  1.00 89.00           C  
ATOM    759  O   SER A 100      -9.359   6.395  12.523  1.00 89.00           O  
ATOM    760  OG  SER A 100     -10.492   4.023  15.469  1.00 89.00           O  
ATOM    761  N   SER A 101      -9.203   4.145  12.750  1.00 90.56           N  
ATOM    762  CA  SER A 101      -7.871   4.066  12.164  1.00 90.56           C  
ATOM    763  C   SER A 101      -7.520   2.631  11.781  1.00 90.56           C  
ATOM    764  CB  SER A 101      -6.824   4.609  13.141  1.00 90.56           C  
ATOM    765  O   SER A 101      -8.133   1.683  12.273  1.00 90.56           O  
ATOM    766  OG  SER A 101      -6.738   3.797  14.297  1.00 90.56           O  
ATOM    767  N   VAL A 102      -6.504   2.525  10.867  1.00 92.31           N  
ATOM    768  CA  VAL A 102      -6.020   1.220  10.438  1.00 92.31           C  
ATOM    769  C   VAL A 102      -4.492   1.196  10.477  1.00 92.31           C  
ATOM    770  CB  VAL A 102      -6.516   0.871   9.016  1.00 92.31           C  
ATOM    771  O   VAL A 102      -3.838   2.133  10.016  1.00 92.31           O  
ATOM    772  CG1 VAL A 102      -5.930  -0.458   8.547  1.00 92.31           C  
ATOM    773  CG2 VAL A 102      -8.047   0.825   8.984  1.00 92.31           C  
ATOM    774  N   GLU A 103      -3.953   0.129  11.148  1.00 93.31           N  
ATOM    775  CA  GLU A 103      -2.504  -0.058  11.164  1.00 93.31           C  
ATOM    776  C   GLU A 103      -2.006  -0.609   9.836  1.00 93.31           C  
ATOM    777  CB  GLU A 103      -2.094  -0.990  12.305  1.00 93.31           C  
ATOM    778  O   GLU A 103      -2.441  -1.677   9.391  1.00 93.31           O  
ATOM    779  CG  GLU A 103      -0.598  -1.265  12.367  1.00 93.31           C  
ATOM    780  CD  GLU A 103       0.227  -0.025  12.680  1.00 93.31           C  
ATOM    781  OE1 GLU A 103       1.102   0.342  11.859  1.00 93.31           O  
ATOM    782  OE2 GLU A 103      -0.003   0.583  13.750  1.00 93.31           O  
ATOM    783  N   LEU A 104      -1.022   0.118   9.242  1.00 94.25           N  
ATOM    784  CA  LEU A 104      -0.531  -0.293   7.934  1.00 94.25           C  
ATOM    785  C   LEU A 104       0.971  -0.553   7.973  1.00 94.25           C  
ATOM    786  CB  LEU A 104      -0.849   0.775   6.883  1.00 94.25           C  
ATOM    787  O   LEU A 104       1.676  -0.296   6.992  1.00 94.25           O  
ATOM    788  CG  LEU A 104      -2.326   0.965   6.535  1.00 94.25           C  
ATOM    789  CD1 LEU A 104      -2.504   2.176   5.625  1.00 94.25           C  
ATOM    790  CD2 LEU A 104      -2.887  -0.291   5.875  1.00 94.25           C  
ATOM    791  N   SER A 105       1.411  -1.044   9.094  1.00 94.94           N  
ATOM    792  CA  SER A 105       2.797  -1.487   9.195  1.00 94.94           C  
ATOM    793  C   SER A 105       3.012  -2.809   8.469  1.00 94.94           C  
ATOM    794  CB  SER A 105       3.207  -1.632  10.664  1.00 94.94           C  
ATOM    795  O   SER A 105       2.182  -3.717   8.562  1.00 94.94           O  
ATOM    796  OG  SER A 105       4.469  -2.270  10.773  1.00 94.94           O  
ATOM    797  N   PRO A 106       4.133  -2.898   7.711  1.00 95.44           N  
ATOM    798  CA  PRO A 106       4.402  -4.156   7.012  1.00 95.44           C  
ATOM    799  C   PRO A 106       4.531  -5.344   7.961  1.00 95.44           C  
ATOM    800  CB  PRO A 106       5.727  -3.881   6.297  1.00 95.44           C  
ATOM    801  O   PRO A 106       4.422  -6.496   7.531  1.00 95.44           O  
ATOM    802  CG  PRO A 106       5.770  -2.396   6.121  1.00 95.44           C  
ATOM    803  CD  PRO A 106       5.082  -1.761   7.297  1.00 95.44           C  
ATOM    804  N   THR A 107       4.625  -5.129   9.266  1.00 95.50           N  
ATOM    805  CA  THR A 107       4.746  -6.191  10.250  1.00 95.50           C  
ATOM    806  C   THR A 107       3.375  -6.754  10.609  1.00 95.50           C  
ATOM    807  CB  THR A 107       5.449  -5.691  11.531  1.00 95.50           C  
ATOM    808  O   THR A 107       3.258  -7.914  11.008  1.00 95.50           O  
ATOM    809  CG2 THR A 107       6.867  -5.227  11.227  1.00 95.50           C  
ATOM    810  OG1 THR A 107       4.703  -4.598  12.078  1.00 95.50           O  
ATOM    811  N   THR A 108       2.383  -5.977  10.461  1.00 94.81           N  
ATOM    812  CA  THR A 108       1.074  -6.402  10.945  1.00 94.81           C  
ATOM    813  C   THR A 108       0.072  -6.484   9.797  1.00 94.81           C  
ATOM    814  CB  THR A 108       0.542  -5.441  12.023  1.00 94.81           C  
ATOM    815  O   THR A 108      -1.018  -7.035   9.953  1.00 94.81           O  
ATOM    816  CG2 THR A 108       1.444  -5.445  13.250  1.00 94.81           C  
ATOM    817  OG1 THR A 108       0.484  -4.113  11.492  1.00 94.81           O  
ATOM    818  N   THR A 109       0.388  -5.887   8.695  1.00 96.44           N  
ATOM    819  CA  THR A 109      -0.492  -5.863   7.531  1.00 96.44           C  
ATOM    820  C   THR A 109       0.143  -6.602   6.355  1.00 96.44           C  
ATOM    821  CB  THR A 109      -0.825  -4.418   7.113  1.00 96.44           C  
ATOM    822  O   THR A 109       1.356  -6.527   6.152  1.00 96.44           O  
ATOM    823  CG2 THR A 109      -1.774  -4.395   5.922  1.00 96.44           C  
ATOM    824  OG1 THR A 109      -1.442  -3.738   8.211  1.00 96.44           O  
ATOM    825  N   ALA A 110      -0.735  -7.305   5.633  1.00 97.62           N  
ATOM    826  CA  ALA A 110      -0.217  -8.062   4.496  1.00 97.62           C  
ATOM    827  C   ALA A 110      -0.937  -7.684   3.207  1.00 97.62           C  
ATOM    828  CB  ALA A 110      -0.353  -9.562   4.754  1.00 97.62           C  
ATOM    829  O   ALA A 110      -2.119  -7.328   3.230  1.00 97.62           O  
ATOM    830  N   ILE A 111      -0.147  -7.641   2.137  1.00 98.38           N  
ATOM    831  CA  ILE A 111      -0.706  -7.441   0.804  1.00 98.38           C  
ATOM    832  C   ILE A 111      -0.352  -8.633  -0.087  1.00 98.38           C  
ATOM    833  CB  ILE A 111      -0.199  -6.125   0.170  1.00 98.38           C  
ATOM    834  O   ILE A 111       0.822  -8.984  -0.220  1.00 98.38           O  
ATOM    835  CG1 ILE A 111      -0.599  -4.926   1.036  1.00 98.38           C  
ATOM    836  CG2 ILE A 111      -0.734  -5.973  -1.257  1.00 98.38           C  
ATOM    837  CD1 ILE A 111      -0.075  -3.592   0.525  1.00 98.38           C  
ATOM    838  N   SER A 112      -1.475  -9.180  -0.705  1.00 97.75           N  
ATOM    839  CA  SER A 112      -1.279 -10.320  -1.598  1.00 97.75           C  
ATOM    840  C   SER A 112      -1.763 -10.000  -3.010  1.00 97.75           C  
ATOM    841  CB  SER A 112      -2.008 -11.555  -1.062  1.00 97.75           C  
ATOM    842  O   SER A 112      -2.664  -9.188  -3.193  1.00 97.75           O  
ATOM    843  OG  SER A 112      -1.602 -11.844   0.264  1.00 97.75           O  
ATOM    844  N   PHE A 113      -1.097 -10.609  -3.895  1.00 97.31           N  
ATOM    845  CA  PHE A 113      -1.425 -10.445  -5.305  1.00 97.31           C  
ATOM    846  C   PHE A 113      -1.664 -11.797  -5.969  1.00 97.31           C  
ATOM    847  CB  PHE A 113      -0.306  -9.688  -6.035  1.00 97.31           C  
ATOM    848  O   PHE A 113      -0.859 -12.719  -5.820  1.00 97.31           O  
ATOM    849  CG  PHE A 113      -0.520  -9.578  -7.520  1.00 97.31           C  
ATOM    850  CD1 PHE A 113       0.048 -10.500  -8.391  1.00 97.31           C  
ATOM    851  CD2 PHE A 113      -1.288  -8.547  -8.047  1.00 97.31           C  
ATOM    852  CE1 PHE A 113      -0.148 -10.391  -9.766  1.00 97.31           C  
ATOM    853  CE2 PHE A 113      -1.487  -8.430  -9.414  1.00 97.31           C  
ATOM    854  CZ  PHE A 113      -0.916  -9.359 -10.273  1.00 97.31           C  
ATOM    855  N   THR A 114      -2.846 -11.805  -6.738  1.00 96.06           N  
ATOM    856  CA  THR A 114      -3.178 -13.047  -7.426  1.00 96.06           C  
ATOM    857  C   THR A 114      -3.633 -12.773  -8.859  1.00 96.06           C  
ATOM    858  CB  THR A 114      -4.277 -13.828  -6.680  1.00 96.06           C  
ATOM    859  O   THR A 114      -4.422 -11.852  -9.094  1.00 96.06           O  
ATOM    860  CG2 THR A 114      -4.555 -15.172  -7.344  1.00 96.06           C  
ATOM    861  OG1 THR A 114      -3.859 -14.055  -5.328  1.00 96.06           O  
ATOM    862  N   ALA A 115      -3.023 -13.492  -9.750  1.00 92.81           N  
ATOM    863  CA  ALA A 115      -3.479 -13.594 -11.133  1.00 92.81           C  
ATOM    864  C   ALA A 115      -3.865 -15.031 -11.484  1.00 92.81           C  
ATOM    865  CB  ALA A 115      -2.398 -13.094 -12.094  1.00 92.81           C  
ATOM    866  O   ALA A 115      -3.016 -15.828 -11.891  1.00 92.81           O  
ATOM    867  N   SER A 116      -5.145 -15.383 -11.320  1.00 83.25           N  
ATOM    868  CA  SER A 116      -5.633 -16.766 -11.328  1.00 83.25           C  
ATOM    869  C   SER A 116      -5.520 -17.391 -12.711  1.00 83.25           C  
ATOM    870  CB  SER A 116      -7.086 -16.812 -10.852  1.00 83.25           C  
ATOM    871  O   SER A 116      -5.203 -18.578 -12.836  1.00 83.25           O  
ATOM    872  OG  SER A 116      -7.203 -16.312  -9.531  1.00 83.25           O  
ATOM    873  N   THR A 117      -5.699 -16.594 -13.703  1.00 84.94           N  
ATOM    874  CA  THR A 117      -5.641 -17.125 -15.062  1.00 84.94           C  
ATOM    875  C   THR A 117      -4.234 -17.609 -15.391  1.00 84.94           C  
ATOM    876  CB  THR A 117      -6.070 -16.062 -16.094  1.00 84.94           C  
ATOM    877  O   THR A 117      -4.066 -18.625 -16.078  1.00 84.94           O  
ATOM    878  CG2 THR A 117      -6.047 -16.625 -17.500  1.00 84.94           C  
ATOM    879  OG1 THR A 117      -7.402 -15.625 -15.789  1.00 84.94           O  
ATOM    880  N   GLU A 118      -3.221 -17.016 -14.766  1.00 84.44           N  
ATOM    881  CA  GLU A 118      -1.822 -17.359 -15.016  1.00 84.44           C  
ATOM    882  C   GLU A 118      -1.283 -18.297 -13.930  1.00 84.44           C  
ATOM    883  CB  GLU A 118      -0.966 -16.094 -15.094  1.00 84.44           C  
ATOM    884  O   GLU A 118      -0.124 -18.703 -13.984  1.00 84.44           O  
ATOM    885  CG  GLU A 118      -1.312 -15.188 -16.266  1.00 84.44           C  
ATOM    886  CD  GLU A 118      -0.497 -15.492 -17.516  1.00 84.44           C  
ATOM    887  OE1 GLU A 118      -0.793 -14.914 -18.578  1.00 84.44           O  
ATOM    888  OE2 GLU A 118       0.445 -16.312 -17.422  1.00 84.44           O  
ATOM    889  N   GLY A 119      -2.131 -18.641 -12.953  1.00 86.75           N  
ATOM    890  CA  GLY A 119      -1.717 -19.484 -11.844  1.00 86.75           C  
ATOM    891  C   GLY A 119      -0.679 -18.828 -10.953  1.00 86.75           C  
ATOM    892  O   GLY A 119       0.192 -19.516 -10.406  1.00 86.75           O  
ATOM    893  N   ILE A 120      -0.700 -17.547 -10.883  1.00 92.75           N  
ATOM    894  CA  ILE A 120       0.274 -16.781 -10.117  1.00 92.75           C  
ATOM    895  C   ILE A 120      -0.361 -16.281  -8.820  1.00 92.75           C  
ATOM    896  CB  ILE A 120       0.814 -15.586 -10.938  1.00 92.75           C  
ATOM    897  O   ILE A 120      -1.469 -15.750  -8.828  1.00 92.75           O  
ATOM    898  CG1 ILE A 120       1.604 -16.078 -12.148  1.00 92.75           C  
ATOM    899  CG2 ILE A 120       1.677 -14.680 -10.055  1.00 92.75           C  
ATOM    900  CD1 ILE A 120       1.964 -14.992 -13.148  1.00 92.75           C  
ATOM    901  N   ALA A 121       0.375 -16.578  -7.711  1.00 94.50           N  
ATOM    902  CA  ALA A 121      -0.064 -16.094  -6.402  1.00 94.50           C  
ATOM    903  C   ALA A 121       1.128 -15.719  -5.527  1.00 94.50           C  
ATOM    904  CB  ALA A 121      -0.917 -17.156  -5.707  1.00 94.50           C  
ATOM    905  O   ALA A 121       2.004 -16.547  -5.273  1.00 94.50           O  
ATOM    906  N   TYR A 122       1.189 -14.500  -5.156  1.00 94.94           N  
ATOM    907  CA  TYR A 122       2.184 -13.992  -4.215  1.00 94.94           C  
ATOM    908  C   TYR A 122       1.529 -13.570  -2.904  1.00 94.94           C  
ATOM    909  CB  TYR A 122       2.953 -12.820  -4.820  1.00 94.94           C  
ATOM    910  O   TYR A 122       0.601 -12.758  -2.902  1.00 94.94           O  
ATOM    911  CG  TYR A 122       4.070 -13.234  -5.746  1.00 94.94           C  
ATOM    912  CD1 TYR A 122       5.402 -12.992  -5.414  1.00 94.94           C  
ATOM    913  CD2 TYR A 122       3.797 -13.867  -6.949  1.00 94.94           C  
ATOM    914  CE1 TYR A 122       6.434 -13.375  -6.266  1.00 94.94           C  
ATOM    915  CE2 TYR A 122       4.824 -14.258  -7.809  1.00 94.94           C  
ATOM    916  OH  TYR A 122       7.152 -14.383  -8.305  1.00 94.94           O  
ATOM    917  CZ  TYR A 122       6.137 -14.000  -7.457  1.00 94.94           C  
ATOM    918  N   SER A 123       2.105 -14.250  -1.951  1.00 94.75           N  
ATOM    919  CA  SER A 123       1.561 -13.914  -0.640  1.00 94.75           C  
ATOM    920  C   SER A 123       2.432 -12.883   0.070  1.00 94.75           C  
ATOM    921  CB  SER A 123       1.429 -15.164   0.227  1.00 94.75           C  
ATOM    922  O   SER A 123       3.656 -12.891  -0.070  1.00 94.75           O  
ATOM    923  OG  SER A 123       0.996 -14.828   1.534  1.00 94.75           O  
ATOM    924  N   ASN A 124       1.860 -11.922   0.559  1.00 96.31           N  
ATOM    925  CA  ASN A 124       2.428 -10.875   1.401  1.00 96.31           C  
ATOM    926  C   ASN A 124       3.594 -10.172   0.713  1.00 96.31           C  
ATOM    927  CB  ASN A 124       2.875 -11.445   2.746  1.00 96.31           C  
ATOM    928  O   ASN A 124       4.750 -10.352   1.100  1.00 96.31           O  
ATOM    929  CG  ASN A 124       3.273 -10.375   3.738  1.00 96.31           C  
ATOM    930  ND2 ASN A 124       3.885 -10.789   4.844  1.00 96.31           N  
ATOM    931  OD1 ASN A 124       3.035  -9.188   3.516  1.00 96.31           O  
ATOM    932  N   ILE A 125       3.334  -9.359  -0.149  1.00 97.69           N  
ATOM    933  CA  ILE A 125       4.340  -8.625  -0.904  1.00 97.69           C  
ATOM    934  C   ILE A 125       4.508  -7.227  -0.310  1.00 97.69           C  
ATOM    935  CB  ILE A 125       3.969  -8.531  -2.400  1.00 97.69           C  
ATOM    936  O   ILE A 125       5.289  -6.422  -0.819  1.00 97.69           O  
ATOM    937  CG1 ILE A 125       2.588  -7.887  -2.568  1.00 97.69           C  
ATOM    938  CG2 ILE A 125       4.016  -9.914  -3.057  1.00 97.69           C  
ATOM    939  CD1 ILE A 125       2.211  -7.594  -4.012  1.00 97.69           C  
ATOM    940  N   TYR A 126       3.895  -6.934   0.781  1.00 98.19           N  
ATOM    941  CA  TYR A 126       3.975  -5.648   1.466  1.00 98.19           C  
ATOM    942  C   TYR A 126       5.254  -5.547   2.287  1.00 98.19           C  
ATOM    943  CB  TYR A 126       2.756  -5.445   2.371  1.00 98.19           C  
ATOM    944  O   TYR A 126       5.398  -6.223   3.309  1.00 98.19           O  
ATOM    945  CG  TYR A 126       2.699  -4.082   3.018  1.00 98.19           C  
ATOM    946  CD1 TYR A 126       2.176  -3.916   4.297  1.00 98.19           C  
ATOM    947  CD2 TYR A 126       3.170  -2.957   2.348  1.00 98.19           C  
ATOM    948  CE1 TYR A 126       2.119  -2.662   4.895  1.00 98.19           C  
ATOM    949  CE2 TYR A 126       3.121  -1.697   2.938  1.00 98.19           C  
ATOM    950  OH  TYR A 126       2.543  -0.316   4.797  1.00 98.19           O  
ATOM    951  CZ  TYR A 126       2.594  -1.561   4.207  1.00 98.19           C  
ATOM    952  N   LYS A 127       6.188  -4.598   1.871  1.00 96.62           N  
ATOM    953  CA  LYS A 127       7.496  -4.633   2.520  1.00 96.62           C  
ATOM    954  C   LYS A 127       7.844  -3.275   3.127  1.00 96.62           C  
ATOM    955  CB  LYS A 127       8.578  -5.055   1.523  1.00 96.62           C  
ATOM    956  O   LYS A 127       8.555  -3.203   4.133  1.00 96.62           O  
ATOM    957  CG  LYS A 127       8.430  -6.480   1.013  1.00 96.62           C  
ATOM    958  CD  LYS A 127       8.594  -7.496   2.135  1.00 96.62           C  
ATOM    959  CE  LYS A 127       8.484  -8.922   1.618  1.00 96.62           C  
ATOM    960  NZ  LYS A 127       8.531  -9.922   2.729  1.00 96.62           N  
ATOM    961  N   TYR A 128       7.312  -2.225   2.496  1.00 95.94           N  
ATOM    962  CA  TYR A 128       7.766  -0.903   2.920  1.00 95.94           C  
ATOM    963  C   TYR A 128       6.586   0.044   3.102  1.00 95.94           C  
ATOM    964  CB  TYR A 128       8.750  -0.320   1.901  1.00 95.94           C  
ATOM    965  O   TYR A 128       5.531  -0.142   2.488  1.00 95.94           O  
ATOM    966  CG  TYR A 128       9.906  -1.234   1.587  1.00 95.94           C  
ATOM    967  CD1 TYR A 128      10.945  -1.419   2.502  1.00 95.94           C  
ATOM    968  CD2 TYR A 128       9.977  -1.913   0.375  1.00 95.94           C  
ATOM    969  CE1 TYR A 128      12.016  -2.258   2.217  1.00 95.94           C  
ATOM    970  CE2 TYR A 128      11.039  -2.756   0.079  1.00 95.94           C  
ATOM    971  OH  TYR A 128      13.117  -3.754   0.716  1.00 95.94           O  
ATOM    972  CZ  TYR A 128      12.055  -2.922   1.004  1.00 95.94           C  
ATOM    973  N   THR A 129       6.812   0.997   4.070  1.00 94.38           N  
ATOM    974  CA  THR A 129       5.832   2.059   4.266  1.00 94.38           C  
ATOM    975  C   THR A 129       6.523   3.406   4.457  1.00 94.38           C  
ATOM    976  CB  THR A 129       4.926   1.767   5.477  1.00 94.38           C  
ATOM    977  O   THR A 129       7.504   3.508   5.191  1.00 94.38           O  
ATOM    978  CG2 THR A 129       5.742   1.652   6.758  1.00 94.38           C  
ATOM    979  OG1 THR A 129       3.975   2.830   5.621  1.00 94.38           O  
ATOM    980  N   LEU A 130       5.996   4.391   3.717  1.00 93.00           N  
ATOM    981  CA  LEU A 130       6.516   5.742   3.869  1.00 93.00           C  
ATOM    982  C   LEU A 130       5.676   6.539   4.859  1.00 93.00           C  
ATOM    983  CB  LEU A 130       6.551   6.461   2.518  1.00 93.00           C  
ATOM    984  O   LEU A 130       5.906   7.734   5.055  1.00 93.00           O  
ATOM    985  CG  LEU A 130       7.547   5.922   1.489  1.00 93.00           C  
ATOM    986  CD1 LEU A 130       7.422   6.691   0.178  1.00 93.00           C  
ATOM    987  CD2 LEU A 130       8.969   6.004   2.029  1.00 93.00           C  
ATOM    988  N   LEU A 131       4.781   5.855   5.516  1.00 90.62           N  
ATOM    989  CA  LEU A 131       3.926   6.488   6.516  1.00 90.62           C  
ATOM    990  C   LEU A 131       4.730   6.875   7.750  1.00 90.62           C  
ATOM    991  CB  LEU A 131       2.781   5.551   6.910  1.00 90.62           C  
ATOM    992  O   LEU A 131       4.324   7.758   8.508  1.00 90.62           O  
ATOM    993  CG  LEU A 131       1.770   5.219   5.816  1.00 90.62           C  
ATOM    994  CD1 LEU A 131       0.905   4.035   6.238  1.00 90.62           C  
ATOM    995  CD2 LEU A 131       0.905   6.430   5.496  1.00 90.62           C  
ATOM    996  N   THR A 132       5.844   6.281   7.938  1.00 89.06           N  
ATOM    997  CA  THR A 132       6.605   6.453   9.172  1.00 89.06           C  
ATOM    998  C   THR A 132       7.816   7.352   8.930  1.00 89.06           C  
ATOM    999  CB  THR A 132       7.070   5.102   9.734  1.00 89.06           C  
ATOM   1000  O   THR A 132       8.539   7.688   9.875  1.00 89.06           O  
ATOM   1001  CG2 THR A 132       5.879   4.199  10.047  1.00 89.06           C  
ATOM   1002  OG1 THR A 132       7.906   4.449   8.773  1.00 89.06           O  
ATOM   1003  N   VAL A 133       7.988   7.695   7.621  1.00 85.38           N  
ATOM   1004  CA  VAL A 133       9.180   8.469   7.285  1.00 85.38           C  
ATOM   1005  C   VAL A 133       8.984   9.930   7.695  1.00 85.38           C  
ATOM   1006  CB  VAL A 133       9.508   8.383   5.777  1.00 85.38           C  
ATOM   1007  O   VAL A 133       7.938  10.523   7.418  1.00 85.38           O  
ATOM   1008  CG1 VAL A 133      10.664   9.312   5.418  1.00 85.38           C  
ATOM   1009  CG2 VAL A 133       9.828   6.941   5.387  1.00 85.38           C  
ATOM   1010  N   ASP A 134      10.008  10.391   8.445  1.00 84.06           N  
ATOM   1011  CA  ASP A 134      10.016  11.797   8.844  1.00 84.06           C  
ATOM   1012  C   ASP A 134      10.289  12.703   7.648  1.00 84.06           C  
ATOM   1013  CB  ASP A 134      11.055  12.031   9.938  1.00 84.06           C  
ATOM   1014  O   ASP A 134      11.297  12.539   6.953  1.00 84.06           O  
ATOM   1015  CG  ASP A 134      10.977  13.430  10.539  1.00 84.06           C  
ATOM   1016  OD1 ASP A 134      10.289  14.297   9.969  1.00 84.06           O  
ATOM   1017  OD2 ASP A 134      11.617  13.656  11.586  1.00 84.06           O  
ATOM   1018  N   PRO A 135       9.359  13.688   7.477  1.00 82.31           N  
ATOM   1019  CA  PRO A 135       9.531  14.562   6.320  1.00 82.31           C  
ATOM   1020  C   PRO A 135      10.875  15.297   6.328  1.00 82.31           C  
ATOM   1021  CB  PRO A 135       8.375  15.555   6.457  1.00 82.31           C  
ATOM   1022  O   PRO A 135      11.422  15.602   5.266  1.00 82.31           O  
ATOM   1023  CG  PRO A 135       7.324  14.812   7.215  1.00 82.31           C  
ATOM   1024  CD  PRO A 135       8.000  13.898   8.203  1.00 82.31           C  
ATOM   1025  N   SER A 136      11.406  15.594   7.441  1.00 83.44           N  
ATOM   1026  CA  SER A 136      12.672  16.312   7.535  1.00 83.44           C  
ATOM   1027  C   SER A 136      13.828  15.484   6.984  1.00 83.44           C  
ATOM   1028  CB  SER A 136      12.961  16.719   8.984  1.00 83.44           C  
ATOM   1029  O   SER A 136      14.852  16.031   6.586  1.00 83.44           O  
ATOM   1030  OG  SER A 136      13.055  15.562   9.805  1.00 83.44           O  
ATOM   1031  N   SER A 137      13.648  14.188   7.020  1.00 84.19           N  
ATOM   1032  CA  SER A 137      14.703  13.297   6.547  1.00 84.19           C  
ATOM   1033  C   SER A 137      14.773  13.289   5.023  1.00 84.19           C  
ATOM   1034  CB  SER A 137      14.484  11.875   7.066  1.00 84.19           C  
ATOM   1035  O   SER A 137      15.750  12.797   4.449  1.00 84.19           O  
ATOM   1036  OG  SER A 137      13.289  11.328   6.535  1.00 84.19           O  
ATOM   1037  N   LEU A 138      13.781  13.812   4.453  1.00 84.56           N  
ATOM   1038  CA  LEU A 138      13.719  13.789   2.996  1.00 84.56           C  
ATOM   1039  C   LEU A 138      14.070  15.148   2.412  1.00 84.56           C  
ATOM   1040  CB  LEU A 138      12.328  13.359   2.525  1.00 84.56           C  
ATOM   1041  O   LEU A 138      13.836  15.406   1.228  1.00 84.56           O  
ATOM   1042  CG  LEU A 138      11.891  11.938   2.881  1.00 84.56           C  
ATOM   1043  CD1 LEU A 138      10.445  11.703   2.459  1.00 84.56           C  
ATOM   1044  CD2 LEU A 138      12.820  10.922   2.227  1.00 84.56           C  
ATOM   1045  N   GLY A 139      14.617  16.000   3.197  1.00 79.06           N  
ATOM   1046  CA  GLY A 139      15.078  17.297   2.703  1.00 79.06           C  
ATOM   1047  C   GLY A 139      16.281  17.188   1.787  1.00 79.06           C  
ATOM   1048  O   GLY A 139      17.172  16.359   2.020  1.00 79.06           O  
ATOM   1049  N   ASN A 140      16.172  17.891   0.609  1.00 80.75           N  
ATOM   1050  CA  ASN A 140      17.281  17.891  -0.341  1.00 80.75           C  
ATOM   1051  C   ASN A 140      17.656  16.484  -0.774  1.00 80.75           C  
ATOM   1052  CB  ASN A 140      18.484  18.609   0.255  1.00 80.75           C  
ATOM   1053  O   ASN A 140      18.828  16.156  -0.907  1.00 80.75           O  
ATOM   1054  CG  ASN A 140      18.188  20.031   0.670  1.00 80.75           C  
ATOM   1055  ND2 ASN A 140      18.797  20.469   1.764  1.00 80.75           N  
ATOM   1056  OD1 ASN A 140      17.406  20.734   0.014  1.00 80.75           O  
ATOM   1057  N   ALA A 141      16.719  15.602  -0.822  1.00 82.00           N  
ATOM   1058  CA  ALA A 141      16.938  14.180  -1.089  1.00 82.00           C  
ATOM   1059  C   ALA A 141      17.250  13.945  -2.562  1.00 82.00           C  
ATOM   1060  CB  ALA A 141      15.727  13.367  -0.666  1.00 82.00           C  
ATOM   1061  O   ALA A 141      18.172  13.188  -2.896  1.00 82.00           O  
ATOM   1062  N   VAL A 142      16.578  14.734  -3.373  1.00 86.94           N  
ATOM   1063  CA  VAL A 142      16.750  14.523  -4.805  1.00 86.94           C  
ATOM   1064  C   VAL A 142      17.094  15.852  -5.480  1.00 86.94           C  
ATOM   1065  CB  VAL A 142      15.484  13.914  -5.453  1.00 86.94           C  
ATOM   1066  O   VAL A 142      16.406  16.859  -5.297  1.00 86.94           O  
ATOM   1067  CG1 VAL A 142      15.680  13.742  -6.957  1.00 86.94           C  
ATOM   1068  CG2 VAL A 142      15.141  12.586  -4.793  1.00 86.94           C  
ATOM   1069  N   TYR A 143      18.281  15.820  -6.254  1.00 89.06           N  
ATOM   1070  CA  TYR A 143      18.734  16.984  -7.008  1.00 89.06           C  
ATOM   1071  C   TYR A 143      18.578  16.766  -8.508  1.00 89.06           C  
ATOM   1072  CB  TYR A 143      20.188  17.312  -6.676  1.00 89.06           C  
ATOM   1073  O   TYR A 143      19.094  15.789  -9.055  1.00 89.06           O  
ATOM   1074  CG  TYR A 143      20.688  18.594  -7.297  1.00 89.06           C  
ATOM   1075  CD1 TYR A 143      21.531  18.578  -8.406  1.00 89.06           C  
ATOM   1076  CD2 TYR A 143      20.312  19.828  -6.777  1.00 89.06           C  
ATOM   1077  CE1 TYR A 143      21.984  19.750  -8.984  1.00 89.06           C  
ATOM   1078  CE2 TYR A 143      20.766  21.016  -7.344  1.00 89.06           C  
ATOM   1079  OH  TYR A 143      22.062  22.141  -9.008  1.00 89.06           O  
ATOM   1080  CZ  TYR A 143      21.609  20.969  -8.445  1.00 89.06           C  
ATOM   1081  N   ALA A 144      17.750  17.594  -9.094  1.00 87.31           N  
ATOM   1082  CA  ALA A 144      17.531  17.484 -10.531  1.00 87.31           C  
ATOM   1083  C   ALA A 144      17.234  18.859 -11.141  1.00 87.31           C  
ATOM   1084  CB  ALA A 144      16.375  16.516 -10.820  1.00 87.31           C  
ATOM   1085  O   ALA A 144      16.531  19.672 -10.539  1.00 87.31           O  
ATOM   1086  N   ASN A 145      17.859  19.016 -12.312  1.00 87.50           N  
ATOM   1087  CA  ASN A 145      17.656  20.250 -13.070  1.00 87.50           C  
ATOM   1088  C   ASN A 145      18.031  21.469 -12.250  1.00 87.50           C  
ATOM   1089  CB  ASN A 145      16.219  20.344 -13.555  1.00 87.50           C  
ATOM   1090  O   ASN A 145      17.281  22.453 -12.219  1.00 87.50           O  
ATOM   1091  CG  ASN A 145      16.031  21.422 -14.602  1.00 87.50           C  
ATOM   1092  ND2 ASN A 145      14.836  22.016 -14.633  1.00 87.50           N  
ATOM   1093  OD1 ASN A 145      16.938  21.734 -15.375  1.00 87.50           O  
ATOM   1094  N   GLY A 146      19.188  21.406 -11.430  1.00 86.06           N  
ATOM   1095  CA  GLY A 146      19.781  22.547 -10.758  1.00 86.06           C  
ATOM   1096  C   GLY A 146      19.078  22.922  -9.469  1.00 86.06           C  
ATOM   1097  O   GLY A 146      19.297  24.000  -8.930  1.00 86.06           O  
ATOM   1098  N   GLN A 147      18.125  22.031  -9.047  1.00 89.38           N  
ATOM   1099  CA  GLN A 147      17.422  22.312  -7.801  1.00 89.38           C  
ATOM   1100  C   GLN A 147      17.109  21.047  -7.027  1.00 89.38           C  
ATOM   1101  CB  GLN A 147      16.125  23.094  -8.070  1.00 89.38           C  
ATOM   1102  O   GLN A 147      17.016  19.969  -7.621  1.00 89.38           O  
ATOM   1103  CG  GLN A 147      15.148  22.344  -8.969  1.00 89.38           C  
ATOM   1104  CD  GLN A 147      13.938  23.188  -9.336  1.00 89.38           C  
ATOM   1105  NE2 GLN A 147      13.844  23.562 -10.609  1.00 89.38           N  
ATOM   1106  OE1 GLN A 147      13.102  23.516  -8.484  1.00 89.38           O  
ATOM   1107  N   TYR A 148      16.953  21.219  -5.668  1.00 89.06           N  
ATOM   1108  CA  TYR A 148      16.469  20.125  -4.828  1.00 89.06           C  
ATOM   1109  C   TYR A 148      14.953  20.016  -4.863  1.00 89.06           C  
ATOM   1110  CB  TYR A 148      16.953  20.297  -3.385  1.00 89.06           C  
ATOM   1111  O   TYR A 148      14.258  21.031  -4.777  1.00 89.06           O  
ATOM   1112  CG  TYR A 148      18.438  20.062  -3.199  1.00 89.06           C  
ATOM   1113  CD1 TYR A 148      18.938  18.766  -3.092  1.00 89.06           C  
ATOM   1114  CD2 TYR A 148      19.328  21.125  -3.129  1.00 89.06           C  
ATOM   1115  CE1 TYR A 148      20.297  18.531  -2.918  1.00 89.06           C  
ATOM   1116  CE2 TYR A 148      20.688  20.906  -2.955  1.00 89.06           C  
ATOM   1117  OH  TYR A 148      22.516  19.391  -2.680  1.00 89.06           O  
ATOM   1118  CZ  TYR A 148      21.156  19.609  -2.852  1.00 89.06           C  
ATOM   1119  N   LEU A 149      14.508  18.766  -5.066  1.00 89.19           N  
ATOM   1120  CA  LEU A 149      13.070  18.516  -5.133  1.00 89.19           C  
ATOM   1121  C   LEU A 149      12.477  18.375  -3.738  1.00 89.19           C  
ATOM   1122  CB  LEU A 149      12.773  17.266  -5.957  1.00 89.19           C  
ATOM   1123  O   LEU A 149      13.078  17.750  -2.863  1.00 89.19           O  
ATOM   1124  CG  LEU A 149      13.219  17.297  -7.422  1.00 89.19           C  
ATOM   1125  CD1 LEU A 149      12.844  15.984  -8.109  1.00 89.19           C  
ATOM   1126  CD2 LEU A 149      12.594  18.484  -8.148  1.00 89.19           C  
ATOM   1127  N   ASN A 150      11.266  18.984  -3.555  1.00 88.38           N  
ATOM   1128  CA  ASN A 150      10.461  18.719  -2.369  1.00 88.38           C  
ATOM   1129  C   ASN A 150       9.547  17.500  -2.570  1.00 88.38           C  
ATOM   1130  CB  ASN A 150       9.633  19.953  -1.991  1.00 88.38           C  
ATOM   1131  O   ASN A 150       8.477  17.625  -3.158  1.00 88.38           O  
ATOM   1132  CG  ASN A 150      10.477  21.062  -1.408  1.00 88.38           C  
ATOM   1133  ND2 ASN A 150       9.961  22.281  -1.464  1.00 88.38           N  
ATOM   1134  OD1 ASN A 150      11.578  20.828  -0.912  1.00 88.38           O  
ATOM   1135  N   LEU A 151       9.977  16.391  -2.020  1.00 89.31           N  
ATOM   1136  CA  LEU A 151       9.297  15.125  -2.305  1.00 89.31           C  
ATOM   1137  C   LEU A 151       8.039  14.977  -1.460  1.00 89.31           C  
ATOM   1138  CB  LEU A 151      10.242  13.938  -2.049  1.00 89.31           C  
ATOM   1139  O   LEU A 151       7.133  14.227  -1.814  1.00 89.31           O  
ATOM   1140  CG  LEU A 151      11.508  13.883  -2.900  1.00 89.31           C  
ATOM   1141  CD1 LEU A 151      12.344  12.672  -2.521  1.00 89.31           C  
ATOM   1142  CD2 LEU A 151      11.156  13.852  -4.383  1.00 89.31           C  
ATOM   1143  N   ILE A 152       7.973  15.773  -0.389  1.00 87.88           N  
ATOM   1144  CA  ILE A 152       6.836  15.703   0.525  1.00 87.88           C  
ATOM   1145  C   ILE A 152       6.297  17.109   0.789  1.00 87.88           C  
ATOM   1146  CB  ILE A 152       7.227  15.016   1.855  1.00 87.88           C  
ATOM   1147  O   ILE A 152       7.066  18.062   0.943  1.00 87.88           O  
ATOM   1148  CG1 ILE A 152       5.980  14.789   2.721  1.00 87.88           C  
ATOM   1149  CG2 ILE A 152       8.266  15.852   2.605  1.00 87.88           C  
ATOM   1150  CD1 ILE A 152       6.191  13.797   3.855  1.00 87.88           C  
ATOM   1151  N   ASN A 153       4.949  17.188   0.771  1.00 87.44           N  
ATOM   1152  CA  ASN A 153       4.285  18.438   1.103  1.00 87.44           C  
ATOM   1153  C   ASN A 153       3.533  18.344   2.428  1.00 87.44           C  
ATOM   1154  CB  ASN A 153       3.334  18.859  -0.020  1.00 87.44           C  
ATOM   1155  O   ASN A 153       3.143  17.250   2.846  1.00 87.44           O  
ATOM   1156  CG  ASN A 153       4.066  19.297  -1.272  1.00 87.44           C  
ATOM   1157  ND2 ASN A 153       3.322  19.812  -2.242  1.00 87.44           N  
ATOM   1158  OD1 ASN A 153       5.289  19.172  -1.368  1.00 87.44           O  
ATOM   1159  N   GLN A 154       3.484  19.484   3.021  1.00 86.31           N  
ATOM   1160  CA  GLN A 154       2.779  19.562   4.297  1.00 86.31           C  
ATOM   1161  C   GLN A 154       1.678  20.625   4.254  1.00 86.31           C  
ATOM   1162  CB  GLN A 154       3.758  19.875   5.434  1.00 86.31           C  
ATOM   1163  O   GLN A 154       1.841  21.672   3.631  1.00 86.31           O  
ATOM   1164  CG  GLN A 154       4.844  18.828   5.609  1.00 86.31           C  
ATOM   1165  CD  GLN A 154       5.789  19.141   6.754  1.00 86.31           C  
ATOM   1166  NE2 GLN A 154       6.641  18.188   7.105  1.00 86.31           N  
ATOM   1167  OE1 GLN A 154       5.754  20.234   7.316  1.00 86.31           O  
ATOM   1168  N   GLN A 155       0.557  20.203   4.766  1.00 83.75           N  
ATOM   1169  CA  GLN A 155      -0.562  21.141   4.895  1.00 83.75           C  
ATOM   1170  C   GLN A 155      -1.063  21.203   6.332  1.00 83.75           C  
ATOM   1171  CB  GLN A 155      -1.703  20.734   3.959  1.00 83.75           C  
ATOM   1172  O   GLN A 155      -1.284  20.156   6.965  1.00 83.75           O  
ATOM   1173  CG  GLN A 155      -2.863  21.719   3.943  1.00 83.75           C  
ATOM   1174  CD  GLN A 155      -3.986  21.281   3.020  1.00 83.75           C  
ATOM   1175  NE2 GLN A 155      -5.215  21.656   3.369  1.00 83.75           N  
ATOM   1176  OE1 GLN A 155      -3.752  20.641   1.997  1.00 83.75           O  
ATOM   1177  N   THR A 156      -1.111  22.484   6.855  1.00 84.06           N  
ATOM   1178  CA  THR A 156      -1.626  22.688   8.203  1.00 84.06           C  
ATOM   1179  C   THR A 156      -3.039  23.266   8.164  1.00 84.06           C  
ATOM   1180  CB  THR A 156      -0.710  23.609   9.023  1.00 84.06           C  
ATOM   1181  O   THR A 156      -3.291  24.250   7.488  1.00 84.06           O  
ATOM   1182  CG2 THR A 156      -1.200  23.750  10.461  1.00 84.06           C  
ATOM   1183  OG1 THR A 156       0.620  23.078   9.031  1.00 84.06           O  
ATOM   1184  N   SER A 157      -3.896  22.469   8.680  1.00 79.81           N  
ATOM   1185  CA  SER A 157      -5.281  22.906   8.797  1.00 79.81           C  
ATOM   1186  C   SER A 157      -5.840  22.609  10.188  1.00 79.81           C  
ATOM   1187  CB  SER A 157      -6.152  22.219   7.734  1.00 79.81           C  
ATOM   1188  O   SER A 157      -5.691  21.500  10.695  1.00 79.81           O  
ATOM   1189  OG  SER A 157      -7.469  22.750   7.750  1.00 79.81           O  
ATOM   1190  N   ALA A 158      -6.438  23.641  10.805  1.00 81.31           N  
ATOM   1191  CA  ALA A 158      -7.090  23.531  12.109  1.00 81.31           C  
ATOM   1192  C   ALA A 158      -6.129  22.984  13.156  1.00 81.31           C  
ATOM   1193  CB  ALA A 158      -8.328  22.641  12.008  1.00 81.31           C  
ATOM   1194  O   ALA A 158      -6.512  22.141  13.984  1.00 81.31           O  
ATOM   1195  N   GLY A 159      -4.809  23.297  13.102  1.00 77.56           N  
ATOM   1196  CA  GLY A 159      -3.848  22.969  14.141  1.00 77.56           C  
ATOM   1197  C   GLY A 159      -3.217  21.594  13.953  1.00 77.56           C  
ATOM   1198  O   GLY A 159      -2.449  21.141  14.797  1.00 77.56           O  
ATOM   1199  N   GLN A 160      -3.672  20.906  12.773  1.00 76.94           N  
ATOM   1200  CA  GLN A 160      -3.107  19.609  12.406  1.00 76.94           C  
ATOM   1201  C   GLN A 160      -2.285  19.703  11.125  1.00 76.94           C  
ATOM   1202  CB  GLN A 160      -4.215  18.562  12.242  1.00 76.94           C  
ATOM   1203  O   GLN A 160      -2.631  20.453  10.219  1.00 76.94           O  
ATOM   1204  CG  GLN A 160      -5.043  18.344  13.500  1.00 76.94           C  
ATOM   1205  CD  GLN A 160      -4.273  17.641  14.602  1.00 76.94           C  
ATOM   1206  NE2 GLN A 160      -4.230  16.312  14.531  1.00 76.94           N  
ATOM   1207  OE1 GLN A 160      -3.717  18.281  15.500  1.00 76.94           O  
ATOM   1208  N   THR A 161      -1.046  19.062  11.164  1.00 79.12           N  
ATOM   1209  CA  THR A 161      -0.190  19.031   9.984  1.00 79.12           C  
ATOM   1210  C   THR A 161      -0.341  17.703   9.242  1.00 79.12           C  
ATOM   1211  CB  THR A 161       1.288  19.250  10.359  1.00 79.12           C  
ATOM   1212  O   THR A 161      -0.188  16.641   9.836  1.00 79.12           O  
ATOM   1213  CG2 THR A 161       2.174  19.266   9.117  1.00 79.12           C  
ATOM   1214  OG1 THR A 161       1.424  20.500  11.047  1.00 79.12           O  
ATOM   1215  N   TYR A 162      -0.725  17.859   7.996  1.00 83.00           N  
ATOM   1216  CA  TYR A 162      -0.887  16.703   7.113  1.00 83.00           C  
ATOM   1217  C   TYR A 162       0.254  16.625   6.105  1.00 83.00           C  
ATOM   1218  CB  TYR A 162      -2.229  16.781   6.379  1.00 83.00           C  
ATOM   1219  O   TYR A 162       0.693  17.656   5.574  1.00 83.00           O  
ATOM   1220  CG  TYR A 162      -3.418  16.906   7.297  1.00 83.00           C  
ATOM   1221  CD1 TYR A 162      -4.031  15.773   7.836  1.00 83.00           C  
ATOM   1222  CD2 TYR A 162      -3.934  18.156   7.633  1.00 83.00           C  
ATOM   1223  CE1 TYR A 162      -5.129  15.883   8.680  1.00 83.00           C  
ATOM   1224  CE2 TYR A 162      -5.031  18.281   8.477  1.00 83.00           C  
ATOM   1225  OH  TYR A 162      -6.707  17.250   9.836  1.00 83.00           O  
ATOM   1226  CZ  TYR A 162      -5.621  17.141   9.000  1.00 83.00           C  
ATOM   1227  N   VAL A 163       0.705  15.328   5.980  1.00 84.88           N  
ATOM   1228  CA  VAL A 163       1.781  15.117   5.016  1.00 84.88           C  
ATOM   1229  C   VAL A 163       1.272  14.281   3.846  1.00 84.88           C  
ATOM   1230  CB  VAL A 163       3.002  14.430   5.672  1.00 84.88           C  
ATOM   1231  O   VAL A 163       0.435  13.398   4.023  1.00 84.88           O  
ATOM   1232  CG1 VAL A 163       3.594  15.312   6.770  1.00 84.88           C  
ATOM   1233  CG2 VAL A 163       2.607  13.070   6.230  1.00 84.88           C  
ATOM   1234  N   TYR A 164       1.745  14.742   2.703  1.00 90.31           N  
ATOM   1235  CA  TYR A 164       1.325  13.969   1.536  1.00 90.31           C  
ATOM   1236  C   TYR A 164       2.367  14.055   0.427  1.00 90.31           C  
ATOM   1237  CB  TYR A 164      -0.027  14.477   1.021  1.00 90.31           C  
ATOM   1238  O   TYR A 164       3.172  14.984   0.390  1.00 90.31           O  
ATOM   1239  CG  TYR A 164       0.008  15.891   0.502  1.00 90.31           C  
ATOM   1240  CD1 TYR A 164      -0.161  16.969   1.362  1.00 90.31           C  
ATOM   1241  CD2 TYR A 164       0.210  16.156  -0.849  1.00 90.31           C  
ATOM   1242  CE1 TYR A 164      -0.131  18.281   0.889  1.00 90.31           C  
ATOM   1243  CE2 TYR A 164       0.242  17.453  -1.335  1.00 90.31           C  
ATOM   1244  OH  TYR A 164       0.102  19.797  -0.934  1.00 90.31           O  
ATOM   1245  CZ  TYR A 164       0.071  18.516  -0.459  1.00 90.31           C  
ATOM   1246  N   TYR A 165       2.369  12.969  -0.396  1.00 91.62           N  
ATOM   1247  CA  TYR A 165       3.156  12.969  -1.625  1.00 91.62           C  
ATOM   1248  C   TYR A 165       2.307  13.391  -2.816  1.00 91.62           C  
ATOM   1249  CB  TYR A 165       3.748  11.578  -1.879  1.00 91.62           C  
ATOM   1250  O   TYR A 165       1.182  12.922  -2.986  1.00 91.62           O  
ATOM   1251  CG  TYR A 165       4.773  11.156  -0.855  1.00 91.62           C  
ATOM   1252  CD1 TYR A 165       6.137  11.297  -1.108  1.00 91.62           C  
ATOM   1253  CD2 TYR A 165       4.387  10.617   0.366  1.00 91.62           C  
ATOM   1254  CE1 TYR A 165       7.090  10.914  -0.169  1.00 91.62           C  
ATOM   1255  CE2 TYR A 165       5.328  10.227   1.312  1.00 91.62           C  
ATOM   1256  OH  TYR A 165       7.609   9.992   1.971  1.00 91.62           O  
ATOM   1257  CZ  TYR A 165       6.672  10.383   1.037  1.00 91.62           C  
ATOM   1258  N   PRO A 166       2.816  14.344  -3.576  1.00 88.69           N  
ATOM   1259  CA  PRO A 166       2.018  14.945  -4.645  1.00 88.69           C  
ATOM   1260  C   PRO A 166       1.560  13.930  -5.688  1.00 88.69           C  
ATOM   1261  CB  PRO A 166       2.973  15.969  -5.262  1.00 88.69           C  
ATOM   1262  O   PRO A 166       0.475  14.070  -6.258  1.00 88.69           O  
ATOM   1263  CG  PRO A 166       3.930  16.312  -4.164  1.00 88.69           C  
ATOM   1264  CD  PRO A 166       4.113  15.094  -3.299  1.00 88.69           C  
ATOM   1265  N   ASN A 167       2.406  12.969  -5.930  1.00 90.62           N  
ATOM   1266  CA  ASN A 167       2.068  11.867  -6.828  1.00 90.62           C  
ATOM   1267  C   ASN A 167       2.908  10.625  -6.535  1.00 90.62           C  
ATOM   1268  CB  ASN A 167       2.240  12.297  -8.289  1.00 90.62           C  
ATOM   1269  O   ASN A 167       3.861  10.688  -5.758  1.00 90.62           O  
ATOM   1270  CG  ASN A 167       3.689  12.539  -8.656  1.00 90.62           C  
ATOM   1271  ND2 ASN A 167       3.955  13.680  -9.289  1.00 90.62           N  
ATOM   1272  OD1 ASN A 167       4.562  11.719  -8.375  1.00 90.62           O  
ATOM   1273  N   PRO A 168       2.498   9.492  -7.180  1.00 93.69           N  
ATOM   1274  CA  PRO A 168       3.170   8.234  -6.848  1.00 93.69           C  
ATOM   1275  C   PRO A 168       4.656   8.250  -7.195  1.00 93.69           C  
ATOM   1276  CB  PRO A 168       2.422   7.203  -7.695  1.00 93.69           C  
ATOM   1277  O   PRO A 168       5.457   7.586  -6.535  1.00 93.69           O  
ATOM   1278  CG  PRO A 168       1.714   8.008  -8.742  1.00 93.69           C  
ATOM   1279  CD  PRO A 168       1.421   9.367  -8.172  1.00 93.69           C  
ATOM   1280  N   TYR A 169       5.027   9.023  -8.164  1.00 95.00           N  
ATOM   1281  CA  TYR A 169       6.422   9.055  -8.586  1.00 95.00           C  
ATOM   1282  C   TYR A 169       7.285   9.797  -7.574  1.00 95.00           C  
ATOM   1283  CB  TYR A 169       6.555   9.703  -9.969  1.00 95.00           C  
ATOM   1284  O   TYR A 169       8.438   9.430  -7.348  1.00 95.00           O  
ATOM   1285  CG  TYR A 169       5.895   8.922 -11.078  1.00 95.00           C  
ATOM   1286  CD1 TYR A 169       6.195   7.578 -11.281  1.00 95.00           C  
ATOM   1287  CD2 TYR A 169       4.973   9.531 -11.922  1.00 95.00           C  
ATOM   1288  CE1 TYR A 169       5.594   6.855 -12.305  1.00 95.00           C  
ATOM   1289  CE2 TYR A 169       4.359   8.812 -12.945  1.00 95.00           C  
ATOM   1290  OH  TYR A 169       4.074   6.770 -14.148  1.00 95.00           O  
ATOM   1291  CZ  TYR A 169       4.676   7.480 -13.133  1.00 95.00           C  
ATOM   1292  N   TYR A 170       6.758  10.867  -6.949  1.00 93.94           N  
ATOM   1293  CA  TYR A 170       7.469  11.508  -5.848  1.00 93.94           C  
ATOM   1294  C   TYR A 170       7.664  10.539  -4.688  1.00 93.94           C  
ATOM   1295  CB  TYR A 170       6.711  12.750  -5.367  1.00 93.94           C  
ATOM   1296  O   TYR A 170       8.719  10.523  -4.051  1.00 93.94           O  
ATOM   1297  CG  TYR A 170       6.977  13.977  -6.199  1.00 93.94           C  
ATOM   1298  CD1 TYR A 170       7.844  14.977  -5.750  1.00 93.94           C  
ATOM   1299  CD2 TYR A 170       6.363  14.148  -7.434  1.00 93.94           C  
ATOM   1300  CE1 TYR A 170       8.086  16.109  -6.512  1.00 93.94           C  
ATOM   1301  CE2 TYR A 170       6.602  15.281  -8.203  1.00 93.94           C  
ATOM   1302  OH  TYR A 170       7.703  17.375  -8.492  1.00 93.94           O  
ATOM   1303  CZ  TYR A 170       7.465  16.250  -7.738  1.00 93.94           C  
ATOM   1304  N   ALA A 171       6.664   9.750  -4.422  1.00 94.69           N  
ATOM   1305  CA  ALA A 171       6.770   8.727  -3.387  1.00 94.69           C  
ATOM   1306  C   ALA A 171       7.848   7.703  -3.732  1.00 94.69           C  
ATOM   1307  CB  ALA A 171       5.426   8.023  -3.189  1.00 94.69           C  
ATOM   1308  O   ALA A 171       8.602   7.266  -2.859  1.00 94.69           O  
ATOM   1309  N   LEU A 172       7.934   7.348  -4.984  1.00 95.88           N  
ATOM   1310  CA  LEU A 172       8.938   6.395  -5.441  1.00 95.88           C  
ATOM   1311  C   LEU A 172      10.344   6.941  -5.223  1.00 95.88           C  
ATOM   1312  CB  LEU A 172       8.734   6.066  -6.922  1.00 95.88           C  
ATOM   1313  O   LEU A 172      11.234   6.219  -4.773  1.00 95.88           O  
ATOM   1314  CG  LEU A 172       9.352   4.758  -7.418  1.00 95.88           C  
ATOM   1315  CD1 LEU A 172       8.742   3.570  -6.680  1.00 95.88           C  
ATOM   1316  CD2 LEU A 172       9.156   4.613  -8.922  1.00 95.88           C  
ATOM   1317  N   LEU A 173      10.531   8.180  -5.586  1.00 95.38           N  
ATOM   1318  CA  LEU A 173      11.828   8.812  -5.367  1.00 95.38           C  
ATOM   1319  C   LEU A 173      12.172   8.852  -3.883  1.00 95.38           C  
ATOM   1320  CB  LEU A 173      11.828  10.234  -5.938  1.00 95.38           C  
ATOM   1321  O   LEU A 173      13.320   8.609  -3.500  1.00 95.38           O  
ATOM   1322  CG  LEU A 173      11.734  10.359  -7.457  1.00 95.38           C  
ATOM   1323  CD1 LEU A 173      11.656  11.820  -7.871  1.00 95.38           C  
ATOM   1324  CD2 LEU A 173      12.930   9.680  -8.125  1.00 95.38           C  
ATOM   1325  N   ALA A 174      11.195   9.133  -3.070  1.00 94.81           N  
ATOM   1326  CA  ALA A 174      11.398   9.141  -1.623  1.00 94.81           C  
ATOM   1327  C   ALA A 174      11.789   7.762  -1.113  1.00 94.81           C  
ATOM   1328  CB  ALA A 174      10.133   9.633  -0.917  1.00 94.81           C  
ATOM   1329  O   ALA A 174      12.680   7.633  -0.274  1.00 94.81           O  
ATOM   1330  N   LEU A 175      11.102   6.801  -1.591  1.00 95.56           N  
ATOM   1331  CA  LEU A 175      11.406   5.426  -1.208  1.00 95.56           C  
ATOM   1332  C   LEU A 175      12.844   5.066  -1.573  1.00 95.56           C  
ATOM   1333  CB  LEU A 175      10.438   4.457  -1.885  1.00 95.56           C  
ATOM   1334  O   LEU A 175      13.562   4.484  -0.761  1.00 95.56           O  
ATOM   1335  CG  LEU A 175      10.625   2.973  -1.561  1.00 95.56           C  
ATOM   1336  CD1 LEU A 175      10.305   2.707  -0.092  1.00 95.56           C  
ATOM   1337  CD2 LEU A 175       9.750   2.111  -2.465  1.00 95.56           C  
ATOM   1338  N   ASN A 176      13.203   5.395  -2.836  1.00 95.88           N  
ATOM   1339  CA  ASN A 176      14.562   5.137  -3.299  1.00 95.88           C  
ATOM   1340  C   ASN A 176      15.602   5.766  -2.371  1.00 95.88           C  
ATOM   1341  CB  ASN A 176      14.750   5.648  -4.727  1.00 95.88           C  
ATOM   1342  O   ASN A 176      16.578   5.117  -1.991  1.00 95.88           O  
ATOM   1343  CG  ASN A 176      16.125   5.320  -5.289  1.00 95.88           C  
ATOM   1344  ND2 ASN A 176      16.828   6.344  -5.754  1.00 95.88           N  
ATOM   1345  OD1 ASN A 176      16.531   4.160  -5.309  1.00 95.88           O  
ATOM   1346  N   TYR A 177      15.391   6.988  -2.027  1.00 94.44           N  
ATOM   1347  CA  TYR A 177      16.297   7.715  -1.152  1.00 94.44           C  
ATOM   1348  C   TYR A 177      16.375   7.066   0.226  1.00 94.44           C  
ATOM   1349  CB  TYR A 177      15.875   9.180  -1.022  1.00 94.44           C  
ATOM   1350  O   TYR A 177      17.453   6.867   0.773  1.00 94.44           O  
ATOM   1351  CG  TYR A 177      16.797  10.008  -0.166  1.00 94.44           C  
ATOM   1352  CD1 TYR A 177      16.484  10.289   1.161  1.00 94.44           C  
ATOM   1353  CD2 TYR A 177      17.984  10.516  -0.683  1.00 94.44           C  
ATOM   1354  CE1 TYR A 177      17.328  11.055   1.954  1.00 94.44           C  
ATOM   1355  CE2 TYR A 177      18.844  11.281   0.100  1.00 94.44           C  
ATOM   1356  OH  TYR A 177      19.344  12.305   2.195  1.00 94.44           O  
ATOM   1357  CZ  TYR A 177      18.500  11.547   1.415  1.00 94.44           C  
ATOM   1358  N   THR A 178      15.219   6.754   0.785  1.00 93.25           N  
ATOM   1359  CA  THR A 178      15.133   6.156   2.113  1.00 93.25           C  
ATOM   1360  C   THR A 178      15.852   4.809   2.143  1.00 93.25           C  
ATOM   1361  CB  THR A 178      13.672   5.969   2.553  1.00 93.25           C  
ATOM   1362  O   THR A 178      16.594   4.516   3.080  1.00 93.25           O  
ATOM   1363  CG2 THR A 178      13.586   5.379   3.957  1.00 93.25           C  
ATOM   1364  OG1 THR A 178      13.008   7.242   2.543  1.00 93.25           O  
ATOM   1365  N   LEU A 179      15.695   4.055   1.188  1.00 94.75           N  
ATOM   1366  CA  LEU A 179      16.297   2.725   1.129  1.00 94.75           C  
ATOM   1367  C   LEU A 179      17.797   2.818   0.896  1.00 94.75           C  
ATOM   1368  CB  LEU A 179      15.641   1.893   0.020  1.00 94.75           C  
ATOM   1369  O   LEU A 179      18.562   1.992   1.400  1.00 94.75           O  
ATOM   1370  CG  LEU A 179      14.203   1.449   0.262  1.00 94.75           C  
ATOM   1371  CD1 LEU A 179      13.688   0.651  -0.930  1.00 94.75           C  
ATOM   1372  CD2 LEU A 179      14.102   0.631   1.545  1.00 94.75           C  
ATOM   1373  N   TYR A 180      18.109   3.775   0.070  1.00 93.62           N  
ATOM   1374  CA  TYR A 180      19.547   3.990  -0.150  1.00 93.62           C  
ATOM   1375  C   TYR A 180      20.250   4.324   1.157  1.00 93.62           C  
ATOM   1376  CB  TYR A 180      19.766   5.113  -1.167  1.00 93.62           C  
ATOM   1377  O   TYR A 180      21.312   3.768   1.453  1.00 93.62           O  
ATOM   1378  CG  TYR A 180      21.219   5.438  -1.400  1.00 93.62           C  
ATOM   1379  CD1 TYR A 180      21.766   6.656  -0.985  1.00 93.62           C  
ATOM   1380  CD2 TYR A 180      22.062   4.531  -2.035  1.00 93.62           C  
ATOM   1381  CE1 TYR A 180      23.094   6.961  -1.199  1.00 93.62           C  
ATOM   1382  CE2 TYR A 180      23.406   4.824  -2.256  1.00 93.62           C  
ATOM   1383  OH  TYR A 180      25.234   6.336  -2.049  1.00 93.62           O  
ATOM   1384  CZ  TYR A 180      23.906   6.039  -1.834  1.00 93.62           C  
ATOM   1385  N   ASN A 181      19.703   5.180   1.950  1.00 92.38           N  
ATOM   1386  CA  ASN A 181      20.281   5.531   3.240  1.00 92.38           C  
ATOM   1387  C   ASN A 181      20.344   4.328   4.180  1.00 92.38           C  
ATOM   1388  CB  ASN A 181      19.500   6.680   3.887  1.00 92.38           C  
ATOM   1389  O   ASN A 181      21.297   4.172   4.941  1.00 92.38           O  
ATOM   1390  CG  ASN A 181      19.797   8.016   3.240  1.00 92.38           C  
ATOM   1391  ND2 ASN A 181      18.797   8.898   3.225  1.00 92.38           N  
ATOM   1392  OD1 ASN A 181      20.906   8.266   2.758  1.00 92.38           O  
ATOM   1393  N   TYR A 182      19.281   3.617   4.094  1.00 93.06           N  
ATOM   1394  CA  TYR A 182      19.250   2.387   4.875  1.00 93.06           C  
ATOM   1395  C   TYR A 182      20.375   1.452   4.465  1.00 93.06           C  
ATOM   1396  CB  TYR A 182      17.906   1.676   4.715  1.00 93.06           C  
ATOM   1397  O   TYR A 182      21.031   0.840   5.316  1.00 93.06           O  
ATOM   1398  CG  TYR A 182      17.750   0.452   5.586  1.00 93.06           C  
ATOM   1399  CD1 TYR A 182      17.859  -0.828   5.047  1.00 93.06           C  
ATOM   1400  CD2 TYR A 182      17.500   0.572   6.949  1.00 93.06           C  
ATOM   1401  CE1 TYR A 182      17.734  -1.959   5.844  1.00 93.06           C  
ATOM   1402  CE2 TYR A 182      17.359  -0.553   7.758  1.00 93.06           C  
ATOM   1403  OH  TYR A 182      17.344  -2.928   7.992  1.00 93.06           O  
ATOM   1404  CZ  TYR A 182      17.484  -1.812   7.195  1.00 93.06           C  
ATOM   1405  N   TYR A 183      20.625   1.329   3.225  1.00 93.75           N  
ATOM   1406  CA  TYR A 183      21.719   0.528   2.695  1.00 93.75           C  
ATOM   1407  C   TYR A 183      23.062   1.031   3.217  1.00 93.75           C  
ATOM   1408  CB  TYR A 183      21.719   0.550   1.164  1.00 93.75           C  
ATOM   1409  O   TYR A 183      23.906   0.240   3.643  1.00 93.75           O  
ATOM   1410  CG  TYR A 183      22.984  -0.003   0.544  1.00 93.75           C  
ATOM   1411  CD1 TYR A 183      23.938   0.845  -0.003  1.00 93.75           C  
ATOM   1412  CD2 TYR A 183      23.203  -1.373   0.504  1.00 93.75           C  
ATOM   1413  CE1 TYR A 183      25.094   0.340  -0.577  1.00 93.75           C  
ATOM   1414  CE2 TYR A 183      24.375  -1.890  -0.068  1.00 93.75           C  
ATOM   1415  OH  TYR A 183      26.453  -1.532  -1.172  1.00 93.75           O  
ATOM   1416  CZ  TYR A 183      25.312  -1.027  -0.604  1.00 93.75           C  
ATOM   1417  N   LEU A 184      23.281   2.309   3.184  1.00 94.25           N  
ATOM   1418  CA  LEU A 184      24.547   2.883   3.629  1.00 94.25           C  
ATOM   1419  C   LEU A 184      24.828   2.518   5.082  1.00 94.25           C  
ATOM   1420  CB  LEU A 184      24.531   4.406   3.469  1.00 94.25           C  
ATOM   1421  O   LEU A 184      25.984   2.328   5.469  1.00 94.25           O  
ATOM   1422  CG  LEU A 184      24.547   4.938   2.033  1.00 94.25           C  
ATOM   1423  CD1 LEU A 184      24.484   6.461   2.031  1.00 94.25           C  
ATOM   1424  CD2 LEU A 184      25.781   4.445   1.296  1.00 94.25           C  
ATOM   1425  N   LYS A 185      23.797   2.303   5.820  1.00 94.75           N  
ATOM   1426  CA  LYS A 185      23.922   2.031   7.250  1.00 94.75           C  
ATOM   1427  C   LYS A 185      24.062   0.536   7.516  1.00 94.75           C  
ATOM   1428  CB  LYS A 185      22.734   2.594   8.008  1.00 94.75           C  
ATOM   1429  O   LYS A 185      24.875   0.118   8.344  1.00 94.75           O  
ATOM   1430  CG  LYS A 185      22.672   4.113   8.047  1.00 94.75           C  
ATOM   1431  CD  LYS A 185      21.453   4.613   8.797  1.00 94.75           C  
ATOM   1432  CE  LYS A 185      21.312   6.125   8.711  1.00 94.75           C  
ATOM   1433  NZ  LYS A 185      20.125   6.621   9.469  1.00 94.75           N  
ATOM   1434  N   THR A 186      23.375  -0.244   6.742  1.00 95.75           N  
ATOM   1435  CA  THR A 186      23.219  -1.646   7.113  1.00 95.75           C  
ATOM   1436  C   THR A 186      23.828  -2.557   6.051  1.00 95.75           C  
ATOM   1437  CB  THR A 186      21.734  -2.010   7.324  1.00 95.75           C  
ATOM   1438  O   THR A 186      24.078  -3.738   6.305  1.00 95.75           O  
ATOM   1439  CG2 THR A 186      21.094  -1.116   8.383  1.00 95.75           C  
ATOM   1440  OG1 THR A 186      21.031  -1.851   6.090  1.00 95.75           O  
ATOM   1441  N   LYS A 187      24.047  -1.985   4.918  1.00 93.50           N  
ATOM   1442  CA  LYS A 187      24.547  -2.732   3.764  1.00 93.50           C  
ATOM   1443  C   LYS A 187      23.531  -3.768   3.301  1.00 93.50           C  
ATOM   1444  CB  LYS A 187      25.875  -3.420   4.098  1.00 93.50           C  
ATOM   1445  O   LYS A 187      23.891  -4.805   2.748  1.00 93.50           O  
ATOM   1446  CG  LYS A 187      26.969  -2.463   4.531  1.00 93.50           C  
ATOM   1447  CD  LYS A 187      27.234  -1.400   3.471  1.00 93.50           C  
ATOM   1448  CE  LYS A 187      28.328  -0.433   3.910  1.00 93.50           C  
ATOM   1449  NZ  LYS A 187      28.500   0.691   2.939  1.00 93.50           N  
ATOM   1450  N   THR A 188      22.328  -3.621   3.594  1.00 91.56           N  
ATOM   1451  CA  THR A 188      21.234  -4.430   3.082  1.00 91.56           C  
ATOM   1452  C   THR A 188      20.797  -3.951   1.697  1.00 91.56           C  
ATOM   1453  CB  THR A 188      20.016  -4.395   4.035  1.00 91.56           C  
ATOM   1454  O   THR A 188      20.531  -2.764   1.500  1.00 91.56           O  
ATOM   1455  CG2 THR A 188      18.906  -5.312   3.543  1.00 91.56           C  
ATOM   1456  OG1 THR A 188      20.438  -4.820   5.340  1.00 91.56           O  
ATOM   1457  N   PRO A 189      20.781  -4.914   0.731  1.00 89.69           N  
ATOM   1458  CA  PRO A 189      20.453  -4.520  -0.643  1.00 89.69           C  
ATOM   1459  C   PRO A 189      19.047  -3.963  -0.781  1.00 89.69           C  
ATOM   1460  CB  PRO A 189      20.609  -5.824  -1.429  1.00 89.69           C  
ATOM   1461  O   PRO A 189      18.125  -4.430  -0.107  1.00 89.69           O  
ATOM   1462  CG  PRO A 189      21.469  -6.691  -0.569  1.00 89.69           C  
ATOM   1463  CD  PRO A 189      21.266  -6.297   0.865  1.00 89.69           C  
ATOM   1464  N   SER A 190      18.953  -2.939  -1.698  1.00 93.44           N  
ATOM   1465  CA  SER A 190      17.688  -2.307  -2.014  1.00 93.44           C  
ATOM   1466  C   SER A 190      17.031  -2.947  -3.236  1.00 93.44           C  
ATOM   1467  CB  SER A 190      17.875  -0.808  -2.256  1.00 93.44           C  
ATOM   1468  O   SER A 190      17.719  -3.279  -4.207  1.00 93.44           O  
ATOM   1469  OG  SER A 190      16.656  -0.206  -2.672  1.00 93.44           O  
ATOM   1470  N   PRO A 191      15.734  -3.156  -3.135  1.00 95.19           N  
ATOM   1471  CA  PRO A 191      15.047  -3.791  -4.262  1.00 95.19           C  
ATOM   1472  C   PRO A 191      14.789  -2.824  -5.418  1.00 95.19           C  
ATOM   1473  CB  PRO A 191      13.727  -4.270  -3.648  1.00 95.19           C  
ATOM   1474  O   PRO A 191      14.320  -3.236  -6.480  1.00 95.19           O  
ATOM   1475  CG  PRO A 191      13.438  -3.283  -2.562  1.00 95.19           C  
ATOM   1476  CD  PRO A 191      14.734  -2.842  -1.955  1.00 95.19           C  
ATOM   1477  N   ILE A 192      15.148  -1.563  -5.180  1.00 96.38           N  
ATOM   1478  CA  ILE A 192      14.859  -0.569  -6.207  1.00 96.38           C  
ATOM   1479  C   ILE A 192      16.031   0.389  -6.348  1.00 96.38           C  
ATOM   1480  CB  ILE A 192      13.562   0.215  -5.883  1.00 96.38           C  
ATOM   1481  O   ILE A 192      16.719   0.700  -5.363  1.00 96.38           O  
ATOM   1482  CG1 ILE A 192      13.195   1.140  -7.047  1.00 96.38           C  
ATOM   1483  CG2 ILE A 192      13.727   1.009  -4.582  1.00 96.38           C  
ATOM   1484  CD1 ILE A 192      11.820   1.785  -6.914  1.00 96.38           C  
ATOM   1485  N   PHE A 193      16.219   0.801  -7.602  1.00 95.38           N  
ATOM   1486  CA  PHE A 193      17.234   1.787  -7.941  1.00 95.38           C  
ATOM   1487  C   PHE A 193      16.703   2.777  -8.969  1.00 95.38           C  
ATOM   1488  CB  PHE A 193      18.500   1.099  -8.477  1.00 95.38           C  
ATOM   1489  O   PHE A 193      16.141   2.379  -9.992  1.00 95.38           O  
ATOM   1490  CG  PHE A 193      19.562   2.055  -8.922  1.00 95.38           C  
ATOM   1491  CD1 PHE A 193      19.750   2.346 -10.273  1.00 95.38           C  
ATOM   1492  CD2 PHE A 193      20.406   2.664  -7.996  1.00 95.38           C  
ATOM   1493  CE1 PHE A 193      20.734   3.232 -10.688  1.00 95.38           C  
ATOM   1494  CE2 PHE A 193      21.391   3.549  -8.398  1.00 95.38           C  
ATOM   1495  CZ  PHE A 193      21.562   3.832  -9.750  1.00 95.38           C  
ATOM   1496  N   ILE A 194      16.906   4.078  -8.625  1.00 94.75           N  
ATOM   1497  CA  ILE A 194      16.406   5.109  -9.523  1.00 94.75           C  
ATOM   1498  C   ILE A 194      17.531   6.113  -9.820  1.00 94.75           C  
ATOM   1499  CB  ILE A 194      15.180   5.832  -8.938  1.00 94.75           C  
ATOM   1500  O   ILE A 194      18.234   6.559  -8.906  1.00 94.75           O  
ATOM   1501  CG1 ILE A 194      14.078   4.820  -8.609  1.00 94.75           C  
ATOM   1502  CG2 ILE A 194      14.672   6.902  -9.906  1.00 94.75           C  
ATOM   1503  CD1 ILE A 194      12.836   5.438  -7.977  1.00 94.75           C  
ATOM   1504  N   ASN A 195      17.547   6.434 -11.094  1.00 90.81           N  
ATOM   1505  CA  ASN A 195      18.547   7.398 -11.547  1.00 90.81           C  
ATOM   1506  C   ASN A 195      17.953   8.383 -12.555  1.00 90.81           C  
ATOM   1507  CB  ASN A 195      19.750   6.680 -12.156  1.00 90.81           C  
ATOM   1508  O   ASN A 195      17.094   8.016 -13.352  1.00 90.81           O  
ATOM   1509  CG  ASN A 195      20.906   7.617 -12.445  1.00 90.81           C  
ATOM   1510  ND2 ASN A 195      21.766   7.238 -13.391  1.00 90.81           N  
ATOM   1511  OD1 ASN A 195      21.031   8.680 -11.828  1.00 90.81           O  
ATOM   1512  N   SER A 196      18.328   9.656 -12.414  1.00 84.56           N  
ATOM   1513  CA  SER A 196      17.781  10.734 -13.227  1.00 84.56           C  
ATOM   1514  C   SER A 196      18.594  10.953 -14.492  1.00 84.56           C  
ATOM   1515  CB  SER A 196      17.703  12.031 -12.422  1.00 84.56           C  
ATOM   1516  O   SER A 196      18.141  11.617 -15.430  1.00 84.56           O  
ATOM   1517  OG  SER A 196      18.984  12.445 -12.016  1.00 84.56           O  
ATOM   1518  N   SER A 197      19.812  10.305 -14.727  1.00 71.50           N  
ATOM   1519  CA  SER A 197      20.641  10.492 -15.914  1.00 71.50           C  
ATOM   1520  C   SER A 197      20.422   9.359 -16.922  1.00 71.50           C  
ATOM   1521  CB  SER A 197      22.125  10.578 -15.539  1.00 71.50           C  
ATOM   1522  O   SER A 197      20.125   8.234 -16.531  1.00 71.50           O  
ATOM   1523  OG  SER A 197      22.484   9.500 -14.680  1.00 71.50           O  
ATOM   1524  N   THR A 198      19.953   9.750 -18.094  1.00 65.50           N  
ATOM   1525  CA  THR A 198      19.859   8.719 -19.125  1.00 65.50           C  
ATOM   1526  C   THR A 198      21.141   7.898 -19.188  1.00 65.50           C  
ATOM   1527  CB  THR A 198      19.562   9.344 -20.500  1.00 65.50           C  
ATOM   1528  O   THR A 198      22.234   8.453 -19.344  1.00 65.50           O  
ATOM   1529  CG2 THR A 198      18.125   9.875 -20.562  1.00 65.50           C  
ATOM   1530  OG1 THR A 198      20.469  10.422 -20.734  1.00 65.50           O  
ATOM   1531  N   LEU A 199      21.016   6.699 -18.609  1.00 70.56           N  
ATOM   1532  CA  LEU A 199      22.172   5.809 -18.672  1.00 70.56           C  
ATOM   1533  C   LEU A 199      22.484   5.406 -20.109  1.00 70.56           C  
ATOM   1534  CB  LEU A 199      21.938   4.559 -17.812  1.00 70.56           C  
ATOM   1535  O   LEU A 199      21.562   5.062 -20.859  1.00 70.56           O  
ATOM   1536  CG  LEU A 199      21.891   4.766 -16.297  1.00 70.56           C  
ATOM   1537  CD1 LEU A 199      21.250   3.568 -15.617  1.00 70.56           C  
ATOM   1538  CD2 LEU A 199      23.297   5.000 -15.758  1.00 70.56           C  
ATOM   1539  N   SER A 200      23.734   5.758 -20.656  1.00 75.19           N  
ATOM   1540  CA  SER A 200      24.156   5.414 -22.000  1.00 75.19           C  
ATOM   1541  C   SER A 200      24.172   3.904 -22.219  1.00 75.19           C  
ATOM   1542  CB  SER A 200      25.547   5.984 -22.281  1.00 75.19           C  
ATOM   1543  O   SER A 200      23.875   3.422 -23.312  1.00 75.19           O  
ATOM   1544  OG  SER A 200      26.453   5.637 -21.250  1.00 75.19           O  
ATOM   1545  N   SER A 201      24.375   3.076 -21.094  1.00 83.62           N  
ATOM   1546  CA  SER A 201      24.281   1.620 -21.078  1.00 83.62           C  
ATOM   1547  C   SER A 201      23.906   1.113 -19.688  1.00 83.62           C  
ATOM   1548  CB  SER A 201      25.594   0.989 -21.516  1.00 83.62           C  
ATOM   1549  O   SER A 201      24.266   1.717 -18.672  1.00 83.62           O  
ATOM   1550  OG  SER A 201      26.641   1.322 -20.609  1.00 83.62           O  
ATOM   1551  N   ILE A 202      23.000   0.124 -19.703  1.00 85.00           N  
ATOM   1552  CA  ILE A 202      22.547  -0.469 -18.453  1.00 85.00           C  
ATOM   1553  C   ILE A 202      23.672  -1.304 -17.844  1.00 85.00           C  
ATOM   1554  CB  ILE A 202      21.281  -1.339 -18.656  1.00 85.00           C  
ATOM   1555  O   ILE A 202      24.172  -2.238 -18.469  1.00 85.00           O  
ATOM   1556  CG1 ILE A 202      20.156  -0.500 -19.266  1.00 85.00           C  
ATOM   1557  CG2 ILE A 202      20.844  -1.980 -17.344  1.00 85.00           C  
ATOM   1558  CD1 ILE A 202      18.938  -1.315 -19.688  1.00 85.00           C  
ATOM   1559  N   PRO A 203      24.141  -0.918 -16.625  1.00 88.12           N  
ATOM   1560  CA  PRO A 203      25.156  -1.733 -15.945  1.00 88.12           C  
ATOM   1561  C   PRO A 203      24.734  -3.191 -15.781  1.00 88.12           C  
ATOM   1562  CB  PRO A 203      25.312  -1.055 -14.578  1.00 88.12           C  
ATOM   1563  O   PRO A 203      23.531  -3.484 -15.719  1.00 88.12           O  
ATOM   1564  CG  PRO A 203      24.766   0.327 -14.781  1.00 88.12           C  
ATOM   1565  CD  PRO A 203      23.703   0.277 -15.836  1.00 88.12           C  
ATOM   1566  N   GLN A 204      25.797  -4.062 -15.711  1.00 90.19           N  
ATOM   1567  CA  GLN A 204      25.578  -5.504 -15.664  1.00 90.19           C  
ATOM   1568  C   GLN A 204      24.719  -5.895 -14.469  1.00 90.19           C  
ATOM   1569  CB  GLN A 204      26.906  -6.254 -15.625  1.00 90.19           C  
ATOM   1570  O   GLN A 204      23.844  -6.766 -14.570  1.00 90.19           O  
ATOM   1571  CG  GLN A 204      26.766  -7.766 -15.773  1.00 90.19           C  
ATOM   1572  CD  GLN A 204      26.266  -8.180 -17.141  1.00 90.19           C  
ATOM   1573  NE2 GLN A 204      25.906  -9.445 -17.281  1.00 90.19           N  
ATOM   1574  OE1 GLN A 204      26.234  -7.363 -18.078  1.00 90.19           O  
ATOM   1575  N   TRP A 205      24.844  -5.234 -13.383  1.00 89.88           N  
ATOM   1576  CA  TRP A 205      24.141  -5.617 -12.156  1.00 89.88           C  
ATOM   1577  C   TRP A 205      22.672  -5.223 -12.227  1.00 89.88           C  
ATOM   1578  CB  TRP A 205      24.812  -4.977 -10.938  1.00 89.88           C  
ATOM   1579  O   TRP A 205      21.875  -5.668 -11.414  1.00 89.88           O  
ATOM   1580  CG  TRP A 205      24.891  -3.482 -11.008  1.00 89.88           C  
ATOM   1581  CD1 TRP A 205      25.938  -2.740 -11.500  1.00 89.88           C  
ATOM   1582  CD2 TRP A 205      23.906  -2.547 -10.555  1.00 89.88           C  
ATOM   1583  CE2 TRP A 205      24.406  -1.252 -10.812  1.00 89.88           C  
ATOM   1584  CE3 TRP A 205      22.641  -2.676  -9.969  1.00 89.88           C  
ATOM   1585  NE1 TRP A 205      25.641  -1.397 -11.391  1.00 89.88           N  
ATOM   1586  CH2 TRP A 205      22.469  -0.251  -9.922  1.00 89.88           C  
ATOM   1587  CZ2 TRP A 205      23.703  -0.095 -10.500  1.00 89.88           C  
ATOM   1588  CZ3 TRP A 205      21.938  -1.523  -9.656  1.00 89.88           C  
ATOM   1589  N   LEU A 206      22.250  -4.469 -13.266  1.00 91.94           N  
ATOM   1590  CA  LEU A 206      20.859  -4.055 -13.422  1.00 91.94           C  
ATOM   1591  C   LEU A 206      20.203  -4.766 -14.602  1.00 91.94           C  
ATOM   1592  CB  LEU A 206      20.766  -2.537 -13.609  1.00 91.94           C  
ATOM   1593  O   LEU A 206      19.000  -4.602 -14.844  1.00 91.94           O  
ATOM   1594  CG  LEU A 206      21.156  -1.677 -12.414  1.00 91.94           C  
ATOM   1595  CD1 LEU A 206      21.156  -0.199 -12.789  1.00 91.94           C  
ATOM   1596  CD2 LEU A 206      20.219  -1.938 -11.234  1.00 91.94           C  
ATOM   1597  N   LYS A 207      20.859  -5.512 -15.266  1.00 89.19           N  
ATOM   1598  CA  LYS A 207      20.469  -6.082 -16.547  1.00 89.19           C  
ATOM   1599  C   LYS A 207      19.234  -6.969 -16.406  1.00 89.19           C  
ATOM   1600  CB  LYS A 207      21.625  -6.883 -17.156  1.00 89.19           C  
ATOM   1601  O   LYS A 207      18.375  -6.977 -17.281  1.00 89.19           O  
ATOM   1602  CG  LYS A 207      21.359  -7.383 -18.562  1.00 89.19           C  
ATOM   1603  CD  LYS A 207      22.547  -8.148 -19.125  1.00 89.19           C  
ATOM   1604  CE  LYS A 207      22.266  -8.695 -20.516  1.00 89.19           C  
ATOM   1605  NZ  LYS A 207      23.406  -9.492 -21.047  1.00 89.19           N  
ATOM   1606  N   ASN A 208      19.125  -7.551 -15.320  1.00 92.25           N  
ATOM   1607  CA  ASN A 208      18.031  -8.492 -15.172  1.00 92.25           C  
ATOM   1608  C   ASN A 208      16.859  -7.871 -14.430  1.00 92.25           C  
ATOM   1609  CB  ASN A 208      18.500  -9.758 -14.453  1.00 92.25           C  
ATOM   1610  O   ASN A 208      15.852  -8.539 -14.164  1.00 92.25           O  
ATOM   1611  CG  ASN A 208      19.547 -10.523 -15.242  1.00 92.25           C  
ATOM   1612  ND2 ASN A 208      20.531 -11.086 -14.547  1.00 92.25           N  
ATOM   1613  OD1 ASN A 208      19.469 -10.609 -16.469  1.00 92.25           O  
ATOM   1614  N   ASP A 209      16.984  -6.613 -14.180  1.00 94.81           N  
ATOM   1615  CA  ASP A 209      15.914  -5.934 -13.453  1.00 94.81           C  
ATOM   1616  C   ASP A 209      14.758  -5.570 -14.383  1.00 94.81           C  
ATOM   1617  CB  ASP A 209      16.453  -4.676 -12.766  1.00 94.81           C  
ATOM   1618  O   ASP A 209      14.953  -5.445 -15.594  1.00 94.81           O  
ATOM   1619  CG  ASP A 209      17.359  -4.988 -11.586  1.00 94.81           C  
ATOM   1620  OD1 ASP A 209      17.625  -6.180 -11.320  1.00 94.81           O  
ATOM   1621  OD2 ASP A 209      17.812  -4.031 -10.922  1.00 94.81           O  
ATOM   1622  N   ASN A 210      13.617  -5.562 -13.781  1.00 96.06           N  
ATOM   1623  CA  ASN A 210      12.492  -4.934 -14.469  1.00 96.06           C  
ATOM   1624  C   ASN A 210      12.602  -3.412 -14.445  1.00 96.06           C  
ATOM   1625  CB  ASN A 210      11.164  -5.375 -13.836  1.00 96.06           C  
ATOM   1626  O   ASN A 210      12.742  -2.809 -13.383  1.00 96.06           O  
ATOM   1627  CG  ASN A 210       9.977  -5.109 -14.734  1.00 96.06           C  
ATOM   1628  ND2 ASN A 210       8.773  -5.262 -14.188  1.00 96.06           N  
ATOM   1629  OD1 ASN A 210      10.133  -4.773 -15.914  1.00 96.06           O  
ATOM   1630  N   SER A 211      12.594  -2.816 -15.633  1.00 93.75           N  
ATOM   1631  CA  SER A 211      12.898  -1.391 -15.672  1.00 93.75           C  
ATOM   1632  C   SER A 211      11.828  -0.612 -16.422  1.00 93.75           C  
ATOM   1633  CB  SER A 211      14.266  -1.156 -16.328  1.00 93.75           C  
ATOM   1634  O   SER A 211      11.211  -1.137 -17.359  1.00 93.75           O  
ATOM   1635  OG  SER A 211      14.234  -1.510 -17.703  1.00 93.75           O  
ATOM   1636  N   PHE A 212      11.539   0.586 -15.984  1.00 93.69           N  
ATOM   1637  CA  PHE A 212      10.641   1.528 -16.641  1.00 93.69           C  
ATOM   1638  C   PHE A 212      11.086   2.965 -16.406  1.00 93.69           C  
ATOM   1639  CB  PHE A 212       9.203   1.335 -16.156  1.00 93.69           C  
ATOM   1640  O   PHE A 212      12.008   3.207 -15.617  1.00 93.69           O  
ATOM   1641  CG  PHE A 212       8.992   1.698 -14.711  1.00 93.69           C  
ATOM   1642  CD1 PHE A 212       9.266   0.781 -13.703  1.00 93.69           C  
ATOM   1643  CD2 PHE A 212       8.531   2.959 -14.359  1.00 93.69           C  
ATOM   1644  CE1 PHE A 212       9.078   1.114 -12.367  1.00 93.69           C  
ATOM   1645  CE2 PHE A 212       8.336   3.299 -13.023  1.00 93.69           C  
ATOM   1646  CZ  PHE A 212       8.609   2.375 -12.031  1.00 93.69           C  
ATOM   1647  N   THR A 213      10.453   3.918 -17.172  1.00 93.12           N  
ATOM   1648  CA  THR A 213      10.828   5.320 -17.016  1.00 93.12           C  
ATOM   1649  C   THR A 213       9.602   6.176 -16.719  1.00 93.12           C  
ATOM   1650  CB  THR A 213      11.523   5.852 -18.281  1.00 93.12           C  
ATOM   1651  O   THR A 213       8.477   5.805 -17.047  1.00 93.12           O  
ATOM   1652  CG2 THR A 213      12.766   5.035 -18.609  1.00 93.12           C  
ATOM   1653  OG1 THR A 213      10.609   5.777 -19.391  1.00 93.12           O  
ATOM   1654  N   PHE A 214       9.805   7.195 -15.977  1.00 92.81           N  
ATOM   1655  CA  PHE A 214       8.805   8.242 -15.820  1.00 92.81           C  
ATOM   1656  C   PHE A 214       9.445   9.617 -15.898  1.00 92.81           C  
ATOM   1657  CB  PHE A 214       8.055   8.078 -14.492  1.00 92.81           C  
ATOM   1658  O   PHE A 214      10.664   9.758 -15.742  1.00 92.81           O  
ATOM   1659  CG  PHE A 214       8.922   8.320 -13.281  1.00 92.81           C  
ATOM   1660  CD1 PHE A 214       9.586   7.266 -12.672  1.00 92.81           C  
ATOM   1661  CD2 PHE A 214       9.062   9.594 -12.758  1.00 92.81           C  
ATOM   1662  CE1 PHE A 214      10.383   7.480 -11.547  1.00 92.81           C  
ATOM   1663  CE2 PHE A 214       9.852   9.820 -11.633  1.00 92.81           C  
ATOM   1664  CZ  PHE A 214      10.516   8.758 -11.031  1.00 92.81           C  
ATOM   1665  N   THR A 215       8.562  10.586 -16.266  1.00 91.88           N  
ATOM   1666  CA  THR A 215       9.055  11.953 -16.438  1.00 91.88           C  
ATOM   1667  C   THR A 215       8.359  12.898 -15.461  1.00 91.88           C  
ATOM   1668  CB  THR A 215       8.859  12.453 -17.875  1.00 91.88           C  
ATOM   1669  O   THR A 215       7.168  12.742 -15.180  1.00 91.88           O  
ATOM   1670  CG2 THR A 215       9.523  13.812 -18.078  1.00 91.88           C  
ATOM   1671  OG1 THR A 215       9.430  11.508 -18.781  1.00 91.88           O  
ATOM   1672  N   LEU A 216       9.195  13.766 -14.930  1.00 91.44           N  
ATOM   1673  CA  LEU A 216       8.672  14.828 -14.086  1.00 91.44           C  
ATOM   1674  C   LEU A 216       9.000  16.203 -14.664  1.00 91.44           C  
ATOM   1675  CB  LEU A 216       9.234  14.719 -12.664  1.00 91.44           C  
ATOM   1676  O   LEU A 216      10.062  16.391 -15.258  1.00 91.44           O  
ATOM   1677  CG  LEU A 216       8.883  13.445 -11.891  1.00 91.44           C  
ATOM   1678  CD1 LEU A 216       9.578  13.430 -10.539  1.00 91.44           C  
ATOM   1679  CD2 LEU A 216       7.367  13.320 -11.727  1.00 91.44           C  
ATOM   1680  N   ASN A 217       7.992  17.047 -14.586  1.00 90.19           N  
ATOM   1681  CA  ASN A 217       8.227  18.438 -14.906  1.00 90.19           C  
ATOM   1682  C   ASN A 217       8.812  19.203 -13.719  1.00 90.19           C  
ATOM   1683  CB  ASN A 217       6.934  19.109 -15.375  1.00 90.19           C  
ATOM   1684  O   ASN A 217       8.117  19.453 -12.734  1.00 90.19           O  
ATOM   1685  CG  ASN A 217       7.160  20.516 -15.906  1.00 90.19           C  
ATOM   1686  ND2 ASN A 217       6.133  21.094 -16.516  1.00 90.19           N  
ATOM   1687  OD1 ASN A 217       8.250  21.078 -15.758  1.00 90.19           O  
ATOM   1688  N   ILE A 218      10.156  19.547 -13.875  1.00 89.12           N  
ATOM   1689  CA  ILE A 218      10.852  20.250 -12.805  1.00 89.12           C  
ATOM   1690  C   ILE A 218      11.281  21.641 -13.297  1.00 89.12           C  
ATOM   1691  CB  ILE A 218      12.078  19.453 -12.312  1.00 89.12           C  
ATOM   1692  O   ILE A 218      12.203  21.766 -14.109  1.00 89.12           O  
ATOM   1693  CG1 ILE A 218      11.664  18.047 -11.898  1.00 89.12           C  
ATOM   1694  CG2 ILE A 218      12.766  20.188 -11.148  1.00 89.12           C  
ATOM   1695  CD1 ILE A 218      12.836  17.109 -11.594  1.00 89.12           C  
ATOM   1696  N   SER A 219      10.516  22.656 -12.812  1.00 86.44           N  
ATOM   1697  CA  SER A 219      10.781  24.047 -13.172  1.00 86.44           C  
ATOM   1698  C   SER A 219      10.703  24.234 -14.688  1.00 86.44           C  
ATOM   1699  CB  SER A 219      12.148  24.484 -12.664  1.00 86.44           C  
ATOM   1700  O   SER A 219      11.555  24.922 -15.273  1.00 86.44           O  
ATOM   1701  OG  SER A 219      12.211  24.406 -11.250  1.00 86.44           O  
ATOM   1702  N   GLY A 220       9.773  23.531 -15.328  1.00 86.25           N  
ATOM   1703  CA  GLY A 220       9.523  23.797 -16.734  1.00 86.25           C  
ATOM   1704  C   GLY A 220      10.312  22.875 -17.656  1.00 86.25           C  
ATOM   1705  O   GLY A 220      10.148  22.938 -18.875  1.00 86.25           O  
ATOM   1706  N   GLN A 221      11.164  22.016 -17.062  1.00 89.56           N  
ATOM   1707  CA  GLN A 221      11.922  21.047 -17.844  1.00 89.56           C  
ATOM   1708  C   GLN A 221      11.516  19.625 -17.484  1.00 89.56           C  
ATOM   1709  CB  GLN A 221      13.422  21.234 -17.609  1.00 89.56           C  
ATOM   1710  O   GLN A 221      11.406  19.266 -16.312  1.00 89.56           O  
ATOM   1711  CG  GLN A 221      14.297  20.469 -18.594  1.00 89.56           C  
ATOM   1712  CD  GLN A 221      15.766  20.812 -18.469  1.00 89.56           C  
ATOM   1713  NE2 GLN A 221      16.609  20.109 -19.203  1.00 89.56           N  
ATOM   1714  OE1 GLN A 221      16.141  21.734 -17.734  1.00 89.56           O  
ATOM   1715  N   LEU A 222      11.398  18.828 -18.578  1.00 91.00           N  
ATOM   1716  CA  LEU A 222      11.062  17.422 -18.359  1.00 91.00           C  
ATOM   1717  C   LEU A 222      12.312  16.609 -18.016  1.00 91.00           C  
ATOM   1718  CB  LEU A 222      10.375  16.828 -19.594  1.00 91.00           C  
ATOM   1719  O   LEU A 222      13.281  16.609 -18.781  1.00 91.00           O  
ATOM   1720  CG  LEU A 222       8.984  17.375 -19.922  1.00 91.00           C  
ATOM   1721  CD1 LEU A 222       8.461  16.750 -21.219  1.00 91.00           C  
ATOM   1722  CD2 LEU A 222       8.016  17.109 -18.766  1.00 91.00           C  
ATOM   1723  N   VAL A 223      12.305  16.078 -16.844  1.00 90.25           N  
ATOM   1724  CA  VAL A 223      13.391  15.227 -16.391  1.00 90.25           C  
ATOM   1725  C   VAL A 223      12.930  13.766 -16.375  1.00 90.25           C  
ATOM   1726  CB  VAL A 223      13.898  15.641 -14.992  1.00 90.25           C  
ATOM   1727  O   VAL A 223      11.898  13.445 -15.781  1.00 90.25           O  
ATOM   1728  CG1 VAL A 223      15.039  14.734 -14.539  1.00 90.25           C  
ATOM   1729  CG2 VAL A 223      14.344  17.109 -15.000  1.00 90.25           C  
ATOM   1730  N   THR A 224      13.727  12.914 -16.984  1.00 92.31           N  
ATOM   1731  CA  THR A 224      13.398  11.500 -17.078  1.00 92.31           C  
ATOM   1732  C   THR A 224      14.164  10.695 -16.031  1.00 92.31           C  
ATOM   1733  CB  THR A 224      13.703  10.945 -18.484  1.00 92.31           C  
ATOM   1734  O   THR A 224      15.375  10.859 -15.875  1.00 92.31           O  
ATOM   1735  CG2 THR A 224      13.359   9.461 -18.578  1.00 92.31           C  
ATOM   1736  OG1 THR A 224      12.922  11.664 -19.453  1.00 92.31           O  
ATOM   1737  N   TYR A 225      13.438   9.805 -15.367  1.00 93.25           N  
ATOM   1738  CA  TYR A 225      14.008   8.906 -14.375  1.00 93.25           C  
ATOM   1739  C   TYR A 225      13.914   7.453 -14.836  1.00 93.25           C  
ATOM   1740  CB  TYR A 225      13.297   9.070 -13.023  1.00 93.25           C  
ATOM   1741  O   TYR A 225      12.875   7.023 -15.336  1.00 93.25           O  
ATOM   1742  CG  TYR A 225      13.602  10.383 -12.344  1.00 93.25           C  
ATOM   1743  CD1 TYR A 225      14.602  10.477 -11.375  1.00 93.25           C  
ATOM   1744  CD2 TYR A 225      12.883  11.531 -12.656  1.00 93.25           C  
ATOM   1745  CE1 TYR A 225      14.883  11.680 -10.742  1.00 93.25           C  
ATOM   1746  CE2 TYR A 225      13.156  12.742 -12.023  1.00 93.25           C  
ATOM   1747  OH  TYR A 225      14.430  14.000 -10.445  1.00 93.25           O  
ATOM   1748  CZ  TYR A 225      14.156  12.805 -11.070  1.00 93.25           C  
ATOM   1749  N   ASP A 226      15.000   6.773 -14.641  1.00 93.00           N  
ATOM   1750  CA  ASP A 226      15.031   5.340 -14.906  1.00 93.00           C  
ATOM   1751  C   ASP A 226      14.875   4.543 -13.609  1.00 93.00           C  
ATOM   1752  CB  ASP A 226      16.344   4.949 -15.602  1.00 93.00           C  
ATOM   1753  O   ASP A 226      15.586   4.781 -12.633  1.00 93.00           O  
ATOM   1754  CG  ASP A 226      16.469   5.535 -17.000  1.00 93.00           C  
ATOM   1755  OD1 ASP A 226      15.727   5.094 -17.906  1.00 93.00           O  
ATOM   1756  OD2 ASP A 226      17.297   6.441 -17.188  1.00 93.00           O  
ATOM   1757  N   VAL A 227      13.906   3.643 -13.711  1.00 95.44           N  
ATOM   1758  CA  VAL A 227      13.617   2.846 -12.523  1.00 95.44           C  
ATOM   1759  C   VAL A 227      13.984   1.386 -12.781  1.00 95.44           C  
ATOM   1760  CB  VAL A 227      12.133   2.959 -12.117  1.00 95.44           C  
ATOM   1761  O   VAL A 227      13.609   0.814 -13.805  1.00 95.44           O  
ATOM   1762  CG1 VAL A 227      11.875   2.215 -10.805  1.00 95.44           C  
ATOM   1763  CG2 VAL A 227      11.719   4.426 -11.992  1.00 95.44           C  
ATOM   1764  N   PHE A 228      14.695   0.823 -11.805  1.00 96.31           N  
ATOM   1765  CA  PHE A 228      15.047  -0.591 -11.852  1.00 96.31           C  
ATOM   1766  C   PHE A 228      14.555  -1.315 -10.609  1.00 96.31           C  
ATOM   1767  CB  PHE A 228      16.562  -0.764 -11.992  1.00 96.31           C  
ATOM   1768  O   PHE A 228      14.891  -0.937  -9.484  1.00 96.31           O  
ATOM   1769  CG  PHE A 228      17.141  -0.133 -13.227  1.00 96.31           C  
ATOM   1770  CD1 PHE A 228      17.266  -0.866 -14.406  1.00 96.31           C  
ATOM   1771  CD2 PHE A 228      17.547   1.195 -13.219  1.00 96.31           C  
ATOM   1772  CE1 PHE A 228      17.797  -0.284 -15.555  1.00 96.31           C  
ATOM   1773  CE2 PHE A 228      18.078   1.783 -14.367  1.00 96.31           C  
ATOM   1774  CZ  PHE A 228      18.203   1.042 -15.531  1.00 96.31           C  
ATOM   1775  N   VAL A 229      13.750  -2.355 -10.844  1.00 97.50           N  
ATOM   1776  CA  VAL A 229      13.164  -3.119  -9.750  1.00 97.50           C  
ATOM   1777  C   VAL A 229      13.672  -4.559  -9.797  1.00 97.50           C  
ATOM   1778  CB  VAL A 229      11.625  -3.094  -9.805  1.00 97.50           C  
ATOM   1779  O   VAL A 229      13.453  -5.270 -10.781  1.00 97.50           O  
ATOM   1780  CG1 VAL A 229      11.023  -3.826  -8.602  1.00 97.50           C  
ATOM   1781  CG2 VAL A 229      11.117  -1.654  -9.859  1.00 97.50           C  
ATOM   1782  N   ASN A 230      14.266  -4.984  -8.688  1.00 95.94           N  
ATOM   1783  CA  ASN A 230      14.883  -6.309  -8.703  1.00 95.94           C  
ATOM   1784  C   ASN A 230      14.008  -7.344  -8.008  1.00 95.94           C  
ATOM   1785  CB  ASN A 230      16.266  -6.258  -8.062  1.00 95.94           C  
ATOM   1786  O   ASN A 230      14.164  -8.547  -8.234  1.00 95.94           O  
ATOM   1787  CG  ASN A 230      16.203  -6.098  -6.555  1.00 95.94           C  
ATOM   1788  ND2 ASN A 230      17.328  -6.332  -5.887  1.00 95.94           N  
ATOM   1789  OD1 ASN A 230      15.156  -5.770  -5.996  1.00 95.94           O  
ATOM   1790  N   GLN A 231      13.070  -6.902  -7.211  1.00 95.38           N  
ATOM   1791  CA  GLN A 231      12.125  -7.766  -6.512  1.00 95.38           C  
ATOM   1792  C   GLN A 231      10.734  -7.148  -6.492  1.00 95.38           C  
ATOM   1793  CB  GLN A 231      12.602  -8.031  -5.082  1.00 95.38           C  
ATOM   1794  O   GLN A 231      10.586  -5.926  -6.449  1.00 95.38           O  
ATOM   1795  CG  GLN A 231      13.930  -8.781  -5.008  1.00 95.38           C  
ATOM   1796  CD  GLN A 231      14.398  -8.992  -3.580  1.00 95.38           C  
ATOM   1797  NE2 GLN A 231      15.703  -9.195  -3.412  1.00 95.38           N  
ATOM   1798  OE1 GLN A 231      13.602  -8.969  -2.639  1.00 95.38           O  
ATOM   1799  N   THR A 232       9.703  -8.117  -6.543  1.00 97.44           N  
ATOM   1800  CA  THR A 232       8.320  -7.676  -6.449  1.00 97.44           C  
ATOM   1801  C   THR A 232       7.977  -7.289  -5.012  1.00 97.44           C  
ATOM   1802  CB  THR A 232       7.348  -8.766  -6.938  1.00 97.44           C  
ATOM   1803  O   THR A 232       8.195  -8.070  -4.082  1.00 97.44           O  
ATOM   1804  CG2 THR A 232       5.898  -8.320  -6.785  1.00 97.44           C  
ATOM   1805  OG1 THR A 232       7.609  -9.047  -8.320  1.00 97.44           O  
ATOM   1806  N   PHE A 233       7.469  -6.055  -4.824  1.00 98.06           N  
ATOM   1807  CA  PHE A 233       7.070  -5.613  -3.492  1.00 98.06           C  
ATOM   1808  C   PHE A 233       6.023  -4.508  -3.578  1.00 98.06           C  
ATOM   1809  CB  PHE A 233       8.289  -5.121  -2.701  1.00 98.06           C  
ATOM   1810  O   PHE A 233       5.809  -3.930  -4.645  1.00 98.06           O  
ATOM   1811  CG  PHE A 233       8.883  -3.842  -3.229  1.00 98.06           C  
ATOM   1812  CD1 PHE A 233       9.773  -3.859  -4.289  1.00 98.06           C  
ATOM   1813  CD2 PHE A 233       8.539  -2.621  -2.664  1.00 98.06           C  
ATOM   1814  CE1 PHE A 233      10.328  -2.678  -4.777  1.00 98.06           C  
ATOM   1815  CE2 PHE A 233       9.078  -1.435  -3.148  1.00 98.06           C  
ATOM   1816  CZ  PHE A 233       9.977  -1.465  -4.207  1.00 98.06           C  
ATOM   1817  N   ALA A 234       5.336  -4.336  -2.439  1.00 98.44           N  
ATOM   1818  CA  ALA A 234       4.379  -3.242  -2.301  1.00 98.44           C  
ATOM   1819  C   ALA A 234       4.805  -2.275  -1.200  1.00 98.44           C  
ATOM   1820  CB  ALA A 234       2.984  -3.789  -2.014  1.00 98.44           C  
ATOM   1821  O   ALA A 234       5.500  -2.666  -0.258  1.00 98.44           O  
ATOM   1822  N   PHE A 235       4.469  -1.029  -1.397  1.00 97.94           N  
ATOM   1823  CA  PHE A 235       4.695  -0.060  -0.331  1.00 97.94           C  
ATOM   1824  C   PHE A 235       3.547   0.940  -0.259  1.00 97.94           C  
ATOM   1825  CB  PHE A 235       6.020   0.676  -0.542  1.00 97.94           C  
ATOM   1826  O   PHE A 235       2.764   1.065  -1.204  1.00 97.94           O  
ATOM   1827  CG  PHE A 235       5.969   1.718  -1.628  1.00 97.94           C  
ATOM   1828  CD1 PHE A 235       6.066   1.353  -2.965  1.00 97.94           C  
ATOM   1829  CD2 PHE A 235       5.824   3.062  -1.311  1.00 97.94           C  
ATOM   1830  CE1 PHE A 235       6.020   2.314  -3.973  1.00 97.94           C  
ATOM   1831  CE2 PHE A 235       5.777   4.027  -2.312  1.00 97.94           C  
ATOM   1832  CZ  PHE A 235       5.879   3.652  -3.643  1.00 97.94           C  
ATOM   1833  N   THR A 236       3.414   1.601   0.870  1.00 96.62           N  
ATOM   1834  CA  THR A 236       2.330   2.551   1.097  1.00 96.62           C  
ATOM   1835  C   THR A 236       2.885   3.932   1.437  1.00 96.62           C  
ATOM   1836  CB  THR A 236       1.398   2.074   2.227  1.00 96.62           C  
ATOM   1837  O   THR A 236       4.016   4.051   1.911  1.00 96.62           O  
ATOM   1838  CG2 THR A 236       0.673   0.791   1.837  1.00 96.62           C  
ATOM   1839  OG1 THR A 236       2.172   1.834   3.408  1.00 96.62           O  
ATOM   1840  N   TYR A 237       2.086   4.938   1.094  1.00 94.31           N  
ATOM   1841  CA  TYR A 237       2.475   6.312   1.391  1.00 94.31           C  
ATOM   1842  C   TYR A 237       1.248   7.203   1.541  1.00 94.31           C  
ATOM   1843  CB  TYR A 237       3.389   6.859   0.291  1.00 94.31           C  
ATOM   1844  O   TYR A 237       0.170   6.879   1.038  1.00 94.31           O  
ATOM   1845  CG  TYR A 237       2.750   6.879  -1.076  1.00 94.31           C  
ATOM   1846  CD1 TYR A 237       2.797   5.762  -1.905  1.00 94.31           C  
ATOM   1847  CD2 TYR A 237       2.096   8.016  -1.542  1.00 94.31           C  
ATOM   1848  CE1 TYR A 237       2.211   5.777  -3.168  1.00 94.31           C  
ATOM   1849  CE2 TYR A 237       1.507   8.039  -2.801  1.00 94.31           C  
ATOM   1850  OH  TYR A 237       0.987   6.938  -4.852  1.00 94.31           O  
ATOM   1851  CZ  TYR A 237       1.569   6.918  -3.605  1.00 94.31           C  
ATOM   1852  N   PRO A 238       1.430   8.328   2.277  1.00 93.12           N  
ATOM   1853  CA  PRO A 238       0.289   9.234   2.459  1.00 93.12           C  
ATOM   1854  C   PRO A 238      -0.035  10.031   1.200  1.00 93.12           C  
ATOM   1855  CB  PRO A 238       0.746  10.156   3.592  1.00 93.12           C  
ATOM   1856  O   PRO A 238       0.860  10.633   0.596  1.00 93.12           O  
ATOM   1857  CG  PRO A 238       2.238  10.125   3.531  1.00 93.12           C  
ATOM   1858  CD  PRO A 238       2.666   8.797   2.969  1.00 93.12           C  
ATOM   1859  N   VAL A 239      -1.354  10.047   0.835  1.00 91.81           N  
ATOM   1860  CA  VAL A 239      -1.813  10.820  -0.315  1.00 91.81           C  
ATOM   1861  C   VAL A 239      -2.578  12.055   0.162  1.00 91.81           C  
ATOM   1862  CB  VAL A 239      -2.703   9.969  -1.251  1.00 91.81           C  
ATOM   1863  O   VAL A 239      -2.434  13.133  -0.406  1.00 91.81           O  
ATOM   1864  CG1 VAL A 239      -3.285  10.828  -2.369  1.00 91.81           C  
ATOM   1865  CG2 VAL A 239      -1.904   8.805  -1.831  1.00 91.81           C  
ATOM   1866  N   ALA A 240      -3.432  11.875   1.196  1.00 85.94           N  
ATOM   1867  CA  ALA A 240      -4.219  12.969   1.758  1.00 85.94           C  
ATOM   1868  C   ALA A 240      -4.691  12.633   3.170  1.00 85.94           C  
ATOM   1869  CB  ALA A 240      -5.414  13.273   0.860  1.00 85.94           C  
ATOM   1870  O   ALA A 240      -4.941  11.469   3.490  1.00 85.94           O  
ATOM   1871  N   GLY A 241      -4.875  13.773   4.039  1.00 71.88           N  
ATOM   1872  CA  GLY A 241      -5.605  13.648   5.289  1.00 71.88           C  
ATOM   1873  C   GLY A 241      -4.863  12.836   6.336  1.00 71.88           C  
ATOM   1874  O   GLY A 241      -5.461  12.375   7.309  1.00 71.88           O  
ATOM   1875  N   ASP A 242      -3.539  12.562   6.207  1.00 70.38           N  
ATOM   1876  CA  ASP A 242      -2.781  11.805   7.195  1.00 70.38           C  
ATOM   1877  C   ASP A 242      -2.055  12.734   8.164  1.00 70.38           C  
ATOM   1878  CB  ASP A 242      -1.777  10.875   6.508  1.00 70.38           C  
ATOM   1879  O   ASP A 242      -1.105  13.422   7.777  1.00 70.38           O  
ATOM   1880  CG  ASP A 242      -1.191   9.836   7.449  1.00 70.38           C  
ATOM   1881  OD1 ASP A 242      -1.498   9.867   8.664  1.00 70.38           O  
ATOM   1882  OD2 ASP A 242      -0.413   8.977   6.973  1.00 70.38           O  
ATOM   1883  N   PRO A 243      -2.590  12.758   9.438  1.00 60.03           N  
ATOM   1884  CA  PRO A 243      -2.098  13.703  10.445  1.00 60.03           C  
ATOM   1885  C   PRO A 243      -1.039  13.086  11.359  1.00 60.03           C  
ATOM   1886  CB  PRO A 243      -3.357  14.062  11.234  1.00 60.03           C  
ATOM   1887  O   PRO A 243      -0.393  13.805  12.133  1.00 60.03           O  
ATOM   1888  CG  PRO A 243      -4.285  12.914  11.023  1.00 60.03           C  
ATOM   1889  CD  PRO A 243      -3.918  12.234   9.734  1.00 60.03           C  
ATOM   1890  N   LEU A 244      -0.240  12.031  10.906  1.00 57.88           N  
ATOM   1891  CA  LEU A 244       0.556  11.539  12.023  1.00 57.88           C  
ATOM   1892  C   LEU A 244       1.986  11.242  11.586  1.00 57.88           C  
ATOM   1893  CB  LEU A 244      -0.077  10.281  12.625  1.00 57.88           C  
ATOM   1894  O   LEU A 244       2.205  10.594  10.562  1.00 57.88           O  
ATOM   1895  CG  LEU A 244      -1.420  10.469  13.328  1.00 57.88           C  
ATOM   1896  CD1 LEU A 244      -2.096   9.117  13.547  1.00 57.88           C  
ATOM   1897  CD2 LEU A 244      -1.228  11.195  14.656  1.00 57.88           C  
ATOM   1898  N   ILE A 245       2.869  12.219  11.891  1.00 59.81           N  
ATOM   1899  CA  ILE A 245       4.305  12.211  11.641  1.00 59.81           C  
ATOM   1900  C   ILE A 245       4.953  11.047  12.383  1.00 59.81           C  
ATOM   1901  CB  ILE A 245       4.961  13.547  12.070  1.00 59.81           C  
ATOM   1902  O   ILE A 245       4.812  10.922  13.602  1.00 59.81           O  
ATOM   1903  CG1 ILE A 245       4.285  14.727  11.352  1.00 59.81           C  
ATOM   1904  CG2 ILE A 245       6.465  13.523  11.789  1.00 59.81           C  
ATOM   1905  CD1 ILE A 245       4.688  16.094  11.898  1.00 59.81           C  
ATOM   1906  N   GLY A 246       5.094   9.883  11.680  1.00 69.12           N  
ATOM   1907  CA  GLY A 246       6.008   8.828  12.086  1.00 69.12           C  
ATOM   1908  C   GLY A 246       5.301   7.551  12.508  1.00 69.12           C  
ATOM   1909  O   GLY A 246       5.883   6.703  13.188  1.00 69.12           O  
ATOM   1910  N   SER A 247       4.008   7.473  12.320  1.00 84.81           N  
ATOM   1911  CA  SER A 247       3.262   6.262  12.641  1.00 84.81           C  
ATOM   1912  C   SER A 247       2.701   5.605  11.383  1.00 84.81           C  
ATOM   1913  CB  SER A 247       2.125   6.574  13.617  1.00 84.81           C  
ATOM   1914  O   SER A 247       2.447   6.285  10.391  1.00 84.81           O  
ATOM   1915  OG  SER A 247       1.248   5.469  13.742  1.00 84.81           O  
ATOM   1916  N   ALA A 248       2.666   4.250  11.406  1.00 89.31           N  
ATOM   1917  CA  ALA A 248       2.096   3.502  10.289  1.00 89.31           C  
ATOM   1918  C   ALA A 248       0.583   3.361  10.445  1.00 89.31           C  
ATOM   1919  CB  ALA A 248       2.748   2.125  10.188  1.00 89.31           C  
ATOM   1920  O   ALA A 248      -0.021   2.449   9.875  1.00 89.31           O  
ATOM   1921  N   ILE A 249       0.008   4.340  11.148  1.00 90.75           N  
ATOM   1922  CA  ILE A 249      -1.428   4.301  11.406  1.00 90.75           C  
ATOM   1923  C   ILE A 249      -2.146   5.273  10.477  1.00 90.75           C  
ATOM   1924  CB  ILE A 249      -1.748   4.633  12.883  1.00 90.75           C  
ATOM   1925  O   ILE A 249      -1.794   6.453  10.414  1.00 90.75           O  
ATOM   1926  CG1 ILE A 249      -1.114   3.592  13.812  1.00 90.75           C  
ATOM   1927  CG2 ILE A 249      -3.262   4.711  13.102  1.00 90.75           C  
ATOM   1928  CD1 ILE A 249      -1.229   3.934  15.289  1.00 90.75           C  
ATOM   1929  N   ALA A 250      -3.105   4.688   9.766  1.00 91.31           N  
ATOM   1930  CA  ALA A 250      -3.955   5.512   8.906  1.00 91.31           C  
ATOM   1931  C   ALA A 250      -5.250   5.891   9.617  1.00 91.31           C  
ATOM   1932  CB  ALA A 250      -4.266   4.777   7.605  1.00 91.31           C  
ATOM   1933  O   ALA A 250      -6.098   5.035   9.875  1.00 91.31           O  
ATOM   1934  N   PRO A 251      -5.414   7.230   9.930  1.00 90.06           N  
ATOM   1935  CA  PRO A 251      -6.629   7.664  10.625  1.00 90.06           C  
ATOM   1936  C   PRO A 251      -7.836   7.773   9.688  1.00 90.06           C  
ATOM   1937  CB  PRO A 251      -6.246   9.031  11.188  1.00 90.06           C  
ATOM   1938  O   PRO A 251      -7.676   7.770   8.469  1.00 90.06           O  
ATOM   1939  CG  PRO A 251      -5.176   9.539  10.273  1.00 90.06           C  
ATOM   1940  CD  PRO A 251      -4.414   8.359   9.734  1.00 90.06           C  
ATOM   1941  N   ALA A 252      -8.992   7.863  10.344  1.00 89.06           N  
ATOM   1942  CA  ALA A 252     -10.227   8.070   9.594  1.00 89.06           C  
ATOM   1943  C   ALA A 252     -10.141   9.328   8.734  1.00 89.06           C  
ATOM   1944  CB  ALA A 252     -11.422   8.148  10.539  1.00 89.06           C  
ATOM   1945  O   ALA A 252      -9.641  10.359   9.188  1.00 89.06           O  
ATOM   1946  N   GLY A 253     -10.500   9.188   7.465  1.00 88.06           N  
ATOM   1947  CA  GLY A 253     -10.516  10.344   6.578  1.00 88.06           C  
ATOM   1948  C   GLY A 253      -9.242  10.484   5.766  1.00 88.06           C  
ATOM   1949  O   GLY A 253      -9.172  11.297   4.844  1.00 88.06           O  
ATOM   1950  N   SER A 254      -8.266   9.641   6.074  1.00 91.31           N  
ATOM   1951  CA  SER A 254      -7.012   9.688   5.336  1.00 91.31           C  
ATOM   1952  C   SER A 254      -7.078   8.836   4.070  1.00 91.31           C  
ATOM   1953  CB  SER A 254      -5.852   9.227   6.215  1.00 91.31           C  
ATOM   1954  O   SER A 254      -7.891   7.914   3.980  1.00 91.31           O  
ATOM   1955  OG  SER A 254      -5.996   7.859   6.559  1.00 91.31           O  
ATOM   1956  N   VAL A 255      -6.277   9.250   3.119  1.00 93.62           N  
ATOM   1957  CA  VAL A 255      -6.117   8.469   1.894  1.00 93.62           C  
ATOM   1958  C   VAL A 255      -4.680   7.965   1.786  1.00 93.62           C  
ATOM   1959  CB  VAL A 255      -6.480   9.305   0.643  1.00 93.62           C  
ATOM   1960  O   VAL A 255      -3.729   8.742   1.922  1.00 93.62           O  
ATOM   1961  CG1 VAL A 255      -6.305   8.469  -0.627  1.00 93.62           C  
ATOM   1962  CG2 VAL A 255      -7.914   9.820   0.750  1.00 93.62           C  
ATOM   1963  N   ILE A 256      -4.637   6.602   1.550  1.00 95.19           N  
ATOM   1964  CA  ILE A 256      -3.326   5.969   1.481  1.00 95.19           C  
ATOM   1965  C   ILE A 256      -3.098   5.402   0.082  1.00 95.19           C  
ATOM   1966  CB  ILE A 256      -3.182   4.852   2.541  1.00 95.19           C  
ATOM   1967  O   ILE A 256      -3.977   4.742  -0.478  1.00 95.19           O  
ATOM   1968  CG1 ILE A 256      -3.541   5.387   3.932  1.00 95.19           C  
ATOM   1969  CG2 ILE A 256      -1.763   4.273   2.527  1.00 95.19           C  
ATOM   1970  CD1 ILE A 256      -2.697   6.574   4.375  1.00 95.19           C  
ATOM   1971  N   GLY A 257      -1.879   5.785  -0.460  1.00 96.06           N  
ATOM   1972  CA  GLY A 257      -1.502   5.191  -1.732  1.00 96.06           C  
ATOM   1973  C   GLY A 257      -0.843   3.832  -1.583  1.00 96.06           C  
ATOM   1974  O   GLY A 257      -0.033   3.627  -0.678  1.00 96.06           O  
ATOM   1975  N   VAL A 258      -1.243   2.928  -2.418  1.00 97.69           N  
ATOM   1976  CA  VAL A 258      -0.624   1.608  -2.484  1.00 97.69           C  
ATOM   1977  C   VAL A 258      -0.031   1.385  -3.873  1.00 97.69           C  
ATOM   1978  CB  VAL A 258      -1.634   0.489  -2.148  1.00 97.69           C  
ATOM   1979  O   VAL A 258      -0.725   1.531  -4.883  1.00 97.69           O  
ATOM   1980  CG1 VAL A 258      -0.952  -0.878  -2.168  1.00 97.69           C  
ATOM   1981  CG2 VAL A 258      -2.283   0.746  -0.791  1.00 97.69           C  
ATOM   1982  N   MET A 259       1.238   1.113  -3.844  1.00 97.88           N  
ATOM   1983  CA  MET A 259       1.893   0.822  -5.117  1.00 97.88           C  
ATOM   1984  C   MET A 259       2.562  -0.547  -5.086  1.00 97.88           C  
ATOM   1985  CB  MET A 259       2.924   1.901  -5.449  1.00 97.88           C  
ATOM   1986  O   MET A 259       3.283  -0.868  -4.137  1.00 97.88           O  
ATOM   1987  CG  MET A 259       3.475   1.808  -6.863  1.00 97.88           C  
ATOM   1988  SD  MET A 259       4.422   3.301  -7.352  1.00 97.88           S  
ATOM   1989  CE  MET A 259       4.801   2.895  -9.078  1.00 97.88           C  
ATOM   1990  N   ILE A 260       2.238  -1.351  -6.102  1.00 98.06           N  
ATOM   1991  CA  ILE A 260       2.887  -2.641  -6.301  1.00 98.06           C  
ATOM   1992  C   ILE A 260       3.873  -2.547  -7.465  1.00 98.06           C  
ATOM   1993  CB  ILE A 260       1.854  -3.758  -6.566  1.00 98.06           C  
ATOM   1994  O   ILE A 260       3.494  -2.191  -8.578  1.00 98.06           O  
ATOM   1995  CG1 ILE A 260       0.809  -3.795  -5.445  1.00 98.06           C  
ATOM   1996  CG2 ILE A 260       2.549  -5.113  -6.711  1.00 98.06           C  
ATOM   1997  CD1 ILE A 260      -0.329  -4.777  -5.691  1.00 98.06           C  
ATOM   1998  N   LEU A 261       5.133  -2.834  -7.141  1.00 98.31           N  
ATOM   1999  CA  LEU A 261       6.168  -2.861  -8.172  1.00 98.31           C  
ATOM   2000  C   LEU A 261       6.543  -4.297  -8.523  1.00 98.31           C  
ATOM   2001  CB  LEU A 261       7.410  -2.098  -7.703  1.00 98.31           C  
ATOM   2002  O   LEU A 261       6.777  -5.117  -7.641  1.00 98.31           O  
ATOM   2003  CG  LEU A 261       7.246  -0.592  -7.496  1.00 98.31           C  
ATOM   2004  CD1 LEU A 261       8.273  -0.077  -6.496  1.00 98.31           C  
ATOM   2005  CD2 LEU A 261       7.371   0.146  -8.828  1.00 98.31           C  
ATOM   2006  N   PHE A 262       6.562  -4.531  -9.859  1.00 97.44           N  
ATOM   2007  CA  PHE A 262       6.820  -5.895 -10.305  1.00 97.44           C  
ATOM   2008  C   PHE A 262       8.297  -6.094 -10.609  1.00 97.44           C  
ATOM   2009  CB  PHE A 262       5.980  -6.227 -11.539  1.00 97.44           C  
ATOM   2010  O   PHE A 262       8.883  -5.340 -11.398  1.00 97.44           O  
ATOM   2011  CG  PHE A 262       4.496  -6.223 -11.281  1.00 97.44           C  
ATOM   2012  CD1 PHE A 262       3.965  -6.895 -10.188  1.00 97.44           C  
ATOM   2013  CD2 PHE A 262       3.633  -5.547 -12.141  1.00 97.44           C  
ATOM   2014  CE1 PHE A 262       2.592  -6.891  -9.945  1.00 97.44           C  
ATOM   2015  CE2 PHE A 262       2.260  -5.543 -11.906  1.00 97.44           C  
ATOM   2016  CZ  PHE A 262       1.742  -6.215 -10.812  1.00 97.44           C  
ATOM   2017  N   GLY A 263       8.914  -7.043  -9.867  1.00 96.69           N  
ATOM   2018  CA  GLY A 263      10.266  -7.465 -10.203  1.00 96.69           C  
ATOM   2019  C   GLY A 263      10.320  -8.383 -11.414  1.00 96.69           C  
ATOM   2020  O   GLY A 263       9.305  -8.617 -12.070  1.00 96.69           O  
ATOM   2021  N   PRO A 264      11.484  -8.844 -11.773  1.00 94.81           N  
ATOM   2022  CA  PRO A 264      11.641  -9.633 -13.008  1.00 94.81           C  
ATOM   2023  C   PRO A 264      10.797 -10.898 -13.000  1.00 94.81           C  
ATOM   2024  CB  PRO A 264      13.133  -9.961 -13.023  1.00 94.81           C  
ATOM   2025  O   PRO A 264      10.336 -11.344 -14.055  1.00 94.81           O  
ATOM   2026  CG  PRO A 264      13.602  -9.711 -11.633  1.00 94.81           C  
ATOM   2027  CD  PRO A 264      12.688  -8.703 -11.000  1.00 94.81           C  
ATOM   2028  N   ASP A 265      10.516 -11.453 -11.844  1.00 91.88           N  
ATOM   2029  CA  ASP A 265       9.758 -12.695 -11.766  1.00 91.88           C  
ATOM   2030  C   ASP A 265       8.305 -12.484 -12.188  1.00 91.88           C  
ATOM   2031  CB  ASP A 265       9.812 -13.266 -10.344  1.00 91.88           C  
ATOM   2032  O   ASP A 265       7.805 -13.180 -13.078  1.00 91.88           O  
ATOM   2033  CG  ASP A 265      11.195 -13.750  -9.953  1.00 91.88           C  
ATOM   2034  OD1 ASP A 265      12.008 -14.055 -10.852  1.00 91.88           O  
ATOM   2035  OD2 ASP A 265      11.477 -13.820  -8.734  1.00 91.88           O  
ATOM   2036  N   LEU A 266       7.711 -11.469 -11.625  1.00 92.56           N  
ATOM   2037  CA  LEU A 266       6.309 -11.203 -11.930  1.00 92.56           C  
ATOM   2038  C   LEU A 266       6.184 -10.250 -13.117  1.00 92.56           C  
ATOM   2039  CB  LEU A 266       5.598 -10.609 -10.711  1.00 92.56           C  
ATOM   2040  O   LEU A 266       5.238 -10.344 -13.898  1.00 92.56           O  
ATOM   2041  CG  LEU A 266       4.074 -10.727 -10.695  1.00 92.56           C  
ATOM   2042  CD1 LEU A 266       3.650 -12.195 -10.750  1.00 92.56           C  
ATOM   2043  CD2 LEU A 266       3.498 -10.047  -9.453  1.00 92.56           C  
ATOM   2044  N   GLY A 267       7.113  -9.383 -13.297  1.00 91.69           N  
ATOM   2045  CA  GLY A 267       7.078  -8.344 -14.312  1.00 91.69           C  
ATOM   2046  C   GLY A 267       7.164  -8.898 -15.727  1.00 91.69           C  
ATOM   2047  O   GLY A 267       6.785  -8.219 -16.688  1.00 91.69           O  
ATOM   2048  N   SER A 268       7.672 -10.148 -15.883  1.00 91.88           N  
ATOM   2049  CA  SER A 268       7.793 -10.773 -17.203  1.00 91.88           C  
ATOM   2050  C   SER A 268       6.438 -11.258 -17.703  1.00 91.88           C  
ATOM   2051  CB  SER A 268       8.773 -11.945 -17.156  1.00 91.88           C  
ATOM   2052  O   SER A 268       6.309 -11.641 -18.875  1.00 91.88           O  
ATOM   2053  OG  SER A 268       8.336 -12.930 -16.219  1.00 91.88           O  
ATOM   2054  N   HIS A 269       5.410 -11.211 -16.797  1.00 91.31           N  
ATOM   2055  CA  HIS A 269       4.043 -11.547 -17.172  1.00 91.31           C  
ATOM   2056  C   HIS A 269       3.221 -10.297 -17.438  1.00 91.31           C  
ATOM   2057  CB  HIS A 269       3.379 -12.383 -16.078  1.00 91.31           C  
ATOM   2058  O   HIS A 269       3.410  -9.266 -16.797  1.00 91.31           O  
ATOM   2059  CG  HIS A 269       4.082 -13.672 -15.789  1.00 91.31           C  
ATOM   2060  CD2 HIS A 269       3.830 -14.930 -16.203  1.00 91.31           C  
ATOM   2061  ND1 HIS A 269       5.188 -13.750 -14.969  1.00 91.31           N  
ATOM   2062  CE1 HIS A 269       5.586 -15.008 -14.898  1.00 91.31           C  
ATOM   2063  NE2 HIS A 269       4.781 -15.742 -15.648  1.00 91.31           N  
ATOM   2064  N   VAL A 270       2.357 -10.406 -18.422  1.00 90.12           N  
ATOM   2065  CA  VAL A 270       1.441  -9.312 -18.734  1.00 90.12           C  
ATOM   2066  C   VAL A 270       0.025  -9.688 -18.297  1.00 90.12           C  
ATOM   2067  CB  VAL A 270       1.465  -8.969 -20.234  1.00 90.12           C  
ATOM   2068  O   VAL A 270      -0.484 -10.750 -18.672  1.00 90.12           O  
ATOM   2069  CG1 VAL A 270       0.471  -7.848 -20.547  1.00 90.12           C  
ATOM   2070  CG2 VAL A 270       2.875  -8.570 -20.672  1.00 90.12           C  
ATOM   2071  N   PHE A 271      -0.537  -8.883 -17.438  1.00 88.94           N  
ATOM   2072  CA  PHE A 271      -1.815  -9.219 -16.812  1.00 88.94           C  
ATOM   2073  C   PHE A 271      -2.967  -8.555 -17.562  1.00 88.94           C  
ATOM   2074  CB  PHE A 271      -1.830  -8.789 -15.344  1.00 88.94           C  
ATOM   2075  O   PHE A 271      -4.012  -8.266 -16.969  1.00 88.94           O  
ATOM   2076  CG  PHE A 271      -0.680  -9.328 -14.539  1.00 88.94           C  
ATOM   2077  CD1 PHE A 271      -0.563 -10.695 -14.305  1.00 88.94           C  
ATOM   2078  CD2 PHE A 271       0.284  -8.477 -14.016  1.00 88.94           C  
ATOM   2079  CE1 PHE A 271       0.500 -11.203 -13.562  1.00 88.94           C  
ATOM   2080  CE2 PHE A 271       1.350  -8.977 -13.273  1.00 88.94           C  
ATOM   2081  CZ  PHE A 271       1.456 -10.336 -13.047  1.00 88.94           C  
ATOM   2082  N   GLN A 272      -2.908  -8.500 -18.922  1.00 84.75           N  
ATOM   2083  CA  GLN A 272      -3.969  -7.938 -19.750  1.00 84.75           C  
ATOM   2084  C   GLN A 272      -4.992  -9.008 -20.125  1.00 84.75           C  
ATOM   2085  CB  GLN A 272      -3.383  -7.309 -21.016  1.00 84.75           C  
ATOM   2086  O   GLN A 272      -4.648 -10.180 -20.281  1.00 84.75           O  
ATOM   2087  CG  GLN A 272      -2.568  -6.047 -20.750  1.00 84.75           C  
ATOM   2088  CD  GLN A 272      -2.057  -5.402 -22.031  1.00 84.75           C  
ATOM   2089  NE2 GLN A 272      -1.290  -4.328 -21.875  1.00 84.75           N  
ATOM   2090  OE1 GLN A 272      -2.346  -5.871 -23.125  1.00 84.75           O  
ATOM   2091  N   TYR A 273      -6.227  -8.609 -20.094  1.00 85.25           N  
ATOM   2092  CA  TYR A 273      -7.363  -9.445 -20.484  1.00 85.25           C  
ATOM   2093  C   TYR A 273      -7.574 -10.570 -19.484  1.00 85.25           C  
ATOM   2094  CB  TYR A 273      -7.160 -10.016 -21.891  1.00 85.25           C  
ATOM   2095  O   TYR A 273      -7.832 -11.711 -19.875  1.00 85.25           O  
ATOM   2096  CG  TYR A 273      -6.891  -8.969 -22.938  1.00 85.25           C  
ATOM   2097  CD1 TYR A 273      -7.863  -8.031 -23.281  1.00 85.25           C  
ATOM   2098  CD2 TYR A 273      -5.660  -8.914 -23.594  1.00 85.25           C  
ATOM   2099  CE1 TYR A 273      -7.617  -7.066 -24.266  1.00 85.25           C  
ATOM   2100  CE2 TYR A 273      -5.402  -7.949 -24.562  1.00 85.25           C  
ATOM   2101  OH  TYR A 273      -6.137  -6.078 -25.844  1.00 85.25           O  
ATOM   2102  CZ  TYR A 273      -6.387  -7.031 -24.891  1.00 85.25           C  
ATOM   2103  N   GLN A 274      -7.301 -10.250 -18.281  1.00 86.56           N  
ATOM   2104  CA  GLN A 274      -7.555 -11.164 -17.172  1.00 86.56           C  
ATOM   2105  C   GLN A 274      -7.910 -10.398 -15.898  1.00 86.56           C  
ATOM   2106  CB  GLN A 274      -6.340 -12.062 -16.922  1.00 86.56           C  
ATOM   2107  O   GLN A 274      -7.723  -9.188 -15.828  1.00 86.56           O  
ATOM   2108  CG  GLN A 274      -5.121 -11.320 -16.406  1.00 86.56           C  
ATOM   2109  CD  GLN A 274      -3.951 -12.234 -16.109  1.00 86.56           C  
ATOM   2110  NE2 GLN A 274      -2.754 -11.672 -16.031  1.00 86.56           N  
ATOM   2111  OE1 GLN A 274      -4.125 -13.453 -15.945  1.00 86.56           O  
ATOM   2112  N   THR A 275      -8.453 -11.172 -14.914  1.00 89.25           N  
ATOM   2113  CA  THR A 275      -8.781 -10.594 -13.617  1.00 89.25           C  
ATOM   2114  C   THR A 275      -7.613 -10.758 -12.641  1.00 89.25           C  
ATOM   2115  CB  THR A 275     -10.039 -11.242 -13.023  1.00 89.25           C  
ATOM   2116  O   THR A 275      -7.051 -11.852 -12.516  1.00 89.25           O  
ATOM   2117  CG2 THR A 275     -10.359 -10.672 -11.641  1.00 89.25           C  
ATOM   2118  OG1 THR A 275     -11.148 -11.008 -13.891  1.00 89.25           O  
ATOM   2119  N   VAL A 276      -7.219  -9.633 -12.094  1.00 93.31           N  
ATOM   2120  CA  VAL A 276      -6.211  -9.664 -11.039  1.00 93.31           C  
ATOM   2121  C   VAL A 276      -6.859  -9.336  -9.695  1.00 93.31           C  
ATOM   2122  CB  VAL A 276      -5.055  -8.680 -11.328  1.00 93.31           C  
ATOM   2123  O   VAL A 276      -7.816  -8.555  -9.633  1.00 93.31           O  
ATOM   2124  CG1 VAL A 276      -4.324  -9.070 -12.609  1.00 93.31           C  
ATOM   2125  CG2 VAL A 276      -5.586  -7.250 -11.422  1.00 93.31           C  
ATOM   2126  N   THR A 277      -6.406 -10.055  -8.703  1.00 96.25           N  
ATOM   2127  CA  THR A 277      -6.953  -9.859  -7.367  1.00 96.25           C  
ATOM   2128  C   THR A 277      -5.863  -9.391  -6.406  1.00 96.25           C  
ATOM   2129  CB  THR A 277      -7.594 -11.148  -6.832  1.00 96.25           C  
ATOM   2130  O   THR A 277      -4.777  -9.969  -6.359  1.00 96.25           O  
ATOM   2131  CG2 THR A 277      -8.195 -10.938  -5.445  1.00 96.25           C  
ATOM   2132  OG1 THR A 277      -8.633 -11.570  -7.727  1.00 96.25           O  
ATOM   2133  N   ILE A 278      -6.156  -8.297  -5.734  1.00 97.38           N  
ATOM   2134  CA  ILE A 278      -5.297  -7.770  -4.680  1.00 97.38           C  
ATOM   2135  C   ILE A 278      -6.043  -7.805  -3.346  1.00 97.38           C  
ATOM   2136  CB  ILE A 278      -4.828  -6.332  -4.992  1.00 97.38           C  
ATOM   2137  O   ILE A 278      -7.191  -7.371  -3.258  1.00 97.38           O  
ATOM   2138  CG1 ILE A 278      -4.066  -6.297  -6.320  1.00 97.38           C  
ATOM   2139  CG2 ILE A 278      -3.967  -5.781  -3.852  1.00 97.38           C  
ATOM   2140  CD1 ILE A 278      -4.035  -4.926  -6.984  1.00 97.38           C  
ATOM   2141  N   GLN A 279      -5.375  -8.344  -2.383  1.00 97.38           N  
ATOM   2142  CA  GLN A 279      -5.988  -8.422  -1.061  1.00 97.38           C  
ATOM   2143  C   GLN A 279      -5.105  -7.754  -0.007  1.00 97.38           C  
ATOM   2144  CB  GLN A 279      -6.254  -9.875  -0.678  1.00 97.38           C  
ATOM   2145  O   GLN A 279      -3.908  -8.031   0.074  1.00 97.38           O  
ATOM   2146  CG  GLN A 279      -7.059 -10.039   0.605  1.00 97.38           C  
ATOM   2147  CD  GLN A 279      -7.398 -11.484   0.905  1.00 97.38           C  
ATOM   2148  NE2 GLN A 279      -7.992 -11.727   2.068  1.00 97.38           N  
ATOM   2149  OE1 GLN A 279      -7.129 -12.383   0.098  1.00 97.38           O  
ATOM   2150  N   ILE A 280      -5.727  -6.816   0.783  1.00 97.50           N  
ATOM   2151  CA  ILE A 280      -5.059  -6.191   1.922  1.00 97.50           C  
ATOM   2152  C   ILE A 280      -5.637  -6.746   3.223  1.00 97.50           C  
ATOM   2153  CB  ILE A 280      -5.199  -4.656   1.887  1.00 97.50           C  
ATOM   2154  O   ILE A 280      -6.836  -6.613   3.484  1.00 97.50           O  
ATOM   2155  CG1 ILE A 280      -4.684  -4.102   0.552  1.00 97.50           C  
ATOM   2156  CG2 ILE A 280      -4.453  -4.020   3.064  1.00 97.50           C  
ATOM   2157  CD1 ILE A 280      -4.859  -2.600   0.395  1.00 97.50           C  
ATOM   2158  N   THR A 281      -4.734  -7.332   3.973  1.00 96.75           N  
ATOM   2159  CA  THR A 281      -5.160  -7.941   5.227  1.00 96.75           C  
ATOM   2160  C   THR A 281      -4.566  -7.195   6.422  1.00 96.75           C  
ATOM   2161  CB  THR A 281      -4.754  -9.422   5.297  1.00 96.75           C  
ATOM   2162  O   THR A 281      -3.410  -7.414   6.785  1.00 96.75           O  
ATOM   2163  CG2 THR A 281      -5.348 -10.102   6.523  1.00 96.75           C  
ATOM   2164  OG1 THR A 281      -5.223 -10.094   4.117  1.00 96.75           O  
ATOM   2165  N   PRO A 282      -5.363  -6.312   7.012  1.00 93.69           N  
ATOM   2166  CA  PRO A 282      -4.867  -5.598   8.188  1.00 93.69           C  
ATOM   2167  C   PRO A 282      -4.879  -6.461   9.453  1.00 93.69           C  
ATOM   2168  CB  PRO A 282      -5.840  -4.422   8.320  1.00 93.69           C  
ATOM   2169  O   PRO A 282      -5.414  -7.570   9.438  1.00 93.69           O  
ATOM   2170  CG  PRO A 282      -7.109  -4.902   7.699  1.00 93.69           C  
ATOM   2171  CD  PRO A 282      -6.770  -5.926   6.652  1.00 93.69           C  
ATOM   2172  N   ASN A 283      -4.266  -5.984  10.539  1.00 90.69           N  
ATOM   2173  CA  ASN A 283      -4.227  -6.715  11.797  1.00 90.69           C  
ATOM   2174  C   ASN A 283      -5.609  -6.781  12.445  1.00 90.69           C  
ATOM   2175  CB  ASN A 283      -3.221  -6.074  12.758  1.00 90.69           C  
ATOM   2176  O   ASN A 283      -5.910  -7.727  13.172  1.00 90.69           O  
ATOM   2177  CG  ASN A 283      -3.625  -4.676  13.188  1.00 90.69           C  
ATOM   2178  ND2 ASN A 283      -3.352  -4.336  14.438  1.00 90.69           N  
ATOM   2179  OD1 ASN A 283      -4.180  -3.910  12.391  1.00 90.69           O  
ATOM   2180  N   VAL A 284      -6.398  -5.727  12.219  1.00 86.62           N  
ATOM   2181  CA  VAL A 284      -7.762  -5.645  12.727  1.00 86.62           C  
ATOM   2182  C   VAL A 284      -8.727  -5.371  11.570  1.00 86.62           C  
ATOM   2183  CB  VAL A 284      -7.902  -4.551  13.805  1.00 86.62           C  
ATOM   2184  O   VAL A 284      -8.461  -4.523  10.719  1.00 86.62           O  
ATOM   2185  CG1 VAL A 284      -9.336  -4.473  14.312  1.00 86.62           C  
ATOM   2186  CG2 VAL A 284      -6.938  -4.816  14.961  1.00 86.62           C  
ATOM   2187  N   GLY A 285      -9.859  -6.082  11.633  1.00 86.62           N  
ATOM   2188  CA  GLY A 285     -10.859  -5.910  10.594  1.00 86.62           C  
ATOM   2189  C   GLY A 285     -10.773  -6.961   9.508  1.00 86.62           C  
ATOM   2190  O   GLY A 285      -9.789  -7.707   9.430  1.00 86.62           O  
ATOM   2191  N   SER A 286     -11.820  -7.055   8.680  1.00 88.94           N  
ATOM   2192  CA  SER A 286     -11.852  -7.980   7.551  1.00 88.94           C  
ATOM   2193  C   SER A 286     -11.000  -7.465   6.395  1.00 88.94           C  
ATOM   2194  CB  SER A 286     -13.281  -8.203   7.078  1.00 88.94           C  
ATOM   2195  O   SER A 286     -10.852  -6.254   6.215  1.00 88.94           O  
ATOM   2196  OG  SER A 286     -13.312  -9.070   5.957  1.00 88.94           O  
ATOM   2197  N   PRO A 287     -10.359  -8.383   5.617  1.00 93.88           N  
ATOM   2198  CA  PRO A 287      -9.516  -8.008   4.480  1.00 93.88           C  
ATOM   2199  C   PRO A 287     -10.281  -7.234   3.408  1.00 93.88           C  
ATOM   2200  CB  PRO A 287      -9.031  -9.352   3.941  1.00 93.88           C  
ATOM   2201  O   PRO A 287     -11.492  -7.410   3.260  1.00 93.88           O  
ATOM   2202  CG  PRO A 287      -9.156 -10.297   5.094  1.00 93.88           C  
ATOM   2203  CD  PRO A 287     -10.305  -9.852   5.953  1.00 93.88           C  
ATOM   2204  N   LEU A 288      -9.602  -6.340   2.838  1.00 95.56           N  
ATOM   2205  CA  LEU A 288     -10.086  -5.711   1.614  1.00 95.56           C  
ATOM   2206  C   LEU A 288      -9.625  -6.492   0.386  1.00 95.56           C  
ATOM   2207  CB  LEU A 288      -9.594  -4.266   1.525  1.00 95.56           C  
ATOM   2208  O   LEU A 288      -8.430  -6.742   0.213  1.00 95.56           O  
ATOM   2209  CG  LEU A 288      -9.852  -3.537   0.206  1.00 95.56           C  
ATOM   2210  CD1 LEU A 288     -11.352  -3.350  -0.005  1.00 95.56           C  
ATOM   2211  CD2 LEU A 288      -9.133  -2.195   0.181  1.00 95.56           C  
ATOM   2212  N   THR A 289     -10.648  -6.922  -0.441  1.00 95.88           N  
ATOM   2213  CA  THR A 289     -10.336  -7.633  -1.676  1.00 95.88           C  
ATOM   2214  C   THR A 289     -10.734  -6.801  -2.893  1.00 95.88           C  
ATOM   2215  CB  THR A 289     -11.047  -9.000  -1.729  1.00 95.88           C  
ATOM   2216  O   THR A 289     -11.883  -6.363  -3.004  1.00 95.88           O  
ATOM   2217  CG2 THR A 289     -10.719  -9.734  -3.023  1.00 95.88           C  
ATOM   2218  OG1 THR A 289     -10.617  -9.797  -0.617  1.00 95.88           O  
ATOM   2219  N   ILE A 290      -9.734  -6.574  -3.746  1.00 94.50           N  
ATOM   2220  CA  ILE A 290      -9.953  -5.859  -5.000  1.00 94.50           C  
ATOM   2221  C   ILE A 290      -9.758  -6.812  -6.176  1.00 94.50           C  
ATOM   2222  CB  ILE A 290      -9.000  -4.648  -5.129  1.00 94.50           C  
ATOM   2223  O   ILE A 290      -8.672  -7.359  -6.367  1.00 94.50           O  
ATOM   2224  CG1 ILE A 290      -9.148  -3.719  -3.918  1.00 94.50           C  
ATOM   2225  CG2 ILE A 290      -9.266  -3.893  -6.434  1.00 94.50           C  
ATOM   2226  CD1 ILE A 290      -8.000  -2.732  -3.752  1.00 94.50           C  
ATOM   2227  N   SER A 291     -10.844  -6.973  -6.941  1.00 93.06           N  
ATOM   2228  CA  SER A 291     -10.789  -7.805  -8.141  1.00 93.06           C  
ATOM   2229  C   SER A 291     -11.133  -6.996  -9.391  1.00 93.06           C  
ATOM   2230  CB  SER A 291     -11.742  -8.992  -8.016  1.00 93.06           C  
ATOM   2231  O   SER A 291     -12.250  -6.492  -9.523  1.00 93.06           O  
ATOM   2232  OG  SER A 291     -11.359  -9.828  -6.938  1.00 93.06           O  
ATOM   2233  N   GLU A 292     -10.008  -6.809 -10.195  1.00 89.31           N  
ATOM   2234  CA  GLU A 292     -10.211  -5.961 -11.367  1.00 89.31           C  
ATOM   2235  C   GLU A 292      -9.805  -6.684 -12.648  1.00 89.31           C  
ATOM   2236  CB  GLU A 292      -9.422  -4.656 -11.227  1.00 89.31           C  
ATOM   2237  O   GLU A 292      -8.828  -7.438 -12.664  1.00 89.31           O  
ATOM   2238  CG  GLU A 292      -9.859  -3.795 -10.055  1.00 89.31           C  
ATOM   2239  CD  GLU A 292     -11.227  -3.160 -10.250  1.00 89.31           C  
ATOM   2240  OE1 GLU A 292     -11.773  -2.586  -9.281  1.00 89.31           O  
ATOM   2241  OE2 GLU A 292     -11.750  -3.240 -11.383  1.00 89.31           O  
ATOM   2242  N   TYR A 293     -10.734  -6.457 -13.648  1.00 87.19           N  
ATOM   2243  CA  TYR A 293     -10.391  -6.934 -14.984  1.00 87.19           C  
ATOM   2244  C   TYR A 293      -9.461  -5.957 -15.695  1.00 87.19           C  
ATOM   2245  CB  TYR A 293     -11.656  -7.145 -15.820  1.00 87.19           C  
ATOM   2246  O   TYR A 293      -9.766  -4.766 -15.812  1.00 87.19           O  
ATOM   2247  CG  TYR A 293     -11.398  -7.797 -17.156  1.00 87.19           C  
ATOM   2248  CD1 TYR A 293     -11.320  -7.039 -18.328  1.00 87.19           C  
ATOM   2249  CD2 TYR A 293     -11.242  -9.172 -17.266  1.00 87.19           C  
ATOM   2250  CE1 TYR A 293     -11.086  -7.637 -19.562  1.00 87.19           C  
ATOM   2251  CE2 TYR A 293     -11.008  -9.781 -18.484  1.00 87.19           C  
ATOM   2252  OH  TYR A 293     -10.695  -9.602 -20.844  1.00 87.19           O  
ATOM   2253  CZ  TYR A 293     -10.930  -9.008 -19.625  1.00 87.19           C  
ATOM   2254  N   VAL A 294      -8.312  -6.457 -16.062  1.00 85.00           N  
ATOM   2255  CA  VAL A 294      -7.320  -5.594 -16.703  1.00 85.00           C  
ATOM   2256  C   VAL A 294      -7.551  -5.566 -18.203  1.00 85.00           C  
ATOM   2257  CB  VAL A 294      -5.879  -6.051 -16.391  1.00 85.00           C  
ATOM   2258  O   VAL A 294      -7.445  -6.602 -18.875  1.00 85.00           O  
ATOM   2259  CG1 VAL A 294      -4.863  -5.105 -17.016  1.00 85.00           C  
ATOM   2260  CG2 VAL A 294      -5.664  -6.133 -14.875  1.00 85.00           C  
ATOM   2261  N   TYR A 295      -8.070  -4.328 -18.656  1.00 78.44           N  
ATOM   2262  CA  TYR A 295      -8.234  -4.109 -20.094  1.00 78.44           C  
ATOM   2263  C   TYR A 295      -7.438  -2.896 -20.547  1.00 78.44           C  
ATOM   2264  CB  TYR A 295      -9.719  -3.924 -20.438  1.00 78.44           C  
ATOM   2265  O   TYR A 295      -7.652  -1.783 -20.062  1.00 78.44           O  
ATOM   2266  CG  TYR A 295      -9.969  -3.715 -21.906  1.00 78.44           C  
ATOM   2267  CD1 TYR A 295     -10.289  -2.453 -22.406  1.00 78.44           C  
ATOM   2268  CD2 TYR A 295      -9.906  -4.777 -22.797  1.00 78.44           C  
ATOM   2269  CE1 TYR A 295     -10.523  -2.258 -23.766  1.00 78.44           C  
ATOM   2270  CE2 TYR A 295     -10.141  -4.594 -24.156  1.00 78.44           C  
ATOM   2271  OH  TYR A 295     -10.688  -3.145 -25.969  1.00 78.44           O  
ATOM   2272  CZ  TYR A 295     -10.453  -3.332 -24.625  1.00 78.44           C  
ATOM   2273  N   GLN A 296      -6.352  -3.117 -21.406  1.00 70.88           N  
ATOM   2274  CA  GLN A 296      -5.602  -1.970 -21.906  1.00 70.88           C  
ATOM   2275  C   GLN A 296      -5.605  -1.932 -23.438  1.00 70.88           C  
ATOM   2276  CB  GLN A 296      -4.164  -2.002 -21.391  1.00 70.88           C  
ATOM   2277  O   GLN A 296      -4.797  -2.604 -24.078  1.00 70.88           O  
ATOM   2278  CG  GLN A 296      -3.420  -0.684 -21.547  1.00 70.88           C  
ATOM   2279  CD  GLN A 296      -2.088  -0.664 -20.828  1.00 70.88           C  
ATOM   2280  NE2 GLN A 296      -1.351   0.432 -20.969  1.00 70.88           N  
ATOM   2281  OE1 GLN A 296      -1.725  -1.626 -20.141  1.00 70.88           O  
ATOM   2282  N   PRO A 297      -6.527  -1.162 -24.031  1.00 56.50           N  
ATOM   2283  CA  PRO A 297      -6.633  -1.180 -25.500  1.00 56.50           C  
ATOM   2284  C   PRO A 297      -5.641  -0.237 -26.172  1.00 56.50           C  
ATOM   2285  CB  PRO A 297      -8.078  -0.727 -25.750  1.00 56.50           C  
ATOM   2286  O   PRO A 297      -5.180  -0.515 -27.281  1.00 56.50           O  
ATOM   2287  CG  PRO A 297      -8.492  -0.058 -24.484  1.00 56.50           C  
ATOM   2288  CD  PRO A 297      -7.633  -0.575 -23.359  1.00 56.50           C  
ATOM   2289  N   GLU A 298      -5.035   0.870 -25.375  1.00 65.06           N  
ATOM   2290  CA  GLU A 298      -4.055   1.817 -25.891  1.00 65.06           C  
ATOM   2291  C   GLU A 298      -3.395   2.605 -24.766  1.00 65.06           C  
ATOM   2292  CB  GLU A 298      -4.711   2.777 -26.891  1.00 65.06           C  
ATOM   2293  O   GLU A 298      -4.043   2.939 -23.766  1.00 65.06           O  
ATOM   2294  CG  GLU A 298      -5.285   2.088 -28.125  1.00 65.06           C  
ATOM   2295  CD  GLU A 298      -5.816   3.062 -29.156  1.00 65.06           C  
ATOM   2296  OE1 GLU A 298      -6.242   2.613 -30.250  1.00 65.06           O  
ATOM   2297  OE2 GLU A 298      -5.809   4.281 -28.875  1.00 65.06           O  
ATOM   2298  N   GLY A 299      -1.984   2.592 -24.641  1.00 68.69           N  
ATOM   2299  CA  GLY A 299      -1.279   3.471 -23.734  1.00 68.69           C  
ATOM   2300  C   GLY A 299      -0.440   2.719 -22.703  1.00 68.69           C  
ATOM   2301  O   GLY A 299      -0.486   1.489 -22.641  1.00 68.69           O  
ATOM   2302  N   SER A 300       0.493   3.451 -22.031  1.00 67.50           N  
ATOM   2303  CA  SER A 300       1.475   2.916 -21.094  1.00 67.50           C  
ATOM   2304  C   SER A 300       0.870   2.732 -19.703  1.00 67.50           C  
ATOM   2305  CB  SER A 300       2.693   3.836 -21.000  1.00 67.50           C  
ATOM   2306  O   SER A 300       1.274   1.838 -18.953  1.00 67.50           O  
ATOM   2307  OG  SER A 300       3.193   4.125 -22.297  1.00 67.50           O  
ATOM   2308  N   VAL A 301      -0.260   3.500 -19.359  1.00 73.50           N  
ATOM   2309  CA  VAL A 301      -0.979   3.387 -18.094  1.00 73.50           C  
ATOM   2310  C   VAL A 301      -2.477   3.256 -18.359  1.00 73.50           C  
ATOM   2311  CB  VAL A 301      -0.705   4.598 -17.172  1.00 73.50           C  
ATOM   2312  O   VAL A 301      -3.045   4.031 -19.141  1.00 73.50           O  
ATOM   2313  CG1 VAL A 301      -1.468   4.461 -15.859  1.00 73.50           C  
ATOM   2314  CG2 VAL A 301       0.794   4.742 -16.922  1.00 73.50           C  
ATOM   2315  N   SER A 302      -3.082   2.197 -17.719  1.00 64.12           N  
ATOM   2316  CA  SER A 302      -4.520   2.029 -17.891  1.00 64.12           C  
ATOM   2317  C   SER A 302      -5.246   2.047 -16.547  1.00 64.12           C  
ATOM   2318  CB  SER A 302      -4.824   0.725 -18.625  1.00 64.12           C  
ATOM   2319  O   SER A 302      -4.691   1.625 -15.531  1.00 64.12           O  
ATOM   2320  OG  SER A 302      -4.242   0.730 -19.922  1.00 64.12           O  
ATOM   2321  N   VAL A 303      -6.379   2.717 -16.562  1.00 67.25           N  
ATOM   2322  CA  VAL A 303      -7.281   2.646 -15.422  1.00 67.25           C  
ATOM   2323  C   VAL A 303      -8.031   1.317 -15.438  1.00 67.25           C  
ATOM   2324  CB  VAL A 303      -8.281   3.824 -15.414  1.00 67.25           C  
ATOM   2325  O   VAL A 303      -8.648   0.957 -16.453  1.00 67.25           O  
ATOM   2326  CG1 VAL A 303      -9.242   3.711 -14.227  1.00 67.25           C  
ATOM   2327  CG2 VAL A 303      -7.535   5.156 -15.367  1.00 67.25           C  
ATOM   2328  N   ILE A 304      -7.832   0.496 -14.383  1.00 66.81           N  
ATOM   2329  CA  ILE A 304      -8.492  -0.804 -14.320  1.00 66.81           C  
ATOM   2330  C   ILE A 304      -9.477  -0.826 -13.156  1.00 66.81           C  
ATOM   2331  CB  ILE A 304      -7.465  -1.951 -14.180  1.00 66.81           C  
ATOM   2332  O   ILE A 304      -9.133  -0.427 -12.039  1.00 66.81           O  
ATOM   2333  CG1 ILE A 304      -6.516  -1.679 -13.008  1.00 66.81           C  
ATOM   2334  CG2 ILE A 304      -6.684  -2.143 -15.484  1.00 66.81           C  
ATOM   2335  CD1 ILE A 304      -5.582  -2.836 -12.688  1.00 66.81           C  
ATOM   2336  N   GLY A 305     -10.891  -0.688 -13.664  1.00 44.03           N  
ATOM   2337  CA  GLY A 305     -11.930  -0.635 -12.648  1.00 44.03           C  
ATOM   2338  C   GLY A 305     -12.609   0.720 -12.555  1.00 44.03           C  
ATOM   2339  O   GLY A 305     -11.984   1.705 -12.156  1.00 44.03           O  
TER    2340      GLY A 305                                                      
ENDMDL                                                                          
END                                                                             
