# Supplementary material for: Towards a molecular picture of the archaeal cell surface
Source: Nat Commun. 2024 Nov 29;15:10401. doi: 10.1038/s41467-024-53986-9 (PMC11607397; doi:10.1038/s41467-024-53986-9)
Supplement: Supplementary file 5 — Supplementary Dataset 1 [file 41467_2024_53986_MOESM5_ESM.zip › Archaellum_Homologues_2024/J5U21_01231_Saccharolobus_shibatae/J5U21_01231_Saccharolobus_shibatae_8965b_unrelaxed_rank_005_alphafold2_ptm_model_3_seed_000.pdb]

MODEL     1                                                                     
ATOM      1  N   MET A   1      72.188 -55.406 -71.250  1.00 58.66           N  
ATOM      2  CA  MET A   1      71.500 -55.531 -69.938  1.00 58.66           C  
ATOM      3  C   MET A   1      71.375 -54.156 -69.250  1.00 58.66           C  
ATOM      4  CB  MET A   1      72.250 -56.500 -69.062  1.00 58.66           C  
ATOM      5  O   MET A   1      72.375 -53.594 -68.875  1.00 58.66           O  
ATOM      6  CG  MET A   1      71.562 -57.844 -68.938  1.00 58.66           C  
ATOM      7  SD  MET A   1      72.688 -59.156 -68.250  1.00 58.66           S  
ATOM      8  CE  MET A   1      71.500 -60.188 -67.375  1.00 58.66           C  
ATOM      9  N   GLY A   2      70.812 -52.969 -69.875  1.00 60.69           N  
ATOM     10  CA  GLY A   2      70.938 -51.719 -69.188  1.00 60.69           C  
ATOM     11  C   GLY A   2      69.688 -50.812 -69.375  1.00 60.69           C  
ATOM     12  O   GLY A   2      69.438 -49.906 -68.625  1.00 60.69           O  
ATOM     13  N   LEU A   3      68.750 -51.281 -70.188  1.00 59.03           N  
ATOM     14  CA  LEU A   3      67.688 -50.281 -70.438  1.00 59.03           C  
ATOM     15  C   LEU A   3      66.438 -50.625 -69.625  1.00 59.03           C  
ATOM     16  CB  LEU A   3      67.312 -50.156 -71.938  1.00 59.03           C  
ATOM     17  O   LEU A   3      65.750 -49.750 -69.125  1.00 59.03           O  
ATOM     18  CG  LEU A   3      67.250 -48.750 -72.438  1.00 59.03           C  
ATOM     19  CD1 LEU A   3      68.312 -48.469 -73.500  1.00 59.03           C  
ATOM     20  CD2 LEU A   3      65.812 -48.531 -73.062  1.00 59.03           C  
ATOM     21  N   GLN A   4      66.312 -51.938 -69.188  1.00 56.19           N  
ATOM     22  CA  GLN A   4      65.125 -52.344 -68.438  1.00 56.19           C  
ATOM     23  C   GLN A   4      65.250 -52.031 -66.938  1.00 56.19           C  
ATOM     24  CB  GLN A   4      64.812 -53.844 -68.625  1.00 56.19           C  
ATOM     25  O   GLN A   4      64.312 -51.688 -66.312  1.00 56.19           O  
ATOM     26  CG  GLN A   4      64.188 -54.188 -70.000  1.00 56.19           C  
ATOM     27  CD  GLN A   4      63.438 -55.500 -69.938  1.00 56.19           C  
ATOM     28  NE2 GLN A   4      62.812 -55.844 -71.062  1.00 56.19           N  
ATOM     29  OE1 GLN A   4      63.438 -56.188 -68.938  1.00 56.19           O  
ATOM     30  N   LYS A   5      66.562 -51.906 -66.438  1.00 58.78           N  
ATOM     31  CA  LYS A   5      66.812 -51.562 -65.062  1.00 58.78           C  
ATOM     32  C   LYS A   5      66.688 -50.062 -64.812  1.00 58.78           C  
ATOM     33  CB  LYS A   5      68.188 -52.062 -64.625  1.00 58.78           C  
ATOM     34  O   LYS A   5      66.188 -49.625 -63.812  1.00 58.78           O  
ATOM     35  CG  LYS A   5      68.188 -53.469 -64.062  1.00 58.78           C  
ATOM     36  CD  LYS A   5      69.562 -53.844 -63.500  1.00 58.78           C  
ATOM     37  CE  LYS A   5      69.625 -55.281 -63.062  1.00 58.78           C  
ATOM     38  NZ  LYS A   5      71.000 -55.688 -62.594  1.00 58.78           N  
ATOM     39  N   ILE A   6      66.875 -49.312 -65.875  1.00 63.88           N  
ATOM     40  CA  ILE A   6      66.812 -47.844 -65.750  1.00 63.88           C  
ATOM     41  C   ILE A   6      65.375 -47.344 -65.812  1.00 63.88           C  
ATOM     42  CB  ILE A   6      67.688 -47.156 -66.875  1.00 63.88           C  
ATOM     43  O   ILE A   6      65.000 -46.438 -65.062  1.00 63.88           O  
ATOM     44  CG1 ILE A   6      69.188 -47.375 -66.625  1.00 63.88           C  
ATOM     45  CG2 ILE A   6      67.375 -45.656 -66.938  1.00 63.88           C  
ATOM     46  CD1 ILE A   6      70.062 -46.906 -67.750  1.00 63.88           C  
ATOM     47  N   VAL A   7      64.500 -48.031 -66.562  1.00 62.78           N  
ATOM     48  CA  VAL A   7      63.125 -47.562 -66.688  1.00 62.78           C  
ATOM     49  C   VAL A   7      62.344 -47.969 -65.438  1.00 62.78           C  
ATOM     50  CB  VAL A   7      62.469 -48.156 -67.938  1.00 62.78           C  
ATOM     51  O   VAL A   7      61.531 -47.219 -64.938  1.00 62.78           O  
ATOM     52  CG1 VAL A   7      60.969 -47.812 -68.000  1.00 62.78           C  
ATOM     53  CG2 VAL A   7      63.125 -47.625 -69.250  1.00 62.78           C  
ATOM     54  N   LYS A   8      62.688 -49.156 -64.875  1.00 57.72           N  
ATOM     55  CA  LYS A   8      62.000 -49.594 -63.656  1.00 57.72           C  
ATOM     56  C   LYS A   8      62.406 -48.781 -62.438  1.00 57.72           C  
ATOM     57  CB  LYS A   8      62.312 -51.094 -63.375  1.00 57.72           C  
ATOM     58  O   LYS A   8      61.594 -48.469 -61.562  1.00 57.72           O  
ATOM     59  CG  LYS A   8      61.219 -52.031 -63.844  1.00 57.72           C  
ATOM     60  CD  LYS A   8      61.562 -53.469 -63.500  1.00 57.72           C  
ATOM     61  CE  LYS A   8      60.500 -54.438 -64.062  1.00 57.72           C  
ATOM     62  NZ  LYS A   8      60.844 -55.844 -63.719  1.00 57.72           N  
ATOM     63  N   LYS A   9      63.688 -48.219 -62.469  1.00 57.41           N  
ATOM     64  CA  LYS A   9      64.188 -47.375 -61.406  1.00 57.41           C  
ATOM     65  C   LYS A   9      63.594 -45.969 -61.500  1.00 57.41           C  
ATOM     66  CB  LYS A   9      65.688 -47.312 -61.438  1.00 57.41           C  
ATOM     67  O   LYS A   9      63.312 -45.312 -60.500  1.00 57.41           O  
ATOM     68  CG  LYS A   9      66.375 -46.969 -60.125  1.00 57.41           C  
ATOM     69  CD  LYS A   9      67.875 -47.031 -60.188  1.00 57.41           C  
ATOM     70  CE  LYS A   9      68.500 -46.688 -58.844  1.00 57.41           C  
ATOM     71  NZ  LYS A   9      70.000 -46.719 -58.938  1.00 57.41           N  
ATOM     72  N   TYR A  10      63.219 -45.625 -62.781  1.00 56.62           N  
ATOM     73  CA  TYR A  10      62.656 -44.281 -62.906  1.00 56.62           C  
ATOM     74  C   TYR A  10      61.188 -44.250 -62.531  1.00 56.62           C  
ATOM     75  CB  TYR A  10      62.844 -43.781 -64.375  1.00 56.62           C  
ATOM     76  O   TYR A  10      60.719 -43.281 -61.969  1.00 56.62           O  
ATOM     77  CG  TYR A  10      64.125 -43.000 -64.562  1.00 56.62           C  
ATOM     78  CD1 TYR A  10      64.125 -41.594 -64.438  1.00 56.62           C  
ATOM     79  CD2 TYR A  10      65.312 -43.656 -64.875  1.00 56.62           C  
ATOM     80  CE1 TYR A  10      65.312 -40.875 -64.688  1.00 56.62           C  
ATOM     81  CE2 TYR A  10      66.500 -42.938 -65.062  1.00 56.62           C  
ATOM     82  OH  TYR A  10      67.625 -40.844 -65.188  1.00 56.62           O  
ATOM     83  CZ  TYR A  10      66.500 -41.562 -65.000  1.00 56.62           C  
ATOM     84  N   ASN A  11      60.531 -45.406 -62.781  1.00 58.41           N  
ATOM     85  CA  ASN A  11      59.094 -45.469 -62.469  1.00 58.41           C  
ATOM     86  C   ASN A  11      58.875 -45.625 -60.969  1.00 58.41           C  
ATOM     87  CB  ASN A  11      58.438 -46.625 -63.219  1.00 58.41           C  
ATOM     88  O   ASN A  11      57.906 -45.094 -60.438  1.00 58.41           O  
ATOM     89  CG  ASN A  11      57.750 -46.156 -64.500  1.00 58.41           C  
ATOM     90  ND2 ASN A  11      57.406 -47.125 -65.375  1.00 58.41           N  
ATOM     91  OD1 ASN A  11      57.562 -44.969 -64.750  1.00 58.41           O  
ATOM     92  N   LYS A  12      59.906 -46.156 -60.250  1.00 58.25           N  
ATOM     93  CA  LYS A  12      59.844 -46.344 -58.781  1.00 58.25           C  
ATOM     94  C   LYS A  12      60.156 -45.031 -58.062  1.00 58.25           C  
ATOM     95  CB  LYS A  12      60.781 -47.438 -58.344  1.00 58.25           C  
ATOM     96  O   LYS A  12      59.531 -44.719 -57.062  1.00 58.25           O  
ATOM     97  CG  LYS A  12      60.594 -47.875 -56.906  1.00 58.25           C  
ATOM     98  CD  LYS A  12      61.500 -49.062 -56.531  1.00 58.25           C  
ATOM     99  CE  LYS A  12      61.312 -49.438 -55.062  1.00 58.25           C  
ATOM    100  NZ  LYS A  12      62.188 -50.594 -54.719  1.00 58.25           N  
ATOM    101  N   LYS A  13      61.000 -44.156 -58.750  1.00 57.28           N  
ATOM    102  CA  LYS A  13      61.375 -42.906 -58.125  1.00 57.28           C  
ATOM    103  C   LYS A  13      60.312 -41.844 -58.312  1.00 57.28           C  
ATOM    104  CB  LYS A  13      62.719 -42.406 -58.688  1.00 57.28           C  
ATOM    105  O   LYS A  13      60.094 -41.000 -57.438  1.00 57.28           O  
ATOM    106  CG  LYS A  13      63.844 -42.375 -57.656  1.00 57.28           C  
ATOM    107  CD  LYS A  13      65.125 -41.750 -58.250  1.00 57.28           C  
ATOM    108  CE  LYS A  13      66.312 -41.875 -57.281  1.00 57.28           C  
ATOM    109  NZ  LYS A  13      67.500 -41.156 -57.781  1.00 57.28           N  
ATOM    110  N   MET A  14      59.469 -42.062 -59.406  1.00 58.56           N  
ATOM    111  CA  MET A  14      58.438 -41.062 -59.688  1.00 58.56           C  
ATOM    112  C   MET A  14      57.188 -41.344 -58.875  1.00 58.56           C  
ATOM    113  CB  MET A  14      58.125 -41.000 -61.188  1.00 58.56           C  
ATOM    114  O   MET A  14      56.375 -40.469 -58.656  1.00 58.56           O  
ATOM    115  CG  MET A  14      59.219 -40.344 -62.000  1.00 58.56           C  
ATOM    116  SD  MET A  14      58.719 -38.750 -62.719  1.00 58.56           S  
ATOM    117  CE  MET A  14      57.562 -39.344 -64.000  1.00 58.56           C  
ATOM    118  N   LYS A  15      57.031 -42.625 -58.375  1.00 58.88           N  
ATOM    119  CA  LYS A  15      55.812 -42.938 -57.656  1.00 58.88           C  
ATOM    120  C   LYS A  15      55.875 -42.469 -56.219  1.00 58.88           C  
ATOM    121  CB  LYS A  15      55.531 -44.438 -57.719  1.00 58.88           C  
ATOM    122  O   LYS A  15      54.844 -42.219 -55.594  1.00 58.88           O  
ATOM    123  CG  LYS A  15      54.938 -44.906 -59.062  1.00 58.88           C  
ATOM    124  CD  LYS A  15      54.500 -46.375 -58.969  1.00 58.88           C  
ATOM    125  CE  LYS A  15      53.969 -46.844 -60.312  1.00 58.88           C  
ATOM    126  NZ  LYS A  15      53.406 -48.219 -60.250  1.00 58.88           N  
ATOM    127  N   ARG A  16      57.062 -42.094 -55.688  1.00 63.19           N  
ATOM    128  CA  ARG A  16      57.188 -41.719 -54.281  1.00 63.19           C  
ATOM    129  C   ARG A  16      56.969 -40.219 -54.094  1.00 63.19           C  
ATOM    130  CB  ARG A  16      58.531 -42.156 -53.719  1.00 63.19           C  
ATOM    131  O   ARG A  16      56.719 -39.750 -53.000  1.00 63.19           O  
ATOM    132  CG  ARG A  16      58.688 -43.656 -53.562  1.00 63.19           C  
ATOM    133  CD  ARG A  16      60.031 -44.031 -52.969  1.00 63.19           C  
ATOM    134  NE  ARG A  16      60.000 -43.969 -51.531  1.00 63.19           N  
ATOM    135  NH1 ARG A  16      61.906 -45.250 -51.219  1.00 63.19           N  
ATOM    136  NH2 ARG A  16      60.812 -44.406 -49.406  1.00 63.19           N  
ATOM    137  CZ  ARG A  16      60.906 -44.531 -50.719  1.00 63.19           C  
ATOM    138  N   LYS A  17      57.094 -39.469 -55.281  1.00 65.56           N  
ATOM    139  CA  LYS A  17      57.031 -38.000 -55.094  1.00 65.56           C  
ATOM    140  C   LYS A  17      55.594 -37.562 -54.875  1.00 65.56           C  
ATOM    141  CB  LYS A  17      57.594 -37.281 -56.312  1.00 65.56           C  
ATOM    142  O   LYS A  17      55.344 -36.594 -54.125  1.00 65.56           O  
ATOM    143  CG  LYS A  17      59.125 -37.344 -56.438  1.00 65.56           C  
ATOM    144  CD  LYS A  17      59.625 -36.469 -57.562  1.00 65.56           C  
ATOM    145  CE  LYS A  17      61.156 -36.312 -57.500  1.00 65.56           C  
ATOM    146  NZ  LYS A  17      61.656 -35.406 -58.562  1.00 65.56           N  
ATOM    147  N   GLY A  18      54.531 -38.406 -55.219  1.00 71.25           N  
ATOM    148  CA  GLY A  18      53.156 -38.000 -55.000  1.00 71.25           C  
ATOM    149  C   GLY A  18      52.625 -38.375 -53.656  1.00 71.25           C  
ATOM    150  O   GLY A  18      51.688 -37.750 -53.156  1.00 71.25           O  
ATOM    151  N   LEU A  19      53.344 -39.406 -52.938  1.00 75.75           N  
ATOM    152  CA  LEU A  19      52.906 -39.938 -51.656  1.00 75.75           C  
ATOM    153  C   LEU A  19      53.156 -38.969 -50.531  1.00 75.75           C  
ATOM    154  CB  LEU A  19      53.594 -41.281 -51.375  1.00 75.75           C  
ATOM    155  O   LEU A  19      52.375 -38.812 -49.625  1.00 75.75           O  
ATOM    156  CG  LEU A  19      52.906 -42.531 -51.906  1.00 75.75           C  
ATOM    157  CD1 LEU A  19      53.938 -43.438 -52.562  1.00 75.75           C  
ATOM    158  CD2 LEU A  19      52.156 -43.281 -50.812  1.00 75.75           C  
ATOM    159  N   ALA A  20      54.312 -38.125 -50.688  1.00 80.25           N  
ATOM    160  CA  ALA A  20      54.594 -37.125 -49.656  1.00 80.25           C  
ATOM    161  C   ALA A  20      53.625 -35.938 -49.750  1.00 80.25           C  
ATOM    162  CB  ALA A  20      56.031 -36.625 -49.844  1.00 80.25           C  
ATOM    163  O   ALA A  20      53.281 -35.375 -48.719  1.00 80.25           O  
ATOM    164  N   GLY A  21      53.156 -35.531 -51.000  1.00 86.81           N  
ATOM    165  CA  GLY A  21      52.156 -34.469 -51.219  1.00 86.81           C  
ATOM    166  C   GLY A  21      50.812 -34.812 -50.594  1.00 86.81           C  
ATOM    167  O   GLY A  21      50.188 -33.938 -50.000  1.00 86.81           O  
ATOM    168  N   LEU A  22      50.500 -36.188 -50.781  1.00 88.31           N  
ATOM    169  CA  LEU A  22      49.250 -36.656 -50.219  1.00 88.31           C  
ATOM    170  C   LEU A  22      49.281 -36.594 -48.719  1.00 88.31           C  
ATOM    171  CB  LEU A  22      48.969 -38.094 -50.688  1.00 88.31           C  
ATOM    172  O   LEU A  22      48.281 -36.250 -48.062  1.00 88.31           O  
ATOM    173  CG  LEU A  22      47.656 -38.688 -50.188  1.00 88.31           C  
ATOM    174  CD1 LEU A  22      46.938 -39.406 -51.344  1.00 88.31           C  
ATOM    175  CD2 LEU A  22      47.906 -39.688 -49.062  1.00 88.31           C  
ATOM    176  N   ASP A  23      50.500 -36.812 -48.031  1.00 89.50           N  
ATOM    177  CA  ASP A  23      50.656 -36.781 -46.594  1.00 89.50           C  
ATOM    178  C   ASP A  23      50.500 -35.375 -46.031  1.00 89.50           C  
ATOM    179  CB  ASP A  23      52.031 -37.344 -46.188  1.00 89.50           C  
ATOM    180  O   ASP A  23      49.812 -35.156 -45.031  1.00 89.50           O  
ATOM    181  CG  ASP A  23      52.062 -37.875 -44.750  1.00 89.50           C  
ATOM    182  OD1 ASP A  23      51.000 -38.156 -44.188  1.00 89.50           O  
ATOM    183  OD2 ASP A  23      53.188 -38.000 -44.219  1.00 89.50           O  
ATOM    184  N   THR A  24      51.094 -34.375 -46.688  1.00 92.56           N  
ATOM    185  CA  THR A  24      51.000 -32.969 -46.312  1.00 92.56           C  
ATOM    186  C   THR A  24      49.562 -32.469 -46.531  1.00 92.56           C  
ATOM    187  CB  THR A  24      52.000 -32.094 -47.094  1.00 92.56           C  
ATOM    188  O   THR A  24      49.062 -31.656 -45.719  1.00 92.56           O  
ATOM    189  CG2 THR A  24      53.438 -32.375 -46.688  1.00 92.56           C  
ATOM    190  OG1 THR A  24      51.844 -32.344 -48.500  1.00 92.56           O  
ATOM    191  N   ALA A  25      48.781 -32.875 -47.625  1.00 93.81           N  
ATOM    192  CA  ALA A  25      47.406 -32.469 -47.906  1.00 93.81           C  
ATOM    193  C   ALA A  25      46.438 -32.906 -46.812  1.00 93.81           C  
ATOM    194  CB  ALA A  25      46.969 -33.031 -49.281  1.00 93.81           C  
ATOM    195  O   ALA A  25      45.562 -32.156 -46.406  1.00 93.81           O  
ATOM    196  N   ILE A  26      46.656 -34.250 -46.344  1.00 93.06           N  
ATOM    197  CA  ILE A  26      45.781 -34.781 -45.281  1.00 93.06           C  
ATOM    198  C   ILE A  26      46.031 -34.031 -43.969  1.00 93.06           C  
ATOM    199  CB  ILE A  26      46.031 -36.312 -45.094  1.00 93.06           C  
ATOM    200  O   ILE A  26      45.062 -33.750 -43.250  1.00 93.06           O  
ATOM    201  CG1 ILE A  26      45.531 -37.094 -46.312  1.00 93.06           C  
ATOM    202  CG2 ILE A  26      45.312 -36.812 -43.812  1.00 93.06           C  
ATOM    203  CD1 ILE A  26      45.938 -38.562 -46.281  1.00 93.06           C  
ATOM    204  N   ILE A  27      47.312 -33.688 -43.656  1.00 94.00           N  
ATOM    205  CA  ILE A  27      47.656 -32.875 -42.500  1.00 94.00           C  
ATOM    206  C   ILE A  27      47.031 -31.484 -42.625  1.00 94.00           C  
ATOM    207  CB  ILE A  27      49.188 -32.719 -42.344  1.00 94.00           C  
ATOM    208  O   ILE A  27      46.500 -30.953 -41.625  1.00 94.00           O  
ATOM    209  CG1 ILE A  27      49.844 -34.094 -42.062  1.00 94.00           C  
ATOM    210  CG2 ILE A  27      49.531 -31.734 -41.219  1.00 94.00           C  
ATOM    211  CD1 ILE A  27      51.344 -34.094 -42.156  1.00 94.00           C  
ATOM    212  N   LEU A  28      47.031 -30.891 -43.844  1.00 94.56           N  
ATOM    213  CA  LEU A  28      46.406 -29.594 -44.094  1.00 94.56           C  
ATOM    214  C   LEU A  28      44.906 -29.656 -43.875  1.00 94.56           C  
ATOM    215  CB  LEU A  28      46.719 -29.125 -45.500  1.00 94.56           C  
ATOM    216  O   LEU A  28      44.312 -28.766 -43.281  1.00 94.56           O  
ATOM    217  CG  LEU A  28      46.156 -27.750 -45.906  1.00 94.56           C  
ATOM    218  CD1 LEU A  28      46.906 -26.641 -45.156  1.00 94.56           C  
ATOM    219  CD2 LEU A  28      46.281 -27.562 -47.406  1.00 94.56           C  
ATOM    220  N   ILE A  29      44.156 -30.766 -44.406  1.00 94.25           N  
ATOM    221  CA  ILE A  29      42.719 -30.953 -44.250  1.00 94.25           C  
ATOM    222  C   ILE A  29      42.375 -31.094 -42.781  1.00 94.25           C  
ATOM    223  CB  ILE A  29      42.219 -32.188 -45.031  1.00 94.25           C  
ATOM    224  O   ILE A  29      41.406 -30.500 -42.312  1.00 94.25           O  
ATOM    225  CG1 ILE A  29      42.344 -31.953 -46.531  1.00 94.25           C  
ATOM    226  CG2 ILE A  29      40.781 -32.531 -44.656  1.00 94.25           C  
ATOM    227  CD1 ILE A  29      42.094 -33.188 -47.406  1.00 94.25           C  
ATOM    228  N   ALA A  30      43.188 -31.969 -42.000  1.00 95.38           N  
ATOM    229  CA  ALA A  30      42.969 -32.125 -40.562  1.00 95.38           C  
ATOM    230  C   ALA A  30      43.125 -30.812 -39.844  1.00 95.38           C  
ATOM    231  CB  ALA A  30      43.938 -33.188 -40.000  1.00 95.38           C  
ATOM    232  O   ALA A  30      42.344 -30.516 -38.906  1.00 95.38           O  
ATOM    233  N   PHE A  31      44.031 -29.969 -40.188  1.00 94.38           N  
ATOM    234  CA  PHE A  31      44.281 -28.688 -39.531  1.00 94.38           C  
ATOM    235  C   PHE A  31      43.125 -27.734 -39.781  1.00 94.38           C  
ATOM    236  CB  PHE A  31      45.594 -28.062 -40.094  1.00 94.38           C  
ATOM    237  O   PHE A  31      42.688 -27.062 -38.844  1.00 94.38           O  
ATOM    238  CG  PHE A  31      45.969 -26.766 -39.438  1.00 94.38           C  
ATOM    239  CD1 PHE A  31      45.781 -25.562 -40.125  1.00 94.38           C  
ATOM    240  CD2 PHE A  31      46.469 -26.734 -38.156  1.00 94.38           C  
ATOM    241  CE1 PHE A  31      46.125 -24.344 -39.500  1.00 94.38           C  
ATOM    242  CE2 PHE A  31      46.812 -25.531 -37.531  1.00 94.38           C  
ATOM    243  CZ  PHE A  31      46.656 -24.344 -38.219  1.00 94.38           C  
ATOM    244  N   ILE A  32      42.562 -27.672 -40.969  1.00 96.12           N  
ATOM    245  CA  ILE A  32      41.469 -26.797 -41.344  1.00 96.12           C  
ATOM    246  C   ILE A  32      40.188 -27.250 -40.594  1.00 96.12           C  
ATOM    247  CB  ILE A  32      41.219 -26.781 -42.844  1.00 96.12           C  
ATOM    248  O   ILE A  32      39.438 -26.422 -40.125  1.00 96.12           O  
ATOM    249  CG1 ILE A  32      42.406 -26.078 -43.562  1.00 96.12           C  
ATOM    250  CG2 ILE A  32      39.906 -26.109 -43.188  1.00 96.12           C  
ATOM    251  CD1 ILE A  32      42.375 -26.250 -45.094  1.00 96.12           C  
ATOM    252  N   ILE A  33      39.938 -28.641 -40.500  1.00 96.50           N  
ATOM    253  CA  ILE A  33      38.781 -29.188 -39.812  1.00 96.50           C  
ATOM    254  C   ILE A  33      38.812 -28.828 -38.344  1.00 96.50           C  
ATOM    255  CB  ILE A  33      38.719 -30.719 -39.969  1.00 96.50           C  
ATOM    256  O   ILE A  33      37.812 -28.375 -37.781  1.00 96.50           O  
ATOM    257  CG1 ILE A  33      38.438 -31.094 -41.438  1.00 96.50           C  
ATOM    258  CG2 ILE A  33      37.625 -31.312 -39.062  1.00 96.50           C  
ATOM    259  CD1 ILE A  33      38.469 -32.594 -41.719  1.00 96.50           C  
ATOM    260  N   THR A  34      40.062 -29.016 -37.688  1.00 96.00           N  
ATOM    261  CA  THR A  34      40.250 -28.656 -36.312  1.00 96.00           C  
ATOM    262  C   THR A  34      39.969 -27.156 -36.094  1.00 96.00           C  
ATOM    263  CB  THR A  34      41.656 -29.000 -35.781  1.00 96.00           C  
ATOM    264  O   THR A  34      39.312 -26.766 -35.125  1.00 96.00           O  
ATOM    265  CG2 THR A  34      41.812 -28.703 -34.312  1.00 96.00           C  
ATOM    266  OG1 THR A  34      41.906 -30.391 -36.000  1.00 96.00           O  
ATOM    267  N   ALA A  35      40.594 -26.250 -36.938  1.00 97.19           N  
ATOM    268  CA  ALA A  35      40.344 -24.812 -36.906  1.00 97.19           C  
ATOM    269  C   ALA A  35      38.875 -24.500 -37.000  1.00 97.19           C  
ATOM    270  CB  ALA A  35      41.156 -24.109 -38.000  1.00 97.19           C  
ATOM    271  O   ALA A  35      38.344 -23.625 -36.312  1.00 97.19           O  
ATOM    272  N   SER A  36      38.094 -25.250 -38.000  1.00 96.38           N  
ATOM    273  CA  SER A  36      36.656 -25.047 -38.219  1.00 96.38           C  
ATOM    274  C   SER A  36      35.844 -25.391 -36.938  1.00 96.38           C  
ATOM    275  CB  SER A  36      36.156 -25.875 -39.375  1.00 96.38           C  
ATOM    276  O   SER A  36      34.938 -24.672 -36.562  1.00 96.38           O  
ATOM    277  OG  SER A  36      34.750 -25.703 -39.562  1.00 96.38           O  
ATOM    278  N   VAL A  37      36.188 -26.500 -36.281  1.00 96.88           N  
ATOM    279  CA  VAL A  37      35.469 -26.922 -35.062  1.00 96.88           C  
ATOM    280  C   VAL A  37      35.719 -25.906 -33.938  1.00 96.88           C  
ATOM    281  CB  VAL A  37      35.906 -28.328 -34.625  1.00 96.88           C  
ATOM    282  O   VAL A  37      34.781 -25.531 -33.250  1.00 96.88           O  
ATOM    283  CG1 VAL A  37      35.312 -28.656 -33.250  1.00 96.88           C  
ATOM    284  CG2 VAL A  37      35.500 -29.375 -35.656  1.00 96.88           C  
ATOM    285  N   LEU A  38      37.000 -25.453 -33.781  1.00 95.75           N  
ATOM    286  CA  LEU A  38      37.312 -24.453 -32.750  1.00 95.75           C  
ATOM    287  C   LEU A  38      36.594 -23.141 -33.031  1.00 95.75           C  
ATOM    288  CB  LEU A  38      38.844 -24.219 -32.719  1.00 95.75           C  
ATOM    289  O   LEU A  38      36.125 -22.484 -32.094  1.00 95.75           O  
ATOM    290  CG  LEU A  38      39.688 -25.344 -32.156  1.00 95.75           C  
ATOM    291  CD1 LEU A  38      41.156 -25.047 -32.344  1.00 95.75           C  
ATOM    292  CD2 LEU A  38      39.375 -25.578 -30.672  1.00 95.75           C  
ATOM    293  N   ALA A  39      36.531 -22.688 -34.375  1.00 97.38           N  
ATOM    294  CA  ALA A  39      35.781 -21.469 -34.750  1.00 97.38           C  
ATOM    295  C   ALA A  39      34.312 -21.594 -34.406  1.00 97.38           C  
ATOM    296  CB  ALA A  39      35.969 -21.172 -36.219  1.00 97.38           C  
ATOM    297  O   ALA A  39      33.688 -20.656 -33.938  1.00 97.38           O  
ATOM    298  N   TYR A  40      33.781 -22.750 -34.750  1.00 96.50           N  
ATOM    299  CA  TYR A  40      32.375 -23.000 -34.469  1.00 96.50           C  
ATOM    300  C   TYR A  40      32.094 -22.875 -32.969  1.00 96.50           C  
ATOM    301  CB  TYR A  40      31.938 -24.391 -34.969  1.00 96.50           C  
ATOM    302  O   TYR A  40      31.125 -22.219 -32.562  1.00 96.50           O  
ATOM    303  CG  TYR A  40      30.531 -24.781 -34.562  1.00 96.50           C  
ATOM    304  CD1 TYR A  40      30.297 -25.625 -33.500  1.00 96.50           C  
ATOM    305  CD2 TYR A  40      29.438 -24.281 -35.281  1.00 96.50           C  
ATOM    306  CE1 TYR A  40      29.000 -25.984 -33.125  1.00 96.50           C  
ATOM    307  CE2 TYR A  40      28.141 -24.641 -34.906  1.00 96.50           C  
ATOM    308  OH  TYR A  40      26.656 -25.844 -33.500  1.00 96.50           O  
ATOM    309  CZ  TYR A  40      27.938 -25.484 -33.844  1.00 96.50           C  
ATOM    310  N   VAL A  41      32.906 -23.500 -32.125  1.00 96.31           N  
ATOM    311  CA  VAL A  41      32.781 -23.438 -30.656  1.00 96.31           C  
ATOM    312  C   VAL A  41      32.906 -22.000 -30.188  1.00 96.31           C  
ATOM    313  CB  VAL A  41      33.812 -24.344 -29.953  1.00 96.31           C  
ATOM    314  O   VAL A  41      32.156 -21.531 -29.344  1.00 96.31           O  
ATOM    315  CG1 VAL A  41      33.750 -24.141 -28.438  1.00 96.31           C  
ATOM    316  CG2 VAL A  41      33.594 -25.812 -30.312  1.00 96.31           C  
ATOM    317  N   ALA A  42      33.969 -21.297 -30.688  1.00 96.81           N  
ATOM    318  CA  ALA A  42      34.219 -19.906 -30.297  1.00 96.81           C  
ATOM    319  C   ALA A  42      33.000 -19.031 -30.656  1.00 96.81           C  
ATOM    320  CB  ALA A  42      35.469 -19.391 -30.984  1.00 96.81           C  
ATOM    321  O   ALA A  42      32.594 -18.188 -29.844  1.00 96.81           O  
ATOM    322  N   ILE A  43      32.406 -19.172 -31.844  1.00 97.44           N  
ATOM    323  CA  ILE A  43      31.266 -18.359 -32.281  1.00 97.44           C  
ATOM    324  C   ILE A  43      30.062 -18.672 -31.391  1.00 97.44           C  
ATOM    325  CB  ILE A  43      30.938 -18.609 -33.750  1.00 97.44           C  
ATOM    326  O   ILE A  43      29.359 -17.766 -30.953  1.00 97.44           O  
ATOM    327  CG1 ILE A  43      32.062 -18.078 -34.656  1.00 97.44           C  
ATOM    328  CG2 ILE A  43      29.594 -17.984 -34.125  1.00 97.44           C  
ATOM    329  CD1 ILE A  43      31.859 -18.391 -36.125  1.00 97.44           C  
ATOM    330  N   ASN A  44      29.812 -20.062 -31.188  1.00 97.44           N  
ATOM    331  CA  ASN A  44      28.656 -20.438 -30.375  1.00 97.44           C  
ATOM    332  C   ASN A  44      28.797 -19.906 -28.938  1.00 97.44           C  
ATOM    333  CB  ASN A  44      28.500 -21.953 -30.359  1.00 97.44           C  
ATOM    334  O   ASN A  44      27.828 -19.422 -28.359  1.00 97.44           O  
ATOM    335  CG  ASN A  44      27.906 -22.484 -31.641  1.00 97.44           C  
ATOM    336  ND2 ASN A  44      28.172 -23.766 -31.938  1.00 97.44           N  
ATOM    337  OD1 ASN A  44      27.219 -21.766 -32.375  1.00 97.44           O  
ATOM    338  N   MET A  45      29.969 -20.047 -28.422  1.00 96.50           N  
ATOM    339  CA  MET A  45      30.234 -19.531 -27.078  1.00 96.50           C  
ATOM    340  C   MET A  45      30.125 -18.000 -27.062  1.00 96.50           C  
ATOM    341  CB  MET A  45      31.625 -19.953 -26.609  1.00 96.50           C  
ATOM    342  O   MET A  45      29.609 -17.438 -26.094  1.00 96.50           O  
ATOM    343  CG  MET A  45      31.719 -21.406 -26.188  1.00 96.50           C  
ATOM    344  SD  MET A  45      30.641 -21.781 -24.750  1.00 96.50           S  
ATOM    345  CE  MET A  45      31.906 -22.312 -23.547  1.00 96.50           C  
ATOM    346  N   GLY A  46      30.641 -17.375 -28.172  1.00 96.62           N  
ATOM    347  CA  GLY A  46      30.453 -15.945 -28.297  1.00 96.62           C  
ATOM    348  C   GLY A  46      29.000 -15.531 -28.312  1.00 96.62           C  
ATOM    349  O   GLY A  46      28.609 -14.578 -27.625  1.00 96.62           O  
ATOM    350  N   LEU A  47      28.172 -16.203 -29.062  1.00 96.69           N  
ATOM    351  CA  LEU A  47      26.750 -15.906 -29.125  1.00 96.69           C  
ATOM    352  C   LEU A  47      26.094 -16.141 -27.766  1.00 96.69           C  
ATOM    353  CB  LEU A  47      26.078 -16.766 -30.203  1.00 96.69           C  
ATOM    354  O   LEU A  47      25.234 -15.359 -27.359  1.00 96.69           O  
ATOM    355  CG  LEU A  47      26.406 -16.422 -31.656  1.00 96.69           C  
ATOM    356  CD1 LEU A  47      25.781 -17.438 -32.594  1.00 96.69           C  
ATOM    357  CD2 LEU A  47      25.938 -15.008 -31.984  1.00 96.69           C  
ATOM    358  N   PHE A  48      26.453 -17.266 -27.125  1.00 95.88           N  
ATOM    359  CA  PHE A  48      25.922 -17.578 -25.797  1.00 95.88           C  
ATOM    360  C   PHE A  48      26.250 -16.469 -24.812  1.00 95.88           C  
ATOM    361  CB  PHE A  48      26.469 -18.906 -25.297  1.00 95.88           C  
ATOM    362  O   PHE A  48      25.375 -16.031 -24.047  1.00 95.88           O  
ATOM    363  CG  PHE A  48      26.047 -19.266 -23.891  1.00 95.88           C  
ATOM    364  CD1 PHE A  48      26.891 -19.031 -22.812  1.00 95.88           C  
ATOM    365  CD2 PHE A  48      24.797 -19.812 -23.656  1.00 95.88           C  
ATOM    366  CE1 PHE A  48      26.484 -19.359 -21.516  1.00 95.88           C  
ATOM    367  CE2 PHE A  48      24.391 -20.125 -22.359  1.00 95.88           C  
ATOM    368  CZ  PHE A  48      25.234 -19.906 -21.297  1.00 95.88           C  
ATOM    369  N   VAL A  49      27.500 -15.992 -24.750  1.00 96.44           N  
ATOM    370  CA  VAL A  49      27.938 -14.922 -23.844  1.00 96.44           C  
ATOM    371  C   VAL A  49      27.172 -13.641 -24.156  1.00 96.44           C  
ATOM    372  CB  VAL A  49      29.469 -14.680 -23.969  1.00 96.44           C  
ATOM    373  O   VAL A  49      26.766 -12.922 -23.250  1.00 96.44           O  
ATOM    374  CG1 VAL A  49      29.875 -13.422 -23.219  1.00 96.44           C  
ATOM    375  CG2 VAL A  49      30.234 -15.891 -23.453  1.00 96.44           C  
ATOM    376  N   THR A  50      26.984 -13.352 -25.484  1.00 95.69           N  
ATOM    377  CA  THR A  50      26.250 -12.156 -25.875  1.00 95.69           C  
ATOM    378  C   THR A  50      24.797 -12.258 -25.422  1.00 95.69           C  
ATOM    379  CB  THR A  50      26.312 -11.938 -27.391  1.00 95.69           C  
ATOM    380  O   THR A  50      24.203 -11.266 -24.984  1.00 95.69           O  
ATOM    381  CG2 THR A  50      25.625 -10.633 -27.797  1.00 95.69           C  
ATOM    382  OG1 THR A  50      27.672 -11.883 -27.812  1.00 95.69           O  
ATOM    383  N   GLN A  51      24.188 -13.406 -25.562  1.00 96.44           N  
ATOM    384  CA  GLN A  51      22.812 -13.602 -25.109  1.00 96.44           C  
ATOM    385  C   GLN A  51      22.719 -13.445 -23.594  1.00 96.44           C  
ATOM    386  CB  GLN A  51      22.297 -14.977 -25.531  1.00 96.44           C  
ATOM    387  O   GLN A  51      21.766 -12.859 -23.094  1.00 96.44           O  
ATOM    388  CG  GLN A  51      22.047 -15.102 -27.031  1.00 96.44           C  
ATOM    389  CD  GLN A  51      21.625 -16.500 -27.438  1.00 96.44           C  
ATOM    390  NE2 GLN A  51      21.016 -16.609 -28.625  1.00 96.44           N  
ATOM    391  OE1 GLN A  51      21.844 -17.469 -26.703  1.00 96.44           O  
ATOM    392  N   LYS A  52      23.656 -14.062 -22.938  1.00 95.12           N  
ATOM    393  CA  LYS A  52      23.672 -13.914 -21.484  1.00 95.12           C  
ATOM    394  C   LYS A  52      23.891 -12.461 -21.094  1.00 95.12           C  
ATOM    395  CB  LYS A  52      24.766 -14.789 -20.875  1.00 95.12           C  
ATOM    396  O   LYS A  52      23.266 -11.969 -20.141  1.00 95.12           O  
ATOM    397  CG  LYS A  52      24.812 -14.750 -19.359  1.00 95.12           C  
ATOM    398  CD  LYS A  52      23.594 -15.430 -18.750  1.00 95.12           C  
ATOM    399  CE  LYS A  52      23.609 -15.320 -17.219  1.00 95.12           C  
ATOM    400  NZ  LYS A  52      22.469 -16.078 -16.609  1.00 95.12           N  
ATOM    401  N   ALA A  53      24.859 -11.758 -21.766  1.00 95.25           N  
ATOM    402  CA  ALA A  53      25.094 -10.336 -21.531  1.00 95.25           C  
ATOM    403  C   ALA A  53      23.812  -9.531 -21.766  1.00 95.25           C  
ATOM    404  CB  ALA A  53      26.203  -9.820 -22.438  1.00 95.25           C  
ATOM    405  O   ALA A  53      23.484  -8.633 -20.984  1.00 95.25           O  
ATOM    406  N   LYS A  54      23.109  -9.805 -22.828  1.00 94.38           N  
ATOM    407  CA  LYS A  54      21.859  -9.133 -23.125  1.00 94.38           C  
ATOM    408  C   LYS A  54      20.844  -9.352 -22.000  1.00 94.38           C  
ATOM    409  CB  LYS A  54      21.281  -9.625 -24.453  1.00 94.38           C  
ATOM    410  O   LYS A  54      20.156  -8.414 -21.578  1.00 94.38           O  
ATOM    411  CG  LYS A  54      20.000  -8.906 -24.875  1.00 94.38           C  
ATOM    412  CD  LYS A  54      19.500  -9.414 -26.219  1.00 94.38           C  
ATOM    413  CE  LYS A  54      18.203  -8.727 -26.625  1.00 94.38           C  
ATOM    414  NZ  LYS A  54      17.688  -9.234 -27.938  1.00 94.38           N  
ATOM    415  N   SER A  55      20.656 -10.578 -21.547  1.00 92.69           N  
ATOM    416  CA  SER A  55      19.750 -10.906 -20.453  1.00 92.69           C  
ATOM    417  C   SER A  55      20.125 -10.156 -19.172  1.00 92.69           C  
ATOM    418  CB  SER A  55      19.750 -12.414 -20.172  1.00 92.69           C  
ATOM    419  O   SER A  55      19.250  -9.648 -18.469  1.00 92.69           O  
ATOM    420  OG  SER A  55      18.984 -12.719 -19.016  1.00 92.69           O  
ATOM    421  N   THR A  56      21.406 -10.070 -18.812  1.00 91.19           N  
ATOM    422  CA  THR A  56      21.875  -9.352 -17.641  1.00 91.19           C  
ATOM    423  C   THR A  56      21.578  -7.855 -17.750  1.00 91.19           C  
ATOM    424  CB  THR A  56      23.391  -9.555 -17.422  1.00 91.19           C  
ATOM    425  O   THR A  56      21.141  -7.227 -16.781  1.00 91.19           O  
ATOM    426  CG2 THR A  56      23.875  -8.805 -16.188  1.00 91.19           C  
ATOM    427  OG1 THR A  56      23.656 -10.953 -17.250  1.00 91.19           O  
ATOM    428  N   ILE A  57      21.844  -7.293 -18.922  1.00 89.88           N  
ATOM    429  CA  ILE A  57      21.562  -5.887 -19.172  1.00 89.88           C  
ATOM    430  C   ILE A  57      20.062  -5.625 -19.016  1.00 89.88           C  
ATOM    431  CB  ILE A  57      22.031  -5.457 -20.578  1.00 89.88           C  
ATOM    432  O   ILE A  57      19.672  -4.645 -18.391  1.00 89.88           O  
ATOM    433  CG1 ILE A  57      23.562  -5.418 -20.641  1.00 89.88           C  
ATOM    434  CG2 ILE A  57      21.438  -4.098 -20.969  1.00 89.88           C  
ATOM    435  CD1 ILE A  57      24.125  -5.270 -22.047  1.00 89.88           C  
ATOM    436  N   ASN A  58      19.250  -6.438 -19.531  1.00 86.56           N  
ATOM    437  CA  ASN A  58      17.797  -6.289 -19.438  1.00 86.56           C  
ATOM    438  C   ASN A  58      17.328  -6.379 -18.000  1.00 86.56           C  
ATOM    439  CB  ASN A  58      17.094  -7.344 -20.297  1.00 86.56           C  
ATOM    440  O   ASN A  58      16.484  -5.590 -17.562  1.00 86.56           O  
ATOM    441  CG  ASN A  58      17.156  -7.031 -21.781  1.00 86.56           C  
ATOM    442  ND2 ASN A  58      16.953  -8.047 -22.609  1.00 86.56           N  
ATOM    443  OD1 ASN A  58      17.391  -5.887 -22.172  1.00 86.56           O  
ATOM    444  N   LYS A  59      17.859  -7.371 -17.266  1.00 83.06           N  
ATOM    445  CA  LYS A  59      17.516  -7.488 -15.852  1.00 83.06           C  
ATOM    446  C   LYS A  59      18.016  -6.285 -15.062  1.00 83.06           C  
ATOM    447  CB  LYS A  59      18.094  -8.773 -15.266  1.00 83.06           C  
ATOM    448  O   LYS A  59      17.344  -5.824 -14.133  1.00 83.06           O  
ATOM    449  CG  LYS A  59      17.359 -10.039 -15.703  1.00 83.06           C  
ATOM    450  CD  LYS A  59      17.906 -11.273 -15.000  1.00 83.06           C  
ATOM    451  CE  LYS A  59      17.188 -12.539 -15.445  1.00 83.06           C  
ATOM    452  NZ  LYS A  59      17.766 -13.758 -14.820  1.00 83.06           N  
ATOM    453  N   GLY A  60      19.219  -5.824 -15.453  1.00 84.94           N  
ATOM    454  CA  GLY A  60      19.719  -4.605 -14.844  1.00 84.94           C  
ATOM    455  C   GLY A  60      18.828  -3.404 -15.078  1.00 84.94           C  
ATOM    456  O   GLY A  60      18.609  -2.598 -14.172  1.00 84.94           O  
ATOM    457  N   GLU A  61      18.391  -3.289 -16.266  1.00 84.81           N  
ATOM    458  CA  GLU A  61      17.469  -2.207 -16.594  1.00 84.81           C  
ATOM    459  C   GLU A  61      16.172  -2.324 -15.812  1.00 84.81           C  
ATOM    460  CB  GLU A  61      17.172  -2.201 -18.094  1.00 84.81           C  
ATOM    461  O   GLU A  61      15.625  -1.319 -15.344  1.00 84.81           O  
ATOM    462  CG  GLU A  61      16.297  -1.040 -18.547  1.00 84.81           C  
ATOM    463  CD  GLU A  61      15.961  -1.085 -20.031  1.00 84.81           C  
ATOM    464  OE1 GLU A  61      15.102  -0.296 -20.484  1.00 84.81           O  
ATOM    465  OE2 GLU A  61      16.562  -1.918 -20.750  1.00 84.81           O  
ATOM    466  N   GLU A  62      15.656  -3.518 -15.695  1.00 80.12           N  
ATOM    467  CA  GLU A  62      14.422  -3.771 -14.961  1.00 80.12           C  
ATOM    468  C   GLU A  62      14.570  -3.410 -13.484  1.00 80.12           C  
ATOM    469  CB  GLU A  62      14.000  -5.234 -15.102  1.00 80.12           C  
ATOM    470  O   GLU A  62      13.672  -2.818 -12.883  1.00 80.12           O  
ATOM    471  CG  GLU A  62      12.609  -5.531 -14.562  1.00 80.12           C  
ATOM    472  CD  GLU A  62      12.188  -6.980 -14.750  1.00 80.12           C  
ATOM    473  OE1 GLU A  62      11.094  -7.359 -14.281  1.00 80.12           O  
ATOM    474  OE2 GLU A  62      12.969  -7.746 -15.359  1.00 80.12           O  
ATOM    475  N   THR A  63      15.711  -3.719 -12.930  1.00 76.62           N  
ATOM    476  CA  THR A  63      15.969  -3.457 -11.516  1.00 76.62           C  
ATOM    477  C   THR A  63      16.250  -1.976 -11.281  1.00 76.62           C  
ATOM    478  CB  THR A  63      17.156  -4.293 -11.000  1.00 76.62           C  
ATOM    479  O   THR A  63      15.938  -1.442 -10.219  1.00 76.62           O  
ATOM    480  CG2 THR A  63      17.312  -4.152  -9.492  1.00 76.62           C  
ATOM    481  OG1 THR A  63      16.938  -5.672 -11.328  1.00 76.62           O  
ATOM    482  N   ALA A  64      16.797  -1.270 -12.258  1.00 80.81           N  
ATOM    483  CA  ALA A  64      17.125   0.146 -12.117  1.00 80.81           C  
ATOM    484  C   ALA A  64      15.883   1.019 -12.273  1.00 80.81           C  
ATOM    485  CB  ALA A  64      18.188   0.545 -13.141  1.00 80.81           C  
ATOM    486  O   ALA A  64      15.820   2.125 -11.734  1.00 80.81           O  
ATOM    487  N   SER A  65      14.883   0.417 -12.930  1.00 83.00           N  
ATOM    488  CA  SER A  65      13.664   1.186 -13.172  1.00 83.00           C  
ATOM    489  C   SER A  65      12.727   1.124 -11.977  1.00 83.00           C  
ATOM    490  CB  SER A  65      12.945   0.673 -14.422  1.00 83.00           C  
ATOM    491  O   SER A  65      12.719   0.139 -11.234  1.00 83.00           O  
ATOM    492  OG  SER A  65      13.750   0.873 -15.578  1.00 83.00           O  
ATOM    493  N   THR A  66      12.172   2.299 -11.539  1.00 83.81           N  
ATOM    494  CA  THR A  66      11.180   2.352 -10.469  1.00 83.81           C  
ATOM    495  C   THR A  66      10.016   1.412 -10.758  1.00 83.81           C  
ATOM    496  CB  THR A  66      10.656   3.783 -10.266  1.00 83.81           C  
ATOM    497  O   THR A  66       9.383   1.511 -11.812  1.00 83.81           O  
ATOM    498  CG2 THR A  66       9.672   3.848  -9.102  1.00 83.81           C  
ATOM    499  OG1 THR A  66      11.758   4.660  -9.992  1.00 83.81           O  
ATOM    500  N   ALA A  67       9.859   0.469  -9.930  1.00 89.31           N  
ATOM    501  CA  ALA A  67       8.836  -0.560 -10.117  1.00 89.31           C  
ATOM    502  C   ALA A  67       7.438   0.027  -9.984  1.00 89.31           C  
ATOM    503  CB  ALA A  67       9.039  -1.694  -9.117  1.00 89.31           C  
ATOM    504  O   ALA A  67       6.523  -0.353 -10.719  1.00 89.31           O  
ATOM    505  N   LEU A  68       7.324   0.988  -9.109  1.00 93.56           N  
ATOM    506  CA  LEU A  68       6.008   1.533  -8.805  1.00 93.56           C  
ATOM    507  C   LEU A  68       6.031   3.059  -8.836  1.00 93.56           C  
ATOM    508  CB  LEU A  68       5.531   1.049  -7.434  1.00 93.56           C  
ATOM    509  O   LEU A  68       7.070   3.674  -8.594  1.00 93.56           O  
ATOM    510  CG  LEU A  68       5.242  -0.448  -7.305  1.00 93.56           C  
ATOM    511  CD1 LEU A  68       5.160  -0.848  -5.836  1.00 93.56           C  
ATOM    512  CD2 LEU A  68       3.955  -0.809  -8.039  1.00 93.56           C  
ATOM    513  N   THR A  69       4.934   3.609  -9.164  1.00 93.81           N  
ATOM    514  CA  THR A  69       4.758   5.055  -9.094  1.00 93.81           C  
ATOM    515  C   THR A  69       3.496   5.410  -8.312  1.00 93.81           C  
ATOM    516  CB  THR A  69       4.680   5.676 -10.508  1.00 93.81           C  
ATOM    517  O   THR A  69       2.523   4.652  -8.312  1.00 93.81           O  
ATOM    518  CG2 THR A  69       3.430   5.211 -11.242  1.00 93.81           C  
ATOM    519  OG1 THR A  69       4.652   7.102 -10.391  1.00 93.81           O  
ATOM    520  N   LEU A  70       3.533   6.523  -7.578  1.00 94.50           N  
ATOM    521  CA  LEU A  70       2.373   7.039  -6.859  1.00 94.50           C  
ATOM    522  C   LEU A  70       1.278   7.469  -7.832  1.00 94.50           C  
ATOM    523  CB  LEU A  70       2.773   8.219  -5.969  1.00 94.50           C  
ATOM    524  O   LEU A  70       1.546   8.195  -8.789  1.00 94.50           O  
ATOM    525  CG  LEU A  70       1.663   8.828  -5.113  1.00 94.50           C  
ATOM    526  CD1 LEU A  70       1.216   7.844  -4.039  1.00 94.50           C  
ATOM    527  CD2 LEU A  70       2.133  10.133  -4.484  1.00 94.50           C  
ATOM    528  N   SER A  71       0.109   6.840  -7.645  1.00 91.56           N  
ATOM    529  CA  SER A  71      -1.050   7.152  -8.477  1.00 91.56           C  
ATOM    530  C   SER A  71      -2.119   7.891  -7.672  1.00 91.56           C  
ATOM    531  CB  SER A  71      -1.640   5.879  -9.078  1.00 91.56           C  
ATOM    532  O   SER A  71      -2.889   7.266  -6.938  1.00 91.56           O  
ATOM    533  OG  SER A  71      -2.705   6.188  -9.961  1.00 91.56           O  
ATOM    534  N   GLY A  72      -2.059   9.156  -7.520  1.00 88.06           N  
ATOM    535  CA  GLY A  72      -3.006   9.953  -6.762  1.00 88.06           C  
ATOM    536  C   GLY A  72      -2.387  10.633  -5.555  1.00 88.06           C  
ATOM    537  O   GLY A  72      -1.173  10.844  -5.512  1.00 88.06           O  
ATOM    538  N   SER A  73      -3.291  10.914  -4.578  1.00 89.88           N  
ATOM    539  CA  SER A  73      -2.871  11.648  -3.389  1.00 89.88           C  
ATOM    540  C   SER A  73      -2.688  10.719  -2.197  1.00 89.88           C  
ATOM    541  CB  SER A  73      -3.887  12.742  -3.043  1.00 89.88           C  
ATOM    542  O   SER A  73      -3.283   9.641  -2.148  1.00 89.88           O  
ATOM    543  OG  SER A  73      -4.027  13.656  -4.113  1.00 89.88           O  
ATOM    544  N   VAL A  74      -1.823  11.125  -1.330  1.00 91.25           N  
ATOM    545  CA  VAL A  74      -1.657  10.445  -0.050  1.00 91.25           C  
ATOM    546  C   VAL A  74      -2.609  11.047   0.982  1.00 91.25           C  
ATOM    547  CB  VAL A  74      -0.200  10.539   0.455  1.00 91.25           C  
ATOM    548  O   VAL A  74      -2.629  12.266   1.186  1.00 91.25           O  
ATOM    549  CG1 VAL A  74      -0.046   9.812   1.790  1.00 91.25           C  
ATOM    550  CG2 VAL A  74       0.761   9.961  -0.584  1.00 91.25           C  
ATOM    551  N   LEU A  75      -3.377  10.180   1.535  1.00 90.56           N  
ATOM    552  CA  LEU A  75      -4.336  10.641   2.533  1.00 90.56           C  
ATOM    553  C   LEU A  75      -3.930  10.180   3.930  1.00 90.56           C  
ATOM    554  CB  LEU A  75      -5.742  10.125   2.203  1.00 90.56           C  
ATOM    555  O   LEU A  75      -3.547   9.023   4.117  1.00 90.56           O  
ATOM    556  CG  LEU A  75      -6.285  10.484   0.821  1.00 90.56           C  
ATOM    557  CD1 LEU A  75      -7.676   9.891   0.628  1.00 90.56           C  
ATOM    558  CD2 LEU A  75      -6.316  12.000   0.636  1.00 90.56           C  
ATOM    559  N   TYR A  76      -4.008  11.047   4.871  1.00 90.44           N  
ATOM    560  CA  TYR A  76      -3.670  10.805   6.270  1.00 90.44           C  
ATOM    561  C   TYR A  76      -4.840  11.164   7.180  1.00 90.44           C  
ATOM    562  CB  TYR A  76      -2.432  11.617   6.672  1.00 90.44           C  
ATOM    563  O   TYR A  76      -5.371  12.273   7.109  1.00 90.44           O  
ATOM    564  CG  TYR A  76      -2.104  11.531   8.141  1.00 90.44           C  
ATOM    565  CD1 TYR A  76      -1.925  12.688   8.898  1.00 90.44           C  
ATOM    566  CD2 TYR A  76      -1.968  10.305   8.773  1.00 90.44           C  
ATOM    567  CE1 TYR A  76      -1.620  12.617  10.258  1.00 90.44           C  
ATOM    568  CE2 TYR A  76      -1.663  10.219  10.133  1.00 90.44           C  
ATOM    569  OH  TYR A  76      -1.190  11.305  12.203  1.00 90.44           O  
ATOM    570  CZ  TYR A  76      -1.492  11.383  10.859  1.00 90.44           C  
ATOM    571  N   ALA A  77      -5.234  10.172   8.039  1.00 88.25           N  
ATOM    572  CA  ALA A  77      -6.410  10.375   8.883  1.00 88.25           C  
ATOM    573  C   ALA A  77      -6.023  10.469  10.359  1.00 88.25           C  
ATOM    574  CB  ALA A  77      -7.422   9.258   8.672  1.00 88.25           C  
ATOM    575  O   ALA A  77      -5.312   9.602  10.875  1.00 88.25           O  
ATOM    576  N   VAL A  78      -6.590  11.547  11.055  1.00 85.25           N  
ATOM    577  CA  VAL A  78      -6.395  11.766  12.484  1.00 85.25           C  
ATOM    578  C   VAL A  78      -7.734  12.086  13.148  1.00 85.25           C  
ATOM    579  CB  VAL A  78      -5.379  12.898  12.758  1.00 85.25           C  
ATOM    580  O   VAL A  78      -8.711  12.406  12.461  1.00 85.25           O  
ATOM    581  CG1 VAL A  78      -4.000  12.523  12.219  1.00 85.25           C  
ATOM    582  CG2 VAL A  78      -5.867  14.203  12.133  1.00 85.25           C  
ATOM    583  N   ASN A  79      -7.785  11.945  14.516  1.00 83.50           N  
ATOM    584  CA  ASN A  79      -8.984  12.344  15.242  1.00 83.50           C  
ATOM    585  C   ASN A  79      -9.094  13.859  15.367  1.00 83.50           C  
ATOM    586  CB  ASN A  79      -9.016  11.695  16.625  1.00 83.50           C  
ATOM    587  O   ASN A  79      -8.172  14.508  15.875  1.00 83.50           O  
ATOM    588  CG  ASN A  79      -7.977  12.273  17.562  1.00 83.50           C  
ATOM    589  ND2 ASN A  79      -8.414  12.688  18.750  1.00 83.50           N  
ATOM    590  OD1 ASN A  79      -6.793  12.352  17.234  1.00 83.50           O  
ATOM    591  N   TYR A  80      -9.852  14.422  14.547  1.00 72.12           N  
ATOM    592  CA  TYR A  80     -10.125  15.852  14.562  1.00 72.12           C  
ATOM    593  C   TYR A  80     -11.344  16.172  15.422  1.00 72.12           C  
ATOM    594  CB  TYR A  80     -10.344  16.375  13.141  1.00 72.12           C  
ATOM    595  O   TYR A  80     -12.320  15.414  15.422  1.00 72.12           O  
ATOM    596  CG  TYR A  80     -10.625  17.859  13.078  1.00 72.12           C  
ATOM    597  CD1 TYR A  80     -11.938  18.344  13.086  1.00 72.12           C  
ATOM    598  CD2 TYR A  80      -9.586  18.781  13.000  1.00 72.12           C  
ATOM    599  CE1 TYR A  80     -12.203  19.703  13.023  1.00 72.12           C  
ATOM    600  CE2 TYR A  80      -9.844  20.141  12.938  1.00 72.12           C  
ATOM    601  OH  TYR A  80     -11.406  21.953  12.891  1.00 72.12           O  
ATOM    602  CZ  TYR A  80     -11.148  20.594  12.953  1.00 72.12           C  
ATOM    603  N   PRO A  81     -11.219  17.250  16.109  1.00 74.12           N  
ATOM    604  CA  PRO A  81     -10.188  18.297  16.109  1.00 74.12           C  
ATOM    605  C   PRO A  81      -9.164  18.094  17.234  1.00 74.12           C  
ATOM    606  CB  PRO A  81     -10.984  19.578  16.328  1.00 74.12           C  
ATOM    607  O   PRO A  81      -8.219  18.891  17.344  1.00 74.12           O  
ATOM    608  CG  PRO A  81     -12.172  19.172  17.141  1.00 74.12           C  
ATOM    609  CD  PRO A  81     -12.547  17.766  16.766  1.00 74.12           C  
ATOM    610  N   SER A  82      -9.312  17.125  18.141  1.00 80.06           N  
ATOM    611  CA  SER A  82      -8.430  16.953  19.281  1.00 80.06           C  
ATOM    612  C   SER A  82      -7.012  16.609  18.844  1.00 80.06           C  
ATOM    613  CB  SER A  82      -8.961  15.844  20.203  1.00 80.06           C  
ATOM    614  O   SER A  82      -6.047  16.969  19.531  1.00 80.06           O  
ATOM    615  OG  SER A  82      -8.938  14.586  19.562  1.00 80.06           O  
ATOM    616  N   ASN A  83      -6.793  15.953  17.688  1.00 75.88           N  
ATOM    617  CA  ASN A  83      -5.500  15.602  17.109  1.00 75.88           C  
ATOM    618  C   ASN A  83      -4.633  14.836  18.109  1.00 75.88           C  
ATOM    619  CB  ASN A  83      -4.770  16.859  16.609  1.00 75.88           C  
ATOM    620  O   ASN A  83      -3.457  15.164  18.281  1.00 75.88           O  
ATOM    621  CG  ASN A  83      -5.508  17.547  15.492  1.00 75.88           C  
ATOM    622  ND2 ASN A  83      -5.289  18.859  15.359  1.00 75.88           N  
ATOM    623  OD1 ASN A  83      -6.273  16.938  14.750  1.00 75.88           O  
ATOM    624  N   THR A  84      -5.215  13.875  18.625  1.00 81.19           N  
ATOM    625  CA  THR A  84      -4.488  13.133  19.641  1.00 81.19           C  
ATOM    626  C   THR A  84      -4.160  11.727  19.156  1.00 81.19           C  
ATOM    627  CB  THR A  84      -5.293  13.055  20.953  1.00 81.19           C  
ATOM    628  O   THR A  84      -3.279  11.062  19.719  1.00 81.19           O  
ATOM    629  CG2 THR A  84      -5.469  14.430  21.578  1.00 81.19           C  
ATOM    630  OG1 THR A  84      -6.586  12.500  20.688  1.00 81.19           O  
ATOM    631  N   ARG A  85      -4.820  11.391  17.969  1.00 83.12           N  
ATOM    632  CA  ARG A  85      -4.633  10.023  17.500  1.00 83.12           C  
ATOM    633  C   ARG A  85      -4.527   9.969  15.984  1.00 83.12           C  
ATOM    634  CB  ARG A  85      -5.785   9.133  17.984  1.00 83.12           C  
ATOM    635  O   ARG A  85      -5.207  10.719  15.281  1.00 83.12           O  
ATOM    636  CG  ARG A  85      -5.914   9.055  19.500  1.00 83.12           C  
ATOM    637  CD  ARG A  85      -7.176   8.312  19.906  1.00 83.12           C  
ATOM    638  NE  ARG A  85      -7.336   8.297  21.359  1.00 83.12           N  
ATOM    639  NH1 ARG A  85      -9.328   7.129  21.344  1.00 83.12           N  
ATOM    640  NH2 ARG A  85      -8.398   7.777  23.328  1.00 83.12           N  
ATOM    641  CZ  ARG A  85      -8.359   7.734  22.016  1.00 83.12           C  
ATOM    642  N   SER A  86      -3.637   9.086  15.523  1.00 87.00           N  
ATOM    643  CA  SER A  86      -3.523   8.797  14.102  1.00 87.00           C  
ATOM    644  C   SER A  86      -4.219   7.484  13.750  1.00 87.00           C  
ATOM    645  CB  SER A  86      -2.055   8.727  13.680  1.00 87.00           C  
ATOM    646  O   SER A  86      -4.066   6.484  14.461  1.00 87.00           O  
ATOM    647  OG  SER A  86      -1.415   9.977  13.891  1.00 87.00           O  
ATOM    648  N   TYR A  87      -4.996   7.516  12.688  1.00 88.75           N  
ATOM    649  CA  TYR A  87      -5.793   6.348  12.336  1.00 88.75           C  
ATOM    650  C   TYR A  87      -5.141   5.559  11.211  1.00 88.75           C  
ATOM    651  CB  TYR A  87      -7.211   6.762  11.930  1.00 88.75           C  
ATOM    652  O   TYR A  87      -4.797   4.383  11.383  1.00 88.75           O  
ATOM    653  CG  TYR A  87      -7.965   7.496  13.016  1.00 88.75           C  
ATOM    654  CD1 TYR A  87      -7.766   7.184  14.359  1.00 88.75           C  
ATOM    655  CD2 TYR A  87      -8.875   8.500  12.695  1.00 88.75           C  
ATOM    656  CE1 TYR A  87      -8.461   7.855  15.359  1.00 88.75           C  
ATOM    657  CE2 TYR A  87      -9.570   9.180  13.688  1.00 88.75           C  
ATOM    658  OH  TYR A  87     -10.047   9.516  16.000  1.00 88.75           O  
ATOM    659  CZ  TYR A  87      -9.359   8.852  15.016  1.00 88.75           C  
ATOM    660  N   TRP A  88      -4.930   6.152  10.031  1.00 92.69           N  
ATOM    661  CA  TRP A  88      -4.418   5.422   8.883  1.00 92.69           C  
ATOM    662  C   TRP A  88      -3.875   6.379   7.824  1.00 92.69           C  
ATOM    663  CB  TRP A  88      -5.508   4.539   8.273  1.00 92.69           C  
ATOM    664  O   TRP A  88      -4.152   7.582   7.871  1.00 92.69           O  
ATOM    665  CG  TRP A  88      -6.824   5.238   8.086  1.00 92.69           C  
ATOM    666  CD1 TRP A  88      -7.934   5.133   8.875  1.00 92.69           C  
ATOM    667  CD2 TRP A  88      -7.164   6.145   7.031  1.00 92.69           C  
ATOM    668  CE2 TRP A  88      -8.500   6.555   7.250  1.00 92.69           C  
ATOM    669  CE3 TRP A  88      -6.469   6.652   5.926  1.00 92.69           C  
ATOM    670  NE1 TRP A  88      -8.945   5.922   8.375  1.00 92.69           N  
ATOM    671  CH2 TRP A  88      -8.453   7.930   5.324  1.00 92.69           C  
ATOM    672  CZ2 TRP A  88      -9.156   7.449   6.398  1.00 92.69           C  
ATOM    673  CZ3 TRP A  88      -7.121   7.543   5.082  1.00 92.69           C  
ATOM    674  N   ILE A  89      -3.053   5.922   7.027  1.00 94.12           N  
ATOM    675  CA  ILE A  89      -2.596   6.547   5.789  1.00 94.12           C  
ATOM    676  C   ILE A  89      -3.023   5.695   4.594  1.00 94.12           C  
ATOM    677  CB  ILE A  89      -1.063   6.742   5.785  1.00 94.12           C  
ATOM    678  O   ILE A  89      -2.891   4.469   4.617  1.00 94.12           O  
ATOM    679  CG1 ILE A  89      -0.653   7.754   6.863  1.00 94.12           C  
ATOM    680  CG2 ILE A  89      -0.578   7.191   4.402  1.00 94.12           C  
ATOM    681  CD1 ILE A  89       0.853   7.914   7.020  1.00 94.12           C  
ATOM    682  N   TYR A  90      -3.529   6.367   3.627  1.00 94.31           N  
ATOM    683  CA  TYR A  90      -3.996   5.684   2.426  1.00 94.31           C  
ATOM    684  C   TYR A  90      -3.451   6.355   1.170  1.00 94.31           C  
ATOM    685  CB  TYR A  90      -5.527   5.656   2.383  1.00 94.31           C  
ATOM    686  O   TYR A  90      -3.439   7.582   1.070  1.00 94.31           O  
ATOM    687  CG  TYR A  90      -6.090   5.461   0.996  1.00 94.31           C  
ATOM    688  CD1 TYR A  90      -6.641   6.527   0.290  1.00 94.31           C  
ATOM    689  CD2 TYR A  90      -6.078   4.207   0.390  1.00 94.31           C  
ATOM    690  CE1 TYR A  90      -7.164   6.352  -0.987  1.00 94.31           C  
ATOM    691  CE2 TYR A  90      -6.598   4.023  -0.886  1.00 94.31           C  
ATOM    692  OH  TYR A  90      -7.652   4.918  -2.830  1.00 94.31           O  
ATOM    693  CZ  TYR A  90      -7.137   5.098  -1.565  1.00 94.31           C  
ATOM    694  N   PHE A  91      -3.049   5.570   0.183  1.00 95.00           N  
ATOM    695  CA  PHE A  91      -2.619   6.070  -1.117  1.00 95.00           C  
ATOM    696  C   PHE A  91      -2.672   4.965  -2.166  1.00 95.00           C  
ATOM    697  CB  PHE A  91      -1.201   6.645  -1.031  1.00 95.00           C  
ATOM    698  O   PHE A  91      -2.820   3.789  -1.828  1.00 95.00           O  
ATOM    699  CG  PHE A  91      -0.175   5.660  -0.541  1.00 95.00           C  
ATOM    700  CD1 PHE A  91       0.039   5.477   0.820  1.00 95.00           C  
ATOM    701  CD2 PHE A  91       0.576   4.914  -1.440  1.00 95.00           C  
ATOM    702  CE1 PHE A  91       0.988   4.562   1.277  1.00 95.00           C  
ATOM    703  CE2 PHE A  91       1.526   4.000  -0.992  1.00 95.00           C  
ATOM    704  CZ  PHE A  91       1.731   3.828   0.367  1.00 95.00           C  
ATOM    705  N   THR A  92      -2.605   5.316  -3.410  1.00 94.62           N  
ATOM    706  CA  THR A  92      -2.654   4.344  -4.492  1.00 94.62           C  
ATOM    707  C   THR A  92      -1.351   4.352  -5.289  1.00 94.62           C  
ATOM    708  CB  THR A  92      -3.836   4.617  -5.441  1.00 94.62           C  
ATOM    709  O   THR A  92      -0.748   5.410  -5.488  1.00 94.62           O  
ATOM    710  CG2 THR A  92      -5.168   4.473  -4.715  1.00 94.62           C  
ATOM    711  OG1 THR A  92      -3.729   5.949  -5.957  1.00 94.62           O  
ATOM    712  N   VAL A  93      -0.946   3.199  -5.734  1.00 94.81           N  
ATOM    713  CA  VAL A  93       0.265   3.041  -6.531  1.00 94.81           C  
ATOM    714  C   VAL A  93      -0.051   2.250  -7.801  1.00 94.81           C  
ATOM    715  CB  VAL A  93       1.386   2.340  -5.730  1.00 94.81           C  
ATOM    716  O   VAL A  93      -1.059   1.542  -7.863  1.00 94.81           O  
ATOM    717  CG1 VAL A  93       1.812   3.193  -4.539  1.00 94.81           C  
ATOM    718  CG2 VAL A  93       0.926   0.960  -5.266  1.00 94.81           C  
ATOM    719  N   SER A  94       0.838   2.453  -8.750  1.00 93.44           N  
ATOM    720  CA  SER A  94       0.728   1.729 -10.008  1.00 93.44           C  
ATOM    721  C   SER A  94       2.102   1.329 -10.539  1.00 93.44           C  
ATOM    722  CB  SER A  94      -0.004   2.574 -11.055  1.00 93.44           C  
ATOM    723  O   SER A  94       3.092   2.018 -10.289  1.00 93.44           O  
ATOM    724  OG  SER A  94      -1.340   2.824 -10.648  1.00 93.44           O  
ATOM    725  N   PRO A  95       2.129   0.106 -11.172  1.00 92.31           N  
ATOM    726  CA  PRO A  95       3.395  -0.170 -11.859  1.00 92.31           C  
ATOM    727  C   PRO A  95       3.828   0.969 -12.781  1.00 92.31           C  
ATOM    728  CB  PRO A  95       3.092  -1.437 -12.664  1.00 92.31           C  
ATOM    729  O   PRO A  95       3.000   1.542 -13.492  1.00 92.31           O  
ATOM    730  CG  PRO A  95       1.996  -2.115 -11.906  1.00 92.31           C  
ATOM    731  CD  PRO A  95       1.087  -1.065 -11.336  1.00 92.31           C  
ATOM    732  N   SER A  96       5.043   1.389 -12.664  1.00 91.62           N  
ATOM    733  CA  SER A  96       5.570   2.506 -13.445  1.00 91.62           C  
ATOM    734  C   SER A  96       5.445   2.246 -14.938  1.00 91.62           C  
ATOM    735  CB  SER A  96       7.035   2.762 -13.086  1.00 91.62           C  
ATOM    736  O   SER A  96       5.332   1.096 -15.367  1.00 91.62           O  
ATOM    737  OG  SER A  96       7.164   3.139 -11.727  1.00 91.62           O  
ATOM    738  N   SER A  97       5.430   3.291 -15.727  1.00 85.44           N  
ATOM    739  CA  SER A  97       5.367   3.178 -17.172  1.00 85.44           C  
ATOM    740  C   SER A  97       6.543   2.375 -17.719  1.00 85.44           C  
ATOM    741  CB  SER A  97       5.340   4.562 -17.828  1.00 85.44           C  
ATOM    742  O   SER A  97       7.691   2.607 -17.328  1.00 85.44           O  
ATOM    743  OG  SER A  97       4.258   5.328 -17.328  1.00 85.44           O  
ATOM    744  N   GLY A  98       6.398   1.321 -18.422  1.00 82.31           N  
ATOM    745  CA  GLY A  98       7.453   0.490 -18.969  1.00 82.31           C  
ATOM    746  C   GLY A  98       7.656  -0.806 -18.219  1.00 82.31           C  
ATOM    747  O   GLY A  98       8.383  -1.693 -18.672  1.00 82.31           O  
ATOM    748  N   VAL A  99       7.145  -0.848 -17.047  1.00 82.81           N  
ATOM    749  CA  VAL A  99       7.180  -2.066 -16.234  1.00 82.81           C  
ATOM    750  C   VAL A  99       5.926  -2.898 -16.516  1.00 82.81           C  
ATOM    751  CB  VAL A  99       7.293  -1.751 -14.734  1.00 82.81           C  
ATOM    752  O   VAL A  99       4.809  -2.389 -16.438  1.00 82.81           O  
ATOM    753  CG1 VAL A  99       7.285  -3.037 -13.906  1.00 82.81           C  
ATOM    754  CG2 VAL A  99       8.562  -0.942 -14.453  1.00 82.81           C  
ATOM    755  N   SER A 100       6.168  -4.172 -16.969  1.00 85.44           N  
ATOM    756  CA  SER A 100       5.051  -5.012 -17.391  1.00 85.44           C  
ATOM    757  C   SER A 100       4.180  -5.414 -16.203  1.00 85.44           C  
ATOM    758  CB  SER A 100       5.559  -6.262 -18.109  1.00 85.44           C  
ATOM    759  O   SER A 100       2.959  -5.520 -16.328  1.00 85.44           O  
ATOM    760  OG  SER A 100       6.469  -6.977 -17.297  1.00 85.44           O  
ATOM    761  N   SER A 101       4.816  -5.707 -15.070  1.00 87.75           N  
ATOM    762  CA  SER A 101       4.094  -6.125 -13.875  1.00 87.75           C  
ATOM    763  C   SER A 101       4.980  -6.062 -12.633  1.00 87.75           C  
ATOM    764  CB  SER A 101       3.547  -7.543 -14.047  1.00 87.75           C  
ATOM    765  O   SER A 101       6.211  -6.051 -12.750  1.00 87.75           O  
ATOM    766  OG  SER A 101       4.602  -8.469 -14.211  1.00 87.75           O  
ATOM    767  N   VAL A 102       4.324  -5.922 -11.469  1.00 91.06           N  
ATOM    768  CA  VAL A 102       5.043  -5.863 -10.203  1.00 91.06           C  
ATOM    769  C   VAL A 102       4.414  -6.836  -9.211  1.00 91.06           C  
ATOM    770  CB  VAL A 102       5.047  -4.434  -9.617  1.00 91.06           C  
ATOM    771  O   VAL A 102       3.191  -6.871  -9.047  1.00 91.06           O  
ATOM    772  CG1 VAL A 102       5.758  -4.402  -8.266  1.00 91.06           C  
ATOM    773  CG2 VAL A 102       5.703  -3.457 -10.594  1.00 91.06           C  
ATOM    774  N   GLU A 103       5.305  -7.730  -8.633  1.00 91.75           N  
ATOM    775  CA  GLU A 103       4.848  -8.633  -7.586  1.00 91.75           C  
ATOM    776  C   GLU A 103       4.680  -7.902  -6.262  1.00 91.75           C  
ATOM    777  CB  GLU A 103       5.824  -9.805  -7.422  1.00 91.75           C  
ATOM    778  O   GLU A 103       5.633  -7.328  -5.734  1.00 91.75           O  
ATOM    779  CG  GLU A 103       5.426 -10.789  -6.332  1.00 91.75           C  
ATOM    780  CD  GLU A 103       4.258 -11.680  -6.730  1.00 91.75           C  
ATOM    781  OE1 GLU A 103       3.467 -12.078  -5.844  1.00 91.75           O  
ATOM    782  OE2 GLU A 103       4.137 -11.984  -7.938  1.00 91.75           O  
ATOM    783  N   LEU A 104       3.463  -7.973  -5.707  1.00 92.44           N  
ATOM    784  CA  LEU A 104       3.180  -7.258  -4.469  1.00 92.44           C  
ATOM    785  C   LEU A 104       2.730  -8.227  -3.375  1.00 92.44           C  
ATOM    786  CB  LEU A 104       2.105  -6.191  -4.699  1.00 92.44           C  
ATOM    787  O   LEU A 104       1.850  -7.898  -2.576  1.00 92.44           O  
ATOM    788  CG  LEU A 104       2.500  -5.012  -5.586  1.00 92.44           C  
ATOM    789  CD1 LEU A 104       1.279  -4.156  -5.906  1.00 92.44           C  
ATOM    790  CD2 LEU A 104       3.584  -4.176  -4.914  1.00 92.44           C  
ATOM    791  N   SER A 105       3.314  -9.398  -3.375  1.00 93.88           N  
ATOM    792  CA  SER A 105       3.076 -10.352  -2.291  1.00 93.88           C  
ATOM    793  C   SER A 105       3.785  -9.922  -1.012  1.00 93.88           C  
ATOM    794  CB  SER A 105       3.541 -11.750  -2.693  1.00 93.88           C  
ATOM    795  O   SER A 105       4.949  -9.516  -1.047  1.00 93.88           O  
ATOM    796  OG  SER A 105       3.531 -12.625  -1.576  1.00 93.88           O  
ATOM    797  N   PRO A 106       3.061  -9.992   0.114  1.00 94.44           N  
ATOM    798  CA  PRO A 106       3.697  -9.617   1.378  1.00 94.44           C  
ATOM    799  C   PRO A 106       4.941 -10.445   1.684  1.00 94.44           C  
ATOM    800  CB  PRO A 106       2.602  -9.867   2.416  1.00 94.44           C  
ATOM    801  O   PRO A 106       5.766 -10.047   2.512  1.00 94.44           O  
ATOM    802  CG  PRO A 106       1.321  -9.789   1.647  1.00 94.44           C  
ATOM    803  CD  PRO A 106       1.564 -10.305   0.259  1.00 94.44           C  
ATOM    804  N   THR A 107       5.184 -11.578   0.982  1.00 94.75           N  
ATOM    805  CA  THR A 107       6.332 -12.445   1.207  1.00 94.75           C  
ATOM    806  C   THR A 107       7.574 -11.898   0.502  1.00 94.75           C  
ATOM    807  CB  THR A 107       6.051 -13.883   0.721  1.00 94.75           C  
ATOM    808  O   THR A 107       8.695 -12.117   0.956  1.00 94.75           O  
ATOM    809  CG2 THR A 107       7.199 -14.820   1.079  1.00 94.75           C  
ATOM    810  OG1 THR A 107       4.848 -14.359   1.334  1.00 94.75           O  
ATOM    811  N   THR A 108       7.426 -11.156  -0.537  1.00 93.88           N  
ATOM    812  CA  THR A 108       8.570 -10.719  -1.324  1.00 93.88           C  
ATOM    813  C   THR A 108       8.648  -9.195  -1.379  1.00 93.88           C  
ATOM    814  CB  THR A 108       8.516 -11.289  -2.756  1.00 93.88           C  
ATOM    815  O   THR A 108       9.625  -8.633  -1.872  1.00 93.88           O  
ATOM    816  CG2 THR A 108       8.609 -12.805  -2.750  1.00 93.88           C  
ATOM    817  OG1 THR A 108       7.277 -10.898  -3.365  1.00 93.88           O  
ATOM    818  N   THR A 109       7.547  -8.500  -0.928  1.00 95.50           N  
ATOM    819  CA  THR A 109       7.484  -7.039  -0.946  1.00 95.50           C  
ATOM    820  C   THR A 109       7.414  -6.484   0.473  1.00 95.50           C  
ATOM    821  CB  THR A 109       6.273  -6.543  -1.757  1.00 95.50           C  
ATOM    822  O   THR A 109       6.766  -7.070   1.343  1.00 95.50           O  
ATOM    823  CG2 THR A 109       6.254  -5.020  -1.836  1.00 95.50           C  
ATOM    824  OG1 THR A 109       6.340  -7.078  -3.084  1.00 95.50           O  
ATOM    825  N   ALA A 110       8.102  -5.363   0.645  1.00 97.31           N  
ATOM    826  CA  ALA A 110       8.094  -4.762   1.975  1.00 97.31           C  
ATOM    827  C   ALA A 110       7.570  -3.328   1.924  1.00 97.31           C  
ATOM    828  CB  ALA A 110       9.500  -4.789   2.580  1.00 97.31           C  
ATOM    829  O   ALA A 110       7.797  -2.613   0.946  1.00 97.31           O  
ATOM    830  N   ILE A 111       6.820  -2.957   2.883  1.00 98.12           N  
ATOM    831  CA  ILE A 111       6.395  -1.578   3.096  1.00 98.12           C  
ATOM    832  C   ILE A 111       6.887  -1.092   4.457  1.00 98.12           C  
ATOM    833  CB  ILE A 111       4.859  -1.438   3.002  1.00 98.12           C  
ATOM    834  O   ILE A 111       6.625  -1.723   5.484  1.00 98.12           O  
ATOM    835  CG1 ILE A 111       4.367  -1.889   1.622  1.00 98.12           C  
ATOM    836  CG2 ILE A 111       4.430   0.002   3.295  1.00 98.12           C  
ATOM    837  CD1 ILE A 111       2.850  -1.883   1.474  1.00 98.12           C  
ATOM    838  N   SER A 112       7.578   0.074   4.430  1.00 97.69           N  
ATOM    839  CA  SER A 112       8.133   0.633   5.660  1.00 97.69           C  
ATOM    840  C   SER A 112       7.648   2.061   5.887  1.00 97.69           C  
ATOM    841  CB  SER A 112       9.664   0.607   5.617  1.00 97.69           C  
ATOM    842  O   SER A 112       7.406   2.801   4.930  1.00 97.69           O  
ATOM    843  OG  SER A 112      10.133  -0.716   5.434  1.00 97.69           O  
ATOM    844  N   PHE A 113       7.473   2.391   7.066  1.00 97.00           N  
ATOM    845  CA  PHE A 113       7.016   3.707   7.488  1.00 97.00           C  
ATOM    846  C   PHE A 113       8.016   4.344   8.453  1.00 97.00           C  
ATOM    847  CB  PHE A 113       5.637   3.611   8.156  1.00 97.00           C  
ATOM    848  O   PHE A 113       8.438   3.717   9.422  1.00 97.00           O  
ATOM    849  CG  PHE A 113       5.160   4.906   8.758  1.00 97.00           C  
ATOM    850  CD1 PHE A 113       5.270   5.133  10.125  1.00 97.00           C  
ATOM    851  CD2 PHE A 113       4.605   5.895   7.953  1.00 97.00           C  
ATOM    852  CE1 PHE A 113       4.832   6.332  10.680  1.00 97.00           C  
ATOM    853  CE2 PHE A 113       4.164   7.094   8.508  1.00 97.00           C  
ATOM    854  CZ  PHE A 113       4.277   7.309   9.867  1.00 97.00           C  
ATOM    855  N   THR A 114       8.344   5.637   8.141  1.00 95.94           N  
ATOM    856  CA  THR A 114       9.305   6.344   8.977  1.00 95.94           C  
ATOM    857  C   THR A 114       8.836   7.770   9.250  1.00 95.94           C  
ATOM    858  CB  THR A 114      10.703   6.379   8.328  1.00 95.94           C  
ATOM    859  O   THR A 114       8.422   8.484   8.336  1.00 95.94           O  
ATOM    860  CG2 THR A 114      11.727   7.016   9.258  1.00 95.94           C  
ATOM    861  OG1 THR A 114      11.109   5.039   8.023  1.00 95.94           O  
ATOM    862  N   ALA A 115       8.805   8.133  10.477  1.00 92.94           N  
ATOM    863  CA  ALA A 115       8.633   9.500  10.969  1.00 92.94           C  
ATOM    864  C   ALA A 115       9.828   9.930  11.812  1.00 92.94           C  
ATOM    865  CB  ALA A 115       7.340   9.617  11.773  1.00 92.94           C  
ATOM    866  O   ALA A 115       9.844   9.711  13.023  1.00 92.94           O  
ATOM    867  N   SER A 116      10.820  10.539  11.227  1.00 90.06           N  
ATOM    868  CA  SER A 116      12.141  10.781  11.797  1.00 90.06           C  
ATOM    869  C   SER A 116      12.062  11.781  12.945  1.00 90.06           C  
ATOM    870  CB  SER A 116      13.102  11.297  10.727  1.00 90.06           C  
ATOM    871  O   SER A 116      12.781  11.648  13.938  1.00 90.06           O  
ATOM    872  OG  SER A 116      13.250  10.344   9.688  1.00 90.06           O  
ATOM    873  N   THR A 117      11.172  12.734  12.859  1.00 88.19           N  
ATOM    874  CA  THR A 117      11.047  13.758  13.891  1.00 88.19           C  
ATOM    875  C   THR A 117      10.586  13.141  15.211  1.00 88.19           C  
ATOM    876  CB  THR A 117      10.062  14.867  13.461  1.00 88.19           C  
ATOM    877  O   THR A 117      10.969  13.609  16.281  1.00 88.19           O  
ATOM    878  CG2 THR A 117       9.984  15.961  14.516  1.00 88.19           C  
ATOM    879  OG1 THR A 117      10.508  15.438  12.227  1.00 88.19           O  
ATOM    880  N   GLU A 118       9.812  12.055  15.094  1.00 87.62           N  
ATOM    881  CA  GLU A 118       9.281  11.375  16.266  1.00 87.62           C  
ATOM    882  C   GLU A 118      10.141  10.164  16.641  1.00 87.62           C  
ATOM    883  CB  GLU A 118       7.832  10.945  16.047  1.00 87.62           C  
ATOM    884  O   GLU A 118       9.828   9.445  17.594  1.00 87.62           O  
ATOM    885  CG  GLU A 118       6.871  12.102  15.828  1.00 87.62           C  
ATOM    886  CD  GLU A 118       6.609  12.906  17.094  1.00 87.62           C  
ATOM    887  OE1 GLU A 118       6.281  14.109  16.984  1.00 87.62           O  
ATOM    888  OE2 GLU A 118       6.730  12.328  18.203  1.00 87.62           O  
ATOM    889  N   GLY A 119      11.211   9.930  15.898  1.00 89.75           N  
ATOM    890  CA  GLY A 119      12.062   8.781  16.141  1.00 89.75           C  
ATOM    891  C   GLY A 119      11.375   7.457  15.875  1.00 89.75           C  
ATOM    892  O   GLY A 119      11.617   6.469  16.578  1.00 89.75           O  
ATOM    893  N   ILE A 120      10.453   7.434  14.953  1.00 92.75           N  
ATOM    894  CA  ILE A 120       9.664   6.242  14.648  1.00 92.75           C  
ATOM    895  C   ILE A 120      10.125   5.641  13.328  1.00 92.75           C  
ATOM    896  CB  ILE A 120       8.156   6.559  14.602  1.00 92.75           C  
ATOM    897  O   ILE A 120      10.289   6.359  12.336  1.00 92.75           O  
ATOM    898  CG1 ILE A 120       7.648   6.977  15.984  1.00 92.75           C  
ATOM    899  CG2 ILE A 120       7.367   5.355  14.070  1.00 92.75           C  
ATOM    900  CD1 ILE A 120       6.250   7.578  15.977  1.00 92.75           C  
ATOM    901  N   ALA A 121      10.445   4.359  13.352  1.00 94.62           N  
ATOM    902  CA  ALA A 121      10.781   3.611  12.141  1.00 94.62           C  
ATOM    903  C   ALA A 121      10.227   2.189  12.211  1.00 94.62           C  
ATOM    904  CB  ALA A 121      12.289   3.582  11.930  1.00 94.62           C  
ATOM    905  O   ALA A 121      10.648   1.392  13.047  1.00 94.62           O  
ATOM    906  N   TYR A 122       9.289   1.894  11.336  1.00 94.69           N  
ATOM    907  CA  TYR A 122       8.719   0.557  11.211  1.00 94.69           C  
ATOM    908  C   TYR A 122       9.039  -0.046   9.852  1.00 94.69           C  
ATOM    909  CB  TYR A 122       7.203   0.595  11.430  1.00 94.69           C  
ATOM    910  O   TYR A 122       8.656   0.504   8.812  1.00 94.69           O  
ATOM    911  CG  TYR A 122       6.797   0.695  12.875  1.00 94.69           C  
ATOM    912  CD1 TYR A 122       6.352  -0.425  13.578  1.00 94.69           C  
ATOM    913  CD2 TYR A 122       6.855   1.910  13.555  1.00 94.69           C  
ATOM    914  CE1 TYR A 122       5.977  -0.337  14.914  1.00 94.69           C  
ATOM    915  CE2 TYR A 122       6.480   2.010  14.891  1.00 94.69           C  
ATOM    916  OH  TYR A 122       5.672   0.976  16.875  1.00 94.69           O  
ATOM    917  CZ  TYR A 122       6.043   0.883  15.555  1.00 94.69           C  
ATOM    918  N   SER A 123       9.750  -1.135   9.992  1.00 95.06           N  
ATOM    919  CA  SER A 123      10.156  -1.801   8.758  1.00 95.06           C  
ATOM    920  C   SER A 123       9.250  -2.988   8.445  1.00 95.06           C  
ATOM    921  CB  SER A 123      11.609  -2.268   8.844  1.00 95.06           C  
ATOM    922  O   SER A 123       8.781  -3.674   9.359  1.00 95.06           O  
ATOM    923  OG  SER A 123      12.477  -1.166   9.023  1.00 95.06           O  
ATOM    924  N   ASN A 124       8.867  -3.123   7.215  1.00 96.06           N  
ATOM    925  CA  ASN A 124       8.133  -4.242   6.633  1.00 96.06           C  
ATOM    926  C   ASN A 124       6.809  -4.477   7.344  1.00 96.06           C  
ATOM    927  CB  ASN A 124       8.984  -5.516   6.664  1.00 96.06           C  
ATOM    928  O   ASN A 124       6.547  -5.574   7.836  1.00 96.06           O  
ATOM    929  CG  ASN A 124       8.398  -6.633   5.828  1.00 96.06           C  
ATOM    930  ND2 ASN A 124       8.859  -7.855   6.062  1.00 96.06           N  
ATOM    931  OD1 ASN A 124       7.535  -6.402   4.977  1.00 96.06           O  
ATOM    932  N   ILE A 125       6.000  -3.449   7.391  1.00 97.06           N  
ATOM    933  CA  ILE A 125       4.691  -3.516   8.031  1.00 97.06           C  
ATOM    934  C   ILE A 125       3.666  -4.074   7.051  1.00 97.06           C  
ATOM    935  CB  ILE A 125       4.242  -2.129   8.547  1.00 97.06           C  
ATOM    936  O   ILE A 125       2.486  -4.207   7.387  1.00 97.06           O  
ATOM    937  CG1 ILE A 125       4.262  -1.106   7.402  1.00 97.06           C  
ATOM    938  CG2 ILE A 125       5.129  -1.670   9.703  1.00 97.06           C  
ATOM    939  CD1 ILE A 125       3.672   0.247   7.773  1.00 97.06           C  
ATOM    940  N   TYR A 126       4.059  -4.469   5.820  1.00 97.69           N  
ATOM    941  CA  TYR A 126       3.205  -5.086   4.809  1.00 97.69           C  
ATOM    942  C   TYR A 126       2.914  -6.539   5.156  1.00 97.69           C  
ATOM    943  CB  TYR A 126       3.859  -5.000   3.428  1.00 97.69           C  
ATOM    944  O   TYR A 126       3.762  -7.414   4.957  1.00 97.69           O  
ATOM    945  CG  TYR A 126       2.984  -5.512   2.311  1.00 97.69           C  
ATOM    946  CD1 TYR A 126       3.541  -6.094   1.174  1.00 97.69           C  
ATOM    947  CD2 TYR A 126       1.599  -5.418   2.387  1.00 97.69           C  
ATOM    948  CE1 TYR A 126       2.740  -6.566   0.140  1.00 97.69           C  
ATOM    949  CE2 TYR A 126       0.787  -5.887   1.360  1.00 97.69           C  
ATOM    950  OH  TYR A 126       0.567  -6.926  -0.777  1.00 97.69           O  
ATOM    951  CZ  TYR A 126       1.365  -6.461   0.243  1.00 97.69           C  
ATOM    952  N   LYS A 127       1.618  -6.809   5.648  1.00 95.94           N  
ATOM    953  CA  LYS A 127       1.373  -8.141   6.195  1.00 95.94           C  
ATOM    954  C   LYS A 127       0.245  -8.844   5.441  1.00 95.94           C  
ATOM    955  CB  LYS A 127       1.038  -8.062   7.684  1.00 95.94           C  
ATOM    956  O   LYS A 127       0.199 -10.070   5.387  1.00 95.94           O  
ATOM    957  CG  LYS A 127       2.182  -7.551   8.547  1.00 95.94           C  
ATOM    958  CD  LYS A 127       3.383  -8.484   8.492  1.00 95.94           C  
ATOM    959  CE  LYS A 127       4.504  -8.016   9.406  1.00 95.94           C  
ATOM    960  NZ  LYS A 127       5.715  -8.883   9.297  1.00 95.94           N  
ATOM    961  N   TYR A 128      -0.639  -8.008   4.855  1.00 94.38           N  
ATOM    962  CA  TYR A 128      -1.813  -8.617   4.242  1.00 94.38           C  
ATOM    963  C   TYR A 128      -2.078  -8.023   2.863  1.00 94.38           C  
ATOM    964  CB  TYR A 128      -3.043  -8.430   5.137  1.00 94.38           C  
ATOM    965  O   TYR A 128      -1.668  -6.898   2.574  1.00 94.38           O  
ATOM    966  CG  TYR A 128      -2.854  -8.930   6.547  1.00 94.38           C  
ATOM    967  CD1 TYR A 128      -2.881 -10.289   6.832  1.00 94.38           C  
ATOM    968  CD2 TYR A 128      -2.646  -8.039   7.598  1.00 94.38           C  
ATOM    969  CE1 TYR A 128      -2.707 -10.758   8.133  1.00 94.38           C  
ATOM    970  CE2 TYR A 128      -2.471  -8.500   8.898  1.00 94.38           C  
ATOM    971  OH  TYR A 128      -2.330 -10.312  10.445  1.00 94.38           O  
ATOM    972  CZ  TYR A 128      -2.504  -9.852   9.156  1.00 94.38           C  
ATOM    973  N   THR A 129      -2.693  -8.828   1.989  1.00 92.25           N  
ATOM    974  CA  THR A 129      -3.088  -8.352   0.667  1.00 92.25           C  
ATOM    975  C   THR A 129      -4.410  -8.984   0.241  1.00 92.25           C  
ATOM    976  CB  THR A 129      -2.006  -8.672  -0.384  1.00 92.25           C  
ATOM    977  O   THR A 129      -4.656 -10.164   0.494  1.00 92.25           O  
ATOM    978  CG2 THR A 129      -1.771 -10.172  -0.498  1.00 92.25           C  
ATOM    979  OG1 THR A 129      -2.426  -8.164  -1.658  1.00 92.25           O  
ATOM    980  N   LEU A 130      -5.273  -8.141  -0.362  1.00 89.69           N  
ATOM    981  CA  LEU A 130      -6.520  -8.625  -0.939  1.00 89.69           C  
ATOM    982  C   LEU A 130      -6.355  -8.914  -2.428  1.00 89.69           C  
ATOM    983  CB  LEU A 130      -7.648  -7.613  -0.725  1.00 89.69           C  
ATOM    984  O   LEU A 130      -7.316  -9.281  -3.105  1.00 89.69           O  
ATOM    985  CG  LEU A 130      -8.117  -7.418   0.717  1.00 89.69           C  
ATOM    986  CD1 LEU A 130      -9.156  -6.301   0.789  1.00 89.69           C  
ATOM    987  CD2 LEU A 130      -8.680  -8.719   1.278  1.00 89.69           C  
ATOM    988  N   LEU A 131      -5.129  -8.797  -2.957  1.00 87.88           N  
ATOM    989  CA  LEU A 131      -4.840  -9.039  -4.367  1.00 87.88           C  
ATOM    990  C   LEU A 131      -4.973 -10.523  -4.699  1.00 87.88           C  
ATOM    991  CB  LEU A 131      -3.434  -8.547  -4.719  1.00 87.88           C  
ATOM    992  O   LEU A 131      -5.277 -10.883  -5.840  1.00 87.88           O  
ATOM    993  CG  LEU A 131      -3.170  -7.055  -4.535  1.00 87.88           C  
ATOM    994  CD1 LEU A 131      -1.724  -6.723  -4.891  1.00 87.88           C  
ATOM    995  CD2 LEU A 131      -4.137  -6.230  -5.379  1.00 87.88           C  
ATOM    996  N   THR A 132      -4.770 -11.391  -3.738  1.00 85.44           N  
ATOM    997  CA  THR A 132      -4.754 -12.828  -3.994  1.00 85.44           C  
ATOM    998  C   THR A 132      -6.070 -13.469  -3.568  1.00 85.44           C  
ATOM    999  CB  THR A 132      -3.586 -13.508  -3.260  1.00 85.44           C  
ATOM   1000  O   THR A 132      -6.250 -14.680  -3.703  1.00 85.44           O  
ATOM   1001  CG2 THR A 132      -2.242 -12.977  -3.744  1.00 85.44           C  
ATOM   1002  OG1 THR A 132      -3.705 -13.266  -1.854  1.00 85.44           O  
ATOM   1003  N   VAL A 133      -6.949 -12.586  -2.943  1.00 78.75           N  
ATOM   1004  CA  VAL A 133      -8.203 -13.141  -2.441  1.00 78.75           C  
ATOM   1005  C   VAL A 133      -9.188 -13.320  -3.596  1.00 78.75           C  
ATOM   1006  CB  VAL A 133      -8.828 -12.234  -1.352  1.00 78.75           C  
ATOM   1007  O   VAL A 133      -9.461 -12.383  -4.344  1.00 78.75           O  
ATOM   1008  CG1 VAL A 133     -10.180 -12.781  -0.909  1.00 78.75           C  
ATOM   1009  CG2 VAL A 133      -7.879 -12.117  -0.158  1.00 78.75           C  
ATOM   1010  N   ASP A 134      -9.555 -14.633  -3.785  1.00 73.44           N  
ATOM   1011  CA  ASP A 134     -10.562 -14.977  -4.781  1.00 73.44           C  
ATOM   1012  C   ASP A 134     -11.961 -14.555  -4.320  1.00 73.44           C  
ATOM   1013  CB  ASP A 134     -10.539 -16.469  -5.078  1.00 73.44           C  
ATOM   1014  O   ASP A 134     -12.352 -14.820  -3.182  1.00 73.44           O  
ATOM   1015  CG  ASP A 134     -11.438 -16.875  -6.238  1.00 73.44           C  
ATOM   1016  OD1 ASP A 134     -12.195 -16.016  -6.742  1.00 73.44           O  
ATOM   1017  OD2 ASP A 134     -11.383 -18.047  -6.656  1.00 73.44           O  
ATOM   1018  N   PRO A 135     -12.672 -13.820  -5.203  1.00 67.38           N  
ATOM   1019  CA  PRO A 135     -14.016 -13.383  -4.840  1.00 67.38           C  
ATOM   1020  C   PRO A 135     -14.883 -14.516  -4.305  1.00 67.38           C  
ATOM   1021  CB  PRO A 135     -14.578 -12.836  -6.156  1.00 67.38           C  
ATOM   1022  O   PRO A 135     -15.773 -14.281  -3.477  1.00 67.38           O  
ATOM   1023  CG  PRO A 135     -13.367 -12.477  -6.965  1.00 67.38           C  
ATOM   1024  CD  PRO A 135     -12.250 -13.398  -6.582  1.00 67.38           C  
ATOM   1025  N   SER A 136     -14.719 -15.711  -4.777  1.00 68.88           N  
ATOM   1026  CA  SER A 136     -15.508 -16.859  -4.324  1.00 68.88           C  
ATOM   1027  C   SER A 136     -15.250 -17.156  -2.852  1.00 68.88           C  
ATOM   1028  CB  SER A 136     -15.188 -18.094  -5.164  1.00 68.88           C  
ATOM   1029  O   SER A 136     -16.125 -17.688  -2.160  1.00 68.88           O  
ATOM   1030  OG  SER A 136     -13.812 -18.422  -5.066  1.00 68.88           O  
ATOM   1031  N   SER A 137     -13.984 -16.766  -2.459  1.00 69.44           N  
ATOM   1032  CA  SER A 137     -13.641 -16.984  -1.056  1.00 69.44           C  
ATOM   1033  C   SER A 137     -14.367 -15.992  -0.152  1.00 69.44           C  
ATOM   1034  CB  SER A 137     -12.133 -16.875  -0.845  1.00 69.44           C  
ATOM   1035  O   SER A 137     -14.516 -16.234   1.049  1.00 69.44           O  
ATOM   1036  OG  SER A 137     -11.445 -17.859  -1.603  1.00 69.44           O  
ATOM   1037  N   LEU A 138     -14.719 -14.859  -0.794  1.00 66.06           N  
ATOM   1038  CA  LEU A 138     -15.484 -13.867  -0.055  1.00 66.06           C  
ATOM   1039  C   LEU A 138     -16.969 -13.992  -0.355  1.00 66.06           C  
ATOM   1040  CB  LEU A 138     -15.000 -12.453  -0.400  1.00 66.06           C  
ATOM   1041  O   LEU A 138     -17.766 -13.117   0.012  1.00 66.06           O  
ATOM   1042  CG  LEU A 138     -13.555 -12.125  -0.035  1.00 66.06           C  
ATOM   1043  CD1 LEU A 138     -13.141 -10.789  -0.650  1.00 66.06           C  
ATOM   1044  CD2 LEU A 138     -13.375 -12.102   1.479  1.00 66.06           C  
ATOM   1045  N   GLY A 139     -17.422 -15.031  -1.038  1.00 64.62           N  
ATOM   1046  CA  GLY A 139     -18.812 -15.180  -1.451  1.00 64.62           C  
ATOM   1047  C   GLY A 139     -19.266 -14.094  -2.400  1.00 64.62           C  
ATOM   1048  O   GLY A 139     -20.438 -13.695  -2.385  1.00 64.62           O  
ATOM   1049  N   ASN A 140     -18.219 -13.539  -3.102  1.00 64.88           N  
ATOM   1050  CA  ASN A 140     -18.484 -12.469  -4.055  1.00 64.88           C  
ATOM   1051  C   ASN A 140     -19.156 -11.273  -3.381  1.00 64.88           C  
ATOM   1052  CB  ASN A 140     -19.344 -12.977  -5.211  1.00 64.88           C  
ATOM   1053  O   ASN A 140     -19.906 -10.539  -4.020  1.00 64.88           O  
ATOM   1054  CG  ASN A 140     -18.594 -13.930  -6.121  1.00 64.88           C  
ATOM   1055  ND2 ASN A 140     -19.203 -14.258  -7.258  1.00 64.88           N  
ATOM   1056  OD1 ASN A 140     -17.484 -14.367  -5.809  1.00 64.88           O  
ATOM   1057  N   ALA A 141     -19.047 -11.250  -2.045  1.00 62.78           N  
ATOM   1058  CA  ALA A 141     -19.672 -10.172  -1.282  1.00 62.78           C  
ATOM   1059  C   ALA A 141     -18.828  -9.805  -0.068  1.00 62.78           C  
ATOM   1060  CB  ALA A 141     -21.078 -10.562  -0.844  1.00 62.78           C  
ATOM   1061  O   ALA A 141     -17.938 -10.570   0.333  1.00 62.78           O  
ATOM   1062  N   VAL A 142     -18.844  -8.531   0.292  1.00 67.94           N  
ATOM   1063  CA  VAL A 142     -18.375  -8.109   1.607  1.00 67.94           C  
ATOM   1064  C   VAL A 142     -19.547  -8.070   2.588  1.00 67.94           C  
ATOM   1065  CB  VAL A 142     -17.672  -6.734   1.549  1.00 67.94           C  
ATOM   1066  O   VAL A 142     -20.594  -7.504   2.281  1.00 67.94           O  
ATOM   1067  CG1 VAL A 142     -17.250  -6.289   2.945  1.00 67.94           C  
ATOM   1068  CG2 VAL A 142     -16.469  -6.789   0.608  1.00 67.94           C  
ATOM   1069  N   TYR A 143     -19.438  -8.898   3.664  1.00 61.56           N  
ATOM   1070  CA  TYR A 143     -20.484  -8.930   4.684  1.00 61.56           C  
ATOM   1071  C   TYR A 143     -20.484  -7.648   5.508  1.00 61.56           C  
ATOM   1072  CB  TYR A 143     -20.297 -10.141   5.602  1.00 61.56           C  
ATOM   1073  O   TYR A 143     -19.484  -7.320   6.152  1.00 61.56           O  
ATOM   1074  CG  TYR A 143     -21.500 -10.422   6.477  1.00 61.56           C  
ATOM   1075  CD1 TYR A 143     -21.469 -10.133   7.836  1.00 61.56           C  
ATOM   1076  CD2 TYR A 143     -22.656 -10.977   5.941  1.00 61.56           C  
ATOM   1077  CE1 TYR A 143     -22.578 -10.391   8.648  1.00 61.56           C  
ATOM   1078  CE2 TYR A 143     -23.766 -11.242   6.746  1.00 61.56           C  
ATOM   1079  OH  TYR A 143     -24.812 -11.203   8.891  1.00 61.56           O  
ATOM   1080  CZ  TYR A 143     -23.719 -10.945   8.094  1.00 61.56           C  
ATOM   1081  N   ALA A 144     -21.406  -6.867   5.258  1.00 63.78           N  
ATOM   1082  CA  ALA A 144     -21.594  -5.625   6.004  1.00 63.78           C  
ATOM   1083  C   ALA A 144     -23.062  -5.457   6.418  1.00 63.78           C  
ATOM   1084  CB  ALA A 144     -21.141  -4.430   5.168  1.00 63.78           C  
ATOM   1085  O   ALA A 144     -23.969  -5.504   5.578  1.00 63.78           O  
ATOM   1086  N   ASN A 145     -23.297  -5.289   7.789  1.00 66.06           N  
ATOM   1087  CA  ASN A 145     -24.594  -5.016   8.398  1.00 66.06           C  
ATOM   1088  C   ASN A 145     -25.609  -6.098   8.062  1.00 66.06           C  
ATOM   1089  CB  ASN A 145     -25.109  -3.641   7.973  1.00 66.06           C  
ATOM   1090  O   ASN A 145     -26.734  -5.789   7.680  1.00 66.06           O  
ATOM   1091  CG  ASN A 145     -26.234  -3.141   8.852  1.00 66.06           C  
ATOM   1092  ND2 ASN A 145     -27.125  -2.336   8.281  1.00 66.06           N  
ATOM   1093  OD1 ASN A 145     -26.312  -3.475  10.039  1.00 66.06           O  
ATOM   1094  N   GLY A 146     -25.172  -7.348   8.148  1.00 59.56           N  
ATOM   1095  CA  GLY A 146     -26.094  -8.469   7.980  1.00 59.56           C  
ATOM   1096  C   GLY A 146     -26.391  -8.781   6.527  1.00 59.56           C  
ATOM   1097  O   GLY A 146     -27.297  -9.562   6.230  1.00 59.56           O  
ATOM   1098  N   GLN A 147     -25.719  -7.980   5.648  1.00 61.94           N  
ATOM   1099  CA  GLN A 147     -25.953  -8.203   4.227  1.00 61.94           C  
ATOM   1100  C   GLN A 147     -24.641  -8.352   3.463  1.00 61.94           C  
ATOM   1101  CB  GLN A 147     -26.781  -7.059   3.635  1.00 61.94           C  
ATOM   1102  O   GLN A 147     -23.609  -7.824   3.885  1.00 61.94           O  
ATOM   1103  CG  GLN A 147     -26.109  -5.695   3.744  1.00 61.94           C  
ATOM   1104  CD  GLN A 147     -26.938  -4.582   3.135  1.00 61.94           C  
ATOM   1105  NE2 GLN A 147     -27.422  -3.680   3.975  1.00 61.94           N  
ATOM   1106  OE1 GLN A 147     -27.141  -4.535   1.915  1.00 61.94           O  
ATOM   1107  N   TYR A 148     -24.656  -9.094   2.441  1.00 65.12           N  
ATOM   1108  CA  TYR A 148     -23.531  -9.219   1.510  1.00 65.12           C  
ATOM   1109  C   TYR A 148     -23.609  -8.148   0.423  1.00 65.12           C  
ATOM   1110  CB  TYR A 148     -23.516 -10.609   0.875  1.00 65.12           C  
ATOM   1111  O   TYR A 148     -24.641  -8.016  -0.251  1.00 65.12           O  
ATOM   1112  CG  TYR A 148     -23.125 -11.711   1.834  1.00 65.12           C  
ATOM   1113  CD1 TYR A 148     -21.781 -11.984   2.098  1.00 65.12           C  
ATOM   1114  CD2 TYR A 148     -24.094 -12.469   2.477  1.00 65.12           C  
ATOM   1115  CE1 TYR A 148     -21.422 -13.000   2.979  1.00 65.12           C  
ATOM   1116  CE2 TYR A 148     -23.734 -13.484   3.359  1.00 65.12           C  
ATOM   1117  OH  TYR A 148     -22.047 -14.742   4.477  1.00 65.12           O  
ATOM   1118  CZ  TYR A 148     -22.406 -13.742   3.604  1.00 65.12           C  
ATOM   1119  N   LEU A 149     -22.734  -7.035   0.642  1.00 63.97           N  
ATOM   1120  CA  LEU A 149     -22.641  -5.988  -0.372  1.00 63.97           C  
ATOM   1121  C   LEU A 149     -21.812  -6.453  -1.560  1.00 63.97           C  
ATOM   1122  CB  LEU A 149     -22.047  -4.715   0.224  1.00 63.97           C  
ATOM   1123  O   LEU A 149     -20.812  -7.164  -1.384  1.00 63.97           O  
ATOM   1124  CG  LEU A 149     -22.750  -4.137   1.448  1.00 63.97           C  
ATOM   1125  CD1 LEU A 149     -21.938  -3.000   2.053  1.00 63.97           C  
ATOM   1126  CD2 LEU A 149     -24.156  -3.652   1.077  1.00 63.97           C  
ATOM   1127  N   ASN A 150     -22.344  -6.348  -2.770  1.00 59.88           N  
ATOM   1128  CA  ASN A 150     -21.594  -6.719  -3.965  1.00 59.88           C  
ATOM   1129  C   ASN A 150     -20.297  -5.922  -4.086  1.00 59.88           C  
ATOM   1130  CB  ASN A 150     -22.453  -6.523  -5.219  1.00 59.88           C  
ATOM   1131  O   ASN A 150     -20.312  -4.691  -4.027  1.00 59.88           O  
ATOM   1132  CG  ASN A 150     -23.500  -7.613  -5.383  1.00 59.88           C  
ATOM   1133  ND2 ASN A 150     -24.547  -7.312  -6.137  1.00 59.88           N  
ATOM   1134  OD1 ASN A 150     -23.359  -8.711  -4.840  1.00 59.88           O  
ATOM   1135  N   LEU A 151     -19.188  -6.316  -3.463  1.00 59.09           N  
ATOM   1136  CA  LEU A 151     -17.828  -5.785  -3.453  1.00 59.09           C  
ATOM   1137  C   LEU A 151     -17.359  -5.473  -4.867  1.00 59.09           C  
ATOM   1138  CB  LEU A 151     -16.859  -6.781  -2.791  1.00 59.09           C  
ATOM   1139  O   LEU A 151     -16.594  -4.520  -5.078  1.00 59.09           O  
ATOM   1140  CG  LEU A 151     -17.062  -7.020  -1.294  1.00 59.09           C  
ATOM   1141  CD1 LEU A 151     -16.281  -8.258  -0.848  1.00 59.09           C  
ATOM   1142  CD2 LEU A 151     -16.641  -5.797  -0.494  1.00 59.09           C  
ATOM   1143  N   ILE A 152     -18.000  -6.035  -6.070  1.00 53.16           N  
ATOM   1144  CA  ILE A 152     -17.375  -6.551  -7.285  1.00 53.16           C  
ATOM   1145  C   ILE A 152     -18.016  -5.914  -8.508  1.00 53.16           C  
ATOM   1146  CB  ILE A 152     -17.469  -8.094  -7.363  1.00 53.16           C  
ATOM   1147  O   ILE A 152     -19.234  -5.969  -8.672  1.00 53.16           O  
ATOM   1148  CG1 ILE A 152     -17.188  -8.719  -5.992  1.00 53.16           C  
ATOM   1149  CG2 ILE A 152     -16.516  -8.641  -8.430  1.00 53.16           C  
ATOM   1150  CD1 ILE A 152     -17.547 -10.195  -5.902  1.00 53.16           C  
ATOM   1151  N   ASN A 153     -17.906  -4.633  -8.703  1.00 51.47           N  
ATOM   1152  CA  ASN A 153     -18.375  -4.637 -10.086  1.00 51.47           C  
ATOM   1153  C   ASN A 153     -17.578  -5.629 -10.938  1.00 51.47           C  
ATOM   1154  CB  ASN A 153     -18.281  -3.234 -10.688  1.00 51.47           C  
ATOM   1155  O   ASN A 153     -16.359  -5.680 -10.867  1.00 51.47           O  
ATOM   1156  CG  ASN A 153     -19.422  -2.330 -10.234  1.00 51.47           C  
ATOM   1157  ND2 ASN A 153     -19.484  -1.141 -10.820  1.00 51.47           N  
ATOM   1158  OD1 ASN A 153     -20.219  -2.701  -9.367  1.00 51.47           O  
ATOM   1159  N   GLN A 154     -17.750  -6.898 -10.648  1.00 54.19           N  
ATOM   1160  CA  GLN A 154     -17.312  -7.941 -11.562  1.00 54.19           C  
ATOM   1161  C   GLN A 154     -17.344  -7.457 -13.008  1.00 54.19           C  
ATOM   1162  CB  GLN A 154     -18.172  -9.195 -11.406  1.00 54.19           C  
ATOM   1163  O   GLN A 154     -18.359  -6.918 -13.461  1.00 54.19           O  
ATOM   1164  CG  GLN A 154     -18.000  -9.898 -10.062  1.00 54.19           C  
ATOM   1165  CD  GLN A 154     -18.750 -11.219  -9.992  1.00 54.19           C  
ATOM   1166  NE2 GLN A 154     -18.906 -11.742  -8.781  1.00 54.19           N  
ATOM   1167  OE1 GLN A 154     -19.172 -11.758 -11.016  1.00 54.19           O  
ATOM   1168  N   GLN A 155     -16.234  -6.844 -13.398  1.00 53.25           N  
ATOM   1169  CA  GLN A 155     -16.281  -6.672 -14.844  1.00 53.25           C  
ATOM   1170  C   GLN A 155     -15.773  -7.922 -15.562  1.00 53.25           C  
ATOM   1171  CB  GLN A 155     -15.445  -5.457 -15.266  1.00 53.25           C  
ATOM   1172  O   GLN A 155     -14.789  -8.531 -15.141  1.00 53.25           O  
ATOM   1173  CG  GLN A 155     -15.734  -4.973 -16.688  1.00 53.25           C  
ATOM   1174  CD  GLN A 155     -14.906  -3.766 -17.078  1.00 53.25           C  
ATOM   1175  NE2 GLN A 155     -14.625  -3.635 -18.359  1.00 53.25           N  
ATOM   1176  OE1 GLN A 155     -14.531  -2.955 -16.219  1.00 53.25           O  
ATOM   1177  N   THR A 156     -16.641  -8.648 -16.141  1.00 51.75           N  
ATOM   1178  CA  THR A 156     -16.203  -9.703 -17.047  1.00 51.75           C  
ATOM   1179  C   THR A 156     -15.680  -9.117 -18.344  1.00 51.75           C  
ATOM   1180  CB  THR A 156     -17.359 -10.688 -17.344  1.00 51.75           C  
ATOM   1181  O   THR A 156     -16.359  -8.320 -19.000  1.00 51.75           O  
ATOM   1182  CG2 THR A 156     -16.828 -11.953 -18.016  1.00 51.75           C  
ATOM   1183  OG1 THR A 156     -18.016 -11.039 -16.125  1.00 51.75           O  
ATOM   1184  N   SER A 157     -14.445  -8.734 -18.344  1.00 51.09           N  
ATOM   1185  CA  SER A 157     -13.867  -8.445 -19.656  1.00 51.09           C  
ATOM   1186  C   SER A 157     -12.969  -9.586 -20.109  1.00 51.09           C  
ATOM   1187  CB  SER A 157     -13.070  -7.137 -19.609  1.00 51.09           C  
ATOM   1188  O   SER A 157     -12.117 -10.062 -19.359  1.00 51.09           O  
ATOM   1189  OG  SER A 157     -12.758  -6.699 -20.922  1.00 51.09           O  
ATOM   1190  N   ALA A 158     -13.289 -10.156 -21.312  1.00 53.78           N  
ATOM   1191  CA  ALA A 158     -12.609 -11.203 -22.062  1.00 53.78           C  
ATOM   1192  C   ALA A 158     -12.547 -12.500 -21.266  1.00 53.78           C  
ATOM   1193  CB  ALA A 158     -11.203 -10.750 -22.453  1.00 53.78           C  
ATOM   1194  O   ALA A 158     -11.539 -13.219 -21.312  1.00 53.78           O  
ATOM   1195  N   GLY A 159     -13.609 -12.758 -20.391  1.00 55.69           N  
ATOM   1196  CA  GLY A 159     -13.688 -14.078 -19.781  1.00 55.69           C  
ATOM   1197  C   GLY A 159     -13.047 -14.133 -18.406  1.00 55.69           C  
ATOM   1198  O   GLY A 159     -12.961 -15.195 -17.797  1.00 55.69           O  
ATOM   1199  N   GLN A 160     -12.477 -12.938 -17.953  1.00 55.28           N  
ATOM   1200  CA  GLN A 160     -11.836 -12.867 -16.641  1.00 55.28           C  
ATOM   1201  C   GLN A 160     -12.641 -11.984 -15.688  1.00 55.28           C  
ATOM   1202  CB  GLN A 160     -10.406 -12.336 -16.766  1.00 55.28           C  
ATOM   1203  O   GLN A 160     -13.305 -11.031 -16.125  1.00 55.28           O  
ATOM   1204  CG  GLN A 160      -9.508 -13.203 -17.641  1.00 55.28           C  
ATOM   1205  CD  GLN A 160      -9.391 -14.625 -17.125  1.00 55.28           C  
ATOM   1206  NE2 GLN A 160      -8.562 -14.828 -16.109  1.00 55.28           N  
ATOM   1207  OE1 GLN A 160     -10.047 -15.539 -17.656  1.00 55.28           O  
ATOM   1208  N   THR A 161     -12.906 -12.438 -14.359  1.00 57.91           N  
ATOM   1209  CA  THR A 161     -13.602 -11.695 -13.312  1.00 57.91           C  
ATOM   1210  C   THR A 161     -12.617 -10.906 -12.461  1.00 57.91           C  
ATOM   1211  CB  THR A 161     -14.430 -12.641 -12.414  1.00 57.91           C  
ATOM   1212  O   THR A 161     -11.602 -11.453 -12.016  1.00 57.91           O  
ATOM   1213  CG2 THR A 161     -15.305 -11.852 -11.453  1.00 57.91           C  
ATOM   1214  OG1 THR A 161     -15.258 -13.469 -13.242  1.00 57.91           O  
ATOM   1215  N   TYR A 162     -12.766  -9.602 -12.461  1.00 61.41           N  
ATOM   1216  CA  TYR A 162     -11.906  -8.703 -11.695  1.00 61.41           C  
ATOM   1217  C   TYR A 162     -12.617  -8.203 -10.445  1.00 61.41           C  
ATOM   1218  CB  TYR A 162     -11.469  -7.516 -12.555  1.00 61.41           C  
ATOM   1219  O   TYR A 162     -13.836  -7.992 -10.453  1.00 61.41           O  
ATOM   1220  CG  TYR A 162     -10.781  -7.918 -13.836  1.00 61.41           C  
ATOM   1221  CD1 TYR A 162      -9.414  -8.188 -13.867  1.00 61.41           C  
ATOM   1222  CD2 TYR A 162     -11.500  -8.023 -15.023  1.00 61.41           C  
ATOM   1223  CE1 TYR A 162      -8.781  -8.562 -15.047  1.00 61.41           C  
ATOM   1224  CE2 TYR A 162     -10.867  -8.391 -16.219  1.00 61.41           C  
ATOM   1225  OH  TYR A 162      -8.891  -9.016 -17.391  1.00 61.41           O  
ATOM   1226  CZ  TYR A 162      -9.516  -8.656 -16.219  1.00 61.41           C  
ATOM   1227  N   VAL A 163     -11.742  -8.172  -9.367  1.00 67.88           N  
ATOM   1228  CA  VAL A 163     -12.281  -7.660  -8.117  1.00 67.88           C  
ATOM   1229  C   VAL A 163     -11.609  -6.336  -7.766  1.00 67.88           C  
ATOM   1230  CB  VAL A 163     -12.102  -8.672  -6.965  1.00 67.88           C  
ATOM   1231  O   VAL A 163     -10.391  -6.203  -7.871  1.00 67.88           O  
ATOM   1232  CG1 VAL A 163     -12.672  -8.117  -5.660  1.00 67.88           C  
ATOM   1233  CG2 VAL A 163     -12.766 -10.008  -7.316  1.00 67.88           C  
ATOM   1234  N   TYR A 164     -12.445  -5.262  -7.719  1.00 77.12           N  
ATOM   1235  CA  TYR A 164     -11.859  -4.016  -7.227  1.00 77.12           C  
ATOM   1236  C   TYR A 164     -12.719  -3.414  -6.121  1.00 77.12           C  
ATOM   1237  CB  TYR A 164     -11.695  -3.010  -8.367  1.00 77.12           C  
ATOM   1238  O   TYR A 164     -13.883  -3.779  -5.961  1.00 77.12           O  
ATOM   1239  CG  TYR A 164     -13.000  -2.590  -9.000  1.00 77.12           C  
ATOM   1240  CD1 TYR A 164     -13.555  -3.316 -10.055  1.00 77.12           C  
ATOM   1241  CD2 TYR A 164     -13.688  -1.469  -8.547  1.00 77.12           C  
ATOM   1242  CE1 TYR A 164     -14.758  -2.934 -10.641  1.00 77.12           C  
ATOM   1243  CE2 TYR A 164     -14.891  -1.076  -9.125  1.00 77.12           C  
ATOM   1244  OH  TYR A 164     -16.609  -1.431 -10.742  1.00 77.12           O  
ATOM   1245  CZ  TYR A 164     -15.414  -1.814 -10.164  1.00 77.12           C  
ATOM   1246  N   TYR A 165     -12.078  -2.639  -5.230  1.00 82.31           N  
ATOM   1247  CA  TYR A 165     -12.719  -1.914  -4.137  1.00 82.31           C  
ATOM   1248  C   TYR A 165     -12.648  -0.409  -4.367  1.00 82.31           C  
ATOM   1249  CB  TYR A 165     -12.062  -2.268  -2.799  1.00 82.31           C  
ATOM   1250  O   TYR A 165     -11.594   0.204  -4.195  1.00 82.31           O  
ATOM   1251  CG  TYR A 165     -12.039  -3.748  -2.506  1.00 82.31           C  
ATOM   1252  CD1 TYR A 165     -13.078  -4.352  -1.793  1.00 82.31           C  
ATOM   1253  CD2 TYR A 165     -10.984  -4.547  -2.939  1.00 82.31           C  
ATOM   1254  CE1 TYR A 165     -13.062  -5.715  -1.519  1.00 82.31           C  
ATOM   1255  CE2 TYR A 165     -10.961  -5.910  -2.670  1.00 82.31           C  
ATOM   1256  OH  TYR A 165     -11.977  -7.836  -1.692  1.00 82.31           O  
ATOM   1257  CZ  TYR A 165     -12.000  -6.484  -1.961  1.00 82.31           C  
ATOM   1258  N   PRO A 166     -13.789   0.188  -4.812  1.00 73.31           N  
ATOM   1259  CA  PRO A 166     -13.766   1.611  -5.156  1.00 73.31           C  
ATOM   1260  C   PRO A 166     -13.469   2.506  -3.955  1.00 73.31           C  
ATOM   1261  CB  PRO A 166     -15.172   1.866  -5.699  1.00 73.31           C  
ATOM   1262  O   PRO A 166     -12.984   3.627  -4.117  1.00 73.31           O  
ATOM   1263  CG  PRO A 166     -16.000   0.748  -5.152  1.00 73.31           C  
ATOM   1264  CD  PRO A 166     -15.109  -0.438  -4.922  1.00 73.31           C  
ATOM   1265  N   ASN A 167     -13.797   1.998  -2.838  1.00 83.00           N  
ATOM   1266  CA  ASN A 167     -13.625   2.717  -1.579  1.00 83.00           C  
ATOM   1267  C   ASN A 167     -12.750   1.939  -0.603  1.00 83.00           C  
ATOM   1268  CB  ASN A 167     -14.984   3.014  -0.945  1.00 83.00           C  
ATOM   1269  O   ASN A 167     -12.922   0.731  -0.432  1.00 83.00           O  
ATOM   1270  CG  ASN A 167     -14.875   3.877   0.297  1.00 83.00           C  
ATOM   1271  ND2 ASN A 167     -15.766   4.852   0.423  1.00 83.00           N  
ATOM   1272  OD1 ASN A 167     -14.000   3.666   1.137  1.00 83.00           O  
ATOM   1273  N   PRO A 168     -11.750   2.570  -0.085  1.00 89.44           N  
ATOM   1274  CA  PRO A 168     -10.859   1.877   0.845  1.00 89.44           C  
ATOM   1275  C   PRO A 168     -11.609   1.233   2.012  1.00 89.44           C  
ATOM   1276  CB  PRO A 168      -9.930   2.988   1.339  1.00 89.44           C  
ATOM   1277  O   PRO A 168     -11.164   0.211   2.543  1.00 89.44           O  
ATOM   1278  CG  PRO A 168     -10.664   4.258   1.036  1.00 89.44           C  
ATOM   1279  CD  PRO A 168     -11.508   4.043  -0.185  1.00 89.44           C  
ATOM   1280  N   TYR A 169     -12.727   1.798   2.359  1.00 90.00           N  
ATOM   1281  CA  TYR A 169     -13.469   1.258   3.494  1.00 90.00           C  
ATOM   1282  C   TYR A 169     -14.141  -0.059   3.129  1.00 90.00           C  
ATOM   1283  CB  TYR A 169     -14.516   2.264   3.980  1.00 90.00           C  
ATOM   1284  O   TYR A 169     -14.312  -0.934   3.982  1.00 90.00           O  
ATOM   1285  CG  TYR A 169     -13.922   3.520   4.570  1.00 90.00           C  
ATOM   1286  CD1 TYR A 169     -12.852   3.457   5.461  1.00 90.00           C  
ATOM   1287  CD2 TYR A 169     -14.430   4.770   4.246  1.00 90.00           C  
ATOM   1288  CE1 TYR A 169     -12.305   4.609   6.008  1.00 90.00           C  
ATOM   1289  CE2 TYR A 169     -13.891   5.934   4.785  1.00 90.00           C  
ATOM   1290  OH  TYR A 169     -12.289   6.988   6.207  1.00 90.00           O  
ATOM   1291  CZ  TYR A 169     -12.828   5.844   5.668  1.00 90.00           C  
ATOM   1292  N   TYR A 170     -14.547  -0.204   1.865  1.00 86.00           N  
ATOM   1293  CA  TYR A 170     -15.016  -1.508   1.407  1.00 86.00           C  
ATOM   1294  C   TYR A 170     -13.906  -2.549   1.499  1.00 86.00           C  
ATOM   1295  CB  TYR A 170     -15.531  -1.420  -0.033  1.00 86.00           C  
ATOM   1296  O   TYR A 170     -14.148  -3.697   1.873  1.00 86.00           O  
ATOM   1297  CG  TYR A 170     -16.859  -0.716  -0.160  1.00 86.00           C  
ATOM   1298  CD1 TYR A 170     -17.906  -1.002   0.712  1.00 86.00           C  
ATOM   1299  CD2 TYR A 170     -17.062   0.234  -1.153  1.00 86.00           C  
ATOM   1300  CE1 TYR A 170     -19.141  -0.357   0.597  1.00 86.00           C  
ATOM   1301  CE2 TYR A 170     -18.297   0.885  -1.277  1.00 86.00           C  
ATOM   1302  OH  TYR A 170     -20.531   1.225  -0.517  1.00 86.00           O  
ATOM   1303  CZ  TYR A 170     -19.312   0.583  -0.398  1.00 86.00           C  
ATOM   1304  N   ALA A 171     -12.727  -2.115   1.115  1.00 89.44           N  
ATOM   1305  CA  ALA A 171     -11.570  -3.002   1.220  1.00 89.44           C  
ATOM   1306  C   ALA A 171     -11.320  -3.402   2.670  1.00 89.44           C  
ATOM   1307  CB  ALA A 171     -10.336  -2.332   0.631  1.00 89.44           C  
ATOM   1308  O   ALA A 171     -10.984  -4.555   2.953  1.00 89.44           O  
ATOM   1309  N   LEU A 172     -11.500  -2.488   3.578  1.00 91.19           N  
ATOM   1310  CA  LEU A 172     -11.305  -2.752   5.000  1.00 91.19           C  
ATOM   1311  C   LEU A 172     -12.297  -3.795   5.500  1.00 91.19           C  
ATOM   1312  CB  LEU A 172     -11.445  -1.462   5.809  1.00 91.19           C  
ATOM   1313  O   LEU A 172     -11.930  -4.691   6.266  1.00 91.19           O  
ATOM   1314  CG  LEU A 172     -10.156  -0.858   6.359  1.00 91.19           C  
ATOM   1315  CD1 LEU A 172     -10.211   0.665   6.301  1.00 91.19           C  
ATOM   1316  CD2 LEU A 172      -9.906  -1.335   7.785  1.00 91.19           C  
ATOM   1317  N   LEU A 173     -13.555  -3.637   5.148  1.00 89.00           N  
ATOM   1318  CA  LEU A 173     -14.570  -4.602   5.547  1.00 89.00           C  
ATOM   1319  C   LEU A 173     -14.250  -5.988   4.988  1.00 89.00           C  
ATOM   1320  CB  LEU A 173     -15.953  -4.152   5.066  1.00 89.00           C  
ATOM   1321  O   LEU A 173     -14.430  -6.992   5.680  1.00 89.00           O  
ATOM   1322  CG  LEU A 173     -16.531  -2.904   5.734  1.00 89.00           C  
ATOM   1323  CD1 LEU A 173     -17.844  -2.504   5.066  1.00 89.00           C  
ATOM   1324  CD2 LEU A 173     -16.734  -3.141   7.227  1.00 89.00           C  
ATOM   1325  N   ALA A 174     -13.766  -6.051   3.750  1.00 87.06           N  
ATOM   1326  CA  ALA A 174     -13.375  -7.316   3.139  1.00 87.06           C  
ATOM   1327  C   ALA A 174     -12.203  -7.941   3.885  1.00 87.06           C  
ATOM   1328  CB  ALA A 174     -13.016  -7.109   1.668  1.00 87.06           C  
ATOM   1329  O   ALA A 174     -12.172  -9.156   4.105  1.00 87.06           O  
ATOM   1330  N   LEU A 175     -11.266  -7.121   4.148  1.00 90.62           N  
ATOM   1331  CA  LEU A 175     -10.117  -7.598   4.906  1.00 90.62           C  
ATOM   1332  C   LEU A 175     -10.555  -8.195   6.238  1.00 90.62           C  
ATOM   1333  CB  LEU A 175      -9.117  -6.461   5.145  1.00 90.62           C  
ATOM   1334  O   LEU A 175     -10.086  -9.266   6.629  1.00 90.62           O  
ATOM   1335  CG  LEU A 175      -7.844  -6.828   5.906  1.00 90.62           C  
ATOM   1336  CD1 LEU A 175      -6.980  -7.770   5.070  1.00 90.62           C  
ATOM   1337  CD2 LEU A 175      -7.066  -5.570   6.277  1.00 90.62           C  
ATOM   1338  N   ASN A 176     -11.461  -7.430   6.996  1.00 91.19           N  
ATOM   1339  CA  ASN A 176     -11.984  -7.902   8.273  1.00 91.19           C  
ATOM   1340  C   ASN A 176     -12.648  -9.266   8.133  1.00 91.19           C  
ATOM   1341  CB  ASN A 176     -12.977  -6.887   8.852  1.00 91.19           C  
ATOM   1342  O   ASN A 176     -12.438 -10.156   8.969  1.00 91.19           O  
ATOM   1343  CG  ASN A 176     -13.500  -7.297  10.219  1.00 91.19           C  
ATOM   1344  ND2 ASN A 176     -14.812  -7.461  10.320  1.00 91.19           N  
ATOM   1345  OD1 ASN A 176     -12.727  -7.461  11.164  1.00 91.19           O  
ATOM   1346  N   TYR A 177     -13.414  -9.445   7.125  1.00 86.56           N  
ATOM   1347  CA  TYR A 177     -14.109 -10.703   6.883  1.00 86.56           C  
ATOM   1348  C   TYR A 177     -13.117 -11.836   6.652  1.00 86.56           C  
ATOM   1349  CB  TYR A 177     -15.047 -10.570   5.680  1.00 86.56           C  
ATOM   1350  O   TYR A 177     -13.258 -12.914   7.234  1.00 86.56           O  
ATOM   1351  CG  TYR A 177     -15.820 -11.828   5.375  1.00 86.56           C  
ATOM   1352  CD1 TYR A 177     -15.406 -12.695   4.367  1.00 86.56           C  
ATOM   1353  CD2 TYR A 177     -16.969 -12.156   6.094  1.00 86.56           C  
ATOM   1354  CE1 TYR A 177     -16.125 -13.859   4.082  1.00 86.56           C  
ATOM   1355  CE2 TYR A 177     -17.688 -13.312   5.820  1.00 86.56           C  
ATOM   1356  OH  TYR A 177     -17.969 -15.305   4.535  1.00 86.56           O  
ATOM   1357  CZ  TYR A 177     -17.250 -14.156   4.812  1.00 86.56           C  
ATOM   1358  N   THR A 178     -12.117 -11.594   5.773  1.00 86.12           N  
ATOM   1359  CA  THR A 178     -11.117 -12.602   5.449  1.00 86.12           C  
ATOM   1360  C   THR A 178     -10.336 -13.008   6.699  1.00 86.12           C  
ATOM   1361  CB  THR A 178     -10.141 -12.094   4.371  1.00 86.12           C  
ATOM   1362  O   THR A 178     -10.086 -14.195   6.926  1.00 86.12           O  
ATOM   1363  CG2 THR A 178      -9.117 -13.172   4.004  1.00 86.12           C  
ATOM   1364  OG1 THR A 178     -10.883 -11.734   3.199  1.00 86.12           O  
ATOM   1365  N   LEU A 179      -9.977 -12.086   7.477  1.00 90.00           N  
ATOM   1366  CA  LEU A 179      -9.172 -12.344   8.664  1.00 90.00           C  
ATOM   1367  C   LEU A 179     -10.000 -13.031   9.750  1.00 90.00           C  
ATOM   1368  CB  LEU A 179      -8.578 -11.039   9.203  1.00 90.00           C  
ATOM   1369  O   LEU A 179      -9.477 -13.836  10.523  1.00 90.00           O  
ATOM   1370  CG  LEU A 179      -7.492 -10.383   8.352  1.00 90.00           C  
ATOM   1371  CD1 LEU A 179      -7.094  -9.031   8.945  1.00 90.00           C  
ATOM   1372  CD2 LEU A 179      -6.281 -11.297   8.227  1.00 90.00           C  
ATOM   1373  N   TYR A 180     -11.258 -12.625   9.828  1.00 88.00           N  
ATOM   1374  CA  TYR A 180     -12.148 -13.273  10.781  1.00 88.00           C  
ATOM   1375  C   TYR A 180     -12.281 -14.758  10.477  1.00 88.00           C  
ATOM   1376  CB  TYR A 180     -13.531 -12.609  10.766  1.00 88.00           C  
ATOM   1377  O   TYR A 180     -12.195 -15.594  11.383  1.00 88.00           O  
ATOM   1378  CG  TYR A 180     -14.516 -13.242  11.719  1.00 88.00           C  
ATOM   1379  CD1 TYR A 180     -15.617 -13.945  11.234  1.00 88.00           C  
ATOM   1380  CD2 TYR A 180     -14.352 -13.133  13.094  1.00 88.00           C  
ATOM   1381  CE1 TYR A 180     -16.531 -14.523  12.109  1.00 88.00           C  
ATOM   1382  CE2 TYR A 180     -15.266 -13.711  13.969  1.00 88.00           C  
ATOM   1383  OH  TYR A 180     -17.250 -14.977  14.336  1.00 88.00           O  
ATOM   1384  CZ  TYR A 180     -16.344 -14.406  13.469  1.00 88.00           C  
ATOM   1385  N   ASN A 181     -12.492 -15.125   9.211  1.00 85.88           N  
ATOM   1386  CA  ASN A 181     -12.562 -16.531   8.812  1.00 85.88           C  
ATOM   1387  C   ASN A 181     -11.258 -17.266   9.094  1.00 85.88           C  
ATOM   1388  CB  ASN A 181     -12.930 -16.641   7.328  1.00 85.88           C  
ATOM   1389  O   ASN A 181     -11.273 -18.422   9.492  1.00 85.88           O  
ATOM   1390  CG  ASN A 181     -14.391 -16.328   7.062  1.00 85.88           C  
ATOM   1391  ND2 ASN A 181     -14.680 -15.805   5.879  1.00 85.88           N  
ATOM   1392  OD1 ASN A 181     -15.250 -16.578   7.910  1.00 85.88           O  
ATOM   1393  N   TYR A 182     -10.172 -16.562   8.797  1.00 88.06           N  
ATOM   1394  CA  TYR A 182      -8.867 -17.125   9.117  1.00 88.06           C  
ATOM   1395  C   TYR A 182      -8.742 -17.406  10.609  1.00 88.06           C  
ATOM   1396  CB  TYR A 182      -7.750 -16.188   8.656  1.00 88.06           C  
ATOM   1397  O   TYR A 182      -8.211 -18.438  11.016  1.00 88.06           O  
ATOM   1398  CG  TYR A 182      -6.363 -16.766   8.820  1.00 88.06           C  
ATOM   1399  CD1 TYR A 182      -5.574 -16.438   9.922  1.00 88.06           C  
ATOM   1400  CD2 TYR A 182      -5.844 -17.656   7.879  1.00 88.06           C  
ATOM   1401  CE1 TYR A 182      -4.301 -16.969  10.078  1.00 88.06           C  
ATOM   1402  CE2 TYR A 182      -4.570 -18.188   8.023  1.00 88.06           C  
ATOM   1403  OH  TYR A 182      -2.545 -18.375   9.273  1.00 88.06           O  
ATOM   1404  CZ  TYR A 182      -3.807 -17.844   9.125  1.00 88.06           C  
ATOM   1405  N   TYR A 183      -9.180 -16.484  11.422  1.00 89.44           N  
ATOM   1406  CA  TYR A 183      -9.180 -16.656  12.867  1.00 89.44           C  
ATOM   1407  C   TYR A 183     -10.008 -17.859  13.273  1.00 89.44           C  
ATOM   1408  CB  TYR A 183      -9.727 -15.391  13.555  1.00 89.44           C  
ATOM   1409  O   TYR A 183      -9.578 -18.672  14.109  1.00 89.44           O  
ATOM   1410  CG  TYR A 183     -10.023 -15.586  15.023  1.00 89.44           C  
ATOM   1411  CD1 TYR A 183     -11.336 -15.719  15.469  1.00 89.44           C  
ATOM   1412  CD2 TYR A 183      -9.000 -15.625  15.961  1.00 89.44           C  
ATOM   1413  CE1 TYR A 183     -11.617 -15.898  16.828  1.00 89.44           C  
ATOM   1414  CE2 TYR A 183      -9.273 -15.797  17.312  1.00 89.44           C  
ATOM   1415  OH  TYR A 183     -10.859 -16.109  19.078  1.00 89.44           O  
ATOM   1416  CZ  TYR A 183     -10.586 -15.930  17.734  1.00 89.44           C  
ATOM   1417  N   LEU A 184     -11.227 -18.031  12.719  1.00 88.25           N  
ATOM   1418  CA  LEU A 184     -12.102 -19.156  13.047  1.00 88.25           C  
ATOM   1419  C   LEU A 184     -11.422 -20.484  12.734  1.00 88.25           C  
ATOM   1420  CB  LEU A 184     -13.422 -19.047  12.281  1.00 88.25           C  
ATOM   1421  O   LEU A 184     -11.609 -21.469  13.461  1.00 88.25           O  
ATOM   1422  CG  LEU A 184     -14.352 -17.906  12.680  1.00 88.25           C  
ATOM   1423  CD1 LEU A 184     -15.609 -17.922  11.820  1.00 88.25           C  
ATOM   1424  CD2 LEU A 184     -14.711 -18.000  14.164  1.00 88.25           C  
ATOM   1425  N   LYS A 185     -10.586 -20.500  11.727  1.00 91.56           N  
ATOM   1426  CA  LYS A 185      -9.922 -21.719  11.273  1.00 91.56           C  
ATOM   1427  C   LYS A 185      -8.648 -21.969  12.070  1.00 91.56           C  
ATOM   1428  CB  LYS A 185      -9.602 -21.625   9.781  1.00 91.56           C  
ATOM   1429  O   LYS A 185      -8.383 -23.109  12.477  1.00 91.56           O  
ATOM   1430  CG  LYS A 185      -9.000 -22.891   9.195  1.00 91.56           C  
ATOM   1431  CD  LYS A 185      -8.711 -22.750   7.711  1.00 91.56           C  
ATOM   1432  CE  LYS A 185      -8.016 -23.984   7.148  1.00 91.56           C  
ATOM   1433  NZ  LYS A 185      -7.660 -23.812   5.707  1.00 91.56           N  
ATOM   1434  N   THR A 186      -7.910 -20.969  12.398  1.00 92.62           N  
ATOM   1435  CA  THR A 186      -6.562 -21.188  12.914  1.00 92.62           C  
ATOM   1436  C   THR A 186      -6.453 -20.703  14.359  1.00 92.62           C  
ATOM   1437  CB  THR A 186      -5.512 -20.469  12.055  1.00 92.62           C  
ATOM   1438  O   THR A 186      -5.508 -21.047  15.070  1.00 92.62           O  
ATOM   1439  CG2 THR A 186      -5.605 -20.906  10.594  1.00 92.62           C  
ATOM   1440  OG1 THR A 186      -5.727 -19.047  12.125  1.00 92.62           O  
ATOM   1441  N   LYS A 187      -7.395 -19.891  14.773  1.00 90.38           N  
ATOM   1442  CA  LYS A 187      -7.387 -19.266  16.094  1.00 90.38           C  
ATOM   1443  C   LYS A 187      -6.230 -18.281  16.234  1.00 90.38           C  
ATOM   1444  CB  LYS A 187      -7.305 -20.328  17.188  1.00 90.38           C  
ATOM   1445  O   LYS A 187      -5.688 -18.094  17.328  1.00 90.38           O  
ATOM   1446  CG  LYS A 187      -8.469 -21.312  17.188  1.00 90.38           C  
ATOM   1447  CD  LYS A 187      -9.805 -20.594  17.359  1.00 90.38           C  
ATOM   1448  CE  LYS A 187     -10.969 -21.578  17.344  1.00 90.38           C  
ATOM   1449  NZ  LYS A 187     -12.281 -20.859  17.281  1.00 90.38           N  
ATOM   1450  N   THR A 188      -5.711 -17.797  15.188  1.00 89.25           N  
ATOM   1451  CA  THR A 188      -4.715 -16.734  15.164  1.00 89.25           C  
ATOM   1452  C   THR A 188      -5.375 -15.367  15.352  1.00 89.25           C  
ATOM   1453  CB  THR A 188      -3.914 -16.750  13.844  1.00 89.25           C  
ATOM   1454  O   THR A 188      -6.348 -15.047  14.664  1.00 89.25           O  
ATOM   1455  CG2 THR A 188      -2.828 -15.672  13.852  1.00 89.25           C  
ATOM   1456  OG1 THR A 188      -3.303 -18.031  13.680  1.00 89.25           O  
ATOM   1457  N   PRO A 189      -4.883 -14.617  16.359  1.00 87.50           N  
ATOM   1458  CA  PRO A 189      -5.484 -13.305  16.609  1.00 87.50           C  
ATOM   1459  C   PRO A 189      -5.449 -12.398  15.375  1.00 87.50           C  
ATOM   1460  CB  PRO A 189      -4.621 -12.727  17.734  1.00 87.50           C  
ATOM   1461  O   PRO A 189      -4.434 -12.328  14.680  1.00 87.50           O  
ATOM   1462  CG  PRO A 189      -3.986 -13.922  18.375  1.00 87.50           C  
ATOM   1463  CD  PRO A 189      -3.803 -14.984  17.328  1.00 87.50           C  
ATOM   1464  N   SER A 190      -6.574 -11.711  15.203  1.00 88.69           N  
ATOM   1465  CA  SER A 190      -6.711 -10.789  14.078  1.00 88.69           C  
ATOM   1466  C   SER A 190      -6.168  -9.406  14.422  1.00 88.69           C  
ATOM   1467  CB  SER A 190      -8.172 -10.680  13.648  1.00 88.69           C  
ATOM   1468  O   SER A 190      -6.320  -8.938  15.555  1.00 88.69           O  
ATOM   1469  OG  SER A 190      -8.648 -11.914  13.148  1.00 88.69           O  
ATOM   1470  N   PRO A 191      -5.480  -8.766  13.461  1.00 92.00           N  
ATOM   1471  CA  PRO A 191      -4.934  -7.438  13.727  1.00 92.00           C  
ATOM   1472  C   PRO A 191      -5.992  -6.340  13.656  1.00 92.00           C  
ATOM   1473  CB  PRO A 191      -3.893  -7.258  12.617  1.00 92.00           C  
ATOM   1474  O   PRO A 191      -5.727  -5.195  14.039  1.00 92.00           O  
ATOM   1475  CG  PRO A 191      -4.422  -8.055  11.469  1.00 92.00           C  
ATOM   1476  CD  PRO A 191      -5.086  -9.289  12.008  1.00 92.00           C  
ATOM   1477  N   ILE A 192      -7.211  -6.738  13.195  1.00 91.75           N  
ATOM   1478  CA  ILE A 192      -8.250  -5.727  13.047  1.00 91.75           C  
ATOM   1479  C   ILE A 192      -9.617  -6.344  13.359  1.00 91.75           C  
ATOM   1480  CB  ILE A 192      -8.258  -5.125  11.625  1.00 91.75           C  
ATOM   1481  O   ILE A 192      -9.859  -7.512  13.055  1.00 91.75           O  
ATOM   1482  CG1 ILE A 192      -9.250  -3.957  11.539  1.00 91.75           C  
ATOM   1483  CG2 ILE A 192      -8.586  -6.195  10.578  1.00 91.75           C  
ATOM   1484  CD1 ILE A 192      -9.195  -3.189  10.227  1.00 91.75           C  
ATOM   1485  N   PHE A 193     -10.438  -5.500  13.930  1.00 89.38           N  
ATOM   1486  CA  PHE A 193     -11.812  -5.875  14.234  1.00 89.38           C  
ATOM   1487  C   PHE A 193     -12.773  -4.746  13.883  1.00 89.38           C  
ATOM   1488  CB  PHE A 193     -11.953  -6.242  15.719  1.00 89.38           C  
ATOM   1489  O   PHE A 193     -12.562  -3.598  14.289  1.00 89.38           O  
ATOM   1490  CG  PHE A 193     -11.039  -7.352  16.156  1.00 89.38           C  
ATOM   1491  CD1 PHE A 193     -11.445  -8.680  16.094  1.00 89.38           C  
ATOM   1492  CD2 PHE A 193      -9.766  -7.066  16.641  1.00 89.38           C  
ATOM   1493  CE1 PHE A 193     -10.602  -9.703  16.500  1.00 89.38           C  
ATOM   1494  CE2 PHE A 193      -8.914  -8.086  17.047  1.00 89.38           C  
ATOM   1495  CZ  PHE A 193      -9.336  -9.406  16.984  1.00 89.38           C  
ATOM   1496  N   ILE A 194     -13.773  -5.109  13.078  1.00 88.94           N  
ATOM   1497  CA  ILE A 194     -14.766  -4.121  12.664  1.00 88.94           C  
ATOM   1498  C   ILE A 194     -16.156  -4.609  13.023  1.00 88.94           C  
ATOM   1499  CB  ILE A 194     -14.672  -3.832  11.148  1.00 88.94           C  
ATOM   1500  O   ILE A 194     -16.531  -5.738  12.695  1.00 88.94           O  
ATOM   1501  CG1 ILE A 194     -13.250  -3.410  10.766  1.00 88.94           C  
ATOM   1502  CG2 ILE A 194     -15.688  -2.760  10.742  1.00 88.94           C  
ATOM   1503  CD1 ILE A 194     -13.039  -3.205   9.273  1.00 88.94           C  
ATOM   1504  N   ASN A 195     -16.828  -3.797  13.695  1.00 84.50           N  
ATOM   1505  CA  ASN A 195     -18.219  -4.082  14.031  1.00 84.50           C  
ATOM   1506  C   ASN A 195     -19.141  -2.904  13.703  1.00 84.50           C  
ATOM   1507  CB  ASN A 195     -18.359  -4.449  15.516  1.00 84.50           C  
ATOM   1508  O   ASN A 195     -18.703  -1.752  13.719  1.00 84.50           O  
ATOM   1509  CG  ASN A 195     -18.031  -5.906  15.781  1.00 84.50           C  
ATOM   1510  ND2 ASN A 195     -17.688  -6.215  17.031  1.00 84.50           N  
ATOM   1511  OD1 ASN A 195     -18.109  -6.746  14.883  1.00 84.50           O  
ATOM   1512  N   SER A 196     -20.297  -3.287  13.227  1.00 78.81           N  
ATOM   1513  CA  SER A 196     -21.297  -2.242  13.008  1.00 78.81           C  
ATOM   1514  C   SER A 196     -21.969  -1.838  14.320  1.00 78.81           C  
ATOM   1515  CB  SER A 196     -22.344  -2.709  12.008  1.00 78.81           C  
ATOM   1516  O   SER A 196     -22.188  -2.678  15.188  1.00 78.81           O  
ATOM   1517  OG  SER A 196     -23.094  -3.793  12.531  1.00 78.81           O  
ATOM   1518  N   SER A 197     -21.688  -0.660  14.758  1.00 63.38           N  
ATOM   1519  CA  SER A 197     -22.281  -0.179  16.000  1.00 63.38           C  
ATOM   1520  C   SER A 197     -23.734   0.239  15.789  1.00 63.38           C  
ATOM   1521  CB  SER A 197     -21.484   0.996  16.562  1.00 63.38           C  
ATOM   1522  O   SER A 197     -24.078   0.839  14.766  1.00 63.38           O  
ATOM   1523  OG  SER A 197     -21.031   1.839  15.523  1.00 63.38           O  
ATOM   1524  N   THR A 198     -24.734  -0.555  16.297  1.00 58.78           N  
ATOM   1525  CA  THR A 198     -26.000   0.087  16.641  1.00 58.78           C  
ATOM   1526  C   THR A 198     -25.906   0.708  18.031  1.00 58.78           C  
ATOM   1527  CB  THR A 198     -27.156  -0.913  16.594  1.00 58.78           C  
ATOM   1528  O   THR A 198     -26.906   1.231  18.547  1.00 58.78           O  
ATOM   1529  CG2 THR A 198     -27.406  -1.405  15.172  1.00 58.78           C  
ATOM   1530  OG1 THR A 198     -26.859  -2.035  17.438  1.00 58.78           O  
ATOM   1531  N   LEU A 199     -24.625   0.745  18.625  1.00 52.72           N  
ATOM   1532  CA  LEU A 199     -24.469   0.929  20.062  1.00 52.72           C  
ATOM   1533  C   LEU A 199     -24.422   2.410  20.422  1.00 52.72           C  
ATOM   1534  CB  LEU A 199     -23.203   0.232  20.562  1.00 52.72           C  
ATOM   1535  O   LEU A 199     -23.828   3.209  19.703  1.00 52.72           O  
ATOM   1536  CG  LEU A 199     -23.188  -1.294  20.453  1.00 52.72           C  
ATOM   1537  CD1 LEU A 199     -21.750  -1.805  20.469  1.00 52.72           C  
ATOM   1538  CD2 LEU A 199     -24.000  -1.921  21.594  1.00 52.72           C  
ATOM   1539  N   SER A 200     -25.516   3.057  20.984  1.00 53.91           N  
ATOM   1540  CA  SER A 200     -25.719   4.387  21.547  1.00 53.91           C  
ATOM   1541  C   SER A 200     -24.500   4.859  22.312  1.00 53.91           C  
ATOM   1542  CB  SER A 200     -26.938   4.391  22.469  1.00 53.91           C  
ATOM   1543  O   SER A 200     -24.203   6.059  22.344  1.00 53.91           O  
ATOM   1544  OG  SER A 200     -28.047   3.758  21.844  1.00 53.91           O  
ATOM   1545  N   SER A 201     -23.438   3.898  22.641  1.00 53.41           N  
ATOM   1546  CA  SER A 201     -22.250   4.328  23.359  1.00 53.41           C  
ATOM   1547  C   SER A 201     -21.031   3.492  22.969  1.00 53.41           C  
ATOM   1548  CB  SER A 201     -22.469   4.242  24.875  1.00 53.41           C  
ATOM   1549  O   SER A 201     -21.156   2.293  22.703  1.00 53.41           O  
ATOM   1550  OG  SER A 201     -22.734   2.906  25.266  1.00 53.41           O  
ATOM   1551  N   ILE A 202     -20.047   4.047  22.250  1.00 53.72           N  
ATOM   1552  CA  ILE A 202     -18.750   3.502  21.844  1.00 53.72           C  
ATOM   1553  C   ILE A 202     -18.234   2.541  22.906  1.00 53.72           C  
ATOM   1554  CB  ILE A 202     -17.719   4.625  21.594  1.00 53.72           C  
ATOM   1555  O   ILE A 202     -18.141   2.902  24.094  1.00 53.72           O  
ATOM   1556  CG1 ILE A 202     -18.250   5.605  20.531  1.00 53.72           C  
ATOM   1557  CG2 ILE A 202     -16.375   4.031  21.156  1.00 53.72           C  
ATOM   1558  CD1 ILE A 202     -17.391   6.852  20.375  1.00 53.72           C  
ATOM   1559  N   PRO A 203     -18.250   1.182  22.797  1.00 54.88           N  
ATOM   1560  CA  PRO A 203     -17.625   0.251  23.734  1.00 54.88           C  
ATOM   1561  C   PRO A 203     -16.266   0.721  24.219  1.00 54.88           C  
ATOM   1562  CB  PRO A 203     -17.516  -1.046  22.938  1.00 54.88           C  
ATOM   1563  O   PRO A 203     -15.547   1.405  23.484  1.00 54.88           O  
ATOM   1564  CG  PRO A 203     -18.391  -0.838  21.750  1.00 54.88           C  
ATOM   1565  CD  PRO A 203     -18.547   0.638  21.516  1.00 54.88           C  
ATOM   1566  N   GLN A 204     -16.031   0.823  25.547  1.00 50.81           N  
ATOM   1567  CA  GLN A 204     -14.844   1.229  26.297  1.00 50.81           C  
ATOM   1568  C   GLN A 204     -13.570   0.777  25.594  1.00 50.81           C  
ATOM   1569  CB  GLN A 204     -14.891   0.664  27.719  1.00 50.81           C  
ATOM   1570  O   GLN A 204     -12.570   1.504  25.578  1.00 50.81           O  
ATOM   1571  CG  GLN A 204     -14.266   1.578  28.766  1.00 50.81           C  
ATOM   1572  CD  GLN A 204     -14.625   1.180  30.188  1.00 50.81           C  
ATOM   1573  NE2 GLN A 204     -13.969   1.804  31.156  1.00 50.81           N  
ATOM   1574  OE1 GLN A 204     -15.477   0.318  30.406  1.00 50.81           O  
ATOM   1575  N   TRP A 205     -13.578  -0.418  24.750  1.00 50.34           N  
ATOM   1576  CA  TRP A 205     -12.367  -0.840  24.047  1.00 50.34           C  
ATOM   1577  C   TRP A 205     -12.102   0.049  22.844  1.00 50.34           C  
ATOM   1578  CB  TRP A 205     -12.484  -2.303  23.609  1.00 50.34           C  
ATOM   1579  O   TRP A 205     -10.977   0.117  22.344  1.00 50.34           O  
ATOM   1580  CG  TRP A 205     -13.672  -2.580  22.734  1.00 50.34           C  
ATOM   1581  CD1 TRP A 205     -14.930  -2.941  23.141  1.00 50.34           C  
ATOM   1582  CD2 TRP A 205     -13.719  -2.525  21.312  1.00 50.34           C  
ATOM   1583  CE2 TRP A 205     -15.031  -2.865  20.922  1.00 50.34           C  
ATOM   1584  CE3 TRP A 205     -12.766  -2.223  20.312  1.00 50.34           C  
ATOM   1585  NE1 TRP A 205     -15.750  -3.113  22.047  1.00 50.34           N  
ATOM   1586  CH2 TRP A 205     -14.477  -2.605  18.625  1.00 50.34           C  
ATOM   1587  CZ2 TRP A 205     -15.422  -2.908  19.578  1.00 50.34           C  
ATOM   1588  CZ3 TRP A 205     -13.156  -2.266  18.984  1.00 50.34           C  
ATOM   1589  N   LEU A 206     -13.172   0.787  22.281  1.00 52.88           N  
ATOM   1590  CA  LEU A 206     -13.062   1.749  21.188  1.00 52.88           C  
ATOM   1591  C   LEU A 206     -12.477   3.068  21.688  1.00 52.88           C  
ATOM   1592  CB  LEU A 206     -14.430   1.989  20.547  1.00 52.88           C  
ATOM   1593  O   LEU A 206     -12.125   3.936  20.875  1.00 52.88           O  
ATOM   1594  CG  LEU A 206     -14.586   1.547  19.094  1.00 52.88           C  
ATOM   1595  CD1 LEU A 206     -15.453   0.297  19.000  1.00 52.88           C  
ATOM   1596  CD2 LEU A 206     -15.180   2.674  18.250  1.00 52.88           C  
ATOM   1597  N   LYS A 207     -12.258   3.252  22.953  1.00 56.72           N  
ATOM   1598  CA  LYS A 207     -11.578   4.402  23.547  1.00 56.72           C  
ATOM   1599  C   LYS A 207     -10.062   4.238  23.484  1.00 56.72           C  
ATOM   1600  CB  LYS A 207     -12.031   4.605  25.000  1.00 56.72           C  
ATOM   1601  O   LYS A 207      -9.320   5.141  23.891  1.00 56.72           O  
ATOM   1602  CG  LYS A 207     -13.438   5.156  25.141  1.00 56.72           C  
ATOM   1603  CD  LYS A 207     -13.758   5.516  26.578  1.00 56.72           C  
ATOM   1604  CE  LYS A 207     -15.211   5.953  26.750  1.00 56.72           C  
ATOM   1605  NZ  LYS A 207     -15.492   6.430  28.141  1.00 56.72           N  
ATOM   1606  N   ASN A 208      -9.656   3.166  22.828  1.00 66.06           N  
ATOM   1607  CA  ASN A 208      -8.219   2.941  22.703  1.00 66.06           C  
ATOM   1608  C   ASN A 208      -7.645   3.709  21.516  1.00 66.06           C  
ATOM   1609  CB  ASN A 208      -7.922   1.447  22.562  1.00 66.06           C  
ATOM   1610  O   ASN A 208      -8.383   4.156  20.641  1.00 66.06           O  
ATOM   1611  CG  ASN A 208      -8.273   0.664  23.812  1.00 66.06           C  
ATOM   1612  ND2 ASN A 208      -8.641  -0.602  23.625  1.00 66.06           N  
ATOM   1613  OD1 ASN A 208      -8.227   1.190  24.922  1.00 66.06           O  
ATOM   1614  N   ASP A 209      -6.523   4.402  21.688  1.00 70.50           N  
ATOM   1615  CA  ASP A 209      -5.742   5.227  20.766  1.00 70.50           C  
ATOM   1616  C   ASP A 209      -5.688   4.605  19.375  1.00 70.50           C  
ATOM   1617  CB  ASP A 209      -4.324   5.434  21.312  1.00 70.50           C  
ATOM   1618  O   ASP A 209      -5.309   5.266  18.406  1.00 70.50           O  
ATOM   1619  CG  ASP A 209      -4.289   6.254  22.594  1.00 70.50           C  
ATOM   1620  OD1 ASP A 209      -5.203   7.078  22.812  1.00 70.50           O  
ATOM   1621  OD2 ASP A 209      -3.336   6.082  23.375  1.00 70.50           O  
ATOM   1622  N   ASN A 210      -6.363   3.404  19.156  1.00 84.12           N  
ATOM   1623  CA  ASN A 210      -6.215   2.709  17.875  1.00 84.12           C  
ATOM   1624  C   ASN A 210      -7.566   2.346  17.281  1.00 84.12           C  
ATOM   1625  CB  ASN A 210      -5.355   1.454  18.047  1.00 84.12           C  
ATOM   1626  O   ASN A 210      -7.707   1.302  16.641  1.00 84.12           O  
ATOM   1627  CG  ASN A 210      -5.859   0.546  19.156  1.00 84.12           C  
ATOM   1628  ND2 ASN A 210      -5.836  -0.758  18.906  1.00 84.12           N  
ATOM   1629  OD1 ASN A 210      -6.266   1.013  20.219  1.00 84.12           O  
ATOM   1630  N   SER A 211      -8.594   3.146  17.625  1.00 86.38           N  
ATOM   1631  CA  SER A 211      -9.938   2.920  17.109  1.00 86.38           C  
ATOM   1632  C   SER A 211     -10.430   4.125  16.312  1.00 86.38           C  
ATOM   1633  CB  SER A 211     -10.906   2.607  18.234  1.00 86.38           C  
ATOM   1634  O   SER A 211     -10.023   5.258  16.578  1.00 86.38           O  
ATOM   1635  OG  SER A 211     -10.984   3.695  19.141  1.00 86.38           O  
ATOM   1636  N   PHE A 212     -11.180   3.891  15.250  1.00 87.81           N  
ATOM   1637  CA  PHE A 212     -11.844   4.945  14.492  1.00 87.81           C  
ATOM   1638  C   PHE A 212     -13.156   4.445  13.906  1.00 87.81           C  
ATOM   1639  CB  PHE A 212     -10.930   5.465  13.375  1.00 87.81           C  
ATOM   1640  O   PHE A 212     -13.461   3.254  13.977  1.00 87.81           O  
ATOM   1641  CG  PHE A 212     -10.633   4.445  12.312  1.00 87.81           C  
ATOM   1642  CD1 PHE A 212      -9.594   3.535  12.469  1.00 87.81           C  
ATOM   1643  CD2 PHE A 212     -11.391   4.398  11.148  1.00 87.81           C  
ATOM   1644  CE1 PHE A 212      -9.320   2.590  11.484  1.00 87.81           C  
ATOM   1645  CE2 PHE A 212     -11.125   3.455  10.164  1.00 87.81           C  
ATOM   1646  CZ  PHE A 212     -10.086   2.553  10.328  1.00 87.81           C  
ATOM   1647  N   THR A 213     -13.984   5.414  13.406  1.00 88.00           N  
ATOM   1648  CA  THR A 213     -15.281   5.062  12.828  1.00 88.00           C  
ATOM   1649  C   THR A 213     -15.406   5.598  11.406  1.00 88.00           C  
ATOM   1650  CB  THR A 213     -16.438   5.602  13.688  1.00 88.00           C  
ATOM   1651  O   THR A 213     -14.719   6.559  11.039  1.00 88.00           O  
ATOM   1652  CG2 THR A 213     -16.344   5.094  15.125  1.00 88.00           C  
ATOM   1653  OG1 THR A 213     -16.391   7.035  13.695  1.00 88.00           O  
ATOM   1654  N   PHE A 214     -16.109   4.887  10.594  1.00 87.31           N  
ATOM   1655  CA  PHE A 214     -16.500   5.395   9.281  1.00 87.31           C  
ATOM   1656  C   PHE A 214     -17.938   4.996   8.961  1.00 87.31           C  
ATOM   1657  CB  PHE A 214     -15.555   4.883   8.195  1.00 87.31           C  
ATOM   1658  O   PHE A 214     -18.469   4.043   9.531  1.00 87.31           O  
ATOM   1659  CG  PHE A 214     -15.586   3.387   8.023  1.00 87.31           C  
ATOM   1660  CD1 PHE A 214     -14.727   2.574   8.758  1.00 87.31           C  
ATOM   1661  CD2 PHE A 214     -16.469   2.795   7.133  1.00 87.31           C  
ATOM   1662  CE1 PHE A 214     -14.750   1.189   8.602  1.00 87.31           C  
ATOM   1663  CE2 PHE A 214     -16.500   1.412   6.969  1.00 87.31           C  
ATOM   1664  CZ  PHE A 214     -15.633   0.612   7.703  1.00 87.31           C  
ATOM   1665  N   THR A 215     -18.594   5.828   8.141  1.00 87.62           N  
ATOM   1666  CA  THR A 215     -20.000   5.617   7.766  1.00 87.62           C  
ATOM   1667  C   THR A 215     -20.125   5.332   6.273  1.00 87.62           C  
ATOM   1668  CB  THR A 215     -20.859   6.836   8.133  1.00 87.62           C  
ATOM   1669  O   THR A 215     -19.500   6.012   5.453  1.00 87.62           O  
ATOM   1670  CG2 THR A 215     -22.328   6.586   7.809  1.00 87.62           C  
ATOM   1671  OG1 THR A 215     -20.734   7.105   9.531  1.00 87.62           O  
ATOM   1672  N   LEU A 216     -20.812   4.262   5.965  1.00 85.25           N  
ATOM   1673  CA  LEU A 216     -21.094   3.887   4.582  1.00 85.25           C  
ATOM   1674  C   LEU A 216     -22.594   3.869   4.309  1.00 85.25           C  
ATOM   1675  CB  LEU A 216     -20.484   2.516   4.270  1.00 85.25           C  
ATOM   1676  O   LEU A 216     -23.391   3.609   5.215  1.00 85.25           O  
ATOM   1677  CG  LEU A 216     -18.953   2.420   4.312  1.00 85.25           C  
ATOM   1678  CD1 LEU A 216     -18.516   0.978   4.098  1.00 85.25           C  
ATOM   1679  CD2 LEU A 216     -18.328   3.342   3.273  1.00 85.25           C  
ATOM   1680  N   ASN A 217     -22.953   4.301   3.154  1.00 83.25           N  
ATOM   1681  CA  ASN A 217     -24.312   4.086   2.656  1.00 83.25           C  
ATOM   1682  C   ASN A 217     -24.484   2.678   2.096  1.00 83.25           C  
ATOM   1683  CB  ASN A 217     -24.656   5.129   1.594  1.00 83.25           C  
ATOM   1684  O   ASN A 217     -23.984   2.371   1.013  1.00 83.25           O  
ATOM   1685  CG  ASN A 217     -26.109   5.047   1.154  1.00 83.25           C  
ATOM   1686  ND2 ASN A 217     -26.594   6.098   0.495  1.00 83.25           N  
ATOM   1687  OD1 ASN A 217     -26.797   4.051   1.405  1.00 83.25           O  
ATOM   1688  N   ILE A 218     -25.172   1.825   2.883  1.00 79.50           N  
ATOM   1689  CA  ILE A 218     -25.422   0.450   2.469  1.00 79.50           C  
ATOM   1690  C   ILE A 218     -26.906   0.286   2.107  1.00 79.50           C  
ATOM   1691  CB  ILE A 218     -25.031  -0.556   3.574  1.00 79.50           C  
ATOM   1692  O   ILE A 218     -27.766   0.319   2.982  1.00 79.50           O  
ATOM   1693  CG1 ILE A 218     -23.594  -0.307   4.031  1.00 79.50           C  
ATOM   1694  CG2 ILE A 218     -25.203  -1.995   3.082  1.00 79.50           C  
ATOM   1695  CD1 ILE A 218     -22.547  -0.644   2.980  1.00 79.50           C  
ATOM   1696  N   SER A 219     -27.266   0.161   0.784  1.00 78.50           N  
ATOM   1697  CA  SER A 219     -28.625  -0.028   0.301  1.00 78.50           C  
ATOM   1698  C   SER A 219     -29.531   1.097   0.774  1.00 78.50           C  
ATOM   1699  CB  SER A 219     -29.172  -1.375   0.769  1.00 78.50           C  
ATOM   1700  O   SER A 219     -30.672   0.848   1.204  1.00 78.50           O  
ATOM   1701  OG  SER A 219     -28.391  -2.443   0.254  1.00 78.50           O  
ATOM   1702  N   GLY A 220     -28.969   2.359   0.849  1.00 80.94           N  
ATOM   1703  CA  GLY A 220     -29.766   3.533   1.164  1.00 80.94           C  
ATOM   1704  C   GLY A 220     -29.734   3.891   2.639  1.00 80.94           C  
ATOM   1705  O   GLY A 220     -30.297   4.910   3.043  1.00 80.94           O  
ATOM   1706  N   GLN A 221     -29.125   3.025   3.488  1.00 84.38           N  
ATOM   1707  CA  GLN A 221     -29.031   3.291   4.922  1.00 84.38           C  
ATOM   1708  C   GLN A 221     -27.594   3.600   5.336  1.00 84.38           C  
ATOM   1709  CB  GLN A 221     -29.562   2.102   5.723  1.00 84.38           C  
ATOM   1710  O   GLN A 221     -26.672   2.838   5.027  1.00 84.38           O  
ATOM   1711  CG  GLN A 221     -29.766   2.400   7.199  1.00 84.38           C  
ATOM   1712  CD  GLN A 221     -30.188   1.176   7.992  1.00 84.38           C  
ATOM   1713  NE2 GLN A 221     -30.328   1.341   9.305  1.00 84.38           N  
ATOM   1714  OE1 GLN A 221     -30.375   0.090   7.434  1.00 84.38           O  
ATOM   1715  N   LEU A 222     -27.484   4.742   6.070  1.00 85.75           N  
ATOM   1716  CA  LEU A 222     -26.156   5.074   6.598  1.00 85.75           C  
ATOM   1717  C   LEU A 222     -25.812   4.176   7.777  1.00 85.75           C  
ATOM   1718  CB  LEU A 222     -26.109   6.543   7.027  1.00 85.75           C  
ATOM   1719  O   LEU A 222     -26.562   4.090   8.750  1.00 85.75           O  
ATOM   1720  CG  LEU A 222     -26.250   7.582   5.914  1.00 85.75           C  
ATOM   1721  CD1 LEU A 222     -26.234   8.992   6.496  1.00 85.75           C  
ATOM   1722  CD2 LEU A 222     -25.141   7.410   4.883  1.00 85.75           C  
ATOM   1723  N   VAL A 223     -24.734   3.498   7.621  1.00 83.06           N  
ATOM   1724  CA  VAL A 223     -24.266   2.596   8.672  1.00 83.06           C  
ATOM   1725  C   VAL A 223     -22.891   3.029   9.156  1.00 83.06           C  
ATOM   1726  CB  VAL A 223     -24.234   1.131   8.180  1.00 83.06           C  
ATOM   1727  O   VAL A 223     -21.984   3.242   8.352  1.00 83.06           O  
ATOM   1728  CG1 VAL A 223     -23.844   0.193   9.328  1.00 83.06           C  
ATOM   1729  CG2 VAL A 223     -25.578   0.728   7.594  1.00 83.06           C  
ATOM   1730  N   THR A 224     -22.766   3.074  10.492  1.00 87.88           N  
ATOM   1731  CA  THR A 224     -21.500   3.447  11.094  1.00 87.88           C  
ATOM   1732  C   THR A 224     -20.766   2.211  11.602  1.00 87.88           C  
ATOM   1733  CB  THR A 224     -21.703   4.438  12.258  1.00 87.88           C  
ATOM   1734  O   THR A 224     -21.328   1.386  12.312  1.00 87.88           O  
ATOM   1735  CG2 THR A 224     -20.375   4.832  12.883  1.00 87.88           C  
ATOM   1736  OG1 THR A 224     -22.344   5.617  11.766  1.00 87.88           O  
ATOM   1737  N   TYR A 225     -19.484   2.178  11.250  1.00 86.81           N  
ATOM   1738  CA  TYR A 225     -18.625   1.066  11.641  1.00 86.81           C  
ATOM   1739  C   TYR A 225     -17.547   1.529  12.609  1.00 86.81           C  
ATOM   1740  CB  TYR A 225     -17.984   0.425  10.406  1.00 86.81           C  
ATOM   1741  O   TYR A 225     -16.969   2.604  12.438  1.00 86.81           O  
ATOM   1742  CG  TYR A 225     -18.953  -0.319   9.531  1.00 86.81           C  
ATOM   1743  CD1 TYR A 225     -19.234  -1.668   9.742  1.00 86.81           C  
ATOM   1744  CD2 TYR A 225     -19.609   0.324   8.484  1.00 86.81           C  
ATOM   1745  CE1 TYR A 225     -20.125  -2.359   8.938  1.00 86.81           C  
ATOM   1746  CE2 TYR A 225     -20.500  -0.356   7.668  1.00 86.81           C  
ATOM   1747  OH  TYR A 225     -21.656  -2.373   7.098  1.00 86.81           O  
ATOM   1748  CZ  TYR A 225     -20.766  -1.695   7.902  1.00 86.81           C  
ATOM   1749  N   ASP A 226     -17.344   0.704  13.602  1.00 86.88           N  
ATOM   1750  CA  ASP A 226     -16.266   0.913  14.555  1.00 86.88           C  
ATOM   1751  C   ASP A 226     -15.086  -0.011  14.258  1.00 86.88           C  
ATOM   1752  CB  ASP A 226     -16.766   0.692  15.984  1.00 86.88           C  
ATOM   1753  O   ASP A 226     -15.250  -1.231  14.195  1.00 86.88           O  
ATOM   1754  CG  ASP A 226     -17.859   1.664  16.391  1.00 86.88           C  
ATOM   1755  OD1 ASP A 226     -17.703   2.885  16.172  1.00 86.88           O  
ATOM   1756  OD2 ASP A 226     -18.891   1.204  16.922  1.00 86.88           O  
ATOM   1757  N   VAL A 227     -14.008   0.646  14.102  1.00 90.19           N  
ATOM   1758  CA  VAL A 227     -12.812  -0.117  13.742  1.00 90.19           C  
ATOM   1759  C   VAL A 227     -11.828  -0.124  14.906  1.00 90.19           C  
ATOM   1760  CB  VAL A 227     -12.133   0.455  12.477  1.00 90.19           C  
ATOM   1761  O   VAL A 227     -11.539   0.924  15.492  1.00 90.19           O  
ATOM   1762  CG1 VAL A 227     -10.938  -0.402  12.070  1.00 90.19           C  
ATOM   1763  CG2 VAL A 227     -13.141   0.549  11.328  1.00 90.19           C  
ATOM   1764  N   PHE A 228     -11.328  -1.280  15.219  1.00 89.44           N  
ATOM   1765  CA  PHE A 228     -10.266  -1.457  16.203  1.00 89.44           C  
ATOM   1766  C   PHE A 228      -9.055  -2.127  15.562  1.00 89.44           C  
ATOM   1767  CB  PHE A 228     -10.766  -2.285  17.391  1.00 89.44           C  
ATOM   1768  O   PHE A 228      -9.156  -3.232  15.023  1.00 89.44           O  
ATOM   1769  CG  PHE A 228      -9.727  -2.490  18.453  1.00 89.44           C  
ATOM   1770  CD1 PHE A 228      -9.055  -3.701  18.578  1.00 89.44           C  
ATOM   1771  CD2 PHE A 228      -9.422  -1.469  19.344  1.00 89.44           C  
ATOM   1772  CE1 PHE A 228      -8.094  -3.893  19.562  1.00 89.44           C  
ATOM   1773  CE2 PHE A 228      -8.469  -1.652  20.344  1.00 89.44           C  
ATOM   1774  CZ  PHE A 228      -7.805  -2.865  20.453  1.00 89.44           C  
ATOM   1775  N   VAL A 229      -7.898  -1.433  15.711  1.00 92.25           N  
ATOM   1776  CA  VAL A 229      -6.652  -1.953  15.156  1.00 92.25           C  
ATOM   1777  C   VAL A 229      -5.738  -2.430  16.281  1.00 92.25           C  
ATOM   1778  CB  VAL A 229      -5.934  -0.893  14.289  1.00 92.25           C  
ATOM   1779  O   VAL A 229      -5.293  -1.632  17.109  1.00 92.25           O  
ATOM   1780  CG1 VAL A 229      -4.684  -1.483  13.641  1.00 92.25           C  
ATOM   1781  CG2 VAL A 229      -6.879  -0.336  13.227  1.00 92.25           C  
ATOM   1782  N   ASN A 230      -5.367  -3.686  16.344  1.00 90.81           N  
ATOM   1783  CA  ASN A 230      -4.602  -4.305  17.422  1.00 90.81           C  
ATOM   1784  C   ASN A 230      -3.100  -4.242  17.156  1.00 90.81           C  
ATOM   1785  CB  ASN A 230      -5.043  -5.754  17.641  1.00 90.81           C  
ATOM   1786  O   ASN A 230      -2.295  -4.270  18.094  1.00 90.81           O  
ATOM   1787  CG  ASN A 230      -4.590  -6.316  18.969  1.00 90.81           C  
ATOM   1788  ND2 ASN A 230      -4.520  -7.637  19.062  1.00 90.81           N  
ATOM   1789  OD1 ASN A 230      -4.301  -5.566  19.906  1.00 90.81           O  
ATOM   1790  N   GLN A 231      -2.779  -4.039  15.891  1.00 91.81           N  
ATOM   1791  CA  GLN A 231      -1.388  -3.955  15.461  1.00 91.81           C  
ATOM   1792  C   GLN A 231      -1.248  -3.094  14.211  1.00 91.81           C  
ATOM   1793  CB  GLN A 231      -0.820  -5.352  15.203  1.00 91.81           C  
ATOM   1794  O   GLN A 231      -2.141  -3.074  13.359  1.00 91.81           O  
ATOM   1795  CG  GLN A 231       0.659  -5.359  14.844  1.00 91.81           C  
ATOM   1796  CD  GLN A 231       1.208  -6.758  14.641  1.00 91.81           C  
ATOM   1797  NE2 GLN A 231       2.021  -7.219  15.586  1.00 91.81           N  
ATOM   1798  OE1 GLN A 231       0.903  -7.418  13.641  1.00 91.81           O  
ATOM   1799  N   THR A 232      -0.091  -2.318  14.219  1.00 94.81           N  
ATOM   1800  CA  THR A 232       0.201  -1.520  13.031  1.00 94.81           C  
ATOM   1801  C   THR A 232       0.578  -2.416  11.859  1.00 94.81           C  
ATOM   1802  CB  THR A 232       1.338  -0.516  13.305  1.00 94.81           C  
ATOM   1803  O   THR A 232       1.479  -3.250  11.969  1.00 94.81           O  
ATOM   1804  CG2 THR A 232       1.677   0.280  12.047  1.00 94.81           C  
ATOM   1805  OG1 THR A 232       0.932   0.392  14.336  1.00 94.81           O  
ATOM   1806  N   PHE A 233      -0.142  -2.270  10.734  1.00 96.81           N  
ATOM   1807  CA  PHE A 233       0.172  -3.061   9.547  1.00 96.81           C  
ATOM   1808  C   PHE A 233      -0.320  -2.361   8.289  1.00 96.81           C  
ATOM   1809  CB  PHE A 233      -0.450  -4.457   9.648  1.00 96.81           C  
ATOM   1810  O   PHE A 233      -1.109  -1.417   8.359  1.00 96.81           O  
ATOM   1811  CG  PHE A 233      -1.946  -4.469   9.492  1.00 96.81           C  
ATOM   1812  CD1 PHE A 233      -2.775  -4.184  10.570  1.00 96.81           C  
ATOM   1813  CD2 PHE A 233      -2.523  -4.766   8.266  1.00 96.81           C  
ATOM   1814  CE1 PHE A 233      -4.160  -4.191  10.422  1.00 96.81           C  
ATOM   1815  CE2 PHE A 233      -3.908  -4.777   8.109  1.00 96.81           C  
ATOM   1816  CZ  PHE A 233      -4.723  -4.492   9.195  1.00 96.81           C  
ATOM   1817  N   ALA A 234       0.230  -2.793   7.172  1.00 98.00           N  
ATOM   1818  CA  ALA A 234      -0.233  -2.330   5.863  1.00 98.00           C  
ATOM   1819  C   ALA A 234      -0.815  -3.482   5.051  1.00 98.00           C  
ATOM   1820  CB  ALA A 234       0.910  -1.666   5.102  1.00 98.00           C  
ATOM   1821  O   ALA A 234      -0.440  -4.641   5.242  1.00 98.00           O  
ATOM   1822  N   PHE A 235      -1.784  -3.150   4.238  1.00 96.25           N  
ATOM   1823  CA  PHE A 235      -2.297  -4.141   3.297  1.00 96.25           C  
ATOM   1824  C   PHE A 235      -2.598  -3.502   1.947  1.00 96.25           C  
ATOM   1825  CB  PHE A 235      -3.557  -4.809   3.854  1.00 96.25           C  
ATOM   1826  O   PHE A 235      -2.707  -2.277   1.845  1.00 96.25           O  
ATOM   1827  CG  PHE A 235      -4.789  -3.951   3.764  1.00 96.25           C  
ATOM   1828  CD1 PHE A 235      -5.020  -2.939   4.691  1.00 96.25           C  
ATOM   1829  CD2 PHE A 235      -5.723  -4.152   2.754  1.00 96.25           C  
ATOM   1830  CE1 PHE A 235      -6.156  -2.143   4.609  1.00 96.25           C  
ATOM   1831  CE2 PHE A 235      -6.863  -3.361   2.668  1.00 96.25           C  
ATOM   1832  CZ  PHE A 235      -7.078  -2.357   3.598  1.00 96.25           C  
ATOM   1833  N   THR A 236      -2.672  -4.289   0.908  1.00 94.56           N  
ATOM   1834  CA  THR A 236      -2.959  -3.812  -0.440  1.00 94.56           C  
ATOM   1835  C   THR A 236      -4.250  -4.434  -0.970  1.00 94.56           C  
ATOM   1836  CB  THR A 236      -1.801  -4.129  -1.403  1.00 94.56           C  
ATOM   1837  O   THR A 236      -4.676  -5.488  -0.499  1.00 94.56           O  
ATOM   1838  CG2 THR A 236      -0.537  -3.371  -1.013  1.00 94.56           C  
ATOM   1839  OG1 THR A 236      -1.529  -5.535  -1.368  1.00 94.56           O  
ATOM   1840  N   TYR A 237      -4.898  -3.742  -1.885  1.00 90.25           N  
ATOM   1841  CA  TYR A 237      -6.129  -4.219  -2.506  1.00 90.25           C  
ATOM   1842  C   TYR A 237      -6.289  -3.645  -3.908  1.00 90.25           C  
ATOM   1843  CB  TYR A 237      -7.344  -3.848  -1.648  1.00 90.25           C  
ATOM   1844  O   TYR A 237      -5.715  -2.604  -4.230  1.00 90.25           O  
ATOM   1845  CG  TYR A 237      -7.504  -2.361  -1.435  1.00 90.25           C  
ATOM   1846  CD1 TYR A 237      -6.801  -1.701  -0.432  1.00 90.25           C  
ATOM   1847  CD2 TYR A 237      -8.367  -1.616  -2.234  1.00 90.25           C  
ATOM   1848  CE1 TYR A 237      -6.945  -0.333  -0.231  1.00 90.25           C  
ATOM   1849  CE2 TYR A 237      -8.516  -0.247  -2.043  1.00 90.25           C  
ATOM   1850  OH  TYR A 237      -7.957   1.739  -0.845  1.00 90.25           O  
ATOM   1851  CZ  TYR A 237      -7.809   0.385  -1.040  1.00 90.25           C  
ATOM   1852  N   PRO A 238      -6.984  -4.328  -4.742  1.00 88.31           N  
ATOM   1853  CA  PRO A 238      -7.184  -3.832  -6.109  1.00 88.31           C  
ATOM   1854  C   PRO A 238      -8.188  -2.682  -6.180  1.00 88.31           C  
ATOM   1855  CB  PRO A 238      -7.711  -5.062  -6.855  1.00 88.31           C  
ATOM   1856  O   PRO A 238      -9.305  -2.805  -5.680  1.00 88.31           O  
ATOM   1857  CG  PRO A 238      -8.391  -5.883  -5.809  1.00 88.31           C  
ATOM   1858  CD  PRO A 238      -7.691  -5.660  -4.496  1.00 88.31           C  
ATOM   1859  N   VAL A 239      -7.750  -1.541  -6.730  1.00 86.56           N  
ATOM   1860  CA  VAL A 239      -8.609  -0.374  -6.895  1.00 86.56           C  
ATOM   1861  C   VAL A 239      -9.188  -0.348  -8.305  1.00 86.56           C  
ATOM   1862  CB  VAL A 239      -7.848   0.938  -6.605  1.00 86.56           C  
ATOM   1863  O   VAL A 239     -10.375  -0.070  -8.492  1.00 86.56           O  
ATOM   1864  CG1 VAL A 239      -8.727   2.150  -6.895  1.00 86.56           C  
ATOM   1865  CG2 VAL A 239      -7.355   0.963  -5.160  1.00 86.56           C  
ATOM   1866  N   ALA A 240      -8.289  -0.582  -9.391  1.00 81.06           N  
ATOM   1867  CA  ALA A 240      -8.656  -0.592 -10.805  1.00 81.06           C  
ATOM   1868  C   ALA A 240      -7.578  -1.273 -11.648  1.00 81.06           C  
ATOM   1869  CB  ALA A 240      -8.891   0.832 -11.297  1.00 81.06           C  
ATOM   1870  O   ALA A 240      -6.449  -1.462 -11.188  1.00 81.06           O  
ATOM   1871  N   GLY A 241      -7.965  -1.704 -12.875  1.00 68.06           N  
ATOM   1872  CA  GLY A 241      -6.984  -2.066 -13.891  1.00 68.06           C  
ATOM   1873  C   GLY A 241      -6.586  -3.527 -13.836  1.00 68.06           C  
ATOM   1874  O   GLY A 241      -5.586  -3.926 -14.445  1.00 68.06           O  
ATOM   1875  N   ASP A 242      -7.312  -4.473 -13.133  1.00 62.50           N  
ATOM   1876  CA  ASP A 242      -7.414  -5.906 -13.383  1.00 62.50           C  
ATOM   1877  C   ASP A 242      -6.293  -6.668 -12.672  1.00 62.50           C  
ATOM   1878  CB  ASP A 242      -7.375  -6.199 -14.883  1.00 62.50           C  
ATOM   1879  O   ASP A 242      -5.465  -7.305 -13.320  1.00 62.50           O  
ATOM   1880  CG  ASP A 242      -8.547  -5.582 -15.633  1.00 62.50           C  
ATOM   1881  OD1 ASP A 242      -9.664  -5.531 -15.078  1.00 62.50           O  
ATOM   1882  OD2 ASP A 242      -8.344  -5.152 -16.781  1.00 62.50           O  
ATOM   1883  N   PRO A 243      -5.938  -6.477 -11.312  1.00 60.62           N  
ATOM   1884  CA  PRO A 243      -4.941  -7.434 -10.828  1.00 60.62           C  
ATOM   1885  C   PRO A 243      -5.426  -8.883 -10.906  1.00 60.62           C  
ATOM   1886  CB  PRO A 243      -4.723  -7.012  -9.367  1.00 60.62           C  
ATOM   1887  O   PRO A 243      -6.629  -9.141 -10.828  1.00 60.62           O  
ATOM   1888  CG  PRO A 243      -5.922  -6.191  -9.023  1.00 60.62           C  
ATOM   1889  CD  PRO A 243      -6.562  -5.723 -10.305  1.00 60.62           C  
ATOM   1890  N   LEU A 244      -5.078  -9.750 -11.844  1.00 56.94           N  
ATOM   1891  CA  LEU A 244      -5.387 -11.172 -12.008  1.00 56.94           C  
ATOM   1892  C   LEU A 244      -5.852 -11.781 -10.688  1.00 56.94           C  
ATOM   1893  CB  LEU A 244      -4.160 -11.930 -12.531  1.00 56.94           C  
ATOM   1894  O   LEU A 244      -5.223 -11.570  -9.648  1.00 56.94           O  
ATOM   1895  CG  LEU A 244      -3.719 -11.602 -13.953  1.00 56.94           C  
ATOM   1896  CD1 LEU A 244      -2.307 -12.117 -14.203  1.00 56.94           C  
ATOM   1897  CD2 LEU A 244      -4.695 -12.195 -14.969  1.00 56.94           C  
ATOM   1898  N   ILE A 245      -7.117 -12.078 -10.516  1.00 57.75           N  
ATOM   1899  CA  ILE A 245      -7.660 -12.797  -9.375  1.00 57.75           C  
ATOM   1900  C   ILE A 245      -6.668 -13.859  -8.906  1.00 57.75           C  
ATOM   1901  CB  ILE A 245      -9.023 -13.445  -9.703  1.00 57.75           C  
ATOM   1902  O   ILE A 245      -6.168 -14.641  -9.719  1.00 57.75           O  
ATOM   1903  CG1 ILE A 245     -10.055 -12.367 -10.055  1.00 57.75           C  
ATOM   1904  CG2 ILE A 245      -9.508 -14.312  -8.539  1.00 57.75           C  
ATOM   1905  CD1 ILE A 245     -11.375 -12.922 -10.570  1.00 57.75           C  
ATOM   1906  N   GLY A 246      -6.320 -13.734  -7.633  1.00 68.19           N  
ATOM   1907  CA  GLY A 246      -5.543 -14.781  -6.988  1.00 68.19           C  
ATOM   1908  C   GLY A 246      -4.047 -14.602  -7.145  1.00 68.19           C  
ATOM   1909  O   GLY A 246      -3.266 -15.469  -6.754  1.00 68.19           O  
ATOM   1910  N   SER A 247      -3.707 -13.523  -7.816  1.00 83.25           N  
ATOM   1911  CA  SER A 247      -2.281 -13.250  -7.977  1.00 83.25           C  
ATOM   1912  C   SER A 247      -1.900 -11.922  -7.340  1.00 83.25           C  
ATOM   1913  CB  SER A 247      -1.900 -13.250  -9.453  1.00 83.25           C  
ATOM   1914  O   SER A 247      -2.666 -10.953  -7.395  1.00 83.25           O  
ATOM   1915  OG  SER A 247      -0.558 -12.828  -9.625  1.00 83.25           O  
ATOM   1916  N   ALA A 248      -0.783 -11.938  -6.656  1.00 87.81           N  
ATOM   1917  CA  ALA A 248      -0.258 -10.711  -6.066  1.00 87.81           C  
ATOM   1918  C   ALA A 248       0.536  -9.906  -7.090  1.00 87.81           C  
ATOM   1919  CB  ALA A 248       0.615 -11.031  -4.855  1.00 87.81           C  
ATOM   1920  O   ALA A 248       1.251  -8.961  -6.730  1.00 87.81           O  
ATOM   1921  N   ILE A 249       0.333 -10.258  -8.383  1.00 89.25           N  
ATOM   1922  CA  ILE A 249       1.037  -9.570  -9.461  1.00 89.25           C  
ATOM   1923  C   ILE A 249       0.153  -8.461 -10.031  1.00 89.25           C  
ATOM   1924  CB  ILE A 249       1.455 -10.547 -10.578  1.00 89.25           C  
ATOM   1925  O   ILE A 249      -0.969  -8.719 -10.477  1.00 89.25           O  
ATOM   1926  CG1 ILE A 249       2.428 -11.602 -10.031  1.00 89.25           C  
ATOM   1927  CG2 ILE A 249       2.072  -9.797 -11.758  1.00 89.25           C  
ATOM   1928  CD1 ILE A 249       2.783 -12.695 -11.023  1.00 89.25           C  
ATOM   1929  N   ALA A 250       0.629  -7.285  -9.945  1.00 89.44           N  
ATOM   1930  CA  ALA A 250      -0.064  -6.125 -10.500  1.00 89.44           C  
ATOM   1931  C   ALA A 250       0.421  -5.820 -11.914  1.00 89.44           C  
ATOM   1932  CB  ALA A 250       0.133  -4.910  -9.594  1.00 89.44           C  
ATOM   1933  O   ALA A 250       1.587  -5.473 -12.117  1.00 89.44           O  
ATOM   1934  N   PRO A 251      -0.408  -5.957 -12.953  1.00 87.75           N  
ATOM   1935  CA  PRO A 251       0.008  -5.656 -14.320  1.00 87.75           C  
ATOM   1936  C   PRO A 251       0.086  -4.160 -14.602  1.00 87.75           C  
ATOM   1937  CB  PRO A 251      -1.081  -6.316 -15.172  1.00 87.75           C  
ATOM   1938  O   PRO A 251      -0.473  -3.357 -13.844  1.00 87.75           O  
ATOM   1939  CG  PRO A 251      -2.295  -6.324 -14.305  1.00 87.75           C  
ATOM   1940  CD  PRO A 251      -1.854  -6.445 -12.875  1.00 87.75           C  
ATOM   1941  N   ALA A 252       0.790  -3.844 -15.703  1.00 86.50           N  
ATOM   1942  CA  ALA A 252       0.861  -2.451 -16.141  1.00 86.50           C  
ATOM   1943  C   ALA A 252      -0.535  -1.868 -16.344  1.00 86.50           C  
ATOM   1944  CB  ALA A 252       1.673  -2.340 -17.422  1.00 86.50           C  
ATOM   1945  O   ALA A 252      -1.416  -2.529 -16.891  1.00 86.50           O  
ATOM   1946  N   GLY A 253      -0.732  -0.688 -15.758  1.00 85.56           N  
ATOM   1947  CA  GLY A 253      -2.006  -0.008 -15.930  1.00 85.56           C  
ATOM   1948  C   GLY A 253      -2.949  -0.207 -14.758  1.00 85.56           C  
ATOM   1949  O   GLY A 253      -3.957   0.493 -14.641  1.00 85.56           O  
ATOM   1950  N   SER A 254      -2.578  -1.197 -13.891  1.00 87.75           N  
ATOM   1951  CA  SER A 254      -3.434  -1.428 -12.734  1.00 87.75           C  
ATOM   1952  C   SER A 254      -3.168  -0.402 -11.633  1.00 87.75           C  
ATOM   1953  CB  SER A 254      -3.225  -2.840 -12.180  1.00 87.75           C  
ATOM   1954  O   SER A 254      -2.105   0.223 -11.609  1.00 87.75           O  
ATOM   1955  OG  SER A 254      -1.917  -2.984 -11.656  1.00 87.75           O  
ATOM   1956  N   VAL A 255      -4.199  -0.195 -10.805  1.00 90.56           N  
ATOM   1957  CA  VAL A 255      -4.078   0.676  -9.641  1.00 90.56           C  
ATOM   1958  C   VAL A 255      -4.297  -0.134  -8.359  1.00 90.56           C  
ATOM   1959  CB  VAL A 255      -5.078   1.852  -9.703  1.00 90.56           C  
ATOM   1960  O   VAL A 255      -5.289  -0.856  -8.242  1.00 90.56           O  
ATOM   1961  CG1 VAL A 255      -4.941   2.742  -8.469  1.00 90.56           C  
ATOM   1962  CG2 VAL A 255      -4.867   2.664 -10.977  1.00 90.56           C  
ATOM   1963  N   ILE A 256      -3.275   0.010  -7.508  1.00 92.69           N  
ATOM   1964  CA  ILE A 256      -3.307  -0.733  -6.254  1.00 92.69           C  
ATOM   1965  C   ILE A 256      -3.418   0.240  -5.082  1.00 92.69           C  
ATOM   1966  CB  ILE A 256      -2.057  -1.626  -6.094  1.00 92.69           C  
ATOM   1967  O   ILE A 256      -2.688   1.231  -5.020  1.00 92.69           O  
ATOM   1968  CG1 ILE A 256      -1.855  -2.492  -7.340  1.00 92.69           C  
ATOM   1969  CG2 ILE A 256      -2.170  -2.494  -4.836  1.00 92.69           C  
ATOM   1970  CD1 ILE A 256      -3.041  -3.389  -7.672  1.00 92.69           C  
ATOM   1971  N   GLY A 257      -4.410  -0.058  -4.188  1.00 94.19           N  
ATOM   1972  CA  GLY A 257      -4.520   0.725  -2.969  1.00 94.19           C  
ATOM   1973  C   GLY A 257      -3.625   0.219  -1.852  1.00 94.19           C  
ATOM   1974  O   GLY A 257      -3.471  -0.991  -1.674  1.00 94.19           O  
ATOM   1975  N   VAL A 258      -2.967   1.127  -1.204  1.00 96.25           N  
ATOM   1976  CA  VAL A 258      -2.168   0.817  -0.024  1.00 96.25           C  
ATOM   1977  C   VAL A 258      -2.746   1.532   1.195  1.00 96.25           C  
ATOM   1978  CB  VAL A 258      -0.688   1.212  -0.221  1.00 96.25           C  
ATOM   1979  O   VAL A 258      -2.955   2.748   1.168  1.00 96.25           O  
ATOM   1980  CG1 VAL A 258       0.134   0.865   1.020  1.00 96.25           C  
ATOM   1981  CG2 VAL A 258      -0.112   0.523  -1.457  1.00 96.25           C  
ATOM   1982  N   MET A 259      -3.039   0.734   2.182  1.00 96.62           N  
ATOM   1983  CA  MET A 259      -3.518   1.336   3.424  1.00 96.62           C  
ATOM   1984  C   MET A 259      -2.652   0.909   4.605  1.00 96.62           C  
ATOM   1985  CB  MET A 259      -4.977   0.954   3.680  1.00 96.62           C  
ATOM   1986  O   MET A 259      -2.416  -0.283   4.809  1.00 96.62           O  
ATOM   1987  CG  MET A 259      -5.609   1.700   4.840  1.00 96.62           C  
ATOM   1988  SD  MET A 259      -7.422   1.432   4.941  1.00 96.62           S  
ATOM   1989  CE  MET A 259      -7.824   2.502   6.352  1.00 96.62           C  
ATOM   1990  N   ILE A 260      -2.148   1.902   5.355  1.00 97.00           N  
ATOM   1991  CA  ILE A 260      -1.426   1.681   6.602  1.00 97.00           C  
ATOM   1992  C   ILE A 260      -2.340   1.984   7.789  1.00 97.00           C  
ATOM   1993  CB  ILE A 260      -0.147   2.545   6.676  1.00 97.00           C  
ATOM   1994  O   ILE A 260      -2.838   3.104   7.926  1.00 97.00           O  
ATOM   1995  CG1 ILE A 260       0.737   2.295   5.449  1.00 97.00           C  
ATOM   1996  CG2 ILE A 260       0.621   2.264   7.973  1.00 97.00           C  
ATOM   1997  CD1 ILE A 260       1.940   3.223   5.355  1.00 97.00           C  
ATOM   1998  N   LEU A 261      -2.518   0.963   8.625  1.00 96.12           N  
ATOM   1999  CA  LEU A 261      -3.330   1.130   9.820  1.00 96.12           C  
ATOM   2000  C   LEU A 261      -2.453   1.203  11.070  1.00 96.12           C  
ATOM   2001  CB  LEU A 261      -4.332  -0.020   9.953  1.00 96.12           C  
ATOM   2002  O   LEU A 261      -1.578   0.359  11.266  1.00 96.12           O  
ATOM   2003  CG  LEU A 261      -5.434  -0.088   8.891  1.00 96.12           C  
ATOM   2004  CD1 LEU A 261      -5.914  -1.524   8.719  1.00 96.12           C  
ATOM   2005  CD2 LEU A 261      -6.594   0.829   9.266  1.00 96.12           C  
ATOM   2006  N   PHE A 262      -2.727   2.242  11.875  1.00 93.56           N  
ATOM   2007  CA  PHE A 262      -1.883   2.469  13.039  1.00 93.56           C  
ATOM   2008  C   PHE A 262      -2.469   1.788  14.273  1.00 93.56           C  
ATOM   2009  CB  PHE A 262      -1.715   3.969  13.305  1.00 93.56           C  
ATOM   2010  O   PHE A 262      -3.615   2.047  14.648  1.00 93.56           O  
ATOM   2011  CG  PHE A 262      -0.974   4.695  12.211  1.00 93.56           C  
ATOM   2012  CD1 PHE A 262       0.258   4.234  11.766  1.00 93.56           C  
ATOM   2013  CD2 PHE A 262      -1.511   5.840  11.633  1.00 93.56           C  
ATOM   2014  CE1 PHE A 262       0.946   4.902  10.750  1.00 93.56           C  
ATOM   2015  CE2 PHE A 262      -0.829   6.512  10.625  1.00 93.56           C  
ATOM   2016  CZ  PHE A 262       0.399   6.043  10.188  1.00 93.56           C  
ATOM   2017  N   GLY A 263      -1.696   0.848  14.812  1.00 92.00           N  
ATOM   2018  CA  GLY A 263      -2.070   0.178  16.047  1.00 92.00           C  
ATOM   2019  C   GLY A 263      -1.697   0.967  17.297  1.00 92.00           C  
ATOM   2020  O   GLY A 263      -1.341   2.145  17.203  1.00 92.00           O  
ATOM   2021  N   PRO A 264      -1.759   0.402  18.453  1.00 88.81           N  
ATOM   2022  CA  PRO A 264      -1.548   1.096  19.719  1.00 88.81           C  
ATOM   2023  C   PRO A 264      -0.149   1.695  19.844  1.00 88.81           C  
ATOM   2024  CB  PRO A 264      -1.763  -0.005  20.766  1.00 88.81           C  
ATOM   2025  O   PRO A 264       0.048   2.670  20.578  1.00 88.81           O  
ATOM   2026  CG  PRO A 264      -2.586  -1.038  20.062  1.00 88.81           C  
ATOM   2027  CD  PRO A 264      -2.330  -0.932  18.594  1.00 88.81           C  
ATOM   2028  N   ASP A 265       0.853   1.181  19.078  1.00 88.12           N  
ATOM   2029  CA  ASP A 265       2.223   1.679  19.156  1.00 88.12           C  
ATOM   2030  C   ASP A 265       2.357   3.029  18.469  1.00 88.12           C  
ATOM   2031  CB  ASP A 265       3.195   0.670  18.547  1.00 88.12           C  
ATOM   2032  O   ASP A 265       3.170   3.865  18.859  1.00 88.12           O  
ATOM   2033  CG  ASP A 265       3.221  -0.656  19.281  1.00 88.12           C  
ATOM   2034  OD1 ASP A 265       3.033  -0.669  20.516  1.00 88.12           O  
ATOM   2035  OD2 ASP A 265       3.432  -1.697  18.625  1.00 88.12           O  
ATOM   2036  N   LEU A 266       1.540   3.221  17.422  1.00 87.06           N  
ATOM   2037  CA  LEU A 266       1.689   4.426  16.609  1.00 87.06           C  
ATOM   2038  C   LEU A 266       0.431   5.285  16.672  1.00 87.06           C  
ATOM   2039  CB  LEU A 266       1.994   4.055  15.148  1.00 87.06           C  
ATOM   2040  O   LEU A 266       0.464   6.469  16.328  1.00 87.06           O  
ATOM   2041  CG  LEU A 266       3.371   3.451  14.875  1.00 87.06           C  
ATOM   2042  CD1 LEU A 266       3.527   3.133  13.391  1.00 87.06           C  
ATOM   2043  CD2 LEU A 266       4.473   4.395  15.344  1.00 87.06           C  
ATOM   2044  N   GLY A 267      -0.673   4.711  17.109  1.00 83.19           N  
ATOM   2045  CA  GLY A 267      -1.966   5.379  17.109  1.00 83.19           C  
ATOM   2046  C   GLY A 267      -1.999   6.621  17.984  1.00 83.19           C  
ATOM   2047  O   GLY A 267      -2.775   7.543  17.719  1.00 83.19           O  
ATOM   2048  N   SER A 268      -1.126   6.688  19.016  1.00 85.06           N  
ATOM   2049  CA  SER A 268      -1.111   7.812  19.938  1.00 85.06           C  
ATOM   2050  C   SER A 268      -0.229   8.945  19.422  1.00 85.06           C  
ATOM   2051  CB  SER A 268      -0.625   7.363  21.312  1.00 85.06           C  
ATOM   2052  O   SER A 268      -0.191  10.023  20.016  1.00 85.06           O  
ATOM   2053  OG  SER A 268       0.684   6.824  21.234  1.00 85.06           O  
ATOM   2054  N   HIS A 269       0.468   8.648  18.266  1.00 86.44           N  
ATOM   2055  CA  HIS A 269       1.336   9.656  17.672  1.00 86.44           C  
ATOM   2056  C   HIS A 269       0.593  10.461  16.609  1.00 86.44           C  
ATOM   2057  CB  HIS A 269       2.574   9.000  17.062  1.00 86.44           C  
ATOM   2058  O   HIS A 269      -0.218   9.914  15.867  1.00 86.44           O  
ATOM   2059  CG  HIS A 269       3.455   8.320  18.062  1.00 86.44           C  
ATOM   2060  CD2 HIS A 269       4.637   8.703  18.609  1.00 86.44           C  
ATOM   2061  ND1 HIS A 269       3.148   7.098  18.609  1.00 86.44           N  
ATOM   2062  CE1 HIS A 269       4.105   6.754  19.453  1.00 86.44           C  
ATOM   2063  NE2 HIS A 269       5.020   7.707  19.469  1.00 86.44           N  
ATOM   2064  N   VAL A 270       0.733  11.719  16.625  1.00 85.25           N  
ATOM   2065  CA  VAL A 270       0.228  12.586  15.562  1.00 85.25           C  
ATOM   2066  C   VAL A 270       1.396  13.164  14.766  1.00 85.25           C  
ATOM   2067  CB  VAL A 270      -0.644  13.727  16.125  1.00 85.25           C  
ATOM   2068  O   VAL A 270       2.289  13.797  15.336  1.00 85.25           O  
ATOM   2069  CG1 VAL A 270      -1.126  14.648  15.016  1.00 85.25           C  
ATOM   2070  CG2 VAL A 270      -1.830  13.156  16.906  1.00 85.25           C  
ATOM   2071  N   PHE A 271       1.481  12.852  13.500  1.00 85.56           N  
ATOM   2072  CA  PHE A 271       2.615  13.188  12.641  1.00 85.56           C  
ATOM   2073  C   PHE A 271       2.400  14.531  11.961  1.00 85.56           C  
ATOM   2074  CB  PHE A 271       2.836  12.094  11.594  1.00 85.56           C  
ATOM   2075  O   PHE A 271       2.580  14.656  10.750  1.00 85.56           O  
ATOM   2076  CG  PHE A 271       2.939  10.711  12.164  1.00 85.56           C  
ATOM   2077  CD1 PHE A 271       4.008  10.359  12.984  1.00 85.56           C  
ATOM   2078  CD2 PHE A 271       1.967   9.758  11.891  1.00 85.56           C  
ATOM   2079  CE1 PHE A 271       4.105   9.070  13.516  1.00 85.56           C  
ATOM   2080  CE2 PHE A 271       2.057   8.469  12.414  1.00 85.56           C  
ATOM   2081  CZ  PHE A 271       3.127   8.133  13.227  1.00 85.56           C  
ATOM   2082  N   GLN A 272       2.064  15.617  12.727  1.00 82.25           N  
ATOM   2083  CA  GLN A 272       1.839  16.969  12.211  1.00 82.25           C  
ATOM   2084  C   GLN A 272       3.135  17.766  12.203  1.00 82.25           C  
ATOM   2085  CB  GLN A 272       0.779  17.688  13.047  1.00 82.25           C  
ATOM   2086  O   GLN A 272       4.008  17.562  13.047  1.00 82.25           O  
ATOM   2087  CG  GLN A 272      -0.604  17.047  12.961  1.00 82.25           C  
ATOM   2088  CD  GLN A 272      -1.612  17.719  13.875  1.00 82.25           C  
ATOM   2089  NE2 GLN A 272      -2.738  17.062  14.109  1.00 82.25           N  
ATOM   2090  OE1 GLN A 272      -1.382  18.828  14.367  1.00 82.25           O  
ATOM   2091  N   TYR A 273       3.238  18.609  11.094  1.00 83.31           N  
ATOM   2092  CA  TYR A 273       4.375  19.516  10.922  1.00 83.31           C  
ATOM   2093  C   TYR A 273       5.680  18.734  10.836  1.00 83.31           C  
ATOM   2094  CB  TYR A 273       4.441  20.516  12.078  1.00 83.31           C  
ATOM   2095  O   TYR A 273       6.684  19.125  11.438  1.00 83.31           O  
ATOM   2096  CG  TYR A 273       3.174  21.312  12.258  1.00 83.31           C  
ATOM   2097  CD1 TYR A 273       2.752  22.219  11.289  1.00 83.31           C  
ATOM   2098  CD2 TYR A 273       2.398  21.172  13.406  1.00 83.31           C  
ATOM   2099  CE1 TYR A 273       1.587  22.969  11.453  1.00 83.31           C  
ATOM   2100  CE2 TYR A 273       1.230  21.906  13.578  1.00 83.31           C  
ATOM   2101  OH  TYR A 273      -0.321  23.531  12.773  1.00 83.31           O  
ATOM   2102  CZ  TYR A 273       0.833  22.797  12.602  1.00 83.31           C  
ATOM   2103  N   GLN A 274       5.562  17.594  10.234  1.00 85.69           N  
ATOM   2104  CA  GLN A 274       6.734  16.750   9.992  1.00 85.69           C  
ATOM   2105  C   GLN A 274       6.598  15.984   8.680  1.00 85.69           C  
ATOM   2106  CB  GLN A 274       6.945  15.773  11.148  1.00 85.69           C  
ATOM   2107  O   GLN A 274       5.508  15.906   8.109  1.00 85.69           O  
ATOM   2108  CG  GLN A 274       5.840  14.734  11.289  1.00 85.69           C  
ATOM   2109  CD  GLN A 274       6.102  13.742  12.414  1.00 85.69           C  
ATOM   2110  NE2 GLN A 274       5.199  12.781  12.570  1.00 85.69           N  
ATOM   2111  OE1 GLN A 274       7.105  13.844  13.125  1.00 85.69           O  
ATOM   2112  N   THR A 275       7.773  15.516   8.203  1.00 89.88           N  
ATOM   2113  CA  THR A 275       7.793  14.688   7.008  1.00 89.88           C  
ATOM   2114  C   THR A 275       7.742  13.203   7.379  1.00 89.88           C  
ATOM   2115  CB  THR A 275       9.039  14.961   6.156  1.00 89.88           C  
ATOM   2116  O   THR A 275       8.500  12.750   8.242  1.00 89.88           O  
ATOM   2117  CG2 THR A 275       9.055  14.094   4.902  1.00 89.88           C  
ATOM   2118  OG1 THR A 275       9.055  16.344   5.766  1.00 89.88           O  
ATOM   2119  N   VAL A 276       6.750  12.531   6.844  1.00 92.50           N  
ATOM   2120  CA  VAL A 276       6.695  11.086   6.992  1.00 92.50           C  
ATOM   2121  C   VAL A 276       7.117  10.414   5.684  1.00 92.50           C  
ATOM   2122  CB  VAL A 276       5.285  10.609   7.402  1.00 92.50           C  
ATOM   2123  O   VAL A 276       6.879  10.953   4.602  1.00 92.50           O  
ATOM   2124  CG1 VAL A 276       4.891  11.195   8.758  1.00 92.50           C  
ATOM   2125  CG2 VAL A 276       4.258  10.992   6.336  1.00 92.50           C  
ATOM   2126  N   THR A 277       7.848   9.367   5.809  1.00 95.88           N  
ATOM   2127  CA  THR A 277       8.359   8.648   4.645  1.00 95.88           C  
ATOM   2128  C   THR A 277       7.805   7.230   4.594  1.00 95.88           C  
ATOM   2129  CB  THR A 277       9.898   8.609   4.645  1.00 95.88           C  
ATOM   2130  O   THR A 277       7.840   6.512   5.594  1.00 95.88           O  
ATOM   2131  CG2 THR A 277      10.430   7.898   3.402  1.00 95.88           C  
ATOM   2132  OG1 THR A 277      10.406   9.945   4.672  1.00 95.88           O  
ATOM   2133  N   ILE A 278       7.234   6.883   3.502  1.00 97.25           N  
ATOM   2134  CA  ILE A 278       6.789   5.520   3.219  1.00 97.25           C  
ATOM   2135  C   ILE A 278       7.602   4.941   2.064  1.00 97.25           C  
ATOM   2136  CB  ILE A 278       5.281   5.477   2.887  1.00 97.25           C  
ATOM   2137  O   ILE A 278       7.770   5.590   1.027  1.00 97.25           O  
ATOM   2138  CG1 ILE A 278       4.461   6.023   4.062  1.00 97.25           C  
ATOM   2139  CG2 ILE A 278       4.848   4.051   2.531  1.00 97.25           C  
ATOM   2140  CD1 ILE A 278       3.102   6.578   3.660  1.00 97.25           C  
ATOM   2141  N   GLN A 279       8.117   3.768   2.223  1.00 97.31           N  
ATOM   2142  CA  GLN A 279       8.898   3.119   1.174  1.00 97.31           C  
ATOM   2143  C   GLN A 279       8.336   1.741   0.842  1.00 97.31           C  
ATOM   2144  CB  GLN A 279      10.367   2.996   1.593  1.00 97.31           C  
ATOM   2145  O   GLN A 279       8.109   0.923   1.737  1.00 97.31           O  
ATOM   2146  CG  GLN A 279      11.273   2.467   0.493  1.00 97.31           C  
ATOM   2147  CD  GLN A 279      12.734   2.453   0.898  1.00 97.31           C  
ATOM   2148  NE2 GLN A 279      13.508   1.533   0.323  1.00 97.31           N  
ATOM   2149  OE1 GLN A 279      13.172   3.266   1.721  1.00 97.31           O  
ATOM   2150  N   ILE A 280       8.055   1.494  -0.425  1.00 97.56           N  
ATOM   2151  CA  ILE A 280       7.656   0.182  -0.923  1.00 97.56           C  
ATOM   2152  C   ILE A 280       8.812  -0.452  -1.688  1.00 97.56           C  
ATOM   2153  CB  ILE A 280       6.406   0.276  -1.827  1.00 97.56           C  
ATOM   2154  O   ILE A 280       9.289   0.101  -2.684  1.00 97.56           O  
ATOM   2155  CG1 ILE A 280       5.266   0.982  -1.087  1.00 97.56           C  
ATOM   2156  CG2 ILE A 280       5.977  -1.116  -2.299  1.00 97.56           C  
ATOM   2157  CD1 ILE A 280       4.023   1.207  -1.937  1.00 97.56           C  
ATOM   2158  N   THR A 281       9.211  -1.593  -1.212  1.00 96.25           N  
ATOM   2159  CA  THR A 281      10.336  -2.295  -1.820  1.00 96.25           C  
ATOM   2160  C   THR A 281       9.891  -3.623  -2.420  1.00 96.25           C  
ATOM   2161  CB  THR A 281      11.461  -2.547  -0.795  1.00 96.25           C  
ATOM   2162  O   THR A 281       9.797  -4.629  -1.716  1.00 96.25           O  
ATOM   2163  CG2 THR A 281      12.703  -3.115  -1.470  1.00 96.25           C  
ATOM   2164  OG1 THR A 281      11.797  -1.311  -0.155  1.00 96.25           O  
ATOM   2165  N   PRO A 282       9.539  -3.598  -3.707  1.00 92.06           N  
ATOM   2166  CA  PRO A 282       9.148  -4.852  -4.355  1.00 92.06           C  
ATOM   2167  C   PRO A 282      10.328  -5.797  -4.574  1.00 92.06           C  
ATOM   2168  CB  PRO A 282       8.562  -4.391  -5.691  1.00 92.06           C  
ATOM   2169  O   PRO A 282      11.477  -5.422  -4.340  1.00 92.06           O  
ATOM   2170  CG  PRO A 282       9.242  -3.094  -5.980  1.00 92.06           C  
ATOM   2171  CD  PRO A 282       9.625  -2.451  -4.680  1.00 92.06           C  
ATOM   2172  N   ASN A 283      10.102  -7.070  -5.027  1.00 88.69           N  
ATOM   2173  CA  ASN A 283      11.156  -8.055  -5.262  1.00 88.69           C  
ATOM   2174  C   ASN A 283      12.000  -7.691  -6.477  1.00 88.69           C  
ATOM   2175  CB  ASN A 283      10.555  -9.453  -5.434  1.00 88.69           C  
ATOM   2176  O   ASN A 283      13.180  -8.031  -6.543  1.00 88.69           O  
ATOM   2177  CG  ASN A 283       9.719  -9.578  -6.688  1.00 88.69           C  
ATOM   2178  ND2 ASN A 283       9.391 -10.805  -7.062  1.00 88.69           N  
ATOM   2179  OD1 ASN A 283       9.367  -8.578  -7.316  1.00 88.69           O  
ATOM   2180  N   VAL A 284      11.367  -7.020  -7.461  1.00 85.75           N  
ATOM   2181  CA  VAL A 284      12.047  -6.586  -8.680  1.00 85.75           C  
ATOM   2182  C   VAL A 284      11.820  -5.094  -8.898  1.00 85.75           C  
ATOM   2183  CB  VAL A 284      11.562  -7.383  -9.914  1.00 85.75           C  
ATOM   2184  O   VAL A 284      10.711  -4.594  -8.719  1.00 85.75           O  
ATOM   2185  CG1 VAL A 284      12.242  -6.871 -11.188  1.00 85.75           C  
ATOM   2186  CG2 VAL A 284      11.836  -8.875  -9.727  1.00 85.75           C  
ATOM   2187  N   GLY A 285      12.914  -4.422  -9.281  1.00 85.38           N  
ATOM   2188  CA  GLY A 285      12.836  -2.990  -9.516  1.00 85.38           C  
ATOM   2189  C   GLY A 285      13.305  -2.162  -8.336  1.00 85.38           C  
ATOM   2190  O   GLY A 285      13.555  -2.699  -7.254  1.00 85.38           O  
ATOM   2191  N   SER A 286      13.492  -0.848  -8.523  1.00 90.00           N  
ATOM   2192  CA  SER A 286      13.891   0.069  -7.461  1.00 90.00           C  
ATOM   2193  C   SER A 286      12.719   0.407  -6.551  1.00 90.00           C  
ATOM   2194  CB  SER A 286      14.477   1.354  -8.055  1.00 90.00           C  
ATOM   2195  O   SER A 286      11.570   0.415  -6.992  1.00 90.00           O  
ATOM   2196  OG  SER A 286      15.664   1.080  -8.781  1.00 90.00           O  
ATOM   2197  N   PRO A 287      12.961   0.625  -5.266  1.00 94.12           N  
ATOM   2198  CA  PRO A 287      11.922   0.965  -4.293  1.00 94.12           C  
ATOM   2199  C   PRO A 287      11.203   2.271  -4.629  1.00 94.12           C  
ATOM   2200  CB  PRO A 287      12.695   1.090  -2.979  1.00 94.12           C  
ATOM   2201  O   PRO A 287      11.773   3.146  -5.281  1.00 94.12           O  
ATOM   2202  CG  PRO A 287      13.922   0.262  -3.178  1.00 94.12           C  
ATOM   2203  CD  PRO A 287      14.305   0.318  -4.629  1.00 94.12           C  
ATOM   2204  N   LEU A 288       9.992   2.301  -4.348  1.00 95.12           N  
ATOM   2205  CA  LEU A 288       9.250   3.557  -4.344  1.00 95.12           C  
ATOM   2206  C   LEU A 288       9.312   4.219  -2.971  1.00 95.12           C  
ATOM   2207  CB  LEU A 288       7.789   3.316  -4.738  1.00 95.12           C  
ATOM   2208  O   LEU A 288       8.969   3.602  -1.962  1.00 95.12           O  
ATOM   2209  CG  LEU A 288       6.844   4.512  -4.594  1.00 95.12           C  
ATOM   2210  CD1 LEU A 288       7.234   5.617  -5.570  1.00 95.12           C  
ATOM   2211  CD2 LEU A 288       5.398   4.078  -4.820  1.00 95.12           C  
ATOM   2212  N   THR A 289       9.836   5.496  -2.908  1.00 96.06           N  
ATOM   2213  CA  THR A 289       9.891   6.266  -1.669  1.00 96.06           C  
ATOM   2214  C   THR A 289       8.977   7.480  -1.750  1.00 96.06           C  
ATOM   2215  CB  THR A 289      11.328   6.719  -1.353  1.00 96.06           C  
ATOM   2216  O   THR A 289       9.109   8.305  -2.656  1.00 96.06           O  
ATOM   2217  CG2 THR A 289      11.383   7.504  -0.046  1.00 96.06           C  
ATOM   2218  OG1 THR A 289      12.172   5.566  -1.241  1.00 96.06           O  
ATOM   2219  N   ILE A 290       8.023   7.523  -0.851  1.00 94.19           N  
ATOM   2220  CA  ILE A 290       7.098   8.648  -0.756  1.00 94.19           C  
ATOM   2221  C   ILE A 290       7.398   9.461   0.502  1.00 94.19           C  
ATOM   2222  CB  ILE A 290       5.629   8.172  -0.747  1.00 94.19           C  
ATOM   2223  O   ILE A 290       7.293   8.945   1.619  1.00 94.19           O  
ATOM   2224  CG1 ILE A 290       5.336   7.320  -1.990  1.00 94.19           C  
ATOM   2225  CG2 ILE A 290       4.672   9.359  -0.660  1.00 94.19           C  
ATOM   2226  CD1 ILE A 290       4.043   6.520  -1.903  1.00 94.19           C  
ATOM   2227  N   SER A 291       7.828  10.688   0.311  1.00 92.75           N  
ATOM   2228  CA  SER A 291       8.039  11.625   1.414  1.00 92.75           C  
ATOM   2229  C   SER A 291       7.012  12.742   1.400  1.00 92.75           C  
ATOM   2230  CB  SER A 291       9.453  12.211   1.350  1.00 92.75           C  
ATOM   2231  O   SER A 291       6.926  13.508   0.434  1.00 92.75           O  
ATOM   2232  OG  SER A 291      10.430  11.195   1.462  1.00 92.75           O  
ATOM   2233  N   GLU A 292       6.160  12.680   2.445  1.00 89.31           N  
ATOM   2234  CA  GLU A 292       5.086  13.664   2.512  1.00 89.31           C  
ATOM   2235  C   GLU A 292       5.191  14.508   3.775  1.00 89.31           C  
ATOM   2236  CB  GLU A 292       3.719  12.977   2.451  1.00 89.31           C  
ATOM   2237  O   GLU A 292       5.363  13.977   4.875  1.00 89.31           O  
ATOM   2238  CG  GLU A 292       3.447  12.266   1.134  1.00 89.31           C  
ATOM   2239  CD  GLU A 292       3.299  13.211  -0.043  1.00 89.31           C  
ATOM   2240  OE1 GLU A 292       3.459  12.773  -1.204  1.00 89.31           O  
ATOM   2241  OE2 GLU A 292       3.021  14.406   0.197  1.00 89.31           O  
ATOM   2242  N   TYR A 293       5.176  15.836   3.473  1.00 86.56           N  
ATOM   2243  CA  TYR A 293       5.066  16.750   4.605  1.00 86.56           C  
ATOM   2244  C   TYR A 293       3.625  16.859   5.078  1.00 86.56           C  
ATOM   2245  CB  TYR A 293       5.605  18.125   4.230  1.00 86.56           C  
ATOM   2246  O   TYR A 293       2.729  17.172   4.293  1.00 86.56           O  
ATOM   2247  CG  TYR A 293       5.703  19.078   5.402  1.00 86.56           C  
ATOM   2248  CD1 TYR A 293       4.758  20.094   5.582  1.00 86.56           C  
ATOM   2249  CD2 TYR A 293       6.734  18.969   6.324  1.00 86.56           C  
ATOM   2250  CE1 TYR A 293       4.844  20.969   6.656  1.00 86.56           C  
ATOM   2251  CE2 TYR A 293       6.828  19.844   7.406  1.00 86.56           C  
ATOM   2252  OH  TYR A 293       5.969  21.703   8.625  1.00 86.56           O  
ATOM   2253  CZ  TYR A 293       5.879  20.844   7.562  1.00 86.56           C  
ATOM   2254  N   VAL A 294       3.369  16.438   6.293  1.00 81.81           N  
ATOM   2255  CA  VAL A 294       2.025  16.484   6.855  1.00 81.81           C  
ATOM   2256  C   VAL A 294       1.769  17.859   7.473  1.00 81.81           C  
ATOM   2257  CB  VAL A 294       1.815  15.375   7.914  1.00 81.81           C  
ATOM   2258  O   VAL A 294       2.455  18.250   8.414  1.00 81.81           O  
ATOM   2259  CG1 VAL A 294       0.384  15.398   8.445  1.00 81.81           C  
ATOM   2260  CG2 VAL A 294       2.145  14.000   7.320  1.00 81.81           C  
ATOM   2261  N   TYR A 295       1.024  18.672   6.555  1.00 73.75           N  
ATOM   2262  CA  TYR A 295       0.619  19.984   7.004  1.00 73.75           C  
ATOM   2263  C   TYR A 295      -0.858  20.016   7.383  1.00 73.75           C  
ATOM   2264  CB  TYR A 295       0.895  21.031   5.918  1.00 73.75           C  
ATOM   2265  O   TYR A 295      -1.660  19.266   6.812  1.00 73.75           O  
ATOM   2266  CG  TYR A 295       0.516  22.438   6.316  1.00 73.75           C  
ATOM   2267  CD1 TYR A 295      -0.640  23.047   5.820  1.00 73.75           C  
ATOM   2268  CD2 TYR A 295       1.312  23.172   7.191  1.00 73.75           C  
ATOM   2269  CE1 TYR A 295      -0.992  24.328   6.184  1.00 73.75           C  
ATOM   2270  CE2 TYR A 295       0.970  24.469   7.559  1.00 73.75           C  
ATOM   2271  OH  TYR A 295      -0.527  26.328   7.414  1.00 73.75           O  
ATOM   2272  CZ  TYR A 295      -0.183  25.047   7.051  1.00 73.75           C  
ATOM   2273  N   GLN A 296      -1.269  20.609   8.461  1.00 61.88           N  
ATOM   2274  CA  GLN A 296      -2.680  20.812   8.773  1.00 61.88           C  
ATOM   2275  C   GLN A 296      -3.266  21.953   7.957  1.00 61.88           C  
ATOM   2276  CB  GLN A 296      -2.863  21.078  10.273  1.00 61.88           C  
ATOM   2277  O   GLN A 296      -2.797  23.094   8.047  1.00 61.88           O  
ATOM   2278  CG  GLN A 296      -4.316  21.062  10.727  1.00 61.88           C  
ATOM   2279  CD  GLN A 296      -4.469  21.266  12.219  1.00 61.88           C  
ATOM   2280  NE2 GLN A 296      -5.699  21.484  12.664  1.00 61.88           N  
ATOM   2281  OE1 GLN A 296      -3.484  21.219  12.969  1.00 61.88           O  
ATOM   2282  N   PRO A 297      -4.281  21.672   7.020  1.00 54.75           N  
ATOM   2283  CA  PRO A 297      -5.000  22.891   6.652  1.00 54.75           C  
ATOM   2284  C   PRO A 297      -6.020  23.312   7.711  1.00 54.75           C  
ATOM   2285  CB  PRO A 297      -5.695  22.516   5.344  1.00 54.75           C  
ATOM   2286  O   PRO A 297      -6.441  22.500   8.531  1.00 54.75           O  
ATOM   2287  CG  PRO A 297      -5.504  21.031   5.227  1.00 54.75           C  
ATOM   2288  CD  PRO A 297      -4.574  20.594   6.316  1.00 54.75           C  
ATOM   2289  N   GLU A 298      -5.941  24.484   8.281  1.00 49.91           N  
ATOM   2290  CA  GLU A 298      -7.031  25.156   8.992  1.00 49.91           C  
ATOM   2291  C   GLU A 298      -8.391  24.703   8.461  1.00 49.91           C  
ATOM   2292  CB  GLU A 298      -6.902  26.672   8.875  1.00 49.91           C  
ATOM   2293  O   GLU A 298      -8.680  24.844   7.273  1.00 49.91           O  
ATOM   2294  CG  GLU A 298      -5.746  27.250   9.680  1.00 49.91           C  
ATOM   2295  CD  GLU A 298      -5.805  28.766   9.812  1.00 49.91           C  
ATOM   2296  OE1 GLU A 298      -4.957  29.344  10.523  1.00 49.91           O  
ATOM   2297  OE2 GLU A 298      -6.711  29.375   9.195  1.00 49.91           O  
ATOM   2298  N   GLY A 299      -8.766  23.359   8.391  1.00 49.59           N  
ATOM   2299  CA  GLY A 299     -10.094  23.062   7.891  1.00 49.59           C  
ATOM   2300  C   GLY A 299     -10.328  21.578   7.664  1.00 49.59           C  
ATOM   2301  O   GLY A 299      -9.391  20.781   7.730  1.00 49.59           O  
ATOM   2302  N   SER A 300     -11.305  20.875   8.461  1.00 40.84           N  
ATOM   2303  CA  SER A 300     -11.969  19.578   8.422  1.00 40.84           C  
ATOM   2304  C   SER A 300     -11.555  18.781   7.188  1.00 40.84           C  
ATOM   2305  CB  SER A 300     -13.484  19.750   8.445  1.00 40.84           C  
ATOM   2306  O   SER A 300     -11.633  19.281   6.062  1.00 40.84           O  
ATOM   2307  OG  SER A 300     -13.867  20.750   9.375  1.00 40.84           O  
ATOM   2308  N   VAL A 301     -10.398  18.297   6.871  1.00 40.41           N  
ATOM   2309  CA  VAL A 301     -10.281  17.391   5.730  1.00 40.41           C  
ATOM   2310  C   VAL A 301     -11.336  16.297   5.836  1.00 40.41           C  
ATOM   2311  CB  VAL A 301      -8.867  16.766   5.641  1.00 40.41           C  
ATOM   2312  O   VAL A 301     -11.438  15.617   6.863  1.00 40.41           O  
ATOM   2313  CG1 VAL A 301      -8.781  15.789   4.469  1.00 40.41           C  
ATOM   2314  CG2 VAL A 301      -7.812  17.859   5.508  1.00 40.41           C  
ATOM   2315  N   SER A 302     -12.555  16.375   5.270  1.00 32.75           N  
ATOM   2316  CA  SER A 302     -13.422  15.445   4.559  1.00 32.75           C  
ATOM   2317  C   SER A 302     -12.859  15.094   3.186  1.00 32.75           C  
ATOM   2318  CB  SER A 302     -14.828  16.031   4.406  1.00 32.75           C  
ATOM   2319  O   SER A 302     -12.555  15.984   2.387  1.00 32.75           O  
ATOM   2320  OG  SER A 302     -15.781  15.234   5.090  1.00 32.75           O  
ATOM   2321  N   VAL A 303     -11.805  14.297   2.941  1.00 31.31           N  
ATOM   2322  CA  VAL A 303     -11.969  13.805   1.579  1.00 31.31           C  
ATOM   2323  C   VAL A 303     -12.219  12.297   1.603  1.00 31.31           C  
ATOM   2324  CB  VAL A 303     -10.734  14.133   0.706  1.00 31.31           C  
ATOM   2325  O   VAL A 303     -11.383  11.539   2.104  1.00 31.31           O  
ATOM   2326  CG1 VAL A 303     -10.906  13.562  -0.702  1.00 31.31           C  
ATOM   2327  CG2 VAL A 303     -10.508  15.641   0.651  1.00 31.31           C  
ATOM   2328  N   ILE A 304     -13.500  11.828   1.783  1.00 29.98           N  
ATOM   2329  CA  ILE A 304     -14.070  10.633   1.162  1.00 29.98           C  
ATOM   2330  C   ILE A 304     -14.938  11.039  -0.029  1.00 29.98           C  
ATOM   2331  CB  ILE A 304     -14.898   9.812   2.172  1.00 29.98           C  
ATOM   2332  O   ILE A 304     -15.859  11.844   0.112  1.00 29.98           O  
ATOM   2333  CG1 ILE A 304     -14.070   9.516   3.428  1.00 29.98           C  
ATOM   2334  CG2 ILE A 304     -15.406   8.516   1.529  1.00 29.98           C  
ATOM   2335  CD1 ILE A 304     -14.781   8.625   4.441  1.00 29.98           C  
ATOM   2336  N   GLY A 305     -14.414  11.422  -1.198  1.00 35.31           N  
ATOM   2337  CA  GLY A 305     -15.172  11.078  -2.387  1.00 35.31           C  
ATOM   2338  C   GLY A 305     -14.547   9.961  -3.193  1.00 35.31           C  
ATOM   2339  O   GLY A 305     -13.633  10.195  -3.992  1.00 35.31           O  
TER    2340      GLY A 305                                                      
ENDMDL                                                                          
END                                                                             
