# Supplementary material for: Towards a molecular picture of the archaeal cell surface
Source: Nat Commun. 2024 Nov 29;15:10401. doi: 10.1038/s41467-024-53986-9 (PMC11607397; doi:10.1038/s41467-024-53986-9)
Supplement: Supplementary file 5 — Supplementary Dataset 1 [file 41467_2024_53986_MOESM5_ESM.zip › Archaellum_Homologues_2024/J5U21_01231_Saccharolobus_shibatae/log.txt]

2024-09-24 16:05:43	435 Running on GPU
2024-09-24 16:05:43	438 Found 5 citations for tools or databases
2024-09-24 16:05:43	438 Query 1/1: J5U21_01231_Saccharolobus_shibatae_8965b (length 305)
2024-09-24 16:05:44	052 Sleeping for 10s. Reason: PENDING
2024-09-24 16:05:54	646 Sleeping for 5s. Reason: RUNNING
2024-09-24 16:06:00	231 Sleeping for 6s. Reason: RUNNING
2024-09-24 16:06:08	978 Setting max_seq=512	max_extra_seq=1298
2024-09-24 16:07:03	109 alphafold2_ptm_model_1_seed_000 recycle=0 pLDDT=74.6 pTM=0.699
2024-09-24 16:07:35	072 alphafold2_ptm_model_1_seed_000 recycle=1 pLDDT=80.2 pTM=0.745 tol=1.4
2024-09-24 16:08:06	944 alphafold2_ptm_model_1_seed_000 recycle=2 pLDDT=85.6 pTM=0.781 tol=1.36
2024-09-24 16:08:38	745 alphafold2_ptm_model_1_seed_000 recycle=3 pLDDT=87.5 pTM=0.786 tol=0.479
2024-09-24 16:08:38	746 alphafold2_ptm_model_1_seed_000 took 143.0s (3 recycles)
2024-09-24 16:09:10	995 alphafold2_ptm_model_2_seed_000 recycle=0 pLDDT=77.2 pTM=0.708
2024-09-24 16:09:42	877 alphafold2_ptm_model_2_seed_000 recycle=1 pLDDT=82.1 pTM=0.757 tol=2.21
2024-09-24 16:10:14	789 alphafold2_ptm_model_2_seed_000 recycle=2 pLDDT=87.2 pTM=0.781 tol=0.601
2024-09-24 16:10:46	578 alphafold2_ptm_model_2_seed_000 recycle=3 pLDDT=87.4 pTM=0.788 tol=0.266
2024-09-24 16:10:46	579 alphafold2_ptm_model_2_seed_000 took 127.5s (3 recycles)
2024-09-24 16:11:18	704 alphafold2_ptm_model_3_seed_000 recycle=0 pLDDT=75.3 pTM=0.692
2024-09-24 16:11:50	553 alphafold2_ptm_model_3_seed_000 recycle=1 pLDDT=79.4 pTM=0.725 tol=1.72
2024-09-24 16:12:22	526 alphafold2_ptm_model_3_seed_000 recycle=2 pLDDT=80.8 pTM=0.736 tol=1.22
2024-09-24 16:12:54	469 alphafold2_ptm_model_3_seed_000 recycle=3 pLDDT=81.8 pTM=0.75 tol=1.13
2024-09-24 16:12:54	470 alphafold2_ptm_model_3_seed_000 took 127.6s (3 recycles)
2024-09-24 16:13:26	737 alphafold2_ptm_model_4_seed_000 recycle=0 pLDDT=76.8 pTM=0.713
2024-09-24 16:13:58	556 alphafold2_ptm_model_4_seed_000 recycle=1 pLDDT=81.1 pTM=0.754 tol=1.58
2024-09-24 16:14:30	404 alphafold2_ptm_model_4_seed_000 recycle=2 pLDDT=82.9 pTM=0.764 tol=1.05
2024-09-24 16:15:02	323 alphafold2_ptm_model_4_seed_000 recycle=3 pLDDT=87.6 pTM=0.79 tol=0.717
2024-09-24 16:15:02	324 alphafold2_ptm_model_4_seed_000 took 127.5s (3 recycles)
2024-09-24 16:15:34	496 alphafold2_ptm_model_5_seed_000 recycle=0 pLDDT=75.8 pTM=0.71
2024-09-24 16:16:06	414 alphafold2_ptm_model_5_seed_000 recycle=1 pLDDT=83.4 pTM=0.776 tol=1.39
2024-09-24 16:16:38	260 alphafold2_ptm_model_5_seed_000 recycle=2 pLDDT=88.3 pTM=0.802 tol=0.74
2024-09-24 16:17:10	151 alphafold2_ptm_model_5_seed_000 recycle=3 pLDDT=89.2 pTM=0.81 tol=0.356
2024-09-24 16:17:10	152 alphafold2_ptm_model_5_seed_000 took 127.5s (3 recycles)
2024-09-24 16:17:10	473 reranking models by 'plddt' metric
2024-09-24 16:17:10	474 rank_001_alphafold2_ptm_model_5_seed_000 pLDDT=89.2 pTM=0.81
2024-09-24 16:17:10	475 rank_002_alphafold2_ptm_model_4_seed_000 pLDDT=87.6 pTM=0.79
2024-09-24 16:17:10	475 rank_003_alphafold2_ptm_model_1_seed_000 pLDDT=87.5 pTM=0.786
2024-09-24 16:17:10	476 rank_004_alphafold2_ptm_model_2_seed_000 pLDDT=87.4 pTM=0.788
2024-09-24 16:17:10	477 rank_005_alphafold2_ptm_model_3_seed_000 pLDDT=81.8 pTM=0.75
2024-09-24 16:17:12	168 Done
