# Supplementary material for: Towards a molecular picture of the archaeal cell surface
Source: Nat Commun. 2024 Nov 29;15:10401. doi: 10.1038/s41467-024-53986-9 (PMC11607397; doi:10.1038/s41467-024-53986-9)
Supplement: Supplementary file 5 — Supplementary Dataset 1 [file 41467_2024_53986_MOESM5_ESM.zip › Archaellum_Homologues_2024/MsedA_1348_Metallosphaera/MsedA_1348_Metallosphaera_ad736_env/bfd.mgnify30.metaeuk30.smag30.a3m]

>101
MGKIRGLVQKYNKLVRRRGLAGLDTAIILIAFIITASVLAFVAINMGLFVTQKAKTTINKGEETASTALTVSSSVLYAVNYPSNTKSYWIYFTVSPTSGVSSVELDPATTGLSFIATEEGITLSNIYKYTLLTDTHLTPVSASGYSLTLESNLTSGGNTYYYFSSPYLALLALNQSLSKVSGHSPIYINYTSFSSTNPEPSWLKNDNNFTFTLTIAGQKVLYYVFINQTFAFSYPVAGDPLVGSAIAPAGSTVGFMILFGPNLGQHVFEYQTINIQITPNIGSPLTLSEYIYQPEGTVTAIG
>A4YGD6	391	1.00	1.306E-118	0	301	302	0	301	302
MGKIRGLVQKYNKLVRRRGLAGLDTAIILIAFIITASVLAFVAINMGLFVTQKAKTTINKGEETASTALTVSSSVLYAVNYPSNTKSYWIYFTVSPTSGVSSVELDPATTGLSFIATEEGITLSNIYKYTLLTDTHLTPVSASGYSLTLESNLTSGGNTYYYFSSPYLALLALNQSLSKVSGHSPIYINYTSFSSTNPEPSWLKNDNNFTFTLTIAGQKVLYYVFINQTFAFSYPVAGDPLVGSAIAPAGSTVGFMILFGPNLGQHVFEYQTINIQITPNIGSPLTLSEYIYQPEGTVTAIG
>8450|scaffold15450_1|-47|01	360	0.686	5.962E-108	4	301	302	10	312	313
----KKMLKEYNKKVKRKGLAGLDTAIILIAFIITASVLAYVAINMGLFVTQKAKSTINKGEETASTALTLSGSVLYAVNYPSNTQSYWIYFTVSPSSGVSSVELSPSTTAISFTASAEGISYSNIYEYTLLTVSPSELanqVYANGQYLDLVNQQTNAGQTYVYYPNPYYALLALNYTLSKIdkVSPSPLYITTTTPSSATQTYPFLAHDNMFTFTLNISGTLVTYYAFVNQTFAFTYPVAGDPLIGSAIAPAGSVIGVMILFGPDLGSHVFQYQTITIQITPNIGSPLTISEYVYQPEGSVSVIG
>H2C431	340	0.805	5.520E-101	0	301	302	0	303	304
MGKLKKVVQSYNRLVRRKGLAGLDTAIILIAFIITASVLAFVAINMGLFVTQKAKTTINKGEETASTALTVSSSVLYAVNYPTNSKSYWIYFTVSPTSGVSSVELDPATTGLSFVATQEGLTLSNIYKYTLLTVPnPGTLYStVSGSYLTLQNNVSSGGNTYVYYPNPYYALLALNETLGKNMKNSPIYINYTAYTVQSPEPVWLKHDNNFTFTLTINGNTVKYYVFVNQTFAFSFPVAGDPLVGSAIAPAGSTIGFMILFGPNVGSHIFEYQTINIQITPNIGSPLTLSEYIYQPEGSVTSIG
>D0KUW1	337	0.691	4.988E-100	1	301	302	3	309	310
-KKMLKMLKEYNKKVKRKGLAGLDTAIILIAFIITASVLAYVAINMGLFVTQKAKSTINKGEETASTALTLSGSVLYAVNYPLNTRSYWIYFTVSPSSGVSSVELSPTTTAISFTASAEGVTYSNIYKYTLLTVSPSElanVVYANGQYLDLVNQQTSAGQTYVYYPNPYYALLALNYTLynyyLSTKTPSPIFIN-SSILSLSSLPSWLKNDNSFTFTLNISGKLVTYYVFVNQTFAFTYPVAGDPLIGSAIAPAGSVIGVILLFGPDLGSHVFQYQTITIQITPNIGSPLTISEYIYQPEGSVSVIG
>A0A1C8ZU76	318	0.655	2.444E-93	2	301	302	1	305	306
--GFKKVIKEYNKKMKRKGLAGLDTAIILIAFIITASVLAYVAINMGLFVTQKAKSTIDKGEETASTALTLSGSVLYAVNYPSNSRSYWIYFTVSPSSGVSSVELSPATTAISFTASALGVAYSNIYKYTLLTVSPsevNGVVYAAPQYLSLADQESSGGQTYVYYPNPYYALLALNYSlyqmvLSKQIKYSPLYITTT---KSTSTQTWLTSDNVFQFTLNISGTLEIFYAYVNQTFAFTYPVAGDPLIGSAIAPAGSVIGVMILFGPDLGSHVFQYQTITIQISPNIGSPLTLSEYVYQPEGNVTVIG
>Q4J9K5	276	0.605	5.149E-79	10	301	302	2	303	304
----------YMKRRKTRGLAGLDTAIILIAFIITAAVLAYVAVNMGLFVTQKAKTTINKGEETASTALSLSGNVLYAVNYPTNTKSYWMYFTVSPSSGVSSVDLSPSTTAISFTAASRGVSLSNIYQFSLLSVLPsqvnNKVQVKLGTSiinLTLAFSSNSAGQTYVYYSDPNYALLALNYTLGQEVKGgqltsSPLYI--ISNTSIVASKPWLKNDNVFTFNISVNGTEVEYYAYVNKTFAFTYPVSGFPLAGSDIAPAGSVIGVMILFGPGEATNVFQYETVTIQITPNIGSPLTISQYIYQPDGKVTVIG
>Laugrefbdmm110sn_1035136.scaffolds.fasta_scaffold254650_1	262	0.593	5.672E-74	8	301	302	15	290	291
--------RSVRSKKRKRGLAGLDTAIIMIAFIITASVLAYVAINMGLFVTQKAKTTIDQGEKTASTALTLSGAVLYAVNYPQNTKSYWIYFPVSPSAGVSSVDMSPQTTAISFIASTEGISLSNIYNASLLGITnPSALKYAN-------VSVAPSGQTYYSYSSPYAALLALNATKAL----NKIFIVETS----NTAPTGFSTANEFSF----SYGGTTYYAFVKSTFAFTYPIAGDPLVGSNIAPAGSTVGVMILFGSDIGSHVFQYETITMQITPNVGSPLTISQYIYQPSGNVSVIG
>SoiMetStandDraft_5_1073268.scaffolds.fasta_scaffold4838306_1	257	0.593	2.445E-72	3	301	302	0	291	292
---MKSLITRYNQKVKRRGLAGLDTAIILIAFIITASVLAYVAINMGLFVTQKAKTTISKGEETASTALTLSSSVLYAVNYPLNSLSYWIYFTVSPSSGISSVELSPQTTAISFTAASSGISLSNIYISTLLNVTSVQPAFYNGYYTAYLLTSskSPNGQTYYYYANPYAAVLAlaeqPGSSSYLVVSPNP---STGATVTAPSAPH---------NTFTFQYGGVTYTAYILQTFAFTFPVAGDPLVGSAIAPAGSTIGVMILFGPN-ADQVYQYQTITIQITPNIGSPLTISQYVYQPQGNVSVIG
>18_taG_2_1085343.scaffolds.fasta_scaffold356379_1	251	0.598	3.689E-70	8	301	302	7	288	289
--------KAYNRKMRRRGLAGLDTAIILIAFIITASVLAYVAVNMGLFVTQKAKSTITKGEETASTALTLSGSVLYSVNYPTDTQSYWIYFPVSPSSGVSSVELSPATTAISFTASSSGIQLSNIYALSLLAYASN--SNLNSHNYTTVSNDTSGGQTYYYFSSPYAALVA-IYNLNQTGTMPSAWNNYLEVSTAKPTV-----GSYFSFLY----QGTTFYVKVLRTFAFTFPIAGFSLAGSYVAPAGSTIGVMVLFGPHVGSNVFQYQTVTVQITPNIGSPLTVSEYVYQPEGNVTIIG
>SRR5579875_411247	241	0.573	9.324E-67	11	301	302	6	275	276
-----------RGKKRKKGLAGLDTAIILIAFIITASVLAYVAVSMGIFVTQKAKTTINKGEETASTALSITGNILYASNYPTDTYSYWIYFPVSPSSGVSSVQLSPSTTAISFEASAEGIVLTNIYNYTLLTVTSN-PY---------LLQQTSGNQVYYYYPSVYAAFLAL-----QSVVPKNIFsvASTTTPSSCTSSSS----ANEFTFTY----QGTTYCATVSQDFAFTFPVAGDALVGSAIAPAGSTVGVVVLFGPSTGHNVFQYQTLTIAITPNIGSPLTVSQYVYQPDGSVSVIG
>MGYP000359651693	139	0.305	1.019E-31	15	157	302	28	168	194
---------------DQRGITGLETAIVLIAFVVVASVFAFAVLNTGLLSSEKSKEAALGGLEETSATLSIRGNVIAAANSG-KTAIDTLKFNLTPAsTSSESVDLSTTGTVVTYLDENQGINCQNPQAFDSVPDTAECSWSAA--WLIGSGDIVDTGE------------------------------------------------------------------------------------------------------------------------------------------------
>7816|Ga0208057_1023998_1|+3|10	138	0.277	1.888E-31	4	157	302	30	181	232
----RPLGRAAELQANQKGITGLETAIELIAFVVVASVFAFAVLSTGLLSSEKSKETVLGGLEETSSTISVRGSVIGDSNS-AKTFIDTVKFTLSSAAQAsDAVDLSTTGVVVTYLDNNQAINCENPQSFDVDPDT--AECSWSTSWIIGSGDLVDPGE------------------------------------------------------------------------------------------------------------------------------------------------
>MGYP000406793387	138	0.291	2.570E-31	15	157	302	174	314	317
---------------DQRGITGLETAIVLIAFVVVASVFAFAVLNTGFLSSEKSKEAALGGLEETSATLSIRGNVIAAANSG-KTAIDTLKFNLTPAsTSSESVDLSTTGSVITYLDDFQGINCQNPQSFDGDPDT--AECSWSSEWLIGSGEIVDPGE------------------------------------------------------------------------------------------------------------------------------------------------
>MGYP000262344517	136	0.309	6.479E-31	11	120	302	9	117	161
-----------SRVNEERGITGLETAIVLIAFVVVSSVFAFAALSTGLFSSDQAKETIRAGLSEARGTLELRGAVIA-EDTDTDGDIDKVYFQVSNAAGGEPIDLTQGKTIIRYSDSSQSV-------------------------------------------------------------------------------------------------------------------------------------------------------------------------------------
>MGYP001409765154	136	0.305	1.200E-30	15	157	302	16	156	235
---------------DQRGITGLETAIVLIAFVVVASVFAFAVLNVGLLSSQKSEQAALGGLEETSATLSIRGDVIASAN-AGKTAIDTVRFNLAPAsTSSESVDLSTAGTVVTYLDENQGINCENPQSFDGDVDTP--ECSWSTDWLIGSGDIVDSGE------------------------------------------------------------------------------------------------------------------------------------------------
>3282|scaffold27404_3|+539|00	134	0.291	4.112E-30	15	157	302	16	156	235
---------------DQRGITGLETAIVLIAFVVVASVFAFAVLNVGLLSSQKSEQAALGGLEETSATLSIRGDVIASAN-AGKTAIDTVRFNLAAAsTSSESVDLSTTGTVVTYLDENQGINCENPQSFDGDVDTP--ECSWSTDWLIGSGDIVDSGE------------------------------------------------------------------------------------------------------------------------------------------------
>UniRef100_A0A3C0EBB1	132	0.312	1.916E-29	13	122	302	21	132	164
-------------WSDQRGITGLETAIVLIAFVVVSSVFAFAALSTGLFSSDKAKETHAAGLSEARGTLELKGSVVAKvsGTTGASGVVTSIEFQLSNAAAGEAIDMTPGNTVIKYGDKNQTLTL-----------------------------------------------------------------------------------------------------------------------------------------------------------------------------------
>MGYP000639756692	132	0.307	1.916E-29	2	118	302	5	121	191
--GAKLLHRLRSLLPGQQGITGLETAIVLIAFVVVSSVFAFAALSTGLFSADKAKDTIQAGLAETRGSMELKGSVVLTATIGTSGVVSQIAFQVSNAAGGEAIDLTPGKTLIKYTDELQ---------------------------------------------------------------------------------------------------------------------------------------------------------------------------------------
>MGYP000120790096	132	0.324	2.606E-29	12	118	302	8	115	137
------------PWTEQRGITGLETAIVLIAFVVVSSVFAFAALSTGLFSSDKAKETIQAGLAETRGSMELKGSVVLTATTAGTGAtVSKIAFQVSNAAGGEAIDLTPGKTIIKYNDDTQ---------------------------------------------------------------------------------------------------------------------------------------------------------------------------------------
>MGYP000241663602	132	0.309	2.606E-29	15	122	302	20	129	207
---------------DQRGITGLETAIVLIAFVVVSSVFAFAALSTGLFSSDKAKETHTAGLAEARGTLELKGSVVAKvsGTTGATSVVTSIEFQISNAAAGEAVDMTPGNTIIKYSDKTQTVNM-----------------------------------------------------------------------------------------------------------------------------------------------------------------------------------
>MGYP000601418503	131	0.294	3.544E-29	6	122	302	14	132	210
------LDSTPKLASDQRGITGLETAIVLIAFVVVSSVFAFAALSTGLFSSDKAKETHTAGLAEARGTLELEGSVVAKvsGTTGATGVVTSIEFQISNAAAGEAIDMTPGNTIIKYSDKTQTVNL-----------------------------------------------------------------------------------------------------------------------------------------------------------------------------------
>MGYP001196350717	130	0.312	6.556E-29	13	122	302	21	132	179
-------------WSDQRGTTGLETAIVLIAFVVVSSVFAFAALSTGLFSSDKAKETHAAGLSEARGTLELKGSVVAKvsGTTGASGVVTSIEFQLSNAAAGEAIDMTPGNTVIKYGDKNQTLTL-----------------------------------------------------------------------------------------------------------------------------------------------------------------------------------
>MGYP001356296317	130	0.308	6.556E-29	15	149	302	16	148	193
---------------DQRGIIGLETAIVLIAFVVVASVFAFAVLNTGLLSSQKSEQAALGGLEETSATLSIRGDVIASAN-AGKTSIDTVRFNLAPAsTSSESVDLSTTGTVVTYLDENQGINCENPQSFDGDADTP--ECSWSISWLIGW--------------------------------------------------------------------------------------------------------------------------------------------------------
>MGYP000117845220	130	0.327	6.556E-29	14	118	302	30	136	216
--------------RDQRGITGLETAIVLIAFVVVSSVFAFAALSTGLFSSDKAKETIQAGLAETRGSMELKGSVIleADGTSTATSVATSIAFQVANAAGGNSIDLTPGKTLIKYTDQTQ---------------------------------------------------------------------------------------------------------------------------------------------------------------------------------------
>MGYP000627986226	130	0.291	8.915E-29	15	157	302	14	154	158
---------------DQRGIPGLETAIVLIAFVVVASVFAFAVLSTGLLSSEKSKETVLGGLEETSSTISVRGSVIGDSNT-AKTFIDTVKFTLSSAAQAsDTVDLSTTGVVVTYLDQDQAINCENPQSFDGDADT--AECSWSTSWVIGSGDLVDRAN------------------------------------------------------------------------------------------------------------------------------------------------
>MGYP000285046978	129	0.300	1.649E-28	14	125	302	16	127	138
--------------RDQRGITGLETAIVLIAFVVVASVFAFAVLSTGLLSSEKSKETVLGGLEETSSTLSIRGDIIGTANTP-KDALDSIKFTLSSATQAsEAVDLSTTGVVVTYLDANHALNCDNP--------------------------------------------------------------------------------------------------------------------------------------------------------------------------------
>MGYP001281108238	129	0.298	2.242E-28	11	122	302	14	127	146
-----------NSWSDQRGITGLETAIVLIAFVVVSSVFAFAALSTGLFSSDKAKETHAAGLSEARGTLELKGSVVAKvsGTTGASGVVTSIEFHISNAAAGEAIDMTLGNTVIKYSDNSQSVTM-----------------------------------------------------------------------------------------------------------------------------------------------------------------------------------
>SRR5271165_6950301	129	0.434	2.242E-28	120	301	302	4	162	163
------------------------------------------------------------------------------------------------------------------------VTLSNMYNYTLLTSTT----------GANILEQKSGGENYFFYSSPYAALIDLNKT-----------VADTAVFQVTASGGHCTTSSASEFNFTYSGT--SYNGCVAKDVAFTFPVAGDPLVGSSIAPAGSVVGVMLLFGPSTGKNVFQYQNIQVEITPNIGSSLALSLYVYQPDGTVTSIG
>tagenome__1003787_1003787.scaffolds.fasta_scaffold10201407_2	129	0.286	2.242E-28	11	118	302	7	121	197
-----------NLRRDERGITGLETAIILIAFVVVASVFAYTVLSAGIFSSQKGQEAVYAGLSEARATMEIKGSMFAWGNTSGNTsTVDAVSFTLTNAMKGQAIDLTPNAggnesvTVISYTDKNQ---------------------------------------------------------------------------------------------------------------------------------------------------------------------------------------
>MGYP001460693809	129	0.291	2.242E-28	4	118	302	40	159	201
----RIMSRSFSRakllCRGQQGITGLETAIVLIAFVVVSSVFAFAALSTGLFSSDKAKETIQAGLAETRGSMELKGSVIVLAETfGTTAAATSIAFQVANAAGGESIDLTPGKTLIKYTDSTQ---------------------------------------------------------------------------------------------------------------------------------------------------------------------------------------
>MGYP000050031357	128	0.300	4.144E-28	7	118	302	45	157	251
-------DRLRALIPDQRGITGLETAIVLIAFVVVSSVFAFAALSTGLFSSDKAKETIQAGLAETRGSMELKGSVVLTSPSSGTAAiISQIAFQVANAAGGNAIDLTPGKTLIKYTDQTQ---------------------------------------------------------------------------------------------------------------------------------------------------------------------------------------
>MGYP001069209287	128	0.327	5.633E-28	14	118	302	30	136	176
--------------RDQRGITGLKTAIVLIAFVVVSSVFAFAALSTGLFSSDKAKETIQAGLAETRGSMELKGSVIleADGTSTATSVATSIAFQVANAAGGNSIDLTPGKTLIKYTDQTQ---------------------------------------------------------------------------------------------------------------------------------------------------------------------------------------
>MGYP000468752399	127	0.294	7.658E-28	6	122	302	69	187	265
------LDQTPKLASDQRGITGLETAIVLIAFVVVSSVFAFAAVSTGLFFSDKAKETHTAGLAESRGTLELKGSVVAKvsGTTGATSVVTSIEFQISNAAAGEAVDMTPGNTIIKYSDKTQTVNM-----------------------------------------------------------------------------------------------------------------------------------------------------------------------------------
>A0A2E8F396	126	0.297	1.415E-27	5	122	302	32	152	230
-----NLFKGSRRFgRVERGITGLETAIVLIASVVVSFVFPFAALSTGLFSSDKAKETISAGLAEARGPLELKGSVVAKvsGSTGSSGVVTTIEFQVSNAAAGESIDMTPGNTVIKYSDNTQTVTM-----------------------------------------------------------------------------------------------------------------------------------------------------------------------------------
>UniRef100_A0A2E8F396	126	0.297	1.415E-27	5	122	302	32	152	230
-----NLFKGSRRFgRVERGITGLETAIVLIASVVVSFVFPFAALSTGLFSSDKAKETISAGLAEARGPLELKGSVVAKvsGSTGSSGVVTTIEFQVSNAAAGESIDMTPGNTVIKYSDNTQTVTM-----------------------------------------------------------------------------------------------------------------------------------------------------------------------------------
>MGYP000734141722	126	0.290	1.923E-27	13	128	302	11	127	199
-------------WTDQRGITGLETAIVLIAFVVVSSVFAFSVLSTGLFSSDKAKETIAAGLEGKRSTLEMKGSIVLTAsTTGASGVVSQIEFQVGMAAAGDQADLTPGHTIIRYSDNNQVRNFTNSTEF-----------------------------------------------------------------------------------------------------------------------------------------------------------------------------
>SRR5579862_4709114	126	0.447	2.614E-27	159	301	302	0	127	128
---------------------------------------------------------------------------------------------------------------------------------------------------------------YYFYQSPYAALLDLNGTASSSV-----------FQVHQTAGNCFAKANNFSF----SYGGIQYTGCVGSDFAYTFPISGDPLVGSSIAPAGSVIGVMVLFGPDTGSKVFQYQSIQVEITPNIGSSLAVTEYVYQPDGTVTTIG
>MGYP000529780810	126	0.242	2.614E-27	6	118	302	0	131	154
------MFRTVTRESSQRGITGLETAIILIAFVVVASVFAFTVLSTGIFASERSKETVYAGIQKTKSSLEPRGAVVAyKADRGGTNTIYKVSFIVSNAVAGEPIDLTPPytsdgsgtdpdissgaeyKTIVSYNDQNQ---------------------------------------------------------------------------------------------------------------------------------------------------------------------------------------
>Dee2metaT_32_FD_contig_31_4301222_length_541_multi_4_in_0_out_0_1	126	0.274	2.614E-27	11	120	302	6	115	189
-----------NLWRHQEGITGLETAIILIAFVVVASVFAYTVLSAGIFSSERGKEAVHAGLKQARGSLEMVGGVIAXATS---THVERVRFTVSNVLGGEPVDFTPppnNVVVIDYVDARQHV-------------------------------------------------------------------------------------------------------------------------------------------------------------------------------------
>MGYP001037356738	126	0.281	2.614E-27	15	122	302	23	132	210
---------------DQRGITGLETAIVLIAFVVVSSVFAFAALSAGLFSSDKANETHTAGLAEARGTLELKGSVVAKvsGTTGATGVVTSIEFLISNAAAGEAIDMTPGNSIIKYSDKTQTVNM-----------------------------------------------------------------------------------------------------------------------------------------------------------------------------------
>SRR5581483_846462	126	0.307	2.614E-27	2	137	302	70	205	222
--PVRTLRKLLGRVHDERGITGLETAIILIAFVVVAAVFAFVVLSTGLFSSERGKEAVYAGLAKTRGTMELSSGVVANSN---GTNVTTVEFDMTLAAGGDSVNLDPtatsNRTVISYIDSSQVIN-DVVYTVTPISGNANT--------------------------------------------------------------------------------------------------------------------------------------------------------------------
>SRR4030042_1422809	126	0.286	2.614E-27	14	128	302	40	160	226
--------------RDERGITGLETAIILIAFVVVASVFAYTVLSAGIFSSQKGQEAIHAGLEEARASMEIKGSVFADGNT-TNEEATAIVFTLTNALKGQKIDLSPNptgnethVTIISYTDANQHVEDITWDVG-----------------------------------------------------------------------------------------------------------------------------------------------------------------------------
>MGYP000891438014	126	0.277	2.614E-27	4	157	302	44	195	246
----RFLRRHVTFLQNQQGITGLETAIVVIAFVVVASVFAFVLVNTWLLSSYKSKEATLGGLEETSVTLSIRGEVIAVANN-AKTSVDTLKFTIAAAsPASETVDLSTTGTAITYLDENQGINCENPQSFDGDADT--AECSWSSSWLIGSGDIVDPGE------------------------------------------------------------------------------------------------------------------------------------------------
>MGYP001212034954	125	0.280	4.828E-27	6	118	302	0	131	185
------MLKKLDRHSSERGITGLETAIILIAFVVVASVFAFTVLSTGIFASERSKETVFAGLEEAKSSIEPRGSVIAyKGKVGSTETLYKVVFVVSNAVSGEAVDMTPPytangadtdpdivsnaeyKTVISYIDVNQ---------------------------------------------------------------------------------------------------------------------------------------------------------------------------------------
>GraSoiStandDraft_16_1057320.scaffolds.fasta_scaffold10839190_1	124	0.320	6.561E-27	14	118	302	0	105	193
--------------RDQRGITDLETAIVLIAFVVVSSVFAFAALSTGLFSSDKAKETILVGLAETQGSMELKGSVILTsSTTGTSGVVSDIAFQVASAAGGGSIDLTPGKTLIKYTDSTQ---------------------------------------------------------------------------------------------------------------------------------------------------------------------------------------
>tagenome__1003787_1003787.scaffolds.fasta_scaffold11347182_1	124	0.260	6.561E-27	14	120	302	10	124	198
--------------RDERGITGLETAIILIAFVVVASVFAYTVLSAGIFSSQKGQEAVYAGLAQTRATMEIKGDVFAHAtGTPGNMTVGNVSFTLTNAMKGQAIDLTPNplggntsVTVISYTDKNQHV-------------------------------------------------------------------------------------------------------------------------------------------------------------------------------------
>MGYP001164130456	124	0.287	1.211E-26	4	134	302	6	136	161
----RLLRRTVTLLQNQQGITGFETAIVLIAFVVVASVFAFAVLNVGLLSSEKSKEATLGSLEETSATLSLRGQVIAVANTG-KTSVDTVKFTIAPAsTASETVDLSTTGTAITYLDENQGINCETPQSFDGDADT-----------------------------------------------------------------------------------------------------------------------------------------------------------------------
>MGYP001273804649	124	0.274	1.211E-26	11	121	302	5	135	232
-----------NPSADQHGITGLETAIILIAFVVVASVFAFTVLSTGIFASERSKETVFAGIEEAQSSIEPRGSVVAYKATlpDSTSTVFKVTFVVSNAIAGEPVDLTPDYtsndsgtdpdasagaesvTIVSYSDKNQHIN------------------------------------------------------------------------------------------------------------------------------------------------------------------------------------
>MGYP000447429929	123	0.260	1.646E-26	5	120	302	21	158	159
-----LMFKTSRGQDNgQRGITGLETAIILIAFVVVASVFAFTVLSTGIFASERSKETVFAGLDEVRSSLEPRGSVIaykGRYTSGNTDSIYKVVFTVSNAVQGESINLTPPynvggsgddpdlisgaqyRTIISYTDENQYI-------------------------------------------------------------------------------------------------------------------------------------------------------------------------------------
>MGYP001238115336	123	0.279	2.236E-26	15	124	302	14	123	146
---------------DQKGITGLETAIVLIAFVVVASVFAFAVLSTGLLSSGESKETVLGGLEETSSTLSVRGDIIGDAN-AGKTAIDTVKFTLTSAAQaAEAVDLSSTGVVITYLDEDQALNCTN---------------------------------------------------------------------------------------------------------------------------------------------------------------------------------
>GraSoiStandDraft_5_1057265.scaffolds.fasta_scaffold438832_1	123	0.290	2.236E-26	13	128	302	11	127	163
-------------WTDQRGITGLETAIVLIAFVVVSSVFAFSVLSTGLFSSDKAKETIAAGLEGKRSTLEMKGSIVLTASTTvASGVVSQIEFQVGMVAAGDHADLTPGHTIIRYSDNNQVRNFTNSTEF-----------------------------------------------------------------------------------------------------------------------------------------------------------------------------
>MGYP001396401182	123	0.267	2.236E-26	6	118	302	0	113	190
------LKRMHRMLREEQGITALETAIILIAFVVVASVFAFTILSAGTFSTERGKEAIYAGLSEVRGSMEVRGSVVAQGDPG--NVITQVQFTLANVAGGEPVDLTSGadrKVSIDYRDSTQ---------------------------------------------------------------------------------------------------------------------------------------------------------------------------------------
>MGYP000277023217	123	0.306	2.236E-26	15	196	302	3	203	211
---------------RRKGVVGIESAIVLIAFVIVAAALAFVVLNMGFFTTQRSKQVISSGLGEASSALEIDGSIVAHVDT-SAKNITYIVIPVKLASGQHEVDLTPGKTTIAYWSPNKGIALTDIYNATLETGTYTDPsqvasemspdenntVLANIAWVTNINNDkvLDPGEKVFVVIKFYQSVQPKNYdTIKVEIRPpigAPLTIERTVPASLN---------------------------------------------------------------------------------------------------------
>MGYP000951458511	123	0.330	3.038E-26	11	109	302	8	110	153
-----------NEIRHQHGITGLETAIILIAFVVVASVFAFTVLSTGMFASERSKETVYSGLEEAKSSLEPRGSVIAFkgraGTTVADDTIYKIKFVLSNAIAGEPIDLTPPYT------------------------------------------------------------------------------------------------------------------------------------------------------------------------------------------------
>YNPMSStandDraft_2_1061718.scaffolds.fasta_scaffold409799_1	123	0.269	3.038E-26	14	120	302	10	124	198
--------------RDERGITGLETAIILIAFVVVASVFAYTVLSAGIFSSQKGQEAVYSGLAETRATMEVKGSMFAYGNgTAGNMTVGNVSFTLTNAMKGQAIDLSPNptgndthVTIISYTDKNQHV-------------------------------------------------------------------------------------------------------------------------------------------------------------------------------------
>ABMV01.1.fsa_nt_gi|175950141|gb|ABMV01099793.1|_1	123	0.272	3.038E-26	6	118	302	0	131	235
------MIRTIDGGTSERGITGLETAIILIAFVVVASVFAFTALSTGLFASERSKETVYAGLQEAKSSLEPRGaTVAYKADRGGTDTIYKLSFVVTNAVDGEPVDLTPPytadgsatdpdisigaeyKTIISYSDINQ---------------------------------------------------------------------------------------------------------------------------------------------------------------------------------------
>16226|scaffold383796_1|+2|10	123	0.272	3.038E-26	16	118	302	56	180	286
----------------QRGITGLETAIILIAFVVVASVFSFTVLSTGVFASERSKETVYAGLEEAKSSLEPKGSVIAFkgraGTTSADDSIYKISFVLGNAIAGEPVDLTPPytsddsgsdpdisigseyKTVISYLDKSQ---------------------------------------------------------------------------------------------------------------------------------------------------------------------------------------
>MGYP000341914833	122	0.265	4.127E-26	16	121	302	11	138	149
----------------EKGITGLETAIILIAFVVVASVFAFTVLSTGIFASERSKETVYAGLEEAKSSIEPRGSVIAfkgrIENSSTTDTIYKLSFVVANAIAGEPVDLTPPyvqgndgtdpdivsnaeyKTVISYTDKNQYLA------------------------------------------------------------------------------------------------------------------------------------------------------------------------------------
>SRR5258708_9743811	122	0.304	4.127E-26	2	121	302	50	172	186
--KLRNFMRRLN--KDERGITGLETAIILIAFVVVATVFAFIVLTTGIFSAERGKETVYAGLQKARGTMEVRGGIVVKSTGcPSSCAVDSISFQVSPAAGGDAIPLDPsattNRTVIAYRDPTTANN------------------------------------------------------------------------------------------------------------------------------------------------------------------------------------
>SRR3990172_2160550	122	0.281	4.127E-26	3	133	302	6	136	199
---MKRLLKFARPAAEERGITGLETAIVLIAFVVVAAVFAFVVLSTGLFSSERGKETVYAGLAKTRGSMELTGGVIASSNT---TQLTAITFDLTLAAGGDQVNLNPsdttNRTVISYSDTSNKVN-DVVYTTTVITG------------------------------------------------------------------------------------------------------------------------------------------------------------------------
>MGYP000843571154	122	0.265	5.606E-26	15	138	302	11	141	156
---------------DQKGITGLETAIILIAFVVVASVFAYTVLSAGIFSSEKGKEAVYAGLDQARSSMTLKGSVVAMGDV-AENELTSVVFTVANALDGEAIDLTPPAggknvTVISCFDNNQRmedIDWTTVKLGDSDEDDLLEP-------------------------------------------------------------------------------------------------------------------------------------------------------------------
>MGYP000261659751	122	0.265	5.606E-26	9	118	302	4	135	193
---------KYDAPKNEKGITGLETAIILIAFVVVASVFAFTVLSTGIFASERSKETVFSGLEEAKSSIEPRGSIIAykgrVDTTSATDAIYKVVFVVSNAVAGEPVDLTPPydidgsgtdpdivsgaeyKTVVSYTDSNQ---------------------------------------------------------------------------------------------------------------------------------------------------------------------------------------
>2344|scaffold_6918_c1_1|+368|00	122	0.242	5.606E-26	6	118	302	0	131	273
------MFRTGKRETPQQGITGLETAIILIAFVVVASVFAFTVLSTGVFASERSKETIFAGIQETKSSLEPRGAVVAyKADRGGTDTIYKVSFIVSNAVDGEAVDLTPPytadgtatdpdissgaeyRTVIAYNDQNQ---------------------------------------------------------------------------------------------------------------------------------------------------------------------------------------
>MGYP001223598293	122	0.242	5.606E-26	6	118	302	0	131	273
------MFRTGKRETPQQGITGLETAIILIAFVVVASVFAFTVLSTGVFASERSKETIFAGIQETKSSLEPRGAVVAyKADRGGTDTIYKVSFIVSNAVDGEAVDLTPPytadgtatdpdissgaeyRTVIAYNDQNQ---------------------------------------------------------------------------------------------------------------------------------------------------------------------------------------
>MGYP000022804170	121	0.296	7.615E-26	14	121	302	9	136	241
--------------KSEKGITGLETAIILIAFVVVASVFAFTVLSTGIFASERSKETVFSGLEEAKSSIEPRGSVIAYKGniSGSNDTIYKVSFVVSNAVAGEPVDLTPPytaggsgsdpdivasaeyKTVVSFIDGNQYLN------------------------------------------------------------------------------------------------------------------------------------------------------------------------------------
>MGYP001146645578	121	0.255	7.615E-26	9	164	302	0	165	249
---------MFNNSHDrdeaQRGITGLETAIILIAFVVVASVFAFTVLSTGVFSSERSKETVFAGLDEVRSSLQPRGSVIAYKGalDGSTNTIYKVVFVVSNAVKGESVNLTPPYtaggtgddpdidsgavseTIISYSDSNQ-----------FLSDLPW-SVSWPGY--DNGDDLLDAGETAEITVW-----------------------------------------------------------------------------------------------------------------------------------------
>MGYP000659743131	121	0.246	7.615E-26	10	121	302	33	166	267
----------FNRETNvgaQKGITGLETAIILIAFVVVASVFAFTVLSTGIFASERSKETVFTGLQEAKSSIEPRGSVIAfKANRGGTDTIFKVSWVVSNAVAGEPVDLTPPytegadgtdpdivtdaeyKTVISYTDINQHLN------------------------------------------------------------------------------------------------------------------------------------------------------------------------------------
>APDOM4702015248_1054824.scaffolds.fasta_scaffold2568645_1	121	0.246	7.615E-26	10	121	302	33	166	267
----------FNRETNvgaQKGITGLETAIILIAFVVVASVFAFTVLSTGIFASERSKETVFTGLQEAKSSIEPRGSVIAfKANRGGTDTIFKVSWVVSNAVAGEPVDLTPPytegadgtdpdivtdaeyKTVISYTDINQHLN------------------------------------------------------------------------------------------------------------------------------------------------------------------------------------
>SRR5512140_3110449	121	0.304	1.034E-25	11	121	302	38	149	215
-----------NKVRGEHGITGLETAIVLIAFVVVAAVFAFVVLSTGLFSSERGKETVYAGLAKTRGSMELTGGVIASSNT---TKLTGITFDLTLAAGGDQVNLNPldttNRTVISYQDASNKVN------------------------------------------------------------------------------------------------------------------------------------------------------------------------------------
>26246|scaffold_866526_c1_1|+3|10	121	0.272	1.034E-25	3	118	302	35	152	229
---MSKLLKLFRRaTREEEGITGLETAIILIAFVVVATVFAFVVLSTGLFSAERGKEAVYAGLQKTRGSLELRGSVIANTD---GTNVESLVFDVANAAGGEPVNLDPiavsNKVVMAYHDSGN---------------------------------------------------------------------------------------------------------------------------------------------------------------------------------------
>SRR6187549_3343706	121	0.293	1.405E-25	6	116	302	4	119	125
------IDKIRNRARNEKGITGLETAIILIAFVVVATVFAFIVLTTGIFSAERGKETVYAGLNKARGTMEVRGGIVVTSTGcPSTCAVDSISFQVSTAAGGDPIPLDPaatnNRTVIAYRDA-----------------------------------------------------------------------------------------------------------------------------------------------------------------------------------------
>MGYP000035271444	121	0.327	1.405E-25	14	118	302	30	136	156
--------------RDQRGITGLKTAIVLIAFVVVSSVFAFAALSTGLFSSDKAKETIQAGLAETRGSMELKGSVIleADGTSTATSVATSIAFQVANGAGGNSIGLTPGKTLIKYPVQTQ---------------------------------------------------------------------------------------------------------------------------------------------------------------------------------------
>MGYP001090539288	121	0.296	1.405E-25	2	121	302	6	130	162
--QMRKLHPAAGRIRhDQSGITGLETAIVLIAFIVVAAVFAFAVLTTGLFTTERAKDTTISAVGEAQSTLSPKGAVFAqslmQAVDPAPQFVDRIIFKLANASGAEAVDLGDLTTLLTYTDENQSVN------------------------------------------------------------------------------------------------------------------------------------------------------------------------------------
>MGYP001493704920	121	0.252	1.405E-25	10	121	302	7	140	237
----------SGRNETQRGITGLETAIILIAFVVVASVFAFTVLSTGIFSSERSKETVFAGLDEVRSSLEPRGSVIAykgrVGASSSFDTIYKVVFIISNAVQGESINLTPPytsngadddpdvssgaqyRTVISYADNNQFLN------------------------------------------------------------------------------------------------------------------------------------------------------------------------------------
>7457|Ga0209635_10408321_2|+525|01	120	0.240	1.908E-25	2	120	302	24	160	177
--GVQMLNRFLKSIQRvERGITGIETAIILIAFVVVAAVFAYTVLSAGLFATQKSQEAVYSGLKEARSTVELKGGVIATGNqTGNNGNIKSLSFVLSNSLGGEAIDFTPptanttytglaagnsnNKVIISYIDKDQAV-------------------------------------------------------------------------------------------------------------------------------------------------------------------------------------
>MGYP001086249186	120	0.299	1.908E-25	15	121	302	35	138	182
---------------DQSGITGLETAIVLIAFIVVAAVFAFAVLTTGLFTTERAKETTLSALGEAQSTLAPKGAVIGEA---AGTSVDTVKFKLANATGAAAVDLATTRTLLTYSDDNQNVN------------------------------------------------------------------------------------------------------------------------------------------------------------------------------------
>3276|scaffold83807_1|+2|10	120	0.266	1.908E-25	11	141	302	34	167	219
-----------KRFQEEHGITGLETAIILIAFVVVAAVFAFVVLSTGLFSSERGKEAVYAGLAKTRSTMTLSSGLVANAD-AGLTQIDTIEFDLTLAAGGDTVNLDPtavsNSTVITYFDSDNLVPDVNFTAAALRGDADTLLEPG----------------------------------------------------------------------------------------------------------------------------------------------------------------
>MGYP001322590837	120	0.299	1.908E-25	15	121	302	35	138	227
---------------DQSGITGLETAIVLIAFIVVAAVFAFAVLTTGLFTTERAKETTLSALGEAQSTLAPKGAVIGEA---AGTSVDTVKFKLANATGAAAVDLATTRTLLTYSDDNQNVN------------------------------------------------------------------------------------------------------------------------------------------------------------------------------------
>SRR3954451_13008766	120	0.291	1.908E-25	11	133	302	45	168	230
-----------RRMQDERGITGLETAIILIAFVVVATVFAFIVLTTGIFSAERGKETVYAGLQKARGTIEGRGGVIAT--SSAPPAVDKISFTIANTAGGDAVPLDPaatsNRTVLAYRDALVAVN-DVPYTVTVITG------------------------------------------------------------------------------------------------------------------------------------------------------------------------
>KNS12DCM_BmetaT_FD_contig_91_295674_length_846_multi_4_in_0_out_0_1	120	0.299	1.908E-25	15	121	302	39	142	231
---------------DQSGITGLETAIVLIAFIVVAAVFAFAVLTTGLFTTERAKETTLSALGEAQSTLAPKGAVIGEA---AGTSVDTVKFKLANATGAAAVDLATTRTLLTYSDDNQNVN------------------------------------------------------------------------------------------------------------------------------------------------------------------------------------
>MGYP000049842742	120	0.333	2.591E-25	13	107	302	9	104	141
-------------HKSEKGITGLETAIILIAFVVVAAVFAYTALSAGLFSTQKSQEAVYSGLQEARSTLELKGAVIATANtTGSSGTIKQISFTVGNVLGGEPIDFTAP--------------------------------------------------------------------------------------------------------------------------------------------------------------------------------------------------
>SRR5579862_4087432	119	0.590	3.518E-25	8	173	302	9	164	165
--------RLIKNRRRQSAMAGLDTAIILIAFVITASVLAYVAVNMGLFVTQKAKAVINNGEAQASTALEVGGSVLYSTNYPLNTKSNWLYFPITPSAGISSVQLAPATTSIAFTASAENVTLSNVYNYTLLS-------SATGSHLIKEI---SGGENYYYYPSPYSALLDLN--------------------------------------------------------------------------------------------------------------------------------
>UPI0004940978	119	0.285	3.518E-25	3	118	302	48	164	242
---MKMLSQFRRMLREEQGITALETAIILIAFVVVASVFAFTILSAGTFSTERGKEAIYSGLSEVRGSMEVRGSVVAKGVQGSN--LTQVEFTLANVAGGEPVDLTSGtgrKVSIDYRDSTQ---------------------------------------------------------------------------------------------------------------------------------------------------------------------------------------
>MGYP001045620739	119	0.352	4.777E-25	15	118	302	19	123	124
---------------DQSGITGLETAIVLIAFIVVAAVFAFTVLTTGLFTSEKAKQTAQAGVGETQATLTLKGSVIATSSGcPSECELETISFKLAQAAGSDPVDLEPSRTLITFADASN---------------------------------------------------------------------------------------------------------------------------------------------------------------------------------------
>MGYP001030645497	119	0.298	4.777E-25	20	122	302	0	103	179
--------------------TGLETAIVLTAFVVVSSVFAFAALSTGLFSSDKAKETISAGLAETRGTLEQKGSIILQAsTTGTSGVISQIEFQVSNAAVGEPIDLTPGNTIIRYSDKNQVKNF-----------------------------------------------------------------------------------------------------------------------------------------------------------------------------------
>DEB0MinimDraft_3_1074331.scaffolds.fasta_scaffold261839_1	119	0.366	4.777E-25	11	115	302	8	113	192
-----------RLLKDQRGITGLETAIILIAFVVVASVFAFVVLSTGLFSAERSKETVLAGLAKTRGTMELSGSVIGTSD---GTELTAISFDVTLAAGGSSVNWDPdatsNKTIVSYRD------------------------------------------------------------------------------------------------------------------------------------------------------------------------------------------
>MGYP001321737100	119	0.268	4.777E-25	4	118	302	104	241	265
----RELGRMNNvhmRVDRQKGITGLETAIILISFVVVASVFAFTVLSTGIFASERSKEIVFAGIEEAQSSLEPRGSVIAYKATlpDSTSTVFKLSFVVSNAIAGEPVDLTPDYtaddsgtdpdvssgaesiTVISYSDANN---------------------------------------------------------------------------------------------------------------------------------------------------------------------------------------
>MGYP001425957354	119	0.275	6.485E-25	13	118	302	8	116	120
-------------LKDESGITALETAIILIAFVVVAAIFAFTVLSTGTFLTEKSKEAAYAGLQEVRGSMELKGGMVAHATTSSSNIVDYVSFTLSTVAGGSPVDFSTGSTaklRISYRDNEN---------------------------------------------------------------------------------------------------------------------------------------------------------------------------------------
>MGYP001099673982	119	0.327	6.485E-25	4	118	302	6	118	120
----RTVFSAVNRMQnDQSGITGLETAIVLIAFIVVAAVFAFAVLTTGLFTTERARETTMSGVGEAQSTLATKGTVIGAA---AATTVDTIKFKLANATGASGVDLASGTTLLTYRDDNQ---------------------------------------------------------------------------------------------------------------------------------------------------------------------------------------
>MGYP000442196934	119	0.345	6.485E-25	15	121	302	16	121	135
---------------DQRGITGLETAIVLIAFIVVAAVFAFAVLTTGLFTTERAKETTLSALGEAQSTLAPKGAVIGEA-TANQTYVDTIKFKLANTTGAVGVDLASDTTLLTYTDDSQSVT------------------------------------------------------------------------------------------------------------------------------------------------------------------------------------
>SRR5687768_754659	119	0.330	6.485E-25	0	116	302	35	150	159
MTGIQKKLR--SLWRDERGITGLETAIILIAFVVVATVFAFVVLTTGIFSAERGKETVFAGLQKARGTMEVRGGVLIRATPPT---VDSIEFTVGTTAGGDPIPLDPAatslRTVIAYRDD-----------------------------------------------------------------------------------------------------------------------------------------------------------------------------------------
>SRR4030066_2259385	119	0.286	6.485E-25	1	136	302	20	157	210
-NGMRILVR--KMFKNQQGITGIETAIILIAFVIVASVFAYVVLSAGLFSTQKAKESIHSGLDEARSTIEIKGNIYGKME---GGILTTVYFTIATTTGGDMIDFtdtssnvSPNLVVISYADAYQIFPTLDWTMTKLNTDTSD---------------------------------------------------------------------------------------------------------------------------------------------------------------------
>MGYP001192125128	119	0.300	6.485E-25	6	145	302	15	148	213
------INRLSRVYKDERGITGLETAIVLIAFVVVASVFAFTVLTTGLFGTAKAKDSVETGLSVAGSTLAKKGSTVLTAGTDS---VETIHFKLASAAGSESIDLDPNRTLLSYADGNNRV---NAIFVTAFPDPLVEEVYWKYAW------------------------------------------------------------------------------------------------------------------------------------------------------------
>MGYP000603745198	118	0.291	8.805E-25	6	125	302	0	123	143
------MRRLVKEVKQQQGITGIETAIILIAFVIVASVFAYVVLSAGLFSTQKAKEAIHAGLEEAKATIEIKGNIYG---TMQGGYLTTVYFTVATTTGGDQIDFTPPSssnssnlVIISYTDAYQLFPSVNW--------------------------------------------------------------------------------------------------------------------------------------------------------------------------------
>MGYP000940813869	118	0.278	8.805E-25	10	122	302	18	132	164
----------STPWFDQRRITGMETAIVLIAFVVVSSVFAFAALSTGLFSSDKAKETHAAVLTEARGTLELKGSVVAKasGTTGANGVVTSIELQLSNAATGEAINMTPGNTVIKYGDKSQTLTL-----------------------------------------------------------------------------------------------------------------------------------------------------------------------------------
>MGYP000371379321	118	0.353	8.805E-25	14	129	302	6	118	196
--------------RSRRGLTGLETAIILIAFVIVAAAFAFTVLNMGVQTSQKSKEVIGTGLAEASSVIELDGSVIAY-DTDNDDAPDRIQFYIKTSAGKHPVDLSQNTVAIAYTDPY--IHVDNIYDGT----------------------------------------------------------------------------------------------------------------------------------------------------------------------------
>MGYP000542425765	118	0.308	8.805E-25	15	121	302	46	149	238
---------------DQSGITGLETAIVLIAFIVVAAVFAFTVLTTGLFTTEKARETTMSALGEAQSTLAPKGAIVGEART---TVVDTIKFKLANATGALGVDLASGTTLLTYRDDNQSVN------------------------------------------------------------------------------------------------------------------------------------------------------------------------------------
>MGYP001337990006	118	0.310	1.195E-24	6	107	302	0	102	111
------MFRTINRESSQRGITGLETAIILIAFVVVASVFAFTVLSTGIFASERSKETVFAGIEETKSSLEPRGAVVAyKADRGGTDTIYKVSFIVANAVSGMPVVLTPP--------------------------------------------------------------------------------------------------------------------------------------------------------------------------------------------------
>ETNmetMinimDraft_13_1059891.scaffolds.fasta_scaffold452657_2	118	0.342	1.195E-24	15	118	302	17	121	207
---------------DQSGITGLETAIVLIAFIVVAAVFAFTVLTTGLFTTEKAKQTAQAGVGETQATLTLKGAVMATSDGcPTECEVKTITFKLAQAAGSDAVDLEPSRTLITFADANN---------------------------------------------------------------------------------------------------------------------------------------------------------------------------------------
>MGYP000019666417	117	0.333	1.623E-24	14	108	302	9	104	123
--------------KSEKGITGLETAIILIAFVVVASVFAFTVLSTGIFASERSKETVFAGLEEAKSSIEPRGSVIAyKGYEDTTDTIYKVSFVVSNAVAGEPVDLTPPY-------------------------------------------------------------------------------------------------------------------------------------------------------------------------------------------------
>MGYP001341308110	117	0.296	1.623E-24	0	124	302	0	120	124
MGKFR--YGLTARLQDQRGITGLETAIVLISLVVVSLVFAFAALSTGLFSSDKAKKTASARLAETRGALETKGSIILT--TGTSGVISLIEFHVSNAAGGEPIDLAPGNTIVRYSDKTRSTTCPQ---------------------------------------------------------------------------------------------------------------------------------------------------------------------------------
>SRR6185295_11946011	117	0.268	1.623E-24	0	133	302	28	158	187
MKRIKEFLR---RSRNEHGITGLETAIVLIAFVVVAAVFAFVVLSTGLFSAERGKETVYAGLAKTRGSMELTGSIIADSDT---TKITGISMGITLAAGGDQVNLNPddttNRTVISYVDERNNIS-DLTYVTTVITG------------------------------------------------------------------------------------------------------------------------------------------------------------------------
>MGYP000734142183	117	0.317	1.623E-24	15	121	302	35	138	202
---------------DQSGITGLETAIVLIAFIVVAAVFAFAVLTTGLFTTERAKETTLSALGEAQSTLAPKGAIVAEA---SATTVDTIKFKLANATGSLGVDLASGTTLLTYRDDNQSVN------------------------------------------------------------------------------------------------------------------------------------------------------------------------------------
>20365|Ga0154453_1027_2|+814|00	117	0.295	1.623E-24	11	125	302	6	124	247
-----------KLIRNQQGITGIETAIILIAFVIVASVFAYVVLSAGLFSTQKAKEAIHAGLDEARSTIEVKGNIYGRMVS---SVLQEVYFTIATTTGGDMIDFTPPSsgnysnlVVISYSDAYQLFPTINW--------------------------------------------------------------------------------------------------------------------------------------------------------------------------------
>MGYP001126066860	117	0.300	2.203E-24	8	107	302	3	102	113
--------RLYGVWKDERGITALETAIILIAFVVVASVFAFTVLSAGTFLTERSEEAAYAGLEEVRGSVERKGDVVAYESTVSSDAVGKVTFKVALVAGGEPVDLTPP--------------------------------------------------------------------------------------------------------------------------------------------------------------------------------------------------
>MGYP000941551245	117	0.275	2.203E-24	14	119	302	13	121	166
--------------RDEAGITALETAIILIAFVVVASVFAFTILSAGTFSTERGKEAIFAGLADVQSSMEVKGSVIATATvTGTTGTIDAIIFTVANAVGGEPINLSttDPVVVIDYRDSLQT--------------------------------------------------------------------------------------------------------------------------------------------------------------------------------------
>GraSoi2013_100cm_1033763.scaffolds.fasta_scaffold1022533_1	117	0.256	2.203E-24	11	138	302	7	153	177
-----------RLHQGKRGITGLETAIILIAFVVVASVFAYTVLSAGIFSSEKGKEAVHSGLDTARSSMSLVGGVVA-SDTNSDGNLDEIIFTVSNALDGEAVDLTVTtdsdgdgdlsdeaspshTTIITYLDKTQRkedIAWTKTEVGRGDGDELLEP-------------------------------------------------------------------------------------------------------------------------------------------------------------------
>MGYP001288230530	117	0.281	2.203E-24	10	157	302	10	161	198
----------SRFLADRSGITGLETAIVLIAFVVVAAGFAFTVLTTGLFTSEKAKETALAGVATTSSSLVIKGSIIA-GDPDDNDDVDYLRLKLATATGVEQVLLDPDQLVVTYTDDNNVVLLQNgATELGGATQDPATinadIDTCVGEAGTVFCMYRDGGN------------------------------------------------------------------------------------------------------------------------------------------------
>MGYP001421147045	117	0.323	2.203E-24	16	120	302	19	121	206
----------------QSGITGLETAIVLIAFIVVAAVFAFAVLTTGLFTTERAKETTLRGVGEAQSTLAPKGGVIGT--SSDDTNVDTVRFKLANATGATGVDLASDTTLLTYTDDSQSV-------------------------------------------------------------------------------------------------------------------------------------------------------------------------------------
>SRR5208283_2276519	117	0.264	2.203E-24	3	121	302	1	123	241
---IKLMKAMFNLFKNQKGMTGLETAIILIAFVTVAAVFGYAVLSAGLFSAEQGKSTIYAGLNEAKSNLELSGSVIAKSDDS--VNVRSVLFTVKNAIAGNPIDMTPndgsghNKCVISLQTNNDYIN------------------------------------------------------------------------------------------------------------------------------------------------------------------------------------
>MGYP000252812251	117	0.263	2.203E-24	14	120	302	11	139	244
--------------QQQRGITGLETAIILIAFVVVASVFSFTVLSTGVFASERSKETVYAVLEEAKSSLNPSGSIIAFkgraGTSTDEDSIYKIQFVLSNAIAGEPVDMTPPytvdatntdpdissgseyKTVISYQDKNQYI-------------------------------------------------------------------------------------------------------------------------------------------------------------------------------------
>MGYP000710537169	117	0.276	2.203E-24	9	118	302	0	133	247
---------MFNNSHDrdeaQRGITGLETAIILIAFVVVASVFAFTVLSTGVFSSERSKETVFAGLDEVRSSLQPRGSVIDYKGalDGSTNTIYKVVFVVSNAVKGESVNLTPPYtaggtgddpdidsgaaseTIISYSDSNQ---------------------------------------------------------------------------------------------------------------------------------------------------------------------------------------
>SRR3990172_2436004	117	0.245	2.203E-24	1	117	302	77	197	275
-NGVKKILGLFSRTaRDEQGITGLETAIILIAFVVVATIFAFIVLTTGVFSAERGKETVFAGLEKARGSMEVRGGVVVTA-TGTTLAVDDVQFAVATTAGGEPLPLNPsgtnNRTVIAYRDDN----------------------------------------------------------------------------------------------------------------------------------------------------------------------------------------
>SRR4051812_24230385	117	0.254	2.990E-24	0	115	302	13	130	139
MPSTRKLLKLIRRFQhEEDGITGLETAIVLIAFVVVSSVFAYTILNTGMFSADRSKESITAGMTQTRSNMELKGSVTASADDaTTPTKVESVKFHVGTAAGAEPMDFKVENLVMSYTD------------------------------------------------------------------------------------------------------------------------------------------------------------------------------------------
>MGYP001389986740	117	0.278	2.990E-24	13	145	302	20	145	149
-------------WQDQRGITGLETAIVLIAFVVVASVFAFTVLTTGLFATEKAKESVQSGLRLSGATLAKKGS----TFVQAGVAVETVKFKLSSPVGTDVVDLSPETTLVTYSDGNQ---NENVVYTNAFPNPLVEPVYWKYEW------------------------------------------------------------------------------------------------------------------------------------------------------------
>APCry1669192969_1035441.scaffolds.fasta_scaffold60691_1	117	0.282	2.990E-24	11	120	302	7	122	196
-----------SLRRDERGITGLETAIILIAFVVTASVFAYTVLSAGIFSSQKGQEAIFSALSEARATMEVKGSVFAYGNT-TTGNLTAVTVTLTNTLKGQAIDLTPNtdgnsthATIISYTDKNQHV-------------------------------------------------------------------------------------------------------------------------------------------------------------------------------------
>MGYP001235904904	117	0.242	2.990E-24	9	125	302	7	142	276
---------MPGRGHDERGVTGLETAIILIAFVVVASVFAFTVLSTGVFSAERGKETVYAGLKEAQASLSNAGSMGAvRGDVEGTNAIVKLKFVVTSAISGEEIDLTPPNTtdesapdpdanvgaqsviIISYSDENQAIGDANW--------------------------------------------------------------------------------------------------------------------------------------------------------------------------------
>SRR4030042_4416590	116	0.303	4.057E-24	4	104	302	12	113	117
----RNMFRqALKRTRDERGITGLETAIILIAFVVVASVFAYTVLTAGMFSSQKSQEAIYTGLEETKCTLKLMGAVYAKDTGDTADKVDQITFTLSTALNGLPIDF-----------------------------------------------------------------------------------------------------------------------------------------------------------------------------------------------------
>MGYP001238243921	116	0.300	4.057E-24	3	121	302	0	118	119
---MRKAHPAAGRIRhDQAGITGLETAIVLIAFIVVAAVFAFAVLTTGLFTTERAKDTTISAVGEAQSTLSPKGAVIAEAD-DGLAFVELIRFKLANASGAEGVDLAGATTLLTYSDANQNAN------------------------------------------------------------------------------------------------------------------------------------------------------------------------------------
>SRR5215211_327666	116	0.245	4.057E-24	15	124	302	7	120	143
---------------EEDGITALETAIILIAFVVVASVFAFTMLSAGTFSTERGKEAIYAGLTEVQSSMEIKGGVIAIADtTGASGTVDSLVFTIANVLDGEAVNLATGDqavVVFEYRDATQRVALGN---------------------------------------------------------------------------------------------------------------------------------------------------------------------------------
>MGYP001223688677	116	0.319	4.057E-24	11	157	302	6	147	171
-----------NFRRDQRGITGLETAIVLIAFVVVASVFAFAVITTGLFSSEQASETASSGLKEASTTLTPKGAVIAQSNAGQD-SIATVSFKLTNG-GSSAIGLAPSTTLLTYTDTNNLVTLARSADSTGSAET--SPWWWSS-WQLGSGESLDAGE------------------------------------------------------------------------------------------------------------------------------------------------
>DeetaT_10_FD_contig_41_583211_length_413_multi_1_in_0_out_0_1	116	0.294	4.057E-24	16	120	302	0	110	184
----------------ERGITGLETAIILIAFVVVASVFAYSVLSAGIFASQKGQEAIYAGLSEARATLELKGDVYALGNK-TTGNITAVTVTLTNTMGGQAIDLTQNTtgnethvTIISYTDRNQHV-------------------------------------------------------------------------------------------------------------------------------------------------------------------------------------
>GraSoiStandDraft_16_1057320.scaffolds.fasta_scaffold1910867_1	116	0.305	4.057E-24	13	125	302	8	122	190
-------------HRNQEGITGLETAIILIAFVIVASVFAYVVLSAGLFSTQKAKEAVYSGLQETRSTVEIKGDVIGKMVNG---VITEIYFSVGGRPFNEPVDFtdtsnSSNKVVISFQDQDQLINTVNW--------------------------------------------------------------------------------------------------------------------------------------------------------------------------------
>MGYP001421996749	116	0.258	4.057E-24	14	121	302	12	123	196
--------------RDESGITALETAIILIAFIVVASVFAFTILSAGTFSTERGKEAVYSGLGEVQSSMEVKGSLIATASVSGTTgaEMDTLVFTVGNVVGGEPLDLntTTPVMVVNYVDAAQFVN------------------------------------------------------------------------------------------------------------------------------------------------------------------------------------
>AraplaMF_Cvi_mMS_1032046.scaffolds.fasta_scaffold06662_2	116	0.316	4.057E-24	11	125	302	6	122	197
-----------KPFKNQQGITGIETAIILIAFVIVASVFAYVVLSAGLFSTQKAKESIHSGLNEARSAIEVKGNTYGR---MTNDVLTSVYFTVATTTGGDMIDFTdtdnfTNKVVISYTDAYQIFPSVNW--------------------------------------------------------------------------------------------------------------------------------------------------------------------------------
>MGYP000669201521	116	0.344	4.057E-24	14	132	302	4	119	197
--------------RGRRGITGLETAIILIAFVIVASVFAFTVLNMGFLTTQTTQSTIQAGTQQAASSMQLAGSVIAY-DTNGDDKVDKIEIYVKLSPGRQAVDLSEGKLIISYT--NSKGHWVNVYNSTAYT-------------------------------------------------------------------------------------------------------------------------------------------------------------------------
>SRR4030042_553475	116	0.299	4.057E-24	4	116	302	84	199	206
----RRLNALLRGHRDERGITGLETAIILIAFVVVATVFAFVVLTAGIFSSERGKETVYAGLAKARGTMEVRGGVVATA-TGSPLTVDDIFFAVASTASGESIPLntaaTNHRTVIAYRDA-----------------------------------------------------------------------------------------------------------------------------------------------------------------------------------------
>MGYP000636773878	116	0.271	4.057E-24	3	116	302	24	138	218
---MERILNLVRRVREERGITGLETAIVLIAFVVVAAVFSFVVLSTGLFSSERGKETVYAGLAKTRGSMEITGAVIATSD---GTQVTDLTFGVTLAAGGDAVNLdngdTNNTTVISYIDA-----------------------------------------------------------------------------------------------------------------------------------------------------------------------------------------
>3300027685.a:Ga0209554_1001302_6	116	0.302	4.057E-24	6	109	302	0	108	266
------MFKLLNgREGTQRGITGLETAIILIAFVVVASVFAFTVLSTGIFSSERSKETVFAGLDEIRSSLEPRGSVIAykgrYSTTSASDTIYKVTFVVSNAVQGEAINLTPPYT------------------------------------------------------------------------------------------------------------------------------------------------------------------------------------------------
>MGYP001331215161	116	0.302	4.057E-24	6	109	302	13	121	278
------MFKLLNgREGTQRGITGLETAIILIAFVVVASVFAFTVLSTGIFSSERSKETVFAGLDEIRSSLEPRGSVIAykgrYSTTSASDTIYKVTFVVSNAVQGEAINLTPPYT------------------------------------------------------------------------------------------------------------------------------------------------------------------------------------------------
>N0BK23	116	0.273	5.506E-24	0	116	302	0	112	286
MVGVENMWEKIRM--DEKGFTGLEAAIVLIAFVVVAAVFSYVMLGAGFFTTQKSQEVVHTGVQQASSSIELAGDVVVKGDDTIANAVDTITFYVTVTAGSTPVDL--DKTIISYKDD-----------------------------------------------------------------------------------------------------------------------------------------------------------------------------------------
>MGYP000742967693	115	0.305	7.472E-24	3	122	302	0	119	147
---MRKAHPAAGRIRhDQSGITGLETAIVLIAFIVVAAVFAFAVLTTGLFTTERARDTTVNAVGEAQSTLSPKGAVIAEAN-GILTAVNMIKFKLANGSGAEGVDLAGATTLLTYTDVNQSVNM-----------------------------------------------------------------------------------------------------------------------------------------------------------------------------------
>X0UU82	115	0.296	7.472E-24	13	116	302	11	118	173
-------------HRDERGITGLETAIILIAFVIVATVFAFVVLTTGVFSSERGKETVFAGLQKARGTMELRGGVVVSATGSPADTVDDIVLTFGNAAAGDPIPLDPdateNTTIIAYRDD-----------------------------------------------------------------------------------------------------------------------------------------------------------------------------------------
>MGYP000548418213	115	0.248	7.472E-24	14	138	302	10	153	223
--------------RGEQGITGIETAIILIAFVVVASVFAYTVLSAGIFSSEKGKEAVHSGLDTARSSMSLVGGVVA-SDTNSDGNLDEIIFTVSNALDGEAVDLTVTtdsdgdgdlsdeaspshTTIITYLDKTQRkedIAWTKTEVGRGDGDELLEP-------------------------------------------------------------------------------------------------------------------------------------------------------------------
>18513|scaffold323995_1|+3|10	115	0.245	7.472E-24	15	124	302	48	161	234
---------------EEDGITALETAIILIAFVVVASVFAFTMLSAGTFSTERGKEAIYAGLTEVQSSMEIKGGVIAIAETqGASGTVDSLVFTIANVLDGEAVNLATGEnavIVFEYRDATQRVALGN---------------------------------------------------------------------------------------------------------------------------------------------------------------------------------
>MGYP000459833676	115	0.308	7.472E-24	6	138	302	0	129	234
------MKRLKGLLRNRKGLTGLETAIIVIAFVIVAAAFAFAVLNMGFQTSQRSTEVMQSGLQEASSAIELDGAVIAYSNRTKNG-VDRIEFCIKLSAGKHPVDLSNETLAIAYTDPY--IHVYDIYNGTVLPSTSLDM-------------------------------------------------------------------------------------------------------------------------------------------------------------------
>MGYP001377019684	115	0.295	1.014E-23	6	124	302	1	121	123
------LKRLYGVWKDERGITALETAIILIAFVVVAAVFAFTILSAGTFLTERSEEAAYAGLEEVRGSLQRKGDVVAYTGNTTN-EVAKVTFKLALVAGGAPVDLTPGTNAVvhmSYRDAEAEIDLNN---------------------------------------------------------------------------------------------------------------------------------------------------------------------------------
>SRR6476661_8922604	115	0.304	1.014E-23	3	113	302	27	138	139
---MKRLLGFVRKIGNERGITGLETAIVLIAFVVVAAVFAFVVLSTGLFSSERGKETVYAGLAKTRGSMELTGGVIAASDT---TKLTSLTFDLTLAAGGDAVNLNPadttNRTVISY--------------------------------------------------------------------------------------------------------------------------------------------------------------------------------------------
>MGYP000433401236	115	0.343	1.014E-23	14	109	302	72	170	179
--------------RSEKGITGLETAIILIAFVVVASVFAFTVLSTGVFSAERSKDTIYAGLQEARSSLEPRGALIAYAGGAGATpteSVYKVSFIVSPAVAGESIDLTPPYT------------------------------------------------------------------------------------------------------------------------------------------------------------------------------------------------
>MGYP001389414594	115	0.273	1.014E-23	11	120	302	6	121	195
-----------SLRRDERGITGLETAIILIAFVVVASVFSYSVLSAGIFSSQKGQEAIFSALSEARATMEVKGSVFAYGNT-TTRNLTAVTVTLTNTLKGQAIDLTPNTdgntthvTIISYTDKNQHV-------------------------------------------------------------------------------------------------------------------------------------------------------------------------------------
>MGYP001328529805	115	0.284	1.014E-23	0	121	302	0	125	199
MKTLRKaLARMYGR---EEGLTGLETAIILIAFVTVAAVFGYAVLSAGIFSADKAKGTIYQGMEEAKSSMEVKGNLIAVGD-PATDAVTDVQFVVANAIGEYPIDLTPegdasgnNVTVISYWDENQHVA------------------------------------------------------------------------------------------------------------------------------------------------------------------------------------
>MGYP001378938751	115	0.318	1.376E-23	8	122	302	2	117	134
--------RMRQAWKDERGITGLETAIVLIAFVIVASVFAFTMMSKELLTTEKTRETVLGGLEETSASLTLRGSLIVTANTTPPTpYVETTTFQVTVAFSNGSVDLSTSTAIVTYIDEDQVVNL-----------------------------------------------------------------------------------------------------------------------------------------------------------------------------------
>SRR3970282_1617707	115	0.296	1.376E-23	12	115	302	22	126	149
------------RTRDERGITGLETAIILIAFVVVATVFAFIVLTTGIFSAERGKETVFAGLQKARGTMEVRGGIIVTATPP---DVDNIQFAVSKTAGGDPIPLdaaaTTQRTVIAYRD------------------------------------------------------------------------------------------------------------------------------------------------------------------------------------------
>MGYP000742959575	115	0.308	1.376E-23	15	121	302	35	138	156
---------------DQSGITGLETAIVLIAFIVVAAVFAFAVLTTGLFTTERAKETTLSALGEAQSTLAPKGAIIG---EGSGTTVDTIKFKLANATGAVGVALASDMTLLTYTDDSQAVN------------------------------------------------------------------------------------------------------------------------------------------------------------------------------------
>MGYP000252813354	115	0.260	1.376E-23	16	118	302	10	132	158
----------------QRGITGLETAIVLIAFVVVSSVFAFTVLTTGIFSSERSKQTVFAGLDEVRSSLHPKGSVIAYKGalDGSTDTIYKVSFVVSSAVDGDQIDLTPPydvgsdgddpdivsgartKTVISYSDSDQ---------------------------------------------------------------------------------------------------------------------------------------------------------------------------------------
>SRR5574337_1233860	115	0.322	1.376E-23	5	121	302	7	126	160
-----LMFNLRKLHKNESGLSALETAIILIAFIVVASVFAFTILSAGSASTDKSKKAINAGLEQVQSSMTIKGDVIAKGN-AGNTAVDNAVFTLSLVSGGDPVDLTSAaadrKVIISYRDGTQSVN------------------------------------------------------------------------------------------------------------------------------------------------------------------------------------
>GraSoiStandDraft_55_1057291.scaffolds.fasta_scaffold3181460_1	115	0.283	1.376E-23	9	115	302	8	120	199
---------MNKFHKDQQGITGLETAIILIAFVTVASVLAYSVLSAGIFSAERGKETVYSGLDQAQSSMQVRGSVYATDNETTpDGVVNQIQFTLASVLGDEAVDLTdtssaANNVVINYSD------------------------------------------------------------------------------------------------------------------------------------------------------------------------------------------
>MDTG01.3.fsa_nt_gb|MDTG01222045.1|_4	115	0.311	1.376E-23	6	110	302	1	106	226
------LNKLKKAMRGERGITGLETAIILIAFVVVASVFAYTVLSAGIFSSQKGKEAIYSGLEEARASIEPKGSMLAYGATvGTTDTAVKVSFTVTNALNGQAIDLTPSYVI-----------------------------------------------------------------------------------------------------------------------------------------------------------------------------------------------
>MGYP000495345504	115	0.311	1.376E-23	6	110	302	1	106	226
------LNKLKKAMRGERGITGLETAIILIAFVVVASVFAYTVLSAGIFSSQKGKEAIYSGLEEARASIEPKGSMLAYGATvGTTDTAVKVSFTVTNALNGQAIDLTPSYVI-----------------------------------------------------------------------------------------------------------------------------------------------------------------------------------------------
>3300017987.a:Ga0180431_10001760_6	115	0.256	1.376E-23	1	157	302	23	173	239
-GGTKMLNKVFNRiHARQKGITGLETAIILIAFVVVAAVFAYTVLSAGLFATQKSSDAVYSGLKEAQSTMELKGAVISFADPVETSEVGWFKFTLAPALKGEPINFTAPtdNSGMAASSSSNVVTISYIDQYQRVDDL---------YWTATELGEGDGDN------------------------------------------------------------------------------------------------------------------------------------------------
>13272|Ga0209610_1029136_2|+348|00	115	0.391	1.376E-23	16	107	302	46	137	239
----------------QRGMTGLETAIILIAFVTVASVFAYAVLSAGLFSAERGKETVYAGLEQAKANLEVSGSVIVTSDNATRTAATEIRFTVRNAIAGSPIDMTPN--------------------------------------------------------------------------------------------------------------------------------------------------------------------------------------------------
>MGYP000642669993	115	0.254	1.376E-23	15	124	302	109	222	288
---------------EEAGITALETAIILIAFVVVASVFAFTMLSAGTFSTERGKEAIYAGLTEVQSSMEIKGGVIAIAASaGASATVDSLVFTVANVLDGEAVNLSTGdaaQVVFEYRDETQRVALGN---------------------------------------------------------------------------------------------------------------------------------------------------------------------------------
>MGYP001469548191	114	0.321	1.867E-23	13	124	302	17	127	154
-------------LRDQKGITGLETTIVLIAVVVVSSVFVFSALTKGLFSADKPRETIKADLSEARGTLEIRSSVIAQTN-GTGDVVDELIFQVSNATGEEAVDLPPGETIIVYQDASQTETLVN---------------------------------------------------------------------------------------------------------------------------------------------------------------------------------
>MGYP001053780774	114	0.301	1.867E-23	14	121	302	10	122	198
--------------RDERGITGLETAIILIAFVVVASVFAYTVLSAGIFSSQKGQEAVYAGLEEARASMTVKGSMFA---YGSGGNVTSVSFCLVNTMKGQAIDLTPSGgngttdnvTIISFTDSAQHVA------------------------------------------------------------------------------------------------------------------------------------------------------------------------------------
>GraSoiStandDraft_25_1057303.scaffolds.fasta_scaffold538605_1	114	0.241	1.867E-23	11	119	302	38	159	245
-----------RMHTKQKGITGLETAIILIAFVVVAAVFAYTVLSAGLFSSQKSQEAVYSGMKEAQSTLELVGSVIAF--EGNTDKVSYIKLTVANALQGEPINFTPPTdsdwdgladsnstnvIVVTYKDQYQR--------------------------------------------------------------------------------------------------------------------------------------------------------------------------------------
>MGYP001154025210	114	0.370	1.867E-23	11	109	302	41	140	264
-----------NMNTKQRGITGLETAIILIAFVVVASVFAFTVLSTGIFSSERAKETIFAGLAQTKNTLRPSGSVIAfKGYIGSTEAIFKISFIVESVDGSDPIDLTPPYT------------------------------------------------------------------------------------------------------------------------------------------------------------------------------------------------
>AntAceMinimDraft_8_1070364.scaffolds.fasta_scaffold349022_1	114	0.266	1.867E-23	7	118	302	87	206	280
-------DRLKRLLRDEGGITALETAIILIAFVVVAAVFAFXVLSAGTTTTEKGKEAIYSGLQEVQSSLELRGSVMAISNTvgiSGTGKIGHLVFTVGNVAGGSAIDLTdtsagQNKVVIDYRDSKQ---------------------------------------------------------------------------------------------------------------------------------------------------------------------------------------
>MGYP000324280194	114	0.312	2.532E-23	0	105	302	0	108	136
MRGIQWLRRTSA---EQRGITGLETAIILIAFVVVASVFAYTVLSAGIFSSEKGKEAIHSGLEQARGTMELVGGVVLKdtgaptSSTSSDDKVDQVIFTVSNALDGEAIDLT----------------------------------------------------------------------------------------------------------------------------------------------------------------------------------------------------
>A0A2E0ZNK2	114	0.252	2.532E-23	11	121	302	3	117	191
-----------KLHDNESGITALETAIILIAFIVVASVFAFTILSAGTFSTERGKEAVYAGLGEVQSSMEVKGSIIATAAVTGTTtaTMDTLVFTVGNVVGGEPLDLntTNPVMTMNYVDETQFVN------------------------------------------------------------------------------------------------------------------------------------------------------------------------------------
>MGYP000097141741	114	0.303	2.532E-23	9	143	302	0	131	192
---------MVRGPRAKLGLTGIQTAIILIAFVIVASVFAFAVLNMGLLTTQRAGETVSAGMQQAASALQLAGSVIAY-DTDGDDKADKIEIYVAVAPGKEPIDFTEGRLVISYT--NARVHEANIYVSGGTTNAEASIEWVKG--------------------------------------------------------------------------------------------------------------------------------------------------------------
>SRR5690554_5970284	114	0.271	2.532E-23	15	124	302	55	168	198
---------------EEAGITALETAIILIAFVVVASVFAFTMLSAGTFSTERGKEAIYAGLTEVQSSLEVKGGVIALADSaGASETVDSLVFTVANVLDGEAVNLANGgaaEVVFEYRDATQRVALGN---------------------------------------------------------------------------------------------------------------------------------------------------------------------------------
>MGYP000374354075	114	0.317	2.532E-23	15	118	302	11	113	200
---------------EQRGITGLETALVLIAFVVVSSVFAFAALSSGLISSDSAKGSLLAGLSGARATLSPRGSVIA-EDTDTDGRVDRLYFQVANTAGGESIDLTPGKTIIKYNDDTQ---------------------------------------------------------------------------------------------------------------------------------------------------------------------------------------
>HubBroStandDraft_2_1064218.scaffolds.fasta_scaffold2189194_1	114	0.283	2.532E-23	11	127	302	43	169	229
-----------NMHREQRGMTGLETAIILIAFVTVAAVFGYAVLSAGLFSAERGKETIYAGLQQAKANMEISGSVIVLGDNATpPTKVDTIKMTVRNAIAGSPIDMTmplsggtynHNKCVISLTTAEHYFNNINWTK------------------------------------------------------------------------------------------------------------------------------------------------------------------------------
>MGYP000079451444	114	0.357	2.532E-23	8	130	302	1	122	233
--------RRGRRALKRRGVVGIESAIVLIAFVIVAAALAFVVLNMGFFTTQKSKETIRSGLGEASSALELDGSIVAHVDV-TNKKVTYWYAPLKLAAGEHPVDLTVGKATIAYWSPQRGISYTDIYALAL---------------------------------------------------------------------------------------------------------------------------------------------------------------------------
>SRR5262249_43316965	113	0.283	3.435E-23	15	124	302	20	130	147
---------------EEAGITALETAIILIAFVVVASVFAFTMLSAGTFSTERGKEAIYAGLTEVQSSLEVKGGVIAMASTTS--SVDSLIFTVANVLDGEPVNLATGDdavVVFEYRDATQRVALGN---------------------------------------------------------------------------------------------------------------------------------------------------------------------------------
>MGYP000486373982	113	0.358	3.435E-23	14	130	302	4	117	195
--------------KGRRGITGLETAIILIAFVIVASVFAFTVLNMGFLTTQTAQSTIQAGTQQAASSIQLAGSVIAY-DTNDDNKVDKIEIYVKLSPGKQAVDLSEGKLIVSYTNAKG--HWVNVYNSTL---------------------------------------------------------------------------------------------------------------------------------------------------------------------------
>E0SRS0	113	0.351	3.435E-23	9	137	302	2	131	399
---------KTNRKTLKRGIVGIEAAIVMIAFVIVAAALAFVVLNMGFFTTQQSRQVMQRGLGESSSALMVDGSVVATVDT-SISRISYIYVPIKLSTGQYMVDLTPGKSIVGYWSPQRGIAIANTYLMAVLTpvDTPDT--------------------------------------------------------------------------------------------------------------------------------------------------------------------
>UniRef100_E0SRS0	113	0.351	3.435E-23	9	137	302	2	131	399
---------KTNRKTLKRGIVGIEAAIVMIAFVIVAAALAFVVLNMGFFTTQQSRQVMQRGLGESSSALMVDGSVVATVDT-SISRISYIYVPIKLSTGQYMVDLTPGKSIVGYWSPQRGIAIANTYLMAVLTpvDTPDT--------------------------------------------------------------------------------------------------------------------------------------------------------------------
>MGYP001490465092	113	0.250	4.660E-23	13	125	302	0	131	135
-------------MRAERGITGLETAIILIAFVVVASVFAFTVLSVGIFASERSKETTLAGVEEARSTLAPAGAVIAFRDTiAGIDGITRLRFNVTLSNAGAPIDLTPswtaaasgvspvasggisGPTVISYTDKNQHVSDANW--------------------------------------------------------------------------------------------------------------------------------------------------------------------------------
>16185|scaffold489097_2|+825|01	113	0.286	4.660E-23	14	118	302	33	144	146
--------------RNQKGITGIETAIILIAFVIVASVFAYVVLSAGLFSTQKAKEAIHAGLDEAKSTIEVKGNIYGRMTSG---YMTEVFFTLATTTGGDMIDFTdttpdgtgnvSNKVIISYSDQYQ---------------------------------------------------------------------------------------------------------------------------------------------------------------------------------------
>MGYP000114833191	113	0.308	4.660E-23	13	161	302	8	149	233
-------------LRNRKGLTGLETAIIVIAFVIVAAAFAFAVLNMGFQTSQRSTEVMQSGLQEASSAIELDGAVIAYSNT-AKTNVTSIEFCIKLSAGKHPVDLSNETLAIAYTDPY--IHVYDIYNGTVLTSLDLL----NEYIDYNSSDDLDGPSTGQY--------------------------------------------------------------------------------------------------------------------------------------------
>MGYP001219622649	113	0.310	6.321E-23	11	108	302	5	104	121
-----------SRSDSQKGITGLETAIILIAFVVVASVFAFTVLSTGIFASERSKETVFAGIEEAQSSIEPRGSVVAYKGVlaDSTSTVFKVTFVVSNAIAGEPVDLTADY-------------------------------------------------------------------------------------------------------------------------------------------------------------------------------------------------
>APSaa5957512576_1039674.scaffolds.fasta_scaffold140447_1	113	0.350	6.321E-23	16	129	302	13	121	192
----------------RRGLTGLETAIILIAFVIVASAFAFTVLNIGFQSTQKSQEVIAAGIEEASSVMEIDGAVIAKSD---GTTLHNVSFVIKLSAGKSPVDLSQDKLVITWTSKNKHE--DNIYDGT----------------------------------------------------------------------------------------------------------------------------------------------------------------------------
>RhiMetStandDraft_4_1073278.scaffolds.fasta_scaffold6514791_1	113	0.284	6.321E-23	13	116	302	12	120	198
-------------HRSQKGITGLETAIILIAFVTVASVLAYSVLSAGIFSAERGKETVYSGLDQAQSSMQVRGSVYATDNGTQDFAINQIQFSLASVLGDEAVDLTskaqgNNNVVINYSDA-----------------------------------------------------------------------------------------------------------------------------------------------------------------------------------------
>MGYP001300068284	112	0.320	8.573E-23	11	108	302	5	104	115
-----------SRSDSQKGITGLETAIILIAFVVVASVFAFTVLSTGIFASERSKETVFSGIEEAPNSIEPRGRVIAYKGlvDGSMSIIYKVTFVVSNAIAGEPVDLTPDY-------------------------------------------------------------------------------------------------------------------------------------------------------------------------------------------------
>SRR4051812_45202323	112	0.340	8.573E-23	14	109	302	33	129	134
--------------RDERGITGLETAIILIAFVVVATVFAFIVLTAGIFSAERGKETVYAGLQKARGTMEVRGGMVVEASGcPSSCAVTSVQFQVATSAGGEPIPLDPAAT------------------------------------------------------------------------------------------------------------------------------------------------------------------------------------------------
>MGYP000149604399	112	0.289	8.573E-23	16	118	302	4	124	187
----------------QRGITGLETAIILIAFVVVASVFAFTVLSTGVFSSERAKETIFAGLEQTKSSLRPSGSVIAfKGFVGSTEAIFKFSMVVEGVDGAEPIDMTPpytadgngtdpdssvttNRTSIVYIDDNQ---------------------------------------------------------------------------------------------------------------------------------------------------------------------------------------
>MGYP001244424862	112	0.336	8.573E-23	13	122	302	3	110	192
-------------LKNDNAFTGLEAAIVLIAFIVVAAVFSYVVLGAGFFTTQKSQEVVHTGVTQASSSLELIGDVYGLADKPSSTHIGTLEFTVGLTAGGSVVDLS--KTVLTYSDKDSYYNL-----------------------------------------------------------------------------------------------------------------------------------------------------------------------------------
>MGYP001358999211	112	0.300	8.573E-23	16	122	302	24	133	197
----------------QRGiITGLETAIVLIAFVVVSSVYAFAAQSTGLFSSDKAKETHAAGGPEARGTLELKGSVVvkASGTTGAKGVVTSMEFQISNAAAGEPSDLTPGNTVIKYSDNAQTVAM-----------------------------------------------------------------------------------------------------------------------------------------------------------------------------------
>HubBroStandDraft_4_1064222.scaffolds.fasta_scaffold3288997_1	112	0.299	8.573E-23	0	119	302	0	124	202
MEKMRKMLK--RLLQGQRGITGLETAIILIAFVIVASVFAFVTLSTGLFSAERSKETVFAGLQKAQSNLELHGSVVITGitlNDDGEATDGTITFQLALAAGGNPISLdrdsSNNRVVMNIVDANNR--------------------------------------------------------------------------------------------------------------------------------------------------------------------------------------
>APIni6443716594_1056825.scaffolds.fasta_scaffold4897836_1	112	0.315	8.573E-23	11	120	302	14	124	225
-----------RFYRDDSGITGLETAIILIAFVVVAAVFAFTVMTTGLFSTEKAKTTAQAALTEASSSFITKGAVTARCDTPGTCVfVDEVTFTIALASGAEAQTLTPAELSFMYTDPNNTF-------------------------------------------------------------------------------------------------------------------------------------------------------------------------------------
>ETNmetMinimDraft_19_1059907.scaffolds.fasta_scaffold349801_1	112	0.290	1.163E-22	11	109	302	7	106	192
-----------NMHREQRGMTGLETAIILIAFVTVAAVFGYAVLSAGLFSAERGKETVYAGLAQAKANMEIAGSVIVTAdNTSTPKAANEIRFVVRNAIAGTPIDMTEPGT------------------------------------------------------------------------------------------------------------------------------------------------------------------------------------------------
>850.fasta_scaffold546684_1	112	0.266	1.163E-22	14	120	302	10	131	208
--------------KDERGITGLETAIILIAFVVVAAVFGYTVLSAGLFSTQKSQEAVYSGLETAQSTVEIKGAIIAQSNEA--NKVSQLTFTVSNALGGEAINFTaptqdgatgvatsgssaTNYVTISYIDQNQKV-------------------------------------------------------------------------------------------------------------------------------------------------------------------------------------
>16167|scaffold136545_2|+367|00	112	0.273	1.163E-22	3	136	302	19	154	211
---MSKLTRVSNINSEEKGITGLETAIILIAFVIVASVFAYVVLSAGLFSAQKAKEAVNAGLQETRSTVELKGDIIVRMDNST---VTEAYFTVGIPPAGEGIDFTdttngNNVVVISYSDSRQQIPSVNWTVTKLNTNTSD---------------------------------------------------------------------------------------------------------------------------------------------------------------------
>MGYP001156090925	112	0.250	1.163E-22	0	120	302	0	139	244
MKMFRSNFAPTTGARKQKGITGLETAIVLIAFVVVASVFAFTILSAGVFSSEANKQTIHAGLSETRTGLRQHGSAFAFaGFQGSTQAVFKIVFIVSNSLAGEPVDLTPPYsandsatdpdivpgansaTIIAYADENQRF-------------------------------------------------------------------------------------------------------------------------------------------------------------------------------------
>MGYP000041113992	111	0.344	1.577E-22	14	129	302	4	116	199
--------------KGRRGITGLETAIILIAFVIVASVFAFTMLNMGFLTTQTAQSTIQAGTQQATSAMQLAGSVIAYDNND-DDRVDMVEIYIKLSPGRQAVDLSEGKLIVSYTSS--RGHWVNVYNST----------------------------------------------------------------------------------------------------------------------------------------------------------------------------
>SoiMethySBSTD1v2_1073268.scaffolds.fasta_scaffold112585_4	111	0.290	1.577E-22	13	116	302	12	121	199
-------------HRNQKGITGLETAIILIAFVTVASVLAYSVLSAGIFSAERGKETVYSGLNQAQSSMQVRGSVYATDNETTpDGKVNQIQFTLASVLGDEAVDMTdtsadKNNVVINYNDA-----------------------------------------------------------------------------------------------------------------------------------------------------------------------------------------
>A0A2E8RB08	111	0.293	1.577E-22	7	119	302	5	120	215
-------DRMNGLWKDQRGITGLETAIILIAFIVVAAVFAFTVMTTGLFSTEKAKTTAQAGIAEASSTFAPKGGLIaecAQNAQGACTRVEALTFQITTASGSTGTSIARDKIALIYSDDNQR--------------------------------------------------------------------------------------------------------------------------------------------------------------------------------------
>MGYP001324925681	111	0.358	1.577E-22	15	119	302	15	120	218
---------------DQRGITGLETAIILIAFIVVAAVFAFTIMTTGLFSTEKAKTTAQAGIQQVSSTFTHKGSVTAEGDPaATPSFVSKIIFQIATASGAETGSIDPNDIAVVYIDENQR--------------------------------------------------------------------------------------------------------------------------------------------------------------------------------------
>SRR3972149_208096	111	0.299	1.577E-22	4	116	302	34	150	229
----RLLSTLQRGNRDEQGITGLETAIILIAFVVVAPVFAFVVLTTGVFSSERGKESVFAGLQKARGTLELRGGvVISSSGCPSACVVSGIQFAVANSAGGDPVSLansGDNRTILAYRDD-----------------------------------------------------------------------------------------------------------------------------------------------------------------------------------------
>3300009503.a:Ga0123519_10003027_21	111	0.271	1.577E-22	16	110	302	12	129	257
----------------QKGITGLETAIILIAFVVVAAVFAYTVLSAGLFSTQKSQEVVYSGLEQTQSTLELKGGVIAYGSSGTGTGVDTidrsdgstdlssynnygpkfvtrISFTVAGVLGGEPIDLSAPYTV-----------------------------------------------------------------------------------------------------------------------------------------------------------------------------------------------
>MGYP000492274255	111	0.389	2.138E-22	11	128	302	6	121	163
-----------KLLRNKRAIVGIEAAIVLIAFVVVASALAYIAINMGFFASQKSKDTISRGISEATSALELDGSVIAK--TDSDGKIKYIAFPVKLSVGRSEVDLGANATVVSVYAPDDSFTLLDIYNG-----------------------------------------------------------------------------------------------------------------------------------------------------------------------------
>MGYP001104897209	111	0.300	2.138E-22	13	134	302	9	126	192
-------------WRNQrRGLTGLETAIILIAFVIVAAAFAFTVLNVGYQSIQKSQEVIAAGLEEASSVMEIDGAVIAKSD---GNTLQNVSFIIKLSAGKSPIDLSEGKLAITWTSKN--MHLDNIYNGTIANVT-----------------------------------------------------------------------------------------------------------------------------------------------------------------------
>Dee2metaT_5_FD_contig_31_2402458_length_252_multi_1_in_0_out_0_1	111	0.299	2.138E-22	6	119	302	4	120	215
------LNRMNGLWKDQRGITGLETAIILIAFIVVAAVFAFTVMTTGLFSTEKAKTTAQAGIAEASSTFAPKGGLIAECAVnaqNACTRVEALTFQITTASGSTGTSIARDKIALIYSDDNQR--------------------------------------------------------------------------------------------------------------------------------------------------------------------------------------
>MGYP000178343029	111	0.256	2.138E-22	0	122	302	0	124	242
MGEVVLVGRFIKIVKDKKGFTGLEAAIVLIAFVTVAAVFSYVMLGAGFFTAQKGKQSVDTGVKQASSSLELDGQYIYLEAnkTGSDGDVKKIFFYVTLSAGGTPIDLDKTVLAIRYQDKYGQIPF-----------------------------------------------------------------------------------------------------------------------------------------------------------------------------------
>MGYP001167339259	111	0.346	2.899E-22	13	109	302	1	98	112
-------------HTNQRGITGLETAIILIAFVVVASVFAFTVLSTGVFASERAKETIFAGLAETKSSLRPSGSVIAfKGFVGSTEAIFKFSMIVESVTGSAPIDLTPPYT------------------------------------------------------------------------------------------------------------------------------------------------------------------------------------------------
>1574|NODE_2673999_length_453_cov_0.334356_1|-2|11	111	0.291	2.899E-22	11	121	302	19	145	150
-----------KLFKQESGITGLETAIIFIAFIILAAVFAYSVLSAGLFTTQRSQEAINSGLKNAESTAVLKSTVFGKAeNTGAQGYLSQITFTVSTTAGGEPIDFTPplssgtdgkapagstNKIVVSYKDAYQVIN------------------------------------------------------------------------------------------------------------------------------------------------------------------------------------
>SRR5208283_5152010	111	0.293	2.899E-22	11	137	302	10	141	194
-----------RLHRGEKGITGLETAIILIAFVTVASVLGYSVLSAGIFSSEKGKETVYQGLAQAQASMEVKGSVYATVD-QTTSKVTDITFTLASVLNDQAVDMTPpgtgnkNTTVISYTDSTGTYNDVTWTETPLGVDTGDT--------------------------------------------------------------------------------------------------------------------------------------------------------------------
>UPI0001A5B7E1	111	0.309	2.899E-22	8	116	302	6	115	195
--------RALRAARSEDGITGLETAIILIAFVVVATVFAFVVLTTGIFSSERGKETVFAGLHKARGTMEVRGGVVV---ESAGGAVTDISFAVATTAGGESVPLDPaattDRTVIAYRDD-----------------------------------------------------------------------------------------------------------------------------------------------------------------------------------------
>APLak6261665767_1056052.scaffolds.fasta_scaffold77316_1	111	0.310	2.899E-22	3	120	302	0	128	202
---MRKLKRaMKKVLRGERGITGLETAIILIAFVIVASVFAFVTLSTGLFSAERSKETIFAGLAKAQSNLELHGSVVLTGAQDTETPPDgqvdqgNLTFQLALAAGGSPISLDPsannSRVVMNYTDSDGRV-------------------------------------------------------------------------------------------------------------------------------------------------------------------------------------
>SRR5581483_274887	111	0.298	2.899E-22	12	121	302	77	187	211
------------RRSNEAGITGLETAIVLIAFVVVAAVFAFVVLSTGLFSSERGKDTVYAGLAKTRGSMALTGGIIAESNT---TKVTAIKLTLTLAAGGDSVNLNPsdtnNRTVISYADTGHSNN------------------------------------------------------------------------------------------------------------------------------------------------------------------------------------
>MGYP000433416781	110	0.305	3.930E-22	0	120	302	0	128	202
MANLRRVWRKLA--RGQRGITGLETAIILIAFVIVASVFAFVTLSTGLFSAERSKETIFAGLAKAQSNLELHGSVVLTGAQDTETPPDgqvdqgNLTFQLALAAGGSPISLDPsannSRVVMNYTDSDGRV-------------------------------------------------------------------------------------------------------------------------------------------------------------------------------------
>MGYP001212161967	110	0.288	3.930E-22	0	134	302	8	139	224
MINLSGLNLMDRPLISEYGFTGLEAAIVLIAFVVVAAVFSYVVLGAGFFTTQTAQATVHTGVQQASSSIEIVGNTYGIADPGDLTHLKYINITVALTAGGTAVDL--QQMVLSYNDNNGGHN-ANLTYGGVAPDT-----------------------------------------------------------------------------------------------------------------------------------------------------------------------
>SRR3990170_4032773	110	0.288	3.930E-22	10	116	302	74	181	229
----------SRAAREEQGITGLETAIILIAFVVVATVFAFVVLTAGIFSSERGKETVFAGLHKARGTMEVRGGVVV---TSTGGAVDNIQFAVATTAAGESIPMDPaatnNRTVIAYRDD-----------------------------------------------------------------------------------------------------------------------------------------------------------------------------------------
>Dee2metaT_20_FD_contig_41_4789877_length_205_multi_1_in_0_out_0_1	110	0.309	5.328E-22	14	108	302	8	104	156
--------------RGQEGMTGLETAIILIAFVTVAAVFGYAVLSAGLFSAERGKETIYAGLQQARANMEVVGSVIAYGDnaTNSPTKVSRVLFTCRDAIAGTPIDMTPNR-------------------------------------------------------------------------------------------------------------------------------------------------------------------------------------------------
>MGYP000681053574	110	0.316	5.328E-22	7	103	302	9	106	171
-------DRLRALIPDQRGITGLETAIVLIAFVVVSSVFAFAALSTGLFSSDKAKETIQAGLAETRGSMELKGSVVLTSPSSGTAAiISQIAFQVANAAGGNAID------------------------------------------------------------------------------------------------------------------------------------------------------------------------------------------------------
>MGYP000577791773	110	0.288	5.328E-22	12	198	302	1	192	199
------------RRHGRKGLTGIQTAIILIAFVIVASVFAFAVLNMGLLTTQRAGETVSAGMQQATSALQLAGSVIAY-SSAEGYVADKIIIYIKISPGREPVDLSQAAFTIAFT--NDRVHASNVYDGTKAAITFITgdgdfmlEYDETAKVEVNLGEVSTEGVTGESVSItgsgqgPY------NGTLSKApVKPGSVTITITYTSGGNPA-------------------------------------------------------------------------------------------------------
>Dee2metaT_30_FD_contig_51_438265_length_258_multi_1_in_0_out_0_1	110	0.273	5.328E-22	6	115	302	1	116	199
------INRMHRILRDEEGVTALETAIILIAFVVVASVFAFTILSAGMNSTEQSKVAINSGLSEVQGSLEVKGNVIATGDT-TNGYVEDVIITLSTVAGGQPVDITPksnadseNVVVVSYRD------------------------------------------------------------------------------------------------------------------------------------------------------------------------------------------
>MGYP000993948294	110	0.281	5.328E-22	3	133	302	0	139	202
---MKGIWQRFS--RDEQGITALETAIILIAFVVVASVFAFTILSSGTSSTQQAKDAIAGGLAQVSGSLEVRGSVIATGDLAADpKVVKELVFTLSTVTGGDPVDLTEPtdedskhTLVIDYRDGENHcpdIKWTQDFLGSADTD------------------------------------------------------------------------------------------------------------------------------------------------------------------------
>2352|scaffold_102739_c1_2|-323|00	110	0.336	5.328E-22	15	121	302	50	153	244
---------------DQSGITGLETAIVLIAFIIVAAVFAFAVLTTGLFTTERAKETSMAGVGEAQATLAQKGAVLGEAATST---VQRVKFKIANASGAQAVNLASNTTLLTYADPSNNVN------------------------------------------------------------------------------------------------------------------------------------------------------------------------------------
>SRR3989304_4801899	109	0.289	7.222E-22	0	115	302	26	145	149
MQMISKFKKGLQRvLGNQRGITGLETAIILIAFVTVASVLAYSVLSAGIFSAERGKETVYRGLDQAQSSMQVRGSVYATDNN-SDQIVNQVQFVLASVLGDEAVDLTdttgNNNVVINYSD------------------------------------------------------------------------------------------------------------------------------------------------------------------------------------------
>MGYP001460721096	109	0.310	7.222E-22	16	130	302	17	132	157
----------------EKGIIGLETAILLIAFVVVSSVFDFSALSTGMFSSDKARETVTAGLAQTRASMQLKGSIIGTANAASaTGTLTTISFHVSQTSGGADVDLTSGTTMITYTDEFQSKLFSSTTGMTV---------------------------------------------------------------------------------------------------------------------------------------------------------------------------
>UPI00030E8D52	109	0.307	7.222E-22	11	116	302	6	119	199
-----------KRMQDESGITALETAIILIAFVVVAAVFAFTILSAGTVSTEKGKAAIFSGLEEVSSSLELRGSVLATDNVTgtlGTGKIKTIAFTVGNVAGGSALDLTdttnnANKVVIDYRDP-----------------------------------------------------------------------------------------------------------------------------------------------------------------------------------------
>MGYP000350737142	109	0.320	7.222E-22	16	120	302	21	126	208
----------------RRGLTGLETAIILIAFVIVAAAFAFAVLNLGFSSTQKSGEVLKAGLEEATSSVELAGSVIAMGaNTTNGVKVENFTIYIKTAVGKRPVDMSEQTLVISYLDPYKAV-------------------------------------------------------------------------------------------------------------------------------------------------------------------------------------
>MGYP001443089684	109	0.322	7.222E-22	13	121	302	0	126	215
-------------MRSERGITGLETAIILIAFVVVASVFAFTILSSGIFASERAKETAYAGVEETQTTLHPTGGVVALsGAVSATTAVNRLKFTVSLTTDGDAVELTPAYTagssgtapissgvssplVVSYTDSTQHIA------------------------------------------------------------------------------------------------------------------------------------------------------------------------------------
>MGYP001080113614	109	0.261	7.222E-22	4	110	302	8	118	220
----RNMFhKMAGLHRNQKGITGLETAIILIAFVVVAAVFAYTVLSAGLFATEKSQESVYAGLEEVRSTMEVRGSMVAyKGDANISSSVGKVEITVANATghGQDAIDLTPPYAV-----------------------------------------------------------------------------------------------------------------------------------------------------------------------------------------------
>MGYP001312883662	109	0.278	7.222E-22	4	136	302	3	128	232
----RNKFRTFS--RDNSGITGLETAIILIAFVVVAAVFAFTVMTTGLFSTEKAKTTAQAALTEASSSFIIKGAVTARANI-ADGAMSSISFNIALASGADQQTMDPGELSFLWTDDNNSFA----TNGDVPSGTLL---------------------------------------------------------------------------------------------------------------------------------------------------------------------
>MGYP001430101140	109	0.319	9.790E-22	13	125	302	8	123	146
-------------KRGQHGITGLETAIILIAFVIVASVFAYVVLSAGLFATQKSKEAVYAGLEETRNTIELKGDVLCKMES---SIMTTVYFTVGTTPSGGSIDFTPPTsgntslVIISYSDKYQIYPTVNW--------------------------------------------------------------------------------------------------------------------------------------------------------------------------------
>8907|scaffold_681602_c1_1|-2|11	109	0.235	9.790E-22	14	133	302	24	162	165
--------------RKEHGVTGLETAIILIAFVVVASVFAYTVLSAGIFSAQKGQEAIHTGLEQARSSMSITGGLTAK-NTDADDKLDEFWFVVKNSLDGEAIDLTNTTdadsdgvlsdeatknhvAVMTYVDSSQRiedIAWSSTTLGRGDTD------------------------------------------------------------------------------------------------------------------------------------------------------------------------
>MGYP001376756159	109	0.325	9.790E-22	13	120	302	0	125	215
-------------MRSERGITGLETAIILIAFVVVASVFAFTILSSGLFASERAKETTYAGVEETQTTLHPTGGVVAISDpVSTTTAVTRIKFTLSLATDGDAVEVAPAYTatgsgatpvsngqtgplVVSYTDTSQHI-------------------------------------------------------------------------------------------------------------------------------------------------------------------------------------
>MGYP001192115609	109	0.271	9.790E-22	10	122	302	43	160	216
----------SRFHKENSGITGLETAIVLIAFVVVAAVFAFTVLTTGLFTSEKAKETALAGVATTSSSLTIKGSIIAHGTGlpgtaANPASIDYLRVKLAAATGVEQILFDPEDIIVTYVDRNNVVQL-----------------------------------------------------------------------------------------------------------------------------------------------------------------------------------
>MGYP001010076348	109	0.290	9.790E-22	11	119	302	11	120	218
-----------RFHKEQSGITGLETAIVLIAFVVVASVFAFTVLTTGLFTSEKAKETALAGVATTSTSLTIKGAIFAGQSPGNqADRVDYVRVNISSATGLEQVSFNPTDVLVTYTDDNNA--------------------------------------------------------------------------------------------------------------------------------------------------------------------------------------
>MGYP001031056855	109	0.336	1.327E-21	14	107	302	27	121	131
--------------RGARGITGLETAIILIAFVVVAAVFAYTVLSAGIFSTQKSQETIYSGLQEASGTMQVKGGVIAYDTDGTpDNNVDQVKFVVSTGSAGGAIDLTAP--------------------------------------------------------------------------------------------------------------------------------------------------------------------------------------------------
>GraSoiStandDraft_60_1057301.scaffolds.fasta_scaffold254673_1	109	0.268	1.327E-21	14	129	302	12	149	165
--------------RKQKGITGLETAIVLIAFVVVASVFAFTILSAGVFSSEANKQTIHAGLSETRTGLRQHGSAFAYsGKQGSTQAVYKIVFIVSNSLAGEPVDLTPPYaaddsgtdpdvvpgaataTIMSYADENQRFsdlAWSQSFIGT----------------------------------------------------------------------------------------------------------------------------------------------------------------------------
>MGYP000029320302	109	0.342	1.327E-21	13	126	302	8	118	202
-------------LQRRRGLTGLETAIILIAFIIVAAAFAFAVLNMGFQTVQRSSEVMQSGLQEASSALELDGAVIAYADSG-KTYMDYTVFYIKLSAGKQPVVLSTGSLSVAYTDPY--IHVDNVY-------------------------------------------------------------------------------------------------------------------------------------------------------------------------------
>GraSoiStandDraft_41_1057321.scaffolds.fasta_scaffold7055612_1	109	0.264	1.327E-21	14	119	302	1	125	231
--------------RSQKGITGLETAIVLIAFVVVASVFAFTILSAGVFSSEANKQTIHAGLKETRTGLRQAGSAFAFSGyVGSTRAVHKIVFVVQNSLAGEPVDLTPPYtwddsgtdpdivngntaaTIVSYADENQR--------------------------------------------------------------------------------------------------------------------------------------------------------------------------------------
>MGYP001276084901	109	0.274	1.327E-21	0	118	302	2	132	231
LKAWRLIKRKiSKFVHDERGITGLETAIVLIAFVVVAAVFAFTVLTTGLFTSEKAKETALAGVAAASSTLSIKGSVTaaggpivappgGQACPPACTLVDHIRVKITSATDVNDVPFAPTSILVTYMDDAN---------------------------------------------------------------------------------------------------------------------------------------------------------------------------------------
>MGYP000421495673	109	0.316	1.327E-21	6	162	302	0	150	240
------MKKMRNLLKNKRGIVGIEAAIVLIAFVVIASALAYVVVNMGFYSSQKAKSTISRGIEEATSALQLDGSVIAYTNeTGGSKYVQYLLIPVKLSIGRSSLDLANTTTVISVWGS----NLLNIYRG-VVNETGDG--GASGGVGINFNLPEDPSNMTQII-------------------------------------------------------------------------------------------------------------------------------------------
>MGYP001071843744	108	0.394	1.798E-21	11	129	302	8	122	145
-----------KLLKSKKGIVGIEAAIVLIAFVIIAAALAYVVINMGFFATQKTKETIGSGIEEATSALQLDGSVIGKTNAGA--KISYVVFPVKLSVGRSAVDLSNGSVVISVYLPN--ATLLNIYNGT----------------------------------------------------------------------------------------------------------------------------------------------------------------------------
>A0A2E7G478	108	0.318	1.798E-21	11	119	302	5	114	217
-----------RFYRDNSGITGLETAIILIAFVVVAAVFAFTVMTTGLFSTEKAKTTAQAALTEASSSFITKGAVTATCDDPaACAYVNSITFTVALASGADAQTLSAGELSFLYTDPNNT--------------------------------------------------------------------------------------------------------------------------------------------------------------------------------------
>MGYP000259322780	108	0.301	1.798E-21	4	133	302	10	143	240
----RLTKRLKELKRDRAALTGIETAIILIAFVIVAAAFAFVVLNMGFYTSQRSKTVIQSGLGEASSAIELDGSVVAYGEPGdgnvpsSRQNITGLVIYIKLSSGRYPVELNEGKLVISY--ANARISFDNLYNSSLVDG------------------------------------------------------------------------------------------------------------------------------------------------------------------------
>18715|scaffold92890_2|+411|00	108	0.352	1.798E-21	7	109	302	35	139	254
-------FNWKKKLRGQRGITGLETAIILIAFVVVAAVFAYTALSAGLFSTQKSQEAIYAGLERTQSTLQQTGSVIAyKGDINIANSVGKVEITVQNALkGGESVDLTPPYI------------------------------------------------------------------------------------------------------------------------------------------------------------------------------------------------
>MGYP001434964419	108	0.340	2.437E-21	15	107	302	17	110	111
---------------DQRGITGLETAIVLIAFVVVSSEFAFAALSTGLFSSDKAMETIQAGLAETRGSMELKGSVVLTASiTGTSGIVSEIAFQVGSAAGGESKDLTPG--------------------------------------------------------------------------------------------------------------------------------------------------------------------------------------------------
>SRR5512143_672227	108	0.311	2.437E-21	10	115	302	17	120	122
----------HRMMRDERGITALETAIILIAFVVVAAIFAFTVLSTGTFLTEKSKEAAYGGLQEVRGSLELKGSMVLESSDPMTTTGNIVVFNLSNVSGGSSVDL--AKVTFIYRD------------------------------------------------------------------------------------------------------------------------------------------------------------------------------------------
>MGYP001375515557	108	0.267	2.437E-21	14	118	302	8	119	188
--------------RDESGQTALETAIILIAFVVVASVFAFTILSAGSSSTEKGEEAIYAGLESVQSSMAVKGAVIAVDDDGAGgttGNVTNVRFTLSLVSGGDPVDLTdttgTNVVVIDYRDDTQ---------------------------------------------------------------------------------------------------------------------------------------------------------------------------------------
>MGYP000867936346	108	0.290	2.437E-21	9	132	302	1	118	198
---------KNDFLKNENGFTGLEAAIVLIAFVVVAAVFSYVMLGAGFFTTQKSQEVVHTGVMQASSSIALSGDVI--VTSAKEGNASNITFYVTNTAGGTSVDL--DKTVITYTDNDDFVTKD--YGGKGPD-------------------------------------------------------------------------------------------------------------------------------------------------------------------------
>SRR3972149_4803825	108	0.292	2.437E-21	3	120	302	106	223	227
---MKNLIRKLR--ERQEGITGLETAIILIAFVIVASVFAYVVLSAGLFSSQKAKEAVNAGLDSTMSTVEIRGNIVAKMVSG---EVTEISFPVGIPSAGTPVDFSPSSanvtpVVISYMDADSYV-------------------------------------------------------------------------------------------------------------------------------------------------------------------------------------
>MGYP001298094522	108	0.248	2.437E-21	8	118	302	79	207	305
--------KLNDMKTQQRGITGLETAIIMIAFVVVASVFAFTVLSTGVFSSERAKDTIFSGLQQTKSSLKPSGSVIAfKGFVGSTEAIFKFSLIIESVDGADPIDLtlpytaddsgtdpdssvTTNKTSIVYIDNNQ---------------------------------------------------------------------------------------------------------------------------------------------------------------------------------------
>MGYP000710556559	107	0.344	4.474E-21	16	107	302	6	98	103
----------------EKGITGLETAIVLIAFVVVSSVFAFAALSTGLFSSDKAKETIQAGLAETRGTMELKGSIIVEAQTTGTTAsATTIAFQVSNAAGGEPTAPWPP--------------------------------------------------------------------------------------------------------------------------------------------------------------------------------------------------
>MGYP001224497728	107	0.298	4.474E-21	15	118	302	15	115	210
---------------DQSGITGLETAIVLIAFVVVAAVFAFTVLTTGLFTSEKAKETAMAGVATTSSSLNVKGGVIAHADAGGL--VDYLRIKIA-AAGTKEVLFTPADVLITYADENN---------------------------------------------------------------------------------------------------------------------------------------------------------------------------------------
>917|scaffold73746_2|-1067|00	107	0.306	4.474E-21	5	158	302	33	188	258
-----KLQRKGTRH-SHRGVIGVESAIVMIAFVIVAAALAFVVLNMGFSTTQKTKNAIVSSADEASSALEIAGKVIGSGDVTA-GKLNATAVPLKIVSGGSAINLNPSNAAIRYLSNN--VEHGNIYAGAISSGTHDTLASAmqasvtAGYISANPVNDTSPSDT-----------------------------------------------------------------------------------------------------------------------------------------------
>MGYP000281556743	107	0.410	4.474E-21	16	132	302	17	132	297
----------------RRGIVGIESAIVLIAFVIVAAALAFVVLNMGFFTSQQSKLVMQRGLGEASSALELDGTVVAAVNVTAQNILYAWT-PVKLSSGQHKVDLTPTKTVISYWSPDKGLTLSNTYLVAVLT-------------------------------------------------------------------------------------------------------------------------------------------------------------------------
>MGYP000247530149	107	0.330	6.062E-21	14	120	302	10	118	193
--------------QEERGITGLETTIVLIAFVMVASIFAYVVLSAGIFSSQKAKQAIRSGLEETESTLVVKGNVVARVE---DQKVTHIYFTVGIVPGAGPIDFTdtsegKNVVVISYRDSNEYI-------------------------------------------------------------------------------------------------------------------------------------------------------------------------------------
>A0A0E3WP69	107	0.254	6.062E-21	6	115	302	0	106	198
------MWKMFS--KDEKGFTGLEAAIVLVAFVVVAAVFSYVMLGAGFYTTQKSQEVVHTGVQQASSSVELSGDVVAKSD-DGNTEIDTVTLFLQLTSGGSPVDMAKTLIVVSAPD------------------------------------------------------------------------------------------------------------------------------------------------------------------------------------------
>SRR4030043_2430317	107	0.290	6.062E-21	8	132	302	8	135	198
--------KLLKRLKDrQEGITGLETAIILIAFVIVASVFAYVVLSAGLFSSQKTKEAMNAGLQSTMSVVEIKGNVIAKME---GGIVTHIYFCVGIPAAGSPVDFNPTSentsiLIISYSDYDNLVPSMNWTITKLAT-------------------------------------------------------------------------------------------------------------------------------------------------------------------------
>MGYP000052909774	107	0.296	6.062E-21	6	126	302	1	123	210
------LKRLRKFAKHRKAMTGLETAIVLIAFVVVAAAFAFVVLNMGFYTSQKSRTVISAGLGEASSSIELDGSVIATVDvnqtNPQLTNVTGVIMYIKLSVGRQPVELNTDKMVISYV--NPRVSVDNVY-------------------------------------------------------------------------------------------------------------------------------------------------------------------------------
>3300000866.a:JzSedJan11_1001140_6	107	0.317	6.062E-21	16	120	302	26	132	220
----------------KRGLTGLETAIILIAFVIVAAAFAFAVLNLGFASTQKSGEVLRAGMEEATSSIELSGSVIAGGTKDAEGKyrVKNVTIYVKTAVGKMPVDMSNDTLTISYLDPYKHV-------------------------------------------------------------------------------------------------------------------------------------------------------------------------------------
>SRR5690554_5930041	107	0.279	6.062E-21	6	121	302	60	174	247
------MFNIKFLHNDESGQTALETAIILIAFVVVASVFAFVILSAGSSLTEKSEAAIYSGLENVQSSMAVKGAVIAQGASD---AVTEVSFTVALAGGGEPVDLDPthEKVVIAYRDADEAVN------------------------------------------------------------------------------------------------------------------------------------------------------------------------------------
>1307|scaffold_30384_c1_2|-472|00	107	0.385	6.062E-21	0	78	302	0	82	365
MGAWRKLGRKirllLRKLREERGITGLETAIILIAFVVVASVFAYTVLSAGIFSSERGKETIHAGLKEARGSLELKGGVIAFG-------------------------------------------------------------------------------------------------------------------------------------------------------------------------------------------------------------------------------
>SRR4030042_2103530	106	0.376	8.213E-21	15	107	302	5	94	105
---------------NQRGITGIETALILIAFVIVASVFAYVVLSAGLFSTQKAKEAINAGLDEAKSTIEIKGNVYGRME---DSVLTEVYFTVATTTGGDMIDFTDN--------------------------------------------------------------------------------------------------------------------------------------------------------------------------------------------------
>HubBroStandDraft_1064217.scaffolds.fasta_scaffold1823213_2	106	0.283	8.213E-21	11	125	302	37	153	154
-----------KLRQAQEGITGLETAIILIAFVIVASVFAYVVLSAGLFSSQKVKEAVNAGLESTMATVEVKGDIIAKMDTG---IVSEIYICVGIPQAGTPVDFSPTSanispLVISYMDANNMLPTMNW--------------------------------------------------------------------------------------------------------------------------------------------------------------------------------
>MGYP001437706600	106	0.366	8.213E-21	11	122	302	7	116	157
-----------NALKDQKGITGLETAIVLIAFVVVAAVFAFTVITTGLFSSEKAAETATAGLGEVSTSLTPKGSALASGNHG-NDSVSIVWFKLANS-GAQAVGLPAARTLVTYSDTSNLVTL-----------------------------------------------------------------------------------------------------------------------------------------------------------------------------------
>OrbCnscriptome_FD_contig_121_349352_length_332_multi_4_in_0_out_0_1	106	0.360	8.213E-21	15	109	302	10	106	168
---------------RQQGITGLETAIILIAFVVVASVFAFTVLSTGIFSAERSKDTVYAGLSEARSSLATRGSFVGFAGKVSPTqTPYKFSFVVSSAVGsSDPIDLTPPYT------------------------------------------------------------------------------------------------------------------------------------------------------------------------------------------------
>MGYP001436874930	106	0.325	8.213E-21	8	125	302	6	125	201
--------KLLKKLSNQKGITGIETAIILIAFVIVASVFAYVVLTAGLFSTQKANEAIHAGLDEAQNTIEVKGNVYGQ---MANGILTTVYVTVGTTVGGDQVDFTdttngTNLVTISYADAYQIFTSVNW--------------------------------------------------------------------------------------------------------------------------------------------------------------------------------
>MGYP000212262556	106	0.301	8.213E-21	0	141	302	0	152	205
MRKLKKVMKRV--LRGERGITGLETAIILIAFVIVASVFAFVTLSTGLFSAERSKETVFAGLQKAQSNLELHGSVVITDTVLTDHDTDpttpdaatdgTITFQLALAAGGAPISLDPASTnnrvVMNFIDADGRVQDLN-YTATAVVGDGDTMLEA----------------------------------------------------------------------------------------------------------------------------------------------------------------
>1319|scaffold_24724_c1_2|+1279|00	106	0.372	8.213E-21	9	126	302	2	118	356
---------KTNRRNKRKGIVGIESAIVMIAFVIVAAALAFVVLNMGFFTTQQTRGAIQRGLGEASSALELDGTVVAHVNITA-SKIDYWFATLKLSSGQHKVDLTPVKAVISYWSPQRGISLANTY-------------------------------------------------------------------------------------------------------------------------------------------------------------------------------
>SRR5271157_5787410	106	0.279	1.112E-20	14	124	302	4	110	126
--------------RNYEAFTGLEAAIVLIAFVVVAAVFSYVVLGAGFFTTQKAQETVHTSVQQASSTLEIVGNVYGTNTVSAN--IKFINFTVALAPGGTPVDFS--KVVMTYSNATTLETLTQ---------------------------------------------------------------------------------------------------------------------------------------------------------------------------------
>MGYP001114459407	106	0.280	1.112E-20	14	121	302	9	129	154
--------------RDERGVTALETAIILIAFVVVASVFAFTVLTSGVTSTEKAKEAVVSGLEDVQGTMELKGSVIATAASSTATEVETVILNFASVAGGNSVDLHPreatdgvgdtsddNVVVINYRDTENRET------------------------------------------------------------------------------------------------------------------------------------------------------------------------------------
>MGYP001439966367	106	0.250	1.112E-20	4	135	302	5	147	158
----RNMIERYVRKfaHEEKGITGLETAIVLIAFVVVAAVFAFTVLTTGLFTSEKAKETAMAGVAATSSTLTVKGSLTAMGGTATGaggatccDRVDHIRVKLTGATDVNDVPFNPSQVLVTYQDDAnvQLMTYDNAAAAAGPDGTP----------------------------------------------------------------------------------------------------------------------------------------------------------------------
>MGYP000362635843	106	0.340	1.112E-20	15	110	302	8	104	186
---------------RERGITGLETSIVLIAFVVVASVFAFTVLSAGVFSSEAAKQTIFAGLKETRSRLRQNGSVFAFsAQAGTTQSVYKIVFIVSNSLAGEPLDLTAPYTV-----------------------------------------------------------------------------------------------------------------------------------------------------------------------------------------------
>GraSoi2013_115cm_1033766.scaffolds.fasta_scaffold720834_2	106	0.278	1.112E-20	9	112	302	0	101	190
---------MKSFEHNDEGFTGLEAAIVLIAFVVVAAVFSYVVLGAGFFTTQKAQETVHTGVSQATSAVELSGPVMAKA--GGGQNVTNISFYLQLAAGGNAVDVSKIGYTVS---------------------------------------------------------------------------------------------------------------------------------------------------------------------------------------------
>MGYP000512968384	106	0.272	1.112E-20	16	118	302	4	124	231
----------------QRGITGLETAIILIAFVVVASVFAFTVLSTGVFASERAKESIFAGLQQTKSTLRPSGSVIAfKGFVGSTAAIFKFSLIVEAIDDADPIDLTPpytadgsgtdpdfsvttNNTTIVYIDDNQ---------------------------------------------------------------------------------------------------------------------------------------------------------------------------------------
>MGYP001102822042	106	0.283	1.112E-20	8	151	302	58	208	281
--------RMKRLLKNKKGMTGIETAIILIAFVIAASVFAFAVLNMGLIATQRAQEAVGAGLEQASSSLLLDTLV--QKASGNPPAVDNITILVKIAPGQSPCDFNQTRMTISF--KNNYTFIGNIYtmadgDFMPLYDeaydfgTPNLPITAPALCTIMVLQ------------------------------------------------------------------------------------------------------------------------------------------------------
>SRR3990170_8497636	106	0.343	1.507E-20	14	109	302	78	170	187
--------------REEQGITGLETAIILIAFVVVATVFAFVVLTAGIFSSERGKETVFAGLQKARGTVEVRGGIVV---TATGGVIDDIQFAVATTAGGDPIPLDPAPT------------------------------------------------------------------------------------------------------------------------------------------------------------------------------------------------
>MGYP001030537113	106	0.386	1.507E-20	11	129	302	5	119	209
-----------KLLKSKKGIVGIEAAIVLIAFVIIAAALAYVVINMGFFATQKTKETIGQGIEEATSALQLDGSVIGK--TGASANISYIIFPVKLSVGRSGVDLSNGSVVISVYLPN--ATLLNIYNGT----------------------------------------------------------------------------------------------------------------------------------------------------------------------------
>MGYP000224059729	106	0.278	1.507E-20	6	121	302	0	132	216
------MKRLRRLLSGQEGITGLETAIILIAFVIVASVFAFVVLSTGLFSAERGKETVFAGLNKAQANLELHGSVVVTDLNewndpgtgcveqaGSDGEPDRVVFSLALAAGGAPVNVDPAATIntvaINYVDQDVRVA------------------------------------------------------------------------------------------------------------------------------------------------------------------------------------
>MGYP001128730914	106	0.264	1.507E-20	16	129	302	16	151	216
----------------QKGITGLETAIVLIAFVVVASVFAFTILSAGVFSSEANKQTIHAGLKETRTRLSQQGSAFAFAGyEGSTQSVYKIVFIVSNSLAGEPVDLiapytaddantdpdvvsgANTATIISYADENQRmsdVAWSQTFIGT----------------------------------------------------------------------------------------------------------------------------------------------------------------------------
>1313|scaffold_9997_c1_2|-703|00	106	0.294	1.507E-20	3	87	302	5	89	364
---MKAMHRLYGASKDQRGMTGLETAIILIAFVTVAAVFGYAVLSAGIFSAEKGKETVYAGLEQAKSSMELKGSVIAYGAPGGGGTIN----------------------------------------------------------------------------------------------------------------------------------------------------------------------------------------------------------------------
>16200|Ga0265296_1002980_17|-14611|00	106	0.345	1.507E-20	14	117	302	10	112	383
--------------KDERGITGLETAIILIAFIVVASVFAYTVLSAGLFSSQKAEETIHSGIGTAQSTMEMKGGnvIAYKGTANGDECITKLSFTISNAlESGTSIDLTPAY----YIDSN----------------------------------------------------------------------------------------------------------------------------------------------------------------------------------------
>3300028032.a:Ga0265296_1002980_18	106	0.345	1.507E-20	14	117	302	10	112	384
--------------KDERGITGLETAIILIAFIVVASVFAYTVLSAGLFSSQKAEETIHSGIGTAQSTMEMKGGnvIAYKGTANGDECITKLSFTISNAlESGTSIDLTPAY----YIDSN----------------------------------------------------------------------------------------------------------------------------------------------------------------------------------------
>GraSoiStandDraft_41_1057321.scaffolds.fasta_scaffold2331950_2	105	0.281	2.041E-20	20	121	302	0	101	174
--------------------TGLETAIVLIAFVVVASVFAFAVLTTGLLSSEKSKETIIGGLEETASTVHLRGSVVALA-TTSLAHISNLRFQVsTVSQAGSGIDFSDNAIVITYIDENNAVN------------------------------------------------------------------------------------------------------------------------------------------------------------------------------------
>MGYP001203858595	105	0.328	2.041E-20	11	137	302	8	139	195
-----------SLHRNEKGITGLETAIILIAFVIVASVFAFVVLSTGLFSAEKGKAAVFAGLEKASGNLEVRGAVTAASAIP--PAVDAITFNVGLAAAGSPtlVDdtaiGDVNNLAINYIDAEDRVANTNWsVNWILAEGTPDT--------------------------------------------------------------------------------------------------------------------------------------------------------------------
>MGYP000710549935	105	0.383	2.764E-20	15	100	302	17	99	151
---------------EQRGITGLETAIVLIAFVVVSSVFAFAALSTGLFSADKSKETIRAGLSEARGTLEMRGSVIAKK---GSTNVDEIILRVSNAAGGE---------------------------------------------------------------------------------------------------------------------------------------------------------------------------------------------------------
>MGYP000704645927	105	0.316	2.764E-20	13	109	302	19	116	178
-------------MRNERGVTGLETAIILIAFVVVASVFAFTVLSTGVLASERAKESIFAGLQQTKSTLRPSGSVIAfKGFVGSTAAIFKFSLIVEAIDDADPIDLTPPYT------------------------------------------------------------------------------------------------------------------------------------------------------------------------------------------------
>SaaInlStandDraft_3_1057020.scaffolds.fasta_scaffold422817_1	105	0.288	2.764E-20	9	112	302	0	103	195
---------MNSLQSNDKGFTGLEAAIVLIAFVVVAAVFSYVVLGAGFFTTQKAQETVHTGVSQATSAVELSGPVMVKAHDSDANTVSNISFYLQLGAGGSAVDVTKIGYTVS---------------------------------------------------------------------------------------------------------------------------------------------------------------------------------------------
>KBSMisStaDraftv2_1062788.scaffolds.fasta_scaffold12962981_1	105	0.304	2.764E-20	9	111	302	1	105	201
---------RLKMFKDERAFTGLEAAIVLIAFVVVAAVFSYIMLGAGFFTTQKSKQVVHTGVGQASTSLELDGQYIYIvpKTTGSSGNVSKIYFFVTLTAGGNPVDLNQTLVSI----------------------------------------------------------------------------------------------------------------------------------------------------------------------------------------------
>7461|Ga0209636_10123637_3|-1330|00	105	0.313	2.764E-20	1	115	302	15	125	206
-KGVRMFRALRNIHRGQRGMTGLETAIILIAFVTVASVLAYSVLSAGIFSAERGKETVYGGLKQAESTMEVAGSVLGL--SPNETKLEQVQFNIGLTIPNASVD--TGAVVVNYWD------------------------------------------------------------------------------------------------------------------------------------------------------------------------------------------
>MGYP001286412043	105	0.252	2.764E-20	11	116	302	1	105	211
-----------KLLKNANAFTGLEAAIVLIAFVVVAAVFSYVVLGAGFFTTQKSQEVVHTGVSQASSSMEIIGSVFGYGNANDPiDGLAYVVFTIGNTAGGAPIDIT--KMIITYTSE-----------------------------------------------------------------------------------------------------------------------------------------------------------------------------------------
>MGYP000565993776	105	0.389	2.764E-20	11	128	302	6	120	212
-----------SLLRSKRAIVGIEAAIILIAFVVIASALAYVAINMGFFASQKSKDTISRGISEATSALELDGVVIAK---TSGGKVKYIAFPVKLSVGRSEVDLGQNATVVSVYAPDDSFALLDIYQG-----------------------------------------------------------------------------------------------------------------------------------------------------------------------------
>SoimicmetaTmtHPB_FD_contig_41_3973200_length_515_multi_1_in_0_out_0_2	105	0.361	2.764E-20	16	142	302	6	134	261
----------------RRGIVGIESAIVLIAFVIVAAALAFVVLNMGFFTSQQSKLVMQRGLGEASSALELDGTFVAAVDTTAQNIVYAWA-PVKLSSGQHKVDLTPTKTVVSYWSPDKGLTITNAYLiaiLTPITDTSKIPEIVN---------------------------------------------------------------------------------------------------------------------------------------------------------------
>MGYP001492765672	104	0.285	3.743E-20	6	109	302	0	104	174
------MYKKVSGESSQRGIIRLEAAIILITFVVAASVFAFTVLSTGIFTSERAKETIFAGVEETKGAIETRGAVVAyKADRGGTNTICKVSLIVSNAVSGEPIDLTPLYT------------------------------------------------------------------------------------------------------------------------------------------------------------------------------------------------
>MGYP000899690077	104	0.291	3.743E-20	9	104	302	0	93	199
---------MSKFVRNEDAFTGLEAAIVLIAFIVVAAVFSYVILGAGFFTTQKSQEVVHTGVAQTSSTLELSGPVVAQA--SSTTALGTVSFYLQVAAGGSPVDM-----------------------------------------------------------------------------------------------------------------------------------------------------------------------------------------------------
>MGYP001038798447	104	0.370	3.743E-20	6	129	302	0	119	209
------MNPLRKLLKAKKGIVGIEAAIVLIAFVVIAAALSYVVINMGFFATQKTKETIGSGMEEATSALQLDGSVIGK--TGASTNILYIVFPVKLSVGRSAVDLSNESVVLSVYLPN--ATLLNIYNGT----------------------------------------------------------------------------------------------------------------------------------------------------------------------------
>3300005300.a:Ga0072500_142278_49	104	0.294	3.743E-20	14	118	302	10	121	224
--------------RDEKGFTGLEAAIVLIAFVVVAAVFSYVMLGAGFYTTQKSKQVVDTGVKQASSSLTLDGQYIylncssgADGQTGSNGNVGRIYFYVTQTAGGSPVDLNKTSIAITTAKGYQ---------------------------------------------------------------------------------------------------------------------------------------------------------------------------------------
>KBSMisStandDraft_5_1062788.scaffolds.fasta_scaffold7452570_1	104	0.225	3.743E-20	13	120	302	9	132	228
-------------LRHLSGITGLETAIIMIAFVVVAAVFAYTILSAGLFSTQKSQEAVYSGLEKSQSVPVIKGNVMAKAEhTGDQGYLSQLTFTLANNNGGGPMDFtpplasgtnglappsSPNSVVISYSDGYQKV-------------------------------------------------------------------------------------------------------------------------------------------------------------------------------------
>MGYP000141374669	104	0.363	3.743E-20	11	130	302	4	120	240
-----------RLFRDKRGIVGVEAAIVLIAFVVIASALAYVVVNMGFFSAQKAKMTISRGIEESTSALQLDGSVIAYTNeTGGSKYIQYLLIPVKLSIGRSSLDLSNKTTAISVWGS----NLLNIYKGVV---------------------------------------------------------------------------------------------------------------------------------------------------------------------------
>MGYP001382025415	104	0.242	3.743E-20	11	119	302	36	163	268
-----------RGTRSQHGITGLETAIVLIAFVVVASVFAFTILSAGVFSSEANKQTIHAGLKETRTRLRQHGSAFAFSGyVGSTQAVHKLVFIVSNSLAGEPVDLTAPYtaddsatdpdivpgastaTIVAYADENQR--------------------------------------------------------------------------------------------------------------------------------------------------------------------------------------
>SRR5512147_1735858	104	0.257	5.068E-20	11	115	302	22	121	147
-----------KLHRNEHGITALETAIILIAFVVVAAIFAFTVLSTGTFLTEKSKEASYAGLQEVRGSMELKGGVVLSTTTALG---DTIIFNLAPVAGGSSQDLSQVK--ITYRD------------------------------------------------------------------------------------------------------------------------------------------------------------------------------------------
>SRR3972149_4045722	104	0.281	5.068E-20	13	117	302	29	135	166
-------------HQRQDGITGLETAIILIAFVIVASVFSYVVLSAGLFSSQKVKEAVNAGIQSTMATVEIRGNIIARMESGT---VREVYLTVGIPMAGTPVDFSPSTanispVVIAYSDAN----------------------------------------------------------------------------------------------------------------------------------------------------------------------------------------
>SRR4030067_3190572	104	0.282	5.068E-20	8	125	302	34	154	166
--------RIWKRIREfEEGITGLETAIILIAFVIVASVFAYVVLSAGLYSSQKAKEAVNAGLEATMSTVEIRGNIIAKMES---SVVTEIYFCVGIPRAGSPVDFNPSSanispLLISYSDADNFLPTGNW--------------------------------------------------------------------------------------------------------------------------------------------------------------------------------
>MGYP001466520898	104	0.300	5.068E-20	13	114	302	4	104	194
-------------MKNEDGFTGLEAAIVLIAFIVVAAVFSYVILGAGFFTTQKSQEVVHTGVSQTSSSVEVVGNVYGLASSISDKfVINKIQFDLGLTAGGSPVDM--EKTVLTYS-------------------------------------------------------------------------------------------------------------------------------------------------------------------------------------------
>CryGeyStandDraft_6_1057127.scaffolds.fasta_scaffold401198_1	104	0.294	5.068E-20	17	117	302	13	114	199
-----------------KGLTGLETAIILIAFVVVAAAFAFAVLNLGFTTTQKSSEVIRAGLSEATSAIELSGGVVARsEEVDGKRYVSNVTIYVKTGPGKEPIDMSDKTLTVSYMDPY----------------------------------------------------------------------------------------------------------------------------------------------------------------------------------------
>A0A257AQM2	104	0.305	5.068E-20	16	120	302	13	130	212
----------------RRGLTGLETAIILIAFVIVAAAFAFAVLNLGFSSTQKSGEVLKAGLEEATSSIELAGSVEATssielagsviamgENASGTMKVANITLYVKTAVGKRPVDMSTNTLVISYLDPYKAV-------------------------------------------------------------------------------------------------------------------------------------------------------------------------------------
>MGYP000278610470	104	0.346	5.068E-20	14	114	302	7	106	215
--------------RRLKAIVGIESAIVLIAFVVVAAALAFVVLNMGFFTTQRSKETIGSGLAQASSALEIDGTVLAKIDTDNRG-LQCMVIPLRLSAGQKPVDLTPNKTSISVW-------------------------------------------------------------------------------------------------------------------------------------------------------------------------------------------
>SRR3990172_9099762	104	0.316	5.068E-20	11	110	302	27	127	218
-----------SGMHEQRGITGLETAIILIAFVIVASVFAFTILSVGVFSAQQSQQTAYAGLEETRGTLNPNGILVGmTGDIAGTTGAVQLVFTMQLAVDGNPVDLTPPYTV-----------------------------------------------------------------------------------------------------------------------------------------------------------------------------------------------
>GraSoiStandDraft_41_1057321.scaffolds.fasta_scaffold4793508_1	104	0.311	6.862E-20	11	115	302	6	109	190
-----------NLHRGQRGMTGLETAIILIAFVTVASVLAYSVLSAGIFSAERGKETVYKGLEQAQSTMEIAGSVLGISDNGTpPTTLETVQFNVQLTIPNAKLD--TNAVVCNYWD------------------------------------------------------------------------------------------------------------------------------------------------------------------------------------------
>A0A1M4MK51	104	0.252	6.862E-20	13	123	302	0	107	200
-------------MRKEDAFTGLEAAVVLIAFIVVAAVFSYVVLGAGFFATQKSQEVVHTGVAQTSSSVEVVGDVIGMANV-ADKRLESILFTVKLSPGSGAIDF--DNVVILYSDANNVKTLA----------------------------------------------------------------------------------------------------------------------------------------------------------------------------------
>GraSoiStandDraft_39_1057311.scaffolds.fasta_scaffold4579524_1	104	0.316	6.862E-20	10	107	302	7	101	206
----------SRLRRGQAGTTGLETAIILIAFSTVVAVFGYAVLNAGLFSTERSKETVYAGLQQAKANMEISGSVIVKAN---NLTAETILFTVRNAIAGAPIDMTPP--------------------------------------------------------------------------------------------------------------------------------------------------------------------------------------------------
>SRR4030066_213690	104	0.285	6.862E-20	6	132	302	70	199	260
------ISRICRRINDkQEGITGLETAIILIAFVMVASVLAYVVLSAGLFSSQKTKEAMNAGLQSTMSVLEIKGNVIAKMEAG---LVTHIYFCVGIPAAGSPVDFNPtpentSILIISYSDYDNLVPSMNWTITKLAT-------------------------------------------------------------------------------------------------------------------------------------------------------------------------
>MGYP001331627533	103	0.359	9.290E-20	4	92	302	6	93	117
----RLLGRPVTFLQNQRGITGIETAIVLIAFVVVASVFAFAVLNTGLLSSEKSKEATLGGLEETSATLSLRGQVIAVANTGT-TSVDTVKFT-----------------------------------------------------------------------------------------------------------------------------------------------------------------------------------------------------------------
>SRR5512140_176346	103	0.273	9.290E-20	11	116	302	8	108	119
-----------KLHRNEHGVTALETAIILIAFVVVAAVFAFTILSTGTFLTERSKEATYAGLQEVRGSMELKGSVVLNTITNKG---DSLIFNLAPVSGGSSVDLS--QIRVTYRDA-----------------------------------------------------------------------------------------------------------------------------------------------------------------------------------------
>MGYP001444443695	103	0.333	9.290E-20	15	105	302	12	107	127
---------------EERGLTGLETAIILIAFVVVAAVFSYTVLSAGVFSAEKSKQGIYSGLSSVQCSLPLNGSVLAIDsdsdiDSDSDNDVDQIAFTLVTALGGEPVDLT----------------------------------------------------------------------------------------------------------------------------------------------------------------------------------------------------
>MGYP000751843271	103	0.306	9.290E-20	11	108	302	16	113	171
-----------SLIRNQRGVTGLETAIILIAFVVVASVFAFTVLSTGIFSAERGKETIYAGLREARSTIQLKGSVIANGITDKSLSLGDTVWTASSTAEETSIDATDKK-------------------------------------------------------------------------------------------------------------------------------------------------------------------------------------------------
>SRR5512147_1594930	103	0.247	9.290E-20	11	115	302	33	129	174
-----------KLHRNEHGITALETAIILIAFVVVAAIFAFTVLSTGTFLTERSKEAAYAGLQEVRGSMELKGSVVLESTGA------NMVFNLATVAGGSSVDLS--KVKITYRD------------------------------------------------------------------------------------------------------------------------------------------------------------------------------------------
>GraSoiStandDraft_48_1057284.scaffolds.fasta_scaffold1054352_1	103	0.320	9.290E-20	16	121	302	1	103	190
----------------QRGMTGLETAIILIAFVTVASVLAYSVLSAGIFSAEKGKETVYSGLQSAQASLEVHGSVIGDAESD-NASLDYIEFLVGLTIPDEKVDMT--AIVVNYYDSSNQTN------------------------------------------------------------------------------------------------------------------------------------------------------------------------------------
>BarGraIncu01121A_1022015.scaffolds.fasta_scaffold388538_1	103	0.300	9.290E-20	11	125	302	6	122	198
-----------RKLSNQKGITGIETAIILIAFVIVASVFAYVVLTAGLFSTQKANEAIHSGLEEAQNTIELKGIVYGKMVNG---ILDKVYLAIATTSAGAQVDFTdttngSNYVIISYADAFQIYNSVNW--------------------------------------------------------------------------------------------------------------------------------------------------------------------------------
>MGYP001466105397	103	0.266	9.290E-20	17	121	302	0	123	212
-----------------RGVTGLETAIILIAFVVVASVFAFTVLSTGVFSAERGKETVLAGLKEAQASLTNAASMSGiRGDVAGTNAMVKVHFVVMTAVSGREIDLTPPNTtddsspdpdvnagaqsvmIVSYTDENQFIN------------------------------------------------------------------------------------------------------------------------------------------------------------------------------------
>MGYP001292269127	103	0.283	9.290E-20	0	116	302	0	126	215
MKTDGFICGLKKFYRDESGITGLETAIILIAFIVVAAVFAFTIMTTGLFSTEKAKTTAQAGISEASSTFAMKGSVTATSNDTGGpgqppapntqGHITSVKFQVTLAAGAEDVDITLGNLAFILTHP-----------------------------------------------------------------------------------------------------------------------------------------------------------------------------------------
>SRR5271157_524756	103	0.314	9.290E-20	8	128	302	17	134	227
--------RMHRRVWNRRGIVGIEAAIVLIAFVVIAAALAYVVINMGFYASQTAKSTIDKGIQEATSALELDGFVTGKTNS-TDSAVTYLAIPLKLAVGQEEVDLASSTVVVAVESGN--FSLANIYSG-----------------------------------------------------------------------------------------------------------------------------------------------------------------------------
>SoimicmetaTmtHPA_FD_contig_31_16828216_length_263_multi_1_in_0_out_0_1	103	0.278	9.290E-20	6	117	302	0	110	378
------MFKKLTRFqQGEKGITGLETAIIIIAFVVVAAVFAYTILSSGLFSSQKAEETVHSGVSQSQATSELRGSVLAyKGTANGDDCITKIQFTVGNAlVDGREIDLTPPY----YIDPN----------------------------------------------------------------------------------------------------------------------------------------------------------------------------------------
>MGYP000651394722	103	0.355	1.258E-19	13	102	302	9	95	96
-------------KRDQSGITGLETAIILIAFVMVASVLAYVVLTAGLFSSQKAKEAVYAGMDETRSTMEIKGDVIAKME---NSVVTELYFTVGTRPGAEPI-------------------------------------------------------------------------------------------------------------------------------------------------------------------------------------------------------
>SRR5712692_1505949	103	0.247	1.258E-19	5	122	302	9	121	124
-----NMFGKFNkLMKNESGVTALETAIILIAFVVVASIFAFTMLSTGTFLTERSKEATYAGLQEVRGSMELKGSVILESTG------DFVSFNLSTVAGGQSVDLS--KIKMAYLDAstNQDIAY-----------------------------------------------------------------------------------------------------------------------------------------------------------------------------------
>ERR1035437_6840255	103	0.312	1.258E-19	9	115	302	4	112	124
---------RNSLHRGQRGITGLETAIILIAFVMVASVLSYVVLSAGLYSSQKAKEAVNAGLQQSNSTLEVKGNVVADTD---GTNIDTIYLTLGMASTNGSIDFTdtaagKNVVVISYSD------------------------------------------------------------------------------------------------------------------------------------------------------------------------------------------
>SRR3990170_8745623	103	0.250	1.258E-19	8	115	302	36	135	136
--------KLKNLMKEESGITALETAIILIAFVVVAAIFAFTVLSTGTFLTERSKEAAYAGLQEVRGSMELKGSVVLEDTG------DMVVFNLATVAGGSSVDLS--KVKVMYRD------------------------------------------------------------------------------------------------------------------------------------------------------------------------------------------
>MGYP001031145999	103	0.292	1.258E-19	13	111	302	39	136	170
-------------KHNDEGFTGLEAAIVLIAFVVVAAVFSYVVLGAGFFTTQKAQETVYKGLEQSTSNIQLIGNVYGLSNDTTKG-ISEIRFSIGLAPGAPSIDLTGLKIAV----------------------------------------------------------------------------------------------------------------------------------------------------------------------------------------------
>MGYP000524705188	103	0.320	1.258E-19	15	157	302	13	159	216
---------------NRRGMVGIEAAIVLIAFVIVAAAFSFMVVNMGLFATQRGRDTVQQGLQEASTPLTLDGSILIRGNSDGDG-IDVIIIPLK-TMGVEYVPMGTNTTVVTLRIENKT-AYANIYQGINTTDPtgktfdqLVTGLSGSSTQAKLFIENSDGDN------------------------------------------------------------------------------------------------------------------------------------------------
>MGYP001117738175	103	0.262	1.258E-19	15	118	302	3	124	218
---------------NQRGIRGLETAIILIAFVVVASVFAFTVLSTGVLASERAKESIFAGLQQTKSTLRPSGSVIAfKGFVGSTAAIFKFSLIVEAIDDADPIDLTPpytadgsgtdpdssvttNKTTIVYIDDNQ---------------------------------------------------------------------------------------------------------------------------------------------------------------------------------------
>MGYP001471681920	103	0.288	1.258E-19	14	112	302	6	109	222
--------------KDEKGFTGLEAAIVLVAFVVVAAVFSYVMLGAGFYTTQKSQEVVHTGVTQASSSVELSGDVIAKGDDDanpdtAPTKIDIITLFLQPTAGGSAVDLSQTLITIS---------------------------------------------------------------------------------------------------------------------------------------------------------------------------------------------
>MGYP001083207292	103	0.333	1.258E-19	11	128	302	0	120	228
-----------RLLKDKKGMTGIETAIILIAFVIAASVFAFAVLNMGLIATQRAQEAVGAGLQQASSSLLLDTLVLKAGTGGNPTtplpfKVDNITILVKIAPGQSPCDFNQSRMTISY--KNNFTFIGNIYTM-----------------------------------------------------------------------------------------------------------------------------------------------------------------------------
>OM-RGC.v1.007019811	103	0.409	1.258E-19	14	144	302	8	134	232
--------------KKKRGIVGIEAAIVLIAFVIVAAALAFVALNMGLFTTQKSKEVIGKGLGEASTALEVDGSALGISNS---THIVEVSVPIKTSAGVSAVDLSPSRTSIGVIVG--GTSFENIYNNILyYNGTDQYLYYANGT-------------------------------------------------------------------------------------------------------------------------------------------------------------
>15313|scaffold_90797_c1_1|+2|10	103	0.304	1.258E-19	2	127	302	30	155	267
--KMTNLLKSLKRFaRNKKAISGLETAIVLIAFVIVASAFAYAVLNMGFLATQKSQQVVLGGLSAASSALVVDGPVYGYSTAPGPtGNITSLIFWLKTASAASSVDLNVNKTTIGY--QNSRGVWPNIYN------------------------------------------------------------------------------------------------------------------------------------------------------------------------------
>MGYP000421618553	102	0.368	1.702E-19	10	102	302	8	102	105
----------SQLHKREDGITGLETAIILIAFVIVASVFAFVVLSTGLFSAERGKDTVFAGLEKARGNLEVRGalTIIDADTSGTITTADDIVFNLATAAGGFPV-------------------------------------------------------------------------------------------------------------------------------------------------------------------------------------------------------
>MGYP000256421927	102	0.322	1.702E-19	15	109	302	3	98	107
---------------NQRCITGLETAIILIAFVVVASVFAFTVLSTGVFSAERGKETVFAGLSEAQASLANAGSLAAsRGNVEGTNAPVKIKFVVMSAVSGEEIDLTPPNT------------------------------------------------------------------------------------------------------------------------------------------------------------------------------------------------
>MGYP001126153175	102	0.347	1.702E-19	15	108	302	11	105	142
---------------DQRGTTGLETAIVLIAFVVVSSASEFADLSTGLFSSDKAKETIQAGLAETRGSMELKSPVVIIPDGSSTTSSAiSIAFQVANAAGGNAIDLTPEK-------------------------------------------------------------------------------------------------------------------------------------------------------------------------------------------------
>GraSoiStandDraft_16_1057320.scaffolds.fasta_scaffold8542962_1	102	0.258	1.702E-19	15	121	302	11	133	186
---------------DQKGITGLETAIILIAFVVVASVFAYTILSAGIYSSEKGKEAIHSGLSTARASMQLSGPVLAR-DTDSNNTVDQMLFVIANLLKSAPMNLVPTvdsdsdgllsdespklhSLVITYIDQAQMVT------------------------------------------------------------------------------------------------------------------------------------------------------------------------------------
>APCry1669190924_1035324.scaffolds.fasta_scaffold03514_2	102	0.326	1.702E-19	13	110	302	4	100	188
-------------MKRDEGFTGLEAAIVLIAFVVVAAVFSYVVLGAGFFSSQKAQESVYTGVEMASSSMDVIGDVYGLKN-GTSSTVDTIRFTVGLAAGGTSVDFNTVEMV-----------------------------------------------------------------------------------------------------------------------------------------------------------------------------------------------
>MGYP001099219015	102	0.287	1.702E-19	10	117	302	9	112	189
----------SRLHKDQKGITGLETAIILIAFVTVAAVLAYTVLTAGIFSSERGKEAVYAGLESTQSTLTLKGSVLAEDLDSTSTA--KLYLTLGMAVSGASVDL--NRLVYNYWDSN----------------------------------------------------------------------------------------------------------------------------------------------------------------------------------------
>A0A1B8X2B7	102	0.284	1.702E-19	14	122	302	6	111	199
--------------KNDKAFTGLEAAIVLIAFVVVAAVFSYVMLGAGFYTTQKSQEVVHTGVQQASSSLISSGETIVASDSDGDNA-SEVYFYLANTAGGSSVDL--NKTLITYTDSDDFVTH-----------------------------------------------------------------------------------------------------------------------------------------------------------------------------------
>MGYP000072122669	102	0.307	1.702E-19	13	116	302	3	103	208
-------------MKNEEGFTGLEAAIVLIAFVVVAAVFSYVMLGAGFFTSQKSQEVVHTSVQQASSSVEVVGDVIGEGD-ASNTKLEYVVFTIATTAGGSSFDL--RSMLVTFTDA-----------------------------------------------------------------------------------------------------------------------------------------------------------------------------------------
>MGYP000427396078	102	0.336	1.702E-19	9	115	302	3	108	208
---------KLNVKKARKGIVGIEAAIVLIAFVIVAAALAFVVLNMGFTTTQKSKETMSSGLSEASSALEIDGTVLAKADTGT-QKVTVVAIPLKLASGKAPIDMSRAAVSIVYYD------------------------------------------------------------------------------------------------------------------------------------------------------------------------------------------
>4714|scaffold64986_2|+488|00	102	0.254	1.702E-19	16	121	302	15	118	209
----------------EDAFTGLEAAIVLIAFVVVAAVFSYVVLGAGFFTSQTAQATVHTGVQQASSSMELVGNVYGIAANSGAANLKSLNVTVALTAGGTGMDLS--QMVVSYRDNNGGYN------------------------------------------------------------------------------------------------------------------------------------------------------------------------------------
>MGYP001041329032	102	0.237	1.702E-19	14	117	302	17	155	217
--------------RDQSGITGLETAIVLIAFVVVAAVFAFTVLTTGLFTSEKAKETAMAGVSSAGGSLELVGSVIAGGNNigqacrtvtgagggappihpappyenatscdidwmVSSPHVQTLRFRLGLALGVEDLNFDPNRILITYQDEN----------------------------------------------------------------------------------------------------------------------------------------------------------------------------------------
>KBSMisStandDraft_5_1062788.scaffolds.fasta_scaffold9309742_1	102	0.264	1.702E-19	11	118	302	10	126	246
-----------HRIAGKDGITGLETAIVLIAFVVVAAVFAFTVLTTGLFTSEKAKETALAGVAATSSTIAVKGSVTawglagpdgGAASAGDPLEIDRIAIKLTTAGDTDPVSFDPTGVMVTYQDEAN---------------------------------------------------------------------------------------------------------------------------------------------------------------------------------------
>SRR5919202_3997872	102	0.237	2.304E-19	21	116	302	0	96	112
---------------------GLETAIVLIAFVVVSSVFASTILNTGMFSADRSKEAITASMQQTRSNMELKGAVTATADsTTAPTKVAKVKFYLGTAAGAQPLDFKVDNLVISYQDD-----------------------------------------------------------------------------------------------------------------------------------------------------------------------------------------
>MGYP000150343247	102	0.327	2.304E-19	17	126	302	17	124	226
-----------------KAVVGIESAIVLIAFVVVAAALAFVVLNMGFFTTQRSKETIGSGLAQASSSLELDGTVVARVDI-SKSIVDCVIIPIRLSAGQKPVDLTPTKTNIAIWVLG-RYGYANIY-------------------------------------------------------------------------------------------------------------------------------------------------------------------------------
>Q9YAN6	102	0.344	2.304E-19	13	128	302	0	119	246
-------------MRRRRGIVGIEAAIVLIAFVIVAAALAFVALNMGLFTTQKSKEVMQRGLEEATSALEVDGSVIARAIDADTTtgsyniVVDALAVPLKISPGREGIDLDPSKLTVRLLLPNGF--YENVYCG-----------------------------------------------------------------------------------------------------------------------------------------------------------------------------
>MGYP001418212893	102	0.258	2.304E-19	11	120	302	18	141	259
-----------KFFTDRRGITGLETAIVLIAFVVVAAVFAFTVLTTGLFTSEKAKETTMAGVASSSSTLALKGTITAIGGSGAQGApvvdcappavpctfVQYIRVKITSASSAQDVAFDPRNVLVTYRDDQDVI-------------------------------------------------------------------------------------------------------------------------------------------------------------------------------------
>16461|Ga0209484_10054709_1|-94|01	102	0.340	2.304E-19	13	112	302	75	173	259
-------------KRNDEGFTGLEAAIVLIAFVVVAAVFSYAVISAGFFTTQKAQETMYKGLEQSTSNIQLIGNVYGLSNDTTKG-ISEIRFSVGLGPGASSVDLSKFTVIFS---------------------------------------------------------------------------------------------------------------------------------------------------------------------------------------------
>SRR5271157_2889774	102	0.322	2.304E-19	11	128	302	63	178	284
-----------KLLKQNRGMVGIEAAIVLIAFVIVAAAFAFMVVNMGLFATQSSKQTIQTGLSEASSPLVVDGDIMIRANTTAPYYVDAIMIPLQ-VIGVRYVPMDANSTQITLTVSNQT-AIANCYYG-----------------------------------------------------------------------------------------------------------------------------------------------------------------------------
>SRR4030042_4186502	102	0.367	3.118E-19	9	95	302	14	98	99
---------MANLHKDNRGMTGLETAIILIAFVTVAAVFGYAVLSAGLFSAERGKETIHAGLQQAKSNLELSGSVIAT--SSDNTTVETILITVRN--------------------------------------------------------------------------------------------------------------------------------------------------------------------------------------------------------------
>11177|Ga0265309_13116774_1|+1|11	102	0.314	3.118E-19	23	109	302	14	102	113
-----------------------ETAIILIAFVVVASVFAFTVLSTGVFSAERSKDTIYAGLQEARSSLEPKGALIAYsgGDSSATATIFKVGFIVAPAVAGESIDLTPPYT------------------------------------------------------------------------------------------------------------------------------------------------------------------------------------------------
>MGYP000002845925	102	0.241	3.118E-19	26	118	302	18	129	138
--------------------------IILIAFVVVASVFAFTVLSMGIFASERSKETVFAGLQEAKSTLEPRGATVGyKADRGGTDTIYKVSFIVTNAVDGEPVDLTPPytadgsatdpdissgaeyKTIISYSDINQ---------------------------------------------------------------------------------------------------------------------------------------------------------------------------------------
>MGYP001336764742	102	0.258	3.118E-19	16	127	302	6	114	144
----------------EDAFTGLEAAIVLIAFVVVAAVFSYVVLGAGFFTTQTAQATVHTSVAQASSSMEIVGNVYGIDTTTTHANLTYANITVALTAGGTAVDIS--QMVVSYSDNNGGYN-ANITS------------------------------------------------------------------------------------------------------------------------------------------------------------------------------
>MGYP001068696516	102	0.351	3.118E-19	11	118	302	7	112	144
-----------NALKDQKGIIGLETAIVLIAFVVVAAVFAFTVITTGLFSSEKAAETATAGLGEVSTSLTPKGSALASGNHGNDSA-SIVRFKLANS-GAQAVGLPAARTLVTYSDTSN---------------------------------------------------------------------------------------------------------------------------------------------------------------------------------------
>SRR4030042_6792690	102	0.264	3.118E-19	5	115	302	0	118	197
-----KMFRKFvkalgKIYRGQRGITGLETAIILIAFVTVASVLGYSVLSAGIFSAERGKETVYKGLEQAQASMQVRGSVLGL--STDDIAITSIQFVLASVLNDEPVDMTDtaadlNVVVINYAD------------------------------------------------------------------------------------------------------------------------------------------------------------------------------------------
>UPI0001DD8E6F	102	0.317	3.118E-19	9	112	302	0	101	206
---------MSKFVRNEDAFTGLEAAIVLIAFVVVAAVFSYVVLGAGFFTTQKSQEVVHTGVSQASSSLEVSGPV--TVAASSNAYLGSIYLYLQLAAGGTSVDMTKVTYTVS---------------------------------------------------------------------------------------------------------------------------------------------------------------------------------------------
>SRR5919108_3408481	101	0.234	4.219E-19	23	115	302	0	93	100
-----------------------ETAIVLIAFVVVSAVFAYTILNTGMFSADRSKESINSSLTQTRSNMELKGAVIATADDaTTPTKVAKVKFYIGTAAGAESIDFKVDNLVISYQD------------------------------------------------------------------------------------------------------------------------------------------------------------------------------------------
>MGYP001258911510	101	0.366	4.219E-19	8	78	302	6	76	122
--------RRTDMARDERGITGLETAIILIAFVVVASVFAFTVLSTGIFSSERGKETVFAGLSEARGAIEPKGSVIANG-------------------------------------------------------------------------------------------------------------------------------------------------------------------------------------------------------------------------------
>JI6StandDraft_1071083.scaffolds.fasta_scaffold2665766_2	101	0.281	4.219E-19	16	118	302	9	108	161
----------------EEGVTGLETAIILIAFVVVASVFGYVVLTTGVFATEKGKEATMAGLSQVRTTLQQRGGVIASKSSTAST-VDTVIVRVSTMAGGAPID--ASDLTVSYLDADQ---------------------------------------------------------------------------------------------------------------------------------------------------------------------------------------
>MGYP001290347914	101	0.206	4.219E-19	8	115	302	0	123	172
--------KRKSLRKDKRGFTGLEAAIVLTAFVVVAAVFSYVVLNAGFFTSQKSKEVVHTGVEQVTSSFELAGDIIGYGwkyngtnytyyyndssgkNELDDTNLTAVKLYLTLTAGQNPIDL--DKLTISYTD------------------------------------------------------------------------------------------------------------------------------------------------------------------------------------------
>GraSoiStandDraft_40_1057318.scaffolds.fasta_scaffold3347310_1	101	0.292	4.219E-19	9	114	302	0	102	194
---------MKRFINDNKGFTGLEAAIVLTAFVVVAAVFSYVVLGAGFFTTDTAKQVVHTGMEQATSSASVVGDVMAAGN---GTNVTNITVTLQLTAGNNPVDMAKNRTIISYT-------------------------------------------------------------------------------------------------------------------------------------------------------------------------------------------
>MGYP001430203798	101	0.300	4.219E-19	11	112	302	7	109	196
-----------SFKNSSDGFTGLEAAIVLIAFVVVAAVFSYVVLGAGFFTTQKSQQTIYKGVEQATSNIQMMGQVYGTNSGGGdDTTIKQIEFSIGLAPGAPSIDLSKMVIVVS---------------------------------------------------------------------------------------------------------------------------------------------------------------------------------------------
>SoimicMinimDraft_2_1059730.scaffolds.fasta_scaffold35293_1	101	0.320	4.219E-19	9	138	302	5	134	197
---------RYRKFRKKQGLTGIETAIILIAFVIVAAAFAFAILNVGFQTTQKSQSVISEGMLQASSSVELVGAVIAKGDTTTN-NVTYLEFTIQLSPGMTQVDLSPGKLIVSWFGDVYSMNiYSDDINTTAVTITALTP-------------------------------------------------------------------------------------------------------------------------------------------------------------------
>MGYP000356637693	101	0.327	4.219E-19	16	129	302	4	120	197
----------------KKGVTGIQTAIIMIAFIVVASVLAFAVLNMGLSATQRAQEVGTRGLRQAASALQLHGSVIGydkdyDNEEPGNRTIDLIEICVKLAPGNEPIDVGLGKLTISYT--NTRLHVANIYDGT----------------------------------------------------------------------------------------------------------------------------------------------------------------------------
>GraSoiStandDraft_49_1057285.scaffolds.fasta_scaffold2970201_1	101	0.278	5.709E-19	9	112	302	19	121	193
---------MKKGIRTEDAFTGLEAAIVLIAFVVVAAVFSYVVLGAGFFTTQKSQETIYAGVGQSTSNVEIVGPVTVKANTAGD-AAKEIYFKMKLAAGGSNLDLNKMTFTIS---------------------------------------------------------------------------------------------------------------------------------------------------------------------------------------------
>MGYP000126685283	101	0.262	5.709E-19	15	118	302	3	124	222
---------------NQRGIRGLETAIILIAFVVVASVFAFTVLSIGVLASERAKESIFAGLQQTKSTLRPSGSVIAfKGFVGSTAAIFKFSLIVEAIDDADPIDLTPpytadgsgtdpdssvttNKTTIVYIDDNQ---------------------------------------------------------------------------------------------------------------------------------------------------------------------------------------
>LakMenE18May11ns_1017448.scaffolds.fasta_scaffold8323301_1	101	0.303	5.709E-19	9	105	302	0	101	235
---------MMKLFKNEDAFTGLEAAIVLIAFVVVAAVFSYVMLNAGFFAAQEAQRTVHTGSQQASSSLEVIGDVYGRTNNTTmspekPGCLEWIEFTVGNTAGGTPIDIT----------------------------------------------------------------------------------------------------------------------------------------------------------------------------------------------------
>MGYP000987477917	101	0.265	5.709E-19	16	118	302	16	128	247
----------------KDGITGLETAIVLIAFVVVAAVFAFTVLTTGLFTSEKAKETALAGVAATSSTIAVKGSVTAWGEPGIDGgaaagagdplEIDRIAIKLTTAGDTDPVSFDPTGVMVTYQDEAN---------------------------------------------------------------------------------------------------------------------------------------------------------------------------------------
>SRR5665647_471717	101	0.330	5.709E-19	13	112	302	70	168	254
-------------KRNDEGFTGLEAAIVLIAFVVVAAVFSYAVISAGFFTTQKAQETMYKGLEQSTSNIQLIGNMYGLSNDTTKG-ISEIRFSVGLGPGASSVDLSKFTVIFS---------------------------------------------------------------------------------------------------------------------------------------------------------------------------------------------
>18246|scaffold00025_2|-375|00	101	0.321	5.709E-19	0	130	302	22	156	284
MAAISLSNNNNKTRKHRRGILGIESAIVMIAFVVVAAALAFVVLNAGFGTTQKSKTTINEGLKSATGAVEVAGLVTGKkvtftlDDNSSVTALEYYSIPIKLASGANSVNLQPELTAVKYF--SKSVSYDNIYKGVV---------------------------------------------------------------------------------------------------------------------------------------------------------------------------
>SRR5574337_202349	101	0.352	5.709E-19	3	127	302	59	180	293
---ISNLMNSSSRRKTRRGVIGIESAIVMIAFVIVAAALDFVVLNMGFSTTQKAKSAISSSITEASSSLEIAGKVTGIG-YVSVGKLNATIIPIKVAGGGDSVNLDPATTTIKYY--SNSVRYDNIYN------------------------------------------------------------------------------------------------------------------------------------------------------------------------------
>MGYP000695805929	100	0.380	7.724E-19	8	78	302	11	81	91
--------RMGTLLLDQRGITGLETAIVLIAFVVVASVFAFTVLSTGIFSAERGKETIHAGLRGARSSLELKGSVVAEG-------------------------------------------------------------------------------------------------------------------------------------------------------------------------------------------------------------------------------
>SRR4030042_7204583	100	0.313	7.724E-19	14	112	302	46	143	150
--------------RNSDAFTGLEAAIVLIAFVVVAAVFAYVILGAGFFTTQKAQETVYKSVEQSTTNLQLIGNVYGLASVPATG-IDEIKFSIGLAPGAPAIDLTKLRIVLS---------------------------------------------------------------------------------------------------------------------------------------------------------------------------------------------
>MGYP001215135230	100	0.320	7.724E-19	11	109	302	39	138	159
-----------NMNTKQRGITGLETMIIMLAFVVVASVFALKVLSTGVFSSESAKETIFAGLEQTKSSLRPSGSAIAfKGFVGSTEAIFKISMVVESVDGSDPIDLTPPYT------------------------------------------------------------------------------------------------------------------------------------------------------------------------------------------------
>MGYP000011509389	100	0.310	7.724E-19	15	125	302	4	116	184
---------------REEGITGLETAIILIAFVMVASVFSYVVLSAGLYSSQKAKQAVYAGLDSTMSAIELKGDVIAK---MSNNSVEEIYLFVGIPSAGNPVEFagtdnNTQKVVISYTDTDTLLASVNW--------------------------------------------------------------------------------------------------------------------------------------------------------------------------------
>SRR5688572_20223097	100	0.263	7.724E-19	15	124	302	50	163	187
---------------EEAGITVLETALILIAFVVVASIFAFTMLSRGTFSTGPGKEVIDAGLTEAQSLMEIKGSVIAIAtTTGSSGTVDSLVFTIANALTGEAVNLATGelaEIAFEYLDNKQNIALGN---------------------------------------------------------------------------------------------------------------------------------------------------------------------------------
>GraSoi2013_100cm_1033763.scaffolds.fasta_scaffold408165_1	100	0.290	7.724E-19	15	112	302	5	104	190
---------------DDDGFTGLEAAIVLIAFVVVAAVFSYVVLGAGFFTTQKAQETVYQGVAQSTTNILLKGSVYGFTDPTAgpGTAITKVNFTLGLAPGAPTIDLQTLKIIYS---------------------------------------------------------------------------------------------------------------------------------------------------------------------------------------------
>UPI0007FDCA0D	100	0.266	7.724E-19	5	120	302	3	123	198
-----LMTKMKNRLQkgknGQKGITGLETAIILIAFVIVASVFAYVVLSAGLYSSQKTKEAVTSGLGSTMSVLQLKGDIMARME---DSVLTEVYLTVGIPAAGSPVDFgsanTTQKVVVSYADPENIF-------------------------------------------------------------------------------------------------------------------------------------------------------------------------------------
>UPI0006B4B8FC	100	0.310	7.724E-19	17	158	302	6	150	214
-----------------RGVIGVESAIVMIAFVIVAAALAFVVLNMGFSTTQKTKQAIVSSADEASSALEIAGKVIGSGHVTA-GKLNATAIPLKIVSGGASINLNPANAAIRYLSNN--VEHGNIYAGAIPTGVHDTLASAmqeavtQTYITSNPVNSTLPSET-----------------------------------------------------------------------------------------------------------------------------------------------
>MGYP001374785552	100	0.256	7.724E-19	14	118	302	11	131	232
--------------RDNSGITGLETAIILIAFVVVAAVFAFTVMTTGLFSTEKAKTTAQAALTEASSSFILKGAITAKcelnlagdacdndaavAGGTATPYINQIAFQIALASGADQQTMIPGEMAFIYSDSNN---------------------------------------------------------------------------------------------------------------------------------------------------------------------------------------
>SRR3972149_5859224	100	0.276	1.045E-18	8	99	302	13	106	109
--------RLLNIHREQTGITGLETAIILIAFVVVASVFAYTVLSAGIFSSERSKEAVYSGLQEARNAIELRGNVTGYKAsiSGQEDSLGRLDFVVSNSMTG----------------------------------------------------------------------------------------------------------------------------------------------------------------------------------------------------------
>SRR3972149_4426537	100	0.293	1.045E-18	11	120	302	28	141	158
-----------SLHKNEKGITGLETAIILIAFVIVASVFAFVVLSTGLFSAEKGKAAVFAGLEKASGNLEVRGAVTA--ASTAPPVVNTITFNLGLAAAGVPTLVDdtaigaVNNLAINYIDEQNRF-------------------------------------------------------------------------------------------------------------------------------------------------------------------------------------
>UPI000603CC58	100	0.230	1.045E-18	26	120	302	0	103	177
--------------------------IILIAFVVVASVFAYTVLSAGIFSSQKGQEAVYAGLAQTRATMEIKGSVFAKAPVVGNvtGNVTEVAFTLTNAMKGQAIDLTPNplggntsVTVISYTDNNQHV-------------------------------------------------------------------------------------------------------------------------------------------------------------------------------------
>MGYP000014573838	100	0.326	1.045E-18	16	115	302	14	114	197
----------------QSGITGLETAIILIAFIMVASVFSYVILSAGLFSSQKAKEAVHTGLQKTRSSVDLKGNVLGWV---QHGNITTVYFTVVSIPGADAVDFTNTtgsrSLVISYSD------------------------------------------------------------------------------------------------------------------------------------------------------------------------------------------
>APCry1669191961_1035387.scaffolds.fasta_scaffold68700_1	100	0.293	1.045E-18	11	121	302	8	133	229
-----------NFSRDNSGVTGLETAIILIAFVVVAAVFAFTVMTTGLFSTEKAKTTAQAALTEASSSFIIKGPVLAKCSPGvvpidcevdanpigkAEEFISRISFTIALSSGADQQTLDESELAFIYSDENNIFT------------------------------------------------------------------------------------------------------------------------------------------------------------------------------------
>MGYP001398400673	100	0.400	1.413E-18	14	78	302	19	83	95
--------------RDQRGVTGLETAIILIAFVVVASVFAFTVLSTGIFSAERGKETIHAGLSEARSSVELKGSVTANG-------------------------------------------------------------------------------------------------------------------------------------------------------------------------------------------------------------------------------
>MGYP000424508738	100	0.344	1.413E-18	6	93	302	11	100	101
------LDQTPKLASDQRGITGLETAIVLIAFVVVSSVFAFAALSTGLFSSDKAKETHTAGLAESRGTLELKGSVVAKvsGTTGATGVVTSIEFQI----------------------------------------------------------------------------------------------------------------------------------------------------------------------------------------------------------------
>MGYP001387566825	100	0.381	1.413E-18	3	78	302	0	75	115
---MRHLREPFGLLKGQQGVTGLETAIILIAFVVVASVFAFTVLSTGIFSAERGKETIHAGLRGARSSLELKGSVVAEG-------------------------------------------------------------------------------------------------------------------------------------------------------------------------------------------------------------------------------
>SRR5512147_231890	100	0.247	1.413E-18	11	115	302	22	118	137
-----------KLHRNEHGITALETAIILIAFVVVAAIFAFTVLSTGTFLTERSKEAAYSGLQEVRGSMELKGSVVLEGTGTMA------VFNIATVAGGSSVDLS--KVKMTYRD------------------------------------------------------------------------------------------------------------------------------------------------------------------------------------------
>MGYP001207441069	100	0.366	1.413E-18	8	78	302	11	81	149
--------KRSRDRLDQRGVTGLETAIILIAFVVVASVFAFTVLSTGIFSAERGKETIHAGLKEARSSIELKGSVAANG-------------------------------------------------------------------------------------------------------------------------------------------------------------------------------------------------------------------------------
>MGYP001121488754	100	0.288	1.413E-18	9	112	302	0	102	162
---------MRQLKSDDNGFTGLEAAIVLIAFVVVAAVFSYVVLGAGFFTTQKSQETVYKGVEQASTNIQMIGNVYGLASPVASG-INTIEFSIGLAPGAPTIDLTKMRIVFS---------------------------------------------------------------------------------------------------------------------------------------------------------------------------------------------
>MGYP000324195740	100	0.328	1.413E-18	8	159	302	1	143	202
--------RYMSKFERRKGLTGLETAIILIAFIITAAAFAFAILNVGFQTTQQAQSVISEGMKEASAAIELSGAVVAQ-DTDDDGYVDIIRFTIKLSPGMKPVDLTPGKLIIAWHS-------SDMYEVNIYSDTNQTKVSSEGGAVIIPV-PGATDNDY----------------------------------------------------------------------------------------------------------------------------------------------
>L0HFG7	100	0.281	1.413E-18	6	115	302	0	107	211
------MVKTMKNLYSEDAFTGLEAAIVLIAFVVVAAVFSYVVLGAGFFTTQTAQATVHTGVAQASSSLEIVGNVMGIAVDPASNRLTFINTSVALTAGGTAMDLT--QMVISYSD------------------------------------------------------------------------------------------------------------------------------------------------------------------------------------------
>UPI000774B1BC	100	0.307	1.413E-18	14	114	302	10	113	226
--------------RRMKAIVGIESAIVLIAFVVVAAALAFVVLNMGFFTTQRSKETIGSGLAQASSSIEIDGTVLAnvtISGSGNSGNVTCLLIPIRLSAGQKPVDLTPGKSIISVW-------------------------------------------------------------------------------------------------------------------------------------------------------------------------------------------
>MGYP001086408452	100	0.231	1.413E-18	14	116	302	17	154	249
--------------RDQSGITGLETAIVLIAFVVVAAVFAFTVLTTGLFTSEKAKETAMAGVSSAGGSLELVGSVIAGGNnigqacrsvsgaggatppiypappyenatscdidwNVGSPHVQTLRFRLGLALGVEDLNFDPNDILVTYQDA-----------------------------------------------------------------------------------------------------------------------------------------------------------------------------------------
>MGYP001131831155	99	0.375	1.912E-18	0	78	302	0	79	118
MRGMREMNLQLRRLVgDQRGGTGLETAIILIAFVVVASVFAFTVLSTGIFSAERGKETIHAGLKEARSSAELKGSVTANG-------------------------------------------------------------------------------------------------------------------------------------------------------------------------------------------------------------------------------
>MGYP001055087197	99	0.280	1.912E-18	9	105	302	8	121	149
---------MHRLHKGERGLTGLETAIILIAFVTVAAVFGYAVLSAGIFSTEKAKETIYEGMAEAKSTMVVKGATIASKDvsaayytstgvtttdytYTSGNYVGEIRVTLANIMGGEPLDLT----------------------------------------------------------------------------------------------------------------------------------------------------------------------------------------------------
>MGYP000108934325	99	0.336	1.912E-18	9	115	302	0	105	204
---------MPSKHKRMKGIVGIEAAIVLIAFVIVAAALAFVVLNMGFTTTQKSKETMQSGLKEASSALEVDGTVLGKVDTTS-RKVTIVAMPLKLATGKNPIDINKTSVTIVYYD------------------------------------------------------------------------------------------------------------------------------------------------------------------------------------------
>MGYP001182630552	99	0.317	1.912E-18	0	116	302	0	120	214
MKTIYTYVR--KLYRDESGITGLETAIILIAFIVVAAVFAFTIMTTGLFSTEKAKTTALAGISEASIGLAVKGQITGRCCRGaavvgsGANHLSGFTFKVALAGGNEPMEITPSRLAFRFTHP-----------------------------------------------------------------------------------------------------------------------------------------------------------------------------------------
>A0A060HIR5	99	0.318	1.912E-18	16	128	302	3	112	218
----------------RRGITGVESAIVLIAFVIVAAAIAYVVLNSGFQTTEKAKSTITTGLSEASSGIEVAGAATGKGNVTS-AAVAAYTIPVKLAAGGSSIDIAQDKMIIRYS--SKSVTYDNIYAG-----------------------------------------------------------------------------------------------------------------------------------------------------------------------------
>I7L0E4	99	0.285	1.912E-18	9	122	302	2	120	238
---------MMKLLKNEDAFTGLEAAIVLIAFIVVAAVFSYVMLGAGFFATQEAQRTVHTGSQQASSSLEIIGNVYGrttntTVNATQQGYLEWIEFTVGNTAGGTPIDINQMLVTFVCGEEAQVIPF-----------------------------------------------------------------------------------------------------------------------------------------------------------------------------------
>SRR5574337_934406	99	0.338	1.912E-18	3	126	302	40	160	274
---ISNLMNSSSRRKTRRGVIGIESAIVMIAFVIVAAALAFVVLNMGFSTTQKAKSAISSSITEASSSLEIAGKVTGIG-YVSVGKLNATIVPLKIAGGGDAVNLDPAVVSIKYYSD--TVRYDNIY-------------------------------------------------------------------------------------------------------------------------------------------------------------------------------
>SRR3989304_5589675	99	0.295	1.912E-18	17	187	302	57	240	284
-----------------RGIIGVESAIVLIAFVIVAAALAFVVLNMGFSTTQKAKTTIVSTLAEAGSSLEIEGKVIASSYQPGGGitsSINVTSIPIKIAGSGDSVNLDPALTAIKYL--SNTITYDDIYSGTLnSVGIFSTLESATNQADTSNIFLGDspylGGNDADKDDWPisttafiYWTVQSNTNDILEAGEHANLAI------------------------------------------------------------------------------------------------------------------
>MGYP001157857055	99	0.381	1.912E-18	3	78	302	0	75	350
---MNKLIQAIKPLRQEKGVTGLETAIILIAFVVVASVFAFTVLSTGIFSAERGKETIHAGLKGARSSLEIKGSVIANG-------------------------------------------------------------------------------------------------------------------------------------------------------------------------------------------------------------------------------
>MGYP000580743519	99	0.310	1.912E-18	14	87	302	13	86	355
--------------RDQRGMTGLETAIILIAFVTVAAVFGYAVLSAGIFSAEKGKETVYAGLEQSKSSMELKGSVIAYGAPGDEGTIN----------------------------------------------------------------------------------------------------------------------------------------------------------------------------------------------------------------------
>GraSoi013_1_40cm_4_1032424.scaffolds.fasta_scaffold52817_1	99	0.384	1.912E-18	14	78	302	19	83	363
--------------RDERGVTGLETAIILIAFVVVASVFAFTVLSTGIFSAERGKETIHAGLQQSRSSVELKGSVVANG-------------------------------------------------------------------------------------------------------------------------------------------------------------------------------------------------------------------------------
>MGYP000382363382	99	0.252	2.586E-18	18	129	302	0	133	203
------------------GITGLETAIVLIAFVVVASVFAFTILSAGVFLSEANKQTIHAGLKETCTRLSQQGSAFAFaGKVSTTQAVYKLVFIVSNSLAGEPVDLTAPYtadgantdpdvvpgastaTIISYADENQRksdVAWSQTFIGT----------------------------------------------------------------------------------------------------------------------------------------------------------------------------
>MGYP001062142370	99	0.352	2.586E-18	8	78	302	22	92	204
--------RMQALVKDQRGVTGLETAITLIAFVVVASVFAFIVLSTGIFSAERGKETIHAGLKEARSSAELKGSVIALG-------------------------------------------------------------------------------------------------------------------------------------------------------------------------------------------------------------------------------
>MGYP001258941260	99	0.250	2.586E-18	15	121	302	11	133	206
---------------DQKEITGLETAIILIAFVVVASVFAYTILSAGIYSSEKGKEAIHSGLSTARASMQLSGPVLAR-DTDSNNTVDQMLFVIANLLKSAPMNLVPTvdsdsdgllsdespklhSLVITYIDQAQMVT------------------------------------------------------------------------------------------------------------------------------------------------------------------------------------
>GWRWMinimDraft_8_1066016.scaffolds.fasta_scaffold00285_4	99	0.325	2.586E-18	8	130	302	3	121	212
--------RMHRRVWNRRGIVGIEAAIVLIAFVVIAAALAYVVINMGFYASQTAKSTINKGVQEATSALELDGFVTG--ETSSSGNVTYLAIPMKLSVGQSEVDLANNTAVVAVQSGN--FSLANIYSGAV---------------------------------------------------------------------------------------------------------------------------------------------------------------------------
>3300021469.a:Ga0190361_1006144_4	99	0.363	2.586E-18	12	130	302	5	121	242
------------RLRNRLGIVGIEAAIVLIAFVVIAAALAYVVVNMGFYSSQEAKSTISRGISEATSALQLDGSVIAYTNRSStrGTCVQYLLIPVKLSIGRSSLDLANTTTVVSVWGS----NLLNIYKGVV---------------------------------------------------------------------------------------------------------------------------------------------------------------------------
>MGYP000592542971	99	0.375	2.586E-18	15	78	302	0	63	245
---------------DEKGITGLETAIILIAFVVVASVFAYTVLSAGIFSSERGKETVYAGLREARGTLEPKGSVIATA-------------------------------------------------------------------------------------------------------------------------------------------------------------------------------------------------------------------------------
>7570|JGI24020J35080_1000047_117|-128882|00	99	0.353	2.586E-18	14	78	302	18	82	373
--------------RDEMGITGLETAIILIAFVVVASVFAYTVLSAGIFSSERGKEAVYAGLKEARGTLEPKGSVIATG-------------------------------------------------------------------------------------------------------------------------------------------------------------------------------------------------------------------------------
>SRR6478672_10125370	98	0.306	3.497E-18	0	87	302	34	118	121
MKRIKEFLR---RSRNEHGITGLETAIVLIAFVVVAAVFAFVVLSTGLFSSERSKETVYAGLSKTRGSMELTGGVIAASNLSNVTTVE----------------------------------------------------------------------------------------------------------------------------------------------------------------------------------------------------------------------
>SRR3972149_11696806	98	0.307	3.497E-18	21	130	302	0	110	135
---------------------GLETAIILIAFVVVATIFAFVVLTTGVFSSERGKESVFAGLNKARGTLELRGGVVASSSGcPSACAVSGIQFAVANSAGGDPVSLansGDNRTILAYRDAG---SLDNDVNYTV---------------------------------------------------------------------------------------------------------------------------------------------------------------------------
>8975|scaffold355213_2|-63|01	98	0.278	3.497E-18	8	116	302	5	116	143
--------RLYKRISNkEEGITGLETAIILIAFVIVASVFAYVVLSAGLYSSQKVKQAVNSGIDSTMSTIELKGDILAKV---SATLVQEIYLFIGIPAAGTPIDFTNSsnttqKVIISYSDA-----------------------------------------------------------------------------------------------------------------------------------------------------------------------------------------
>MGYP001188478005	98	0.322	3.497E-18	16	105	302	31	119	146
----------------EHGVTGLETAIILIAFVVVASVFAYAVPSAGIFSAQKGQEAFYQGLLQTRSSMTMIGGLT-LKDTDSDDKVDELWFTVSNALNGEAVDLT----------------------------------------------------------------------------------------------------------------------------------------------------------------------------------------------------
>MGYP001489266656	98	0.330	3.497E-18	9	109	302	18	132	180
---------MRRLHRNEEGITGLETAIILIAFVIVASVFAFVVLSTGLFSADRGKQTVLAGLEKASGNIEVRGSVSlqdvgtvaapttpdGAIGEAGGPSVDVFIFNLGTAAGGRPVLIDPAVT------------------------------------------------------------------------------------------------------------------------------------------------------------------------------------------------
>MGYP000583715547	98	0.291	3.497E-18	16	118	302	19	118	192
----------------EEGVTGLETAIILIAFVVVASVFGYVVLTTGVFATEKGKEATMAGLSQIRTTLQQRGGVIAVKSSTGST-VDTVIVRVSTIAGGAPI--GASDLTVSYLDTDQ---------------------------------------------------------------------------------------------------------------------------------------------------------------------------------------
>MGYP000663309941	98	0.279	3.497E-18	6	134	302	1	125	211
------MFGKFVRRNGKRGLTGIETAIILVAFVIVAASFAFAVLNVGFQSTQKAQDVMRGGMEQASSAMEIDGGVVGYA--SQYGSLDQLNFTIRLSPGRTPIDLHKDYFVITVTTSSGSFT--DVYVGVLGNGT-----------------------------------------------------------------------------------------------------------------------------------------------------------------------
>APIni6443716594_1056825.scaffolds.fasta_scaffold8950698_1	98	0.270	3.497E-18	2	118	302	18	150	248
--KMQFLKSLKNFSRDNSGVTGLETAIILIAFVVVAAVFAFTVMTAGLFSTEKAKTTSQAALTEASSSFILKGSVTATCAAGagplgckkdlapvgvADEYVDSITFTIALAIGAEQQRIDDESvFAIHYFDENN---------------------------------------------------------------------------------------------------------------------------------------------------------------------------------------
>MGYP000214272605	98	0.415	3.497E-18	14	78	302	19	83	266
--------------RGQRGVTGLETAIILIAFVVVASVFAFTVLSTGIFSAERGKETIHAGLRGARSSLELKGSVIAEG-------------------------------------------------------------------------------------------------------------------------------------------------------------------------------------------------------------------------------
>MGYP001096062949	98	0.352	3.497E-18	8	78	302	1	71	293
--------RMQALVKDQRGVTGLETAITLIAFVVVASVFAFTVLSTGIFSAERGKETIHAGLKDARSSAELKGSVIALG-------------------------------------------------------------------------------------------------------------------------------------------------------------------------------------------------------------------------------
>MGYP001295067699	98	0.317	4.728E-18	15	118	302	18	118	137
---------------NQRGVTGLETAIILIAFVVVASVFGYVVLTTGIFATEKGKEATMAGLQQIRTTLQQRSGVT-TVKSLTENTIDRIKLRVSSMPGGAAVD--PVELSVHYQDSTQ---------------------------------------------------------------------------------------------------------------------------------------------------------------------------------------
>MGYP001039429430	98	0.424	4.728E-18	13	78	302	21	86	169
-------------LRGQRGVTGLETAIILIAFVVVASVFAFTVLSTGIFSAERGKETIHAGLRGARSSLELKGSVVAEG-------------------------------------------------------------------------------------------------------------------------------------------------------------------------------------------------------------------------------
>MGYP000162014007	98	0.290	4.728E-18	15	157	302	5	149	206
---------------NKRGMVGIEAAIVLIAFVIVAAAFSFMVVNMGLFATQRGRDAVQQGLQEASTPLTMDGSIIIRGNSTGDG-VDVIIIPLK-TVGVKYVPMGADTTVVTLKIENRT-AYANIYHGINTTDPtdktyDQLVAGVSAGQAILFIENSDGDN------------------------------------------------------------------------------------------------------------------------------------------------
>SRR3972149_5871401	98	0.285	4.728E-18	11	117	302	26	134	211
-----------KLRKRQEGSPGLETAIILIAFVIVASVFAYVVLSAGLYSSQKAKEAVTAGLQSTMATVEIRGNIIAR---MQGGEVQEVFVTVGIPMAGTPVDFSPSTanispVVISYSDTN----------------------------------------------------------------------------------------------------------------------------------------------------------------------------------------
>15120|scaffold93046_1|-65|00	98	0.327	4.728E-18	8	116	302	40	152	246
--------RNHKLLGNRRGMTGLETAIILVAFVITAAAFAFVVLNMGFLTAEKAQSVISSGMSEASSALLVDSGVIGQFGSTGGDQADidltKLTFYIKLSQGHEPIDLDDSKLVATYTNP-----------------------------------------------------------------------------------------------------------------------------------------------------------------------------------------
>926|scaffold_35764_c1_2|-254|01	98	0.350	4.728E-18	17	130	302	46	160	270
-----------------RGIIGVESAIVLIAFVIVAAALAFVVLNMGFTTAQKAKTTIVSTLAEAGSSLEIEGKAIGSSYQPGGGlpsSLNATSFPIKIAGSGDSVNLNPSITAIKYL--SNLITYDNIYGGTL---------------------------------------------------------------------------------------------------------------------------------------------------------------------------
>MGYP000480529004	98	0.352	6.393E-18	13	96	302	10	94	106
-------------LRGQRGVTGLETAIILIAFVVVASVFAFTVLSTGIFSAERGKETIHAGLRGARSSLQLKGSVVAEGVTNKTLSLaDTIWSTSTNA-------------------------------------------------------------------------------------------------------------------------------------------------------------------------------------------------------------
>SRR3972149_5653697	98	0.397	6.393E-18	11	78	302	6	73	120
-----------RLHRRQRGITGLETAIILIAFVVVASVFAYTVLSAGIFASEKGKEAIHAGLEEARSSMELVGSVKATA-------------------------------------------------------------------------------------------------------------------------------------------------------------------------------------------------------------------------------
>SRR4030066_365513	98	0.329	6.393E-18	22	106	302	70	150	151
----------------------IETAIILIAFVVVASVFAYTVLSAGIFSSQKGQEAIHAGLEEARASMEIKGSVFAEGNGTATT----VIFTLTNALKGQKIDLTP---------------------------------------------------------------------------------------------------------------------------------------------------------------------------------------------------
>MGYP001103454094	98	0.257	6.393E-18	3	119	302	8	143	164
---VRGIKMILRGTRRQNGITGLKTAIVLIAFVVVASVFAFTILSAGAFSSEANKQTIHAGLKETRTRLRQHGSAFAFSGyVGNTQAVHKLVFIVSNSLAGESVDLTAHYttddpstdpdivvgantmTTISYADENQR--------------------------------------------------------------------------------------------------------------------------------------------------------------------------------------
>AntAceMinimDraft_9_1070365.scaffolds.fasta_scaffold01597_3	98	0.343	6.393E-18	14	112	302	7	104	188
--------------QSSDGFTGLEAAIVLIAFVVVASVFAYVILGAGFFTTQRAQETVYKSVEQASTNVQIVGNVYGIQSEGSTG-INEIRFSLKLTTGSPGVDLSRMQIIFS---------------------------------------------------------------------------------------------------------------------------------------------------------------------------------------------
>A0A0F7GF56	98	0.298	6.393E-18	14	117	302	13	107	194
--------------RGKKGITGLETAIILIAFVTVAAVLAYTVLSAGIFSSERGKEAVYSGLESAQSTMTVKGSVLIVDNAD-------LQFNLAMAVTGGSVDL--NKMVVNYFDSN----------------------------------------------------------------------------------------------------------------------------------------------------------------------------------------
>SRR5574337_1944632	98	0.349	6.393E-18	5	127	302	24	143	202
-----LMNSTTRSRKTRRGVIGIESAIVMIAFVIVAAALAFVVLNMGFSTTQKAKSAISSSITEASSSLEIAGKVTGIG-YVSVGKLNATIIPIKVAGGGDSVNLDPATTTIKYY--SNSVRYDNIYN------------------------------------------------------------------------------------------------------------------------------------------------------------------------------
>MGYP001103856536	98	0.336	6.393E-18	13	128	302	6	118	209
-------------LKNKRGMIGVEAAIVMIAFVIVAAAFSFMVVNMGLFATQRGRDTIQQGIHESSTPLMLDGSVLIRGNGTGDG-VDAVVIPLK-TLGVKYVPMANETTVVTLRIET-TIAYANIYNG-----------------------------------------------------------------------------------------------------------------------------------------------------------------------------
>MGYP001030538424	98	0.304	6.393E-18	14	127	302	12	124	219
--------------RNKKAVSGLETAIVLIAFVIVASAFAYAVLNMGFLATQKSQEVAVGGLQAASAAIVLDGPVYGYSTqSGANANLTTIIFWMKTASGADSIDLNVNKTTIGFQNPRGV--WPNVYN------------------------------------------------------------------------------------------------------------------------------------------------------------------------------
>A0A2E7G5H3	98	0.274	6.393E-18	11	118	302	8	131	229
-----------NFSRDNSGVTGLETAIILIAFVVVAAVFAFTVMTTGLFSTEKAKTTSQAALTEASSSFILKGSVTATCAAGagplgckkdlapvgvADEYVESITFTIALAIGAEQQRIDDESvFAIHYFDENN---------------------------------------------------------------------------------------------------------------------------------------------------------------------------------------
>15120|scaffold30716_2|-549|00	98	0.355	6.393E-18	12	130	302	5	121	246
------------RLRNRLGIVGIEAAIVLIAFVVIAAALAYVVVNMGFYSSQEAKSTISRGISEATSALQLDGSVIAYTNrsDTRGTCVQYLLIPVKLSIGRSSLDLANTTTIISVWGS----NLLNIYKGVV---------------------------------------------------------------------------------------------------------------------------------------------------------------------------
>23240|Ga0272442_10205078_1|+3|10	98	0.335	6.393E-18	4	134	302	37	170	247
----RGRSRHEMKIVKRRGMTGLETAIILVAFVITAAAFAFVVLNMGFLTAEKAQSVISSGMSEASSALLTDSGVIGQFTSTGGDQADvdlaKLTFYLKLSQGHEPVDLDDSKLVATYT---NARTHANLYasNGTIMTIT-----------------------------------------------------------------------------------------------------------------------------------------------------------------------
>7457|Ga0209635_10001271_16|+12727|00	98	0.274	6.393E-18	11	134	302	49	168	279
-----------KLLRQKRGIVGLEAAIVLIAFVIIAAAFSFMVVNQGLFATERGKAVVQEGLQQASTPLSLDGTIFVRTDSDG-TSVNCMAIPLR-AFGVDYVAMWRNETVVTLKVANN--AWGNVYGGVLYDNT-----------------------------------------------------------------------------------------------------------------------------------------------------------------------
>MGYP001150316497	97	0.421	8.643E-18	15	78	302	11	74	175
---------------NERGITGLETAIILIAFVVVASVFAYTALSAGLFSTQKSQEAVYSGLEETRSTLELKGGVIANG-------------------------------------------------------------------------------------------------------------------------------------------------------------------------------------------------------------------------------
>MGYP001205739397	97	0.432	8.643E-18	1	74	302	17	89	190
-GAMRGLMK-YLAWRDERGITGLETAIVLIAFVVVSSVFAFAALSTGLFSSDKSKETIRAGLAEAQGTLELRGDV-----------------------------------------------------------------------------------------------------------------------------------------------------------------------------------------------------------------------------------
>MGYP001473531865	97	0.315	8.643E-18	19	112	302	9	103	190
-------------------FTGLEAAIVLIAFVVVAAVFSYVVLGAGFFTTQKSQETIYKGVEMATSNVQMIGQVYATNSGGGtDTTIKGIQFNLGLAPGAPSIDLSRMIIVVS---------------------------------------------------------------------------------------------------------------------------------------------------------------------------------------------
>GraSoiStandDraft_15_1057317.scaffolds.fasta_scaffold4446832_1	97	0.330	8.643E-18	15	115	302	11	113	192
---------------NQSGITGLETAIILIAFVMVASVLAYVVISAGLFSSQKAKEAIHAGLDETRNSVDVKGNLLGKME---DGVLTELSFTIGCVSGGSGIDFTDSSedsnvVVISYSD------------------------------------------------------------------------------------------------------------------------------------------------------------------------------------------
>16479|scaffold90776_1|-190|00	97	0.304	8.643E-18	14	116	302	8	122	200
--------------KNQSGQAALEAAIILIAFVVVASVFAFAILSAGSASTQKGEQAIYSGLQNVQSSMEVKGAVIAngtAGASGADGTVQTIVFTVAPVSGGNPIKLvdvvsgtppTSPTTVISYRDA-----------------------------------------------------------------------------------------------------------------------------------------------------------------------------------------
>MGYP000863700968	97	0.287	8.643E-18	13	112	302	8	108	205
-------------LKDDKAFTGLEAAIVLVAFVVVAAVFSYVMLGAGFYTTQKSQEVVHTGVQQASSSVELSGDLIGKGNAATpPTQVSTINLFLQLTSGGSSVDMGKTLIVFS---------------------------------------------------------------------------------------------------------------------------------------------------------------------------------------------
>22277|Ga0268276_1055548_2|-696|00	97	0.288	8.643E-18	11	107	302	36	129	233
-----------RLRRGQAGMTGLQTAILLIAFSTVAAVFGYAVLNAGLYSAERGKETVYAGLQQARANMEIAGSVIVESD---NTDAVAILFTVRNAIAGAPIDMTPN--------------------------------------------------------------------------------------------------------------------------------------------------------------------------------------------------
>UPI000457EB0E	97	0.240	8.643E-18	15	116	302	18	154	251
---------------DQSGITGLETAIVLIAFVVVAAVFAFTVLTTGLFTSEKAKETALKGVSSAGGSLELIGGVVAGGTNIGTTCdtaegptnpplapiitppyqnqtecdidwneasphIQTLRFRLGLALGVSAIPFDPNNILVTYQDE-----------------------------------------------------------------------------------------------------------------------------------------------------------------------------------------
>3300020145.a:Ga0197144_100875_9	97	0.296	8.643E-18	3	140	302	4	153	265
---ISLSNNKTGRRKSRRGILGIESAIVMIAFVVVAAALAFVVLNAGFGTTQKSKTTISEGLQSATGAIEVAGLVTGQkvtftldvnndddnSNDTSVTALEFYSIPIKLASGANAVNLQKELTAVRYF--SNTIKYDNIYKGVVFNSTGNGSFS-----------------------------------------------------------------------------------------------------------------------------------------------------------------
>SRR5581483_1991300	97	0.338	8.643E-18	2	134	302	38	167	270
--KMENIPLRKANRNHRRGVIGIESAIVLIAFVIVAAALSFVVLNMGFSTSQKAKTTIGQGLDTSSSALEVGGTVSGHLN-GTAQTLDIVTIPLKVASGSTSVDLQKSLTAVKYF--TTKVNYDNIYNGTITSNT-----------------------------------------------------------------------------------------------------------------------------------------------------------------------
>MGYP000991849505	97	0.406	1.168E-17	13	76	302	9	72	73
-------------KQNQKGITGLETAIILIAFVVVASVFAYTVLSAGIFSSQKGKEAVYAGLDQARSSLTLKGSVVG---------------------------------------------------------------------------------------------------------------------------------------------------------------------------------------------------------------------------------
>MGYP001151429352	97	0.364	1.168E-17	15	99	302	6	89	101
---------------DDNGFTGLEAAIVLIAFVVVAAVFSYVVLGAGFFTTQKSQETVYKGVEQASTNIQMIGNVYGLAATPANG-IDEIRFSVGLAPGA----------------------------------------------------------------------------------------------------------------------------------------------------------------------------------------------------------
>MGYP000244463475	97	0.348	1.168E-17	16	104	302	15	100	112
----------------EEGITGLETAIILIAFVMVASVFSYVVLSAGLYSSQKAKQAVYAGLDSTMSTIEIKGDVIAK---MSNNSVEEIYLFVGIPSAGSPVDF-----------------------------------------------------------------------------------------------------------------------------------------------------------------------------------------------------
>A0A1V5A7Y7	97	0.288	1.168E-17	16	112	302	7	102	194
----------------EDAFTGLEAAIVLIAFVVVAAVFSYVVLGAGFFTTQKSQETIYAGVGQSTSNIEIVGPV-SVNATTAGTGVSAIMFKIKPAAGASDIDLQKMTFTIT---------------------------------------------------------------------------------------------------------------------------------------------------------------------------------------------
>tagenome__1003787_1003787.scaffolds.fasta_scaffold19179150_2	97	0.290	1.168E-17	0	125	302	0	126	195
MGGIAYWFRK-RIHAGTEGITGLETAIILIAFVMVASVFSYVVVSAGLLSSQKAKEAIYAGIETIMSVVEIKGDVIALVE---GSQVKEVYLFVGTPAAGGSVDFTdtangSNTVVISYMDNDQMFPTVNW--------------------------------------------------------------------------------------------------------------------------------------------------------------------------------
>APLow6443716910_1056828.scaffolds.fasta_scaffold1345392_1	97	0.309	1.168E-17	3	128	302	0	120	213
---MRSLFKKT--VKRSRGIVGIEAAIVLIAFVVIAAAMAYVCINMGFFAAQKAKSTIDQGIQEATSGLEIDGFVTGETNS-TNVAVTYLAIPLKLSVGQDQVDLANNSVVVAVQCGN--FSLANVYSG-----------------------------------------------------------------------------------------------------------------------------------------------------------------------------
>EndMetStandDraft_3_1072993.scaffolds.fasta_scaffold2578051_1	97	0.359	1.168E-17	17	130	302	3	113	221
-----------------RGVIGVESAIVMIAFVIVAAALAFVVLNMGFTTSQKAKTSIISSLEEASSSMQIAGKVIGSGD-AAVGKLNVTAFPVKISSGGDNVDLAASTAAVKYV--SNSIDYDNIYVGTL---------------------------------------------------------------------------------------------------------------------------------------------------------------------------
>MGYP000044062672	97	0.327	1.168E-17	9	130	302	0	117	221
---------MKRLFRNRRGIVGIEAAIVLIAFIIIAAALSYVVINMGFYTTQKTKETMQTGLEESLSALQLDGSVIGKTN--GAGHIEWVIVPVKLSAGKGTLDLNNGSLIVSVYLP--TATLLDIYVGVV---------------------------------------------------------------------------------------------------------------------------------------------------------------------------
>MGYP001074017083	97	0.322	1.168E-17	16	109	302	32	127	227
----------------QQGITGLETAIILIAFVVVMSAFAFTGLSTGIFSPERSKDTAYAGLSEARSSLVTRGSFGGFAGKVSTTeTPYEFSFVVASAVGsSDPIDLTPSYT------------------------------------------------------------------------------------------------------------------------------------------------------------------------------------------------
>MGYP001170451499	97	0.274	1.168E-17	14	116	302	17	128	250
--------------REQSGITGLETAIVLIAFVVVAAVFAFTVLTTGLFTSEKAKETTMAGVAATSSTLSLKGTVTAIGGPvvnpadtcvaGACEYIDHIRVKVAPS-GVEETAFRPENVMVTYQDD-----------------------------------------------------------------------------------------------------------------------------------------------------------------------------------------
>SRR5271157_1476710	97	0.313	1.168E-17	11	128	302	50	165	271
-----------KLLKQNRGMVGIEAAIVLIAFVIVAAAFAFMVVNMGLFATQSSKQTIQTGLSEASSPLVVDGDIMVRANSTAPYFVDAVMIPLQ-VIGVRYVPMDANSTQITVTVSGQS-AIANCYFG-----------------------------------------------------------------------------------------------------------------------------------------------------------------------------
>SRR5574338_43098	97	0.345	1.168E-17	4	145	302	36	173	272
----RQCMNLLRRNARHSGIAGLETAIIAIVVVIVAAALAFVVLNMGFSTTQKAKTTVVSSLGEASSTLEVSGKVFGSGDT-TNNKLKVLAIPIKTAAGGESINLDVSTAAVKYL--SNSKTYDNIYAGTLEADA-DGSQDTSGEW------------------------------------------------------------------------------------------------------------------------------------------------------------
>15094|scaffold_721_c1_2|-686|00	97	0.324	1.168E-17	9	82	302	4	77	276
---------MKKLARDQRGITGLETAIILIAFVVVAAVFAYTALSAGIFSAQKGQETIYSGLKQAAGSMEIKGGMIAYNKVAG---------------------------------------------------------------------------------------------------------------------------------------------------------------------------------------------------------------------------
>MGYP000250477224	97	0.393	1.168E-17	13	78	302	9	74	371
-------------HKSERGITGLETAIILIAFVVVAAVFAYTALSAGLFSTQKSQEAVYSGLEETRSTLELKGGVVAQG-------------------------------------------------------------------------------------------------------------------------------------------------------------------------------------------------------------------------------
>SRR3989304_5920980	96	0.358	1.579E-17	15	92	302	42	118	120
---------------NQKGITGLETAIILIAFVVVASVFAFTVLSTGIFSAEKGKEAVNSGLQTARSSMELVGSVVAK-DTDADDEVEQGVFT-----------------------------------------------------------------------------------------------------------------------------------------------------------------------------------------------------------------
>SRR5664279_6306394	96	0.313	1.579E-17	14	118	302	55	169	171
--------------KNQSGQAALEAAIILIVFVVVASVFAFAILSAGSASTQKGEQAIYSGLANVQSSMQVKGAVIANGSlTPSPGNVTTIVFTVAPVSGGNPVKLigvtagtppASPTTIISYRDATQ---------------------------------------------------------------------------------------------------------------------------------------------------------------------------------------
>18719|scaffold_445570_c1_2|-270|00	96	0.280	1.579E-17	11	120	302	40	150	227
-----------RLHQKQEGLTGLSTAIILIAFVIVASVFAYVVLSAGLYASQKVKEAVTSGLGSTMSVLELKGDVMAKMENG---VLTEVYLTVGIPAAGSPVDFgsvnGTQKVVISYADAQNIF-------------------------------------------------------------------------------------------------------------------------------------------------------------------------------------
>UPI0003B7F353	96	0.299	1.579E-17	11	125	302	9	125	236
-----------NLYSDRSGITGLETAIILIAFIVVAAVFAFTVMTTGLFSTEKAKTTAQAGITEASSTFAPKGAIVAQATalGTDNARVQTLFVQLQPATGSAGASINRADLAFIYVDKNQRYATDGI--------------------------------------------------------------------------------------------------------------------------------------------------------------------------------
>1384|scaffold07416_4|-1380|00	96	0.299	1.579E-17	11	125	302	9	125	236
-----------NLYSDRSGITGLETAIILIAFIVVAAVFAFTVMTTGLFSTEKAKTTAQAGITEASSTFAPKGAIVAQATalGTDNARVQTLFVQLQPATGSAGASINRADLAFIYVDKNQRYATDGI--------------------------------------------------------------------------------------------------------------------------------------------------------------------------------
>SRR4030042_7095346	96	0.388	2.134E-17	9	80	302	28	99	104
---------MANLHRDDRGMTGLETAIILIAFVTVAAVFGYAVLSAGLFSAERGKETIYSGLQQAKSNLEVSGSVIAQSSD-----------------------------------------------------------------------------------------------------------------------------------------------------------------------------------------------------------------------------
>MGYP001086406473	96	0.381	2.134E-17	3	78	302	8	83	120
---WQPLAQAGKMLKQERGVTGLETAIILIAFVVVASVFAFTVLSTGIFSAERGKETIHAGLKGARSSLALKGSIVASG-------------------------------------------------------------------------------------------------------------------------------------------------------------------------------------------------------------------------------
>SRR5512134_3151821	96	0.337	2.134E-17	9	91	302	49	130	131
---------MFRRLSEQRGITGLETAIILIAFVVVAAVFAFVVLSTGLVSAEKGKQTVLAGLDKAQGNLELRGAVIATA-SGTTLATDDVIF------------------------------------------------------------------------------------------------------------------------------------------------------------------------------------------------------------------
>MGYP001488289990	96	0.381	2.134E-17	3	78	302	8	83	140
---WQPLAQAGKMLKQERGVTGLETAIILIAFVVVASVFAFTVLSTGIFSAERGKETIHAGLKGARSSLALKGSIVASG-------------------------------------------------------------------------------------------------------------------------------------------------------------------------------------------------------------------------------
>SRR5581483_8765821	96	0.360	2.134E-17	2	76	302	93	167	170
--PVRTLRKLLGRVHDERGITGLETAIILIAFVVVAAVFAFVVLSTGLFSSERGKEAVYAGLAKTRGTMELSSGVVA---------------------------------------------------------------------------------------------------------------------------------------------------------------------------------------------------------------------------------
>UPI00073AFA91	96	0.428	2.134E-17	16	78	302	39	101	175
----------------QRGVTGLETAIILIAFVVVASVFAFTVLSTGIFSAERGKETIHAGLRGARSSLELKGSVVAEG-------------------------------------------------------------------------------------------------------------------------------------------------------------------------------------------------------------------------------
>HubBroStandDraft_2_1064218.scaffolds.fasta_scaffold2232517_1	96	0.274	2.134E-17	14	115	302	2	98	178
--------------RGQKGITGLETAIILIAFVTVAAVLAYTVLSAGIFSSERGKEAVYSGLNSAGSTMGVKGSVLGTGWNSTTPTLE---FTLSSAIQGANIDLT--KLTFNYYD------------------------------------------------------------------------------------------------------------------------------------------------------------------------------------------
>SRR5664279_127107	96	0.373	2.134E-17	14	104	302	81	170	182
--------------KNQSGQAALEAAIILIAFVVVASVFAFAILSAGQSSTQKGEQAIYSGLANVQSSMEVKGAVIAKGNSGS-TAVQYVVFTVAPVSGGNPVKL-----------------------------------------------------------------------------------------------------------------------------------------------------------------------------------------------------
>MGYP000285867409	96	0.244	2.134E-17	13	126	302	8	132	192
-------------LKSKKAITGIETAIILIAFVIVAAAFAFIILSMGFFAGERAKGVISGGLKEAASAIELDGSVIAYGgrvtgsqgnfttsTTGTLNNVTSIVIYIKLSTGQQPMDLRVGRLTILY--ANTKTSIDNIY-------------------------------------------------------------------------------------------------------------------------------------------------------------------------------
>MGYP001449129766	96	0.333	2.134E-17	15	117	302	11	113	216
---------------DEHGFTGLEAAIVLIAFVVVAAVFSFVVLGAGSFTTQTAQATVHTGVAQASSSLEVVGNVMGISRSPtaANARLTFINASVALTAGGTSMDL--AQMVISYADNN----------------------------------------------------------------------------------------------------------------------------------------------------------------------------------------
>3300017391.a:Ga0185304_1002872_6	96	0.333	2.134E-17	16	165	302	5	141	290
----------------RRGIVGIEAAIVLIAFVIVAAAFAFMVVNMGLTSTQRSKEAIQQGLKEASCPLTLDGSILLKSATPNN--VSTIIIPLK-TLGVKYVPMWTNETVVSIKIGT-RVTLANIYSGINHTIDPSGMT------FDSILNLLPGA---YVLSEP----------------------------------------------------------------------------------------------------------------------------------------
>MGYP000058870590	96	0.341	2.884E-17	5	86	302	6	85	88
-----NLLRRFR--SDQRGITGLETAIVLIAFVVVSSVFAFAALSTGLFSSDKAKETIRAGLAETRCSMELKGSVILTISVTGTSAI-----------------------------------------------------------------------------------------------------------------------------------------------------------------------------------------------------------------------
>MGYP000627806010	96	0.333	2.884E-17	6	94	302	3	92	95
------LDRLRCVLRNERGLSALETAITLIAFVVVAAVFAFTMLSAGMFSTEKSKEAIYAGLDEVRSSVELRGSVIAIaATTGSAGSVESLAFTVR---------------------------------------------------------------------------------------------------------------------------------------------------------------------------------------------------------------
>MGYP000651538434	96	0.371	2.884E-17	15	91	302	33	110	111
---------------DQRGITGLETAIVLIAFVVVSSVFAFAALSTGLFSSDKAKETITAGLAETRGTLEQKGSIILTsSTTGTSGVVSQIQF------------------------------------------------------------------------------------------------------------------------------------------------------------------------------------------------------------------
>SRR3990172_7074959	96	0.330	2.884E-17	11	116	302	45	154	156
-----------SLHKNEKGITSLVTAIILIAFVIVASVFAFVVLSTGLFSAEKGKAAVFAGLEKARGNLEVRGSVTAASAVP--PAVDSITFNLGLAAAGSPtlVDeltiGDANNIAINYIDE-----------------------------------------------------------------------------------------------------------------------------------------------------------------------------------------
>MGYP001204728694	96	0.411	2.884E-17	11	78	302	16	83	162
-----------KKLKQERGVTGLETAIILIAFVVVASVFAFTVLSTGIFSAERGKETIHAGLKGARSSMAIKGSVVANG-------------------------------------------------------------------------------------------------------------------------------------------------------------------------------------------------------------------------------
>L0HDX9	96	0.254	2.884E-17	16	117	302	6	105	206
----------------DDAFTGLEAAIVLIAFVVVAAVFSYVLLGAGFYTTQTAQETVHNGVVQASSSLEIVGDIMAIAEGADPARLSYINTSVALTAGGTPMDLT--QMVISCSDSN----------------------------------------------------------------------------------------------------------------------------------------------------------------------------------------
>MGYP000474584675	96	0.303	2.884E-17	16	169	302	7	154	218
----------------RRGIVGIEAAIVLIAFVIIAAALAYVVVNTGFFASQKSKDTIMRGISEAASALQLDGSVIAYVN--GSGNVTALVIPVKISVGREGVDVSNKSLVVTVWitGTDRSIYMPDIYNGTteEANITFITS---NLTATIDEINKTAGGK-----PVAYMAI------------------------------------------------------------------------------------------------------------------------------------
>A0A151BBE1	96	0.333	2.884E-17	12	128	302	1	115	230
------------RRSGRKGIVGIEAAIVMIAFVIVASAFAFMIVNMGLTSTQRSKEAIQQGLKEASCPLTLDGSLLLKSDETYPNNVSAIIIPLK-TLGVKYVPMWTNETVVSIKIGTK-VALANIYAG-----------------------------------------------------------------------------------------------------------------------------------------------------------------------------
>MGYP001045275363	96	0.265	2.884E-17	11	107	302	9	121	244
-----------RLHKGEKGLTGLETAIILIAFVTVAAVFGYAILSAGIFSTEKAKESVYQGMQEAKSTMVITGDVIASQNITSGAYnttscpagynytatssVGEIMVTLSNNIGGEPIDLTVP--------------------------------------------------------------------------------------------------------------------------------------------------------------------------------------------------
>MGYP000081036335	96	0.303	2.884E-17	5	133	302	4	133	246
-----NIVRGSRRIsSNRRGILGIESAIVMIAFVVVAAALAFVVLNAGFGTTQKSKTTISEGLQSATGAVEVAGLVTGqnRGTPETPEKLEFYSIPIKLASGANAVNLQKELTAVRYF--SNSVSYDNIYVGTARND------------------------------------------------------------------------------------------------------------------------------------------------------------------------
>MGYP000226941954	96	0.355	2.884E-17	11	86	302	28	103	253
-----------SRVNEERGITGLETAIVLIAFVVVSSVFAFAALSTGLFSSDQAKETIRAGLSEARGTLELRGAVIAEDTDTDGDGV-----------------------------------------------------------------------------------------------------------------------------------------------------------------------------------------------------------------------
>23244|Ga0272441_12079613_1|-3|10	95	0.353	3.897E-17	15	96	302	12	92	93
---------------RERGITGIETAIILIAFVVVSSVLAYVVLSAGVFATQKSKEAVYAGLEEARGTVKLLGEVVAK-DTDGDGCVELVTFTIANA-------------------------------------------------------------------------------------------------------------------------------------------------------------------------------------------------------------
>MGYP001181864598	95	0.276	3.897E-17	11	115	302	10	110	111
-----------SLHAGQRGMTGLETAIILIAFVTVASVLAYSVLSAGIFSAERGKETVYSGLESAQSSLEVKGAVIGH--SADNIVLTTLTMKLGMAIQDERVD--ADSIHVTYLD------------------------------------------------------------------------------------------------------------------------------------------------------------------------------------------
>SRR5512137_2934406	95	0.291	3.897E-17	14	116	302	38	135	138
--------------RGEKGITGLETAIILIAFVTVAAVLAYSVLSAGIFSSERGKEAVYQGLSTAQATMKVTSSVYAQGN---GSTVDNVSFQLSSVLQNQNVDL--GKCVVNYQDP-----------------------------------------------------------------------------------------------------------------------------------------------------------------------------------------
>MGYP001474386511	95	0.302	3.897E-17	16	124	302	15	119	203
----------------EKGMTGLETAIILIAFVTVASVLAYSVLSAGIFSAEKGKETVYSGLQSAQASTEVHGSVIG--DSADNSTLNYIEFLIGLTIPDEKVDIS--SLVVNFYDSTNSTNVQN---------------------------------------------------------------------------------------------------------------------------------------------------------------------------------
>MGYP000452576365	95	0.336	3.897E-17	11	126	302	6	116	207
-----------KRNRKNAGLTGIETAIILIAFVIVAAVFSFAVLNTGFQSTQKAQDVMKAGMEQAASAMELDGGIII---SSEGGKLKTMNFTVRISPGKNPVSFDPAFLSISVTTP--GYSRPNIY-------------------------------------------------------------------------------------------------------------------------------------------------------------------------------
>MGYP000424444294	95	0.349	3.897E-17	6	128	302	0	117	217
------MRREISLHRDKRGIVGIEAAIVLIAFVVIAAALAGVVINMGFYSTQKVKGTISRGISEASSALQLNGHVIGKTNGTGHLVV--MAFPVKVSVGKSEVDLNVNTTVVSI---EGRVCLLDIYRG-----------------------------------------------------------------------------------------------------------------------------------------------------------------------------
>26239|scaffold_7753_c1_5|-4316|00	95	0.317	3.897E-17	8	130	302	36	154	245
--------RMQRRGGKNRGIVGIEAAIVLIAFVVIAAALAYVVINMGFYASQTAKSTIDKGIQEATSALELDGFVTGETN--SNGNVTYLAIPLKLAVGQADVDLAVHTVVVAVEGGN--FSLANIYSGAV---------------------------------------------------------------------------------------------------------------------------------------------------------------------------
>7512|contig_128538_2|-469|01	95	0.316	3.897E-17	9	128	302	28	143	252
---------MKKLLKNKKGIVGIEAAIVLIAFVVIAAALSYVVINMGFFTTQKTKEAMQSGLDESLSALQLDGLVTGKTNN--QTRIEWLVLPVKLSAGKASIDLKNGTVVVSVYLPD--ATLLNLYQG-----------------------------------------------------------------------------------------------------------------------------------------------------------------------------
>LauGreDrversion4_1035100.scaffolds.fasta_scaffold116381_3	95	0.205	3.897E-17	15	116	302	18	158	271
---------------DQSGITGLETAIVLIAFVVVAAVFAFTVLTTGLFTSEKAKETAMAGVSSAGGSLELVGAVIAGGDNIGLACrttmaaqgppapihpdspyenasgcdvdwnlvpptiyphVQTLRFRLGLALDAEDVSFDPNQILVTYQDD-----------------------------------------------------------------------------------------------------------------------------------------------------------------------------------------
>1106|Ga0265326_10000201_11|+8442|00	95	0.315	3.897E-17	14	143	302	55	181	280
--------------KTRRGVIGIESAIVMIAFVIVAAALAFVVLNMGFSTTQKAKTAISSSVTESSSALEIAGKVTGFGDI-ANAQLNATVIPLKVAGGGDAVSLDPTLTDIKYY--SNTVRYDNIFGTGCALGSSGNIINASG--------------------------------------------------------------------------------------------------------------------------------------------------------------
>DeetaT_5_FD_contig_31_521321_length_203_multi_6_in_0_out_0_1	95	0.353	3.897E-17	0	81	302	1	79	351
MKMVRELG---AAARQERGVTGLETAIIMIAFVVVASVFAFTVLSSGIFAAERGKETIHAGLKGARSSLEIKGSVVANGITD----------------------------------------------------------------------------------------------------------------------------------------------------------------------------------------------------------------------------
>MGYP001457556856	95	0.405	5.266E-17	5	72	302	6	74	87
-----NLFKGSRRFgRDERGITGLETAIVLIAFVVVSSVFAFAALSTGLFSSDKAKETISAGLAEARGTLELKG-------------------------------------------------------------------------------------------------------------------------------------------------------------------------------------------------------------------------------------
>MGYP001123021469	95	0.387	5.266E-17	3	95	302	0	87	90
---MRKLIR--TLFTREQGITGIETAIILIAFVIVASVFAYVALSAGLFSTQKAKEAIYSGLDEAKSTVEIKGNVYGRMESA---VLREVYFTLAP--------------------------------------------------------------------------------------------------------------------------------------------------------------------------------------------------------------
>SRR3990172_5712673	95	0.371	5.266E-17	11	80	302	66	135	137
-----------KLIKGQRGITGLETAIILIAFVVVASVFAYTVLSAGIFSAEKGKEAIHSGLETARSSMEIVGAVVAKDTD-----------------------------------------------------------------------------------------------------------------------------------------------------------------------------------------------------------------------------
>JFJP01.1.fsa_nt_gi|907672259|gb|JFJP01027573.1|_13	95	0.261	5.266E-17	9	119	302	0	105	199
---------MKSRLSSEDAFTGLEAAIVLIAFVVVAAVFSYVVLGTGFFTTQKSQETIYTGTKQASNNLATTGPVIMQA-TSTDDVVNNLSLTIKLASGANSIDMS----KITYHVTTNA--------------------------------------------------------------------------------------------------------------------------------------------------------------------------------------
>OM-RGC.v1.014028127	95	0.333	5.266E-17	15	137	302	7	125	221
---------------NKRAIVGVEAAIVLIAFIIIAAALAYVVINMGFYTTQKTKEVMQSGLEESISALQLDGSISAKTNDDGN--IEWLIIPVKLSAGKGEIDLKNGTLAVSIYLPN--ATLLNIYNGPVLDAKADC--------------------------------------------------------------------------------------------------------------------------------------------------------------------
>ADurb_Met_01_Slu_FD_contig_21_1887355_length_277_multi_3_in_0_out_0_1	95	0.344	5.266E-17	14	128	302	2	115	230
--------------KHRRGILGIESAIVMIAFVVVAAALAFVVLNAGFGTTQKSKTTINEGLKSATGAVEVAGLVQGRGNTAANPPVLQFYsIPIKLASGAGEVNLQKDLTAVRYS--SKSVSYDNIYAG-----------------------------------------------------------------------------------------------------------------------------------------------------------------------------
>SRR5574340_988990	95	0.362	5.266E-17	14	129	302	62	174	286
--------------KTRRGVIGIESAIVMIAFVIVAAALAFVVLNMGFSTTQKAKTAISSSVSESSSALEIAGKVTGVGDVV-NNKLNATVIPLKVAGGGDAVSLDPALADIKYY--SNTVRYDNIYKST----------------------------------------------------------------------------------------------------------------------------------------------------------------------------
>MGYP000344900655	94	0.317	7.114E-17	3	86	302	0	84	86
---MRPMSSFFTRLKsEQEGITRLETAIVLIAFVVVSSVFAFAALSTGLFSSDKAKETIQAGLAETRGSMELKGSVILTATATTTGVV-----------------------------------------------------------------------------------------------------------------------------------------------------------------------------------------------------------------------
>MGYP000170743692	94	0.272	7.114E-17	11	87	302	9	85	111
-----------KLHRGEKGMTGLETAIILIAFVTVAAVFGYAVLSAGIFSAEQGKETLYAGLEQAKSSMEIKGSIIAYGAPGEDGDIN----------------------------------------------------------------------------------------------------------------------------------------------------------------------------------------------------------------------
>SRR3972149_820849	94	0.324	7.114E-17	11	113	302	5	109	111
-----------RRRERQEGIPGLETAIILIAFVIVASVFAYVVLSAGLFSSQKAKEAVNAGLDSSMATGVIKGDIIAKME---ESVLTEIIFGVAIPSAGSPVDFAPPsennsSVIISY--------------------------------------------------------------------------------------------------------------------------------------------------------------------------------------------
>SRR5574340_817932	94	0.333	7.114E-17	5	127	302	27	146	150
-----LMNSTTRSRKTRRGVIGIESAIVMIAFVIVAAALAFVVLNMGFSTTQKTKSAISSSIVESGSSLEVSGKVTGIG-YVSAGKLNATIVPLKIAGGGDAVNLDPATTAIKYY--SNSVRYDNIYN------------------------------------------------------------------------------------------------------------------------------------------------------------------------------
>AOAMet1_18_M0_10_1038524.scaffolds.fasta_scaffold220514_1	94	0.342	7.114E-17	16	116	302	5	109	204
----------------RRGMTGLETAIILVAFVITAAAFAFVVLNMGFLTAEKAQSVISSGMTEASSALLVDSGVIGQFGTTGGDqdliDLTKLIFYIKLSQGHEPIDLDDSKLVATYTNA-----------------------------------------------------------------------------------------------------------------------------------------------------------------------------------------
>MGYP001118376190	94	0.330	7.114E-17	11	134	302	4	123	209
-----------KLFKNKRGIVGIEAAIVLIAFIIIAAALSYVVINMGFYTTQKTKEAMAAGLEESMTALQLDGIITAKTN--SSGYIEYMAVPVKLSAGRASIDLGESAVVVSVYLPNS--TLMNIHKGGIATDK-----------------------------------------------------------------------------------------------------------------------------------------------------------------------
>MGYP001031051336	94	0.303	7.114E-17	11	132	302	6	122	211
-----------SFRKNKRGIVGIEAAIVMIAFVVIAAAFAYVVINMGFYSAQQAKSTIDKGIDEATSSLELDGFLVGRTN---GTSIQWLAVPIKLAVGQSEVDLGSETVVVAIL--GDSFALSDIYSGAIAT-------------------------------------------------------------------------------------------------------------------------------------------------------------------------
>MGYP000573481112	94	0.341	7.114E-17	14	132	302	9	126	235
--------------KQRRGILGIESAIVMIAFVVVAAALAFVVLNAGFGTTQKSKTTINEGLQAATGAVEVAGLVTGQDrAATTPEKLEFYSIPIKLASGANAVNLQKELTAVRYF--SNSIKYDNIYKGPVRT-------------------------------------------------------------------------------------------------------------------------------------------------------------------------
>MGYP001334776775	94	0.406	7.114E-17	15	78	302	82	145	240
---------------NERGVTGLETAIILIAFVVVASVFAFTVLSIGIFSSERGKETVFAGLEEAQGTLEPKGRVIANG-------------------------------------------------------------------------------------------------------------------------------------------------------------------------------------------------------------------------------
>1245|scaffold_28697_c1_2|+307|00	94	0.297	7.114E-17	16	126	302	15	143	264
----------------RRGLTGIETAIILIAFVIVAAAFAFAILNVGFQTTEKSQSVITEGMLQASSSIDLVGAVIAEDcynvtwtgpnangqynvtsiANQPDGVVDIIRFTIKLSPGMTPVDLNPGKLVLSWTDKDQY--LVNIY-------------------------------------------------------------------------------------------------------------------------------------------------------------------------------
>MGYP001344014346	94	0.233	7.114E-17	15	116	302	18	154	275
---------------DQNGITGLETAIVLIAFVVVAAVFAFTVLTTGLFTSEKAKETALDGVSSAGGNLELMGAVVAGGTNIGTQCdpargpttpplapiitppyqnqtgcdidwteasphVQTLRFRLGLALGVSAVPFDPNDILVTYQDE-----------------------------------------------------------------------------------------------------------------------------------------------------------------------------------------
>DewCreStandDraft_4_1066084.scaffolds.fasta_scaffold284112_1	94	0.325	7.114E-17	9	128	302	0	115	364
---------MNMRRSNKRGIVGIEAAIVLIAFVIVAAAFAFMVVNMGLTSTEKSKEAIQQGLKEASCPLTLDGSMLLKSESANN--VATIIIPLK-TLGVKYVPMWTNETVVSIKIGT-RVAVANIYTG-----------------------------------------------------------------------------------------------------------------------------------------------------------------------------
>MGYP001254444294	94	0.378	9.609E-17	8	99	302	23	117	131
--------KLKNIYFDDRGITGLETAIILIAFIVVAAVFAFTVMTTGLFSTEKAKTTAQAGIAEASSTFAPKGAIVAESNGmwaGPPRFVQWIYIQVTLATGA----------------------------------------------------------------------------------------------------------------------------------------------------------------------------------------------------------
>MGYP001296326619	94	0.320	9.609E-17	16	118	302	19	118	133
----------------QEGVTGLETAIILIAFVVVASVFGYVVLTTGIFATEKGKDATMAGLEQVRTTLQQRSGVT-TVKSLTENTIDRIKLRVSSMPGGAAVD--PVELSVHYQDSTQ---------------------------------------------------------------------------------------------------------------------------------------------------------------------------------------
>SRR5574338_702353	94	0.351	9.609E-17	12	153	302	13	154	158
------------RKGTRRGVIGIEAAIVLIAFVIVAAALSFVVLNMGFSTTQKAKTTIGSGLETSSSVLSTSGTVTGHVNSTA-SKLDVIAYPLKVASGSKSVDLQEASVAVKYF--SKSISYDDIYVGTLHTaeyGSLDEALAAAATASLIDENPL----------------------------------------------------------------------------------------------------------------------------------------------------
>MGYP000347907531	94	0.243	9.609E-17	13	106	302	9	119	173
-------------HNDNKGITGLETAIILIAFVVVASVFAYTVLSAGIFSSEKGKEAVYEGLDEASSGLVLLGmpslytpddlylygevPAAGTKATNTGAAVARVDFVVGLAAsNGTPMDLSP---------------------------------------------------------------------------------------------------------------------------------------------------------------------------------------------------
>MGYP001155988769	94	0.347	9.609E-17	8	128	302	3	118	196
--------PKRNIRKNKRGIVGIEAAIVLIAFVVIAAALAYVVINMGFYSSQQAKSTIDKGLKEATSALTLDGFAVGLA---SNGTLTGLAIPLKLAVGQQAVDMNANTTVVAVY--CTGWALSNIYEG-----------------------------------------------------------------------------------------------------------------------------------------------------------------------------
>MGYP001285498718	94	0.369	9.609E-17	14	78	302	17	81	198
--------------RQQRGVTGLETAIILIAFVVVASVFAFTVLSTGIFSSERGKETVFAGLEEAQGTIEPRGRITANG-------------------------------------------------------------------------------------------------------------------------------------------------------------------------------------------------------------------------------
>MGYP001074940849	94	0.310	9.609E-17	14	132	302	9	122	211
--------------RNKRGIVGIEAAIVLIAFVVIAAALAYVVINMGFYSGQKAKSTIDSGVKEASSALILDGFLTGLASSG---NLTGLAIPIKLAVGQEAVDMNQNSTVVAVF--GTGWALSNVYGGTERS-------------------------------------------------------------------------------------------------------------------------------------------------------------------------
>GraSoiStandDraft_48_1057284.scaffolds.fasta_scaffold3436882_1	94	0.308	9.609E-17	9	128	302	0	115	221
---------MRRLHKDRRGIVGIEAAIVLIAFLIVAAALSYVVINMGFYITQKTKETMQSSLDESLGALQLDGLVAGKTNNDS--QIEWLVIPMKLSVGKEGLDLRKEAIVVSVYLPN--ATLINIYNG-----------------------------------------------------------------------------------------------------------------------------------------------------------------------------
>MGYP001277751039	94	0.226	9.609E-17	14	118	302	17	130	227
--------------REQNGITGLETAIVLIAFVVVAAVFAFTVLTTGMFTSEKAKETTMAAVAATSSTLSIKGAVIAIGgpvrgtnntcDADECQYVDHVRVKLAP-TGVEEAAFQAENIMVTYQDDSN---------------------------------------------------------------------------------------------------------------------------------------------------------------------------------------
>14_taG_2_1085336.scaffolds.fasta_scaffold25988_2	94	0.243	9.609E-17	13	106	302	9	119	234
-------------HNDNKGITGLETAIILIAFVVVASVFAYTVLSAGIFSSEKGKEAVYEGLDEASSGLVLLGmpslytpddlylygevPAAGTKATNTGAAVARVDFVVGLAAsNGTPMDLSP---------------------------------------------------------------------------------------------------------------------------------------------------------------------------------------------------
>MGYP000028600091	94	0.338	9.609E-17	5	128	302	1	127	239
-----NLIRKGHR-QSHRGVIGVESAIVMIAFVIVAAALAFVVLNMGFSTTQKAKTTIISGLGEASSSLEVAGKVKGIGCTTSAGgcstnaYLNATIIPLKIVSGGDSVNLQASTTTVKYI--SNSKSFDDIYAG-----------------------------------------------------------------------------------------------------------------------------------------------------------------------------
>MGYP000950093447	94	0.395	1.298E-16	14	94	302	24	103	104
--------------RDEQGVTALETAIILIAFVVVASVFAFTILSSGTSSTQQAKEAIASGLEQVSGALEVRGSVIATGNV-TDGEVSTVVFTLA---------------------------------------------------------------------------------------------------------------------------------------------------------------------------------------------------------------
>MGYP000560166007	94	0.368	1.298E-16	6	81	302	26	101	104
------LLHPSNLKKDQRGITGLETAIVLVAFVLVASVFAFAVLSTGLVASEKSKETSLESLKEASSTLMVRGRVVGTANSD----------------------------------------------------------------------------------------------------------------------------------------------------------------------------------------------------------------------------
>MGYP001190567746	94	0.365	1.298E-16	15	96	302	16	96	112
---------------DQRGITGLETAIVLIAFVVVASVFAFAVLNVGLLSSQKSEQAALGGLEATSASLSIRGDVIASAN-AGKTAIDTVRFNLAPA-------------------------------------------------------------------------------------------------------------------------------------------------------------------------------------------------------------
>MGYP000925793839	94	0.290	1.298E-16	13	112	302	5	103	191
-------------LRNTDAFTGLEAAIVLIAFVVVAAVFSYVILGAGYYATQKSQETVYKSVEQATSNIQVTGQVYGIA-SASSNAIDTIQFTISLAPGAPPMDMTHLSVLFS---------------------------------------------------------------------------------------------------------------------------------------------------------------------------------------------
>SRR5574340_326665	94	0.310	1.298E-16	14	142	302	58	183	207
--------------KTRRGVIGIESAIVMIAFVIVAAALAFVVLNMGFSTTQKAKTAISSSVTESSSALEISGKVTGFGDV-AKSQLNATMIPLKVAGGGDAVSLDPTLTDIKYY--SNSVRYDNIFGVGCALGSSGNVINAS---------------------------------------------------------------------------------------------------------------------------------------------------------------
>MGYP000105992593	94	0.322	1.298E-16	6	95	302	125	211	212
------MRRFHQHLHDERGITGLETAIVLIAFIVVAAVFAFVVLSTGLFSADRGKETVFAGLQKTRGSVTLAGGITAVSD---GTELTDVKFTLSL--------------------------------------------------------------------------------------------------------------------------------------------------------------------------------------------------------------
>MGYP001088365913	94	0.330	1.298E-16	11	152	302	8	142	220
-----------KLLKQTRGMVGIEAAIVLIAFVIVAAAFSFMVVNMGLFSTQRGRETIQQGVSEASSPLTLDGSVHIWCN-ASATNVSGIVIPLK-TLGVRYVPMDTPESEIGFRIET-TVAYADIYNG---IDT-NDPTNATFTSLIAYVAP-----------------------------------------------------------------------------------------------------------------------------------------------------
>MGYP000138549009	94	0.369	1.298E-16	8	80	302	3	75	244
--------RAKALLRDESGITALETAIILIAFVVVAAVFAFTILSAGTVSTEKGKEAIYSGLQEVSSSLELRGSVLAISNT-----------------------------------------------------------------------------------------------------------------------------------------------------------------------------------------------------------------------------
>MGYP001042364410	93	0.337	1.753E-16	14	91	302	9	88	90
--------------RTQQGITGLETAIILIAFVVVASVFAFTVLSTGIFASERSKETVFAGIEEAQSTIEPRGSIVAFKAklPDSTSTNFKITF------------------------------------------------------------------------------------------------------------------------------------------------------------------------------------------------------------------
>SRR5689334_4790946	93	0.257	1.753E-16	24	121	302	0	99	102
------------------------TAIILIAFIVVASVFAFTILSAGTASTQRGSEAINAGLSSVQSSMEIKGSIVA-MDGAGSGNVESIVFTLGQVSGGDPIDMTADAnkvVVIGYRDGTQFVN------------------------------------------------------------------------------------------------------------------------------------------------------------------------------------
>MGYP001371337609	93	0.309	1.753E-16	6	101	302	0	96	107
------MYKKVPGGSPQRGIAGLEAAIILITFVVAASVFAFTVLSTGIFTSERAKETIFAGVEETKGAIETRGAVVAyKADPGGTNTIYKVSLIVSNAVSGGA--------------------------------------------------------------------------------------------------------------------------------------------------------------------------------------------------------
>ETN02SMinimDraft_4_1059925.scaffolds.fasta_scaffold356663_1	93	0.308	1.753E-16	19	112	302	18	110	191
-------------------FTGLEAAIVLIAFVVVAAVFSYVVLGAGFYTTQKSQETVYKSVEQATSNIQMVGNVYGIASTGS-SAIDSIVFTIGLTPGAPTADLTKMTVVYS---------------------------------------------------------------------------------------------------------------------------------------------------------------------------------------------
>MGYP000296226918	93	0.314	1.753E-16	13	116	302	3	110	205
-------------LRNRRGMTGLETAIILVAFVITAAAFAFVVLNMGFLTAEKAQSVISAGMTEASSSILMDSGMVGqfqnVTGPQSGIDLVKLTFYIKLSQGHEPVDLSSDKLVATYTNA-----------------------------------------------------------------------------------------------------------------------------------------------------------------------------------------
>KBSSwiStaDraftv2_1062776.scaffolds.fasta_scaffold767082_2	93	0.322	1.753E-16	11	137	302	1	124	211
-----------KLFKNRKGIVGVEAAIVLIAFLIIAAALSYVVINMGFYTTQKTKETMQTGLDESLTALQLDGVVTARTNATS-SHILYVLVPVKLSAGRGAVDLSNSSVVVSVYLPN--ATLMNIYQGANPSTTSVT--------------------------------------------------------------------------------------------------------------------------------------------------------------------
>SRR5271157_320325	93	0.299	1.753E-16	12	128	302	8	120	218
------------RRRNKQGIVGIEAAIVLIAFVVIAAALAYVVINMGFYAAQQSKSTINKGINEATSALELDGYITGL--TSSTGNVTALAIPLKLAVAQAQVDLTNGTAVVAVQAGN--FSLANIYSG-----------------------------------------------------------------------------------------------------------------------------------------------------------------------------
>SRR5271157_740191	93	0.299	1.753E-16	12	128	302	8	119	218
------------RRRNKQGIVGIEAAIVLIAFVVIAAALAYVVINMGFFAAQEAKSTINKGINEATSALELDGYITGFTNND---NVTALVIPLKLAVAQQQVDMSGKTVVVAVEGAN--FSLANIYNG-----------------------------------------------------------------------------------------------------------------------------------------------------------------------------
>MGYP000748001155	93	0.412	1.753E-16	16	78	302	21	83	259
----------------QRGVTGLETAISLIAFVVVASVFAFTVLSTGIFSAERGKETIHAGLRGARSSLELKGSVVAEG-------------------------------------------------------------------------------------------------------------------------------------------------------------------------------------------------------------------------------
>3300013127.a:Ga0172365_10004458_3	93	0.346	1.753E-16	6	82	302	0	77	274
------MSKMLKRLHEgERGITGLETAIILIAFVVVAAVFAYTVLSAGIFATQKSQETIYSGLEQTASAMEIKGGVVLHNRVSG---------------------------------------------------------------------------------------------------------------------------------------------------------------------------------------------------------------------------
>MGYP001392285501	93	0.264	2.367E-16	16	117	302	9	108	150
----------------DNAFTGLEAAIVLIAFVVVAAVFSYVLLGAGFYTTQTAQEAVHSGVAQASSSLEIVGDMLAIAEGTNPTRLTYVNTSVALTAGGTSMDLT--QMVISCADNN----------------------------------------------------------------------------------------------------------------------------------------------------------------------------------------
>26221|Ga0315290_10126059_3|-1569|01	93	0.298	2.367E-16	16	112	302	5	100	204
----------------DEAFTGLEAAIVLIAFIVVASVFAYVVLGAGFFATQKSQETIHTGIQQTTSGVQPSG-MLSIQADGAGTGISRIAFYLQLAAGGTGADMSKFSYTVS---------------------------------------------------------------------------------------------------------------------------------------------------------------------------------------------
>MGYP001036804116	93	0.325	2.367E-16	10	128	302	2	118	213
----------FNRLrRNKRGIVGIEAAIVLVAFIIIAAALSYVVINMGFYTSQKTKETMQTGLDESLTALQLDGIVTAKTN-ASSSEILNVLVPVKLSAGKAAIDLGEDAVVVSIYLNNQ--TLLNIYNG-----------------------------------------------------------------------------------------------------------------------------------------------------------------------------
>SRR5918911_3508394	93	0.344	2.367E-16	8	132	302	12	133	219
--------PFAAGRRTRRGVIGIEAAIVLIAFVIVAAALSFVVLNAGFTTTQQAKTTVSQGLQTSSSVLAVSGTVVGHVN-GTSSSIDVITLPLRVASGSNNVDLQKSLVAVKYF--SKTKSYDNIYAGTLET-------------------------------------------------------------------------------------------------------------------------------------------------------------------------
>MGYP001302244638	93	0.205	2.367E-16	14	130	302	10	192	257
--------------RDERGMTGLETAIVLIAFVVVSSVFAFAALSTGLFSSDKSKEAIQAGLNEAQGTLEVRGvkgtatltattsQSIGTGDGSTTTfsmgntpvipgsqtvkvagttqtygtgysvnfdtgvvtfvaapasssaitadytyyTLGNVKVTLANAAGGNPVDLTGGKTIVGYLDPDTVAT--NITNYTL---------------------------------------------------------------------------------------------------------------------------------------------------------------------------
>1353|scaffold_7075_c1_1|+14|00	93	0.333	2.367E-16	6	82	302	0	77	273
------MSKMLKRLHEgERGITGLETAIILIAFVVVAAVFAYTVLSAGIFATQKSQETIYSGLEQTAGTMEIKGGVVLHNRVAG---------------------------------------------------------------------------------------------------------------------------------------------------------------------------------------------------------------------------
>MGYP001209327044	93	0.400	2.367E-16	14	78	302	19	83	363
--------------RTELGVTGLETAIILIAFVVVASVFAFTVLSTGIFVSERGKETVYAGLQQASGSIEIKGSVIASG-------------------------------------------------------------------------------------------------------------------------------------------------------------------------------------------------------------------------------
>SRR4030043_1733064	93	0.340	3.196E-16	11	98	302	31	117	118
-----------SMKRKDEGVTGLEAAIVLIAFVVVAAVFSYVVLGAGFFTTQKAQETIYKGLEQSPSNTQLIGNVYGLSNDTSKG-ISEIRFSVGLGPG-----------------------------------------------------------------------------------------------------------------------------------------------------------------------------------------------------------
>UPI0006591AB7	93	0.369	3.196E-16	14	78	302	19	83	154
--------------RTELGVTGLETAIILIAFVVVASVFAFTVLSTGIFASERGKETVYAGLQQTSGSIEIKGSVIASG-------------------------------------------------------------------------------------------------------------------------------------------------------------------------------------------------------------------------------
>MGYP001380146662	93	0.291	3.196E-16	14	116	302	5	104	158
--------------RNEPAFTGLEAAIVLIAFVVVAAVFSYVALGAGFFTTQKAQATIHTGVDQASAGLA-AGTVMGIAIADPPARLTYVNVSVTITAGGTPLDLS--RMVVSYADD-----------------------------------------------------------------------------------------------------------------------------------------------------------------------------------------
>MGYP001122948090	93	0.338	3.196E-16	11	128	302	4	118	179
-----------RLLKSKKGIVGVEAAIVLIAFIIIAAALSYVVINMGFYTTQKTKETMSAGVEESTSALLLDGVVTGKTN-ASSGEIEYLIIPVKLSVGKTPLDLKNGTVVVSVYLSN--ATLMNIYRG-----------------------------------------------------------------------------------------------------------------------------------------------------------------------------
>MGYP001497708753	93	0.349	3.196E-16	0	82	302	0	80	309
MKMIRSLMRKAS--RDERGITGLETAIILIAFVVVATVFAFIVLTTGIFSAERGKETVFAGLQKARGTREVRVGIVVDRDTGS---------------------------------------------------------------------------------------------------------------------------------------------------------------------------------------------------------------------------
>MGYP000986064364	92	0.337	4.315E-16	1	85	302	6	91	107
-GMTRKIQDVFKRLiKDQAGITGLETAIVLIAFVVVAAVFAFTVLTTGLFTSEKAKETTMAGVTSANSSLELVGGVIAGGTNIGTTC------------------------------------------------------------------------------------------------------------------------------------------------------------------------------------------------------------------------
>ETNvirenome_6_85_1030632.scaffolds.fasta_scaffold275094_1	92	0.382	4.315E-16	14	128	302	4	115	174
--------------RKKRGMVGIDTAIILISFVLVAAAVAFVVLDMGMTSATKAKQTMVNGLQEASTALEVNGEILGVVN-GTGTGIEEIAIPLGVTPGTGYVSFDTDTFVVSFTD--QYGTYPNIYSG-----------------------------------------------------------------------------------------------------------------------------------------------------------------------------
>MGYP000333099052	92	0.421	4.315E-16	15	78	302	12	75	181
---------------DQRGITGLETAIVLIAFVVVSSVFAFAALSTGLFSSDKAKETITAGLAETRGTLEQKGSIILTG-------------------------------------------------------------------------------------------------------------------------------------------------------------------------------------------------------------------------------
>ETNmetMinimDraft_25_1059894.scaffolds.fasta_scaffold1520231_1	92	0.340	4.315E-16	11	104	302	10	102	188
-----------SFHRGQKGITGLETAIILIAFVTVAAVLAYSVLSAGIFSSERGKEAVYQGLETAQATMKVTSSVYATGNTISHT-LENVSFQLSSVLQDQDVDM-----------------------------------------------------------------------------------------------------------------------------------------------------------------------------------------------------
>UniRef100_UPI000FFE69B4	92	0.310	4.315E-16	16	115	302	22	120	202
----------------DEAFTGLEAAIILIAFIVVASVFSFVVLGSGFFATQKSQEVIHAGIEQSGNALALGGTVVCQGD-PSGGKVGKVEINLETASKGTGVDMTRVSYRIALHD------------------------------------------------------------------------------------------------------------------------------------------------------------------------------------------
>MGYP001244859326	92	0.217	4.315E-16	8	115	302	11	161	263
--------RLNDLHIGQSGITGLETAIVLIAFVVVAAVFAFTVLTTGLFTSEKAKETVMSGV-SSQSSLELVGSVIAGGTNLGNTCrtaagpvgpanrppvagagvtpfedletcdmdwngwdanppqihVQTIRFTLKPALGAGKIPFNPNDLLITYSD------------------------------------------------------------------------------------------------------------------------------------------------------------------------------------------
>21928|Ga0310342_100112688_2|+1255|00	92	0.217	4.315E-16	8	115	302	11	161	294
--------RLNDLHIGQSGITGLETAIVLIAFVVVAAVFAFTVLTTGLFTSEKAKETVMSGV-SSQSSLELVGSVIAGGTNLGNTCrtaagpvgpanrppvagagvtpfedletcdmdwngwdanppqihVQTIRFTLKPALGAGKIPFNPNDLLITYSD------------------------------------------------------------------------------------------------------------------------------------------------------------------------------------------
>23250|scaffold16289_7|-5155|00	92	0.428	4.315E-16	13	75	302	9	71	375
-------------HSRQKGITGLETAIILIAFVVVAAVFAYTVLSAGLFATQKSSEAVYSGLEEARSSLELKGSVI----------------------------------------------------------------------------------------------------------------------------------------------------------------------------------------------------------------------------------
>1502|scaffold304671_2|+655|00	92	0.406	4.315E-16	16	74	302	18	76	378
----------------QKGITGLETAIILIAFVVVAAVFAYTVLSAGLFSTQKSQEAVYSGLQQTQSTLELKGSV-----------------------------------------------------------------------------------------------------------------------------------------------------------------------------------------------------------------------------------
>SRR4030042_3001764	92	0.347	5.825E-16	14	128	302	34	143	237
--------------KNKRAIVGIEAAIVLIAFVVIAAAMAYVVINMGFYSAQQAKSTIDKGIGEATSALTLDGFLVGRTN---GTSIQWIAIPVKLAVGQSEVDMASDTVVIAVVGSD--FALSNIYSG-----------------------------------------------------------------------------------------------------------------------------------------------------------------------------
>MGYP001317057933	91	0.328	7.862E-16	3	75	302	0	72	100
---MKLPKGGFRLVGQERGVTGLETAVILIAFVVVASVFAFTVLSTGIFSAERGKETIHAGLTGARSSMELKGSIV----------------------------------------------------------------------------------------------------------------------------------------------------------------------------------------------------------------------------------
>MGYP000377271689	91	0.364	7.862E-16	15	132	302	8	120	134
---------------DKRGIVGIEAAIVLIAFVVIAAALAGVVINMGFYSTQKVKGTIGRGISEASSALQLNGHVIGKTNGTGHLVI--MTFPVKVSVGKSEVDLNVNTTVVSI---EGRVCLLDIYRGVIDD-------------------------------------------------------------------------------------------------------------------------------------------------------------------------
>MGYP000262157565	91	0.338	7.862E-16	6	75	302	1	71	178
------LDRFLKRmHKGEKGITGLETAIILIAFVVVSAVFAYTVLSAGIFTTQKSQETIYSGLTQAASSMEMKGGVV----------------------------------------------------------------------------------------------------------------------------------------------------------------------------------------------------------------------------------
>MGYP001476591984	91	0.381	7.862E-16	3	78	302	0	75	198
---MRHLRNSRGALRRQRRVTELETAIILIAFLVVASVFAFTVLSTGIFSAERGKETIHAGLMGARSSLELKGSVVAEG-------------------------------------------------------------------------------------------------------------------------------------------------------------------------------------------------------------------------------
>MGYP001168071155	91	0.386	7.862E-16	5	78	302	30	104	379
-----NLLREYRALaRQERGVTVLETAIIMIAFVVVASVFAFTVLSSGIFAAERGKETIHAGLKGARSSLEVKGSVVATG-------------------------------------------------------------------------------------------------------------------------------------------------------------------------------------------------------------------------------
>APLow6443716910_1056828.scaffolds.fasta_scaffold972670_1	91	0.242	1.061E-15	13	111	302	0	95	201
-------------MKRDNAFTGLEAAIVLIAFVVVAAIFSYVLLGAGFFATQKAQEVTYAGIKQATSNAVIDGSLYA---NTKDDRLDGLMFNVRIPLGGEAIDMSTTTFIF----------------------------------------------------------------------------------------------------------------------------------------------------------------------------------------------
>1319|scaffold_45045_c1_3|+759|00	91	0.270	1.061E-15	8	126	302	11	156	263
--------RRKDLLKSKAAMTGIETAIILIAFVIVAASFAFVVLNMGFFTAQRSKTVIGSGLAEASSAIEIDGSVIAYGIPGPYASVqelpsemsseggtiqslednneeyrygfaYRIVIYVKLSSGRQPVEYTRGKMVITFT--NPRVSIDNIY-------------------------------------------------------------------------------------------------------------------------------------------------------------------------------
>SRR3989304_9040433	91	0.381	1.061E-15	17	134	302	49	163	269
-----------------RGIIGVESAIVLIAFVIVAAALAFVVLNMGFATTQKAKTTIISSLSEASSGIAVSGKVTAIANVAAD-NVNATSIPLKITSGGDSINLDNSTVSLKYL--SNTVEYDNILVATLTDRT-----------------------------------------------------------------------------------------------------------------------------------------------------------------------
>MGYP001191937735	91	0.328	1.061E-15	3	75	302	0	72	306
---MKLPKGGFRLVGQERGVTGLETAVILIAFVVVASVFAFTVLSTGIFSAERGKETIHAGLTGARSSMELKGSMV----------------------------------------------------------------------------------------------------------------------------------------------------------------------------------------------------------------------------------
>25886|scaffold127666_2|-203|00	91	0.329	1.061E-15	11	89	302	13	91	363
-----------NIYKEQKGITGLETAIILIAFVVVAAVFAYTVLSAGLFSTQKSQEAVYSGLQETQNTLVVKGGVLSVAEPKFTDTADAV--------------------------------------------------------------------------------------------------------------------------------------------------------------------------------------------------------------------
>MGYP001480870284	91	0.329	1.432E-15	14	101	302	34	116	135
--------------RDQSGITGLETAIVLIAFVVVAAVFAFTVLTTGLFTSEKAKETAMAGVTSAGGNLELVGSVTAGGSNIGQTCR-----QVEAGVGGTP--------------------------------------------------------------------------------------------------------------------------------------------------------------------------------------------------------
>GraSoiStandDraft_32_1057276.scaffolds.fasta_scaffold2819403_2	91	0.338	1.432E-15	11	134	302	4	124	213
-----------KLFKNRKGIVGVEAAIVLIAFLIIAAALSYVVINMGFYTTQKTKETMQTGLDESLTALQLDGVVTARTNQSS-AHILYILVPVKLSAGKGAVDLGTSSVVVSVYLPN--ATLMNIYQGATSTST-----------------------------------------------------------------------------------------------------------------------------------------------------------------------
>MGYP000153167276	91	0.285	1.432E-15	14	104	302	8	98	217
--------------RKRRGFTGLEAAIVLTAFVVVAAVFSYVVLNAGFFTTQKSKEVVHTGVEQATSSVELAGDVIGYGWKKSPGSGDSGNITLGFIDDGTFYDM-----------------------------------------------------------------------------------------------------------------------------------------------------------------------------------------------------
>GraSoiStandDraft_24_1057298.scaffolds.fasta_scaffold08943_6	91	0.220	1.432E-15	8	115	302	5	157	221
--------PLAKRLKDlypgRSGITGLETAIVLIAFVVVAAVFAFTVLTTGLFTSEKAKETVMSGV-SSQSSLELVGSVIAGGTNLGDGCrnaagpvgnpppvagagtspfedletcdmdwngwdanppqihVQTIRFTLKPALGAAKIPLNPSDLLVTYSD------------------------------------------------------------------------------------------------------------------------------------------------------------------------------------------
>1319|scaffold_28579_c1_3|+1393|00	91	0.310	1.432E-15	14	158	302	59	193	262
--------------RNKKGMLGVESAIILIAFVIVAAAFSFMVVNMGLYATQKGRDVISQGVQEASTPLTLDGTIMIRG--TSSGKVDAIIIPLK-TLGVKYVPMANQTTMVSLRVENHT-AYANIYNG---INKEVDP---RGKNFTQLINSLGTGTT-----------------------------------------------------------------------------------------------------------------------------------------------
>MGYP001150776202	90	0.388	1.932E-15	15	86	302	18	89	101
---------------DQRGITGLETAIVLIAFVVVAAVFAFTVLTTGLFTSEKAKETALAGVAASSATLAVKGSVTAISFGGGTGLV-----------------------------------------------------------------------------------------------------------------------------------------------------------------------------------------------------------------------
>MGYP000226889424	90	0.350	1.932E-15	13	126	302	3	113	121
-------------KRLKRGMVGIEAAIVLIAFVIVAAALAFVVLNMGFLTTQRSGIVIRSGLGEASTALEVDGSVLAFSQKG--DVVNYTMIPIKVSPGRHLVDLHPDRASILYWSTEAG-SYADIY-------------------------------------------------------------------------------------------------------------------------------------------------------------------------------
>ERR1035437_738079	90	0.333	1.932E-15	11	103	302	16	106	149
-----------NLLSGQKGMTGLETAIILIAFVTVASVLAYSVLSAGIFSAEKGKATVYAGLQQAQASLDVKGTVIGQSDD--NLKLSTLTINLGLVNPAEQVD------------------------------------------------------------------------------------------------------------------------------------------------------------------------------------------------------
>2350|scaffold_91394_c1_3|-1245|00	90	0.360	1.932E-15	5	78	302	1	75	157
-----NLLREYRvLARQERGVTGLETAIIMTAFVVVASVFAFTALSSGIFAAERGKETIHASLKGARSSLEIKGSVVATG-------------------------------------------------------------------------------------------------------------------------------------------------------------------------------------------------------------------------------
>MGYP000282920283	90	0.333	1.932E-15	9	128	302	0	115	207
---------MKDLLKAKKGMLGVESAIILIAFVIVAAAFSFMVVNMGLFATQRGRSVIQQGIQEASTPLMLDGSIMIRG--SSNNKADAIVIPLK-TLGVKYVPMANETTVVLLRVENHT-AYANIYNG-----------------------------------------------------------------------------------------------------------------------------------------------------------------------------
>D5U2X5	90	0.354	1.932E-15	16	111	302	2	94	207
----------------KKGIVGIEAAIVLIAFVIVAAALAFVVINMGMYTTQKSKEVMQQGLNEATTALEVDGTVLGYGDTNG---ITRIYIPLKVSPGQLAVDFSNDKIDI----------------------------------------------------------------------------------------------------------------------------------------------------------------------------------------------
>V4JQ72	90	0.366	1.932E-15	9	128	302	1	116	214
---------RNRPWRNRRAMVGVDTAIILIAFVLVAAAVAFVVLDMGMTSAQKAKQSMENGLQQASTALQVNGEVMAYVNT--NGYVQDIYIPLGVTPGTGYVSFAKNLLSVSLIAGN--MSYANIYNG-----------------------------------------------------------------------------------------------------------------------------------------------------------------------------
>MGYP000580741880	90	0.373	1.932E-15	14	112	302	7	103	221
--------------KDKRGIVGIEASIVLIAFVVIAAALACVVINMGFYSSQKVKDTINRGVNEASSSLQLDGQVIGKTNSTRHLII--IVLPVKVSVGRSEVDLNANTTVVS---------------------------------------------------------------------------------------------------------------------------------------------------------------------------------------------
>MGYP001206084996	90	0.384	1.932E-15	14	78	302	2	66	239
--------------QDQRGITGLETAIILIAFVVVAAVFAYTVLSAGTFSAEKGKEAIHSGLETARSSMKVVGNISAKG-------------------------------------------------------------------------------------------------------------------------------------------------------------------------------------------------------------------------------
>3282|scaffold1023450_1|-1|10	90	0.375	2.607E-15	15	78	302	33	96	112
---------------DQRGVTGLETAIILIAFVVVASVFAFTVLSSGIFSAERGKETVFASLREARGSAAIKGSVVANG-------------------------------------------------------------------------------------------------------------------------------------------------------------------------------------------------------------------------------
>18781|Ga0209431_12133367_1|-3|11	90	0.351	2.607E-15	3	75	302	38	111	113
---VKKLLQVFRRTaQEEEGITGLETAIILIAFVVVATVFAFVVLTTGIFSSERGKETVFAGLQKARGTMEVRGGVV----------------------------------------------------------------------------------------------------------------------------------------------------------------------------------------------------------------------------------
>SRR4030042_78445	90	0.298	2.607E-15	16	114	302	10	113	127
----------------ERGITGIETAIILVAFVITASAFSFVILNVGFLTSDKAQTTVITSMKETSSALLADVGVTGYFSNTTEGnqdevCLEEIIFYIRLAQGHEPVDCSDAKMVMTYT-------------------------------------------------------------------------------------------------------------------------------------------------------------------------------------------
>SRR5574338_343985	90	0.333	2.607E-15	14	130	302	1	121	132
--------------QSHRGVIGVESAIVMIVFVIIAAALAFVVLNLGFSTTQKAKTTIVSSLGEASSSLEVSGKVTGTGCTTAAGgcsttpRLNVTAIPIKIASGGESVNLALATASIKYL--SNSIQYDNIYTGPL---------------------------------------------------------------------------------------------------------------------------------------------------------------------------
>SRR3970040_1729645	90	0.333	2.607E-15	14	82	302	58	126	136
--------------RGERGITGLETAIILIAFVVVATVFAFIVLTTGIFSAERGKETVFAGLAKARGTMEVRGGIVVTDDDAA---------------------------------------------------------------------------------------------------------------------------------------------------------------------------------------------------------------------------
>ABLV01.1.fsa_nt_gi|185923476|gb|ABLV01196309.1|_1	90	0.382	2.607E-15	14	128	302	3	113	164
--------------RNRKGMVGIDTAIILIAFVLVAAAVAFVVLDMGMTSAQKAKQTMENGLQQASTALQVNGEVMAYVNT--NGYVQDIFIPLGVTPGTGYVSFAKNLLSVSLIAGN--MSYANIYNG-----------------------------------------------------------------------------------------------------------------------------------------------------------------------------
>MGYP001318083083	90	0.380	2.607E-15	15	85	302	44	114	169
---------------DQNGITGLETAIVLIAFVVVAAVFAFTVLTTGLFTSEKAKETALEGVSSAGGSLELIGSVVAGGTNIGTTC------------------------------------------------------------------------------------------------------------------------------------------------------------------------------------------------------------------------
>APLak6261671648_1056085.scaffolds.fasta_scaffold156331_1	90	0.330	2.607E-15	9	126	302	0	114	220
---------MRSLLKNRKGLTGIETAIIVIAFVIAASVFAFAVLNMGLLTTSKAQEAIVSGVGQAQSSMKITSVYAYADGTGASAKVKGLAMLVQIS-GTQSVDFTASKIAISY--KNDRISIADVY-------------------------------------------------------------------------------------------------------------------------------------------------------------------------------
>3300009503.a:Ga0123519_10004952_3	90	0.338	2.607E-15	11	128	302	3	117	223
-----------NMRMNRKGLTGIETAIIVIAFVIAASVFAFAVLNMGLLTTAKAQDAIVSGVGQAQSSLKITSVYAYSDEEGSDAKCKGVAILVQPS-GTANVDFTPTKVAISYKNAN--VAYPDVYEG-----------------------------------------------------------------------------------------------------------------------------------------------------------------------------
>LauGreDrversion4_2_1035121.scaffolds.fasta_scaffold924131_1	90	0.353	2.607E-15	14	78	302	10	74	238
--------------RGEQGITGIETAIILIAFVVVASVFAYTVLSAGIFSSEKGKEAVHSGLETSRSSMELVGSVKALA-------------------------------------------------------------------------------------------------------------------------------------------------------------------------------------------------------------------------------
>SRR3990172_4114762	90	0.373	2.607E-15	17	131	302	12	123	238
-----------------RGIIGIESAIVLIAFVIVAAALAFVVLNMGFSTTQKAKVAIIAAVEEAGSSLEVAGKITAVGDIDSN-VLNATSIPVKIVSGGSSSNMDGNFTSIKLITSN--IEYDNVYKFGPL--------------------------------------------------------------------------------------------------------------------------------------------------------------------------
>GraSoiStandDraft_16_1057320.scaffolds.fasta_scaffold7850074_1	90	0.365	2.607E-15	17	131	302	12	123	241
-----------------RGIIGIESAIVLIAFVIVAAALAFVVLNMGFSTTQKAKTAIIAAVEEAGSSLEVAGKITGVGDINTN-VLNATSIPVKLVSGGASSNMDGNFTSIKVITSN--IEYDNVYKFGPL--------------------------------------------------------------------------------------------------------------------------------------------------------------------------
>10832|scaffold85478_2|-109|00	90	0.279	2.607E-15	11	128	302	4	117	396
-----------SFRRSRRGIVGIEAAIVMIAFVVIAAAFAFMVVNMGLTSTQRSQEAIQQGLKEASCPLTIDGSILLKSVEAND--VRYVIVPLK-VLGVKYVPMWTNETVVSMKVGSRT-AMANMYSG-----------------------------------------------------------------------------------------------------------------------------------------------------------------------------
>3300026108.a:Ga0208391_1000117_41	89	0.320	3.517E-15	15	95	302	46	125	131
---------------DQRGMSAIETSIVLIAFVVVASVFGFAMLNTGLMSSEKEQKAVQAGIDETSSNLILRGGVLAIGN-GGKTGIDTIKFYLTP--------------------------------------------------------------------------------------------------------------------------------------------------------------------------------------------------------------
>MGYP001161237712	89	0.326	3.517E-15	13	104	302	13	103	133
-------------WKDERGITGLETAIILIAFVVVAAVFAFAILNAGLGATSNAEDAITTAQSETQSTLAPRGDVI-LVAKDDLSTVNVIKFKLAPSPGAKAISL-----------------------------------------------------------------------------------------------------------------------------------------------------------------------------------------------------
>SRR5512145_2275605	89	0.297	3.517E-15	19	112	302	10	102	190
-------------------FTGLEAAIVLIAFVVVAAVFSYVILGAGFYTTQKSQETVYKSVEQATSNIMVAGTVYGIASEPASG-IDTIDFAITLTPGAPDADLSKMSVMFS---------------------------------------------------------------------------------------------------------------------------------------------------------------------------------------------
>MGYP000744509360	89	0.396	3.517E-15	28	127	302	0	99	199
----------------------------MIAFVVVAAALAFVVLNMGMFTTQRARETINSGLAHASSALEVDGSITALVNSNGNG-VELISIPIRLAPGKDSVDLNPEKlTVALFVTGTQNIAYENIYS------------------------------------------------------------------------------------------------------------------------------------------------------------------------------
>OM-RGC.v1.005523731	89	0.284	3.517E-15	14	128	302	9	122	221
--------------RKKRGIVGIEAAIVLIAFVVIAAALAYVVINMGFYSAQTAKSTISKGINEATSALELDGYITAwTSSDGSTCNVTALAIPLKLAVAQQQVDMAGNTVVVAVEGAN--FSLANVYNG-----------------------------------------------------------------------------------------------------------------------------------------------------------------------------
>MGYP000353686587	89	0.347	3.517E-15	14	129	302	7	122	229
--------------RGRRGTFSVEAAIILIAFVVIASALAFAVMNMGYYAAQKTKETMEKGVQEVSSALELDGSITAYVNhtNDNEPRVQYLIIPVKTCVARSPVDLSNGSFIVTVTLSE--LTLPNIYNGT----------------------------------------------------------------------------------------------------------------------------------------------------------------------------
>SRR3970282_1031669	89	0.377	3.517E-15	17	130	302	55	165	275
-----------------RGIIGVESAIVLIAFVIVAAALAFVVLNMGFATTQKAKTTIISSLSEASSGIAVSGKVTAIANVAAD-NVNATSIPLKITSGGDSINLDNSTVSIKYL--SNPVEYDNILVATL---------------------------------------------------------------------------------------------------------------------------------------------------------------------------
>MGYP001119341282	89	0.394	4.743E-15	8	77	302	3	73	76
--------RLVQRLRtDQSGITGLETAIILIAFVMVASVLAYVVLTAGLYSSQKAKEAVHAGLEEVSATVEIKGDVIAK--------------------------------------------------------------------------------------------------------------------------------------------------------------------------------------------------------------------------------
>MGYP001140090859	89	0.359	4.743E-15	6	69	302	39	102	103
------MFRNVTQESSERGITGLETAIILIAFVVVASVFAFTVLSTGIFASERSKETVFAGIQETKSSLE----------------------------------------------------------------------------------------------------------------------------------------------------------------------------------------------------------------------------------------
>23244|Ga0272441_11270632_1|+217|01	89	0.393	4.743E-15	12	77	302	34	99	110
------------RHDGQRGITGLETAIVLIAFVMVASVFAYVVLSAGLFSSQKAKEAVYQGMSQTSGSVSLKGNVYAR--------------------------------------------------------------------------------------------------------------------------------------------------------------------------------------------------------------------------------
>MGYP001006684085	89	0.464	4.743E-15	9	79	302	7	77	117
---------MQNLYSDRKGITGLETAIILIAFIVVAAVFAFTVMTTGLFSTEKAKTTAQAGIAEASSTFAPKGGVIAASN------------------------------------------------------------------------------------------------------------------------------------------------------------------------------------------------------------------------------
>UPI0007F4B8AB	89	0.318	4.743E-15	28	158	302	0	130	199
----------------------------MIAFVVVAAALAFVVLNMGMFTTQRARETINSGLAHASSALEVDGSITALVNSNGNG-VELISIPLRLAPGKDSVDLNPEKlTVALFVTGTQNLAYENIYSKVFTAKEWNTTGYGLSSISTNINASNGPNAT-----------------------------------------------------------------------------------------------------------------------------------------------
>SoimicmetaTmtLPB_FD_contig_31_26041074_length_291_multi_3_in_0_out_0_2	89	0.292	4.743E-15	16	114	302	5	110	207
----------------RRGMTGLETAIILVAFVITAAAFAFVILNMGFLTAEKAQSVISSGMSEASSSMLIDSGLVGYFSNTtvapvsqADVCLTKVVFYIKLSQGHEPIDVDSNRLVATYT-------------------------------------------------------------------------------------------------------------------------------------------------------------------------------------------
>SRR5271157_518457	89	0.298	4.743E-15	9	159	302	13	154	220
---------RVRFMKRNRGMVGIEAAIVLISFVIIAAAFAFMVVNMGLFATQSAKNTIQQGISEASSPLLTDGSIYVRA---SSQRVDALIIPLK-TIGTAYVSMAQNSTIVTLTVQNRT-AVANVYEGINSTD----PYSASFDTLTAALGNNTGAQLF----------------------------------------------------------------------------------------------------------------------------------------------
>MGYP001161387284	89	0.254	4.743E-15	15	109	302	22	131	223
---------------RQRGITGIETAIIMISFVVVASVFAFATLSTGFFAAEEGKKTILGGLNKAESSIIVRGGVTAtrggvdvdadntlliTSTSTDEYAIATVKFLLTTAMSNGDIDLTPPYT------------------------------------------------------------------------------------------------------------------------------------------------------------------------------------------------
>MGYP001432798790	89	0.336	4.743E-15	15	121	302	6	111	226
---------------NKKGMTGIETAIIVIAFVIAASVFAFAILNMGLLTTSKAQEAIVSGVSQAQSSMKITSVYAYSDSTGADARANGIVMIVQPS-GTASVDFGHSRTAISYKNENVSIA------------------------------------------------------------------------------------------------------------------------------------------------------------------------------------
>MGYP000518716441	89	0.297	4.743E-15	17	167	302	12	166	230
-----------------RGIIGIESAIVLIAFVIVAAALAFVVLNMGFSTTQKAKTAIIAAVEEAGSSLEVAGKITAAGWV-TQDSLNATNIPLKIVSGGATSNLDGNFTSIKYISDN--VEYDNVYaQGPLYFGTFVNASMAwdravqKGWILAAEHPYTGTGGPPSTLGIMYW--------------------------------------------------------------------------------------------------------------------------------------
>3300014914.a:Ga0164311_10000108_16	89	0.352	4.743E-15	11	78	302	3	70	244
-----------NIFNNKRGFTGLEAAIVLTAFVVVAAVFSYVVLNAGFFTTQKSKEVVHTGVEQATSSIELAGTVIGHG-------------------------------------------------------------------------------------------------------------------------------------------------------------------------------------------------------------------------------
>MGYP001331225049	89	0.290	6.397E-15	16	115	302	26	122	138
----------------EKGITGLETAIILIAFVTVAAVLAYSVLSAGVFSAEKGQEAVYRGLKESEASMQVVSSVYVTTNVSGAIA-TNVSFQISTVLVGESVDL--DFCVVNYMD------------------------------------------------------------------------------------------------------------------------------------------------------------------------------------------
>MGYP001113661877	89	0.326	6.397E-15	29	129	302	0	97	168
-----------------------------IAFVVIASAFSFMILSMGFQTTQKSKEVIKSGLGEAASAMELTGSVVAYKN-PAGAYVGNVTIYVKLAAGREPVDLSQTTTTVSFTAADR--HDANIYDGT----------------------------------------------------------------------------------------------------------------------------------------------------------------------------
>A0A1F5D0M8	89	0.305	6.397E-15	16	116	302	6	113	208
----------------RRGMTGLETAIILVAFVITAAAFAFVILNMGSLTAEKAQSVIATGMAEASSSMLIDNGVVGYFGNTttapvlqSNVYLYKVVFYIKLSQGHEPIDVSDNRLVATYTNA-----------------------------------------------------------------------------------------------------------------------------------------------------------------------------------------
>OM-RGC.v1.027928056	89	0.312	6.397E-15	17	157	302	0	143	229
-----------------RGIIGIESAIVLIAFVIVAAALAFVVLNMGFSTTQKAKTAIIAAVEEAGSSLEVAGKITAVGDID-NNVINATSIPVKIVSGGSSSNMDGNFTSIKVITSD--IEYDNVYTFGPLfVGTFDNATNAweqamRNQWLCGAGPFGPGNE------------------------------------------------------------------------------------------------------------------------------------------------
>6671|scaffold60744_2|-1127|00	89	0.405	6.397E-15	16	84	302	18	86	286
----------------ERGITGLETAIVLIAFVVVAAVFAFVVITTGLFSGQRAQETAQAGLKEARTSLAPKGSIVAIQATVAGD-------------------------------------------------------------------------------------------------------------------------------------------------------------------------------------------------------------------------
>MGYP000588148712	88	0.315	8.627E-15	6	78	302	0	72	88
------MRNKKSMIKDKRAFTGLEAAIVLTAFVVVAAVFSYVVLNAGFFTTQKSKEVVHTGVEQATSSAELAGDVIGHG-------------------------------------------------------------------------------------------------------------------------------------------------------------------------------------------------------------------------------
>MGYP001077450831	88	0.263	8.627E-15	6	81	302	0	73	92
------MWKMFS--KDEKGFTGLEAAIVLVAFVVVAAVFSYVMLGAGFYTTQKSQEVVHTGVQQASSSVELSGDVVAKSDDG----------------------------------------------------------------------------------------------------------------------------------------------------------------------------------------------------------------------------
>SRR4030042_1241084	88	0.406	8.627E-15	14	77	302	33	96	100
--------------KNERGITGLETAIILIAFVIVASVFAYVVLSAGLFSSQQAKEAVNAGLDATMATVEIRGDIIAK--------------------------------------------------------------------------------------------------------------------------------------------------------------------------------------------------------------------------------
>A0A2A4S9N1	88	0.320	8.627E-15	15	95	302	46	125	130
---------------DQRGMSAIETSIVLIAFVVVASVFGFAMLNXGLMSSEKEQKAVQAGIDETSSNLILRGGVLAIGN-GGKTGIDTIKFYLTP--------------------------------------------------------------------------------------------------------------------------------------------------------------------------------------------------------------
>MGYP001502650864	88	0.322	8.627E-15	10	99	302	22	114	140
----------SHIYHDESGITGLETAIILIAFIVVAAVFAFTVMTTGLFSSERAKTVALSGLSEAASSLTLKGPVSAEAHNigqPYGQVPVKLVFQVGLSMCG----------------------------------------------------------------------------------------------------------------------------------------------------------------------------------------------------------
>SRR3989338_138696	88	0.375	8.627E-15	5	130	302	28	153	264
-----NLIQKGHKNNSHRALIGLESAIIIIAFVIVVAGLAFVVINMGLSTSQTAKTAIRSTMTSASSSLEPEGKVIASSYRPpvGEPSLNVTSIPIRIAAGGESVNLDPTVTAVKYL--SNQITYDNIYSGTL---------------------------------------------------------------------------------------------------------------------------------------------------------------------------
>MGYP000645615147	88	0.369	8.627E-15	14	78	302	9	73	300
--------------RDRRGFTGLEAAIVLTAFVVVAAVFSYVVLNAGFFTTQTSKEVIHTGVEQATSSAELAGNVYGHG-------------------------------------------------------------------------------------------------------------------------------------------------------------------------------------------------------------------------------
>1235|Ga0190286_1016389_2|-498|00	88	0.369	8.627E-15	14	78	302	31	95	357
--------------RKRRGFTGLEAAIVLTAFVVVAAVFSYVVLNAGFFTTQKSKEVVHTGVEQATSSVELAGDVIGYG-------------------------------------------------------------------------------------------------------------------------------------------------------------------------------------------------------------------------------
>SRR3989304_1087126	88	0.387	1.163E-14	14	75	302	139	200	216
--------------RGEDGITGLETAIILIAFVVVATVFAFVVLTTGIFSAERGKETVFAGLQKARGTMEVRGGVV----------------------------------------------------------------------------------------------------------------------------------------------------------------------------------------------------------------------------------
>GraSoiStandDraft_53_1057289.scaffolds.fasta_scaffold4320626_1	88	0.350	1.163E-14	9	128	302	3	118	216
---------RNRPWRNRRAMVGVDTAIILIAFVLVAAAVAFVVLDMGMTSAQKAKQSMENGLQQASTALQVNGEVMAYVD--SSGYVQDIFIPLGVTPGTGYVSFAKNLLSVSLIAGN--MSYANIYNG-----------------------------------------------------------------------------------------------------------------------------------------------------------------------------
>SRR3990172_7153106	88	0.330	1.163E-14	17	131	302	54	165	272
-----------------RGIIGIESAIVLIAFVIVAAALAFVVLNMGFSTTQKAKTAIIAAVEEAGSSLEVAGKITAVGDVD-NNVLNATTIPLKIVSGGANSNMDGNFTSIKVITSN--VEYDNVYTFGPL--------------------------------------------------------------------------------------------------------------------------------------------------------------------------
>4295|scaffold36741_4|+1988|00	88	0.359	1.163E-14	15	78	302	30	93	377
---------------DQQGVTGLETAIILIAFVVVASVFAFTVLSSGIFSAERGKETVFSSLREARGSAAIKGSVVANG-------------------------------------------------------------------------------------------------------------------------------------------------------------------------------------------------------------------------------
>MGYP001068750151	87	0.298	1.568E-14	0	102	302	0	101	102
MDEWIKTLRRFA--RNKKAISGLETAIVLIAFVIVASAFAYAVLNMGFLATQKTQEVAIGGLQAASAAIVLDGPVYGYSSqSGTNANMTTVIFWLKTASGADSV-------------------------------------------------------------------------------------------------------------------------------------------------------------------------------------------------------
>MGYP001453245363	87	0.400	1.568E-14	14	83	302	8	77	131
--------------KDQKGMTGLETAIILIAFVTVASVLGYAVLSAGVFSAEQGKETIYAGLKEASTNLTLPGSVVGKSADRTG--------------------------------------------------------------------------------------------------------------------------------------------------------------------------------------------------------------------------
>D5U1N2	87	0.356	1.568E-14	16	111	302	2	102	214
----------------KKGIVGIEAAIVLIAFVIVAAALAFVVINMGMYTTQKSKEVMQQGLNEATTALEVDGSVLGYVIDTDAGApvvpgIQYIYIPLKVSPGQLAVDFSSSKIDI----------------------------------------------------------------------------------------------------------------------------------------------------------------------------------------------
>4261|Ga0209402_10115073_2|-567|00	87	0.226	1.568E-14	14	108	302	31	136	263
--------------KDERGITGLETAIILIAFVVVASVFAYTVITAGIYSSQKSNEAVNAAIEEVRSSVRTTGNILAyRGDVDTDGvasstvdrvpVVVSVSLELRVAINGVPIDVTPPY-------------------------------------------------------------------------------------------------------------------------------------------------------------------------------------------------
>26237|scaffold_3120_c1_4|+1616|00	87	0.194	1.568E-14	15	120	302	30	178	265
---------------DRKGFTGLEAGIVLIAFLVIAAVFSYVVLNAGFFSVQRTEEVIHTGIEQATSSAELSGDVIGHGwhygyvnnsapgydgtwdsgaasNPGSNypsyyawnypdeaskyqadsTNLTVVEFYLQLSTRGEPLSLSPTKLTIGYSDKSMHV-------------------------------------------------------------------------------------------------------------------------------------------------------------------------------------
>24402|Ga0307375_10082664_2|-609|00	87	0.366	1.568E-14	11	81	302	6	76	296
-----------KLHRGQRGMTGLETAIILIAFVTVASVLAYSVLSAGIFSAERGKATVYSGLESVQATMELQGSVLGLSTDG----------------------------------------------------------------------------------------------------------------------------------------------------------------------------------------------------------------------------
>MGYP000132522220	87	0.276	1.568E-14	14	105	302	31	124	357
--------------RKRKGFTGLEAAIVLTAFVVVAAVFSYVVLNAGFFTTQKSKEVVHTGVEQATSSVELAGDVVGYGwkNSPGTGSGNRTLGFIKNGVFSDLLSLT----------------------------------------------------------------------------------------------------------------------------------------------------------------------------------------------------
>SRR5512147_2594208	87	0.338	2.114E-14	11	75	302	33	97	110
-----------KLHRNEHGITALETAIILIAFVVVAAIFAFTVLSTGTFLTEKSKEASYAGLQEVRGSLALKGSVV----------------------------------------------------------------------------------------------------------------------------------------------------------------------------------------------------------------------------------
>MGYP000138491599	87	0.261	2.114E-14	15	101	302	17	103	122
---------------DQSGMSAIETSIVLIAFVVVASVFGFAMLNTGILSSEKEQKVVQAGIDETSSNLILRGGVLAIGN-GGKTGIDTIKFYLTQSLNlGDP--------------------------------------------------------------------------------------------------------------------------------------------------------------------------------------------------------
>MGYP001140504003	87	0.171	2.114E-14	4	117	302	13	169	171
----RKIRRERELRMDTKGFTGLEAGIVLTAFVVIAAVFSYVVLNAGFFSIQKTEEVIHTGIKQATSSAELAGDVIGHGwrygyvnnsasgydgtwdsgatsnpgyNYPGyyawnypdeaskyqadTTNLTVVEFYLQLSTSGEPLSLSPTKLTIGYSDKN----------------------------------------------------------------------------------------------------------------------------------------------------------------------------------------
>GraSoiStandDraft_59_1057299.scaffolds.fasta_scaffold1490281_1	87	0.357	2.114E-14	12	134	302	1	119	206
------------PWRNRRAMVGVDTAIILIAFVLVAAAVAFVVLDMGMTAAQKAKQSMEGGLEQSSTALQVDGDVMAYVNTS--GAVQVIYIPLGVTPGTGYVSFAKNLLSVSVIAGN--MSYANIYNGVEGVIT-----------------------------------------------------------------------------------------------------------------------------------------------------------------------
>A0A0D5C143	87	0.281	2.114E-14	6	134	302	1	133	239
------IFQEKGTRHSHRGVIGVESAIVMIAFIIVAAALAFVVLNMGFTTSQMVKTTTIAGLEESSSSMKISGTITAVGCIDSESscfsipRINATNIPLKISKDGNSVNFSPDVISIRYIGE--SIQYDNIYTGAITADT-----------------------------------------------------------------------------------------------------------------------------------------------------------------------
>MGYP000182655638	87	0.384	2.114E-14	14	78	302	9	73	282
--------------KDRRGFTGLEAAIVLTAFIVVAAVFSYVVLNAGFFTTQTSKEVIHTGVEQATSSAELAGNVYGHG-------------------------------------------------------------------------------------------------------------------------------------------------------------------------------------------------------------------------------
>MGYP000185602282	87	0.338	2.114E-14	16	133	302	40	157	351
----------------RRGIVGVEAAIVLIAFVIISAAFAFMVINMGLFATQRSKDTISQGLREASSPLQVDGSI--FVRTTSDLDVNASIIPLR-SMGVKYVPVGKDETVVSLSivyREGSSKSFANIYYGVVDSD------------------------------------------------------------------------------------------------------------------------------------------------------------------------
>MGYP001294591110	87	0.363	2.850E-14	11	76	302	10	75	86
-----------NVHRGQKGITGLETAIILIAFVTVAAVLAYTVLSAGIFSSERGKEGVYSGLNSAQSTMDVKGSVIG---------------------------------------------------------------------------------------------------------------------------------------------------------------------------------------------------------------------------------
>MGYP000022816111	87	0.341	2.850E-14	15	96	302	16	96	112
---------------DQRGITGLETAIVLIDFVVVASVFVFAVLNVGLLSSQKSEQAALGGREATSASLSIRGDVIASAN-AGKTAIDTVRFNLAPA-------------------------------------------------------------------------------------------------------------------------------------------------------------------------------------------------------------
>MGYP001072875394	87	0.283	2.850E-14	8	127	302	5	120	147
--------KLSVFLQQNHGIVGIEAAIVLISFVVIAASLAYVVINMGFYSSQKAKSTIDRGVQEATSALALDGFITGH--TDANSQLQYFAVPLKLAVGQDEVDMSGNTTLVAVL--GTTFSLTDIYS------------------------------------------------------------------------------------------------------------------------------------------------------------------------------
>MGYP001102827261	87	0.338	2.850E-14	14	131	302	48	161	274
--------------RHKRAIIGLEAAIVLIAFVIIAAAFSFMVINQGLFATERGKTVIQEGLKQASTPLTVDGT-TFTRTDPSGETVNVIIIPVR-AFGVKYVAMGRNETVVTLKIGRQ--TWANAYCGVLY--------------------------------------------------------------------------------------------------------------------------------------------------------------------------
>MGYP000530607421	87	0.353	2.850E-14	14	78	302	8	72	334
--------------RKRKGFTGLEAAIVLTAFVVVAAVFSYVVLNAGFFTTQKSKEVVHTGVEQATSSVELAGDVIGYG-------------------------------------------------------------------------------------------------------------------------------------------------------------------------------------------------------------------------------
>MGYP001028936183	86	0.353	3.840E-14	14	78	302	19	83	96
--------------RTELGVTELETAIILIAVVVVASVFAFTVLSTGIFASERGKETVYAGLQQASGSIEIKGSVIASG-------------------------------------------------------------------------------------------------------------------------------------------------------------------------------------------------------------------------------
>MGYP000181828523	86	0.336	3.840E-14	15	105	302	37	127	128
---------------DQRGITGLEPAIVRISLGVVASVLAFAVLNTGLLSSEKRKEAAFGGLEETSATLSIRGNVIAAANSG-KTAIDNLKFNFTPtSTSSESVDLS----------------------------------------------------------------------------------------------------------------------------------------------------------------------------------------------------
>MGYP000928647295	86	0.265	3.840E-14	14	111	302	5	100	185
--------------RDDRAFTGLEAAIIFIAFVVVASVFAYVVLGVGMTTSQKSQEVMHAALEEAGSALRPGYTVIAKLDT--LGVLDFVKFDLETTADLAAVDMGSMTYTI----------------------------------------------------------------------------------------------------------------------------------------------------------------------------------------------
>MGYP000853179049	86	0.229	3.840E-14	9	104	302	0	93	185
---------MSREGKNEQAFTGLEAAIIFIAFVVVASVFSYVVLGMGMTTSQKSQEVVHAALDEARSAFRPGDAVIVKLDTAGG--LSFIEFDLETAAGPTAIDM-----------------------------------------------------------------------------------------------------------------------------------------------------------------------------------------------------
>MGYP001063535506	86	0.278	3.840E-14	24	134	302	0	120	190
------------------------TAIVLIAFVVVASVFAFAILNAGLMASEKAKTAVGSGMIESGSALTVKGSiiahststVIGDASTGTSTAriVERIQIPL-LPLTSEPIDLSAESLVVTYIDSNQVVDLtANPLAGTIGTNP-----------------------------------------------------------------------------------------------------------------------------------------------------------------------
>MGYP001387224858	86	0.403	5.175E-14	13	74	302	15	76	93
-------------LRDQRGIGGLETAIVLIAFVVVSSVFAFAALSTGLLSSDRAKQTFRRGLSEARGSLELRGGI-----------------------------------------------------------------------------------------------------------------------------------------------------------------------------------------------------------------------------------
>MGYP000861079980	86	0.437	5.175E-14	14	77	302	14	77	97
--------------KDQAGITGLETAIILIAFIVVAAVFAFTIMTTGLFSTEKAKTTAQAGITEASSTFVPKGAIVAK--------------------------------------------------------------------------------------------------------------------------------------------------------------------------------------------------------------------------------
>ERR1043165_7844630	86	0.348	5.175E-14	11	99	302	28	113	115
-----------KMHKNESGQAALETAIILIAFVVVASVFAFTILSAGSSSTEKGKQAIQAGLEGVQSSMNVKGSIIA---EGSGTSVNDAIFTLSLVAGG----------------------------------------------------------------------------------------------------------------------------------------------------------------------------------------------------------
>SRR4030043_1321966	86	0.313	5.175E-14	11	96	302	31	114	115
-----------SMKRKDEGVTGLEAAIVLIAFVVVAAVFSYVVLGAGFFTTQKAQETVYKSVEQSTTNLLLIGNVYGL--SPDNANITEVRFSIGLA-------------------------------------------------------------------------------------------------------------------------------------------------------------------------------------------------------------
>9040|Ga0208132_1246112_1|+1|11	86	0.370	5.175E-14	15	76	302	7	68	121
---------------RHRGITGLETAIIVIAFVVVASAFAFTVLSTGVFSAERSKDTVYAGLSEVRSSLATRGSFVA---------------------------------------------------------------------------------------------------------------------------------------------------------------------------------------------------------------------------------
>UPI0000F7EF90	86	0.333	5.175E-14	28	120	302	0	98	171
----------------------------LIAFVIVASVFAFVTLSTGLFSAERSKETIFAGLAKAQSNLELHGSVVltGVVLTGSDATDGSLTFQLALAAGGSPISLDPAATnsrvVMNFTDANSRV-------------------------------------------------------------------------------------------------------------------------------------------------------------------------------------
>A0A2E9TE18	86	0.370	5.175E-14	15	76	302	10	71	196
---------------RHRGITGLETAIIVIAFVVVASAFAFTVLSTGVFSAERSKDTVYAGLSEVRSSLATRGSFVA---------------------------------------------------------------------------------------------------------------------------------------------------------------------------------------------------------------------------------
>NorSeaMetagenome_1021524.scaffolds.fasta_scaffold649042_1	86	0.323	5.175E-14	16	114	302	3	104	201
----------------RRGMTGLETAIILVAFVITAAAFNFMLLNMGFLTSQKNQTVISSSLEESTTTLQVVDAVVGsfaLSDSQVFTNMTNVEFFLRLPSGGEVIDLSSDNLTVTYT-------------------------------------------------------------------------------------------------------------------------------------------------------------------------------------------
>MGYP000200342364	86	0.353	5.175E-14	14	78	302	8	72	236
--------------RKRKGFTGLEAAIVLTAFVVVAAVFSYVVLNAGFFTTQKSKEVVHTGVEQATSSVELAGDVVGYG-------------------------------------------------------------------------------------------------------------------------------------------------------------------------------------------------------------------------------
>MGYP001187119364	85	0.402	6.973E-14	0	66	302	0	63	64
MGQIR---RLARLHKNQQGITGLETAIVLIAFVVVASVFAFAVLSTGLLSSEKSKETVLGGLEETSS-------------------------------------------------------------------------------------------------------------------------------------------------------------------------------------------------------------------------------------------
>3300026518.a:Ga0256829_1000682_18	85	0.324	6.973E-14	14	166	302	4	156	210
--------------RKKRGMVGIDTAIILIAFVLVAVAVAFVTLDMGMTSATKAKQTMVNGLQEASTALQVNGEVLGVTNSSGD--VEEVAIPLGVTPGSGYVSFDNTTFSVSVVD--QYGSYPNVYVGVVGTIGSTTNLSAlyNGQNLTTPEAKVyfITGNITPTVLGPY---------------------------------------------------------------------------------------------------------------------------------------
>3300027742.a:Ga0209121_10017251_3	85	0.294	6.973E-14	11	105	302	4	97	227
-----------NMRKDERAFSGIEAAIVLIAFVVVAAVFSYVLIGAGMNVTNRAGSAVNSSLVQATSAIEVSGRTLGLDNT-KDSKIDNVVVWIENTAGGTPVDMT----------------------------------------------------------------------------------------------------------------------------------------------------------------------------------------------------
>MGYP001145943538	85	0.314	9.394E-14	16	116	302	7	111	185
----------------RRGMTGLEVSIILVAFVITASVFAYMVLNVGFLTAEKAQSVISSGISEASSALFLDIDVIGSFANNtgaqSDICLTKAVFYVRLGQGDSPISLSDSKLVVTYTNA-----------------------------------------------------------------------------------------------------------------------------------------------------------------------------------------
>MGYP001121682816	85	0.294	9.394E-14	11	105	302	4	97	226
-----------NMRKDERAFSGIEAAIVLIAFVVVAAVFSYVLIGAGMNVTNRAGSAVNSSLVQATSAIEVSGRTLGLDNT-NNSRIDNVVVWIENTAGGTPVDMT----------------------------------------------------------------------------------------------------------------------------------------------------------------------------------------------------
>SRR3972149_3435301	85	0.397	1.265E-13	2	73	302	22	92	105
--QMRKLARLFsSLHKNEEGITGLETAIILIAFVIVASVFAFVVLSTGLFSAERGKETVFAGLEKANT--EPRGG------------------------------------------------------------------------------------------------------------------------------------------------------------------------------------------------------------------------------------
>MGYP001381736178	85	0.333	1.265E-13	15	91	302	22	99	119
---------------NQEGITDLETAIVLIAFVVVSSVFAFTALSTDLFATDKAKQTIHSFLAETGGTMELKRSVSGTNDvTGSAGYVSDLSF------------------------------------------------------------------------------------------------------------------------------------------------------------------------------------------------------------------
>MGYP000580807743	84	0.438	1.704E-13	11	67	302	10	66	74
-----------NLGTDQRGITGLETAIVLIAFVVVASVFAFAVLSTGLLSSEKSKETVLGGLEETSST------------------------------------------------------------------------------------------------------------------------------------------------------------------------------------------------------------------------------------------
>MGYP001083309487	84	0.406	1.704E-13	5	63	302	22	80	113
-----LMFKTVTRGTSQRGITGLETAIILIAFTVVASVFAFTVLSTGLFTSERSKETVFAGIEE----------------------------------------------------------------------------------------------------------------------------------------------------------------------------------------------------------------------------------------------
>SRR4030042_2055980	84	0.294	1.704E-13	19	116	302	0	101	189
-------------------MTGLETAIMLVAFIITASAFSFVVLNMGYLTSQSAESVIQSGMSEASSTLLLDSALIGTFANNtgrqSDVCLTRAVFYVRLGEGGEPIDMGDSRLVITYSNE-----------------------------------------------------------------------------------------------------------------------------------------------------------------------------------------
>MGYP001120906300	84	0.314	1.704E-13	15	135	302	1	124	200
---------------NRRGLTGLETAIILVAFVITASAFAFVVLNMGMLSADQAQSVISSSVEETSAALMMDTDIIGTFSNTTGAqstiCLTKATFYVRLSQGDSPIDMDDSKVVITFTKPR---CHTDIYdsNGTITTITP----------------------------------------------------------------------------------------------------------------------------------------------------------------------
>EndMetStandDraft_8_1072994.scaffolds.fasta_scaffold1168207_1	84	0.322	1.704E-13	11	128	302	8	120	210
-----------KLXKQKRGMVGLEAAIILIAFVIIAGAFSFMVINQGLFATERGKTVVQDSLRQSSTPLIVDGSIYVHAD--SSTSIDAIVIPLR-AYGVKYVALGEDETSVSLQVAGS--AWPNVYEG-----------------------------------------------------------------------------------------------------------------------------------------------------------------------------
>D9PZ77	84	0.386	1.704E-13	12	112	302	1	99	219
------------PRRSRRGMVGIDTAIILIAFVLVAAAVAFVVLDMGMTSAQKAKQTMESGLQESSTALQVDGNVMAYVN--GSGYVQDIFIPLGVTPGTGYVSFAPSLMEVS---------------------------------------------------------------------------------------------------------------------------------------------------------------------------------------------
>GraSoiStandDraft_24_1057298.scaffolds.fasta_scaffold4323231_1	84	0.369	1.704E-13	11	75	302	26	90	373
-----------NQARQERDVTGLETAIILIAFVVVASVFAFTVRSTGIFSAERGKETIHARRAGARSSMELKGSIV----------------------------------------------------------------------------------------------------------------------------------------------------------------------------------------------------------------------------------
>MGYP000701711463	84	0.426	2.295E-13	7	66	302	2	62	68
-------FRLFELLRnDQRGITGLETAIVLIAFVVVSSVFAFAALSTGLFSSDKAKETIQAGLAETGG-------------------------------------------------------------------------------------------------------------------------------------------------------------------------------------------------------------------------------------------
>MGYP000335380751	84	0.342	2.295E-13	7	76	302	5	74	83
-------FAPTTGAHNEKGITGLETAIVLIAFVVVASVFAFTILSAGVFSSEANKQTIHAGLKETRTGLRQHGSAFA---------------------------------------------------------------------------------------------------------------------------------------------------------------------------------------------------------------------------------
>MGYP001091927868	84	0.323	2.295E-13	15	112	302	13	110	113
---------------DQRGTSGIETAIILIFVVIVGTVFAVTTLNTGLISSEKAEKTVTAGMDETSGTMVIKGVVFADANVG-KTDIDTIKFTLTSASDSSSgIDLSNTSTVVS---------------------------------------------------------------------------------------------------------------------------------------------------------------------------------------------
>MGYP000218041030	84	0.322	2.295E-13	6	125	302	0	118	119
------MKRLRRLLFNKKAIVGIEAAIVLIAFVIIAAAFAFMAINMGLFATQRSKDTIAQGLRESSSPLQLDGNIFLRVNE-TNMRAEAIIIPLR-AMGVKYVPMGTDQTVVSISISGQRkLGYSNI--------------------------------------------------------------------------------------------------------------------------------------------------------------------------------
>H1YXI9	84	0.302	2.295E-13	17	112	302	8	102	186
-----------------EAFTGLEAAIVLTAFVVVAAVFAFVVLGAGFFVTDKSEDVINSGLKETSNSLNLAGTVVGRVKL-SGSELRYIMFYLEHCGGGTGIDISKISYHIS---------------------------------------------------------------------------------------------------------------------------------------------------------------------------------------------
>MGYP000486443468	83	0.291	3.090E-13	33	109	302	0	78	129
---------------------------------MVASVFAFTVLSTGIFSSERSKETVFAGLDEVRSSLQPRGSVIAYKGalDGSTNTIYKVVFVVSNAVKGESVNLTPPYT------------------------------------------------------------------------------------------------------------------------------------------------------------------------------------------------
>MGYP001087965790	83	0.396	3.090E-13	13	75	302	59	121	139
-------------WRDQRGITGLETAIVLIAMVVVSSVFAFVALTTGLYSNYKAGETIPSGLAQTRGSTELKGSVV----------------------------------------------------------------------------------------------------------------------------------------------------------------------------------------------------------------------------------
>MGYP001303257633	83	0.354	3.090E-13	18	96	302	116	193	206
------------------GIIGLETAIVFIAFVVVASVFAFAVLNVGLLSSQKSEQAALGGLEATSASLSIRGDVIASAN-AGKTAIDTVRFNLAPA-------------------------------------------------------------------------------------------------------------------------------------------------------------------------------------------------------------
>tagenome__1003787_1003787.scaffolds.fasta_scaffold14663618_1	83	0.321	3.090E-13	14	128	302	11	121	211
--------------KQKRAIVGLEAAIILIAFVIIAAVFSFMVVNQGLFATEQGKTVIQQGLQQASTPLSVDGT-TFVKTTADGANVTGILVPLK-TFGAKYVSMNQDTTVVTLKIGSN--AWSNVYAG-----------------------------------------------------------------------------------------------------------------------------------------------------------------------------
>MGYP000333166572	83	0.321	3.090E-13	14	128	302	11	121	211
--------------KQKRAIVGLEAAIILIAFVIIAAVFSFMVVNQGLFATEQGKTVIQQGLQQASTPLSVDGT-TFVKTTADGANVTGILVPLK-TFGAKYVSMNQDTTVVTLKIGSN--AWSNVYAG-----------------------------------------------------------------------------------------------------------------------------------------------------------------------------
>MGYP000179703445	83	0.295	3.090E-13	14	128	302	58	168	291
--------------RDKKGMLGVESAIILIAFVIVAAAFSFMVVNMGLYATQKGRDVISQGIHESGCPLTIDGNILIKASNRS-GYAKAIIVPLK-TMGTKWVSMGTNGTVISLRIRDK--AWANIYRG-----------------------------------------------------------------------------------------------------------------------------------------------------------------------------
>SRR5512143_1870803	83	0.300	4.161E-13	11	113	302	1	98	99
-----------RLHKNEQGQAALETAIILIAFVVVAAVFAFTILSAGNASTDKGKAAINAGMQSVESSLAVKGAVIA---AGTSNKVTDVTFTVGVSGGSSPI--KTDQITITY--------------------------------------------------------------------------------------------------------------------------------------------------------------------------------------------
>ABNT01.1.fsa_nt_gi|180638788|gb|ABNT01041783.1|_1	83	0.298	4.161E-13	19	116	302	0	103	198
-------------------MTGLETAIILVAFVITAAAFAFVILNMGFLTAEKAQSVISTGMSEATSALLIDNSVVATFDNATGGfeqseiCMIKVMFYLKLSQGHSPIDVSDSRLVATFTNE-----------------------------------------------------------------------------------------------------------------------------------------------------------------------------------------
>MGYP001347778607	83	0.252	5.601E-13	15	120	302	13	149	249
---------------EQRGITGLETAIVLIAFVVVASVFAFTVLTTGIFTSQEAQKASESAVRTTESTLRKLGPfVAGGSCVPGGTCnqqsytIDWsgcpgrdannfpvdqggtchahaqlFRFKLAPA-GNRPVDFDPTKTIITWFDTGGRI-------------------------------------------------------------------------------------------------------------------------------------------------------------------------------------
>MGYP001171723242	82	0.285	7.539E-13	1	97	302	3	99	101
-NPISLLGRRTAGIVlDLSGIIGLETSIVLLAFVVVATVFAFAILNTGMFSSERSARAALGSLEETSAAMNIRGKVIADAN-DAKTAIDAIKFTVTLGP------------------------------------------------------------------------------------------------------------------------------------------------------------------------------------------------------------
>MGYP001222143425	82	0.266	7.539E-13	15	105	302	46	149	150
---------------DQRGMSAIETSIvliafvvvasvfgVLIAFVVVASVFGFAMLNTGLMSSEKEQKAVQAGIDETSSNLILRGGVLAIGN-GGRTGIDTIKFYLTPiVESGGSTDLS----------------------------------------------------------------------------------------------------------------------------------------------------------------------------------------------------
>RhiMetStandDraft_4_1073278.scaffolds.fasta_scaffold5235680_1	82	0.301	7.539E-13	9	114	302	0	100	186
---------MNKATENDCAFTGLEAAIVLIAFIVVAAVFSFAVLGTGFFAAQKSGEVIQKGVETTSTSLALGGTVRVQSDT-SDVKLKYIFLYLQVTPGRGGIDMD----RVSYT-------------------------------------------------------------------------------------------------------------------------------------------------------------------------------------------
>MGYP000297662293	82	0.299	7.539E-13	15	131	302	54	166	377
---------------NKRAIIGLEAAIVLIAFVIIAAAFAFMVINQGLFATERGKTVIEQGLKQSSTPLIVDGTIFVRA-TPEGRAVNVIIIPLK-AYGVKYVSVGKGYVSVTIKVGQK--AWADIYGGVLY--------------------------------------------------------------------------------------------------------------------------------------------------------------------------
>MGYP001072875955	82	0.444	1.015E-12	13	84	302	0	71	87
-------------MKSKKGIVGIEAAIVLIAFVVIAAALAYVVINMGFFATQKTKETIGSGMEEATSALQLDGSVIGKTGSSTNT-------------------------------------------------------------------------------------------------------------------------------------------------------------------------------------------------------------------------
>SRR3990172_5696389	82	0.336	1.015E-12	16	109	302	0	106	109
----------------QIGVTGLETAIIMISFVVVASVFAFTMMNTGLFVAGHAGQTSLAGVERARGSVVPRGSVFvtrGDVDVDANNVIDlngvdlravvKATFTLSVSSDGSDIDLTPPYT------------------------------------------------------------------------------------------------------------------------------------------------------------------------------------------------
>MGYP000495222639	82	0.297	1.015E-12	32	152	302	0	117	186
--------------------------------VIVAAALAFVVLNMGFFTTQRTKQAISSGLSEATTAIEVEGTVIGH-RVENGSSLDWIAIPIKLSSGQQSIDLDDSRVAISYISDQ--MVYSNIYAGPTTDRTYQEPSTVAGNLTATDRPN-----------------------------------------------------------------------------------------------------------------------------------------------------
>MGYP001205463988	82	0.282	1.015E-12	24	119	302	77	175	198
------------------------TFYILIAFIVVAAVFAFTVMTTGLFSTEKAKTTAQAGIAEASSTFAPKGGLIaecAQNAQGACTRVEALTFQITTASGSTGTSIARDKIALIYSDDNQR--------------------------------------------------------------------------------------------------------------------------------------------------------------------------------------
>SRR3989344_9322951	81	0.367	1.365E-12	12	98	302	13	98	99
------------RRKSHRGVIGVESAIVMIAFVIVAAALAFVVLNMGFSTTQKAKTTIVSSLSEASSSLEVAGKVIAVGDT-TLSNLRVVSIPIKVASG-----------------------------------------------------------------------------------------------------------------------------------------------------------------------------------------------------------
>A0A101IV97	81	0.266	1.365E-12	15	104	302	1	90	190
---------------DEDGFTGLESAIILIAFVVVGAVFSHVIISAGMGISDDAGSKVHEGLSRAGSSLVVAGSIYAVDLNDDPKIAEGILVPIRLLPGSDPVDL-----------------------------------------------------------------------------------------------------------------------------------------------------------------------------------------------------
>HubBroStandDraft_4_1064222.scaffolds.fasta_scaffold1840876_1	81	0.266	1.365E-12	15	104	302	1	90	190
---------------DEDGFTGLESAIILIAFVVVGAVFSHVIISAGMGISDDAGSKVHEGLSRAGSSLVVAGSIYAVDLNDDPKIAEGILVPIRLLPGSDPVDL-----------------------------------------------------------------------------------------------------------------------------------------------------------------------------------------------------
>DeeseametaMP0200_FD_k123_3439_1	81	0.287	1.365E-12	13	116	302	0	107	201
-------------MKNRRGLTGIETAIILVAFVITSSAFAFVVLNMGTQSAEQTQTVISSSMDESSSAIQMDSDIIGTFDNNTlsqdETCLIKAVLYVRLGQGHTAIDMDDSKIMISYTNP-----------------------------------------------------------------------------------------------------------------------------------------------------------------------------------------
>MGYP001443118398	81	0.244	1.365E-12	15	115	302	13	142	252
---------------DQRGITGLETAIVLIAFVVVAAVFAFTVLTTGLFTSKEAEKASRAALTSAEATLVHMGTTIAGGafNVGGSQAVDWggcantpgtiadppyddnsanclahaqlVRFKLTPA-GKESVPFDPASTKIWWHD------------------------------------------------------------------------------------------------------------------------------------------------------------------------------------------
>SRR4030042_1957552	81	0.388	1.837E-12	15	86	302	31	102	107
---------------REEGVTGLETAIILIAFGIVASVFAYVVLSAGLFSSQKAKEAVNAGLDASMATIQIKGDIVAKMENSLLTEV-----------------------------------------------------------------------------------------------------------------------------------------------------------------------------------------------------------------------
>3280|scaffold61392_1|-1|10	81	0.329	1.837E-12	11	104	302	17	109	114
-----------KLLKSHRGVTGVEAALLTIVIVIVAAALAFIVLNAGFSTTQKAKTTIISGLSESSSALEVSGNVVGIGDT-TLSNLRVVSIPIKVAAGGDSINL-----------------------------------------------------------------------------------------------------------------------------------------------------------------------------------------------------
>3313|scaffold1964927_1|+3|11	81	0.291	2.471E-12	23	100	302	0	78	79
-----------------------ETAILLIAFIVIAAVFATTMLSAGLFSSQKSQEAVFSGLNQVKGTLELRGDVIAIaGSTGNNGTIGQISFLINNILGGE---------------------------------------------------------------------------------------------------------------------------------------------------------------------------------------------------------
>MGYP001481024857	81	0.287	2.471E-12	6	77	302	0	72	127
------MLPMLSRLRTEfHGITGIETAIIMIAFIVVASVFAYTVLSAGILSSSQGKAAVFAGIKAAGGAMEIKGAVIAK--------------------------------------------------------------------------------------------------------------------------------------------------------------------------------------------------------------------------------
>MGYP001173155620	81	0.242	2.471E-12	15	113	302	13	147	148
---------------DQRGITGLETAIVLIAFVVVASVFAFTVLTTGLFTSEEAKKASRAAITSAEATLVQVGSIVAGGAcqdpppgncvGDGSGAVDWsggcgttgttpnvtpvdngvcsahaqlIRFKLTPG-GDEPVEFDPESVDIYY--------------------------------------------------------------------------------------------------------------------------------------------------------------------------------------------
>MGYP001271260334	81	0.268	2.471E-12	22	118	302	0	91	177
----------------------LEAAIVLIAFVVVAAVFSYVMLGAGFFATQKAQEVTYSGIQQATSNMVIDGNIYG---TMGATGLKQIYFWVNVPIGGQAQKLS--DVVFSWSSKQN---------------------------------------------------------------------------------------------------------------------------------------------------------------------------------------
>ETNmetMinimDraft_16_1059900.scaffolds.fasta_scaffold799526_1	81	0.252	2.471E-12	9	111	302	0	100	180
---------MLQEETDDQAFTGLEAAIIFIAFIVVASVFAYVVLGVGMTTSQKSQEVMHAALEEAGSALRPGYTVIAKLD--SLGVLHFVEFDLETATDLAAVDMGSMTYTI----------------------------------------------------------------------------------------------------------------------------------------------------------------------------------------------
>APLak6261660806_1056025.scaffolds.fasta_scaffold455267_1	81	0.266	2.471E-12	15	119	302	6	109	188
---------------DDRAFTGLEAAMVFIAFIVVASVFAYVALGAGFFTTQKTEQTIYSAVEQVGSVVQITEPIMVQASADG-QHVRYIVVTVKVPPGNNDVDVERIVVTVSTARSIQT--------------------------------------------------------------------------------------------------------------------------------------------------------------------------------------
>MGYP000865097820	81	0.242	2.471E-12	9	103	302	2	95	188
---------MYRGERDDRAFTGLEAAIVLIAIVVVASVFAYVVLGAGMATSQKSQQTMYAALGEAASGLRTGDSVIVKLDND-RGYVRFVEFDLETVTDIAAID------------------------------------------------------------------------------------------------------------------------------------------------------------------------------------------------------
>MGYP000347788302	81	0.280	2.471E-12	8	128	302	48	164	287
--------REEEMFKSKKGTLGVESAIILIAFVIVAAAFSFMVVNMGLYATQKGRDVISQGIHESGCPLTIDGNILIKASNRS-GYAKAIIIPLK-TMGTKWVSMGTNGTVISLRIRDR--AWANIYRG-----------------------------------------------------------------------------------------------------------------------------------------------------------------------------
>SRR4030043_256847	80	0.298	3.323E-12	16	114	302	10	113	118
----------------RRGITGIETAIILVAFVITASAFSFVILNVGFLTADKAQTTVITSMKETSSALLADTGVTGyfsntTEANQDEVCLEELIFYIRLAQGHQPVDCKDAKMARTYT-------------------------------------------------------------------------------------------------------------------------------------------------------------------------------------------
>MGYP000229839267	80	0.344	3.323E-12	1	58	302	61	118	119
-PPMKRIMEFASRIRNERGITGLETAIVLIAFVVVAAVFSFVVLSTGLFSSERGKETVY---------------------------------------------------------------------------------------------------------------------------------------------------------------------------------------------------------------------------------------------------
>SRR5664279_6029107	80	0.283	3.323E-12	5	85	302	48	128	134
-----KMYGWNKLNKNQSGQAALEAAIILIAFVVVASVFAFAILSAGQSSTQKGEQAIYSGLQNVQSSMEVKGAVIANGTAGASGA------------------------------------------------------------------------------------------------------------------------------------------------------------------------------------------------------------------------
>MGYP001386736181	80	0.250	3.323E-12	13	104	302	0	87	135
-------------MRKDAAFSGLEAAIVLIAFVVVAAVFSYVMLGAGFFATQKSQEVTYSGMKQTTSNMVVDGMLYGSYSE----SLQALYFEVRVPEGGETQDL-----------------------------------------------------------------------------------------------------------------------------------------------------------------------------------------------------
>A0A0N7JD54	80	0.300	3.323E-12	17	181	302	4	169	210
-----------------RGIVGIEAAIVLIAFVLVASALAFVAINMGMFASQKSKEVMAKAYESSTRALDIAGDAIAKVDTATST-VTMVYVPIKLTAGTSPIDLS--KTVVSLliqrPDAAD-KAIANAIPTPPTALTTLTDLGATGTinsYEAKWFISLGDTNT---LLEPgELAILAINVTDTTAGG------------------------------------------------------------------------------------------------------------------------
>MGYP001044947287	80	0.488	4.470E-12	16	60	302	11	55	70
----------------QRGITGLETAIILIAFVVVASVFAFTVLSTGIFSSERSKETVHAG-------------------------------------------------------------------------------------------------------------------------------------------------------------------------------------------------------------------------------------------------
>A0A0F9CDY0	80	0.333	4.470E-12	23	127	302	1	102	212
-----------------------EAALILIAFVIVAAALAFVVLNMGFATSQKAKTSITSALGGASNTILISGKVIG-AAPAAGGVLNATMIPLKLTSNGESVDLSDTLATISYLGE--TIEYDNIYS------------------------------------------------------------------------------------------------------------------------------------------------------------------------------
>KBSMisStandDraft_5_1062788.scaffolds.fasta_scaffold7380760_1	80	0.223	4.470E-12	10	115	302	8	145	261
----------HRLATDQRGITGLETAIVLIAFVVVASVFAFTVLTTGIFTSQEARDASEAAITSGESTLKRVGPFLGGGtclnnpCSGTNGPIDWsgcprsnanppitfddgspacgahaqlIRFRLTPSED-ERISFDPAETTITWFD------------------------------------------------------------------------------------------------------------------------------------------------------------------------------------------
>MGYP000268225735	79	0.450	6.010E-12	15	65	302	13	63	64
---------------DQRGITGLETAIVLIAFVVVASVFAFAVLNTGLLSSEKSKEAALGGLQETS--------------------------------------------------------------------------------------------------------------------------------------------------------------------------------------------------------------------------------------------
>MGYP000165033566	79	0.396	6.010E-12	5	67	302	1	63	75
-----NIVSRQRFVKDERGITGLETAIVLIAFVVVSSVFAFAALSTRLFSSDKAKEAIQAGLAEAKGP------------------------------------------------------------------------------------------------------------------------------------------------------------------------------------------------------------------------------------------
>MGYP000882404461	79	0.368	6.010E-12	0	75	302	0	73	113
MGIVRYISARY--LTDQRGITGLETAIVLIAFVVVASVFAFTVLTTGLFTSEEAKKASISAANSADSTLQRIGAFV----------------------------------------------------------------------------------------------------------------------------------------------------------------------------------------------------------------------------------
>MGYP000675572310	79	0.257	6.010E-12	15	115	302	8	104	123
---------------DDRAFTGLEAAMVFIAFIVVASVFAYVALGAGFFTTQKTEQTVYSAVQQVGSVVQIVEPIMVQA-SASGDSIRYIVIMVRVPQG---TDIDVDQIVVTVID------------------------------------------------------------------------------------------------------------------------------------------------------------------------------------------
>MGYP000159113161	79	0.346	6.010E-12	15	89	302	57	130	132
---------------DQLGITGLETAIVLIAFVVVASVFAFAVLTAGLKSSEESTNTVRAGMKAAQRTIMVRGPVLAHKNDLTPT-IDKI--------------------------------------------------------------------------------------------------------------------------------------------------------------------------------------------------------------------
>MGYP001219152776	79	0.375	8.081E-12	15	78	302	34	97	136
---------------DQSGVTGLETAIILIVFVVMASVFVFTILSTGLFSVGLGKETVYAGLNEASPILGRSGGIVGYG-------------------------------------------------------------------------------------------------------------------------------------------------------------------------------------------------------------------------------
>RhiMetStandDraft_4_1073278.scaffolds.fasta_scaffold2359062_1	79	0.231	8.081E-12	0	138	302	0	169	257
MRFVRNISVKY--LTDQRGITGLETAIVLIAFVVVASVFAFTVLTTGLFTSEETKKASMAAARSTESTLQRMGAFIsgGPCQPGGGSRecgdisymVDWsacganiavgfpsddgscrahpqlFRFKLAPA-GNRSVEFDPTKTLITWFDSGSGKSNDPPTYQELLFDKEIEV-------------------------------------------------------------------------------------------------------------------------------------------------------------------
>MGYP000032316972	79	0.396	1.086E-11	15	72	302	14	71	76
---------------DQRGITGLETAIVLIAFVVVASVFAFAVLSTGLLSSEKSKETVLGGLRGNFVDTEHSG-------------------------------------------------------------------------------------------------------------------------------------------------------------------------------------------------------------------------------------
>MGYP001426017740	79	0.480	1.086E-11	11	62	302	16	67	82
-----------RKLEQEKGVTGLETAIILIAFVVVASVFAFTVLSTGIFSAERGKETIHAGLE-----------------------------------------------------------------------------------------------------------------------------------------------------------------------------------------------------------------------------------------------
>MGYP000645666961	79	0.461	1.086E-11	15	66	302	25	76	101
---------------DQRGITGLETAIVLIAFVVVSSVFAFAALSTGLLSSDKAKETISAGLAETTG-------------------------------------------------------------------------------------------------------------------------------------------------------------------------------------------------------------------------------------------
>tagenome__1003787_1003787.scaffolds.fasta_scaffold12204443_1	79	0.300	1.086E-11	15	114	302	0	96	180
---------------REYAFTGLEAAIILIAFVIVAAVFAYTILGAGFFVTDKASTTTTGSLKEASSTVYLEGTVHGRLSSG-NQRLHEVDFTLAIPDTGRDQDL--GGMTISYT-------------------------------------------------------------------------------------------------------------------------------------------------------------------------------------------
>MGYP000353686163	79	0.325	1.086E-11	30	115	302	0	84	188
------------------------------AFVIVAAALAFVVLNMGFTTTQKSKETMSSGLSEASSALEIDGTILAKVNT-SEQKVKVVAIPLKIAPGKEPIDMRKTAVSIAFYD------------------------------------------------------------------------------------------------------------------------------------------------------------------------------------------
>MGYP001315813142	79	0.259	1.086E-11	16	108	302	3	110	233
----------------QRGITGIKTAIIMISFVVVASVFAFATLNTGFFTAEEGKKTILGGLNKAETSIIVRGGITAIrggvdvdandtllinSTSTDKYVITTVKFLVPTALTDGDIDLPPPY-------------------------------------------------------------------------------------------------------------------------------------------------------------------------------------------------
>MGYP001113215374	79	0.302	1.086E-11	16	134	302	2	116	237
----------------KRAIIGLESAIVLIAFVIIAAAFSFMVVNQGLFATERGKTIIQQGLKQSSTPLTVDGTSFIRIN-PDETRVDVLLIPVK-AFGVKYVSMGTNQTAVTLTIGDK--SWPTVYYGVLYNNK-----------------------------------------------------------------------------------------------------------------------------------------------------------------------
>MGYP000008723910	78	0.510	1.460E-11	15	61	302	16	62	65
---------------DQRGVTGLETAIILIAFVVVASVFAFIVLSTGVFASERAKETIFAGL------------------------------------------------------------------------------------------------------------------------------------------------------------------------------------------------------------------------------------------------
>MGYP001029094361	78	0.328	1.460E-11	15	78	302	26	89	90
---------------DQRGVTGLETAIVMIAFVVVASVFAFSVLSIGLLSAEEVEQTVVGSMAETSATLMLRGAVIAEG-------------------------------------------------------------------------------------------------------------------------------------------------------------------------------------------------------------------------------
>SRR5665647_3049806	78	0.403	1.962E-11	13	69	302	65	121	124
-------------KRNDEGFTGLEAAIVLIAFVVVAAVFSYVVLGAGFFTTQKAQETVYKGVEQSTTNIQ----------------------------------------------------------------------------------------------------------------------------------------------------------------------------------------------------------------------------------------
>MGYP001437177850	78	0.333	2.637E-11	13	92	302	0	80	90
-------------MRSERGITGLEIAIILIAFVVVTSVFAFTILPSGIIASERAKETAYAGVEETQTMLHPTDGVVAIsGPVSTTTAVTRLTFT-----------------------------------------------------------------------------------------------------------------------------------------------------------------------------------------------------------------
>MGYP001003468897	78	0.302	2.637E-11	15	100	302	6	90	185
---------------DDRAFTGLEAAMVFIAFIVVASVFAYVALGTGFFTTQKTEQTVYSAVQQVGSVVQVVEPVMVQANAPGDG-IRYISIMVRAPRDAD---------------------------------------------------------------------------------------------------------------------------------------------------------------------------------------------------------
>MGYP001402490043	78	0.370	2.637E-11	15	76	302	13	74	258
---------------DQRGITGLETAIVLIAFVVVASVFAFTVLSTGLFTSKEAEKASRAAITSAEATMVRVGSVVA---------------------------------------------------------------------------------------------------------------------------------------------------------------------------------------------------------------------------------
>MGYP001424132178	78	0.311	2.637E-11	14	97	302	14	103	261
--------------REERGVTGLETAIVLIAFVVASSVLAFASLSTGVFSSDKTKETAKAGVHGAISALEIRGvkgtaTVTATTSQPiGAGDGSTTTFWMANAP------------------------------------------------------------------------------------------------------------------------------------------------------------------------------------------------------------
>MGYP000938533543	77	0.301	3.543E-11	9	81	302	0	72	87
---------MSKLVKNEDAFTGLEAAIVLIAFIVVAAVFSYVMLGAGFFATGEAQRVVDTGVAQASSAVELSGPVIVNATDG----------------------------------------------------------------------------------------------------------------------------------------------------------------------------------------------------------------------------
>3300025661.a:Ga0208905_1000902_6	77	0.383	3.543E-11	15	74	302	30	89	91
---------------DDAGFTGLEGAIILIAFVFVASVFSFTILNSGFFTTGTAQKVIYTGVDQSASSLMLVGDV-----------------------------------------------------------------------------------------------------------------------------------------------------------------------------------------------------------------------------------
>25865|Ga0069004_10233850_1|-36|00	77	0.268	3.543E-11	18	99	302	17	95	97
------------------GFTGLEAAVVLIAFVVVAAVFSYVVLGAGFMVTQKTQNVIISSVAQVGSTVVPVGGLYG---TGSGTCITSVNFSVALGAGG----------------------------------------------------------------------------------------------------------------------------------------------------------------------------------------------------------
>SRR3972149_10100548	77	0.235	3.543E-11	31	115	302	0	85	108
-------------------------------FVVVATVFAFVVLTAGVFSSEGGKEAVFAGLSKARGTMEVRGGIVA---TSTGGAVDDIFFAVASTASGESIPLDPvatnNRTVIAYRD------------------------------------------------------------------------------------------------------------------------------------------------------------------------------------------
>MGYP000892993990	77	0.431	3.543E-11	15	72	302	42	99	169
---------------NERGITGLETAIVLIAFVVLASVFAFASLSTGIFASEKAEESIKTGLHSAIGAIEVRG-------------------------------------------------------------------------------------------------------------------------------------------------------------------------------------------------------------------------------------
>MDTC01.2.fsa_nt_gb|MDTC01168334.1|_4	77	0.267	3.543E-11	15	115	302	6	105	185
---------------DDSGLTGLESAIVLIAFVVVAAVFGYMVIHSGILVTQKSGQVIQAGLQQSEGTVELGGTIVAQVD-PLGTQIGAIDLYLENRYAAEGVNVDRISYTLATSD------------------------------------------------------------------------------------------------------------------------------------------------------------------------------------------
>3300027419.a:Ga0209340_1000912_17	77	0.267	3.543E-11	15	115	302	6	105	186
---------------DDSGLTGLESAIVLIAFVVVAAVFGYMVIHSGILVTQKSGQVIQAGLQQSEGTVELGGTIVAQVD-PLGTQIGAIDLYLENRYAAEGVNVDRISYTLATSD------------------------------------------------------------------------------------------------------------------------------------------------------------------------------------------
>HubBroStandDraft_1064217.scaffolds.fasta_scaffold1666237_1	77	0.247	3.543E-11	15	111	302	6	101	186
---------------DDRAFTGLEAAIVFIAFIVVAAVFGYVVLGVGMTTSQKSQETMYAALGEAGSALRPGQTIIAKLEPP-QGLVKFIEFDLETATDIAVIDLGKMTYTI----------------------------------------------------------------------------------------------------------------------------------------------------------------------------------------------
>988|Ga0256839_1032961_3|+1387|00	77	0.238	3.543E-11	17	153	302	3	157	221
-----------------RGIVGIEAAIVLIAFVLVASALAFVAINMGMFASQKSKEIMARAYESSTKSLDVAGNALGKvvnvGGTVGDEAVSIVYIPVKLTGGARPIDLSKTVVSVLLQLPNgtskalaQAVNSDALTSLSVISsldeitfKDPVTNVTTNATWATAQGNDN----------------------------------------------------------------------------------------------------------------------------------------------------
>MGYP001452442190	77	0.220	3.543E-11	15	115	302	13	148	258
---------------DQRGITGLETAIVLIAFVVVASVFAFTVLTTGLFTSKEAEKSSRAAITSAEATMVRVGSIVAGGAclqlppgncvNDGSGAVDWIncgatgtdpdrrpvdngvcaghaqLLRFKLTPGGDvPVEFDPESVDIYYYD------------------------------------------------------------------------------------------------------------------------------------------------------------------------------------------
>SRR4030067_1141673	77	0.352	4.759E-11	1	71	302	15	83	145
-NRVKQLFRRLHG--NEEGITGLETAIILIAFVIVASVFAFVVLSTGLFSAERGKETVFARLVKGRRHLQRR--------------------------------------------------------------------------------------------------------------------------------------------------------------------------------------------------------------------------------------
>MGYP001430361068	77	0.363	4.759E-11	11	76	302	1	66	248
-----------NITNDQRGITGLETAIVLIAFVVVAAVFAFTVLTTGLFTSQETEKASRAAIATTESSLVKLGSVVA---------------------------------------------------------------------------------------------------------------------------------------------------------------------------------------------------------------------------------
>UPI00047C53DD	77	0.363	4.759E-11	11	76	302	4	69	251
-----------NITNDQRGITGLETAIVLIAFVVVAAVFAFTVLTTGLFTSQETEKASRAAIATTESSLVKLGSVVA---------------------------------------------------------------------------------------------------------------------------------------------------------------------------------------------------------------------------------
>MGYP001421079730	76	0.460	6.392E-11	15	64	302	18	67	69
---------------DQSGITGLETAIVLIAFVVVAAVFAFTVLTTGLFTSEKAKETALEGVSSA---------------------------------------------------------------------------------------------------------------------------------------------------------------------------------------------------------------------------------------------
>SRR5208337_5509384	76	0.353	8.584E-11	11	109	302	21	117	118
-----------NFAKQKRAIVALEAAIILIAFVIIAGVFSFMVINQGLFATQQGQSVIQQGVQQASSPLTVDGSIFVKASTDG-TSVTGLLIPLE-VFGTSYVSMNQNTT------------------------------------------------------------------------------------------------------------------------------------------------------------------------------------------------
>MGYP000689025537	76	0.368	1.153E-10	6	62	302	8	64	70
------LIKSARLHSDQRGITGLETAIVLIVFVVVASVFAFAVLSTGLLSSEKSKEAALGGWK-----------------------------------------------------------------------------------------------------------------------------------------------------------------------------------------------------------------------------------------------
>A0A1V4Z5G1	76	0.277	1.153E-10	15	112	302	4	104	178
---------------DDRALTGLESAIVLIAFVVVASVFAYVVIGSGLFAAQKSREVVSGAVDQTTSILMTAGSgskTIQPGVSEQGNHLLTISISLKLPSYSSPIDLNRTKVRLT---------------------------------------------------------------------------------------------------------------------------------------------------------------------------------------------
>MGYP001087442563	75	0.510	1.547E-10	16	58	302	62	104	105
----------------QRGVTGLETAIILIAFVVVASVFAFTVLSTGIFSAERGKETIH---------------------------------------------------------------------------------------------------------------------------------------------------------------------------------------------------------------------------------------------------
>MGYP000344227414	75	0.320	1.547E-10	35	108	302	0	74	202
-----------------------------------ASVFAFTVLSTGIFTSERAKETIFAGVEETKGALEPSGSLIAyTADRGGVDTVYKVSFIVSNVVNGAAVDLTPPY-------------------------------------------------------------------------------------------------------------------------------------------------------------------------------------------------
>SRR3989337_3750674	75	0.339	1.547E-10	26	131	302	14	116	223
--------------------------ILLIAFVIVAAALAFVVLNMGFSTTQKAKVAIIAAVEEAGSSLEVAGKITAVGDVD-NNVLNATTIPLKIVSGGTSSNMDGNFTSIKVITSN--IEYDNVYKFGPL--------------------------------------------------------------------------------------------------------------------------------------------------------------------------
>MGYP001303757933	75	0.234	2.077E-10	15	112	302	30	126	212
---------------EDRAFTGLEAAMVFIAFIVVASIFAYMALGAGFFTTQKTQDTVYSAVKHVGSTVQIVEPIMVQAGADG-QHLRCIVITVKIPQGDADIDVEQIVVTVS---------------------------------------------------------------------------------------------------------------------------------------------------------------------------------------------
>5346|scaffold_804472_c1_2|+189|00	74	0.339	2.788E-10	14	69	302	15	70	71
--------------KDESGRTGLEAAIILIAFVTVAAVFAYSILSAGLFAAERDKDIVYAGLEQSRSTIE----------------------------------------------------------------------------------------------------------------------------------------------------------------------------------------------------------------------------------------
>MGYP001083830262	74	0.389	2.788E-10	8	66	302	10	68	93
--------RLTAWHSDKRGITGLETAIVLIAFVVVSSVFAFAALSTGLLSCDKAKETISADLAETKG-------------------------------------------------------------------------------------------------------------------------------------------------------------------------------------------------------------------------------------------
>MGYP000365541736	74	0.365	2.788E-10	14	72	302	20	82	104
--------------RNQRGITGLETAIVLIAFVIVTSVFAFTILSAGVFSSEANKQTIHADLpdraAPARFSLRIRG-------------------------------------------------------------------------------------------------------------------------------------------------------------------------------------------------------------------------------------
>MGYP001474228752	74	0.403	2.788E-10	11	62	302	74	125	126
-----------RGTRSQHGITGLETAIVLIAFVVVASVFAFTILSAGVFSSEANKQTIRAGLK-----------------------------------------------------------------------------------------------------------------------------------------------------------------------------------------------------------------------------------------------
>3300013126.a:Ga0172367_10048722_5	74	0.328	3.741E-10	13	82	302	16	85	88
-------------HRGDHAFTGLEAALILIAFVVVAAVFSYTLLNTGFMVTQQSRNTIFTAVEQTTSTLDLSSEVYGVGEAGS---------------------------------------------------------------------------------------------------------------------------------------------------------------------------------------------------------------------------
>MGYP001458916479	74	0.522	3.741E-10	11	54	302	18	61	114
-----------NFWQDERGITGLETAIVLIAFVVVAAVFAFTVLTTGLFATEKAK-------------------------------------------------------------------------------------------------------------------------------------------------------------------------------------------------------------------------------------------------------
>MGYP001369020673	74	0.265	3.741E-10	15	112	302	6	99	185
---------------DDGAFTGLEVAMVFIAFIVVASIFAYAALSAGFFTTQKTEQAVYSAVQQVGTVIQIVEPVMVQAGS-SGDSVRYITITVK---GSSNVDIDVERIVVT---------------------------------------------------------------------------------------------------------------------------------------------------------------------------------------------
>MGYP001278749549	74	0.342	5.020E-10	0	68	302	0	69	70
MPIFFLDLPSFRKIQsSEKGITGLETAIVLIAFVVISSVFAFATLSTGMFASDKARETINVGLAQTRASM-----------------------------------------------------------------------------------------------------------------------------------------------------------------------------------------------------------------------------------------
>MGYP001177333139	74	0.442	5.020E-10	15	66	302	27	78	79
---------------DESGITGLETAIILIAFIVVAAVFAFTIMTTGLFSSERAKTVARSGLSEVAS-------------------------------------------------------------------------------------------------------------------------------------------------------------------------------------------------------------------------------------------
>SoimicmetaTmtLMA_FD_contig_31_1138789_length_455_multi_4_in_0_out_0_1	74	0.277	5.020E-10	35	120	302	0	86	165
-----------------------------------ASVFAFVVLSTGLFSAERGKETVFAGLEKARGNLEVRGAVTAAATPP---NVDSFTFNLANAAGGTPTLIDPtadfNSLAMNYIDEDERV-------------------------------------------------------------------------------------------------------------------------------------------------------------------------------------
>MGYP001316668785	74	0.433	5.020E-10	15	74	302	17	76	206
---------------DQRGVTGLDAAIVLITFVVVSSVFGFSALYAGLVSTDKAKSTIDSSLSEARGSLELRSGV-----------------------------------------------------------------------------------------------------------------------------------------------------------------------------------------------------------------------------------
>MGYP000683848283	73	0.420	6.735E-10	6	55	302	1	50	51
------LKRFMKMHRSEKGITGLETAIILIAFVVVASVFAYTVLSAGIFSSQKGKE------------------------------------------------------------------------------------------------------------------------------------------------------------------------------------------------------------------------------------------------------
>MGYP000079508306	73	0.420	6.735E-10	6	55	302	8	57	77
------LIKSARLHSDQRGITGLETAIVLIAFVVVASVFAFAVLSSGLLSSEKSKE------------------------------------------------------------------------------------------------------------------------------------------------------------------------------------------------------------------------------------------------------
>MGYP001318494526	73	0.433	6.735E-10	15	74	302	17	76	120
---------------DQNGLTGLDAAIVLITFVVVSSVFSFTALSAGLVSTDKAKSTIDGSLSSARGSLELRSGV-----------------------------------------------------------------------------------------------------------------------------------------------------------------------------------------------------------------------------------
>MGYP001359981722	73	0.415	9.033E-10	3	55	302	8	60	61
---WQSLTEAGRMLKQERGVTGLETAIILIAFVVVASVFAFTVLSTGIFSAERGKE------------------------------------------------------------------------------------------------------------------------------------------------------------------------------------------------------------------------------------------------------
>MGYP001061626043	72	0.342	1.212E-09	0	68	302	1	70	71
MNKLPRFVRTYREvLTSEEGITGLETAIVLIAFVAVSSAFTFATLSTGMFSSDKARETMNAGLAQTRATM-----------------------------------------------------------------------------------------------------------------------------------------------------------------------------------------------------------------------------------------
>8905|scaffold_867506_c1_1|-2|10	72	0.411	1.212E-09	15	65	302	34	84	86
---------------DQLGVTGLETTIILVVFVVVASVFTFTILSTGLFSTGLGKETVYAGLNEAS--------------------------------------------------------------------------------------------------------------------------------------------------------------------------------------------------------------------------------------------
>3300025439.a:Ga0208323_1001225_10	72	0.349	1.212E-09	4	66	302	3	65	101
----RLIKAICRLNKEEAGTNGLDTAIILIAFVTVAAVFGYAVLSAGLFSAERGKETVYAGLAEAKS-------------------------------------------------------------------------------------------------------------------------------------------------------------------------------------------------------------------------------------------
>MGYP001125480592	72	0.318	1.212E-09	7	92	302	57	147	237
-------FALSSALTEQRGATALETAIILIAFMVAASALAWALLSAGLFTTQKSGETLAAGIDQVTNGIEISGDpkadaVMATVLSPAEKPGAWVISP-----------------------------------------------------------------------------------------------------------------------------------------------------------------------------------------------------------------
>MGYP000846373461	72	0.327	1.625E-09	14	68	302	4	58	59
--------------KSDNAFTGLEAAIVLIAFVVVAAVFSYVVLGAGFFTTQKSQEVVHTSVGQTSSSL-----------------------------------------------------------------------------------------------------------------------------------------------------------------------------------------------------------------------------------------
>MGYP000442211942	72	0.487	1.625E-09	15	55	302	14	54	85
---------------DQRGITGLETAIVLIAFVVVASVFAFAVLSTGLLSSEKSKE------------------------------------------------------------------------------------------------------------------------------------------------------------------------------------------------------------------------------------------------------
>SRR5665811_964534	72	0.454	1.625E-09	14	57	302	44	87	99
--------------RDQRGITGLETAIILIAFVVVASVFAYTVLTAGVFSSQKSSEAV----------------------------------------------------------------------------------------------------------------------------------------------------------------------------------------------------------------------------------------------------
>MGYP001420067341	71	0.533	2.920E-09	13	57	302	11	55	58
-------------MRGERGITGLETAIVLIAFVVVSSVFSFAALPTGLFSTDKAKETI----------------------------------------------------------------------------------------------------------------------------------------------------------------------------------------------------------------------------------------------------
>MGYP000949104906	71	0.328	2.920E-09	15	81	302	6	72	88
---------------DDRAFTGLEAAMVFIAFIVVASVFAYVALGTGFFTTQKTEQTVYSAVQQVGSVVQVVEPVMVQASAD----------------------------------------------------------------------------------------------------------------------------------------------------------------------------------------------------------------------------
>MGYP001346325452	71	0.500	2.920E-09	11	54	302	78	121	125
-----------NLREDQRGITGLETAIVLIAFVVVASVFAFAVLSTGLLSSEKAK-------------------------------------------------------------------------------------------------------------------------------------------------------------------------------------------------------------------------------------------------------
>MGYP000701644806	71	0.198	2.920E-09	26	115	302	23	141	217
--------------------------IVLTVFVVVAAVFSYVVLNAGFFTTQKSKKVVHTGVEQATSSIELSGDVIGHGwkyskinhskgdwesgtnnhsyyawNNNTNKYIldsnnlAVVEFYLTLTAGRHPISM--DDLVISYTD------------------------------------------------------------------------------------------------------------------------------------------------------------------------------------------
>MGYP000561685231	71	0.376	2.920E-09	14	103	302	8	100	223
--------------RKRKGIVGIEAAVVLIAFVLVAASLAFVALNMGMFATQRTKEVIGKAYESSSRALEVPGSALANMNGSSDSSANpalEILVPIRLTAGSKAID------------------------------------------------------------------------------------------------------------------------------------------------------------------------------------------------------
>MGYP001497135824	71	0.338	3.913E-09	14	72	302	6	64	79
--------------RSQHGITGLKTAIVLIACVVVVSVFAFTILSAGVLSSGANKQTIHAGLKETRTRLRQAG-------------------------------------------------------------------------------------------------------------------------------------------------------------------------------------------------------------------------------------
>3300020373.a:Ga0211660_10017605_4	71	0.338	3.913E-09	14	72	302	6	64	80
--------------RSQHGITGLKTAIVLIACVVVVSVFAFTILSAGVLSSGANKQTIHAGLKETRTRLRQAG-------------------------------------------------------------------------------------------------------------------------------------------------------------------------------------------------------------------------------------
>MGYP001227345085	71	0.273	3.913E-09	6	77	302	0	72	86
------MLPMLSRMRkDSSGITGIETAIILLAFIMVSSVFAYTVLFAGILASAQGKAAIFSGLKASGRAMEIEGSVSAK--------------------------------------------------------------------------------------------------------------------------------------------------------------------------------------------------------------------------------
>SRR5690554_4890581	71	0.363	3.913E-09	14	68	302	44	98	100
--------------RDERAFTGLEAAIVFIALIVVASVFAYVVLGAGIATSQKSQEVMHAALEEAGSAL-----------------------------------------------------------------------------------------------------------------------------------------------------------------------------------------------------------------------------------------
>MGYP001206824999	70	0.388	5.244E-09	15	68	302	22	75	96
---------------NQEGITDVETAIVLIAFVVVSSVFAFTALSTDLFATDKAKQTIYAFLAETGGTI-----------------------------------------------------------------------------------------------------------------------------------------------------------------------------------------------------------------------------------------
>5503|Ga0310121_10776245_1|+214|01	70	0.294	5.244E-09	10	77	302	5	72	96
----------SRMRKDSSGITGIETAIILLAFIMVSSVFAYTVLFAGILASAQGKAAIFSGLKASGRAMEIEGSVSAK--------------------------------------------------------------------------------------------------------------------------------------------------------------------------------------------------------------------------------
>SRR5579875_651999	70	0.753	5.244E-09	12	84	302	45	117	118
------------RKKRKKGLAGLDTAIILIAFIITASVLAYVAVSMGIFVTQKAKTTINKGEETASTALSITGNILYASNYPTDT-------------------------------------------------------------------------------------------------------------------------------------------------------------------------------------------------------------------------
>A0A1G9AFR4	70	0.257	5.244E-09	15	111	302	6	101	185
---------------NREASSGLEAAIVFIAIIVIASIFAYVVLGAGIFASQKSQEVMHAGLMDAGSALRL-GDVVIVKMDSSRDLVERIVFDLETMTDLAAFDMGSMTYTI----------------------------------------------------------------------------------------------------------------------------------------------------------------------------------------------
>MGYP000969151860	70	0.257	5.244E-09	15	111	302	6	101	185
---------------NREASSGLEAAIVFIAIIVIASIFAYVVLGAGIFASQKSQEVMHAGLMDAGSALRL-GDVVIVKMDSSRDLVERIVFDLETMTDLAAFDMGSMTYTI----------------------------------------------------------------------------------------------------------------------------------------------------------------------------------------------
>APEBP8051073302_1049394.scaffolds.fasta_scaffold49907_2	70	0.300	5.244E-09	33	157	302	0	126	189
---------------------------------IIAAALSYVVINMGFYTTQKTKETMQTGLDESLTALQLDGVVTGKTNDTS-SHILYILIPVKLSAGRGSVDLGSSSVVVSVYLP--SVTLMNIYQGPVITsnttwDTLITTLNLSNNQAKFAIYNDNGNN------------------------------------------------------------------------------------------------------------------------------------------------
>MGYP000657459962	70	0.441	7.027E-09	11	53	302	4	46	47
-----------SLIRDQRGITGLETAIVLIAFVVVASVFAFAVLSTGLLSSEKS--------------------------------------------------------------------------------------------------------------------------------------------------------------------------------------------------------------------------------------------------------
>MGYP000249863111	70	0.260	7.027E-09	28	110	302	0	95	101
----------------------------MIAFIVVASVFAMTTLKTGLFSAEQGQQVAYSGLDQATGSLQLRGSVraiRGDVDVDGDDtillsgvddqAVAKVIFTVTGVIGSSMTDLTPPNTV-----------------------------------------------------------------------------------------------------------------------------------------------------------------------------------------------
>3300020214.a:Ga0194132_10006137_2	70	0.338	7.027E-09	7	77	302	14	84	363
-------WRTPSHRKGQEGLAGLSTAIVLIAFVVVGSVLAYTMLSSGVNAVDKSKQAIYEGLRRSQSSLAISGRVMGT--------------------------------------------------------------------------------------------------------------------------------------------------------------------------------------------------------------------------------
>MGYP000033855096	70	0.276	9.414E-09	33	136	302	0	109	225
---------------------------------VVAAALAFVVLNAGFGTTQKSKTTISEGLQSATGAIEVAGLVTGqkatftldDGDDTSVTALEFYSIPIKLASGANAVNLQKELTAVRYF--SNTIKYDNIYKGVVFNNSSD---------------------------------------------------------------------------------------------------------------------------------------------------------------------
>MGYP001339760968	68	0.317	2.261E-08	15	96	302	16	87	103
---------------DQRGIAGLETAIVLIAF---------AVLNVGLLSSQKSEQAALGGLEATSASLSIRGDVIASAN-AGKTAIDTVRFNLAPA-------------------------------------------------------------------------------------------------------------------------------------------------------------------------------------------------------------
>SRR5208337_3178834	68	0.467	2.261E-08	8	69	302	42	103	104
--------RMQRRGGKNRGIVGIEAAIVLIAFVVIAAALAYVVINMGFYASQTAKSTINKGIEEATSALE----------------------------------------------------------------------------------------------------------------------------------------------------------------------------------------------------------------------------------------
>MGYP001468965515	68	0.466	3.028E-08	13	57	302	0	44	56
-------------MRGEEGITGLETAIILIAFVIVASSFAFMVLSTGLFAAERGKQTV----------------------------------------------------------------------------------------------------------------------------------------------------------------------------------------------------------------------------------------------------
>MGYP001152321500	68	0.388	3.028E-08	28	93	302	1	67	68
----------------------------LIAFVVVSSVFAFGALSTGLFATDKAKQTIHAGLDETSGTMEPNSSVSATNDvTGSAGYISDLSFSV----------------------------------------------------------------------------------------------------------------------------------------------------------------------------------------------------------------
>MGYP000327146238	68	0.406	4.053E-08	6	64	302	2	60	61
------ILPLFFNKRKMRGIVGIEAAIVLIAFVIVAAALAFVVLNMGFTTTQKSKEAMVSGLKEA---------------------------------------------------------------------------------------------------------------------------------------------------------------------------------------------------------------------------------------------
>MGYP000047080462	67	0.473	5.425E-08	14	51	302	11	48	85
--------------RDQRGITGLETAIVLIAFVVVASVFAFAVLSTGLLSSE----------------------------------------------------------------------------------------------------------------------------------------------------------------------------------------------------------------------------------------------------------
>A0A2E2DSA2	67	0.340	7.259E-08	15	64	302	17	66	67
---------------DQRGMSAIETSIVLIAFVVVASVFGFAMLNTGLLSSQNEQEVVQAGIDET---------------------------------------------------------------------------------------------------------------------------------------------------------------------------------------------------------------------------------------------
>MGYP001066789458	66	0.465	9.713E-08	12	54	302	27	69	70
------------RLNEQRGITGLETAVVLIAFVVVASVFAFAVLTTGLISSEKSK-------------------------------------------------------------------------------------------------------------------------------------------------------------------------------------------------------------------------------------------------------
>MGYP000471624707	66	0.267	9.713E-08	13	112	302	0	100	106
-------------MQKRDALTGMEAAIVLIAFIIVASVFSCVTLHAGTLATRDGERAVHDGIRTAACGMQVHGSVFGLNLmHQDPERLECFLVPVQLAPGASAVDMSSVSVRIT---------------------------------------------------------------------------------------------------------------------------------------------------------------------------------------------
>MGYP001193802387	66	0.375	9.713E-08	23	78	302	0	55	180
-----------------------ETAIILIVFVVMASVFVFTILSTGLFSVGLGKETVYAGLNEASPILGRSGGIVGYG-------------------------------------------------------------------------------------------------------------------------------------------------------------------------------------------------------------------------------
>MGYP000035264497	66	0.428	1.299E-07	6	54	302	0	48	87
------MFWTVDRSTSERGITGLETAIILIAFVVVASVFAFTVLSMGIFASRDQK-------------------------------------------------------------------------------------------------------------------------------------------------------------------------------------------------------------------------------------------------------
>MGYP001086306349	66	0.258	1.299E-07	28	116	302	1	93	140
----------------------------LVAFIVTASAFSFMILNMGYLTSQKAESVISAGMSEATSTLYMDSDLIGTFSNNtsaqSDICLTKAVFYVRLGDGDSPIDMSDSRLVITYSND-----------------------------------------------------------------------------------------------------------------------------------------------------------------------------------------
>A0A0W8FEA4	66	0.321	1.299E-07	28	114	302	1	82	168
----------------------------LIAFIVVAAVFSFAVLGTGFFAAQKSGEVIQKGVETTSTSLALGGTVRVQSDT-SDVKLKYIFLYLQVTPGRGGIDMD----RVSYT-------------------------------------------------------------------------------------------------------------------------------------------------------------------------------------------
>PorBlaBluebeHill_2_1084457.scaffolds.fasta_scaffold1137532_1	66	0.316	1.299E-07	39	130	302	2	97	226
---------------------------------------AFVVLNAGFGTTQKSKTTISEGLKSATGAVEVSGLVTGKkatftmDDDSSVTALEYYSIPIKLASGANSVNLQPELTAVKYF--SKSVSYDNIYKGVV---------------------------------------------------------------------------------------------------------------------------------------------------------------------------
>MGYP000932304056	66	0.333	1.738E-07	9	65	302	0	56	67
---------MSKLTKNEDAFTGLEAAIVLIAFVVVAAVFSYVMLGAGFFATQEAPRTAHTGVGPAT--------------------------------------------------------------------------------------------------------------------------------------------------------------------------------------------------------------------------------------------
>16105|scaffold03205_1|+3|10	66	0.298	1.738E-07	15	91	302	15	89	192
---------------DDDGFSGLEAAIVLIAFVVVAAVFSFVILGAGFSSSSKVEEVVRDG-GRSPPAVMVMGSVVGQVDN-SGSCLKRVLF------------------------------------------------------------------------------------------------------------------------------------------------------------------------------------------------------------------
>MGYP001397043733	65	0.418	2.324E-07	13	67	302	45	99	100
-------------HRVQRGITGIETAIIMIAFIVVASVAAFTTLNTGFFAASEGKSAILSGITKAKGS------------------------------------------------------------------------------------------------------------------------------------------------------------------------------------------------------------------------------------------
>A0A124FUX8	65	0.311	2.324E-07	15	91	302	2	76	180
---------------DNDGFSGLEAAIVLIAFVVVAAVFSFVILGAGFSSSSKVEEVVRDG-GRSPTAVMVMGSVVGQVDN-SGSCLKRVLF------------------------------------------------------------------------------------------------------------------------------------------------------------------------------------------------------------------
>tagenome__1003787_1003787.scaffolds.fasta_scaffold7247520_1	65	0.311	2.324E-07	15	91	302	11	85	189
---------------DNDGFSGLEAAIVLIAFVVVAAVFSFVILGAGFSSSSKVEEVVRDG-GRSPTAVMVMGSVVGQVDN-SGSCLKRVLF------------------------------------------------------------------------------------------------------------------------------------------------------------------------------------------------------------------
>UPI000614468D	65	0.242	2.324E-07	28	109	302	0	94	217
----------------------------MIAFVVVASVFAMTTLQTGIFSAEQGKEVALSGLDLATGSLQLRGflrAVRGDVDVDGndvillsgvdDQAVAKVIFTVVGALGSSMTDLTPPHT------------------------------------------------------------------------------------------------------------------------------------------------------------------------------------------------
>MGYP001322222676	65	0.408	3.108E-07	22	70	302	29	77	103
----------------------LETAIVLIAFVVVASVFAFAVLTTGLLSSGKSKEAVIGALEGAGSTLRL---------------------------------------------------------------------------------------------------------------------------------------------------------------------------------------------------------------------------------------
>SRR4030067_24241	65	0.234	3.108E-07	30	116	302	1	94	114
------------------------------AFVIAAAAFAFVILNMGSLTAEKAQSVIATGMAEASSSMLIDNGVVGYFGNTttapvlqSNVYLYKVVFYIKLSQGHEPIDVSGNRLVATYTNA-----------------------------------------------------------------------------------------------------------------------------------------------------------------------------------------
>4295|scaffold1574515_1|-251|01	64	0.333	4.155E-07	11	64	302	5	58	59
-----------NGSRSQKGIRGLETGIALIAFVVVASVFVSTILSAGGFSSEANQQTIYAGLKET---------------------------------------------------------------------------------------------------------------------------------------------------------------------------------------------------------------------------------------------
>MGYP001300419015	64	0.319	5.555E-07	29	75	302	3	49	140
-----------------------------IAFVVVASLFAFTGLSAGIFSVERGKETIHAGLVGARSSMELKGSII----------------------------------------------------------------------------------------------------------------------------------------------------------------------------------------------------------------------------------
>MGYP001032575600	64	0.250	7.424E-07	14	81	302	11	78	80
--------------KRENAFSGLEAAIVMIVFVVAAAVFGYSMISTGMFATQKVQEVTYAGIKQNASVAITDGLIRGHYNEG----------------------------------------------------------------------------------------------------------------------------------------------------------------------------------------------------------------------------
>16258|Ga0233407_10233932_1|+3|10	64	0.347	7.424E-07	16	87	302	1	72	93
----------------RREMTGLETAIILVAFVITAAAFAFVVLHKGFLKAKKAQSVISSSMSKASSAMLIDGGIISTFNQTGGDHAD----------------------------------------------------------------------------------------------------------------------------------------------------------------------------------------------------------------------
>MGYP001080110535	64	0.294	7.424E-07	35	128	302	74	166	174
-----------------------------------AAAFSFMVVNMGLFSTQKGREVIQQGVSEASSPLTLDGSVFVYANeTGSGTFVVGIMVPLK-TLGVKYVPMKSPETKITLTIANHT-AYADVYCG-----------------------------------------------------------------------------------------------------------------------------------------------------------------------------
>MGYP001261720269	63	0.512	9.921E-07	21	59	302	0	38	86
---------------------GLETAIVLIAFVVVAAVFAFTVLTTGLFTSEKAKETALA--------------------------------------------------------------------------------------------------------------------------------------------------------------------------------------------------------------------------------------------------
>EBPBio282013_DNA_FD.fasta_scaffold102670_1	63	0.342	1.771E-06	16	91	302	19	92	196
----------------EDGFSGLEAAIVLIAFIVVAGIFSFVILGAGFSSSAKAKEVAFDG-GRSGTAVMVMGSVVGQVDN-SGSCLKRVLF------------------------------------------------------------------------------------------------------------------------------------------------------------------------------------------------------------------
>MGYP000574897078	62	0.411	2.365E-06	2	51	302	11	61	62
--GIKELYGRSRQILEERsGITGLETAIVLIAFVVVSSVFAFAALSTGLFSSD----------------------------------------------------------------------------------------------------------------------------------------------------------------------------------------------------------------------------------------------------------
>MGYP001326314333	62	0.344	2.365E-06	11	71	302	10	61	74
-----------NLREDQRGITGLETAIVLIAF---------AVLRTGLLSSEKSKETVLGGLEDTSSTLNIR--------------------------------------------------------------------------------------------------------------------------------------------------------------------------------------------------------------------------------------
>MGYP000244578737	62	0.256	3.159E-06	40	119	302	0	81	191
----------------------------------------FVVLNMGFTTTQKSKEAMVSGLKEASSALEIDGTVVGVtgNDTQGQKAVFLIAIPLKLASGKHPIDMSKTTVSLMFVNASDT--------------------------------------------------------------------------------------------------------------------------------------------------------------------------------------
>SRR3990172_3762275	61	0.483	4.218E-06	17	76	302	37	96	120
-----------------RALIGLESAIIIIAFVIVVAALAFVVINMGFSTAQKAKTAISSTMTSASSSLEPEGKVIA---------------------------------------------------------------------------------------------------------------------------------------------------------------------------------------------------------------------------------
>21876|Ga0214474_1589504_1|+163|01	61	0.300	5.631E-06	11	70	302	10	69	71
-----------NLHRDERGMTGVETVAIVIAFAALVAVTMYVLFAGSVFSAERSKETIHAGVNQAKTDMEI---------------------------------------------------------------------------------------------------------------------------------------------------------------------------------------------------------------------------------------
>MGYP001116704618	61	0.293	5.631E-06	6	62	302	0	57	92
------MLPMLSRMRkDSSGITGMETAIILLAFIMVSSVFAYTVLFAGILASAQGKAAIFSGLK-----------------------------------------------------------------------------------------------------------------------------------------------------------------------------------------------------------------------------------------------
>SRR5450759_5161782	61	0.313	5.631E-06	44	109	302	0	66	142
--------------------------------------------SAGLFSTQKSQEAVYSGLQEAQSTMQVMGDVVGYRSTlNTNIDLGKVEFTVSLSSGGAPLDLTPAYT------------------------------------------------------------------------------------------------------------------------------------------------------------------------------------------------
>MGYP000365510014	60	0.388	1.003E-05	4	55	302	17	70	86
----RPLGRAAELQANQKGITGLETAIELIAFVVVASVFAFAVLSTGLqyGTAQLGKE------------------------------------------------------------------------------------------------------------------------------------------------------------------------------------------------------------------------------------------------------
>MGYP000857295107	60	0.310	1.339E-05	16	73	302	4	61	62
----------------DEAFTGLEAAIVVIAFVVVAVVFGMAVLGTGFFATQEAEKTTTSGYKLASSTIYIEGG------------------------------------------------------------------------------------------------------------------------------------------------------------------------------------------------------------------------------------
>MGYP001044966406	60	0.259	1.339E-05	39	115	302	0	74	162
---------------------------------------SYVVLGAGFFTTQKSQETVYSATKQASANLAESGPVVLETDESS--EVKNISFNLKPAAGASPIDLSRITYHITTTD------------------------------------------------------------------------------------------------------------------------------------------------------------------------------------------
>MGYP000482610706	59	0.291	1.786E-05	28	75	302	0	47	51
----------------------------MISFVVVASVFAYTVLSAGVFSVEKGKQAIHAGMEQVQGSVHLVGGVM----------------------------------------------------------------------------------------------------------------------------------------------------------------------------------------------------------------------------------
>MGYP001067198379	59	0.442	1.786E-05	6	57	302	0	51	67
------MNPLRRLLKAKKGIVGIEAAIVLIAFVVIAAALSYVVINMGFFATQKTKETI----------------------------------------------------------------------------------------------------------------------------------------------------------------------------------------------------------------------------------------------------
>MGYP001432787937	59	0.529	2.383E-05	15	48	302	7	40	41
---------------RQKGITGLETAIVLIAFVVVASVFAFTILSAGVF-------------------------------------------------------------------------------------------------------------------------------------------------------------------------------------------------------------------------------------------------------------
>MGYP001139991096	59	0.411	2.383E-05	11	44	302	7	40	41
-----------SFWRDEKGITGLETAIILIAFVVVAAVFAYTVLS-----------------------------------------------------------------------------------------------------------------------------------------------------------------------------------------------------------------------------------------------------------------
>MGYP000394961868	59	0.258	2.383E-05	44	133	302	0	89	178
--------------------------------------------NMGMFTTQRSKEVIGRGLSEASSAIEVDGIVTG---NVTNNKVGALLIPLKVAPGREAVDLDPSKLAVKLvinSGAQGGVAYEDVYIDAVPPD------------------------------------------------------------------------------------------------------------------------------------------------------------------------
>MGYP000327113889	59	0.425	2.383E-05	6	52	302	179	225	226
------MYSQLNLHKDESGQNALETAIILIAFIVVASVFAFTVLSAGSASTEK---------------------------------------------------------------------------------------------------------------------------------------------------------------------------------------------------------------------------------------------------------
>MGYP001302812715	58	0.370	5.653E-05	3	56	302	0	51	52
---MSKLFKRLN--RNEKGQAALESAIILIAFVVVASVFAFTILSAGSATTEKGEEA-----------------------------------------------------------------------------------------------------------------------------------------------------------------------------------------------------------------------------------------------------
>MGYP000362578824	58	0.392	5.653E-05	24	74	302	47	97	159
------------------------AAIVLITFVVVSSVFGFTALSAGLVSTDKAKSTIGESLSEARGSLVLRSGM-----------------------------------------------------------------------------------------------------------------------------------------------------------------------------------------------------------------------------------
>MGYP000435934719	57	0.269	7.537E-05	22	73	302	73	123	124
----------------------LNVPIGIIGF-VVAAIFAFTVLSTGTFLTERSKEAAYSGLQEVRGSLELKGS------------------------------------------------------------------------------------------------------------------------------------------------------------------------------------------------------------------------------------
>MGYP001456284744	57	0.321	7.537E-05	32	87	302	0	54	183
--------------------------------VVVAAVFAFTVMTTGLFSSEKAKTTAQAALTEATSSFILKGSVTAT-CTPSDTTLD----------------------------------------------------------------------------------------------------------------------------------------------------------------------------------------------------------------------
>GraSoiStandDraft_41_1057321.scaffolds.fasta_scaffold9800632_1	57	0.252	7.537E-05	32	112	302	8	105	189
--------------------------------IIISAVLSSVVLGAGYFSSQkaqetvntgaipqytavpRAQETVYIGLEQAASNIEMIGNVYGLASSPSAG-IDEIRFTIGPAPGAPSVDLSKLKIVFS---------------------------------------------------------------------------------------------------------------------------------------------------------------------------------------------
>17731|Ga0153916_15284559_1|-3|10	57	0.391	1.005E-04	1	46	302	9	52	53
-KAMHKLLRRLR--RNQEGVTGLETAIILIAFVIVASVFSYVVLSAG---------------------------------------------------------------------------------------------------------------------------------------------------------------------------------------------------------------------------------------------------------------
>MGYP001366742436	57	0.529	1.005E-04	15	48	302	59	92	150
---------------EERGITGLETALVLIAFVVVSSVFAFVSLSTGLF-------------------------------------------------------------------------------------------------------------------------------------------------------------------------------------------------------------------------------------------------------------
>MGYP001037765425	57	0.300	1.339E-04	45	134	302	0	84	174
---------------------------------------------MGFYSAQQAKSTIDKGIQEATSALTLDGFLVGKTN---GTAIQWLAVPVKLAVGQSEVDMASDTVVVAVVGDD--FALANIYSGANYTST-----------------------------------------------------------------------------------------------------------------------------------------------------------------------
>SRR4030042_33168	57	0.239	1.339E-04	32	116	302	2	93	188
--------------------------------VLTAAAFAFVIINMGCLPAEKAQSVIATGMAEASSSMLIaNGGVWYFGNTTtapvlqSNVYLYKVVFYIKLSQSHEPIDVSDNRLVATYTNA-----------------------------------------------------------------------------------------------------------------------------------------------------------------------------------------
>MGYP001316339746	56	0.500	1.785E-04	16	51	302	15	50	51
----------------EAGITGLETAIILIAFVTVASVLAYSVLSAGIFSSE----------------------------------------------------------------------------------------------------------------------------------------------------------------------------------------------------------------------------------------------------------
>MGYP001478706232	56	0.304	1.785E-04	44	112	302	0	66	171
--------------------------------------------GAGFFTTQKSQEVVHTGVDQASSSLEVSGPV--TVAASSNAYLGSIYLYLQLAAGGTAVDMTKVTYTVS---------------------------------------------------------------------------------------------------------------------------------------------------------------------------------------------
>MGYP001128731120	56	0.500	2.378E-04	16	49	302	41	74	75
----------------QRGVTGLETAIIMIAFVVVASVFAMTTLQTGIFS------------------------------------------------------------------------------------------------------------------------------------------------------------------------------------------------------------------------------------------------------------
>MGYP000185599696	55	0.414	5.621E-04	14	54	302	27	67	80
--------------RKRKGFTGLKAAIVLTAFVVVAAVFSYVVLNAGFFTTRNQK-------------------------------------------------------------------------------------------------------------------------------------------------------------------------------------------------------------------------------------------------------
>MGYP001295054360	55	0.529	5.621E-04	15	48	302	48	81	139
---------------EERGIIGLETALVLIAFVVVSSVFAFVSLSTGLF-------------------------------------------------------------------------------------------------------------------------------------------------------------------------------------------------------------------------------------------------------------
>MGYP000462855465	55	0.607	5.621E-04	14	41	302	159	186	187
--------------KDQRGVTGLETAIILIAFVVVASVFAFT--------------------------------------------------------------------------------------------------------------------------------------------------------------------------------------------------------------------------------------------------------------------
>MGYP001240796471	54	0.394	9.968E-04	5	41	302	6	43	54
-----NLFKGSRRFgRDERGITGLETAIVLISFVVVSSVFAFA--------------------------------------------------------------------------------------------------------------------------------------------------------------------------------------------------------------------------------------------------------------------
>MGYP001485050068	54	0.400	9.968E-04	15	54	302	16	55	57
---------------NEQGATGLEAAIVSIAFVVVASVTAFRILATGIFSSQQSR-------------------------------------------------------------------------------------------------------------------------------------------------------------------------------------------------------------------------------------------------------
>MGYP000300610176	54	0.488	9.968E-04	8	52	302	1	45	71
--------KKPRLLRDKRGIVGIEATIVLIAFVVIASALAGVVINMGFYSTQK---------------------------------------------------------------------------------------------------------------------------------------------------------------------------------------------------------------------------------------------------------
>MGYP000103073640	53	0.326	2.351E-03	6	57	302	8	50	52
------LIKSARLHSDQRGITGLETAIVLIAF---------AVLSTGLLSSEKSKDTV----------------------------------------------------------------------------------------------------------------------------------------------------------------------------------------------------------------------------------------------------
>MGYP001071434590	52	0.566	4.164E-03	13	42	302	18	47	48
-------------LKQEKGVTGLETAIILIAFVVVASVFAFTV-------------------------------------------------------------------------------------------------------------------------------------------------------------------------------------------------------------------------------------------------------------------
>RhiMethySRZTD1v2_1073278.scaffolds.fasta_scaffold73053_4	51	0.293	5.540E-03	46	103	302	0	57	158
----------------------------------------------GFFTTQKSQETVYGAVGTATANMEVSGPVVLMTDATTANKVNNISFTVVLAAGGAPMD------------------------------------------------------------------------------------------------------------------------------------------------------------------------------------------------------
>MGYP001256861419	51	0.366	7.371E-03	14	43	302	5	34	35
--------------QDEHGFTGLEAAIVLIAFVVVAAVFSYMVL------------------------------------------------------------------------------------------------------------------------------------------------------------------------------------------------------------------------------------------------------------------
>MGYP001006309879	51	0.342	7.371E-03	9	46	302	0	37	79
---------MSKLVKNEDAFTGLEAAIVLIAFIVVAAVFSYVMLGAG---------------------------------------------------------------------------------------------------------------------------------------------------------------------------------------------------------------------------------------------------------------
>MGYP001069347621	51	0.444	7.371E-03	11	46	302	3	38	162
-----------RLHREDAGITALETAIILIAFVRVASVFAFTMLSAG---------------------------------------------------------------------------------------------------------------------------------------------------------------------------------------------------------------------------------------------------------------
>MGYP000319813256	51	0.472	9.804E-03	6	41	302	1	36	37
------LHRLNRIVQDERGLSALETAIVLIAFVVVASVFAFT--------------------------------------------------------------------------------------------------------------------------------------------------------------------------------------------------------------------------------------------------------------------
>MGYP001459247316	51	0.363	9.804E-03	12	55	302	12	46	47
------------PWRDQRGITGLETAIVLIAF---------AALSTGLFSSDKVRE------------------------------------------------------------------------------------------------------------------------------------------------------------------------------------------------------------------------------------------------------
>736|scaffold_25156_c1_2|-577|01	51	0.338	9.804E-03	15	76	302	31	92	274
---------------NESGIAGLPLAVILIASMAMPAVFVHTALSAGLLPTQKSPEAVCSAPQEAPNSLKLSGSVVA---------------------------------------------------------------------------------------------------------------------------------------------------------------------------------------------------------------------------------
>MGYP001187978342	50	0.457	1.734E-02	7	40	302	10	44	55
-------YRRFRRIaVDQAGITGLETAIVLIAFIVVAAVFAF---------------------------------------------------------------------------------------------------------------------------------------------------------------------------------------------------------------------------------------------------------------------
>MGYP001296973908	50	0.254	1.734E-02	9	58	302	6	56	72
---------MESRVFDEEAFTGLEAAMVFIAFLVVASIFAYVALGAGFSrLSERSRPCIQ---------------------------------------------------------------------------------------------------------------------------------------------------------------------------------------------------------------------------------------------------
>MGYP001327153985	49	0.500	2.306E-02	8	38	302	56	87	88
--------REFNReLRSEQGITGLETAIILIAFVVVASVF-----------------------------------------------------------------------------------------------------------------------------------------------------------------------------------------------------------------------------------------------------------------------
>MGYP001500415546	49	0.435	2.306E-02	0	38	302	14	49	171
MKRIQQLIR---RVQEERGITGLETAIVLIAFIVVAAVF-----------------------------------------------------------------------------------------------------------------------------------------------------------------------------------------------------------------------------------------------------------------------
>3300026026.a:Ga0210129_1001730_4	49	0.406	3.066E-02	16	47	302	15	46	48
----------------DNAFTGLEAAIVLIAFVVVAAVFAYVILGAGF--------------------------------------------------------------------------------------------------------------------------------------------------------------------------------------------------------------------------------------------------------------
>MGYP001247568692	48	0.468	5.417E-02	15	46	302	16	47	64
---------------DQRSITGLETAIVLIAFVVVASGFAFPEERTG---------------------------------------------------------------------------------------------------------------------------------------------------------------------------------------------------------------------------------------------------------------
>MGYP000918755594	48	0.342	7.199E-02	9	43	302	0	34	97
---------MSKLMRNEDAFTGLEAAIVLIAFIVVAAVFSYVLM------------------------------------------------------------------------------------------------------------------------------------------------------------------------------------------------------------------------------------------------------------------
>MGYP000728223153	48	0.560	7.199E-02	15	39	302	42	66	106
---------------NERGITGLETAIVLIAFVVVSSVFA----------------------------------------------------------------------------------------------------------------------------------------------------------------------------------------------------------------------------------------------------------------------
>MGYP001312463529	46	0.500	2.981E-01	16	43	302	12	39	40
----------------QRGITGLETAIVLIAFVVVSSASAFADL------------------------------------------------------------------------------------------------------------------------------------------------------------------------------------------------------------------------------------------------------------------
>MGYP000499756341	44	0.400	9.271E-01	3	42	302	38	77	78
---ISLSNNKTGRRKSRRGILGIESAIVMIAFVVVAAALAFVV-------------------------------------------------------------------------------------------------------------------------------------------------------------------------------------------------------------------------------------------------------------------
>MGYP001197956616	43	0.571	2.879E+00	14	34	302	12	32	33
--------------RDERGVTGLETAIILIAFVVV---------------------------------------------------------------------------------------------------------------------------------------------------------------------------------------------------------------------------------------------------------------------------
>MGYP001448505644	42	0.342	3.821E+00	4	34	302	2	36	37
----RTMGRGFSRVKllcgGQRGITGLETAIVLIAFVVV---------------------------------------------------------------------------------------------------------------------------------------------------------------------------------------------------------------------------------------------------------------------------
