# Supplementary material for: Towards a molecular picture of the archaeal cell surface
Source: Nat Commun. 2024 Nov 29;15:10401. doi: 10.1038/s41467-024-53986-9 (PMC11607397; doi:10.1038/s41467-024-53986-9)
Supplement: Supplementary file 5 — Supplementary Dataset 1 [file 41467_2024_53986_MOESM5_ESM.zip › Archaellum_Homologues_2024/MsedA_1348_Metallosphaera/MsedA_1348_Metallosphaera_ad736_env/pdb70.m8]

101	8cwm_F	0.698	285	81	2	22	301	3	287	4.433E-115	371	118M3D42M2D120M
101	7txi_A	0.402	92	52	1	22	113	2	90	7.131E-19	91	62M3I27M
101	5tfy_I	0.245	151	100	3	20	159	1	148	3.473E-17	85	64M1I21M11D35M2I17M
101	7ofq_B	0.315	92	59	1	22	113	3	90	6.494E-06	50	48M4I40M
101	7ofq_A	0.290	93	63	1	22	114	3	92	8.412E-05	47	53M3I37M
101	5o4u_O	0.250	92	67	2	22	113	3	92	2.619E-04	45	51M1I8M1I31M
101	5z1l_A	0.258	93	65	1	22	114	3	91	3.477E-04	45	52M4I37M
