# Supplementary material for: Towards a molecular picture of the archaeal cell surface
Source: Nat Commun. 2024 Nov 29;15:10401. doi: 10.1038/s41467-024-53986-9 (PMC11607397; doi:10.1038/s41467-024-53986-9)
Supplement: Supplementary file 5 — Supplementary Dataset 1 [file 41467_2024_53986_MOESM5_ESM.zip › Archaellum_Homologues_2024/MsedA_1348_Metallosphaera/log.txt]

2024-09-24 14:53:00	193 Running on GPU
2024-09-24 14:53:00	195 Found 5 citations for tools or databases
2024-09-24 14:53:00	195 Query 1/1: MsedA_1348_Metallosphaera_ad736 (length 302)
2024-09-24 14:53:00	800 Sleeping for 6s. Reason: PENDING
2024-09-24 14:53:07	424 Sleeping for 8s. Reason: RUNNING
2024-09-24 14:53:16	018 Sleeping for 10s. Reason: RUNNING
2024-09-24 14:53:28	522 Sleeping for 5s. Reason: RUNNING
2024-09-24 14:53:36	215 Setting max_seq=512	max_extra_seq=1182
2024-09-24 14:54:32	910 alphafold2_ptm_model_1_seed_000 recycle=0 pLDDT=75.1 pTM=0.688
2024-09-24 14:55:04	968 alphafold2_ptm_model_1_seed_000 recycle=1 pLDDT=77.8 pTM=0.724 tol=1.56
2024-09-24 14:55:35	985 alphafold2_ptm_model_1_seed_000 recycle=2 pLDDT=80 pTM=0.738 tol=0.951
2024-09-24 14:56:07	374 alphafold2_ptm_model_1_seed_000 recycle=3 pLDDT=85.3 pTM=0.759 tol=1.02
2024-09-24 14:56:07	376 alphafold2_ptm_model_1_seed_000 took 143.0s (3 recycles)
2024-09-24 14:56:38	761 alphafold2_ptm_model_2_seed_000 recycle=0 pLDDT=77.8 pTM=0.7
2024-09-24 14:57:10	043 alphafold2_ptm_model_2_seed_000 recycle=1 pLDDT=81.5 pTM=0.74 tol=1.92
2024-09-24 14:57:41	365 alphafold2_ptm_model_2_seed_000 recycle=2 pLDDT=85 pTM=0.763 tol=0.903
2024-09-24 14:58:12	650 alphafold2_ptm_model_2_seed_000 recycle=3 pLDDT=85.5 pTM=0.767 tol=0.482
2024-09-24 14:58:12	652 alphafold2_ptm_model_2_seed_000 took 125.0s (3 recycles)
2024-09-24 14:58:44	347 alphafold2_ptm_model_3_seed_000 recycle=0 pLDDT=74.3 pTM=0.673
2024-09-24 14:59:15	537 alphafold2_ptm_model_3_seed_000 recycle=1 pLDDT=77.1 pTM=0.702 tol=1.58
2024-09-24 14:59:46	792 alphafold2_ptm_model_3_seed_000 recycle=2 pLDDT=75.9 pTM=0.693 tol=0.936
2024-09-24 15:00:17	971 alphafold2_ptm_model_3_seed_000 recycle=3 pLDDT=82.2 pTM=0.74 tol=1.29
2024-09-24 15:00:17	973 alphafold2_ptm_model_3_seed_000 took 124.8s (3 recycles)
2024-09-24 15:00:49	521 alphafold2_ptm_model_4_seed_000 recycle=0 pLDDT=76.8 pTM=0.697
2024-09-24 15:01:20	593 alphafold2_ptm_model_4_seed_000 recycle=1 pLDDT=81.9 pTM=0.746 tol=1.34
2024-09-24 15:01:51	736 alphafold2_ptm_model_4_seed_000 recycle=2 pLDDT=85.1 pTM=0.765 tol=0.529
2024-09-24 15:02:22	857 alphafold2_ptm_model_4_seed_000 recycle=3 pLDDT=86.9 pTM=0.776 tol=0.232
2024-09-24 15:02:22	858 alphafold2_ptm_model_4_seed_000 took 124.5s (3 recycles)
2024-09-24 15:02:54	447 alphafold2_ptm_model_5_seed_000 recycle=0 pLDDT=76.7 pTM=0.71
2024-09-24 15:03:25	613 alphafold2_ptm_model_5_seed_000 recycle=1 pLDDT=80.7 pTM=0.747 tol=1.43
2024-09-24 15:03:56	881 alphafold2_ptm_model_5_seed_000 recycle=2 pLDDT=84.8 pTM=0.774 tol=1.24
2024-09-24 15:04:28	191 alphafold2_ptm_model_5_seed_000 recycle=3 pLDDT=84.9 pTM=0.776 tol=0.432
2024-09-24 15:04:28	192 alphafold2_ptm_model_5_seed_000 took 125.0s (3 recycles)
2024-09-24 15:04:28	546 reranking models by 'plddt' metric
2024-09-24 15:04:28	547 rank_001_alphafold2_ptm_model_4_seed_000 pLDDT=86.9 pTM=0.776
2024-09-24 15:04:28	548 rank_002_alphafold2_ptm_model_2_seed_000 pLDDT=85.5 pTM=0.767
2024-09-24 15:04:28	548 rank_003_alphafold2_ptm_model_1_seed_000 pLDDT=85.3 pTM=0.759
2024-09-24 15:04:28	549 rank_004_alphafold2_ptm_model_5_seed_000 pLDDT=84.9 pTM=0.776
2024-09-24 15:04:28	550 rank_005_alphafold2_ptm_model_3_seed_000 pLDDT=82.2 pTM=0.74
2024-09-24 15:04:30	188 Done
