# Supplementary material for: Towards a molecular picture of the archaeal cell surface
Source: Nat Commun. 2024 Nov 29;15:10401. doi: 10.1038/s41467-024-53986-9 (PMC11607397; doi:10.1038/s41467-024-53986-9)
Supplement: Supplementary file 5 — Supplementary Dataset 1 [file 41467_2024_53986_MOESM5_ESM.zip › Archaellum_Homologues_2024/MsedA_1348_Metallosphaera/MsedA_1348_Metallosphaera_ad736.a3m]

#302	1
>101
MGKIRGLVQKYNKLVRRRGLAGLDTAIILIAFIITASVLAFVAINMGLFVTQKAKTTINKGEETASTALTVSSSVLYAVNYPSNTKSYWIYFTVSPTSGVSSVELDPATTGLSFIATEEGITLSNIYKYTLLTDTHLTPVSASGYSLTLESNLTSGGNTYYYFSSPYLALLALNQSLSKVSGHSPIYINYTSFSSTNPEPSWLKNDNNFTFTLTIAGQKVLYYVFINQTFAFSYPVAGDPLVGSAIAPAGSTVGFMILFGPNLGQHVFEYQTINIQITPNIGSPLTLSEYIYQPEGTVTAIG
>UniRef100_A0A088E662	469	1.00	1.549E-145	0	301	302	0	301	302
MGKIRGLVQKYNKLVRRRGLAGLDTAIILIAFIITASVLAFVAINMGLFVTQKAKTTINKGEETASTALTVSSSVLYAVNYPSNTKSYWIYFTVSPTSGVSSVELDPATTGLSFIATEEGITLSNIYKYTLLTDTHLTPVSASGYSLTLESNLTSGGNTYYYFSSPYLALLALNQSLSKVSGHSPIYINYTSFSSTNPEPSWLKNDNNFTFTLTIAGQKVLYYVFINQTFAFSYPVAGDPLVGSAIAPAGSTVGFMILFGPNLGQHVFEYQTINIQITPNIGSPLTLSEYIYQPEGTVTAIG
>UniRef100_H2C431	396	0.802	2.251E-120	0	301	302	0	303	304
MGKLKKVVQSYNRLVRRKGLAGLDTAIILIAFIITASVLAFVAINMGLFVTQKAKTTINKGEETASTALTVSSSVLYAVNYPTNSKSYWIYFTVSPTSGVSSVELDPATTGLSFVATQEGLTLSNIYKYTLLTVpNPGTLYsTVSGSYLTLQNNVSSGGNTYVYYPNPYYALLALNETLGKNMKNSPIYINYTAYTVQSPEPVWLKHDNNFTFTLTINGNTVKYYVFVNQTFAFSFPVAGDPLVGSAIAPAGSTIGFMILFGPNVGSHIFEYQTINIQITPNIGSPLTLSEYIYQPEGSVTSIG
>UniRef100_A0A9E4ZSE7	392	0.699	7.180E-119	1	301	302	4	308	309
-KKLGGLLKKYNKIMKRRGLAGLDTAIILIAFIITASVLAYVAINMGLFVTQKAKSTINKGEETASTALTLSGSVLYAVNYPTNTKSYWIYFTVSPSSGVSSVELSPSTTAISFTASALGITYSNIYKFTLLTVSPTQVngnVYANGQYLALADQETSGGQTYAYYPNPYYALLALNYTLGKILGvkQSPLYIT-NTPISSSSLPSWLQHDNVFSFTLNISGTPVTYYAFVNQTFAFTYPVSGDPLIGSAIAPAGSVIGVMILFGPNVGSHVFQYETISIQITPNIGSPLTLSEYVYQPEGNVTVIG
>UniRef100_A0A0E3GSS4	387	0.699	4.296E-117	6	301	302	5	306	307
------MLKEYNKKVKRKGLAGLDTAIILIAFIITASVLAYVAINMGLFVTQKAKSTINKGEETASTALTLSGSVLYAVNYPLNTRSYWIYFTVSPSSGVSSVELSPTTTAISFTASAEGVTYSNIYKYTLLTVSPSelaNVVYANGQYLDLVNQQTSAGQTYVYYPNPYYALLALNYTLynyyLSTKTPSPIFIN-SSILSLSSLPSWLKNDNSFTFTLNISGKLVTYYVFVNQTFAFTYPVAGDPLIGSAIAPAGSVIGVILLFGPDLGSHVFQYQTITIQITPNIGSPLTISEYIYQPEGSVSVIG
>UniRef100_A0A8F5BMX8	386	0.699	8.061E-117	6	301	302	5	304	305
------IVKKYNKKMKRKGLAGLDTAIILIAFIITASVLAYVAINMGLFVTQKAKSTINKGEETASTALTLSGSVLYAVNYPSNTRSYWIYFTVSPSSGVSSVELSPTTTAISFTASTEGVAYSNIYKYTLLTVDPSSlghAVYANGQYLNLINQQTSAGQTYVYYPNPYYALLALNYTLynyyLSTKTPSPIFINSSTLSSI---PQWLKNDNSFTFTLNISGQLVTYDVFVNQTFAFTYPVAGDPLIGSAIAPAGSVIGVMILFGPDLGSHVFQYQTVTIQITPNVGSPLTISEYIYQPEGSVSVIG
>UniRef100_UPI00048D96BB	381	0.691	3.520E-115	6	301	302	5	304	305
------MLKEYNKKVKRKGLAGLDTAIILIAFIITASVLAYVAINMGLFVTQKAKSTINKGEETASTALTLSGSVLYAVNYPSNTRSYWIYFTVSPSSGVSSVELSPSTTAISFTASAEGISYSNIYEYTLLTVSPSELtnqVYANGQYLDLVNQQTNAGQTYVYYPNPYYALLALNYTLSKIDkvSPSPLYIT-TTPSSATQTYPFLAHDNMFTFTLNISGTLVTYYAFVNQTFAFTYPVAGDPLIGSAIAPAGSVIGVMILFGPDLGSHVFQYQTITIQITPNIGSPLTISEYVYQPEGSVSVIG
>UniRef100_Q96XJ6	380	0.708	9.047E-115	8	301	302	7	305	306
--------KKYNKIVKRKGLAGLDTAIILIAFIITASVLAYVAINMGLFVTQKAKSTINKGEETASTALTLSGSVLYAVNYPTNTKSYWIFFTVSPSSGVSSVELSPATTAISFTASTEGIAYSNIYKYTLLTVSPSTlsdVVYSNSQYLSLVDTESSGGQTYVYYPNPYYALLALNYTLSqkvndKIIKYSPLFINYT---PIPTKPSWLQSDNVFSFTLNISGKPVTYCAFVNQTFAFTYPVAGDPLVGSAIAPAGSVIGVMILFGPSLGSHVFQYQTISIQISPNIGSPLTLSEYIYQPEGTVTVIG
>UniRef100_A0A5Q0TRE0	377	0.686	1.122E-113	6	301	302	5	302	303
------MLKEYNKKVKRKGLAGLDTAIILIAFIITASVLAYVAINMGLFVTQKAKSTINKGEETASTALTLSGSVLYAVNYPSNTRSYWIYFTVSPSSGVSSVELSPTTTAISFIASAEGVAYSNIYNYTLLTVSPSelaNAVYANGQYLDLVNQQTSAGQTYVYYPNPYYALLALNYTLyHSIKTPSPIFI--TTSESAPTNYPWLKNDNSFTFTLNISGQLITYYVFVNQTFAFTYPVAGDPLIGSAIAPAGSVIGVMLLFGPDLGSYVFQYQTITIQITPNIGSSLTISEYVYQPEGSISVIG
>UniRef100_A0A1C8ZU76	367	0.662	2.925E-110	2	301	302	1	305	306
--GFKKVIKEYNKKMKRKGLAGLDTAIILIAFIITASVLAYVAINMGLFVTQKAKSTIDKGEETASTALTLSGSVLYAVNYPSNSRSYWIYFTVSPSSGVSSVELSPATTAISFTASALGVAYSNIYKYTLLTVSPSEvngVVYAAPQYLSLADQESSGGQTYVYYPNPYYALLALNYSlyqmvLSKQIKYSPLYITTTKSTSTQ---TWLTSDNVFQFTLNISGTLEIFYAYVNQTFAFTYPVAGDPLIGSAIAPAGSVIGVMILFGPDLGSHVFQYQTITIQISPNIGSPLTLSEYVYQPEGNVTVIG
>UniRef100_A0A0U2WRA8	305	0.608	5.875E-89	10	301	302	2	303	304
----------YMKRRKTRGLAGLDTAIILIAFIITAAVLAYVAVNMGLFVTQKAKTTINKGEETASTALSLSGNVLYAVNYPTNTKSYWMYFTVSPSSGVSSVDLSPSTTAISFTAASRGVSLSNIYQFSLLSVLPSQVnnkvqvkLGTSIINLTLAFSSNSAGQTYVYYSDPNYALLALNYTLgQEVKGGqltsSPLYIISNT-SIVASKP-WLKNDNVFTFNISVNGTEVEYYAYVNKTFAFTYPVSGFPLAGSDIAPAGSVIGVMILFGPGEATNVFQYETVTIQITPNIGSPLTISQYIYQPDGKVTVIG
>UniRef100_UPI001E4EF099	286	0.591	2.074E-82	4	301	302	3	285	286
----KSAIRAYNRKMRRRGLAGLDTAIILIAFIITASVLAYVAVNMGLFVTQKAKSTITKGEETASTALTLSGSVLYAVNYPTDTNSYWLYFPVSPSSGVSSVELSPATTAISFTASSSGIELSNIYVFSLMS-------YVSNYYVTqTVSNQSQGGQTYYYFTSPYAALVALSEiiSNKQNTTPVPVNISTTKPTTTT-------DVNTFSFEY----QRTTYYVTVYRTFAFTFPIAGFSLAGSDVAPAGSTIGVMVLFGPHAGSQVFQYQTVTVQITPNIGSPLTVSEYIYQPEGNVTIIG
>UniRef100_A0A2R6C587	272	0.577	2.295E-77	13	301	302	6	277	278
-------------KRRKKGLAGLDTAIILIAFIITASVLAYVAVSMGIFVTQKAKTTINKGEETASTALSITGNILYASNYPTDSYSYWIYFPVSPSSGVASVQLSPSTTAISFEASTEGIVLTNIYNYTLLTVTSDSPYLLS---------QKSGGITYYYYPSVYAALLALSNAPAQSKPPSGVF-QVLSGSCPSTPPTGYN-----TFTFNYTGKQ--YCAEVGVTFAFTFPVAGDSLVGSAIAPAGSSVGVVILFGPNTGHHVFQYQTLTITITPNIGSPLTVSQYVYQPDGNISVIG
>UniRef100_A0A2R6C5H8	269	0.588	2.065E-76	13	301	302	6	271	272
-------------KRRKKGLAGLDTAIILIAFIITASVLAYVAVSMGIFVTQKAKTTINKGEETASTALSITGNILYASNYPTDTYSYWIYFPVSPSSGVSSVQLSPSTTAISFEASSEGIVLTNIYNYTLLTVT-------SNQYL---QQQTSGGQTYYYYPSVYAAFLALQNVVPKN-------IFSVQSSPTTCASSSTVNEFEFTY------QGTTYCASVYYDFAFTFPVAGDALVGSAIAPAGSTVGVVVLFGPSTGHNVFQYQTLTITITPNIGSPLTVSQYVYQPEGTVSVIG
>UniRef100_A0A2R6CE99	258	0.555	9.845E-73	8	301	302	7	286	287
--------KLHTKSKKKKGLAGLDTAIILIAFIITASVLAYVAVSMGIFVTQKAKTTINKGQETASTALSLAGNILYATNYPTDTESFWLYLPIAPSAGVSSVQLAPATTSISLTASTENIVLSNIYNYTLLTITNSPYLQS----------LTAGSQTYYYYSSPYTALLALGYtttSYKAVANKDVFQVQSGACSSTTP---GLSGANYFTFNV----SKTQYCAEVYRTFAFTFPVAGDSLVGSSIAPAGSVVGVMILFGPAEGHIVFQYQTITIQVQPNIGSPLTVAQYVYQPDGTVTVLG
>UniRef100_UPI001F461F2A	251	0.581	3.806E-70	6	301	302	3	271	272
------IIRRYNKLVKRKGLAGLDTAIILIAFIITASVLAFVAINMGLFVTQKAKTTINKGDETASTALQLSSSILYATNFPKDSVSYWIYFTVSPSAGVSSVYLSPATTSISFLASASGISCSNIYAYTLLNCT--------SDHLYLCSQ-KAGSQTYYYYSSPYAALLALHY----NTGCKYICIETTKPT------------NGQYFTFNYSGTQYYAYVKSSKPVAITFPVAGDPLVGSDVAPAGSTVGVIILF-PQ-STPVFQYQTITIQVIPNIGAPLTLCQYVYQPEANVSVIG
>UniRef100_A0A2R6B1X2	235	0.560	7.722E-65	45	301	302	0	233	234
---------------------------------------------MGIFVTQKAKTTINKGEETASTALSITGNILYASNYPTDNYSYWIYFPVSPSSGVSSVQLSPSTTAISFEASSEGIVLTNIYNYTLLTVT-------SNQYL---QQQTSGGQTYYYYPSVYAAFLALQKVVPKNI--FSVQSNPTTCASSSTV-------NKFEFTY----QGTTYCASVYYDFAFTFPVAGDALVGSAIAPAGSTVGVVVLFGPSTGHNVFQYQTLTITITPNIGSPLTVSEYVYQPEGTISVIG
>UniRef100_A0A2E2VG19	135	0.327	1.684E-30	4	124	302	6	126	311
----RLLGRPVTFLQNQRGITGLETAIVLIAFVVVASIFAFAVLNTGLLSSEKSKEATLGGLEETSATLSLRGQVIAVANT-GTTSVDTVKFTIAPASTAsETVDLSNTGTVITYLDEXQGINXGN---------------------------------------------------------------------------------------------------------------------------------------------------------------------------------
>UniRef100_E0SRS0	134	0.351	3.118E-30	9	137	302	2	131	399
---------KTNRKTLKRGIVGIEAAIVMIAFVIVAAALAFVVLNMGFFTTQQSRQVMQRGLGESSSALMVDGSVVATVDT-SISRISYIYVPIKLSTGQYMVDLTPGKSIVGYWSPQRGIAIANTYLMAVLTpvDTPDT--------------------------------------------------------------------------------------------------------------------------------------------------------------------
>UniRef100_A0A2E2DVV3	132	0.300	2.689E-29	4	135	302	6	137	208
----RPLGKVTGLHANQRGITGLETAIVLIAFVVVASVFAFAVLSTGLLSSEKSKETVLGGLEETSSTISVRGSVIGDSNS-GKTAIDTVKFTLSSAAQAsDAVDLSTTGVVVTYLDNNQAINCENPQSFDGDADTP----------------------------------------------------------------------------------------------------------------------------------------------------------------------
>UniRef100_A0A7C7I753	130	0.319	1.251E-28	4	124	302	6	126	208
----RLLRETVTFFQNQRGITGLETAIVLIAFVVVASVFAFAVLNTGLLSSEKSKEAALGGLEETSSTLSLRGQVIADANSD-KTAIDLVKFVVAPASTAsESVDLSTTGSVITYLDENQGLNCEN---------------------------------------------------------------------------------------------------------------------------------------------------------------------------------
>UniRef100_A0A2A4SD31	130	0.319	1.251E-28	4	124	302	6	126	208
----RPIIRTDNFLHNQRGITGLETAIVLIAFVVVASVFAFAVLNTGFLSSEKSKEAALGGLQETSSTLSLRGEVIADSN-AAKTAVDLIKFNLAPASTAsESVDLSTTGSVITYLDDFQGINCQN---------------------------------------------------------------------------------------------------------------------------------------------------------------------------------
>UniRef100_A0A2A4SBZ8	129	0.351	1.701E-28	15	124	302	16	125	182
---------------DQRGITGLETAIVLIAFVVVASVFAFAVLNTGLLSSEKSKEAALGGLEETSATLSIRGNVIAAANS-GKTAIDTLKFNLTPAStSSESVDLSTTGTVVTYLDENQGINCQN---------------------------------------------------------------------------------------------------------------------------------------------------------------------------------
>UniRef100_A0A2E8EZK1	128	0.327	3.144E-28	15	135	302	16	136	193
---------------DQRGITGLETAIVLIAFVVVASVFAFAVLNTGLLSSQKSEQAALGGLEETSATLSIRGDVIASAN-AGKTSIDTVRFNLAPAStSSESVDLSTTGTVVTYLDENQGINCENPQSFDGDADTP----------------------------------------------------------------------------------------------------------------------------------------------------------------------
>UniRef100_A0A7C7IAW1	128	0.316	5.812E-28	9	146	302	10	145	207
---------PANIRVDQRGITGLETAIVLIAFVVVASVFAFAVLNTGLLSSEKSKEAALGGLEETSATLSIRGKVIADAN-AGKTAIDTLKFNLTPAStSSEPVELSTTGAVVTYLDENQGINCQN--PQAFDSDPHTAECSWSAAWL-----------------------------------------------------------------------------------------------------------------------------------------------------------
>UniRef100_A0A2D8PKM5	128	0.310	5.812E-28	4	134	302	6	136	208
----RLLGRPGTFLQNQRGITGLETAIVLIAFVVVASIFALTVLNTGLLSSEKSKEATLGGLEETSATLSLRGQVIAVAN-AGTTSVDTVKFTIAPASTAsETVXLSNXGTXITYLDEXQGINRGNPQSFDGXADT-----------------------------------------------------------------------------------------------------------------------------------------------------------------------
>UniRef100_A0A2N0LY30	126	0.303	1.984E-27	14	124	302	11	121	157
--------------RDQRGITGLETAIVLIAFVVVASVFAFAVLSTGLLSSEKSKETVLGGLEETSSTLSVRGDVIGDANS-GKTALDTVKFTLPSAAQaADAVDLSSTGVVITYLDQDQALNCTN---------------------------------------------------------------------------------------------------------------------------------------------------------------------------------
>UniRef100_A0A2N0MAL8	126	0.285	1.984E-27	11	156	302	10	152	204
-----------NLVVDQRGITGLETAIVLIAFVVVAAVFAFAVLSTGLLSSEKSKETVLGGLEETSSTMTVRGDVIGTSNS-AKDEVDEIKFTLTSAAQAsDAVDLSTTGVVVTYLDEDQATNCDNPAVADVLT---TSECSWATTWLIGTSDLLDPG-------------------------------------------------------------------------------------------------------------------------------------------------
>UniRef100_A0A9E4UXT1	125	0.339	4.981E-27	15	122	302	6	113	197
---------------DQRGITGLETAIVLIAFVVVASVFAFAVLNTGLLSSEKSKETVLGGLGETSATMSLRGDVIADAN-PAKASVDTITFTLTPAStSSEAVDLSASGTVVTYLDADQGINC-----------------------------------------------------------------------------------------------------------------------------------------------------------------------------------
>UniRef100_A0A2A4SE49	125	0.288	4.981E-27	15	124	302	14	123	201
---------------DQRGITGLETAIVLIAFVVVASVFAFAVLSTGLLSSEKSKETVLGGLEETSSTLSIRGDIVGDAN-AGKTAXDTVKFTLTSAAQaADAVDLSSTGVVITYLDSDQALNCTN---------------------------------------------------------------------------------------------------------------------------------------------------------------------------------
>UniRef100_A0A9E4PQ39	122	0.294	4.258E-26	14	124	302	20	130	212
--------------RDQRGITGLETAIVLIAFVVVASVFAFAVLSTGLLSSEKAKETVLGGLAETSSTISIRGDIIADANT-GKTFIDTVKFTLSSAAQaADAVDLSTTGVVVTYLDNDQAINCEN---------------------------------------------------------------------------------------------------------------------------------------------------------------------------------
>UniRef100_A0A497IY76	122	0.309	5.784E-26	12	121	302	5	113	185
------------KFKNKKGFTGLEAAIVLTAFVVVAAVFSYVVLNAGFFTTQKSQEVVHTGVTQATSSVELLGDVIAYGNTTS-GKVVNITFTLALTAGRHPVDLTPGKTVISYYDADRYVN------------------------------------------------------------------------------------------------------------------------------------------------------------------------------------
>UniRef100_A0A521X561	121	0.312	1.449E-25	0	120	302	49	167	244
MNQIKSLAR---RAFEERGITGLETAIVLIAFVVVAAVFAFVVLSTGLFSSERAKETVFAGLSKTRGSMALTGNVYG---TTDLTKITDLTFDVTLAAGGDQVNLDPAaasnRTVISYQDSQNAV-------------------------------------------------------------------------------------------------------------------------------------------------------------------------------------
>UniRef100_A0A9E5CL46	120	0.272	2.673E-25	14	133	302	16	135	207
--------------KDQRGITGLETAIVLIAFVVVASVFAFAVLSTGLLSAEKSKETVLGGLAETSSTIAIRGDIIATANT-NTTFIDSIKFTLSSAAQAsDAVDLSTTGVVVTYLDSDQATNCKNPAETNVPAD------------------------------------------------------------------------------------------------------------------------------------------------------------------------
>UniRef100_A0A9E4PNA5	118	0.279	9.084E-25	13	122	302	12	121	206
-------------MRDQRGITGLETAIVLIAFVVVASVFAFAVLSTGLLSAEKSKETVLGGLAETSSTISIRGDIIAESNTD-KTFIDSVRFTLSSAAqSADAVDLSKTGVVVTYLDSTQAINC-----------------------------------------------------------------------------------------------------------------------------------------------------------------------------------
>UniRef100_A0A9E4V1J7	118	0.303	1.233E-24	6	118	302	30	164	202
------LFKKSAKAESQKGITGLETAIILIAFVVVASVFAFTVLSTGIFASERSKETVYAGLEEAKSSIEPRGSVIaYKGRVDTSTATDTIYklsFVVSNAIAGEPVDLTPPYttndagsdpdivsgaeyrTVISYIDKNQ---------------------------------------------------------------------------------------------------------------------------------------------------------------------------------------
>UniRef100_A0A9E4TQ70	118	0.338	1.233E-24	0	118	302	0	120	209
MTSIRGnfLQRLRSLLPSQRGITGLETAIVLIAFVVVSSVFAFAALSTGLFSADKAKDTIQAGLAETRGSMELKGSVVLKSTVGTSGVVSNIAFQVSNAAGGEAIDLTPGKTIIKYNDETQ---------------------------------------------------------------------------------------------------------------------------------------------------------------------------------------
>UniRef100_A0A9E4PEU0	118	0.291	1.233E-24	11	118	302	1	127	231
-----------NRDASERGITGLETAIILIAFVVVASVFAFTVLSTGIFASERSKETVFAGLQEAKSSLEPRGAtVAYKANRGGTDTVYKVSFIVSNAIDGEPVDLTPPYtadgaatdpdissgaeyrTVISYNDQNQ---------------------------------------------------------------------------------------------------------------------------------------------------------------------------------------
>UniRef100_A0A9E4QBN5	118	0.281	1.233E-24	6	118	302	1	135	243
------LFKKSAKAESQKGITGLETAIILIAFVVVASVFAFTVLSTGIFASERSKETVYAGLEEAKSSIEPRGSVIAfkgrVGTSTATDTIYKLSFVVSNAIAGEPVDLTPPYttndagsdpdivanaeyrTVISYIDKNQ---------------------------------------------------------------------------------------------------------------------------------------------------------------------------------------
>UniRef100_A0A521X4Z5	117	0.299	1.674E-24	11	133	302	8	130	195
-----------NKVRGEHGITGLETAIVLIAFVVVAAVFAFVVLSTGLFSSERGKETVYAGLAKTRGSMELTGGVIASSNT---TKLTAITFDLTLAAGGDQVNLNPtdttNRTVISYQDNDNKVN-DVVYTTTVITG------------------------------------------------------------------------------------------------------------------------------------------------------------------------
>UniRef100_A0A2N0MA09	117	0.310	1.674E-24	15	129	302	13	128	199
---------------DQRGITGLETAIVLIAFVVVSSVFAFAALSTGLFSSDKAKETISAGLAETRGTLEQKGSVILTASTTGTSgVISQIEFQVTNAAAGEPIDLTPGNTIIRYSDKNQVKNLTTSSLFT----------------------------------------------------------------------------------------------------------------------------------------------------------------------------
>UniRef100_A0A2E8EZH7	117	0.321	1.674E-24	12	121	302	14	125	204
------------FRQDQRGITGLETAIVLIAFVVVSSVFAFAALSTGLFSSDKAKETISAGLAEARGTLELKGSVIAKvsGTTGASGVVTTMEFQVSNAAAGESIDLTPGNTVIKYSDSSQTVN------------------------------------------------------------------------------------------------------------------------------------------------------------------------------------
>UniRef100_A0A933TJ22	117	0.320	2.272E-24	12	133	302	2	122	187
------------RARDERGITGLETAIVLIAFVVVAAVFAFVVLSTGLFSSERGKETVYAGLSKTRGSMTITGSVVGTTNLTNLTA---LTFNVTLAAGGDSVNLNPsgtNSTNISYQDQDNAIG-DVTYTTTVITG------------------------------------------------------------------------------------------------------------------------------------------------------------------------
>UniRef100_A0A2N0LY43	117	0.315	2.272E-24	15	124	302	3	112	194
---------------NQKGITGLETAIELIAFVVVASVFAFAVLSTGLLSSEKSKETVLGGLEETSSTISVRGSVIGDSNS-AKTFIDTVKFTLSSAAQAsDVVDLSTTGVVSTYLDDNQAINCEN---------------------------------------------------------------------------------------------------------------------------------------------------------------------------------
>UniRef100_A0A9E5D1N0	117	0.301	2.272E-24	12	123	302	14	129	206
------------FMPDQRGITGLETAIVLIAFVVVSSVFAFAALSTGLFSSDVAKQTIQAGLAETRGTLELKGSVIakvsGATGSGTGVAVTTILFHVSNAAAGEAIDLTPGNTIIKYSDKNQTVNMT----------------------------------------------------------------------------------------------------------------------------------------------------------------------------------
>UniRef100_A0A497MLW9	116	0.353	4.186E-24	14	129	302	6	118	196
--------------RSRRGLTGLETAIILIAFVIVAAAFAFTVLNMGVQTSQKSKEVIGTGLAEASSVIELDGSVIA-YDTDNDDAPDRIQFYIKTSAGKHPVDLSQNTVAIAYTDPY--IHVDNIYDGT----------------------------------------------------------------------------------------------------------------------------------------------------------------------------
>UniRef100_A0A2N0L4K9	116	0.327	4.186E-24	15	123	302	13	122	199
---------------DQRGITGLETAIVLIAFVVVSSVFAFAALSTGLFSSDKAKETISAGLAETRGTLEQKGSVILTSSTTGTSgVISQIEFQVSNAAAGEPIDLTPGNTIIRYSDKNQVKNLT----------------------------------------------------------------------------------------------------------------------------------------------------------------------------------
>UniRef100_A0A2E8F397	116	0.309	4.186E-24	11	121	302	19	131	210
-----------NSWSDQRGITGLETAIVLIAFVVVSSVFAFAALSTGLFSSDKAKETHAAGLTEARGTLELKGSVVAKvsGTTGASGVVTSIEFQISNAAAGEPIDLTPGNTVIKYSDNTQSVN------------------------------------------------------------------------------------------------------------------------------------------------------------------------------------
>UniRef100_A0A938HQ75	116	0.277	4.186E-24	15	121	302	9	134	237
---------------RQKGITGLETAIILIAFVVVASVFAFTVLSTGLFSSERSKETVYAGLTEARSSLEPRGSLIaYKGLVGSTGTVFKVSFVVSNAAAGDPIDLTPPYtaddsgtdpdvvsgaqyaTVISYTDQNQYLN------------------------------------------------------------------------------------------------------------------------------------------------------------------------------------
>UniRef100_A0A2N0KH51	115	0.324	7.710E-24	14	123	302	13	123	205
--------------RDQRGITGLETAIVLIAFVVVSSVFAFAALSTGLFTTDKAKQTIHAGLAETQGTMELKGSVTATADiTGSSGTVSDLVFWVANAAGGENTDLTPGNTIIKYTDPVQTKTFT----------------------------------------------------------------------------------------------------------------------------------------------------------------------------------
>UniRef100_A0A2E2DQX1	115	0.300	7.710E-24	5	123	302	48	166	437
-----LLFPASNLKTDQRGITGLETAIVLVAFILVATVFAFAVLSTGLVASEKSKEAALGSLKEASGTLMVRGRVVGTSNN-ALTALDQVKFTLSSATQAnEGVEFTTAASVISYLDENQAVNLA----------------------------------------------------------------------------------------------------------------------------------------------------------------------------------
>UniRef100_A0A945A4Q7	115	0.265	1.046E-23	6	118	302	12	143	247
------MFRTDPRETSQRGITGLETAIILIAFVVVASVFAFTVLSTGIFASERSKETIFAGIQETKSSLEPRGAVVaYKADRGGTDTIYKVSFIVSNAVGGEPVDLTAPytangaatdpdfvsgaeyKTVVSYNDQNQ---------------------------------------------------------------------------------------------------------------------------------------------------------------------------------------
>UniRef100_A0A662UE29	115	0.346	1.046E-23	9	132	302	1	123	276
---------PSRKLRRKKGIVGIESAIVMIAFVIVAAALAFVVLNMGFFTTQQSRAAIQRGLGEASSALELDGTVVAHVDT-NNQNIDYWFATLKLSSGQHQVDLTPVKAVLSYWSPQKGVAIANTYLIAVTT-------------------------------------------------------------------------------------------------------------------------------------------------------------------------
>UniRef100_A0A9E4VVP2	115	0.294	1.419E-23	9	118	302	4	132	240
---------KFGAPGHEKGITGLETAIILIAFVVVASVFAFTVLSTGIFASERSKETVYAGLEEAKSSIEPRGSVIaYKGHDGTNQTIYKLSFVVSNAIAGEPVDLTPPYdtddsntdpdivanaeyrTVISYIDKNQ---------------------------------------------------------------------------------------------------------------------------------------------------------------------------------------
>UniRef100_A0A2N0LYP3	114	0.280	1.926E-23	0	122	302	5	129	207
LKKQKSVDQTPKLASDQRGITGLETAIVLIAFVVVSSVFAFAALSTGLFSSDKAKETHTAGLAESRGTLELKGSVVAKvsGTTGATGVVTSIEFQISNAAAGEAIDMTPGNTIIKYSDKTQTVNL-----------------------------------------------------------------------------------------------------------------------------------------------------------------------------------
>UniRef100_N0BK23	114	0.307	1.926E-23	15	118	302	13	114	286
---------------DEKGFTGLEAAIVLIAFVVVAAVFSYVMLGAGFFTTQKSQEVVHTGVQQASSSIELAGDVVVKGDDTIANAVDTITFYVTVTAGSTPVDLD--KTIISYKDDDE---------------------------------------------------------------------------------------------------------------------------------------------------------------------------------------
>UniRef100_A0A1F8PCD0	114	0.302	2.613E-23	12	126	302	4	130	210
------------FLRKEKGITGLETAIILIAFVVVAAVFAYTALSAGLFSTQKAQEAVYSGLKEAQSTLEIRGSVIATGNVIGDaGNIGQITFTVSNVLGGEPIDFTIPsggalgiatgtahKVVISYIDNNQEVN--NLY-------------------------------------------------------------------------------------------------------------------------------------------------------------------------------
>UniRef100_A0A521X4Z4	114	0.286	2.613E-23	0	117	302	17	132	210
MDRIKEMCR---RLREERGITGLETAIVLIAFVVVAAVFAFVVLSTGLFSSERSKETVYAGLAKTRGSMELAGSIIADSD---GTKLTDVTFDLTLAAGGDQVNLNPtdpsNRTVISYVDSN----------------------------------------------------------------------------------------------------------------------------------------------------------------------------------------
>UniRef100_A0A523IAL1	114	0.320	2.613E-23	8	109	302	3	108	241
--------RKLGTDYQQRGITGLETAIILIAFVVVASIFAFTVLSTGVFASERSKETVYAGLEETRSSLEPQGSVIAFTGRAGTSAtedsIYKISFVLSNAIAGEPVDLTPPYT------------------------------------------------------------------------------------------------------------------------------------------------------------------------------------------------
>UniRef100_A0A9E4Y635	114	0.330	2.613E-23	8	109	302	3	108	241
--------RKLGIDYQQRGITGLETAIILIAFVVVASIFAFTVLSTGVFASERSKETVYAGLEEAKSSLEPHGSVIAFTGRAGTSAaedsIYKISFVLSNAIAGEPVDLTPPYT------------------------------------------------------------------------------------------------------------------------------------------------------------------------------------------------
>UniRef100_A0A9E5Z7J7	113	0.362	3.544E-23	0	123	302	4	123	285
MNGINRFFK--VGLNDQRGITGLETAIVLIAFVVVAAVFAFAVITTGLFSSEKAAQSASAGLGEASTTLTPKGGVVARAN-PALSSLSTVQFKMTN-SGSDAVGLDPNSTLLTYSDTGNLVTLA----------------------------------------------------------------------------------------------------------------------------------------------------------------------------------
>UniRef100_A0A9E4URY8	113	0.288	4.808E-23	14	123	302	16	125	127
--------------RDQRGITGIETAIILIAMVIVGTVFSVTLLNTGLLSAKKSEETVIEGLKEISSTLFLRGSVFAQAN-PGKTAIDTITFYlIVEAQSVESVDLSSTGTVVTYQDSDNALNCT----------------------------------------------------------------------------------------------------------------------------------------------------------------------------------
>UniRef100_A0A520JXA0	113	0.271	4.808E-23	15	121	302	10	113	187
---------------DQKGFTGLEAAIVLTAFVVVAAVFSYVVLNAGFFTAQKSEEVIHTGVEQATSSVELVGDVIA---HGDGTNVTNVTLTLGLTAGKSPIDLKVGRTVISYTDKNQYVA------------------------------------------------------------------------------------------------------------------------------------------------------------------------------------
>UniRef100_A0A9E4VUD1	113	0.288	4.808E-23	6	118	302	1	135	240
------LAHKFGAPSHEKGITGLETAIILIAFVVVASVFAFTVLSTGIFASERSKETVYAGLEEAKSSIEPRGSVIaYKGRIDTTSATDTIYklsFVVSNAIAGEPVDLTPPYtasdtgtdpnivsgaeyrTVISYIDKNQ---------------------------------------------------------------------------------------------------------------------------------------------------------------------------------------
>UniRef100_A0A832AAL4	113	0.325	4.808E-23	15	135	302	5	126	273
---------------NRKGIVGIEAAIVMIAFVIVAAALAFVVLNMGFFTTQQTRQVIQRGLGQSASALEVDGTLVANVDV-SQSRIQFVYVPIKLSTGQYVVDLTPGKSIVAYWSPQRGISIANTYLAAILTpiDTP----------------------------------------------------------------------------------------------------------------------------------------------------------------------
>UniRef100_UPI000AA6A52D	113	0.312	6.521E-23	9	119	302	0	108	144
---------MWNRLiKNEKGFTGLEAAIVLIAFVVVAAVFSYVMLGAGFYTTQKSQEVVHTGVAQASSSLAPSGDVIVKATNAGDTA-ESITFYVTNTAGGTDVDLD--KTIITYTDKDEA--------------------------------------------------------------------------------------------------------------------------------------------------------------------------------------
>UniRef100_A0A5N9GUX9	113	0.366	6.521E-23	11	122	302	7	116	157
-----------NALKDQKGITGLETAIVLIAFVVVAAVFAFTVITTGLFSSEKAAETATAGLGEVSTSLTPKGSALASGNHGNDS-VSIVWFKLAN-SGAQAVGLPAARTLVTYSDTSNLVTL-----------------------------------------------------------------------------------------------------------------------------------------------------------------------------------
>UniRef100_A0A933WY23	113	0.316	6.521E-23	0	115	302	0	113	193
MKRINEFIRK---LREERGITGLETAIVLIAFVVVAAVFAFVVLSTGLFSAERSKETVYAGLAKTRGSMELAGGVIASSNT---TQVLNVQFDLTLAAGGDQVNLNPAdtsnRTVISYID------------------------------------------------------------------------------------------------------------------------------------------------------------------------------------------
>UniRef100_A0A0E3WUA4	113	0.312	6.521E-23	9	119	302	0	108	196
---------MWNRLiKNEKGFTGLEAAIVLIAFVVVAAVFSYVMLGAGFYTTQKSQEVVHTGVAQASSSLAPSGDVIVKATNAGDTA-ESITFYVTNTAGGTDVDLD--KTIITYTDKDEA--------------------------------------------------------------------------------------------------------------------------------------------------------------------------------------
>UniRef100_A0A1F8M7F6	113	0.286	6.521E-23	9	126	302	0	133	214
---------MYNKyLKHEKGITGLETAIILIAFVVVAAVFAYTALSAGLFSTQKAQEAVYAGLKEAQSTLELRGGIVATAGTPGASgTIKQITFVVSNALGGDPIDFTEPsmatdnsgisalgssnKVVINYIDSNQVV--SNLY-------------------------------------------------------------------------------------------------------------------------------------------------------------------------------
>UniRef100_A0A3C0EBB1	112	0.318	8.845E-23	15	122	302	23	132	164
---------------DQRGITGLETAIVLIAFVVVSSVFAFAALSTGLFSSDKAKETHAAGLSEARGTLELKGSVVAKvsGTTGASGVVTSIEFQLSNAAAGEAIDMTPGNTVIKYGDKNQTLTL-----------------------------------------------------------------------------------------------------------------------------------------------------------------------------------
>UniRef100_A0A9E4UYW5	112	0.320	8.845E-23	8	109	302	3	108	241
--------RKLGIDYQQRGITGLETAIILIAFVVVASIFAFTVLSTGVFASERSKETVYAGLEEAKSSLEPHGSVIAFTGRAGTSAaedsIFKISFVLSNAIAGEPVDLTPPYT------------------------------------------------------------------------------------------------------------------------------------------------------------------------------------------------
>UniRef100_A0A2N0LR52	112	0.333	1.200E-22	15	118	302	17	121	209
---------------DQRGITGLETAIVLIAFVVVSSVFAFAALSTGLFSSDKAKETIQAGLAETRGSMELKGSVVLTSSvSGTAGTVSDIAFQVSNAAGGEAIDLTPGQTLIKYTDELQ---------------------------------------------------------------------------------------------------------------------------------------------------------------------------------------
>UniRef100_A0A1F8PLZ3	112	0.272	1.200E-22	6	121	302	0	129	213
------MLRKFIN--REKGITGLETAIILIAFVVVAAVFAYTALSAGLFATQKSQEAVYSGLKEASSTLELRGSVIATANTTGASgTIKQITFTVANVLGGESIDFtaptagtatgvaassSTNKVVINYLDQDQKVN------------------------------------------------------------------------------------------------------------------------------------------------------------------------------------
>UniRef100_A0A2N0KJ16	111	0.302	1.627E-22	16	133	302	15	132	148
----------------QQGITGLETAIVLIAFVVVASVFSFAALSTRLFTTDKAKQTISSGLSETQSTMQLKGSVVATAsATGSGGTVSAITFYVGSTASAEALDLTPGVTSVRYTDNNQTLVSAHISHM-VETG------------------------------------------------------------------------------------------------------------------------------------------------------------------------
>UniRef100_A0A7J3A714	111	0.319	1.627E-22	16	134	302	13	126	192
----------------RRGLTGLETAIILIAFVIVAAAFAFTVLNVGYQSIQKSQEVIAAGLEEASSVMEIDGAVIAKSDGNTL---QNVSFIIKLSAGKSPIDLSEGKLAITWTSKN--MHLDNIYNGTIANVT-----------------------------------------------------------------------------------------------------------------------------------------------------------------------
>UniRef100_A0A2N0LLN5	111	0.313	1.627E-22	16	151	302	17	147	209
----------------EKGITGLETAIVLIAFVVVSSVFAFAALSTGMFASDKARETISAGLAQTRASMQLKGSIIGTANSaTATGTMTTISFHVAQTAGGADVDLTPGTTTVRYTDENQHKLFSSTTGLTV------TPVGSSDSDNLLENN------------------------------------------------------------------------------------------------------------------------------------------------------
>UniRef100_A0A9E6CU97	111	0.290	1.627E-22	15	130	302	16	132	209
---------------NQRGITGLETAIVLIAFVVVSSVFAFAALSTGMFSSDKARETVTAGLAQTRATMELKGSVIGTATvTGSAGSMTTVNFHVTQSAGGADVDLTPGTTVIKYTDKVQSVLFGSSAGFTV---------------------------------------------------------------------------------------------------------------------------------------------------------------------------
>UniRef100_A0A0E3PFW7	111	0.285	1.627E-22	9	159	302	0	139	215
---------MWNRLiKNEKGFTGLEAAIVLIAFVVVAAVFSYVMLGAGFYTTQKSQEVVHTGVTQASSSIAPSGDVIVRGDADGDNA-SQITFYITNTAGGTAVDLD--KTIVSYTDDDDFVT----QEYAV--DTTATPVTKGPAAI-----PDDGawGNTY----------------------------------------------------------------------------------------------------------------------------------------------
>UniRef100_A0A075MUQ6	111	0.361	1.627E-22	12	141	302	11	137	230
------------NRHNRRGVVGIESAIVLIAFVIVAAALSFVVLNMGFSTTQKAKSTITSGLGEASSAIEIAGQVTGKGNTTA-SKVDAYTIPIKLASGGSSVDITASKTAVKYFS--KSVTYDNIFKGTLTSGTYTDINSA----------------------------------------------------------------------------------------------------------------------------------------------------------------
>UniRef100_UPI000C1F7747	111	0.365	1.627E-22	6	168	302	2	161	240
------LIRKGHR-QSHRGVIGVESAIVMIAFVIVAAALAFVVLNMGFSTTQKAKTTISAGLGEASSTLEVAGKVIGSGHV-SAAKLNYTAVPIKIASGGDSVNLDDATAAVKYLS--NSISYDNIYAGTLTTTTQdNDDGTADGQWLSLEEASESAKDEGYISDDPFEA-------------------------------------------------------------------------------------------------------------------------------------
>UniRef100_A0A944W2D1	111	0.283	1.627E-22	16	121	302	11	137	241
----------------QRGITGLETAIILIAFVVVASVFAFTVLSTGIFASERSKETVFAGLDEVRSSLEPRGSVIaykGRYTSGNTDSIYKVVFTVSNAVQGESINLTPPYnvggsgddpdlisgaqyrTIISYTDENQYIA------------------------------------------------------------------------------------------------------------------------------------------------------------------------------------
>UniRef100_A0A2N0KKB2	111	0.356	1.627E-22	13	155	302	15	153	283
-------------LYNQRGITGLETAIVLIAFVVVAAVFAFAVITTGLFSSEKAAESASAGLGEASTTLTPKGAVVARAN-PALSSLSTVQFKMTN-SGSAPVGLDPLSTLLTYTDTGNLVTLTRSASPTGIGET--SPWWYSEWKLGTGNSLDSG--------------------------------------------------------------------------------------------------------------------------------------------------
>UniRef100_A0A7V2KNN7	111	0.257	2.206E-22	14	121	302	13	148	240
--------------RDERGITGLETAIILIAFVVVASVFAYTVLSAGIFSAERGKEAVYAGLQEARSSMEPRGSTLAYDNVDvydsggttvvasAGTAVTKISFVVSNAVAGEPVDLTPPYtysagtgisasgldyvTVLSYSDQVQFLN------------------------------------------------------------------------------------------------------------------------------------------------------------------------------------
>UniRef100_A0A8J7RGZ1	111	0.305	2.991E-22	12	155	302	2	133	197
------------FMRNEEGFTGLEAAIVLIAFVVVAAVFSYVMLGAGFFTSQKSQEVVHTSVDTASASLEVRGDVIGRDNT-TNQKIDVIEFAVAQTAGGTPVDL--NSTVLTYATDEGVWILDQVYK---------TDDLAPGKWMLKESLNGDG--------------------------------------------------------------------------------------------------------------------------------------------------
>UniRef100_A0A9E4YYA6	110	0.290	4.055E-22	3	111	302	2	110	150
---ITSFLSGKSFMRDQRGITGLETAIVLIAFVVVASVFAFAVLSTGLLSSEKSKETVLGGLAETSSTISIRGDIIATANT-NKTAIDSITFTLSSAAQAsDPVDLSTDGVVV----------------------------------------------------------------------------------------------------------------------------------------------------------------------------------------------
>UniRef100_A0A351JXZ0	110	0.277	4.055E-22	14	118	302	10	128	161
--------------REQKGITGLETAIILIAFVVVASVFAYTVLSAGLFAAERGKEAVHAGLEGARSTVELRGGVIALAGNVTTASVNRLTFTMSSTLGGEPVNFTPPTnvtggmagdnnpnvVVISYIDQDQ---------------------------------------------------------------------------------------------------------------------------------------------------------------------------------------
>UniRef100_A0A1F8PN69	110	0.267	4.055E-22	12	121	302	4	130	214
------------FLKHEKGITGLETAIILIAFVVVAAVFAYTALSAGLFATQKSQEAVYSGLKEAQSTLELRGSVVATANsTGSSGTVKQITFTVANVLGGDAIDFTVPtassdntgvaasgsinKVVINYLDQDQTVN------------------------------------------------------------------------------------------------------------------------------------------------------------------------------------
>UniRef100_A0A1F8PCC6	110	0.290	4.055E-22	9	121	302	0	130	214
---------MYNKYfKHEKGITGLETAIILIAFVVVAAVFAYTALSAGLFSTQKAQEAVYSGLKEAQSTLELRGGIIAtAGATGATGTVKQISFVVSNALGGESIDFtepnaatdnagraalgSPNKVVINYIDANQTVT------------------------------------------------------------------------------------------------------------------------------------------------------------------------------------
>UniRef100_A0A0E3L8Z4	110	0.273	4.055E-22	9	159	302	0	139	215
---------MWNRLiKNEKGFTGLEAAIVLIAFVVVAAVFSYVMLGAGFYTTQKSQEVVHTGVTQASSSIAPSGDVIVRGDDDGGNA-SQITFYMTNTAGGTAVDLD--KTIISYTDDDDFVT----QEYAVdKTATPVTKGPAAipddGAW----------GNTY----------------------------------------------------------------------------------------------------------------------------------------------
>UniRef100_A0A944W631	110	0.257	4.055E-22	16	121	302	11	138	235
----------------QRGITGLETAIILIAFVVVASVFAFTVLSTGIFASERSKETVFAGLDEVRSSLEPRGSIIAykgrVGATAAFDTIYKVVFTVSNAVQGEAINLTPPYtsndsaddpdvssgakyrTVISYADEDQFVN------------------------------------------------------------------------------------------------------------------------------------------------------------------------------------
>UniRef100_A0A7J3A872	110	0.338	5.497E-22	9	129	302	6	121	192
---------KQSLRTQRRGLTGLETAIILIAFVIVASAFAFTVLNVGFQSTQKSQEVIAAGMEEASSVMEIDGAVIAKSD---GNALKNVTFVVKLSAGKSPVDLSVGKLAITWTSKN--MHEDNIYDGT----------------------------------------------------------------------------------------------------------------------------------------------------------------------------
>UniRef100_A0A662S7A5	110	0.273	5.497E-22	14	181	302	4	159	199
--------------RRRKGLTGLETAIILIAFIIVAAAFAFTVLNMGFFTTQRSKEVIKAGMEEAASSVELAGNVVAMANGSGtpsnGVFVQNITIYVKSAVGKQPISMANGSLVISYTDPYKHV--ENIYDG------------SNSTCLVLEVEGD--GDKLLEYGEVWKIVVKLNGTLIYNST------------------------------------------------------------------------------------------------------------------------
>UniRef100_A0A1F8MP53	110	0.267	5.497E-22	14	126	302	6	130	211
--------------RKEKGITGLETAIILIAFVVVAAVFAYTALSAGLFSTQKAQEAVYSGLKEAQSTLEIKGAIIATGNVTGDaGRIGQITFTVSNVLGGEPIDFTEPsggalgiatgstnKVVINYLDSSQEV--DNLY-------------------------------------------------------------------------------------------------------------------------------------------------------------------------------
>UniRef100_A0A1F8QAL3	110	0.250	5.497E-22	12	121	302	4	131	215
------------FLRHEKGITGLETAIILIAFVVVAAVFAYTTLSAGLFSTQKSQEAVYSGLKEAQSTLELKGNVIATANtTGAAGKIQQISFTVTNVLGGEAIDFtapsantssnngrsatsSTNKVIINYVDQDQAVN------------------------------------------------------------------------------------------------------------------------------------------------------------------------------------
>UniRef100_A0A1F8R5N4	110	0.257	5.497E-22	8	121	302	3	134	218
--------KLFKAHRGQRGITGLETAIILIAFVVVAAVFAYTALSAGLFSTQKGQEAVYSGLKEAQSTLELKGAVIATANtTGNNGTIKQISFVVSNVLNGEAIDFAPPsantssnngvsdtdstnKVVINYIDDDQTVN------------------------------------------------------------------------------------------------------------------------------------------------------------------------------------
>UniRef100_A0A944W600	110	0.277	5.497E-22	16	121	302	11	136	239
----------------QRGITGLETAIILIAFVVVASVFAFTVLSTGIFASERSKETVFAGLDEVRSSLEPRGSVIAYkgALDGSTDTIFKVVFTVSNAVQGESINLTPPytaggtgddpdlssgaqyKTIISYTDDNQFLN------------------------------------------------------------------------------------------------------------------------------------------------------------------------------------
>UniRef100_A0A497BNE2	110	0.257	5.497E-22	4	126	302	58	195	273
----KLLARPFKKaRRDQRGITGLETAIILIAFVVVAAVFSYTVISSGLFSTQKSKETVYSGLDEARGCLELKGGIIALANsTGTNGQVTMLSFTVANAMDGAPIDFTAPldadndgvadsgssnQVVISYLDKNNRKN--NLY-------------------------------------------------------------------------------------------------------------------------------------------------------------------------------
>UniRef100_A0A7V2RHB2	109	0.275	7.452E-22	12	121	302	4	130	214
------------FLNREKGITGLETAIILIAFVVVAAVFAYTTLSAGLFSTQKSQEAVYSGLKEAQSTLELKGNVIATANgTGANGVVKQISFTVSNVLGGEAIDFtaptadaastgiadssSTNKVVINYIDQSQTVN------------------------------------------------------------------------------------------------------------------------------------------------------------------------------------
>UniRef100_A0A540VDN8	109	0.250	1.010E-21	2	118	302	6	132	211
--GISRMNMMLNRLlkrlqRDERGITALETAIILIAFVVVASVFAFTILSAGTFSTERGKEAVYAGLSEVRSSIEIKGSVVIIGeTTGATGTVDSVIFTVASAAGGEPIDLnndpDDRVVVIDYRDATQ---------------------------------------------------------------------------------------------------------------------------------------------------------------------------------------
>UniRef100_Q8TLH4	109	0.315	1.010E-21	9	140	302	0	123	215
---------MWNRLiKNERGFTGLEAAIVLIAFVVVAAVFSYVMLGAGFYTTQKSQEVVHTGVTQASSSIAPSGDVI-VRGDAYGGNASQITFYVTNTAGGTSVDLD--KTIVSYTDDDDFVT----QEYAV--DTTATPVT-----------------------------------------------------------------------------------------------------------------------------------------------------------------
>UniRef100_A0A1E7GE59	109	0.302	1.010E-21	9	116	302	0	104	223
---------MSNRfLKDEKGFTGLEAAIVLIAFVVVAAVFSYVMLGAGFFTTQKSQEVVHTGVQQASSSIALSGDVIVRGFN--TSAANQITFYITNTAGGTAVDLD--KTILTYTDS-----------------------------------------------------------------------------------------------------------------------------------------------------------------------------------------
>UniRef100_A0A497K6L3	109	0.310	1.369E-21	12	126	302	7	123	210
------------FTKHRKAMTGLETAIVLIAFVVVAAAFAFVVLNMGFYTSQKSKTVISAGLGEASSSIELDGSVIATVDvnqtNPQLTNVTGVIMYIKLSVGRQPVELNTDKMVISYVNPR--VSVDNVY-------------------------------------------------------------------------------------------------------------------------------------------------------------------------------
>UniRef100_A0A7C7IAM1	109	0.284	1.369E-21	15	121	302	23	131	210
---------------DQRGITGLETAIVLIAFVVVSSVFAFAALSAGLFSSDKANETHTAGLAEARGTLELKGSVVAKvsGTTGATGVVTSIEFLISNAAAGEAIDMTPGNSIIKYSDKTQTVN------------------------------------------------------------------------------------------------------------------------------------------------------------------------------------
>UniRef100_A0A948VXS3	109	0.256	1.369E-21	14	120	302	9	133	218
--------------KGQKGITGLETAIILIAFVVVAAVFAYTILSAGLFATQKSQEAVYAGLKEAQSSLELRSGVIATANTTGASgTVQQISFIVSNALGGEPMDFTAPtantssnngvansggsnKVVISYVDQDQLV-------------------------------------------------------------------------------------------------------------------------------------------------------------------------------------
>UniRef100_A0A944W796	109	0.250	1.369E-21	14	118	302	9	135	241
--------------RNQRGITGLETAIILIAFVVVASVFSFTVLSTGIFSSERSKETVHAGLEEVTSSIEPRGSVtafRGRYGSGSGTeTIFKVSMVVSQSLGGEPLDLTPPysaddasedpdivsgaqnKTIITYTDLNQ---------------------------------------------------------------------------------------------------------------------------------------------------------------------------------------
>UniRef100_A0A7C7TJH5	108	0.292	1.855E-21	5	109	302	19	124	168
-----LMLKRVARESSQYGITGLETAIILIAFVVVASVFAFTVLSTGIFASERSKETVFAGIKETKSSIEPRGAiVAYTADRDGTDTIYKVSFIVSNAVSGEPVDLTPPYT------------------------------------------------------------------------------------------------------------------------------------------------------------------------------------------------
>UniRef100_A0A832U323	108	0.298	1.855E-21	9	121	302	0	109	191
---------MWNRlLKNDKGFTGLEAAIVLVAFVVVAAVFSYVMLGAGFYTTQKSQEVVHTGVAQASSSLSPSGDVIVRGTKDAD--IDNITFYITNTAGGSSVDL--NKTIITYIDDDDFVT------------------------------------------------------------------------------------------------------------------------------------------------------------------------------------
>UniRef100_A0A832S598	108	0.326	1.855E-21	14	117	302	6	105	194
--------------KNQNGFTGLEAAIVLIAFVVVAAVFSYVMLGAGFYTTQKSQEVVHTGVTQASSSLAPSGDVI--VEGASSNRVENITFYVTNTAGGSAVDLD--KTIITYTDSN----------------------------------------------------------------------------------------------------------------------------------------------------------------------------------------
>UniRef100_UPI00064E6EB7	108	0.294	1.855E-21	12	123	302	1	110	194
------------KLNKEEAFTGLEAAIVLIAFVVVAAVFSYVVLGAGFFTTQKAQEVVYTSVDQASSSIEILGDVYGLGDSVGPTYIDKVRFTVGLTAGGSPVDFSQ--TTLTYSDSTNVSRLD----------------------------------------------------------------------------------------------------------------------------------------------------------------------------------
>UniRef100_A0A7J3GW01	108	0.318	1.855E-21	14	126	302	12	119	198
--------------RRKKGLTGLETAIVLIAFVVVAAAFAFAVLNMGFFTTQKSSEVMQAGLEETLSSIEIAGSVIARS---SGGQISNITIYVKSAVGKNPVDMRDGVLVISYRDPYNFI--PNIY-------------------------------------------------------------------------------------------------------------------------------------------------------------------------------
>UniRef100_H1Z4D7	108	0.298	1.855E-21	12	145	302	2	126	198
------------KIRNDEAFTGLEAAIVLIAFVVVAAVFSYVVLGAGFFTTQKSQEVVYTSVDQASSSIEILGDVYGEAATPANG-IDTIRFTVGLTAGGSSVDF--AQTTITFSDEEAVIRLDG------PDTTIANAHYAAGQW------------------------------------------------------------------------------------------------------------------------------------------------------------
>UniRef100_A0A521XHN1	108	0.317	1.855E-21	15	117	302	23	126	207
---------------DDRGITGLETAIILIAFVVVAAVFAFVVLSTGLFSSERGKEAVYAGLAKTRGTMELTGSVTAVSNA---TNITSVTFSLTLAAGGDSVNLnnadTTNRTVISYIDQN----------------------------------------------------------------------------------------------------------------------------------------------------------------------------------------
>UniRef100_A0A948VV36	108	0.250	1.855E-21	14	120	302	9	132	217
--------------KNEKGITGLETAIILIAFVVVAAVFAYTVLSAGLFATQKSQEAVYAGLKEAQSSLELRSGVIATAGtTGANGTIKQLSFIVSNALGGEPMDFTQPtaasantgvanttsshKVVINYIDQNQSV-------------------------------------------------------------------------------------------------------------------------------------------------------------------------------------
>UniRef100_A0A7C3BV94	108	0.387	1.855E-21	14	109	302	10	107	218
--------------RGEAGITGLETAIILIAFVVVASVFAYTVLSAGLFSTQKSQETIYSGLEEAQSTLEIQGSVIAKaTTTGSTGTIGQITFTVAPVLGGEAMDFTePGGT------------------------------------------------------------------------------------------------------------------------------------------------------------------------------------------------
>UniRef100_A0A497JTD2	108	0.387	1.855E-21	8	134	302	1	125	240
--------KKPRLLRDKRGIVGIEAAIVLIAFVVIASALAYVVVNMGFFSAQKAKMTITRGIEESTSALQLDGSVIAYTNETGGSKyIQYLLIPVKLSIGRSSLDLSNKTTAISVW----GSNLLNIYKGVVnETGT-----------------------------------------------------------------------------------------------------------------------------------------------------------------------
>UniRef100_A0A3B9VP49	108	0.268	2.514E-21	19	118	302	0	118	127
-------------------MTGLETAIILIAFVVVASVFAFTVLSMGIFASERSKETVFAGLQEAKSTLEPRGAtVAYKADRGGTDTIYKVSFIITNAVDGEPVDLTPPytadgsatdpdissgaeyKTIISYSDINQ---------------------------------------------------------------------------------------------------------------------------------------------------------------------------------------
>UniRef100_A0A1F8PLY2	108	0.284	2.514E-21	5	166	302	2	165	198
-----GLLRRF--KRGQEGITGLETAIILIAFVIVASVFAYTVLSAGLFSAQKAKEAVHSGLQEARSTVELKGNVLGKIENRVLT---ELYFTVGVPPGGDSVDFTPPTanttsfVIISYSDAYQVFPTLSWTMAKLNTTTPDNLLDGNElFQITVDLSSVSANTTDEKKPGPY---------------------------------------------------------------------------------------------------------------------------------------
>UniRef100_A0A7C0XJ01	108	0.302	2.514E-21	12	126	302	7	123	210
------------FAKHRKAMTGLETAIVLIAFVVVAAAFAFVVLNMGFYTSQKSRTVISAGLGEASSSIELDGSVIATVDvnqtNPQLTNVTGVIMYIKLSVGRQPVELNTDKMVISYVNPR--VSVDNVY-------------------------------------------------------------------------------------------------------------------------------------------------------------------------------
>UniRef100_A0A1F8R5N6	108	0.282	2.514E-21	6	126	302	0	133	214
------MLRKF--FKREKGITGLETAIILIAFVVVAAVFAYTALSAGLFSTQKAQEAVYSGLQEARSTLELRGGVVAKAAvTGSSGTIKQISFVVSNVLGGEALDFNPPTlssantgladssstnvVVINYQDEDQ--TADNLY-------------------------------------------------------------------------------------------------------------------------------------------------------------------------------
>UniRef100_A0A7C4D3R3	108	0.340	2.514E-21	12	155	302	6	145	217
------------FLKSRQGIVGIEAAIVLIAFVVIASALAYVVINMGFYSAQKAKETIDRGVGEATSSLQLDGTVVGKTND--NSKIQYLVIPVKLAVGQSEVDLSSKTVTVSVFYTN--FTLANIYKGTLEENNGTDVADVAYLLNATLLQNNDG--------------------------------------------------------------------------------------------------------------------------------------------------
>UniRef100_A0A419KID4	108	0.396	2.514E-21	11	134	302	5	126	241
-----------NLLKSRRGIVGIESAIVLIAFVVIASALAYVVVNMGFYSSQKAKSTISRGIDEATSALQLDGSVIAYTNETGGSKyVQYLLIPVKLSIGRSSLDLADTTTVISIW----GSNLLNIYKGVVnETGT-----------------------------------------------------------------------------------------------------------------------------------------------------------------------
>UniRef100_UPI002100EA70	108	0.301	3.407E-21	12	117	302	4	105	196
------------FLKDEKGFTGLEAAIVLVAFVVVAAVFSYVMLGAGFYTTQKSQEVVHTGVAQASSSLAPSGDVIVKG--GDSTNVTNVTFYVTNTAGGTAVDLD--KTIITYIDDD----------------------------------------------------------------------------------------------------------------------------------------------------------------------------------------
>UniRef100_A0A7C4CLY9	108	0.333	3.407E-21	12	120	302	8	118	200
------------RKMSRRGLTGLETAIILIAFVIVAAAFAFAVLNLGFASTQKSGEVLKAGLEEATSSIELAGSVIATGEKASDNnmKVSNITLYVKTAVGKRPVDLSNNTLIISYMDPYKVV-------------------------------------------------------------------------------------------------------------------------------------------------------------------------------------
>UniRef100_A0A850SCL2	108	0.331	3.407E-21	9	151	302	1	142	223
---------KSKQRQTRRGVIGIESAIVLIAFVMVAAALSFVILNMGFSTTQKAKTTITSGLSEASSAMEITGGVVGSGNVTQNR-LNYYAIPIKVAPGGESVNLEVENTAIRYYSKN--IALESIYKGILPTGTYsnSTAAIAAAKTANMINQ------------------------------------------------------------------------------------------------------------------------------------------------------
>UniRef100_A0A2V2XNN1	108	0.366	3.407E-21	8	126	302	7	124	226
--------RKTYRLSKKvKAVVGIESAIVLIAFVVVAAALAFVVLNMGFFTTQRSKETIGSGLAQASSALELDGSVIARVNTTNNS-VDCIVIPLRLSAGQKPVDLTPSKTNIAFWVLGE-YGYANIY-------------------------------------------------------------------------------------------------------------------------------------------------------------------------------
>UniRef100_A0A7C3UB55	108	0.288	3.407E-21	14	115	302	8	111	236
--------------KDKKGFTGLEAAIVLIAFVTVAAVFSYVMLGAGFFTAQKGKQSVDTGVKQASSSLELDGQYIYleANKTGSDGDVKKIFFYVTLSAGGTPIDLDKTVLAIRYQD------------------------------------------------------------------------------------------------------------------------------------------------------------------------------------------
>UniRef100_A0A9E4SE71	108	0.343	3.407E-21	9	109	302	4	105	238
---------KFGAPGHEKGITGLETAIILIAFVVVASVFAFTVLSTGIFASERSKETVFAGLEEAKSSIEPRGSVIaYKGKVGSTETLYKVSFFVSNAIAGEPVDLTAPYT------------------------------------------------------------------------------------------------------------------------------------------------------------------------------------------------
>UniRef100_A0A7J2I4T4	107	0.366	4.616E-21	14	114	302	6	105	108
--------------KGRRGITGLETAIILIAFVIVASVFAFTVLNMGFLTTQTAQSTIQSGTQQAASSIQLAGAVIA-YDTNDDDKVDKIEIYVKLSPGKQAVDLSEGKLIVSYT-------------------------------------------------------------------------------------------------------------------------------------------------------------------------------------------
>UniRef100_A0A7V2P717	107	0.262	4.616E-21	14	120	302	6	126	200
--------------RNERGITGLETAIILIAFVVVASVFAYTVLSAGIFSSQKAKEAIYSGLEEVRASVSLKGSVVA-EDTDADDDIDQLVFVVALALEGEAIDFtaptdadtdgiadddSPNVVVISYSDQTQRI-------------------------------------------------------------------------------------------------------------------------------------------------------------------------------------
>UniRef100_A0A662JGG2	107	0.336	4.616E-21	5	126	302	2	118	202
-----GYFKKV--LQRRRGLTGLETAIILIAFIIVAAAFAFAVLNMGFQTVQRSSEVMQSGLQEASSALELDGAVIAYADS-GKTYMDYTVFYIKLSAGKQPVVLSTGSLSVAYTDPY--IHVDNVY-------------------------------------------------------------------------------------------------------------------------------------------------------------------------------
>UniRef100_A0A948VXA1	107	0.248	4.616E-21	14	120	302	8	132	217
--------------KGQKGITGLETAIILIAFVVVAAVFAYTVLSAGLFATQKSQEAVYAGLKEAQGSLELRSGIVATANNTGASgNVQQISFIVSNALGGEPMDFtastantssnngiansgSSNKVIISYVDQNQSV-------------------------------------------------------------------------------------------------------------------------------------------------------------------------------------
>UniRef100_A0A7C3RE96	107	0.320	4.616E-21	14	112	302	10	115	223
--------------RDEKGFTGLEAAIVLIAFVVVAAVFSYVMLGAGFYTTQKSKQVVDTGVKQASSSLTLDGQYIYlncsegaDGETGSDGKVGRIYFYVTQTAGGSPVDLNKTSIAIT---------------------------------------------------------------------------------------------------------------------------------------------------------------------------------------------
>UniRef100_A0A938HP57	107	0.319	4.616E-21	14	109	302	13	109	236
--------------RGQAGITGLETAIILIAFVVVASVFAFTVLSTGIFASERSKETVYSGLEATRSSLEPRGSLVAHtGRVGSTPTVFKVTFVVSNAAAGDPIDLTPPYT------------------------------------------------------------------------------------------------------------------------------------------------------------------------------------------------
>UniRef100_A0A2H5YAH7	107	0.275	6.254E-21	14	118	302	12	120	196
--------------RSQRGITGLETAIILIAFVVVASVFAYTVLSAGIFSSEKGKEAVHSGLKQARGSMELVGGVVAIGNsTSSPSSVAKVRLTVSNALGGEPIDFTakpNNVVVVDYIDRDQ---------------------------------------------------------------------------------------------------------------------------------------------------------------------------------------
>UniRef100_A0A0F8SJH2	107	0.287	6.254E-21	9	115	302	0	103	198
---------MWNRLiKDEKGFTGLEAAIVLVAFVVVAAVFSYVMLGAGFYTTQKSQEVVHTGVAQASSSLAPSGDVIVKG--GASSKIGEITFYITNTAGGTAVDL--NKTIITYTD------------------------------------------------------------------------------------------------------------------------------------------------------------------------------------------
>UniRef100_A0A1V4UGJ3	107	0.280	6.254E-21	8	165	302	1	158	198
--------KKFNK---EDAFTGLEAAIVLIAFVVVAAVFSYVVLGAGFFTTQKSQEVVHSGVTQASSNIVVKGEVYGIYNeTASADGISYIRFNVGLAAGGTPVDM--NMTSMTFSTTNEA-------PYTAAIDdaafNQSTTMPASGQWSINEIQ-TDGaydgtlqyGETFTIYFTP----------------------------------------------------------------------------------------------------------------------------------------
>UniRef100_A0A662PS21	107	0.330	6.254E-21	16	120	302	13	118	200
----------------RRGLTGLETAIILIAFVIVAAAFAFAVLNLGFSSTQKSGEVLKAGLEEATSSVELAGSVIAMgANTTNGIKVENITLYIKTAVGKRPVDMSEQTLVISYLDPYKAV-------------------------------------------------------------------------------------------------------------------------------------------------------------------------------------
>UniRef100_A0A832Z140	107	0.300	6.254E-21	11	131	302	4	126	201
-----------NIFKDKKGFTGLEAAIVLIAFVTVAAIFSYVMLGAGFFTAQKGKQSVDTGVKQASSALELDGQYIYlvAGQTGSNGNVKEIYFYVTLTAGGTPVDLNNTVLTIRWKDDYVQIKYGEKYNDTYP--------------------------------------------------------------------------------------------------------------------------------------------------------------------------
>UniRef100_A0A972TQQ2	107	0.272	6.254E-21	6	118	302	2	121	203
------LNQMKNVRKDQRGITGLETAIILIAFVVVAAVFAYTIISAGLFATQKSQEAVFEGLEETQSTLEISGYFIAQDAGDND-AVDQMKFTLKLALMGHPIDLTPktvssstgNVVVICYMDKNQ---------------------------------------------------------------------------------------------------------------------------------------------------------------------------------------
>UniRef100_A0A7V2W300	107	0.256	6.254E-21	12	120	302	4	128	210
------------FLNREKGITGLETAIILIAFVVVAAVFAYTALSAGLFSTQKSQEAVYSGLKEAQSTLELRGGVIAVAGtTGSSGTVAQLKFTIANVLGGEPVDFtiptdadgdgvadtgSSNVVVINYHDQTQTV-------------------------------------------------------------------------------------------------------------------------------------------------------------------------------------
>UniRef100_A0A8T5A2J7	107	0.403	6.254E-21	11	129	302	4	118	210
-----------NFLKSKRGIVGIEAAIVLIAFVVIASALAYVVINMGFYSAQKAKETIDRGVGEATSSLQLDGTVVGKTN--SQSKIQYLVIPVKLAVGQSEVDLSNKTVTVSVFYTN--FTLANIYKGT----------------------------------------------------------------------------------------------------------------------------------------------------------------------------
>UniRef100_A0A948W2E8	107	0.258	6.254E-21	14	121	302	9	132	216
--------------KGQKGITGLETAIILIAFVVVAAVFAYTVLSAGLFATQKSSEAVYAGLKEAQGSLELRSGVIATANtTGSSGYIKQISFVVSNALGGEPIDFieptadtntglaasgSSNKVVINYVDQDQTLN------------------------------------------------------------------------------------------------------------------------------------------------------------------------------------
>UniRef100_A0A497BSE8	107	0.346	6.254E-21	8	105	302	6	104	218
--------KKTNR--DERGITGLETAIILIAFVVVAAVFAYTALSAGLFSTQQSQDAVYSGLEEAQSTLELKGGVIGLANatgSGTTGKLEQILITVGLCSGGEPINFT----------------------------------------------------------------------------------------------------------------------------------------------------------------------------------------------------
>UniRef100_A0A7C7TPU5	106	0.260	8.473E-21	0	118	302	0	137	148
MKMFRSNLAPTAGAHNQKGITGLETAIVLIAFMVVASVFAFTILSAGVFSSEANKQTIHAGLKETRTRLSQQGSAFAFAGkTGSTQAVYKIVFIVSNSLSGEPVDLTAPYsiddsgtdpdvvngastaTIISYADENQ---------------------------------------------------------------------------------------------------------------------------------------------------------------------------------------
>UniRef100_A0A9E4U8U5	106	0.283	8.473E-21	16	118	302	12	130	159
----------------QKGITGLETAIILIAFVVVASVFAYTVLSAGIFSSEKGKEAIYEGLESARSSLVIVGSVVAK-DTDSDKDVDQIIFTVANALAGEPIDLhittdvdgdglindesnPEHTTIITYLDKSN---------------------------------------------------------------------------------------------------------------------------------------------------------------------------------------
>UniRef100_UPI001FD8AF47	106	0.288	8.473E-21	15	118	302	9	109	187
---------------DTRAFTGLEAAIVLIAFVVVAAVFSYVMLGAGFYTTQKSQEVVHTGVEQASSSIELTGDVIATGNTTSDTVANLTLF-LQLTAGGHAVDL--NKTLVTYTDQSN---------------------------------------------------------------------------------------------------------------------------------------------------------------------------------------
>UniRef100_A0A1F8QA93	106	0.327	8.473E-21	10	118	302	4	116	198
----------FKATKKQQGITGIETAIILIAFVIVASVFAYVVLSAGLFSTQKAKEAIHAGLEEAKATVEVKGNMYGTMVNG---VLNTIYFTVATTTGGDQIDFTPPSssnnsnlVVISYTDAYQ---------------------------------------------------------------------------------------------------------------------------------------------------------------------------------------
>UniRef100_A0A8T4GAZ5	106	0.280	8.473E-21	14	119	302	6	110	198
--------------KNEKGFTGLEAAIVLIAFVTVAAVFSYVLLGAGFFATQKGQETVHTGVKQATSSMELVGSVVAMGDTSSDpNKITNVTFTLQLAAGGQPIDL--NKTVITVLVPADG--------------------------------------------------------------------------------------------------------------------------------------------------------------------------------------
>UniRef100_A0A972TQR8	106	0.235	8.473E-21	13	133	302	9	140	211
-------------KENQKGITGLETAIILIAFVVVAAVFAYTVLSAGLFSSQKSSEAVYSGLEEASSTMELDGAVIGFGTAGDD--LEWVKFSLANALEGEPINFTEPTydskgtaaaastnvMVMSYVDKN--VRIDDLYwSYKVLGD------------------------------------------------------------------------------------------------------------------------------------------------------------------------
>UniRef100_A0A944ZAN5	106	0.269	8.473E-21	16	121	302	11	136	227
----------------QRGITGLETAIILIAFVVVASVFAFTVLSTGIFASERSKETVFAGLDEVRSSLEPRGSIIAYKGrfVGDVDSIFKIVFTVSNAVQGESINLTPPYtaggtgddpdlssgaqyrTIISYTDENQFFN------------------------------------------------------------------------------------------------------------------------------------------------------------------------------------
>UniRef100_A0A661W327	106	0.327	8.473E-21	8	121	302	2	120	229
--------RKLSRMrRDERGITGLETAIILIAFVVVAAVFAYTALSAGLFSTQKSQESVYSGLQETQSTLELRGGVVAykhAVTGESTDPVVKVDITLAIVSGGEPVDLTTRYTATGDWESNdEGIT------------------------------------------------------------------------------------------------------------------------------------------------------------------------------------
>UniRef100_A0A2H5YIZ5	106	0.405	1.148E-20	13	109	302	7	107	201
-------------LKGQRGITGLETAIILIAFVIVASVFAFVTLSTGLFSAERSKETIFAGLQKAQSNLELHGSVVLTGATDSDTDGDvdqgTLTFQLALAAGGSPISLDPAAT------------------------------------------------------------------------------------------------------------------------------------------------------------------------------------------------
>UniRef100_O29208	106	0.259	1.148E-20	12	119	302	4	108	203
------------FLKNEKGFTGLEAAIVLIAFVTVAAVFSYVLLGAGFFATQKGQETVHTGVKQATSSMELVGSIVAKGSTTND-NITEVTFTLQLAAGGQPIDL--NKTVITVLVPKDG--------------------------------------------------------------------------------------------------------------------------------------------------------------------------------------
>UniRef100_A0A8T4GAE8	106	0.343	1.148E-20	14	112	302	10	111	207
--------------RDEKGFTGLEAAIVLIAFVVVAAVFSYVMLGAGFYTTQKSKKVVDTGVKQASSSLTLDGQYIYlncTGHTGSNGKANQIYFYVTQTAGGSPVDLNMTSIAIT---------------------------------------------------------------------------------------------------------------------------------------------------------------------------------------------
>UniRef100_A0A256ZM54	106	0.343	1.148E-20	8	144	302	3	132	208
--------KTFRTRKARKGIVGIEAAIVLIAFVIVAAALAFVTLNMGFFTTQKSKEAMGSSLKEASSALEVDGSVLGQTSSNQLTK---VAIPLKLSSGKNPIDLS--KTIVTIRTPTKAVTLTNIVINT--TTTESDPFTALGT-------------------------------------------------------------------------------------------------------------------------------------------------------------
>UniRef100_A0A7C1IZ61	106	0.296	1.148E-20	8	118	302	21	138	212
--------RLYKALRDESGITALETAIILIAFVVVAAVFAFTVLSAGTVTTEKGKQAIFSGLEEVSSSLELRGSVLAISNtvgTAGTGAVGHLVFTVGNVAGGSGIDLTdtsgENKIVIDYRDGSQ---------------------------------------------------------------------------------------------------------------------------------------------------------------------------------------
>UniRef100_A0A662VWV4	106	0.333	1.148E-20	14	117	302	6	114	212
--------------KDEKGFTGLEAAIVLIAFVVVAAVFSYVMLGAGFFTTQKSKKVVDTGVKQASSSLTLDGQYIYLNCssdangeTGSNGKVGKIYFYVTQTAGGTPVDL--NKTSISITTEN----------------------------------------------------------------------------------------------------------------------------------------------------------------------------------------
>UniRef100_A0A0F8GP69	106	0.289	1.148E-20	14	115	302	6	110	215
--------------KNDKGFTGLEAAIVLIAFVVVAAVFSYVMLGAGFYTTQKSQEVVHTGVAQASSSLAPSGDIIVLGGTdvvaePDVPAIDSITFYITNTAGGSAVDLD--KTIITYTD------------------------------------------------------------------------------------------------------------------------------------------------------------------------------------------
>UniRef100_A0A7V2P615	106	0.263	1.148E-20	8	120	302	3	131	224
--------RFFKMHRSEKGITGLETAIILIAFVVVASVFAYTVLSAGIFSSQKGKEAIYSGLDEARASLEPRGSMYAYEGTvGTTDTAVKLSFTLTTALSGQAIDLTPPYTasatdltasgldhvcLVSFIDENQLI-------------------------------------------------------------------------------------------------------------------------------------------------------------------------------------
>UniRef100_A0A2E8F396	106	0.291	1.148E-20	6	129	302	33	159	230
------LFKGSRRFgRVERGITGLETAIVLIASVVVSFVFPFAALSTGLFSSDKAKETISAGLAEARGPLELKGSVVAKvsGSTGSSGVVTTIEFQVSNAAAGESIDMTPGNTVIKYSDNTQTVTMNTSSELT----------------------------------------------------------------------------------------------------------------------------------------------------------------------------
>UniRef100_A0A2R4ZNB6	106	0.360	1.148E-20	6	126	302	0	119	234
------MGRKTHRLSRRvKAVVGVESAIVLIAFVVVAAALAFVVLNMGFFTTQRSKETIGSGLAQASSALELDGSVIARVNTTNNS-VDCIVIPLRLSAGQKPVDLTPNQTNIALWVMGR-YGYLNIY-------------------------------------------------------------------------------------------------------------------------------------------------------------------------------
>UniRef100_UPI001E452C09	106	0.261	1.555E-20	11	121	302	3	110	185
-----------NFSKDDKAFTGLEAAIVLIAFVVVAAVFSYVMLGAGFYTTQKSQEVVHTGVQQASSSVAVAGDVVIKGHTSAGSATD-VIFYVTNTAGGSPVDLS--KSMLTYTDPNDFVA------------------------------------------------------------------------------------------------------------------------------------------------------------------------------------
>UniRef100_A0A7J4NWV1	106	0.304	1.555E-20	16	143	302	0	123	193
----------------RRGMTGLETAIILVAFVITAAAFSFVVLNMGFLTAQKSQTVISAGMEEASSSMLCDGEVVGRFDTTNDRLIE-MTFYVKLSAGKEAIDLNDDKLLITYANPRQSGIL---YSKTVTNGTSVTITQVQG--------------------------------------------------------------------------------------------------------------------------------------------------------------
>UniRef100_A0A7C3RE84	106	0.250	1.555E-20	12	119	302	4	108	202
------------FLRNEKGFTGLEAAIVLIAFVTVAAVFSYILLGAGFFATQKSQEVVHTGVKQATSSMEIVGSIVATGNTTG-QNIKNVTFTLQLAAGGQPIDLS--KTLITVLVPADG--------------------------------------------------------------------------------------------------------------------------------------------------------------------------------------
>UniRef100_A0A8T5AQR9	106	0.315	1.555E-20	14	175	302	7	170	214
--------------RNKKGIVGVEAAIVLIAFLIIAAALSYVVINMGFYTTQKTKETMQTGLEESLTALQLDGVVTARTNDSSN-HILYILVPVKLSAGRGAVDLSSSSVVVSVYLPN--ATLMNIYQGANPGTTDVTWDKLNGT-LKLENNQakfaiyNDDGDTLLESNEKAFLLIRLNAT------------------------------------------------------------------------------------------------------------------------------
>UniRef100_A0A945A400	106	0.278	1.555E-20	16	118	302	9	130	237
----------------QKGITGLETAIVLIAFVVVASVFAFTILSAGVFSSEANKQTIHAGLKETRTGLRQAGSAFAFSGYvGSTRAVHKIVFVVQNSLAGEPVDLTPPYtwddsgtdpdivpsntaaTIVSYADENQ---------------------------------------------------------------------------------------------------------------------------------------------------------------------------------------
>UniRef100_A0A8T3ZMU9	106	0.346	1.555E-20	6	161	302	2	153	238
------LIRKGHR-QSHRGVIGVESAIVMIAFVIVAAALAFVVLNTGFSTTQKAKTTIVSSLGEASSSLEISGKVTGLGNV-SQAKLEVVAVPIKIASGGESVNLDPSTAAVKYIS--NTVEYDNIYAGTLTAAADGDDDNGSGEWLSLELATDDAADADLY--------------------------------------------------------------------------------------------------------------------------------------------
>UniRef100_A0A933TM72	105	0.330	2.106E-20	0	102	302	0	96	97
MKRIIDLARK---LREERGITGLETAIVLIAFVVVAAVFAFVVLSTGLFSSERGKETVYAGLAKTRGSMELTGGVIASSNTTELTA---ITFDLTLAAGGDQV-------------------------------------------------------------------------------------------------------------------------------------------------------------------------------------------------------
>UniRef100_A0A6I1ZX58	105	0.317	2.106E-20	14	135	302	9	134	174
--------------KGQRGITGIETAIILIAFVIVASVFSYVALSAGLFSTQKAKEVIYAGLDEARSTIEVKGNIYGKMEAGVLT---EVYFTIATTSGGDMIDFTdtsstngSNMVIISYTDAYQMFPTVNWTMTKLNTETP----------------------------------------------------------------------------------------------------------------------------------------------------------------------
>UniRef100_Q12YY5	105	0.270	2.106E-20	14	124	302	8	115	190
--------------KDDKAFTGLEAAIVLVAFVVVAAVFSYVMLGAGFYTTQKSQEVVHTGVAQASSSVAVAGDVVAKGHT-SDGSVANITFYISTTAGGSPVDLS--KSILTYTDSDNFVANCN---------------------------------------------------------------------------------------------------------------------------------------------------------------------------------
>UniRef100_UPI000A032A63	105	0.269	2.106E-20	14	117	302	4	105	195
--------------FNENAFTGLEAAIVLIAFIVVAAVFSYVILGAGFFTTQKSQEVVHTGVSQASSSIEIVGNVYGVNNTTTDGGLGYIKFAVANTAGGTPIDVTQ--MVVVYIDEN----------------------------------------------------------------------------------------------------------------------------------------------------------------------------------------
>UniRef100_A0A2V3JB67	105	0.280	2.106E-20	6	126	302	0	117	199
------MAKRSSLRKDERAFTGLEAAIVLTAFVVVAAVFSYVVLNAGFFTTQTAKSTVHTGVTQATSSVELAGDVIGYGNT-AESKLDNVTFYLRLTAGKNPVNI--NKTIVTFTTSEKHIVLTKNY-------------------------------------------------------------------------------------------------------------------------------------------------------------------------------
>UniRef100_A0A1F8R090	105	0.312	2.106E-20	14	118	302	9	117	199
--------------RNQQGITGIETAIILIAFVIVASVFAYVVLSAGLFSTQKAKEAIHAGLDEARSTIEVKGNIYGRMVS---SVLQEVYFTIATTTGGDMIDFTPPSsgnysnlVVISYSDAYQ---------------------------------------------------------------------------------------------------------------------------------------------------------------------------------------
>UniRef100_A0A101E1E9	105	0.268	2.106E-20	12	119	302	2	106	200
------------FLKNEKGFTGLEAAIVLIAFVTVAAVFSYVLLGAGFFATQKGQETVHTGVKQATSSMELVGSIVAKGSTTNN-NITEVTFTLQLAAGGQPIDL--NKTVITVLVPKDG--------------------------------------------------------------------------------------------------------------------------------------------------------------------------------------
>UniRef100_A0A662VV53	105	0.292	2.106E-20	14	119	302	6	108	203
--------------KDEKGFTGLEAAIVLIAFVTVAAVFSYVLLGAGFFATQKGQETVHTGVKQATSSMELVGSIVATGNISAN-KIENVTFTIQLAAGGQSIDL--NKTVITVLVPSDG--------------------------------------------------------------------------------------------------------------------------------------------------------------------------------------
>UniRef100_A0A9E6D2I0	105	0.317	2.106E-20	16	118	302	15	118	205
----------------QRGITGLETAIVLIAFVVVSSVFAFATLSVGMFASDKSREVHMVGLENTRTSLELKGSIIGKANAFGVTGVlTELKFNVSQAAGGFEVDLTPGTLIIKYTDKRQ---------------------------------------------------------------------------------------------------------------------------------------------------------------------------------------
>UniRef100_A0A938HMD8	105	0.373	2.106E-20	12	109	302	11	109	206
------------RRTCQRGITGLETAIILIAFVVVASVFAFTVLSTGLFSSERGKETVLTALEETQSTLVARSSVVAFrGKVGSTQTVYKISFVVSNAAGGRAIDLTPPYT------------------------------------------------------------------------------------------------------------------------------------------------------------------------------------------------
>UniRef100_A0A1F8N8Q6	105	0.292	2.106E-20	6	108	302	0	103	213
------MYRKY--FKNEKGITGLETAIILIAFVVVAAVFAYTALSAGLFSTQKSQEAVYSGLKEAQSTLEIRGGVIAVAAsgqTGSSGNISQLKFVVGNVLGGEAIDFTEPY-------------------------------------------------------------------------------------------------------------------------------------------------------------------------------------------------
>UniRef100_A0A932FSI2	105	0.248	2.106E-20	6	120	302	0	132	217
------MFKKlaYSMHREEKGITGLETAIILIAFVVVASVFAYTALSAGLFSTQKSQEAIYSGLEETRSTLEMKGAIVAKAeTTGADGYLSQLTFTLANALGGEAIDFtvptsdvttglaasgSNNVVVVSYIDKDQRV-------------------------------------------------------------------------------------------------------------------------------------------------------------------------------------
>UniRef100_UPI001E2B000E	105	0.289	2.106E-20	9	121	302	0	109	219
---------MWNRLiKDEKGFTGLEAAIVLVAFVVVAAVFSYVMLGAGFYTTQKSQEVVHTGVTQASSSIAPSGDIIVKGAAA--SKASQITFYVTNTAGGTAVDLD--KTILTYTDDDDFVT------------------------------------------------------------------------------------------------------------------------------------------------------------------------------------
>UniRef100_A0A7C3MBA4	105	0.320	2.106E-20	14	112	302	5	110	219
--------------RNEKGFTGLEAAIVLIAFVVVAAVFSYVMLGAGFYTTQKSKQVVDTGVKQASSSLTLDGQYIYLNCsaeangqTGSNGNVGRIYFYVTQTAGGSPVDLNKTSIAIT---------------------------------------------------------------------------------------------------------------------------------------------------------------------------------------------
>UniRef100_A0A800K1L4	105	0.343	2.106E-20	12	109	302	9	110	237
------------RADSQRGITGLETAIILIAFVVVASVFAFTVLSTGIFSSERSKETVFTGLDEVRSSLEPRGSVIAykgrVGTSSSFDTIYKVVFSVSNAVQGESVILTPPYT------------------------------------------------------------------------------------------------------------------------------------------------------------------------------------------------
>UniRef100_A0A944VZY1	105	0.260	2.106E-20	16	118	302	10	132	239
----------------QRGITGLETAIVLIAFVVVSSVFAFTVLTTGIFSSERSKQTVFAGLDEVRSSLHPKGSVIAYkgALDGSTDTIYKVSFVVSSAVDGDQIDLTPPydvgsdgddpdivsgartKTVISYSDSDQ---------------------------------------------------------------------------------------------------------------------------------------------------------------------------------------
>UniRef100_A0A099SYK0	105	0.261	2.852E-20	11	121	302	3	110	186
-----------NFSKDDKAFTGLEAAIVLIAFVVVAAVFSYVMLGAGFYTTQKSQEVVHTGVQQASSSVAVAGDVVIRGHTTAGSA-TNVTFYVTNTAGGSPVDLS--KSMLTYTDSNDFVA------------------------------------------------------------------------------------------------------------------------------------------------------------------------------------
>UniRef100_A0A7C3LYT5	105	0.271	2.852E-20	13	115	302	8	114	192
-------------LRDEKGITALETAIILIAFVVVASVFAFTMLSAGMFSTERSKDSIYAGLAQVRGSLELKGGIIGTATiTGTSGTIDSLTFNLSLVAGGAPIDFTepPANTVlIEYRD------------------------------------------------------------------------------------------------------------------------------------------------------------------------------------------
>UniRef100_A0A2H5UXV4	105	0.296	2.852E-20	9	143	302	5	134	193
---------KAAKQRSKKALTGLETAIILIAFVIVASAFSFAVLNLGLFTTQKTGEVMQAGLEETLSSIETAGAVIAESD---GTDITKITIYIKSSVGKGEVDVRPGKMVISYRD--KAVFRENIYATNSTTGTLVTEITGDG--------------------------------------------------------------------------------------------------------------------------------------------------------------
>UniRef100_A0A832ZVE1	105	0.312	2.852E-20	8	132	302	5	126	197
--------KMLVRRRGKKGLTGLETAIILIAFVIVASAFAFAVLNLGMFTTQKSAEAMQAGLQESLSSIEVAGAVIARVDTTTN-KVANITIQIKSAVGKQPIDMSIGKLVIAYRDTE--VFLENIYTQDLQT-------------------------------------------------------------------------------------------------------------------------------------------------------------------------
>UniRef100_A0A7C3MBL7	105	0.254	2.852E-20	14	119	302	6	108	203
--------------RNEKGFTGLEAAIVLIAFVTVAAVFSYILLGAGFFATQKSQEVVHTGVKQATSSMEIVGSIVAIGNTTNN-NVTNVTFTLQLAAGGQPIDLS--KTLITVLVPADG--------------------------------------------------------------------------------------------------------------------------------------------------------------------------------------
>UniRef100_A0A497NKB9	105	0.333	2.852E-20	13	153	302	0	146	204
-------------MRSKRAIVGIEAAIILIAFVVIASALAYVAINMGFFASQKSKDTISRGISEATSALELDGVVIAKT---SGGKVKYIAFPVKLSVGRSEVDLGQNATVVSVYAPDDSFALLDIYQGvnqslsdptDLDTVINSLPSTASAIFVIYNDDND----------------------------------------------------------------------------------------------------------------------------------------------------
>UniRef100_A0A7C5LRG3	105	0.309	2.852E-20	12	116	302	13	125	205
------------RMQDESGITALETAIILIAFVVVAAVFAFTILSAGTVSTEKGKAAIFSGLEEVSSSLELRGSVLATDNvtgTVGTGKVKTIAFTVGNVAGGSALDLTdtsagNNKVVIDYRDP-----------------------------------------------------------------------------------------------------------------------------------------------------------------------------------------
>UniRef100_A0A351JYN9	105	0.296	2.852E-20	14	110	302	10	127	245
--------------QEERGITGLETAIILIAFVVVASVFAYTVLSAGIFAAERGKEAVHAGLEEARSTLHPRGGVVIFADQRHPTlpvpvnvdtdasgnltatdslAVTKISFTVASTLGGEPVDLTPPYTV-----------------------------------------------------------------------------------------------------------------------------------------------------------------------------------------------
>UniRef100_A0A7J2K9C2	104	0.320	3.862E-20	16	120	302	2	107	189
----------------RRGLTGLETAIILIAFVIVAAAFAFAVLNLGFSSTQKSGEVLKAGLEEATSSVELAGSVIAMgANTTNGVKVENFTIYIKTAVGERPVDMSEQTLVISYLDPYKAV-------------------------------------------------------------------------------------------------------------------------------------------------------------------------------------
>UniRef100_Q8TLH5	104	0.287	3.862E-20	14	117	302	6	111	190
--------------KDEKGFTGLEAAIVLVAFVVVAAVFSYVMLGAGFYTTQKSQEVVHTGVQQASSSVELSGDVIARGNttaaNPADYSIDSITLCLQLTSGGSSVDMD--KTLIVYSDPD----------------------------------------------------------------------------------------------------------------------------------------------------------------------------------------
>UniRef100_A0A7C2NEL1	104	0.254	3.862E-20	14	119	302	6	108	200
--------------RNEKGFTGLEAAIVLIAFVTVAAVFSYILLGAGFFATQKSQEVVHTGVKQATSSMEIVGSIVATGNTNG-QKIQNVTFTLQLAAGGQPIDL--NKTLITVLVPADG--------------------------------------------------------------------------------------------------------------------------------------------------------------------------------------
>UniRef100_A0A7C0XWJ7	104	0.331	3.862E-20	13	154	302	7	143	207
-------------KRARRGIVGIEAAIVLIAFVIVAAALAFVVLNMGFFTTQKSKEAIGSGLQEASSALEVDGSVIG---NTSDGKLVAVAIPLKTSTGKNPIDLT--KTIVKVRTSDKVVVLNNV---QILTDPSSnDPFTALGTNAAafLEYQGDD---------------------------------------------------------------------------------------------------------------------------------------------------
>UniRef100_A0A7J2UAB7	104	0.381	3.862E-20	13	130	302	3	117	210
-------------MKNRRGIVGVEAAIVLIAFIIIAAALSYVVINMGFYTTQKTKETMEAGLEESTTALQLDGVVTAKTNTTSP-QILYILIPVKLSSGKGAVDLGQKSVVVSVYLPN--ATLMNIYKDAV---------------------------------------------------------------------------------------------------------------------------------------------------------------------------
>UniRef100_A0A8T4XHX4	104	0.377	3.862E-20	10	129	302	3	118	210
----------YIFLKSKRGIVGIEAAIVLIAFVVIASALAYVVINMGFYSAQKAKETIDRGVGEATSSLQLDGTVIGKTNN--QSKIQYLVIPVKLAVGQSEVDLSNKTVTVSvfYKD----FTLANIYKGT----------------------------------------------------------------------------------------------------------------------------------------------------------------------------
>UniRef100_A0A3G1B224	104	0.333	3.862E-20	6	161	302	2	152	237
------LIRKGHR-QSHRGVIGVESAIVMIAFVIVAAALAFVVLNMGFSTTQKAKTTIASSLGEASSALEIAGKVTASGNTTS-AILEVVGVPLKIATGGESVNLAPGTAAVKYLS--NTVTYDNIYAGT-LTENSDGDDDVSGEWASLELATDDAADSDLY--------------------------------------------------------------------------------------------------------------------------------------------
>UniRef100_A0A1F8MR97	104	0.304	5.229E-20	14	134	302	9	133	176
--------------KNQQGITGIETAIILIAFVIVASVFAYVVLSAGLFSSQKAKEAIHSGLDEAQSTIEIKGNVYGRMEGGILT---TLYFTIATTTSGDMIDFtdtsstnSTNIVVISYSDAYQIIPTVNWTVEKLNTDT-----------------------------------------------------------------------------------------------------------------------------------------------------------------------
>UniRef100_Q12YY4	104	0.265	5.229E-20	6	118	302	0	107	186
------MFKKFFN--DDKAFTGLEAAIVLVAFVVVAAVFSYVMLGAGFYTTQKSQEVVHTGVAQASSSLEVSGDVIASGNITANT-IENVTVFVQLTAGGSPIDM--NRTIITYTDLNN---------------------------------------------------------------------------------------------------------------------------------------------------------------------------------------
>UniRef100_A0A9E4PTB6	104	0.302	5.229E-20	6	123	302	0	117	188
------MGRYTSLGEDQRGITGLETAIVLIAFVVVASVFAFAVLSTGLISSEKSKETVLGAVGEASATLNVRGAVVANVN-AALTGVDTIKFNLSNASQSyKAVEVSDKAMILTYVDEDQALNIA----------------------------------------------------------------------------------------------------------------------------------------------------------------------------------
>UniRef100_A0A934GXG7	104	0.286	5.229E-20	11	121	302	4	115	188
-----------NSRQNERGQSALETAIILIAFVVVASVFAFAILSSGSKSTEKGQSAINAGLEGVQSSMTVKGTVIA---EGTGTNVDDVVFTMALVAGGDPVDLTSTAgsnvVVIGYRDEAQLVN------------------------------------------------------------------------------------------------------------------------------------------------------------------------------------
>UniRef100_A0A9E5DD04	104	0.269	5.229E-20	14	117	302	4	105	193
--------------FNENAFTGLEAAIVLIAFIVVAAVFSYVILGAGFFTTQKSQEVVHTGVSQASSSIEIVGNVYGVNNTTTDGGLGFIKFAVANTAGGTPIDVTQ--MVVVYIDEN----------------------------------------------------------------------------------------------------------------------------------------------------------------------------------------
>UniRef100_A0A957F0Y3	104	0.267	5.229E-20	14	121	302	9	120	194
--------------KNEDGITALETAIILIAFIVVASVFAFTILSAGTFSTERGKEAVFAGLAEVQSSMEVKGSVIATAAVTGTTTaeLDSLIFTVGNVVGGEPLDLntTDPVMVVNYRDDSQFVN------------------------------------------------------------------------------------------------------------------------------------------------------------------------------------
>UniRef100_A0A9D7B2B3	104	0.266	5.229E-20	14	118	302	11	119	195
--------------RDESGITALETAIILIAFIVVASVFAFTILSAGTFSTERGKEAVYSGLGEVQSSMEVKGSLIATAAVSGTTAaeMDTLVFTVGNVVGGEPLDLntTTPVMVVNYVDSAQ---------------------------------------------------------------------------------------------------------------------------------------------------------------------------------------
>UniRef100_UPI0005B2E506	104	0.320	5.229E-20	12	114	302	2	105	202
------------RMNTEEGFTGLEAAIVLIAFVVVAAVFSYVVLGAGFFTTQKAQEVVYTSVDQASSSVEILGQVYGYGNETGappYTKVDRIQFKVGLTAGGSPVDFS--MTTLTFS-------------------------------------------------------------------------------------------------------------------------------------------------------------------------------------------
>UniRef100_A0A842MTZ2	104	0.327	5.229E-20	14	135	302	5	122	220
--------------RSRKAIVGVEAAIVLIAFIIVAAALSYVVINMGFYTTQKTKEAMQSGLEESLCALQLDGSISAKTNN--DSYIEWIILPVKLSAGRGEIDLKNGTLVVSVYLPN--ATLLDIYNGVYLNATP----------------------------------------------------------------------------------------------------------------------------------------------------------------------
>UniRef100_A0A7V2P7I7	104	0.284	5.229E-20	14	120	302	9	131	224
--------------RNERGITGLETAIILIAFVVVASVFAYTVLSAGIFSSQKAKEAIYSGLDESTSSMEPRGGVtAYSGTVGATETVVKVSFTVTTALPGYAADLTPPYTasdtdltgsgmqnvcLVSYIDDSQLI-------------------------------------------------------------------------------------------------------------------------------------------------------------------------------------
>UniRef100_A0A850S8M6	104	0.371	5.229E-20	14	134	302	12	129	229
--------------RTRRGVVGIESAIVLIAFVIVAAALSFVVLNMGFSTTQKAKSTITSGLGEASSALEIAGQVTAKGNTTA-SKVDAYTIPVKIASGGSSIDVTASKTAVKYFS--KSVTYDNIFKGVLESTT-----------------------------------------------------------------------------------------------------------------------------------------------------------------------
>UniRef100_A0A7C5MKJ2	104	0.280	5.229E-20	13	118	302	93	206	280
-------------LRDEGGITALETAIILIAFVVVAAVFAFTVLSAGTTTTEKGKEAIYSGLQEVQSSLELRGSVMAISNTvgiSGTGKIGHLVFTVGNVAGGSAIDLTdtsagQNKVVIDYRDSKQ---------------------------------------------------------------------------------------------------------------------------------------------------------------------------------------
>UniRef100_A0A8T7F8U8	104	0.282	7.080E-20	9	121	302	0	113	185
---------MSKNMKNERGQSALETAIILIAFVVVASVFAFAILSSGSKSTEKGQSAINAGLEGVQSSMTVKGTVIA---EGTAGNVDDVVFTLALVSGGDPVDLTatagNNTVVIGYRDEAQLVN------------------------------------------------------------------------------------------------------------------------------------------------------------------------------------
>UniRef100_A0A2E0ZNK2	104	0.261	7.080E-20	15	121	302	7	117	191
---------------NESGITALETAIILIAFIVVASVFAFTILSAGTFSTERGKEAVYAGLGEVQSSMEVKGSIIATAAVTGTTtaTMDTLVFTVGNVVGGEPLDLntTNPVMTMNYVDETQFVN------------------------------------------------------------------------------------------------------------------------------------------------------------------------------------
>UniRef100_A0A0F8F6J3	104	0.307	7.080E-20	9	121	302	0	109	194
---------MWNRLiKDEKGFTGLEAAIVLVAFVVVAAVFSYVMLGAGFYTTQKSQEVVHTGVAQASSSLSPSGDVI--VEGVADGEVGNITFYIANTAGGSSVDL--NKTILTYVDIDDFVT------------------------------------------------------------------------------------------------------------------------------------------------------------------------------------
>UniRef100_UPI001E64660B	104	0.292	7.080E-20	14	119	302	7	109	197
--------------KDMKGFTGLEAAIVLIAFVTVAAVFSYVLLGAGFFATQKGQETVHTGVKQATSSMELVGSVVATGNTTQN-KLTSVTFTLQLAAGGQPIDL--NKTVITVLVPADG--------------------------------------------------------------------------------------------------------------------------------------------------------------------------------------
>UniRef100_A0A7V3W8T8	104	0.315	7.080E-20	16	107	302	13	102	215
----------------QKGITGLETAIILIAFVVVAAVFAYTVLSAGLFSSQKSQEAVYSGMKEAQSTLELVGSVIAF--EGNTDKVSYIKLTVANALQGEPINFTPP--------------------------------------------------------------------------------------------------------------------------------------------------------------------------------------------------
>UniRef100_A0A957AWE7	103	0.256	9.584E-20	14	118	302	11	119	195
--------------RDESGITALETAIILIAFIVVASVFAFTILSAGTFSTERGKEAVYSGLGEVQSSMEVKGSLIATAGVTGTTTaeMDTLVFTLGNVVGGEPLDLntTEPVMVVNYVDASQ---------------------------------------------------------------------------------------------------------------------------------------------------------------------------------------
>UniRef100_A0A0F8CZG7	103	0.284	9.584E-20	9	130	302	0	116	196
---------MWNRLiKNEKGFTGLEAAIVLVAFVVVAAVFSYVMLGAGFYTTQKSQEVVHTSVQQASSSLAPSGDIIVLAEAGN--VVENITFYVTNTAGGSTVDL--NKTLISFSDKNDFVTKD--YNKTV---------------------------------------------------------------------------------------------------------------------------------------------------------------------------
>UniRef100_A0A1F8R5V3	103	0.333	9.584E-20	14	120	302	9	119	199
--------------KRQKGITGIETAIILIAFVIVASVFAYVVLSAGLFSTQKAKEAIHAGLEEARSTIEVKGNMYGKMESSILT---EVYFTLATTTGGDMIDFTDTSsanssnlVVISYSDAYQMI-------------------------------------------------------------------------------------------------------------------------------------------------------------------------------------
>UniRef100_A0A1F8N8R2	103	0.333	9.584E-20	13	118	302	8	118	201
-------------LEKQGGITGIETAIILIAFVIVASVFAYVVLSAGLFSTQKAKEAIHAGLEEAKSTIEVKGNIYGRM---ENSTLQEVYFTLATTTGGDTIDFTPPSgtanytnlVVISYTDQYQ---------------------------------------------------------------------------------------------------------------------------------------------------------------------------------------
>UniRef100_UPI0005B2D9E7	103	0.289	9.584E-20	13	119	302	4	107	205
-------------LKDNRGFTGLEAAIVLIAFVTVAAVFSYVLLSAGFFTTQKSQEVVHTGVKQATSSIELVGSIVATGNTTSDNIANT-TFTIQLAAGGNPINL--NDTVITVLAPQDG--------------------------------------------------------------------------------------------------------------------------------------------------------------------------------------
>UniRef100_A0A7C0Z223	103	0.373	9.584E-20	13	135	302	3	121	206
-------------LKSRRGMVGIEAAIILIAFIVTAAALSYVVINMGFFATQKTKEAINKGLGESTSALQLDGVVTAKTNASG--AIEYIIFPVKLSVGGSEVDLNNDSIVVSIYLPD--AELLDIYAGPSSLDDP----------------------------------------------------------------------------------------------------------------------------------------------------------------------
>UniRef100_A0A933TKE6	103	0.286	9.584E-20	16	133	302	25	142	208
----------------EQGITGLETAIILIAFVVVAAVFAFVVLSTGLFSSERGKEAVYAGLAKTRGTMTLTGGVIASSD---GTRITQVTFSLTLAAGGDSVNLnaadPTNRTVISYIDKD-VIDPDIEYSVQPITG------------------------------------------------------------------------------------------------------------------------------------------------------------------------
>UniRef100_A0A520KFF2	103	0.355	9.584E-20	8	128	302	1	118	212
--------KSHNTSKSRKGTIGVETAIIMIAFVVVASVVAYVIINMGFFSAQKTKETIWRGVESASTSLELDGSIIGRADSNGN-YIEFLIVPIRLSVGRTAVDLSNNSVVVSVIGSN--FTITNLYKG-----------------------------------------------------------------------------------------------------------------------------------------------------------------------------
>UniRef100_A0A3A0BZ87	103	0.256	9.584E-20	14	122	302	45	157	231
--------------REEEGITALETAIILIAFVVVASVFAFTMLSAGTFSTERGKEAIYAGLAEVRSSMEIKGSVLAlASSTGTTGTVNSLVVTVGSAMGGEPIDLTTGanaKVLVEYRDATQRVAI-----------------------------------------------------------------------------------------------------------------------------------------------------------------------------------
>UniRef100_A0A9D2X5T4	103	0.333	9.584E-20	16	166	302	11	159	239
----------------HRGVIGVESAIVMIAFVIVAAALAFVVLNMGFSTTQKAKTTIISSLGEASSSLEVAGKVIG-SGHITDAKLNVTAVPLKIASGGESVNLAPGTASVKYLS--NSITYDDIYQdtLTVNTDGDGDP-NDNGEWYQLREAVDDAATAGYCTNDPY---------------------------------------------------------------------------------------------------------------------------------------
>UniRef100_A0A7V3SCU0	103	0.269	9.584E-20	8	110	302	6	129	256
--------KKVNH--GQKGITGLETAIILIAFVVVAAVFAYTVLSAGLFSTQKSQEVVYSGLEQTQSTLELKGGVIAYGSSGTGTGVDtidrsdgstdlssynnygpkfvtRISFTVAGVLGGEPIDLSAPYTV-----------------------------------------------------------------------------------------------------------------------------------------------------------------------------------------------
>UniRef100_A0A9E4WPL5	103	0.310	1.297E-19	8	109	302	5	106	112
--------RRLNRsARSEQGITGLETAIILIAFVVVATIFAFVVLTTGVFSAERGKETVYAGLEKARGSMEIRGGIV-VTATGTTLTVEDIQFAVATTAGGEPVPLNPNGT------------------------------------------------------------------------------------------------------------------------------------------------------------------------------------------------
>UniRef100_A0A0E3P6F9	103	0.287	1.297E-19	14	117	302	6	111	190
--------------KDEKGFTGLEAAIVLVAFVVVAAVFSYVMLGAGFYTTQKSQEVVHTGVQQASSSVELSGDVIARGNTtaasPANYSIDSVTLCLQLTSGGSSVDMD--KTLIVYSDPD----------------------------------------------------------------------------------------------------------------------------------------------------------------------------------------
>UniRef100_A0A1F8P753	103	0.303	1.297E-19	6	120	302	0	118	193
------MWKKFVKRlqNRQEGITGLETAIILIAFVIVASVFSYVVLSAGLFSSQKTKEAVNGGLQSTMSTLEIKGNVVAKMEAG---VVTHIYFSVGIPAAGSPVDFNPTAentslMVISYTDADNLV-------------------------------------------------------------------------------------------------------------------------------------------------------------------------------------
>UniRef100_A0A1B8X2B7	103	0.296	1.297E-19	14	121	302	6	110	199
--------------KNDKAFTGLEAAIVLIAFVVVAAVFSYVMLGAGFYTTQKSQEVVHTGVQQASSSLISSGETIVASDSDGDNASE-VYFYLANTAGGSSVDL--NKTLITYTDSDDFVT------------------------------------------------------------------------------------------------------------------------------------------------------------------------------------
>UniRef100_A0A7V2KT01	103	0.268	1.297E-19	14	120	302	9	130	204
--------------RGEKGITGLETAIILIAFVVVASVFAYTVLSAGIFSSQKGKEAIYSGLEEARASVTLKGSVVA-EDTDSDDDIDQLVFVVATALEGEAIDFTiPTDTtpadgiaddgssnvcVISYSDQTQRV-------------------------------------------------------------------------------------------------------------------------------------------------------------------------------------
>UniRef100_D2RE96	103	0.263	1.297E-19	0	130	302	0	125	210
MGGWRL-------RKDRKGFTGLEAAIVLIAFVTVAAIFSYVMLGAGFYTAQKGKQSVDTGVKQASSALEMDGQYIYlvAEETGSDGNVSEIFFYVTLTAGGTPVDLNKTVLAIRWKDYYYQIPYNESTSLAP---------------------------------------------------------------------------------------------------------------------------------------------------------------------------
>UniRef100_A0A1M4MK08	103	0.262	1.297E-19	14	116	302	5	104	211
--------------KDDNAFTGLEAAIVLIAFIVVAAVFSYVILGAGFFTTQKSQEVVHTGVQQASSSMEVIGNVYGISTTGGE-NLQYIKFTIGNTAGGTALDVS--KMVVTYTDP-----------------------------------------------------------------------------------------------------------------------------------------------------------------------------------------
>UniRef100_A0A117MET0	103	0.259	1.297E-19	13	116	302	3	104	211
-------------MRNDNAFTGLEAAIVLIAFVVVAAVFSYVVLGAGFFTTQKSQEVVHTGTDQASSSMEVMGNVYGIATTAGAANLAYVKFTVGNTAGGTALDVT--KMVVSYADE-----------------------------------------------------------------------------------------------------------------------------------------------------------------------------------------
>UniRef100_A0A151BCF4	103	0.368	1.297E-19	14	137	302	7	127	211
--------------RSRRGTIGVETAIVMIAFVVVASAVAYVIINMGFYAAQKSKETIGRGVDSASSSLELDGSVVGKVDSTG-SYIEYLIIPVRLSVGKSQVDLDGNATMVSvYSD---GFTLPDIYQGVDLTFDEST--------------------------------------------------------------------------------------------------------------------------------------------------------------------
>UniRef100_A0A920PWB5	103	0.296	1.297E-19	14	141	302	14	139	214
--------------RDRSGITGLETAIVLIAFVVVAAVFAFTVLTTGLFTSEKAKETALAGVATTSSSMTIKGNIIAQASTGATPVVEVIRVKLATATGVEQVLFDPEQILVTYLDENNVEQLA--YPGTTGVITNAASVTA----------------------------------------------------------------------------------------------------------------------------------------------------------------
>UniRef100_A0A3R7AQ00	103	0.392	1.297E-19	0	128	302	7	124	225
MNKCRGIFK------DKRGIVGIEAAIVLIAFVVIAAALACVVINMGFYSTQKVKDTINRGVNEASSSLQLDGQVIGKTND--TRHLTIIVFPVKVSVGRSEVDLNANTTVVS----VEGrICLLDIYKG-----------------------------------------------------------------------------------------------------------------------------------------------------------------------------
>UniRef100_A0A8T6PJ36	102	0.276	1.756E-19	14	121	302	6	116	187
--------------QDESGQTALETAIILIAFVVVASVFAFTILSAGSESTEKGEEAIYSGLEGVQSSMAVKGSTIAQDTEP-DGNVNSVVFTVALVSGGDPVDVTdtsgNNKVVIGYRDDTQFIN------------------------------------------------------------------------------------------------------------------------------------------------------------------------------------
>UniRef100_A0A2H5YIZ7	102	0.354	1.756E-19	0	117	302	0	121	197
MANLRRVWRK--LARGQRGITGLETAIILIAFVIVASVFAFVTLSTGLFSAERSKETIFSGLAKAQSNLELHGSVVltGVVLTGSDATDGSLTFQLALAAGGSPISLDPAATnsrvVMNFTDAN----------------------------------------------------------------------------------------------------------------------------------------------------------------------------------------
>UniRef100_UPI0005B2A08B	102	0.333	1.756E-19	14	111	302	7	111	209
--------------KDERGFTGLEAAIVLVAFVVVAAVFSYVMLGAGFFTTQKSKQVVDTGVKQASSSLTLDGQYIYlnctsdaKGTTGSNGKVGEIYFYITQTAGGVSVDLNKTSLAI----------------------------------------------------------------------------------------------------------------------------------------------------------------------------------------------
>UniRef100_I0A1Q5	102	0.416	1.756E-19	16	147	302	3	129	224
----------------KRGIVGIEAAIVLIAFVIVAAALAFVALNMGLFTTQKAKETISQGLGEASTALEVDGYVVGISN---GTTVNTVSIPIRTSAGVSSVDLAPSRTSIDAIVGNQS--FENIYKAIFYVYPNGTLAYANNGTLT----------------------------------------------------------------------------------------------------------------------------------------------------------
>UniRef100_A0A2R4ZP39	102	0.350	1.756E-19	8	126	302	7	124	226
--------RKTYRLSKKvKAVVGIESAIVLIAFVVVAAALAFVVLNMGFFTTQRSKETIGSGLAQASSSLELDGTVISRVNISSK-KVDCLIIPIRLSAGQKPVDLTPSKTNIAFWVLGE-YGYANIY-------------------------------------------------------------------------------------------------------------------------------------------------------------------------------
>UniRef100_A0A9E4XAI7	102	0.311	1.756E-19	16	123	302	14	121	368
----------------EEGITGLETAIVLIAFVVVASVFAFAVLSTGLLSAEKSKATALGGLAEAGSTMFVKGAVVGKGN-AGRTRIDTLTFQVTVGSQANAgVDLSTSNLSLRYTSAVESVNLD----------------------------------------------------------------------------------------------------------------------------------------------------------------------------------
>UniRef100_X0UU82	102	0.299	2.377E-19	14	116	302	12	118	173
--------------RDERGITGLETAIILIAFVIVATVFAFVVLTTGVFSSERGKETVFAGLQKARGTMELRGGVVVSATGSPADTVDDIVLTFGNAAAGDPIPLDPDatenTTIIAYRDD-----------------------------------------------------------------------------------------------------------------------------------------------------------------------------------------
>UniRef100_A0A9E4WP13	102	0.317	2.377E-19	14	116	302	12	117	197
--------------RNEQGITGLETAIILIAFVVVATIFAFVVLTTGVFSSERAKETVFAGLEKARGSMEIRGGIV-VTATGATLAVNEIQFAVATTAGGESVPLNPtaasNRTVLAYRDD-----------------------------------------------------------------------------------------------------------------------------------------------------------------------------------------
>UniRef100_A0A0F8MKI8	102	0.282	2.377E-19	14	112	302	6	103	198
--------------KDEKGFTGLEAAIVLVAFVVVAAVFSYVMLGAGFYTTQKSQEVVHTGVQQASSSVELSGDVVAKS-DDGNTEIDTVTLFLQLTSGGSPVDMAKTLIVVS---------------------------------------------------------------------------------------------------------------------------------------------------------------------------------------------
>UniRef100_A0A7C5RR52	102	0.345	2.377E-19	4	109	302	2	107	199
----KSIGRIFKRLiREEKGVTGLETAIILIAFVIVASVFAFVVLSTGLFSAERGKETVFAGLQKAQANLELHGSVV-VTASGNPLAPDNMVFSLGLAAGGRPVNLDPAAT------------------------------------------------------------------------------------------------------------------------------------------------------------------------------------------------
>UniRef100_UPI000B354B33	102	0.311	2.377E-19	14	112	302	9	114	207
--------------RDEKGFTGLEAAIVLIAFVVVAAVFSYVMLGAGFYTTQKSKKVVDTGVKQASSSLTLDGQYIYldctsaaKGQTGSSGKVGQVYFYVTQTAGGSPVDLNMTSIAIT---------------------------------------------------------------------------------------------------------------------------------------------------------------------------------------------
>UniRef100_O29207	102	0.294	2.377E-19	14	135	302	9	135	207
--------------RDEKGFTGLEAAIVLIAFVVVAAVFSYVMLGAGFYTTQKSKKVVDTGVKQASSSLTLDGQYIYLNCtsaangqTGSSGKVGQVYFYVTQTAGGSPVDL--NMTSIAITTDTGFKQLFFNDSCTPGTDCP----------------------------------------------------------------------------------------------------------------------------------------------------------------------
>UniRef100_A0A7C3P2H6	102	0.322	2.377E-19	4	115	302	11	129	208
----RNLIRKANR--DERGVTGLETAIILIAFVVVATVFAFIVLTTGIFSAERGKETVFAGLQKARGTMEVRGGVVVNATTitagpPEVATAGTIQFSVATTAGGEPVPLDPtstsNRTVIAYRD------------------------------------------------------------------------------------------------------------------------------------------------------------------------------------------
>UniRef100_A0A101E0X5	102	0.280	2.377E-19	14	138	302	9	139	212
--------------RDEKGFTGLEAAIVLIAFVVVAAVFSYVMLGAGFYTTQKSKKVVDTGVKQASSSLTLDGQYIYLDCtsgkggsTGSNGNAGEVYFYVTQTAGGSPVDLNKTSIAIT-TDQGYKQLFYNETACTPGTGGSNCP-------------------------------------------------------------------------------------------------------------------------------------------------------------------
>UniRef100_A0A8T4ZXT7	102	0.354	2.377E-19	14	137	302	7	127	214
--------------KNKKGIVGVEAAIVLIAFLIIAAALSYVVINMGFYTTQKTKETMQTGLEESLTALQLDGVVTARTNDSSN-HILYILVPVKLSAGRGAVDLSSSSVVVSVYLPN--ATLMNIYKGANPKTTNVT--------------------------------------------------------------------------------------------------------------------------------------------------------------------
>UniRef100_A0A7C4NHR6	102	0.376	2.377E-19	14	130	302	12	125	218
--------------KNRKGIVGVEAAIVLIAFIIIAAALSYVVINMGFYTTQKTKETMEAGLEESTTALQLDGVVTAKTNDTSP-HILYILVPVKLSSGKGAVDLGENSVVVSVYLPR--ATLMNIYKGAV---------------------------------------------------------------------------------------------------------------------------------------------------------------------------
>UniRef100_A0A7C5KC81	102	0.341	2.377E-19	15	131	302	7	119	221
---------------NKRAIVGVEAAIVLIAFIIIAAALAYVVINMGFYTTQKTKEVMQSGLEESISALQLDGSISAKTNDNG--QIEWLIIPVKLSAGKGEIDLKNGTLAVSIYLPN--ATLLNIYNGPVL--------------------------------------------------------------------------------------------------------------------------------------------------------------------------
>UniRef100_A0A9E4XM66	102	0.350	2.377E-19	14	109	302	18	114	248
--------------RKQKGITGLETAIVLIAFVVVASVFAFTIVSAGVFSSEANKQTIHAGLSETRTGLRQHGSAFAFAGYEGTTqAVFKIVFIVSNSLAGEPVDLTPPYT------------------------------------------------------------------------------------------------------------------------------------------------------------------------------------------------
>UniRef100_A0A7Z9IRE8	102	0.360	3.217E-19	8	118	302	6	115	210
--------QMQNLYSDRKGITGLETAIILIAFIVVAAVFAFTVMTTGLFSSEKAKTTAQAGIAEASSTFAPKGAVIAAANGAGN-AVETITFQITTASGSTGTSIAKAKIALIYSDDNQ---------------------------------------------------------------------------------------------------------------------------------------------------------------------------------------
>UniRef100_UPI0019257B6D	102	0.314	3.217E-19	15	112	302	10	114	212
---------------DEKGFTGLEAAIVLIAFVVVAAVFSYVMLGAGFYTTQKSKKVVDTGVKQASSSLTLDGQYIYLDCtsakggsTGSNGQVGEVYFYVTQTAGGSPVDLNKTSIAIT---------------------------------------------------------------------------------------------------------------------------------------------------------------------------------------------
>UniRef100_K0IDX2	102	0.353	3.217E-19	9	141	302	3	132	228
---------KGKFRRSRRGVIGIESAIVLIAFVIVAAALSFVVLNMGFSTTQKAKQTIGQGLDTSSSVLEVGGSVSGHLNSTA-GALDIVTIPLKVASGSKSVDLQESLTAVRYF--TRTLNYDNIYNGTLSSTTYGSVSDA----------------------------------------------------------------------------------------------------------------------------------------------------------------
>UniRef100_A0A812EV08	102	0.322	3.217E-19	13	166	302	5	156	235
-------------MRNRRGVAGLEAAIVIVVLVIVAAALAFVVLNMGFSTTQKAKTTIVASLGEASSSLEVSGMVVGSGDV-STGELEVVGIPIKIATGGESVNLSPTTAAVKYLS--NTVTYDNIYAGTLTDDGDGNSDSGtAGEWLSLAAATDDAFDAGFIDADPF---------------------------------------------------------------------------------------------------------------------------------------
>UniRef100_A0A7C4NFX3	101	0.358	4.353E-19	14	133	302	7	122	172
--------------KNKRAIVGVEAAIVLIAFIIIAAALSYVVINMGFYTTQKTKETMQTGLEESTTALQLDGVVIGK--TDSNGEIQFLIIPVKLSTGKSAIDLNTSAVVVSVYLPSN--TLLNIYKGANKTD------------------------------------------------------------------------------------------------------------------------------------------------------------------------
>UniRef100_A0A063ZE50	101	0.266	4.353E-19	12	116	302	2	103	183
------------RQFNDNAFTGLEAAIVLIAFIVVAAVFSYVVLGAGFFTTQKSQEVVHTGVQQASSSMEIVGYVYGTGN-AGKTALSNITFVVGNTAGGTALDVEQ--MIVTYVDE-----------------------------------------------------------------------------------------------------------------------------------------------------------------------------------------
>UniRef100_A0A2V3JM81	101	0.266	4.353E-19	8	112	302	1	109	187
--------RLFNNklLKDERAFTGLEAAIVLTAFVVVAAVFSYVVLGAGFFTSEKSKEVIHTGVDQATSSAEVVGDIVGINDTTLDGvcDIDYINFTIELTAGNNPLDLSQATIAYT---------------------------------------------------------------------------------------------------------------------------------------------------------------------------------------------
>UniRef100_UPI00227B8760	101	0.311	4.353E-19	13	121	302	4	111	192
-------------MNRDEGFTGLEAAIVLIAFVVVAAVFSYVVLGAGFFTTQKSQEVVYTSVEMASSNLEVIGDVYGLAADTA-TGVDTIRFTVGLSAGGSPVDFSTVQMVFATEDTVEILN------------------------------------------------------------------------------------------------------------------------------------------------------------------------------------
>UniRef100_UPI0006CFEAF8	101	0.293	4.353E-19	9	124	302	0	113	192
---------MSKLMRNEDAFTGLEAAIVLIAFIVVAAVFSYVVLGAGFFTTQKSQEVVHTGVAQASSNMEVSGPVVIAGNDTNKVA--NITFYLQLAAGGSPIDMNKTTYVVSTKTNQQTYTSSN---------------------------------------------------------------------------------------------------------------------------------------------------------------------------------
>UniRef100_A0A7L4PU21	101	0.264	4.353E-19	13	118	302	4	106	198
-------------MNKDEAFTGLEAAIVLIAFVVVAAVFSYVVLGAGFFTTQKSQEVVYTGVSQASSSMEILGDVYGI-DEDNDDAIEDIQFTVGLSAGGSSIDFT--KVVITWSTATE---------------------------------------------------------------------------------------------------------------------------------------------------------------------------------------
>UniRef100_A0A3R9EPZ6	101	0.307	4.353E-19	14	117	302	6	106	199
--------------KNDKAFTGLEAAIVLIAFVVVAAVFSYVMLGAGFYTTQKSQEVVHTGVQQASSSLVSSGDVI-VRASTSDGNASEIYFYLANTAGGSDVDL--NKTLITYTDTD----------------------------------------------------------------------------------------------------------------------------------------------------------------------------------------
>UniRef100_A0A662PPA2	101	0.309	4.353E-19	8	116	302	2	111	202
--------RSDTRKTRRLGLTGLETAIILIAFVIVAAAFAFAVLNLGFASTQKSGEVLKAGLEEATSSIEPAGSVIAGGGLSGDTyYVKNVSIYVKTAVGKRPVDMSNDTLTISYLDP-----------------------------------------------------------------------------------------------------------------------------------------------------------------------------------------
>UniRef100_J1AQE5	101	0.279	4.353E-19	14	147	302	5	139	204
--------------KSDEAFTGLEAAIVLIAFVVVAAVFSYVMLGAGFFTSQKSQEVVHTSVDQASSSLEVRGDVYGmdngnmtkaKDNVEANQKIDTLQFNVALTSGGSPVDI--NKTVLTYMTADEVVVL----NRTLADKTHATL--GIGNWTV----------------------------------------------------------------------------------------------------------------------------------------------------------
>UniRef100_A0A842SSJ4	101	0.304	4.353E-19	14	118	302	26	129	220
--------------KDRRGMTGLETAIILVAFVITAAAFAFVVLNMGFLTAQKSQTVISAGMQEASSSLQADGDIIGIMDTTNK-NMTSCEFYIRLSQGKEPVDINESKLIVTYANPYQ---------------------------------------------------------------------------------------------------------------------------------------------------------------------------------------
>UniRef100_A0A7C2Z2B5	101	0.409	4.353E-19	16	147	302	3	129	224
----------------KRGIVGIEAAIVLIAFVIVAAALAFVALNMGLFTTQKAKETISQGLGEASTALEVDGYVVGISD---GTTVNTVSIPIRTSAGVSSVDLAPSRTSIDAIVGNQS--FENIYKVIFYVYPNGTLAYANNGTLT----------------------------------------------------------------------------------------------------------------------------------------------------------
>UniRef100_A0A7J2V0I7	101	0.316	4.353E-19	8	126	302	7	124	226
--------RKTHRLPKKvKAVVGIESAIVLIAFVVVAAALAFVVLNMGFFTTQRSKETIGSGLAQASSSLELDGTVVARVDI-SKSIVDCVIIPIRLSAGQKPVDLTPTKTNIAIWVLGR-YGYANIY-------------------------------------------------------------------------------------------------------------------------------------------------------------------------------
>UniRef100_A0A7C5NZZ1	101	0.338	4.353E-19	14	134	302	9	125	227
--------------KNRKGVVGIEAAIVLIAFIIVAAALSYVVVNMGLFITQKTKDTMQEGVDESQSALQLDGVIVGKTN--GQRQVEWIILPVKLSVGKAALDLKKEALVVSVYLPN--ATLLNIYNGVYLNAT-----------------------------------------------------------------------------------------------------------------------------------------------------------------------
>UniRef100_A0A2K2V7V8	101	0.430	4.353E-19	8	130	302	2	119	233
--------RKRSNERKKRGIVGIEAAIVLIAFVIVAAALAFVALNMGLFTTQKSKEVIGKGLGEASTALEVDGSVLGISNS---THIVEVSVPIKTSAGVSAVDLAPSRVTIGVI--VGGTSFENIYKGIL---------------------------------------------------------------------------------------------------------------------------------------------------------------------------
>UniRef100_UPI0020B1587F	101	0.301	5.890E-19	13	105	302	0	91	188
-------------MNKEEGFTGLEAAIVLIAFVVVAAVFSYVVLGAGFFTTQKSQEVVYTSVDMASSSMEIIGDVYGL-NDTAGTSLDTIRFTLGLAAGGSPVDFS----------------------------------------------------------------------------------------------------------------------------------------------------------------------------------------------------
>UniRef100_A0A9E5DDU1	101	0.273	5.890E-19	9	114	302	0	100	190
---------MSKLMRNEDAFTGLEAAIVLIAFIVVAAVFSYVVLGAGFFTTQKSQEVVHTGVAQASSNMEVSGPVILETNDTA-GKVYNVSFYLQLAAGGAPVD----MKKVTYT-------------------------------------------------------------------------------------------------------------------------------------------------------------------------------------------
>UniRef100_A0A916CRX4	101	0.260	5.890E-19	9	148	302	3	127	191
---------KFNRMlKDESGITALETAIILIAFVVVAAIFAFTVLSTGTFLTERSKEAAYAGLQEVRGSMELKGSVVL------ETSGSQVVFNLATVAGGSSVDLS--KVKMTYRDST-----AN----TDLTYDPATSSGAgSGKWVVT---------------------------------------------------------------------------------------------------------------------------------------------------------
>UniRef100_A0A0W8FE69	101	0.298	5.890E-19	12	115	302	3	103	191
------------NKRNDDGFTGLEAAIVLIAFVVVAAVFSYVVLGAGFFTTQKSQEVVHTGVAQASSNIEVSGPVIV---GAGNGTVENITFYLQLAAGGAAVDMDKVTYAVSTSD------------------------------------------------------------------------------------------------------------------------------------------------------------------------------------------
>UniRef100_A0A1V4ZMV8	101	0.301	5.890E-19	14	116	302	3	106	198
--------------KNDSAFTGLEAAIVLIAFVVVAAVFSYVVLGAGFFTTQKSQETVYKGVEQATSNIQMIGQVYGMSNASSNSSlqgIERIKFTLGLAPGAPSVDLT--KLVVVYSNE-----------------------------------------------------------------------------------------------------------------------------------------------------------------------------------------
>UniRef100_A0A7V2W3D2	101	0.336	5.890E-19	15	118	302	10	116	198
---------------NQKGITGIETAIILIAFVIVASVFAYVVLSAGLFSTQKAKEAIHAGLEEAQCTIEVKGNIYGRMTGGIL---QEVYFTVGTTTGGDSIDFTDTSgnntnlVVISYSDAHQ---------------------------------------------------------------------------------------------------------------------------------------------------------------------------------------
>UniRef100_A0A3N5XU11	101	0.344	5.890E-19	13	105	302	12	102	204
-------------LRNEKGMTGLETAIILIAFVTVASVFSYAVLSAGLFSAEQGKETIYAGLQEASSNLKVNGSIIAK--STDDTNVSTVIFTLSTTPSGQPIDMT----------------------------------------------------------------------------------------------------------------------------------------------------------------------------------------------------
>UniRef100_A0A7C4JFX5	101	0.336	5.890E-19	13	134	302	5	122	224
-------------LRSKRAVVGIEAAIVLIAFIIVAAALSYVVVNMGLFITQKTKETMQGGVDESQSALQLDGVVVGKTNN--QRQVEWIILPVKLSVGKAALDLKKEAIVVSVYLPN--ATLLNIYNGVYMNGT-----------------------------------------------------------------------------------------------------------------------------------------------------------------------
>UniRef100_A0A497GJ41	101	0.338	5.890E-19	13	127	302	14	132	235
-------------KRDRAALTGIETAIILIAFVIVAAAFAFVVLNMGFYTSQRSKTVIQSGLGEASSAIELDGSVVaygepGDGNVPsSRQNITGLVIYIKLSSGRYPVELNEGKLVISY--ANARISFDNLYN------------------------------------------------------------------------------------------------------------------------------------------------------------------------------
>UniRef100_A3CU46	100	0.292	7.969E-19	13	125	302	4	113	189
-------------MRNEDAFTGLEAAIVLIAFIVVAAVFSYVVLGAGFFTTQKSQEVVHTGVAQASSNMEVSGPVVIQA---SSSEVDTITFYLQLAAGGSPIDMQKVTYVVSTKDDLETFTYADI--------------------------------------------------------------------------------------------------------------------------------------------------------------------------------
>UniRef100_A0A7C4I2F5	100	0.294	7.969E-19	9	126	302	3	116	192
---------KTKRMKKQnKGLTGLETAIILIAFVIVASAFSFAVLNLGLFTTQKTGEVMQAGLEETLSSIETAGAVVAKSSNGS---ITEIVIYIKSSVGKGEVDVRSGKLVITYRD--KAIFRENIY-------------------------------------------------------------------------------------------------------------------------------------------------------------------------------
>UniRef100_Q9YAN8	100	0.410	7.969E-19	13	112	302	0	96	203
-------------MRRRRGIVGIEAAIVLIAFVIVAAALAFVALNMGLFTTQKSKEVMQRGLEEATSALEVDGSVIANVTSGS---VDAIAIPIKVSPGREGVDMSVDKTTVR---------------------------------------------------------------------------------------------------------------------------------------------------------------------------------------------
>UniRef100_A0A2D9ZSR4	100	0.351	7.969E-19	8	118	302	6	115	210
--------QMQNLYSDRKGITGLETAIILIAFIVVAAVFAFTVMTTGLFSSEKAKTTAQAGIAEASSTFAPKGAVIASANGAGN-AVETITFQITTASGSTGTSIARAKIALIYSDDNQ---------------------------------------------------------------------------------------------------------------------------------------------------------------------------------------
>UniRef100_A0A9D8BAS8	100	0.271	7.969E-19	6	107	302	1	101	214
------LNRYLNRMhTKQKGITGLETAIILIAFVVVAAVFAYTVLSAGLFSSQKSQEAVYSGMKEAQSTLQLVGSVIAF--EGNTDKVSYVKLTLANALEGEPINFTTP--------------------------------------------------------------------------------------------------------------------------------------------------------------------------------------------------
>UniRef100_A0A7C5K718	100	0.355	7.969E-19	14	134	302	12	128	217
--------------RNRRGIVGVEAAIVLIAFIIIAAALSYVVINMGFYTTQKTKETMQTGLEESTAALQLDGVVTGK--TDGNKKIQYVIIPVKLSTGKTSIDLNKSAVVVSVYLPDD--TLLNIYNGVNSTET-----------------------------------------------------------------------------------------------------------------------------------------------------------------------
>UniRef100_A0A7J3I951	100	0.350	1.078E-18	13	126	302	9	118	188
-------------KKARRGIVGIEAAIVLIAFVVVAAALAFVALNMGFYTTQRSKEVMAAGLAQASSSLEVDGSVLAEVSSNKLT---CIAIPIRLSAGQKPVDLTPNKTQIALWVINKD-AFTNLY-------------------------------------------------------------------------------------------------------------------------------------------------------------------------------
>UniRef100_A0A1F8PEN9	100	0.301	1.078E-18	14	124	302	9	121	192
--------------QNQEGITGLETAIILIAFVIVASVFAYVVLSAGLFSSQKVKEAVNAGLSSTMSTIELKGDIVARMQAGE---VTQIYFNVGIPAAGYPVDFTPAtgnntHVVISYHDADTIIPSLN---------------------------------------------------------------------------------------------------------------------------------------------------------------------------------
>UniRef100_J1L391	100	0.264	1.078E-18	12	113	302	2	100	192
------------FMKHEEAFTGLEAAIVLIAFVVVAAVFSYVMLGAGFFTSQKSQEVVHTSVDQASSSLEIHGDVYGLDSDDGD-NVDLIDFTITLTAGGSPVDV--PKVAITF--------------------------------------------------------------------------------------------------------------------------------------------------------------------------------------------
>UniRef100_A0A0Q1AMG9	100	0.273	1.078E-18	13	118	302	4	106	198
-------------MNSEDAFTGLEAAIVLIAFVVVAAVFSYVVLGAGFFTTQKSQEVVYTGVAQASSSMEILGDVYGLKNATS-GDIDRIRFSVGLTAGGSAIDFS--RVTLTWSDADN---------------------------------------------------------------------------------------------------------------------------------------------------------------------------------------
>UniRef100_UPI001E516CCF	100	0.260	1.078E-18	14	113	302	9	105	204
--------------KNDAAFTGLEAAIVLIAFVVVAAVFSYVMLGAGFFTSQKSKEVVHTGVSQATSSVELAGDVIGIGDADG-GNCDYIKITLQLTAGNNPIDLS--KTVISY--------------------------------------------------------------------------------------------------------------------------------------------------------------------------------------------
>UniRef100_A0A7J3SK81	100	0.409	1.078E-18	14	144	302	8	134	232
--------------KKKRGIVGIEAAIVLIAFVIVAAALAFVALNMGLFTTQKSKEVIGKGLGEASTALEVDGSALGISNS---THIVEVSVPIKTSAGVSAVDLSPSRTSIGVI--VGGTSFENIYNNILyYNGTDQYLYYANGT-------------------------------------------------------------------------------------------------------------------------------------------------------------
>UniRef100_UPI000C1EE00B	100	0.346	1.078E-18	14	168	302	4	156	235
--------------RHRRGISGIEASILAITIVIVAAALAFVVLNMGFSTTQKAKTTISAGLGEASSTIQVDGTIFGSGHV-SAAKLNYTAVPIKIASGGDSVNLDDATAAVKYLS--NSISYDNIYAGTLTTTTQdNDDGTADGQWLSLEEASESAKDEGYISDDPFEA-------------------------------------------------------------------------------------------------------------------------------------
>UniRef100_A0A7C2N8H8	100	0.336	1.458E-18	14	104	302	10	107	109
--------------RDEKGFTGLEAAIVLIAFVVVAAVFSYVMLGAGFYTTQKSKQVVDTGVKQASSSLTLDGQYIYLdaaeehgGKTGSNGEVSVISFYVTQTAGGSPVDL-----------------------------------------------------------------------------------------------------------------------------------------------------------------------------------------------------
>UniRef100_A0A0F8SJ26	100	0.268	1.458E-18	14	127	302	6	125	187
--------------KDEKGFTGLEAAIVLVAFVVVAAVFSYVMLGAGFYTTQKSQEVVHTGVQQASSSVELSGDLIAKGNTTS-HEINNITMFLQLTSGGSSVDI--NKTLIVFSSPsvaptdlklNNGFTINNKFN------------------------------------------------------------------------------------------------------------------------------------------------------------------------------
>UniRef100_L0HET7	100	0.316	1.458E-18	14	114	302	5	100	192
--------------QNDEGFTGLEAAIVLIAFVVVAAVFSYVVLGAGFFTTQKAQETVHTGVAQATSAVELSGPVMVQANTDSNS-VKNITFYLQLAAGGNAVDI----TKIGYT-------------------------------------------------------------------------------------------------------------------------------------------------------------------------------------------
>UniRef100_A0A842XG92	100	0.306	1.458E-18	14	114	302	10	105	192
--------------RDRKGFTGLEAAIVLTAFVVVAAVFSYMVLGAGFFSTEKAKAVVHTGVESATSSAELVGDVIGI---GDGTEITTINFTIQLTAGQNPVDL--NKSVISFT-------------------------------------------------------------------------------------------------------------------------------------------------------------------------------------------
>UniRef100_A0A0S8EEP7	100	0.345	1.458E-18	14	117	302	13	122	197
--------------KKEEGITGLETAIILIAFVIVASVFAFVVLSTGLFSAERGKETVFAGLEKARGNLEVRGALtVTDTDTDGDvDSSDQIDFNVALAAGGFPISLDPtaytNTVVINYIDQQ----------------------------------------------------------------------------------------------------------------------------------------------------------------------------------------
>UniRef100_A0A7C4SLA4	100	0.308	1.458E-18	11	116	302	8	113	199
-----------NRMRN-RGLTGLETAIILIAFVVVAAAFAFAVLNLGFTTTQKTSEVIRAGLSEATSAIELSGGVIARSqESGGSRYVSNITIYIKTGPGKEPIDMSDATLTVSYMDP-----------------------------------------------------------------------------------------------------------------------------------------------------------------------------------------
>UniRef100_A0A2E3BQN7	100	0.351	1.458E-18	8	118	302	6	115	210
--------QMQNLYSDRKGITGLETAIILIAFIVVAAVFAFTVMTTGLFSTEKAKTTAQAGIAEASSTFAPKGAVIAAAN-GAKNAVESITFQITTASGSTGTSIAKSKIALIYSDDNQ---------------------------------------------------------------------------------------------------------------------------------------------------------------------------------------
>UniRef100_A0A8T5AQG1	100	0.314	1.458E-18	14	134	302	5	121	223
--------------KDRKGVVGIEAAIVLIAFIIVAAALSYVVVNMGLFITQKTKDTMQEGVDESQSALQLDGIIVGKTNN--ERQVEWLILPVKLSVGKAALDFKKEAIVISVYLPN--ATLLNIYNGVYMNGT-----------------------------------------------------------------------------------------------------------------------------------------------------------------------
>UniRef100_A0A944ZAM7	100	0.349	1.458E-18	9	109	302	4	106	239
---------PTQKSDRQKGITGLETAIILIAFVVVASVFAFTVLSTGIFSAERSKDTVYAGLSEARSSLATRGSFVAFsGNVSSTETPYKFSFVVSSAVGsSDPIDLTPPYT------------------------------------------------------------------------------------------------------------------------------------------------------------------------------------------------
>UniRef100_UPI001082D8AA	99	0.278	1.973E-18	14	117	302	6	106	186
--------------KDDKAFTGLEAAIVLIAFVVVAAVFSYVMLGAGFYTTQKSQEVVHTGVAQASSSVAVAGDVIIKGHTSDGSATELI-FYVTNTAGGSAVDLS--KSMLTYTDSD----------------------------------------------------------------------------------------------------------------------------------------------------------------------------------------
>UniRef100_UPI000E5A25AA	99	0.296	1.973E-18	9	121	302	0	114	191
---------MFNFKalhNDESGQTALETAIILIAFVVVASVFAFTILSAGSSSTEKGEAAIYSGLENVQSSMAVKGAVIANSASD---KVTKVVFTVALASGGDAIDLGDGtsSVVISYRDDDESIT------------------------------------------------------------------------------------------------------------------------------------------------------------------------------------
>UniRef100_A0A0S8EH59	99	0.345	1.973E-18	14	117	302	13	122	197
--------------KKEEGITGLETAIILIAFVIVASVFAFVVLSTGLFSSERGKEAVFAGLEKARGNLEVRGAltVTDTDTNGTIDSSDQIDFNVALAAGGFPISLDPtaytNTVVVNYIDQQ----------------------------------------------------------------------------------------------------------------------------------------------------------------------------------------
>UniRef100_UPI001E658503	99	0.290	1.973E-18	14	112	302	6	105	199
--------------KDEKGFTGLEAAIVLVAFVVVAAVFSYVMLGAGFYTTQKSQEVVHTGVQQASSSVELSGDLIAKADDPdTPTKIDTLTLCLQLTSGGSSVDMAKTLIVVS---------------------------------------------------------------------------------------------------------------------------------------------------------------------------------------------
>UniRef100_A0A1M4MK51	99	0.260	1.973E-18	13	127	302	0	111	200
-------------MRKEDAFTGLEAAVVLIAFIVVAAVFSYVVLGAGFFATQKSQEVVHTGVAQTSSSVEVVGDVIGMANV-ADKRLESILFTVKLSPGSGAIDFD--NVVILYSDANNVKTLARTTK------------------------------------------------------------------------------------------------------------------------------------------------------------------------------
>UniRef100_A0A0A7GCE4	99	0.274	1.973E-18	14	113	302	7	108	201
--------------KNEKGFTGLEAAIVLIAFVTVAAVFSYVMLGAGFYTTQKGKQSVDTGVKQASSSMELDGQYIYLVANTTGSSGDvkEIYYYVTLSAGATAIDLNNTVVALRY--------------------------------------------------------------------------------------------------------------------------------------------------------------------------------------------
>UniRef100_I3XQZ4	99	0.326	1.973E-18	12	147	302	3	137	215
------------RRKGKKAIVGIEAAIVLIAFVIVAAALAFVVLNMGMFTTQKSKEVMNQALNEASSALEVDGSVMAYVNNNGKVA--AIYIPLKISPGQQAVDLSPDKVDVVVRLPGGTFLKVNS-NVTAPVSTPvnLTSLYNSGASSV----------------------------------------------------------------------------------------------------------------------------------------------------------
>UniRef100_A0A060HIR5	99	0.318	1.973E-18	13	128	302	0	112	218
-------------MVQRRGITGVESAIVLIAFVIVAAAIAYVVLNSGFQTTEKAKSTITTGLSEASSGIEVAGAATGKGNVTS-AAVAAYTIPVKLAAGGSSIDIAQDKMIIRYSS--KSVTYDNIYAG-----------------------------------------------------------------------------------------------------------------------------------------------------------------------------
>UniRef100_A0A370M013	99	0.337	1.973E-18	16	159	302	11	157	244
----------------HRGVIGVESAIVMIAFVIVAAALAFVVLNMGFSTTQKAKTTIISSLGEASSSLEVAGKVIG-SGHITDAKLNVTAVPLKIASGGESVNLAPGTASVKYLS--NSITYDDIYQGTLtaAADGDGDP-NDNGEWYQLRQAVDDataagGGQNY----------------------------------------------------------------------------------------------------------------------------------------------
>UniRef100_Q9YAN6	99	0.360	1.973E-18	13	117	302	0	110	246
-------------MRRRRGIVGIEAAIVLIAFVIVAAALAFVALNMGLFTTQKSKEVMQRGLEEATSALEVDGSVIARAIDADTTTgsynivVDALAVPLKISPGREGIDLDPSKLTVRLLLPN----------------------------------------------------------------------------------------------------------------------------------------------------------------------------------------
>UniRef100_A0A9E4UF35	99	0.274	1.973E-18	14	118	302	19	142	249
--------------RSQNGITGLETAIVLIAFVVVASVFAFTILSAGVFASEANKQTIHAGLKETRTGLRQHGSAFAFSGFVGTTqAVHKIVFIVSNSLAGEPVDLtapysvddsgtdpdivsgSTAATIISYADENQ---------------------------------------------------------------------------------------------------------------------------------------------------------------------------------------
>UniRef100_A0A3N5NAT4	99	0.326	2.668E-18	15	112	302	6	102	187
---------------DDNGFTGLEAAIVLIAFVVVAAVFSYVVLGAGFFTTQKSQETVYKGVEQASTNIQMIGNVYGLSSTP-TSGINEIRFSIGLAPGAPSIDLTKLKIVFS---------------------------------------------------------------------------------------------------------------------------------------------------------------------------------------------
>UniRef100_A0A9D6X5P9	99	0.311	2.668E-18	13	118	302	8	105	189
-------------LKDESGITALETAIILIAFVVVAAIFAFTVLSTGTFLTERSKEAAYAGLQEVRGSLELKGSVV-LENTGTD-----VVFNVSPVAGGSSVDLS--KLKIMYRDTTN---------------------------------------------------------------------------------------------------------------------------------------------------------------------------------------
>UniRef100_A0A2H5YLQ6	99	0.349	2.668E-18	16	117	302	10	114	192
----------------QEGITGLETAIILIAFVIVASVFAFVVLSTGLFSAERGKETVFAGLNKAQANLELHGSVV-VTASGSPLVPDEITFSLALAAGGTAVNIDPSATtnsvVMNYIDQN----------------------------------------------------------------------------------------------------------------------------------------------------------------------------------------
>UniRef100_UPI00157C29FB	99	0.272	2.668E-18	9	117	302	2	108	192
---------KSNRvTQSNEGFTGLEAAIVLIAFVVVAAVFSYVMLGAGFFTSQKSKEVVHTGVDQATSSIELAGDIIGVG-DPVTQNLTAVKITVQLTAGNNPVDI--NKTIISYRTTN----------------------------------------------------------------------------------------------------------------------------------------------------------------------------------------
>UniRef100_A0A832WRR4	99	0.266	2.668E-18	8	119	302	1	116	195
--------KKFNK---EDAFTGLEAAIVLIAFVVVAAVFSYVVLGAGFFTTQKSQEVVHSGVTQAASNLVVKGEVYGIKNTTADT-VEYIRFDVGLAAGGLPIDMnrtamvysTTGGTVYTITKDNSG--------------------------------------------------------------------------------------------------------------------------------------------------------------------------------------
>UniRef100_A0A1V4ZMW4	99	0.319	2.668E-18	14	105	302	3	96	195
--------------KNDSAFTGLEAAIVLIAFVVVAAVFSYVVLGAGFFTTQKSQETVYKGVEQATSNIQMMGQVYGlsSATNESLGGIEKIKFTIGLAPGAPSVDLT----------------------------------------------------------------------------------------------------------------------------------------------------------------------------------------------------
>UniRef100_A0A832Z5K9	99	0.321	2.668E-18	17	154	302	5	141	202
-----------------KGMVGIEAAIVLIAFVIVAAALAFVALNMGFFTTQKSKEVIARGLEEASSALEIDGAVIGKNNVTAK-KLIGVAIPLRLASGRSPVDIK--RTSIEIVTANNVVVLSANDITPVTNPSSSDPFSAAGsaKAALIEYQGDD---------------------------------------------------------------------------------------------------------------------------------------------------
>UniRef100_N0BF01	99	0.237	2.668E-18	8	121	302	2	123	204
--------RHFNKKffKDKKGFTGLEAAIVLIAFVVVAAVFSYVMLGAGFFTTQKSQEVVHTGVQQASSSIELTGDVIAtkdssDADTDGTSDeINEVKLFIQLASGGTPVDVDKMVIALTTADAHKVLT------------------------------------------------------------------------------------------------------------------------------------------------------------------------------------
>UniRef100_A0A7C5D0Z1	99	0.305	2.668E-18	6	150	302	3	146	206
------LLRAISRLhRGERGMTGLETAIILIAFVTVAAVFGYAVLSAGLFSAERGKEVIFAGVEQAKTNLEVSGSVIGYANN-STQELTNILVTVKNAVAGNPIDMTPnwgdtlgqNKTVISFKTATE---------YLPNIAWNVTPVGAADDDYLLEV-------------------------------------------------------------------------------------------------------------------------------------------------------
>UniRef100_A0A352YZW3	99	0.333	2.668E-18	14	106	302	13	104	206
--------------KGEMGMTGLETAIILIAFVTVAAVFGYAVLSAGLFSAERGKETVYAGLAEAKSNLELSGSVIGMSDN-ATQYVERILFTVKNAIAGSPIDLGP---------------------------------------------------------------------------------------------------------------------------------------------------------------------------------------------------
>UniRef100_A0A497J065	99	0.267	2.668E-18	14	115	302	5	114	215
--------------RRRKGFTGLEAAIVLTAFVVVAAVFSYVVLNAGFFTTQKSKEVVHTGVEQATSSIELTGDVVGygwtynstaeRYENTLGTNLTVVKFYLELTAGQNPMDMD--GLVVSYTD------------------------------------------------------------------------------------------------------------------------------------------------------------------------------------------
>UniRef100_A0A7J3V4U4	99	0.344	2.668E-18	14	132	302	7	122	215
--------------KNRKGIVGVEAAIVLIAFLIIAAALSYVVINMGFYTTQKTKETMQTGLDESLTALQLDGVVTAKTNTTS-SHILYILIPVKLSAGRGAVDLGSSSVVVSVYLP--STTLMNIYQGAIVT-------------------------------------------------------------------------------------------------------------------------------------------------------------------------
>UniRef100_A0A2E7G478	99	0.324	2.668E-18	10	118	302	3	113	217
----------FNRfYRDNSGITGLETAIILIAFVVVAAVFAFTVMTTGLFSTEKAKTTAQAALTEASSSFITKGAVTATCDDPAACAyVNSITFTVALASGADAQTLSAGELSFLYTDPNN---------------------------------------------------------------------------------------------------------------------------------------------------------------------------------------
>UniRef100_A0A850SLG5	99	0.333	2.668E-18	13	126	302	0	110	218
-------------MKTRRGVVGIESAIVLIAFVVVAAAIAFVVLNSGFQTTEKAKTAITAGLSEASSGLEVAGAATAKGNLTS-ASIAAYTIPVKLAAGGSSIDISKASTVIRYTSKN--VAYDNIY-------------------------------------------------------------------------------------------------------------------------------------------------------------------------------
>UniRef100_A0A9E5CGK1	99	0.354	2.668E-18	15	109	302	3	98	222
---------------RQRGITGLETAIILIAFVVVASVFAFTILSTGVFSSERARETILAGLQQTKSTLRPSGSMIAFRGYvGSTEAIFKFSLVVESIDGADPIDLTPPYT------------------------------------------------------------------------------------------------------------------------------------------------------------------------------------------------
>UniRef100_UPI002209B7E0	99	0.350	2.668E-18	16	130	302	11	128	237
----------------HRGVIGVESAIVMIAFVIVAAALAFVVLNMGFTTSQKAKTTIISGLGESSSSMQVAGKVIGVGctsssNGCSTPYLNATAYPIKITSGGDAVDLSAATTAVKYVS--NSIEYDDIYSGTV---------------------------------------------------------------------------------------------------------------------------------------------------------------------------
>UniRef100_A0A9D8B7X6	99	0.254	2.668E-18	16	109	302	12	129	256
----------------QKGITGLETAIILIAFVVVAAVFAYTVLSAGLFSTQKSQEAVYSGLKQTQSTLELRGGVIAYGSSGTGASvldsvdrsdgstpltsysstapnfVTRVSFTVAGVLGGEPIDLSPPWT------------------------------------------------------------------------------------------------------------------------------------------------------------------------------------------------
>UniRef100_A0A3N5YZF8	99	0.303	2.668E-18	8	105	302	1	97	342
--------KTFNNLiKDQRGMTGLETAIILIAFVTVAAVFSYAVLSAGLFSAERGKETIYAGLQEAKSNLEICGSVMATSTDS--TNVAKVIFTIKNAIAGTPIDMT----------------------------------------------------------------------------------------------------------------------------------------------------------------------------------------------------
>UniRef100_A0A099T1G4	98	0.238	3.608E-18	6	118	302	0	107	186
------MFKRFFN--NDKAFTGLEAAIVLVAFVVVAAVFSYVMLGAGFYTTQKSQEVVHTGVAQASSSIEISGDVIAAGYTGNDTLANMTIF-LQLTAGGSAVDI--NKTIVTYTDSTN---------------------------------------------------------------------------------------------------------------------------------------------------------------------------------------
>UniRef100_A0A139CZ89	98	0.283	3.608E-18	6	124	302	0	116	188
------MWNKFNN--NDKAFTGLEAAIVLIAFVVVAAVFSYVMLGAGFYTTQKSQEVVHTGVQQASSSVELTGDIIAAGHTNNDTLKSS-TFFLQLTAGGSAVDLNKTLIVLSAPDTApDELTLDN---------------------------------------------------------------------------------------------------------------------------------------------------------------------------------
>UniRef100_A0A957HIF8	98	0.238	3.608E-18	10	118	302	7	116	192
----------FNNMyKDEQGVSALETAIILIAFVVVAAIFAFTILSAGTTATEQSKEAIYAGLSEVRSSLELRGAVVAQTD---GSEVTDVIFSVANAAGGESIDLTAPvsnTLIIDYRDSAQ---------------------------------------------------------------------------------------------------------------------------------------------------------------------------------------
>UniRef100_A0A1F8MJK5	98	0.324	3.608E-18	15	120	302	11	118	193
---------------RQEGITGLETAIILIAFVIVASVFAYVVLSAGLFSSQKTKEAMNAGLQSTMSVLEIKGNVIAKMEAG---LVTHIYFCVGIPAAGSPVDFNPTSentsiLIISYSDYDNLV-------------------------------------------------------------------------------------------------------------------------------------------------------------------------------------
>UniRef100_A0A1V4ZN60	98	0.295	3.608E-18	14	105	302	3	100	197
--------------KNDSAFTGLEAAIVLIAFVVVAAVFSYVVLGAGFFTTQKSQETVYKGVEQATSNIQMMGQVYGmggsnaVDNNGTAAGIEKVKFTIGLAPGAPSVDLS----------------------------------------------------------------------------------------------------------------------------------------------------------------------------------------------------
>UniRef100_H1Z4D6	98	0.319	3.608E-18	14	110	302	5	100	204
--------------KSDEAFTGLEAAIVLIAFVVVAAVFSYVVLGAGFFTTQKSQEVVYSSVDMASSSMEVLGDVYGH-NPDSKESISAIEFVVGLTAGGSPVDLSKTTMV-----------------------------------------------------------------------------------------------------------------------------------------------------------------------------------------------
>UniRef100_A0A2H5YLW6	98	0.300	3.608E-18	12	117	302	6	128	216
------------FLAGQEGITGLETAIILIAFVIVASVFAFVVLSTGLFSAERGKETVFAGLNKAQANLELHGSVVVTDLNewndpgtgcveqaGSDGEPDRVVFSLALAAGGAPVNVDPAATIntvaINYVDQD----------------------------------------------------------------------------------------------------------------------------------------------------------------------------------------
>UniRef100_A0A7C2SFN1	98	0.313	3.608E-18	14	114	302	10	111	224
--------------RRMKAIVGIESAIVLIAFVVVAAALAFVVLNMGFFTTQRSKETIGSGLAQASSSIEIDGTVLAnVTISGNSGNVTCLLIPIRLSAGQKPVDLTPGKSIISVW-------------------------------------------------------------------------------------------------------------------------------------------------------------------------------------------
>UniRef100_A0A7D5R720	98	0.348	3.608E-18	16	147	302	11	139	226
----------------HRGVIGVESAIVMIAFVIVAAALAFVVLNMGFSTTQKTKNAIVSSADEASSALEIAGKVIGSGHVAA-GKLNATAIPIKIVSGGASINLNPANAAIRYIS--NSVEHGNIYAGALSTGTHDTLASAMQQAVT----------------------------------------------------------------------------------------------------------------------------------------------------------
>UniRef100_S2EPE1	98	0.333	3.608E-18	16	141	302	9	138	237
----------------HRGVIGVESAIVMIAFVIVAAALAFVVLNMGFSTTQKVKTITTSSLEEASSAMEISGTVYGIGCTssasgcDATQKINATIIPIKIAAGGNLVNFAPDITAISFF--TKDVEYTNIYAGTITTDEYKQPVLA----------------------------------------------------------------------------------------------------------------------------------------------------------------
>UniRef100_A0A2I0PWA3	98	0.314	4.878E-18	15	103	302	6	93	192
---------------NDEGFTGLEAAIVLIAFVVVAAVFSYVVLGAGFFTTQKAQESVHTGVQQATSALEPSGPVTVRAATGGLTA-DNVSFYLQLAAGGAPVD------------------------------------------------------------------------------------------------------------------------------------------------------------------------------------------------------
>UniRef100_A0A8T4DDP2	98	0.326	4.878E-18	14	114	302	10	107	194
--------------KDKRAFTGLEAAIVLTAFVVVAAVFSYVVLNAGFFTTQEAKSTVHTGITQATSSVELAGDVVGRGNV-GNTKLDSVEYAVRLTAGQNPVNL--NDTIISYT-------------------------------------------------------------------------------------------------------------------------------------------------------------------------------------------
>UniRef100_X0WK08	98	0.342	4.878E-18	14	121	302	13	126	197
--------------KREEGITGLETAIILIAFVIVASVFAFVVLSTGLFSAERGKETVFAGLEKARGNLEVRGALtVSDSNTDGTiDSADAIQFNVALAAGGFPISLNPAayvnTVVVNWIDAQDRVA------------------------------------------------------------------------------------------------------------------------------------------------------------------------------------
>UniRef100_UPI001AE43930	98	0.307	4.878E-18	16	118	302	6	107	199
----------------EEGFTGLEAAIVLIAFVVVAAVFSYVVLGAGFFTTQKAQQVVYSSVDQASSSVEVLGNVYGIGDDGdSSVNIDQIRFSVGLTAGGSPVDFSQ--TTIAFSNADN---------------------------------------------------------------------------------------------------------------------------------------------------------------------------------------
>UniRef100_A0A7C3BQ05	98	0.321	4.878E-18	15	118	302	7	118	201
---------------RQRGITGLETAIVLIAFVMVASVFAYVVLSAGLYSSQKAKEAIHQGLEETRGSVELRGSVLARMELDLLSDTYfatEVILCVATVSGGEAVDLTdtsggDNKVTISYHDEYQ---------------------------------------------------------------------------------------------------------------------------------------------------------------------------------------
>UniRef100_A0A842QTC3	98	0.357	4.878E-18	12	116	302	1	109	203
------------KLSKRNGMTGLETAIILVAFVITAAAFAFVVLNMGFLTAEKAQSVISSGMSEASSALLVDSGVIGqFGNTGGdqaDVDLSKLTFYIKLSQGHEPVDLDDSKLVATYTNP-----------------------------------------------------------------------------------------------------------------------------------------------------------------------------------------
>UniRef100_A0A0E3LVS3	98	0.262	4.878E-18	14	144	302	6	140	204
--------------KDEKGFTGLEAAIVLVAFVVVAAVFSYVMLGAGFYTTQKSQEVVHTGVQQASSSVELSGDLIATGDLTAGSEcLDTVTLCLQPTAGGSSIDL--ATTLITVSAPTCAPTdlkmpTGNTYSDIPFTGDGTTFGIAAVY-------------------------------------------------------------------------------------------------------------------------------------------------------------
>UniRef100_A0A497ME16	98	0.363	4.878E-18	17	137	302	10	127	211
-----------------RGTIGVETAIVMIAFVVVASAVAYVIINMGFYAAQKSKETIGRGVDSASSSLELDGSVVGKVDSTG-SYIEYLIIPVRLSVGKSQVDLDENATMVSVYSGD--FTLPDIYQGVDLTFDEST--------------------------------------------------------------------------------------------------------------------------------------------------------------------
>UniRef100_A0A7J2TGU5	98	0.353	4.878E-18	13	128	302	4	115	224
-------------LRSTRGIVGIEAAIVLIAFIIIAAALSYVVINMGFYTTQKTRDAMASGLEESLNALQLDGAVTAK--TDENGHIEWVVFPVKLSAGRAAMDLKNATLTLTVYLPN--ATLLNIYRG-----------------------------------------------------------------------------------------------------------------------------------------------------------------------------
>UniRef100_A0A7J3V405	98	0.330	4.878E-18	14	134	302	6	122	224
--------------KNRKAVVGIEAAIVLIAFIIVAAALSYVVVNMGLFITQKTKDTMQEGVDESQSALQLDGIIVGKTN--GQRQVEWIILPVKLSVGKAALDLKKEALVVSMYLPN--ATLLNIYNGVYLNAT-----------------------------------------------------------------------------------------------------------------------------------------------------------------------
>UniRef100_A0A7C5XLK2	98	0.372	4.878E-18	14	131	302	8	122	235
--------------RDRRGTIGIEAAIVLIAFVVVASAVAYVIINMGFYAAQKSKETIGRGVDSASSSLELDGSVIGRVNKTG-VCVEYLIIPVRLSVGKSQVDLSNQTVMISVFANN--FTLADIYIGELE--------------------------------------------------------------------------------------------------------------------------------------------------------------------------
>UniRef100_A0A7D5R6E6	98	0.347	4.878E-18	16	128	302	11	129	239
----------------HRGVIGVESAIVMIAFVIVAAALAFVVLNMGFTTTQKAKTTIISGLDEASSSMQIAGKVTGVGCTssssetacATTSKLNATSFPIKVTSGGDSVDLSLATTAVKYLS--NSVEYDDIYSG-----------------------------------------------------------------------------------------------------------------------------------------------------------------------------
>UniRef100_A0A9D3B6F3	98	0.289	4.878E-18	16	199	302	11	204	240
----------------HRGVIGVESAIVMIAFVIVAAALAFVVLNMGFSTTQKAKTTIISGLSEASSSLEVAGKVMGIACTetaqgCSTPYLNATGIPLRIASGGDAVNLEESYTQVKYLS--NSIEYDDIYIGAITTATASSLeggfdagITALSE-LVAGQNPVDGGLTTGTYAFTYWSVSRGTQNAILDEGeHAVLAIGWDSDESTEERP------------------------------------------------------------------------------------------------------
>UniRef100_A0A8J7W8M3	98	0.271	6.596E-18	13	115	302	1	101	188
-------------KKNENAFTGLEAAIVLIAFVVVAAVFSYVMLGAGFFTAQKAQDVVHSGIGQAASSIEVIGDVYGFENTTSGNGLGTVQFTIALTSGMSPMNIS--AMRVTYAD------------------------------------------------------------------------------------------------------------------------------------------------------------------------------------------
>UniRef100_UPI0021012970	98	0.247	6.596E-18	12	118	302	2	108	191
------------KKQNENGFTGLEAAIVLIAFVVVAAVFSYVMLGAGFFTSQKAQEVVHTGMGQAASSIEVHGIVYGYGNGTGDnqAGIDTVTATIALTSGMQAMNIS--AMQVTYTDPTN---------------------------------------------------------------------------------------------------------------------------------------------------------------------------------------
>UniRef100_A0A1F8MBB9	98	0.311	6.596E-18	6	120	302	0	118	193
------MWKKFVKrlKDRQEGITGLETAIILIAFVIVASVFAYVVLSAGLFSSQKTKEAMNAGLQSTMSVVEIKGNVIAKM---EGGIVTHIYFCVGIPAAGSPVDFNPTSentsiLIISYSDYENLV-------------------------------------------------------------------------------------------------------------------------------------------------------------------------------------
>UniRef100_A0A257AQM2	98	0.305	6.596E-18	16	120	302	13	130	212
----------------RRGLTGLETAIILIAFVIVAAAFAFAVLNLGFSSTQKSGEVLKAGLEEATSSIELAGSVEATssielagsviamgENASGTMKVANITLYVKTAVGKRPVDMSTNTLVISYLDPYKAV-------------------------------------------------------------------------------------------------------------------------------------------------------------------------------------
>UniRef100_A0A8T4YA56	98	0.330	6.596E-18	14	131	302	7	121	214
--------------KNRKGIVGVEAAIVLIAFLIIAAALSYVVINMGFYTTQKTKETMQTGLDESLTALQLDGVVTARTNDTSP-HILYILVPAKLSAGRGAVDLSTSSVVVSVYLPN--ATLMNIYEGSNP--------------------------------------------------------------------------------------------------------------------------------------------------------------------------
>UniRef100_A0A256YWQ7	98	0.336	6.596E-18	12	112	302	2	100	214
------------RRRFKRGITGIEAAIVMIAFVIVAAALAFVTLNMGMFTTQRTREVIHRGLGEASSALEVDGSI--TALTDSDSEVYVVSIPIKLAPGREVVDLRNEKVTIS---------------------------------------------------------------------------------------------------------------------------------------------------------------------------------------------
>UniRef100_A0A370LSL9	98	0.333	6.596E-18	16	136	302	11	134	240
----------------HRGVIGVESAIVMIAFVIVAAALAFVVLNMGFSTTQKAKTTIISGLSEASSSLEVAGKVMGIACTTaakgcSTPYLNATGIPLRIASGGDAVNLEESYTQVKYLS--NSIEYDDIYIGAVTTATAS---------------------------------------------------------------------------------------------------------------------------------------------------------------------
>UniRef100_A0A0D5C2F3	98	0.313	6.596E-18	16	141	302	11	142	240
----------------HRGVIGVESAIVMIAFVIVAAALAFVVLNMGFTTSQKAKTTIMAGLGESSSSMQIAGKVTAVGCTSSSSdttcattpKINATAFPLRLTPGGDSIDLGTATTAVKYLS--NSVEYDDIYSGPITSEEHRTLRGA----------------------------------------------------------------------------------------------------------------------------------------------------------------
>UniRef100_A0A972TQS0	98	0.273	6.596E-18	6	121	302	4	140	259
------LMNKINRY--QEGITGLETAIILIAFVVVAAVFAYTVLSAGLFATQKSSESVYSGLESAQSTMELKGGVIAYSsgslaqtgqttdlinrNTDGesllaatGTVVTRIQFTVANVLGGEPIDLSAPYTASQGGDPPDAIT------------------------------------------------------------------------------------------------------------------------------------------------------------------------------------
>UniRef100_A0A7V3SCZ3	98	0.277	6.596E-18	6	121	302	0	114	378
------MFKKLTRfQQGEKGITGLETAIIIIAFVVVAAVFAYTILSSGLFSSQKAEETVHSGVSQSQATSELRGSVlAYKGTANGDDCITKIQFTVGNAlVDGREIDLTPPY----YIDPNGSLT------------------------------------------------------------------------------------------------------------------------------------------------------------------------------------
>UniRef100_UPI00203455A5	97	0.275	8.917E-18	12	120	302	2	107	190
------------KQFNDNAFTGLEAAIVLIAFIVVAAVFSYVVLGAGFFTTQKSQEVVHTGVQQASSSMEIVGNVYGEGNTTSNV-LTSVRFIVANTAGGTSLDVHQ--MVVTYVDETHHV-------------------------------------------------------------------------------------------------------------------------------------------------------------------------------------
>UniRef100_UPI0008363616	97	0.284	8.917E-18	13	114	302	4	100	190
-------------MRNEDAFTGLEAAIVLIAFIVVAAVFSYVVLGAGFFTTQKSQEVVHTGVAQASANMEVSGPVVLETNSTAHS-VYNVSFYLQLAAGGSPVD----MKKVTYT-------------------------------------------------------------------------------------------------------------------------------------------------------------------------------------------
>UniRef100_A0A1F8QBM5	97	0.312	8.917E-18	14	120	302	9	117	192
--------------RDQEGITGLETAIILIAFVIVASVFAYVVLSAGLFSSQKAKEAVNAGVQSTMATIEIRGNIVAKMESG---VVREIYFCVGIPHAGSGVDFTPTSanvspVVISYVDANNLI-------------------------------------------------------------------------------------------------------------------------------------------------------------------------------------
>UniRef100_A0A498H0B1	97	0.238	8.917E-18	12	116	302	3	104	202
------------RMKNDEGFTGLEAAIVLIAFVVVAAVFSYVVLGAGFFTTQKSQEVVHTGVDQASSSMEIIGNTYGI-RSAAVQYLQYVKFTIGNTAGGTGLDIS--KMTVSYSDD-----------------------------------------------------------------------------------------------------------------------------------------------------------------------------------------
>UniRef100_UPI00064F8CF8	97	0.293	8.917E-18	14	156	302	4	147	206
--------------KSEEGFTGLEAAIVLIAFVVVAAVFSYVVLGAGFFTTQKAQETVYSSVDMASSSIEVLGDIYGWGDNES-TAIDGVQFVVGLTAGGSSVDF--AQTTLVFTNTSEIVDLE---RDAAITSSSSSVVntSAKGdlvadTWYITDIQNNESG-------------------------------------------------------------------------------------------------------------------------------------------------
>UniRef100_U3TFB9	97	0.380	8.917E-18	13	112	302	0	96	207
-------------MRRRKGIVGIEAAIVLIAFVIVAAALAFVALNMGLFTTQKSKEVMQRGLEEATSALEVDGSVIAHVATGS---VDAVAVPLKVSPGREGVDMSVDKATVR---------------------------------------------------------------------------------------------------------------------------------------------------------------------------------------------
>UniRef100_A0A0H1R320	97	0.284	8.917E-18	14	115	302	5	103	212
--------------KHDDAFTGLEAAIVLIAFIVVAAVFSYVVLGAGFFTTQKSQEVVHTGVQQASSSMEVIGNVYGVATTASE-NLAYVQFTVGNTAGGTALDVS--KMVVSYLD------------------------------------------------------------------------------------------------------------------------------------------------------------------------------------------
>UniRef100_A0A800JR14	97	0.290	8.917E-18	2	118	302	4	115	219
--GLKTIASRFHN--EKSGITGLETAIVLIAFVVVAAVFAFTVLTTGLFTSEKAKETALAGVATTSSSLTVKGNVIAQSEND---VVNVIRLKLATATGVERVEFIPDNMIITYLDDVN---------------------------------------------------------------------------------------------------------------------------------------------------------------------------------------
>UniRef100_A0A833DU43	97	0.280	1.205E-17	13	119	302	3	106	108
-------------LINRKGFTGLEAAITLIAFITVAAVFSYILLGAGFFATQKGQEVVHTGVRQVSSSFEIIGTIVGYGNTTGN-NLNATTFTIQLAAGGQPIDLS--KTIITVTAPKYG--------------------------------------------------------------------------------------------------------------------------------------------------------------------------------------
>UniRef100_A0A497BTR9	97	0.326	1.205E-17	16	115	302	14	114	197
----------------QSGITGLETAIILIAFIMVASVFSYVILSAGLFSSQKAKEAVHTGLQKTRSSVDLKGNVLGWVQHG---NITTVYFTVVSIPGADAVDFTNttgsRSLVISYSD------------------------------------------------------------------------------------------------------------------------------------------------------------------------------------------
>UniRef100_A0A497KL71	97	0.287	1.205E-17	14	155	302	4	133	204
--------------KKRAGMTGLETAIILVAFVITAAAFAFVVLNMGFLTAEKTQSVISSGMSEASSALLVDSGVIGQFGSTGGDQADidlsKLTFYIKLSQGHEPVDLDDSKLVATYT---NARTHAEIYN-------------ANGTIMTIQGVNSDG--------------------------------------------------------------------------------------------------------------------------------------------------
>UniRef100_A0A3N5XTF4	97	0.344	1.205E-17	14	103	302	13	100	205
--------------REEKGMTGLETAIILIAFVTVAAVFSYAVLSAGLFSAERGKETIYAGLQEAKSNLEVSGSVLGK--STDKINVDTILFTVKNAIAGTPID------------------------------------------------------------------------------------------------------------------------------------------------------------------------------------------------------
>UniRef100_A0A101IT93	97	0.247	1.205E-17	13	116	302	3	109	211
-------------MRNDNAFTGLEAAIVLIAFVVVAAVFSYVVLGAGFFTTQKSQEVVHTGVQQASSSMEVIGQVYGHADSTTTestaaANLAYIRFTIGNTAGGTGLDVTQ--MVVSYADE-----------------------------------------------------------------------------------------------------------------------------------------------------------------------------------------
>UniRef100_A0A933HJV8	97	0.276	1.205E-17	14	107	302	9	100	216
--------------KDERGVTALETAIILIAFVVVAAVFAFTILSTGTFMTERSKEAAFSGLAQVRGSVELKGSVIAFSSAGAE--VDGVSFTLANVAGGQPIDFTPP--------------------------------------------------------------------------------------------------------------------------------------------------------------------------------------------------
>UniRef100_A0A932FSF9	97	0.320	1.205E-17	11	108	302	2	101	217
-----------NIHRNEKGITGLETAIILIAFVVVASVFAYTALSAGLFATQKSQEAVYAGIQETQSTMEVRGDVIaYKGDANISSTIGKVEFTVTNAmKNGQAINLTPPY-------------------------------------------------------------------------------------------------------------------------------------------------------------------------------------------------
>UniRef100_A0A7C3BQ34	97	0.242	1.205E-17	14	124	302	9	134	221
--------------RGQRGITGLETAIILIAFVVVAAVFAYTVLSAGLFSTQKSQEAVHSGLDETRSTIEMRGNVVaYKGDAVIDSTVGKVEICVANAvASGETIDITPPYvtaggallasgwdnqTLITYIDKN--VTVSN---------------------------------------------------------------------------------------------------------------------------------------------------------------------------------
>UniRef100_F3KJ36	97	0.385	1.205E-17	16	132	302	11	130	235
----------------HRGVIGVESAIVMIAFVIVAAALAFVVLNMGFSTSQKAKTTILSGLAESSSSLEVSGKVTGVGCTTSGTcsttpALNATAYPIKITSGGDSVELSAATTTVSYVS--NSVQYTDIYAGPLTT-------------------------------------------------------------------------------------------------------------------------------------------------------------------------
>UniRef100_A0A101ITV7	96	0.248	1.629E-17	14	142	302	0	132	191
--------------RNEDAFTGLEAAIVLIAFVVVAAVFSYVVLGAGFFTTQKSQEVVHTGVGQASSALEVSGPVIVQAKD--TTALKTVSFYLQLAAGGTSVDmskvtytVSTSADVITWVDANSQDIITN--KVTREyVGTPSKPATDN---------------------------------------------------------------------------------------------------------------------------------------------------------------
>UniRef100_A0A662Q2Y1	96	0.308	1.629E-17	12	116	302	2	108	199
------------RKNSRKGLTGLETAIILIAFVIVAAAFAFAVLNLGFASTQKSGEVLRAGMEEATSSIELSGSVIASGAQDssGEYRIANITIYVKTAVGKMPVDMSNETLTIAYLDP-----------------------------------------------------------------------------------------------------------------------------------------------------------------------------------------
>UniRef100_A0A972TQQ4	96	0.272	1.629E-17	16	118	302	13	121	203
----------------QKGITGLETAIILIAFVVVAAVFAYTVLSAGLFATGKSSETVYSGLEATQSTMQLSGPVYA-YDTDDNDYVDKIEFVVKVVQGGEAMDFTAGtpatsanKVVIAYSGSQE---------------------------------------------------------------------------------------------------------------------------------------------------------------------------------------
>UniRef100_A0A7C0ZKZ6	96	0.320	1.629E-17	15	116	302	3	108	204
---------------NRKGMTGLETAIILVAFVITAAAFAFVVLNMGFLTAEKAQSVISSGMAEASSAILLDSGVIGQFGSTGGDQADidlvKLTFYIKLSQGHEPVDLDDSKLVATYTNP-----------------------------------------------------------------------------------------------------------------------------------------------------------------------------------------
>UniRef100_A0A7C2CQ41	96	0.362	1.629E-17	17	129	302	10	119	213
-----------------RGIVGIEAAIVLIAFIIIAAALSYVVINMGFYTTQKTKETMQTGLEESLTALQLDGVVTAKTNATS-SEILYLLIPVKLSAGKASVDLKNESIIVSVYLPNS--TYLNIYQGA----------------------------------------------------------------------------------------------------------------------------------------------------------------------------
>UniRef100_A0A8K1DBU7	96	0.370	1.629E-17	12	134	302	5	125	231
------------KRRTRRGVMGIEAAIVMIAFVIVAAALAFVVLNMGFSTTQKAKTAIISSYTEASSALEIAGTVTGIGNVGAGV-LNATIIPLQVASGGDSVSLNPNQTSISYYS--NTVRYDNIYaNKCVLTST-----------------------------------------------------------------------------------------------------------------------------------------------------------------------
>UniRef100_A0A9D2X6H6	96	0.338	1.629E-17	16	133	302	11	131	233
----------------HRGVIGVESAIVMIAFVIVAAALAFVVLNMGFTTSQKAKTTIIAGLEESSSSMQVAGKVIGVGCTTAAGgcasspVLNATAFPIKITSGGDEVDLGASTTAVKYIS--NSIQYDDIYSG-PITG------------------------------------------------------------------------------------------------------------------------------------------------------------------------
>UniRef100_A0A7C4HL49	96	0.385	2.202E-17	13	108	302	0	93	102
-------------MAGKKGIVGIEAAIVLIAFVIVAAALAFVVLNMGMFTTQKSKEVMNQALNEASSALEVDGSVMAYVNDTGF--VRAIYIPLKISPGQQAVDLSNDK-------------------------------------------------------------------------------------------------------------------------------------------------------------------------------------------------
>UniRef100_A0A2E8HNG6	96	0.325	2.202E-17	4	92	302	6	93	117
----RLLGRPVTFLQNQRGITGLETAIVLFAFVVVASVFSFAVLNTRLLSSEKSIEATLGGLEETSAMLSLRGQVIVVANT-GTTSVDSVKFT-----------------------------------------------------------------------------------------------------------------------------------------------------------------------------------------------------------------
>UniRef100_A0A7C2Y8L8	96	0.355	2.202E-17	13	109	302	4	110	198
-------------LRGERGITGLETAIILIAFVIVASVFAFVTLSTGLFSAERSKETVFAGLQKAQSNLELHGSVVITDTVLTDHDTDpttpdaatdgTITFQLALAAGGAPISLDPAST------------------------------------------------------------------------------------------------------------------------------------------------------------------------------------------------
>UniRef100_A0A7C2LHC0	96	0.310	2.202E-17	15	116	302	11	113	199
---------------RNRGLTGLETAIILIAFVVVAAAFAFAVLNLGFTTTQKSSEVIRAGLSEATSAIELSGGVIARSEEvNGKRYVSNITIYIKTGPGKEPIDMSDKTLTVSYMDP-----------------------------------------------------------------------------------------------------------------------------------------------------------------------------------------
>UniRef100_A0A1V5A7Y5	96	0.247	2.202E-17	15	123	302	6	112	200
---------------NDRAFTGLEAAIVLIAFVVVAAVFSYVVLGAGFFTTQKAQETVYAGSQQATSSFEIVGMVYGIAADSTADYLDYCRFVVGNTAGGTSMDITQ--MAVTYVDEVNRQNMD----------------------------------------------------------------------------------------------------------------------------------------------------------------------------------
>UniRef100_UPI001FE11A4B	96	0.300	2.202E-17	8	112	302	1	110	211
--------RKMTKIFNKdEGFTGLEAAIVLIAFVVVAAVFSYVVLGAGFFTTQKAQEVVYSSVDMASSSMEVLGNVYGHGtivlANPSESNITALRFVVGLTAGGAPVDLANTNLVFS---------------------------------------------------------------------------------------------------------------------------------------------------------------------------------------------
>UniRef100_A0A7C6DTX1	96	0.353	2.202E-17	14	129	302	7	119	215
--------------KGRKGIVGVEAAIVLIAFLIIAAALSYVVINMGFYTTQKTKETMQTGLDESLTALQLDGVVTAKTNKSS-SHILYILVPVKLSAGRGSVDLGSSSVVVSVYLPN--ATLMNIYRGA----------------------------------------------------------------------------------------------------------------------------------------------------------------------------
>UniRef100_A0A381YIE8	96	0.318	2.202E-17	5	118	302	4	119	219
-----GIFAKLKNIYaDDRGITGLETAIILIAFIVVAAVFAFTVMTTGLFSTEKAKTTAQAGIAEASSTFAPKGAIVAKGDSaGTPTYVEKVYMQVTLATGATDASVDPKDLAFIYTDDNQ---------------------------------------------------------------------------------------------------------------------------------------------------------------------------------------
>UniRef100_A0A842LS72	96	0.347	2.202E-17	14	134	302	7	124	220
--------------RSRKGTIGVETAIIMIAFVVVASAVAYVVINMGFYAAQKSKETIGRGVDSASSSLELDGSVIGKVDS-SGSCVEYLIIPVKLSVGKSQVDLANDTMMVTVLSS--SFTIADIYEGVLDEVT-----------------------------------------------------------------------------------------------------------------------------------------------------------------------
>UniRef100_A0A7J3ZLR7	96	0.383	2.202E-17	14	112	302	6	102	234
--------------RRKRGMIGIEAAIVMIAFVIVGAALAFVALNMGLFATQKTKEVITRGLGEASSALEIDGSVTAYTSDGSSVTI--VSFPIKVAPGRQAVDLNVDKTIIR---------------------------------------------------------------------------------------------------------------------------------------------------------------------------------------------
>UniRef100_UPI0021FC1BC7	96	0.328	2.202E-17	16	134	302	11	132	239
----------------HRGVIGVESAIVMIAFVIVAAALAFVVLNMGFTTSQKAKTTIISGLGESSSSMQVAGKVIGVGCTTsaggcsSTPYLNATAYPIKVTSGGDAVDLSAATTAVRYLS--NAIEYDDVYAG-PITAT-----------------------------------------------------------------------------------------------------------------------------------------------------------------------
>UniRef100_A0A2K5ASC1	96	0.344	2.202E-17	8	129	302	10	128	246
--------RRSRNNSRRRGILGIESAIVMIAFVVVAAALAFVVLNAGFGTTQKSKTTISEGLKSATGAVEVAGLVTGGGNS-STGKLLYYSIPIKLASGAGEVNLQQALTAVKYFS--KSVNYDNIYVGT----------------------------------------------------------------------------------------------------------------------------------------------------------------------------
>UniRef100_A0A3N5NJ53	96	0.395	2.976E-17	10	105	302	2	96	187
----------YTRHRSSDGFTGLEAAIVLIAFIVVASVFAYVILGAGFFTTQKAQETVYKSVEQASTNVQLVGNVYGIQSDGS-TGINEIRFSIQLTAGSPSVDLS----------------------------------------------------------------------------------------------------------------------------------------------------------------------------------------------------
>UniRef100_A0A932FW49	96	0.359	2.976E-17	12	120	302	6	115	195
------------RLNAQKGVTGLETAIILIAFVMVASVLAYVVLSAGLFSSQKVKDAVHSGLEEAST-IEVRGSVLA---SMSDNIVTELYFSVGTISGAAPVDFTdtsagANKVVISYSDAYQQV-------------------------------------------------------------------------------------------------------------------------------------------------------------------------------------
>UniRef100_A0A1M4MJY4	96	0.274	2.976E-17	13	114	302	4	99	200
-------------MRNEDAFTGLEAAIVLIAFIVVAAVFSYVILGAGFFATQKSQEVVHTGVAQTSSTLELSGPVIAQA--SSTAYLGEVSFYLQLAAGGSPVD----MTKVTYT-------------------------------------------------------------------------------------------------------------------------------------------------------------------------------------------
>UniRef100_A0A1V4U1B4	96	0.292	2.976E-17	19	117	302	10	105	202
-------------------FTGLEAAIVLIAFVVVAAVFSYVVLGAGFFTTQKSQEVVHSGVTQAASNIVIKGEVYGIANSGS-TGIEYIQFDVGLAAGGVPVDI--NRTTMTFSTVN----------------------------------------------------------------------------------------------------------------------------------------------------------------------------------------
>UniRef100_A0A8T4Y8W0	96	0.313	2.976E-17	14	131	302	5	118	207
--------------RNKRGIVGIEAAIVLIAFIIIAAALSYVVINMGFYTTQKTKETMQGGLDESLTALQLDGIVTAK--TDSSGHIEYLAIPVKLSAGRAAIDLGENAVVVSVYLQN--ATLMNVYQGATP--------------------------------------------------------------------------------------------------------------------------------------------------------------------------
>UniRef100_UPI00228153A6	96	0.346	2.976E-17	23	168	302	1	144	221
-----------------------ESAIVMIAFVIVAAALAFVVLNMGFSTTQKAKTTIGSSLGEASSSLEIAGKVTALGNV-TQAKLEVIGIPIKIASGGESVNLNAATAAVKYIS--NSVEYDNIYAGTLTEATDGDDDNGSGEWLSMELATDDAADAdLYITEDPYDA-------------------------------------------------------------------------------------------------------------------------------------
>UniRef100_A0A6A8AGT3	96	0.222	2.976E-17	15	124	302	0	132	234
---------------DKRGFTGLEAAIVLTAFVVVAAVFSYVVLNAGFFTSQKSEEVVHTGIEQVTSSFEPAGDIIGHGwkynttaknqdgnngtyyndsdNHLDGTYLTAITIYLTLTAGQMPMDLD--KLAISYTDRDvhvGGLNLTN---------------------------------------------------------------------------------------------------------------------------------------------------------------------------------
>UniRef100_A0A063Z812	95	0.307	4.021E-17	13	103	302	4	91	186
-------------MRNEDAFTGLEAAIVLIAFIVVAAVFSYVVLGAGFFTTQKSQEVVHTGVAQASSNMEVSGPVVIAGKDNG---VQNITFYLQLAAGGSPID------------------------------------------------------------------------------------------------------------------------------------------------------------------------------------------------------
>UniRef100_A0A1V4Z168	95	0.264	4.021E-17	12	113	302	7	103	189
------------FKKNDAAFTGLEAAIVLIAFVVVAAVFSYVMLGAGFFTSQKSKEVVHTGVDQATSSVQLNGDVVGVGSGNNLTA---VKFMLSLTAGNNPVDI--NKTIISY--------------------------------------------------------------------------------------------------------------------------------------------------------------------------------------------
>UniRef100_A0A1V4U745	95	0.304	4.021E-17	8	112	302	1	100	193
--------KKFNK---EDAFTGLEAAIVLIAFVVVAAVFSYVVLGAGFFTTQKSQEVVHSGVTQAASNIVVKGEVYGVTN--ATDKVNFLRFDVGLAAGGVPVDMSRSTLILS---------------------------------------------------------------------------------------------------------------------------------------------------------------------------------------------
>UniRef100_A0A662PVR1	95	0.330	4.021E-17	16	116	302	9	111	202
----------------RRGLTGLETAIILIAFVIVAAAFAFAVLNLGFASTQKSGEVLRAGMEEATSSIELSGSVIanGAQDSGGEYRISNITIYVKTAVGKRPIDMRNETLTVAYFDP-----------------------------------------------------------------------------------------------------------------------------------------------------------------------------------------
>UniRef100_A0A7J2HFX1	95	0.330	4.021E-17	16	116	302	9	111	202
----------------RRGLTGLETAIILIAFVIVAAAFAFAVLNLGFASTQKSGEVLRAGMEEATSSIELSGSVIanGAQDSGGEYRISNITIYVKTAVGKRPIDMRNETLTVAYFDP-----------------------------------------------------------------------------------------------------------------------------------------------------------------------------------------
>UniRef100_UPI001AEA48E5	95	0.350	4.021E-17	14	127	302	5	113	202
--------------KSEEGFTGLEAAIVLIAFVVVAAVFSYVVLGAGFFTTQKAQQVVYSSVDMASSSLEVLGDVYG---NGTNSYIDGVRFVVGLTSGGSSVDF--ANTNLVFTNTTAIVDLINSSK------------------------------------------------------------------------------------------------------------------------------------------------------------------------------
>UniRef100_A0A7C3XKX8	95	0.376	4.021E-17	13	113	302	4	102	212
-------------LKNKKGMTGIETAIILIAFVIAASVFAFAVLNMGLISTQRAQEAVGAGLAQASSSLQLESLVCEASGNP--MKVDNITILVKLAPGQAPVDFNQSRLTISY--------------------------------------------------------------------------------------------------------------------------------------------------------------------------------------------
>UniRef100_A0A075MT50	95	0.290	4.021E-17	12	157	302	6	150	225
------------RQKLRRGVIGIESAIVLIAFVMVAAALSFVILNMGFSTTQKAKTTIASGLDEASSAMEITGGVTGHGNVTQNR-LTYYAVPIKVSPGGQSVNVETGNTAIRYYSKN--LVFESTYRGILTNGTYsnSTAAIVAAKNAGMINQLPWAGN------------------------------------------------------------------------------------------------------------------------------------------------
>UniRef100_A0A6B2C9E9	95	0.269	4.021E-17	12	141	302	1	129	228
------------RRKTYKAIVGIEAAIVLIVFVVVAAALAFVVLNMGFYTTQRSKEVMGQGLAQASSALEIDGTVLAEVDTATTHNLSCVVIPVRLSAGQKDVDLTPGKADIAVWVINKG-GITNAYNVSPDKGSTTNPSQA----------------------------------------------------------------------------------------------------------------------------------------------------------------
>UniRef100_A0A8K1DCA0	95	0.362	4.021E-17	12	134	302	5	125	231
------------KRRTRRGVMGIEAAIVMIAFVIVAAALAFVVLNMGFSTTQKAKTAIISSYTEASSALEIAGKVTGIGNVGAGV-LNATIIPLQVASGGDSVSLNPNQTSIKYYS--NTVRYDNIYaNKCVLTST-----------------------------------------------------------------------------------------------------------------------------------------------------------------------
>UniRef100_A0A2E6WS32	95	0.273	4.021E-17	7	134	302	6	126	232
-------FRAFSR--DNSGITGLETAIILIAFVVVAAVFAFTVMTTGLFSTEKAKTTAQAALTEASSSFIIKGAVTARANI-VDGAMSSISFNIALASGADQQTMDPGELSFLWTDDNNSFA----TNGDVPSGT-----------------------------------------------------------------------------------------------------------------------------------------------------------------------
>UniRef100_S2E554	95	0.391	4.021E-17	16	130	302	11	128	236
----------------HRGVIGVESAIVMIAFVIVAAALAFVVLNMGFSTTQKAKTTILSGLAESSSSLEVSGKITGVGCTTSGTcattpVLNATAIPIKITSGGDSVELSAATTTVSYVS--NSIQYTDIYAGPL---------------------------------------------------------------------------------------------------------------------------------------------------------------------------
>UniRef100_A0A7J3Z8R4	95	0.320	4.021E-17	17	119	302	1	102	239
-----------------KGIVGIEAAIVLIAFVVVAAALAFVVLNMGFYTTQRSKEVMGQGLAQASSALEIDGTVLAKVDKDNGNLVCAI-IPIRLSAGQKDVDLTPGKSDIAVWVINKG--------------------------------------------------------------------------------------------------------------------------------------------------------------------------------------
>UniRef100_A0A972TQR9	95	0.360	4.021E-17	14	108	302	8	104	376
--------------QDERGITGLETAIIIIAFIVVASVFAYTVLSAGLFSAQKADETVHSGVSQAQATSELRGSVlAYKGTANSDDCITKISFTVGNAlLDGKAIDLTPPY-------------------------------------------------------------------------------------------------------------------------------------------------------------------------------------------------
>UniRef100_A0A1V4Z145	95	0.254	5.433E-17	12	113	302	7	103	189
------------FRKNDAAFTGLEAAIVLIAFVVVAAVFSYVMLGAGFFTSQKSKEVVHTGVDQATSSVELNGDVIGVGSGNNLTA---VKLTLGLTAGNNPVDI--NKTIISY--------------------------------------------------------------------------------------------------------------------------------------------------------------------------------------------
>UniRef100_UPI0007806A61	95	0.288	5.433E-17	16	105	302	7	95	192
----------------EEGFTGLEAAIVLIAFVVVAAVFSYVVLSAGFFATQESQEAVYTSVKMASSSLEVIGDVYGL-DSDDDNDIEAIRFTLGLSAGGTPVDFS----------------------------------------------------------------------------------------------------------------------------------------------------------------------------------------------------
>UniRef100_UPI0006D17BAC	95	0.254	5.433E-17	12	117	302	2	104	193
------------RQFNDNAFTGLEAAIVLIAFIVVAAVFSYVVLGAGFFTTQKSQEVVHTGVSQASSSMEIVGYVYGIGDK-TNQQLTSIKFAVANTAGGTAIDIKQ--MVITYVDED----------------------------------------------------------------------------------------------------------------------------------------------------------------------------------------
>UniRef100_A0A7C5LCS5	95	0.312	5.433E-17	6	115	302	0	108	193
------MDQNNGKIRRHRikALTGLETAIILIAFVIVASAFSFAVLNLGLFTTQKTGEVMQAGLEETLASIETAGSVVAKSNS---THIREIVIYIKSSVGKGEVDVRAGKLVITYRD------------------------------------------------------------------------------------------------------------------------------------------------------------------------------------------
>UniRef100_A0A832JYS6	95	0.290	5.433E-17	18	126	302	13	120	203
------------------GLTGLETAIILISFVIVAAAFSFAVLNLGLFTTQKSGEVVQAGLDEATSAIETVGSVIARSDlDGGTRKVSNVTVFFKVAVGKRPIDLRVGSLVVTYHDSRTSI--QNVY-------------------------------------------------------------------------------------------------------------------------------------------------------------------------------
>UniRef100_A0A968QIB9	95	0.278	5.433E-17	6	105	302	0	103	206
------MFARHHFHKDESGQTALETAIILIAFVVVASVFAFTILSAGSSSTERGEEAIYAGLEGVQSSMEVKGAVLAEGAPSSppvaTDPINTLIFRVALVAGGDPVDLT----------------------------------------------------------------------------------------------------------------------------------------------------------------------------------------------------
>UniRef100_A0A842QRU7	95	0.339	5.433E-17	13	114	302	6	111	209
-------------MRKRTGMTGLETAIILVAFVITAAAFAFVVLNMGFLTAEKAQSVISSGMSEASSALLVDSGVIGEFNQTGGDQADidltKLAFYIKLSQGHEPIDLDDSKLVATYT-------------------------------------------------------------------------------------------------------------------------------------------------------------------------------------------
>UniRef100_F3KJ38	95	0.317	5.433E-17	16	141	302	11	133	226
----------------HRGVIGVESAIVMIAFVIVAAALAFVVLNMGFSTTQKTKQAIVSSTDEASSALEIAGKVIGSGHITA-GKLNATAIPIKIVSGGASINLNPQNAAIRYLSNN--VEHGNIYAGALPTGVYDTLSDA----------------------------------------------------------------------------------------------------------------------------------------------------------------
>UniRef100_UPI0005B2E52A	95	0.323	5.433E-17	6	141	302	2	134	228
------LVRKGHR-QSHRGVIGVESAIVMIAFVIVAAALAFVVLNMGFSTTQRAKTAIVSSLEESSSALEIAGKITASGDVSPTGKLNVTAVPVKLASGGSSVNLGNTTMAVKYFS--NTVEYDNIMSGVLSSGTYSNLTTA----------------------------------------------------------------------------------------------------------------------------------------------------------------
>UniRef100_A0A524N5F2	95	0.336	5.433E-17	9	116	302	45	157	252
---------MINNLRNRRGMTGLETAIILVAFVITAAAFAFVILNMGFITAEKAQSVISTGMSEATSSLLIDNGVVAnFVNTTGGEQSDicmtKLTFYIKLSQGHSPIDVDDSRLVATFTNE-----------------------------------------------------------------------------------------------------------------------------------------------------------------------------------------
>UniRef100_A0A1F8N7L3	94	0.294	7.339E-17	10	118	302	5	120	197
----------SNARKTEKGITGLETAIILIAFVIVASVFAYVVLSAGLFSSQKAKEAVNSGLQSTMATVEIRGNIVAHMVGAE---VQDISFCVGVPAAGSPVDFTPASanatdnrtqlVVVSYSDAQN---------------------------------------------------------------------------------------------------------------------------------------------------------------------------------------
>UniRef100_A0A7J3WEI4	94	0.284	7.339E-17	12	126	302	7	120	203
------------NTRRRTALTGLETAIILISFVIVAAAFSFAVLNLGLFTTQKSGEVVQAGIDEATSAIETVGSVIARSDLNGNSrAVSNVTIFFKVAVGKRPIDLRVGSLVVTYHDSRTSI--ENVY-------------------------------------------------------------------------------------------------------------------------------------------------------------------------------
>UniRef100_A0A7V3W9B9	94	0.232	7.339E-17	15	118	302	19	129	211
---------------NQQGITGLETAIILIAFVVVAAVFAYTVISSGLFATEKSKESVYEALEETKSTIETNGSMI-LYDADNNDAVDRIDIALKLALNGEPMDFTPNSgttagqnlIIICYQDSRQ---------------------------------------------------------------------------------------------------------------------------------------------------------------------------------------
>UniRef100_A0A370LNP8	94	0.344	7.339E-17	16	134	302	11	126	231
----------------HRGVIGVESAIVMIAFVIVAAALAFVVLNMGFATTQKAKTSIISGLGEASSSLEISGKVTGIGNV-GDARLDVVSIPLKIASGGNAVNLQNTTASVKYLS--NTVEYDNILVGTASTST-----------------------------------------------------------------------------------------------------------------------------------------------------------------------
>UniRef100_A0A9D2X973	94	0.327	7.339E-17	16	128	302	11	127	233
----------------HRGVIGVESAIVMIAFVIVAAALAFVVLNMGFTTSQKAKTTIIAGLEESGSSMQVAGKVTAVGCTTSaggcatTPVLNATAFPIKITSGGEAVDLGASTTAVKYLS--NTVEYDDIYSG-----------------------------------------------------------------------------------------------------------------------------------------------------------------------------
>UniRef100_A0A7C5ZA14	94	0.252	7.339E-17	14	116	302	90	184	272
--------------RNEQGITALETAIILIAFVVVAAIFAFTVLSTGTFLTERSKEASYAGLQEVRGSMELKGSVVL------ESTGDLIVLNLSNVAGGSSQDLS--KVKITYRDS-----------------------------------------------------------------------------------------------------------------------------------------------------------------------------------------
>UniRef100_A0A662VUX2	94	0.294	7.339E-17	19	111	302	7	101	315
-------------------FTGLEASIVLIAFVVVGAVFGYTILGSGFFTAQKSKSIVVNGVKQASASLVLDGQYIYLACDPTGSSgcVNTIYFYVTQSAGGASVDLEKASIAV----------------------------------------------------------------------------------------------------------------------------------------------------------------------------------------------
>UniRef100_A0A8G1A3A8	94	0.303	9.914E-17	15	116	302	6	105	187
---------------NDEAFTGLEAAIVLIAFVVVAAVFSYVMLGAGFFTSQKSQEVVHTSVAQTSSSMDIAGSVIG--NATVNDKIGNVTFYVQLTSGGSPVDIDEVAYVLSTKDE-----------------------------------------------------------------------------------------------------------------------------------------------------------------------------------------
>UniRef100_A0A952U8Q4	94	0.289	9.914E-17	8	124	302	3	118	189
--------RKTAN-QNENGQAALETAIILIAFIVVASIFAFTILSAGSSSTEKGKEAIAAGMQSVQSSMSVKGAVIAKANV-AKDAVDSVVFTLALVSGGAPIDLKSAvadrKVIIGYRD---GADLDN---------------------------------------------------------------------------------------------------------------------------------------------------------------------------------
>UniRef100_A0A7J3VTM9	94	0.306	9.914E-17	16	126	302	10	115	191
----------------KKGLTGLETAIILIAFVIVASAFSFAVLNLGLFTTQKTGEVMQAGLEETLASIETAGAVVAKSSSGS---ITEIVVYIKSSVGKGEVDVRAGKLVITYRD--KGTFKENIY-------------------------------------------------------------------------------------------------------------------------------------------------------------------------------
>UniRef100_UPI00064F15DD	94	0.238	9.914E-17	0	118	302	0	120	199
MKGIFSIFRK-----DDRAFTGLESAIVLTAFVVVAAVFSYVVLGAGFTTSDTAKKTIDEGVKQTTSSVELAGDVIAIEGNEDNetaDAVEKILVTLQLTAGQSAVDIgntqDDGMLVVSYSDSSK---------------------------------------------------------------------------------------------------------------------------------------------------------------------------------------
>UniRef100_A0A832TTF2	94	0.290	9.914E-17	12	121	302	2	107	205
------------NIYSEDAFTGLEAAIVLIAFVVVAAVFSYVVLGAGFFTTQTAQATVHTGVAQASSSLEVVGNVMGISNAG--TKLSYVNMSVALTAGGTAMDLNQ--MVISYNDNNGGRN------------------------------------------------------------------------------------------------------------------------------------------------------------------------------------
>UniRef100_A0A2E5BXK9	94	0.301	9.914E-17	6	118	302	4	119	215
------LNRMNGLWKDQRGITGLETAIILIAFIVVAAVFAFTVMTTGLFSTEKAKTTAQAGIAEASSTFAPKGGLIaecAQNAQGACTRVEALTFQITTASGSTGTSIARDKIALIYSDDNQ---------------------------------------------------------------------------------------------------------------------------------------------------------------------------------------
>UniRef100_A0A060HIQ3	94	0.328	9.914E-17	12	136	302	5	126	224
------------RQKFRRGVIGIESAIVLIAFVMVAAALSFVILNMGFSTTQKAKTTISSGLDEASSAMEITGGVTGHGNVTQNR-LTYYAVPIKVSPGGQSVNIETENTAIRYYSKN--LVLESTYKGILSNGTYS---------------------------------------------------------------------------------------------------------------------------------------------------------------------
>UniRef100_A0A370M055	94	0.344	9.914E-17	16	133	302	11	125	227
----------------HRGVIGVESAIVMIAFVIVAAALAFVVLNMGFSTTQRAKTAIIASLEEASSSLEIAGKVTGSGDvTASLMNVTAVPLKI--ASGGDSVNMNLQLTAVKYLS--NSIEYDNIYNGTLQTG------------------------------------------------------------------------------------------------------------------------------------------------------------------------
>UniRef100_A0A9D3B760	94	0.318	9.914E-17	16	141	302	11	140	239
----------------HRGVIGVESAIVMIAFVIVAAALAFVVLNMGFTTSQKAKTTIIAGLEESSSSMKVSGSITAVGCIDSDSGCDNIKkinatnIPLKISESGNSVNFAQDVVSIRYIGP--SVQYDNIYLGPITADTFRQSVLA----------------------------------------------------------------------------------------------------------------------------------------------------------------
>UniRef100_A0A7C4JCC9	94	0.326	9.914E-17	14	114	302	27	124	240
--------------RRKKGIVGIEAAIVLIAFVVVAAALAFVTLNMGFYTTQRSKEVMASGLAQASSALEIEGSVLAKVQEG---NITHVIIPIRVSAGQKEVDLTPGKADIAVW-------------------------------------------------------------------------------------------------------------------------------------------------------------------------------------------
>UniRef100_UPI000C1E1DEC	94	0.343	9.914E-17	6	128	302	2	129	241
------LIRKGHR-QSHRGVIGVESAIVMIAFVIVAAALAFVVLNMGFSTTQKAKTTISAGLGEASSSLEVSGKVTGVGCTSSASdttcattpKLNVTSIPIKVASGGDSINLASATASIKYLS--NTVQYDNIYAG-----------------------------------------------------------------------------------------------------------------------------------------------------------------------------
>UniRef100_A0A3C0JQK2	94	0.373	1.339E-16	15	97	302	16	97	112
---------------DQRGITGLETAIVLIAFVVVASVFAFAVLNVGLLSSQKSEQAALGGLEATSASLSIRGDVIASAN-AGKTAIDTVRFNLAPAS------------------------------------------------------------------------------------------------------------------------------------------------------------------------------------------------------------
>UniRef100_A0A7J3M3P2	94	0.278	1.339E-16	21	135	302	0	111	184
---------------------GLEAAIVLIAFVTVAAVFSYILLGAGFFATQKSQEVVHTGVKQATSSMELVGSVVAKGDK-SNNKITNVTFTLQLAAGGQPIDL--NKTLITVVVPAKGQMGQFFYSKTAYDSTH----------------------------------------------------------------------------------------------------------------------------------------------------------------------
>UniRef100_A0A842QXW8	94	0.336	1.339E-16	12	114	302	1	107	205
------------KLSKRTGMTGLETAIILVAFVITAAAFAFVVLNMGFLTAEKAQSVISSGMSEASSALLIDSGVIGQFGSTGgdqaDIDLEKLTFYIKLSQGHEPIDLDDSKLVATYT-------------------------------------------------------------------------------------------------------------------------------------------------------------------------------------------
>UniRef100_A0A075MS76	94	0.300	1.339E-16	16	128	302	3	112	218
----------------RRGVTGVESAIVLIAFVIVAAAIAYVVLNSGFQTTEKAKSAITSGLSEASSGIEVAGAATGKGNV-TNAVVAAYTIPAKLAAGGSSIDIAPDKMIIRYSS--KAVSYDNIYSG-----------------------------------------------------------------------------------------------------------------------------------------------------------------------------
>UniRef100_A0A7J3BGX9	94	0.342	1.339E-16	16	128	302	4	114	223
----------------RRGIVGIEAAIVLIAFVLVASALAFVVLNMGMFTTQKSKEIIARAYEESTRAIDIAGNVKAKT---SNGVIDLVAIPIKLTAGSRAVDLNKTAVAITIIDPNgNAIHRDNAYIY-----------------------------------------------------------------------------------------------------------------------------------------------------------------------------
>UniRef100_A0A812FA53	94	0.335	1.339E-16	14	141	302	8	132	225
--------------RSHRGVIGVESAIVMIAFVIVAAALAFVVLNMGFSTTQRAKTAIVSSLEESSSALEIAGKVTGSGHVTG-GKLNVTAVPVKLASGGSSVNLNSGTLAIKYYS--NTVQYDNIYAGILTNGIYTNLTSA----------------------------------------------------------------------------------------------------------------------------------------------------------------
>UniRef100_A0A3G1B562	94	0.323	1.339E-16	6	141	302	2	134	228
------LVRKGHR-PSHRGVIGVESAIVMIAFVIVAAALAFVVLNMGFSTTQRAKTAIISSLEESSSALEIAGKVTGSGDVSPTGKMNVTAVPLKLASGGSSVNLGNTTMAVKYFS--NTVEYDNIMTGVLTSGTYSNLTTA----------------------------------------------------------------------------------------------------------------------------------------------------------------
>UniRef100_S2EVR4	94	0.333	1.339E-16	16	129	302	11	121	230
----------------HRGVIGVESAIVMIAFVIVAAALAFVVLNMGFSTTQKAKTSIISSLEEASSSMQVAGKVIA-GGDVGNAWIHTVGIPIKIASGGDIVNLSNSTMAVKYVS--NDINYDDIYVGA----------------------------------------------------------------------------------------------------------------------------------------------------------------------------
>UniRef100_A0A5J4DUV7	94	0.340	1.339E-16	16	143	302	11	140	234
----------------HRGIIGIESAIVLIAFVIVAAALAFVVLNMGFSTTQKAKTTIVSTLSQAGSSLEVEGKVIGSSyipGTGIPSGLNATSIPIKIAGGGDSINLDPNLTAIKYLS--NQITYDDIFAGTLISqGTFNSLESATG--------------------------------------------------------------------------------------------------------------------------------------------------------------
>UniRef100_A0A5N9AWT9	93	0.310	1.808E-16	5	118	302	9	124	162
-----GIFAKLKNIYaDDRGITGLETAIILIAFIVVAAVFAFTVMTTGLFSTEKAKTTAQAGIAEASSTFAPKGAIVAKGDGaATPTYVEKVFMQVTLATGATDASVDPKDLAFIYTDDNQ---------------------------------------------------------------------------------------------------------------------------------------------------------------------------------------
>UniRef100_UPI001AE98939	93	0.272	1.808E-16	14	112	302	5	101	193
--------------KNEDAFTGLEAAIVLIAFVVVAAVFSYVVLGAGFFTTQKSQEVVHSGVTQAASNIVVKGEVYGISTTPGE--VNKLRFDVGLAAGGLPVDIARSTLVMS---------------------------------------------------------------------------------------------------------------------------------------------------------------------------------------------
>UniRef100_A0A842XET8	93	0.235	1.808E-16	14	115	302	9	108	219
--------------KDTRGFTGLEAAIVLTAFVVVAAVFSYMVLGAGFFSTEKAKAVVHTGVEQTTSSVELAGNVIGHADSEECNGLRNVTLYLQLTAGRTPVDM--NKLGIAYTD------------------------------------------------------------------------------------------------------------------------------------------------------------------------------------------
>UniRef100_S2EVP6	93	0.309	1.808E-16	16	141	302	11	133	226
----------------HRGVIGVESAIVMIAFVIVAAALAFVVLNMGFSTTQKTKQAIVSSTDEASSALEIAGKIIGSGHITA-GKLNATAVPIKIVSGGASINLNPQNAAIRYLSNN--VEHGNIYVGALPTGVYDTLSDA----------------------------------------------------------------------------------------------------------------------------------------------------------------
>UniRef100_A0A842MPH3	93	0.310	2.442E-16	14	129	302	7	118	161
--------------KNKKGIVGVEAAIVLIAFIIIAAALSYVVVNMGFYTTQKTKETMQSGLDESLSALQLDGVVIAK--TDANSEIQYVVTPVKLSAGKADVDLGNESVVVSVYLSD--ATLLNIYEGA----------------------------------------------------------------------------------------------------------------------------------------------------------------------------
>UniRef100_UPI002033508B	93	0.300	2.442E-16	14	116	302	5	104	185
--------------KNENAFTGLEAAIVLIAFIVVAAVFSYVVLGAGFFTTQKSQEVVHTGVAQASSNLEVSGPVVIAGAANS---VANVTFYLQLAAGGSPIDMNKTTYAVSTKDD-----------------------------------------------------------------------------------------------------------------------------------------------------------------------------------------
>UniRef100_UPI00082CEB43	93	0.311	2.442E-16	16	105	302	7	94	193
----------------EAGFTGLEAAIVLIAFVVVAAVFAYVVLGAGLLFSEESRSTVHRGIQEAGSSLTVTGGVYGVSNTPGM--ISSIIVPVGLTAGSEPIDIT----------------------------------------------------------------------------------------------------------------------------------------------------------------------------------------------------
>UniRef100_A0A956UV73	93	0.366	2.442E-16	6	109	302	0	111	198
------MFKPSRAMrrlhRNEEGITGLETAIILIAFVIVASVFAFVVLSTGLFSADRGKQTVLAGLEKASGNLEVRGSVsLQDVDTDGvidDTAPDVFIFNLGTAAGGRPVLVDPAVT------------------------------------------------------------------------------------------------------------------------------------------------------------------------------------------------
>UniRef100_A0A2I0PXH8	93	0.254	2.442E-16	12	121	302	2	109	200
------------NLYSDDAFTGLEAAIVLIAFVVVAAVFSYVVLGAGFFTSQTAQATVHTGVQQASSSMELVGNVYGLAPASGAANLTSMNVTVALTAGGTGMDLSQ--MVVSYRDNNGGYN------------------------------------------------------------------------------------------------------------------------------------------------------------------------------------
>UniRef100_A0A498GYR7	93	0.257	2.442E-16	14	114	302	5	99	201
--------------RNEDAFTGLEAAIVLIAFVVVAAVFSYVVLGAGFFTTQKSQEVVHTGVDQASSSLELSGPV--TVLASGTDTVEEVYFFLQVAAGGTALDMS----KVTYT-------------------------------------------------------------------------------------------------------------------------------------------------------------------------------------------
>UniRef100_L0HFG7	93	0.287	2.442E-16	12	119	302	6	111	211
------------NLYSEDAFTGLEAAIVLIAFVVVAAVFSYVVLGAGFFTTQTAQATVHTGVAQASSSLEIVGNVMGIAVDPASNRLTFINTSVALTAGGTAMDLTQ--MVISYSDSKGG--------------------------------------------------------------------------------------------------------------------------------------------------------------------------------------
>UniRef100_A0A8T4XI98	93	0.350	2.442E-16	14	128	302	6	121	217
--------------RSKRGMVGIEAAIVLIAFVIVAAAFSFMVINMGLFSTQRGKETIQDSLQETSCPLTVDGTILIKGKSGTDGGVSAIVIPLK-TLGVKYVPMQENRTVVTFTITggQNSISYPNIYKG-----------------------------------------------------------------------------------------------------------------------------------------------------------------------------
>UniRef100_A0A9D2X9Z1	93	0.325	2.442E-16	16	141	302	11	133	226
----------------HRGVIGVESAIVMIAFVIVAAALAFVVLNMGFSTTQKTKNAIVSSADEASSALEIAGKIIGSGHITA-GKLNATAIPLKIVSGGSSINLNPANAAIRYLS--NSVEHGNIYAGAISTGTYDTLAEA----------------------------------------------------------------------------------------------------------------------------------------------------------------
>UniRef100_A0A2A3T568	93	0.357	2.442E-16	16	141	302	11	133	226
----------------HRGVIGVESAIVMIAFVIVAAALAFVVLNMGFSTTQKTKQAIISSTAEASSSLEIAGKVTGSGHV-SAGKLNATAIPVKIVSGGASINLNPANAAIRYI--GDTIEHGNIYAGALANGVHDTLASA----------------------------------------------------------------------------------------------------------------------------------------------------------------
>UniRef100_A0A952U9B8	93	0.292	3.297E-16	14	115	302	8	112	189
--------------RNENGQAALETAIILIAFIVVSSIFAFTILSAGSSSTEKGKEAIAAGMQSVQSSMSVKGAVIAKAN-ATKDAVDTVVFTLALVSGGSPIDLKAAaadrKVIIGYRD------------------------------------------------------------------------------------------------------------------------------------------------------------------------------------------
>UniRef100_A0A832SA93	93	0.307	3.297E-16	14	127	302	5	116	192
--------------RNEEGFTGLEAAIVLIAFVVVAAVFSYVMLGAGFFATGEAQRTVHTGVGQATSNLEVSGPVIVKATN--TTNLGEIAFFLQLAAGGAPVDMDKVTFTVSTADKMEIFTYENVSK------------------------------------------------------------------------------------------------------------------------------------------------------------------------------
>UniRef100_UPI001E3E7539	93	0.229	3.297E-16	0	116	302	0	116	202
MKGIFSIFRK-----DDKAFTGLESAIVLTAFVVVAAVFSYVVLGAGFTTSDTAKKTIDEGVKQTTSSVELAGDVVATCTDPTASAtVNTIIVTLQLTAGQSPVDIgvdsGAGMLVVSYADS-----------------------------------------------------------------------------------------------------------------------------------------------------------------------------------------
>UniRef100_A0A7C5YHQ5	93	0.333	3.297E-16	16	128	302	4	114	224
----------------RRGIVGIEAAIVLIAFVLVASALAFVVLNMGMFTTQKSKEIIARAYEESTRAIDIAGNVKAKT---SNGVIDLVAIPIKLTAGSRAIDLNKTAVAITIIDPNgNAIHRDNAYIY-----------------------------------------------------------------------------------------------------------------------------------------------------------------------------
>UniRef100_A0A351JYP1	93	0.333	3.297E-16	6	108	302	0	110	246
------MFKKMINMahRNERGITGLETAIILIAFVVVASVFAYTVLSAGLFSAQQADETIRSGIRTTQTTMKLRGGIlAYKGNVTEGGNVSesvvKISFTVSNVLGeGQAIDLTPSH-------------------------------------------------------------------------------------------------------------------------------------------------------------------------------------------------
>UniRef100_UPI001E65BFAE	92	0.254	4.452E-16	0	113	302	0	110	184
MSNIRS--KKF--AKNDAAFTGLEAAIVLIAFVVVAAVFSYVMLGAGFFTSQKSKEVVHTGVDQATSSIQLSGDLVAQGDGTELT---NIKITIGLTAGNNPVDVSKitvaGRTVDAY--------------------------------------------------------------------------------------------------------------------------------------------------------------------------------------------
>UniRef100_UPI0007825FF7	92	0.308	4.452E-16	11	104	302	3	95	193
-----------NSTPPDEGFTGLEAAIVLIAFVVTAAVFSYVVLGAGYFTTQKSQEVVYTSVDMASSSMQVIGDVYAWS-TDGGSTADAIRFTLGLAAGGSPVDF-----------------------------------------------------------------------------------------------------------------------------------------------------------------------------------------------------
>UniRef100_A0A8J7QFG0	92	0.387	4.452E-16	16	113	302	0	95	202
----------------KRGMTGIETAIILIAFVIAASVFAFAVLNMGLISTQRAQEAVGAGLAQASSSLQLEALV--CEADISTLKVQNITILVKLAPGQSPVDFDEGRLTVSY--------------------------------------------------------------------------------------------------------------------------------------------------------------------------------------------
>UniRef100_A0A7C5VTH3	92	0.267	4.452E-16	12	126	302	8	121	204
------------NTRRKAALTGLETAIILISFVIVAAAFSFAVLNLGLFTTQKSGEVVQAGIDEATSAIETVGSVIARSDlNGGSRAVANVTVFFKVAVGKRPIDLRVGSLVVTYHDSRTSI--ENVY-------------------------------------------------------------------------------------------------------------------------------------------------------------------------------
>UniRef100_A0A1F5D0M8	92	0.311	4.452E-16	13	114	302	3	111	208
-------------MIKRRGMTGLETAIILVAFVITAAAFAFVILNMGSLTAEKAQSVIATGMAEASSSMLIDNGVVGyFGNTTtapvlqSNVYLYKVVFYIKLSQGHEPIDVSDNRLVATYT-------------------------------------------------------------------------------------------------------------------------------------------------------------------------------------------
>UniRef100_A0A497N1E6	92	0.346	4.452E-16	15	138	302	11	128	213
---------------DRRGTIGVEAAIVMIAFVVVASAVAYVIINMGFYAAQKSKETIGRGVDSASSSLELEGTVVGKV-SDEGTCLQYIIIPVRLSVGKSQVELSGDATMVTVYS--NDFTLPDIYDG---VSTPSDP-------------------------------------------------------------------------------------------------------------------------------------------------------------------
>UniRef100_A0A3D1LYY7	92	0.313	4.452E-16	4	118	302	2	116	214
----SLFVQMQNLYSDRKGITGLETAIILIAFIVVAAVFAFTVMTTGLFSTEKAKTTAQAGIAEASSTFAPKGAIVATRDPAAPARVQNIFVQLQPATGATGSSINAADLAFIYVDQNQ---------------------------------------------------------------------------------------------------------------------------------------------------------------------------------------
>UniRef100_A0A7J2LU74	92	0.371	4.452E-16	8	112	302	8	110	223
--------RRISSFRDKRGIVGIEAAIVLIAFVVIAAALAGVVINMGFYSTQKVKSTISRGISEASSALQLNGHVIGKTN--GTRYLIIMAFPVKVSVGKSEVDLNANTTVVS---------------------------------------------------------------------------------------------------------------------------------------------------------------------------------------------
>UniRef100_A0A2A3T677	92	0.335	4.452E-16	17	153	302	0	133	226
-----------------RGVIGVESAIVMIAFVIVAAALAFVVLNMGFTTSQKAKTSIISSLGEASSSMQVAGKVIGAGDI-TNGNLNVTAFPIKIASGGNNVDLNAKTMAVKYVS--NSISYDNIYVGTLSTTEYKSLSSAVNKAVDTEADGT----------------------------------------------------------------------------------------------------------------------------------------------------
>UniRef100_A0A2H1FDJ2	92	0.305	4.452E-16	16	204	302	10	199	230
----------------RRGVIGIESAIVMIAFVIVAAALAFVVLNMGFSTTQKAKTAISSSVTEASSALEIAGKVTGIG-YVSGGVLNATVIPLKVAGGGDAVSLDPTLADIKYYS--NTIRYDNIYKSAcVLSSTSYTTVSAAVAAAVTAgctNQNAVNGTT---ASAPattqaivYWDVNKNNNAILDQGEHANLVIQY----KSADRPSQLDN-------------------------------------------------------------------------------------------------
>UniRef100_A0A128A323	92	0.305	4.452E-16	9	142	302	1	131	231
---------KYRLRRNRRGVIGIESAIVMIAFVIVAAALAFVVLNMGFSTTQKAKTAISSSVTESSSALEIAGKVTGFGDV-AKSQLNATMIPLKVAGGGDAVSLDPTLTDIKYYS--NSVRYDNIFGVGCALGSSGNVINAS---------------------------------------------------------------------------------------------------------------------------------------------------------------
>UniRef100_A0A2S2KR37	92	0.350	4.452E-16	16	132	302	11	124	237
----------------HRGVIGVESAIVMIAFVIVAAALAFVVLNMGFTTSQKAKTSIISSLGESSSSMQVAGKVIGQGYVNGGS-LNATAFPFKVSSGGSDVNLDAETMAVKYVS--NGENYDNIYVGTLST-------------------------------------------------------------------------------------------------------------------------------------------------------------------------
>UniRef100_UPI00209CC306	92	0.266	6.010E-16	14	118	302	4	102	184
--------------RNEDAFTGLEAAIVLIAFIVVAAVFSYVMLGAGFFTTQKSQETVYSAIGQAGTNMEVSGPVILETNT--DSQVKSVAFTLILAAGGMPVD----MKRVTYTVSTQ---------------------------------------------------------------------------------------------------------------------------------------------------------------------------------------
>UniRef100_A0A1F8R6H5	92	0.281	6.010E-16	14	118	302	9	115	192
--------------QGQEGITGLETAIILIAFVIVASVFSYVVLSAGLFSSQKVKEAVNAGLESTMATVEIRGNIIARMQSG---IVSEILICVGIPQAGSPVDFSPSSanispLVISYHDADN---------------------------------------------------------------------------------------------------------------------------------------------------------------------------------------
>UniRef100_A0A833E0I7	92	0.368	6.010E-16	17	111	302	5	96	192
-----------------KGMVGIEAAIVLIAFVIVAAALAFVALNMGFFTTQKSKEVIARGLEEASSALEVDGSIIGKNDNN---KMSGIAIPLKLATGRTPIDIKKTSIKI----------------------------------------------------------------------------------------------------------------------------------------------------------------------------------------------
>UniRef100_A0A0F7GF56	92	0.290	6.010E-16	6	117	302	0	107	194
------MFSKLNALttkifRGKKGITGLETAIILIAFVTVAAVLAYTVLSAGIFSSERGKEAVYSGLESAQSTMTVKGSVLIVDNAD-------LQFNLAMAVTGGSVDL--NKMVVNYFDSN----------------------------------------------------------------------------------------------------------------------------------------------------------------------------------------
>UniRef100_A0A0E3P0H8	92	0.258	6.010E-16	9	115	302	1	115	198
---------KFNKLfgrfgKDEKAFTGLESAIVLTAFIVVAAVFSYVVLGAGFSTSDTAKATVDEGIKQATSSIELAGDVIGVEGSTDNT-LDNLLVTIQLTAGQAPVDIGENSTddmlVVSYWD------------------------------------------------------------------------------------------------------------------------------------------------------------------------------------------
>UniRef100_A0A7C0XZ53	92	0.378	6.010E-16	16	126	302	7	114	198
----------------KRGMVGIEAAIVLIAFVIVAAALAFVVLNMGFLTTQKSGIVIRSGLGEASTALEVDGSVLAYSAKGA--KVNFTVIPIKVSPGRHLVDLHPDRASVVYWSTETG-SYADIY-------------------------------------------------------------------------------------------------------------------------------------------------------------------------------
>UniRef100_A0A1D2WFQ7	92	0.215	6.010E-16	12	116	302	4	119	205
------------FRKDDKAFTGLESAIVLTAFVVVAAVFSYVVLGAGFTTSDTAKKTIEEGVKQTTSSVELAGDVIAKgtpivttdvngTTTTTGGTVDKILVTLQLTAGQSPVDIGPGMLVVSYADS-----------------------------------------------------------------------------------------------------------------------------------------------------------------------------------------
>UniRef100_E1RJJ6	92	0.284	6.010E-16	19	118	302	9	108	207
-------------------FTGLEAAIVLIAFVVVAALFSYVVLGAGFFTTQKAQETVYSGVGMASSSLEILGDVYGNSTGVGGTNaeIDGVMFVTGLTAGGSSIDFS--RTTITYSNKDN---------------------------------------------------------------------------------------------------------------------------------------------------------------------------------------
>UniRef100_A0A2I0PDT4	92	0.281	6.010E-16	12	121	302	2	107	207
------------NIYSEDAFTGLEAAIVLIAFVVVAAVFSYVVLGAGFFTTQTAQATVHTGVAQASSSLEVVGNVMGISNEG--DQLSYANISVALTAGGTAMDLDQ--MVVSYTDNNGGRN------------------------------------------------------------------------------------------------------------------------------------------------------------------------------------
>UniRef100_F3KJ34	92	0.339	6.010E-16	16	130	302	11	122	227
----------------HRGVIGVESAIVMIAFVIVAAALAFVVLNMGFSTTQKAKTSIISSLGEASSTMQVAGKVIASGNVPA-AAINATAIPIKIASGGDVVNLGATTMAVKYVS--NSINYDDIYVGSL---------------------------------------------------------------------------------------------------------------------------------------------------------------------------
>UniRef100_A0A7D5R929	92	0.335	6.010E-16	14	141	302	9	134	228
--------------RSHRGVIGVESAIVMIAFVIVAAALAFVVLNMGFSTTQRAKTAIVSSLEESSSALEIAGKVTASGDVSPTGKINVTSIPVKVASGGSSVNLGNTTMAVKYFS--GSVEYDNIMTGILSTGTYANLTVA----------------------------------------------------------------------------------------------------------------------------------------------------------------
>UniRef100_A0A9D3B545	92	0.352	6.010E-16	16	134	302	11	126	231
----------------HRGVIGVESAIVMIAFVIVAAALAFVVLNMGFATTQKAKTSIISGLNEASSSLEIAGKVTGIGNV-VTGQLEVISVPLKIASGGDSVNLQNTTASVKYLS--NTVEYDNILVGTASTST-----------------------------------------------------------------------------------------------------------------------------------------------------------------------
>UniRef100_A0A6H1Z796	91	0.326	8.112E-16	14	116	302	9	108	185
--------------RGQRGMTGLETAIILIAFVTVASVLAYSVLSAGIFSAERGKATVYAGLESAQSTMELQGSVLG--LSPDVLVLEHVQFSVGLTiQGGDEVDMD--AMVINYFDD-----------------------------------------------------------------------------------------------------------------------------------------------------------------------------------------
>UniRef100_A0A8J7W8Z0	91	0.297	8.112E-16	9	118	302	1	105	188
---------KRNRKeQREEAFTGLEAAIVLIAFIVVAAVFSYVMLGAGFFTTQKSQETVYSAIGQAATNMEVSGPVILQTNDTGFVK--WANFTLILAAGGLPVDVN----RVTYTLSTQ---------------------------------------------------------------------------------------------------------------------------------------------------------------------------------------
>UniRef100_A0A3N5MIV9	91	0.304	8.112E-16	19	123	302	10	112	190
-------------------FTGLEAAIVLIAFVVVAAVFSYVVLGAGFFTSQKSQETVYKSVEQATSNIQMVGNVYGLATTPS-SGINTITFSISLTPGAPDADLTK-MTVMFSSDTVAPVTYS----------------------------------------------------------------------------------------------------------------------------------------------------------------------------------
>UniRef100_A0A832U4D0	91	0.300	8.112E-16	15	114	302	6	99	190
---------------DEDGFTGLEAAIVLIAFVVVAAVFSYVVLGAGFFTTQKAQETVHTGVAQATSAVEPSGPVMIQA--GANEDITNASFYLQLAAGGNSVD----MTKVGYT-------------------------------------------------------------------------------------------------------------------------------------------------------------------------------------------
>UniRef100_A0A9E4ZM39	91	0.340	8.112E-16	18	105	302	9	94	193
------------------GFTGLEAAIVLIAFVVVAAVFAYVVLGAGIFFSEASRSTVHRGIQEAGSSLTVTGSVYGVSNSPEM--ITSIIIPVSLTPGSDPIDIT----------------------------------------------------------------------------------------------------------------------------------------------------------------------------------------------------
>UniRef100_A0A5N9GV19	91	0.250	8.112E-16	15	121	302	11	133	198
---------------DQKEITGLETAIILIAFVVVASVFAYTILSAGIYSSEKGKEAIHSGLSTARASMQLSGPVLAR-DTDSNNTVDQMLFVIANLLKSAPMNLVPTvdsdsdgllsdespklhSLVITYIDQAQMVT------------------------------------------------------------------------------------------------------------------------------------------------------------------------------------
>UniRef100_A0A9E3T7G3	91	0.280	8.112E-16	14	115	302	8	114	198
--------------RNESGQAALENAIILIAFIVVASVFAFTILSAGSSSTEKGEQAIYEGLESVQSSMNVKGAVIATAADAGpDKTVVDVVFTLALAGGGEPVDLTtvegKQTVVIGYRD------------------------------------------------------------------------------------------------------------------------------------------------------------------------------------------
>UniRef100_A0A1E7GE44	91	0.271	8.112E-16	14	112	302	6	108	202
--------------KNEKGFTGLEAAIVLIAFVVVAAVFSYVMLGAGFFTTQKSQEVVHTGVTQASSSVELSGNVISQGGIEGagtvLNEIDTVDMFMQLTSGGSEVDIGKTLIVVS---------------------------------------------------------------------------------------------------------------------------------------------------------------------------------------------
>UniRef100_A0A8T4XCX8	91	0.344	8.112E-16	14	128	302	6	120	214
--------------RNRRGMVGIEAAIVLIAFVIVAAAFSFMVINMGLFSTQRGKEAIQDSLQEAVSPLTVDGLILIKGKTGQGGGVSVIVIPLK-TLGVKYVPMDADRTVVSFTiSGSQDASYPNIYAG-----------------------------------------------------------------------------------------------------------------------------------------------------------------------------
>UniRef100_A0A7J2U6Q2	91	0.307	8.112E-16	17	159	302	10	143	223
-----------------KGIVGIEAAIVLIAFVVVAAALAFVVLNMGFYTTQRSKEVMSQGLAQASSALEIDGTVLAKVDNETQELTCAV-IPIRLSAGQKDVDLTPGKADIAIWVIDKG-GLTATYNETQQAITNLT-----GY--TIDNLCQAGGKTW----------------------------------------------------------------------------------------------------------------------------------------------
>UniRef100_A0A0D5C1T0	91	0.309	8.112E-16	16	141	302	11	133	226
----------------HRGVIGVESAIVMIAFVIVAAALAFVVLNMGFSTTQKTKNAIVSSADEASSALEIAGKIIGSGHITA-GKLNATAVPLKIVSGGQSINLNPSNAAIRYLS--NSVEHGNIYAGAISSGVHDTLASA----------------------------------------------------------------------------------------------------------------------------------------------------------------
>UniRef100_A0A128A330	91	0.333	8.112E-16	16	158	302	10	153	230
----------------RRGVIGIESAIVMIAFVIVAAALAFVVLNMGFSTTQKAKTAISSSVTESSSALEIAGKVTGIG-YVSGSVLNATVIPLKVAGGGDAVSLDPALADIKYYS--NTVRYDNIYKSAcVLTSTTYTTVSSAVSAAVTagcVTQNPTNGTT-----------------------------------------------------------------------------------------------------------------------------------------------
>UniRef100_A0A7D5M5G0	91	0.356	8.112E-16	16	130	302	11	122	234
----------------HRGVIGVESAIVMIAFVIVAAALAFVVLNMGFTTTQKAKTSIISSLDEASSSMQIAGKVIGSGDT-TVGKLNMTAFPIKIASGGANVNLDAKTAAVKYVS--NSIDYDNIYVGTL---------------------------------------------------------------------------------------------------------------------------------------------------------------------------
>UniRef100_A0A3G1B751	91	0.321	8.112E-16	16	161	302	9	150	235
----------------RRGVSGLEATVIVIVLVIVAAALAFVVLNMGFSTTQKAKTIIGTSLGQTSSALEISGTIFAHGNTTS-AILEVVGVPLKIATGGESVNLAPGTAAVKYLS--NTVTYDNIYAGT-LTENSDGDDDVSGEWASLELATDDAADSDLY--------------------------------------------------------------------------------------------------------------------------------------------
>UniRef100_A0A7D5R4W3	91	0.353	8.112E-16	6	130	302	2	128	238
------LIRKGHR-KSHRGVIGVESAIVMIAFVIVAAALAFVVLNMGFSTTQKAKTTIVSGLGEASSSLQISGKVKGIGCTSSTKgcstpYLNATIIPLKIASGGDSVNLQNSTASVKYISNSKS--FDNIYKGPL---------------------------------------------------------------------------------------------------------------------------------------------------------------------------
>UniRef100_A0A256ZKH2	91	0.373	8.112E-16	13	119	302	2	106	238
-------------KKTRKGIVGIEAAIVLIAFVIVAAALAFVVLNMGFTTTQKSGAVIQSGLGEASTALEVDGSVLAYSSAG--STIDYIVTPIKVSPGKHYVDMDPERASILYWSTEAG--------------------------------------------------------------------------------------------------------------------------------------------------------------------------------------
>UniRef100_A0A0D5C143	91	0.288	8.112E-16	6	141	302	1	140	239
------IFQEKGTRHSHRGVIGVESAIVMIAFIIVAAALAFVVLNMGFTTSQMVKTTTIAGLEESSSSMKISGTITAVGCIDSESSCFSIPrinatnIPLKISKDGNSVNFSPDVISIRYI--GESIQYDNIYTGAITADTYRQSILA----------------------------------------------------------------------------------------------------------------------------------------------------------------
>UniRef100_UPI0021014795	91	0.317	1.095E-15	13	116	302	3	105	186
-------------KRKEDGFTGLEAAIVLIAFIVVAAVFSYVMLGAGFFTTQKSQETVYHAVGQSATNLEVSGPVVLLSNSAG-TAYDWANFTLIMAAGGSPVDMSKVVYSISTKDQ-----------------------------------------------------------------------------------------------------------------------------------------------------------------------------------------
>UniRef100_A0A8T7H5Q4	91	0.269	1.095E-15	14	127	302	5	119	194
--------------KNENAFTGLEAAIVLIAFVVVAAVFSYVVLGAGFFTTGEAQRTVHTGVGQATSNLEVSGPVIVKAGSvDNPTNLSSISFFLQLAAGGTPVDMNKVTFTVSTADELETFMYANVTS------------------------------------------------------------------------------------------------------------------------------------------------------------------------------
>UniRef100_A0A7J3MVS0	91	0.285	1.095E-15	9	120	302	2	110	198
---------KTYKNNSKKGLTGLETAIILISFVIVAAAFSFAVLNLGLFTTQKSGEVLQAGLEEATSAIETVGGVIAQS---SGDTVSNVTVYFKVSVGKRPIDMRVGQLVISYHDSRASI-------------------------------------------------------------------------------------------------------------------------------------------------------------------------------------
>UniRef100_A0A3G1B1B3	91	0.356	1.095E-15	6	142	302	2	139	237
------LIRKGHR-QSHRGVIGVESAIVMIAFVIVAAALAFVVLNMGFSTTQKAKTTIGSGLTEASSSLTVAGKVTGTGCTTsaggcsSTPYLNVTSIPIKIASGGESVNLALATASVKYIS--NSIQYDNIYVG--PLGATATDVSAA---------------------------------------------------------------------------------------------------------------------------------------------------------------
>UniRef100_A0A972QXR6	91	0.284	1.095E-15	13	106	302	8	102	379
-------------KQDQTGITGLETAIILIAFIVVASVFAYTILSAGLFSSQKTEEVVHSGIEEAESTIKLVGnAIAYKGTASGDECVTRLQLVLGKAAAGGAIDLTP---------------------------------------------------------------------------------------------------------------------------------------------------------------------------------------------------
>UniRef100_UPI0020337A8E	91	0.295	1.477E-15	18	105	302	9	94	193
------------------GFTGLEAAIVLIAFVVVASVFAYVVLTAGILFSEESRSTVHQGIREAGSGLTVTGAIYGFSNTPGM--IDSVIVPVGLTAGGEPIDIT----------------------------------------------------------------------------------------------------------------------------------------------------------------------------------------------------
>UniRef100_A0A520JX99	91	0.252	1.477E-15	14	115	302	2	110	213
--------------RDKRGFTGLEAAIVLTAFVVVAAVFSYVVLNAGFFTTQKSKEVVHTGSMLYTTSAELTGSVIGYSLTqsgdiltvaSGGTRLNATRFYLQLTAGENPIDME--GLTISYLD------------------------------------------------------------------------------------------------------------------------------------------------------------------------------------------
>UniRef100_A0A2H1FDK9	91	0.375	1.477E-15	16	142	302	10	134	230
----------------RRGVIGIESAIVMIAFVIVAAALAFVVLNMGFSTTQKAKTAISSSVTEASSALEIAGKVTGIG-YVSGGVLNATVIPLKVAGGGDAVSLDPTLADIKYYS--NTIRYDNIYKSAcVLSSTSYTTVSAA---------------------------------------------------------------------------------------------------------------------------------------------------------------
>UniRef100_A0A128A329	91	0.367	1.477E-15	16	142	302	10	134	230
----------------RRGVIGIESAIVMIAFVIVAAALAFVVLNMGFSTTQKAKTAISSSVTESSSALEIAGKVTGIG-YVSGSVLNATVIPLKVAGGGDAVSLDPALADIKYYS--NTVRYDNIYKSAcVLTSTAYTTVSSA---------------------------------------------------------------------------------------------------------------------------------------------------------------
>UniRef100_A0A835S606	91	0.381	1.477E-15	16	125	302	11	117	238
----------------HRGVIGMEAAIVLIAFVIVAAALAFVVLNMGFATTQKAKTSIISSLGQASSSLAISGKVTAVANV-TDGVINATIIPIRITAGGDSINLDNATVSLKYIS--NSVEYDNI--------------------------------------------------------------------------------------------------------------------------------------------------------------------------------
>UniRef100_A0A7C5XNG5	91	0.363	1.477E-15	16	136	302	5	121	289
----------------RRGIVGIEAAIVLIAFVIVAAAFAFMVVNMGLTSTQRSKEAIQQGLKEASCPLTLDGSILLKSATPNN--VSTIIIPLK-TLGVKYVPMWTNETVVSIKIGTR-VTLANIYSGINHTIDPS---------------------------------------------------------------------------------------------------------------------------------------------------------------------
>UniRef100_A0A7V3SDF0	91	0.361	1.477E-15	1	106	302	10	117	396
-GKKRMIGSASRIHRNERGITGLETAIILIAFIVVASVFAYTVLSAGLFSAQKTEEVTRTGINKTESTITVEGNVIaYKGTANGDECITKLSFTVSKAlPGGGSVDLTP---------------------------------------------------------------------------------------------------------------------------------------------------------------------------------------------------
>UniRef100_A0A7C3G192	90	0.352	1.993E-15	14	118	302	13	113	191
--------------RRQRGMTGLETAIVLIAFVTVASVLAYSVLSAGIFSAERGKATVYSGLESAQSTMEIVGSVLG--LSPNQTKLETVQFTASLAIKDTAVD--SSTIVINYFDEEE---------------------------------------------------------------------------------------------------------------------------------------------------------------------------------------
>UniRef100_A0A7J4PLT0	90	0.250	1.993E-15	9	115	302	1	115	198
---------KFNKLfgrfgKDEKAFTGLESAIVLTAFIVVAAVFSYVVLGAGFSTSDTAKATVDEGIKQATSSIELAGDVIAVEGSTENT-VSNLLVTIQLTAGQAPVDIgasdTEGMLVISYMD------------------------------------------------------------------------------------------------------------------------------------------------------------------------------------------
>UniRef100_A0A7J3ZND0	90	0.395	1.993E-15	16	106	302	9	97	202
----------------KKGLTGIETAIILVAFVIVAAAFAFAVLNVGFQSTQKAQDVMRAGMEQASSALELDGAVIAY--KGSGDFVKNITFAVRLSPGKSPVALSP---------------------------------------------------------------------------------------------------------------------------------------------------------------------------------------------------
>UniRef100_A0A847EJP1	90	0.300	1.993E-15	16	125	302	15	120	203
----------------EKGMTGLETAIILIAFVTVASVLAYSVLSAGIFSAEKGKETVYSGLQSAQASTEVHGSVIGSSAD--NSTLNYIEFLIGLTIPDEKVDIS--SLVVNFYDSTNSTNVQNS--------------------------------------------------------------------------------------------------------------------------------------------------------------------------------
>UniRef100_A0A833E8E8	90	0.368	1.993E-15	17	111	302	5	96	204
-----------------KGMVGIEAAIVLIAFVIVAAALAFVALNMGFFTTQKSKEVIARGLEEASSALEVDGSIIGKNDN---KKMAGIAIPLKLATGRTPIDIKKTSIKI----------------------------------------------------------------------------------------------------------------------------------------------------------------------------------------------
>UniRef100_D5U2X5	90	0.354	1.993E-15	16	111	302	2	94	207
----------------KKGIVGIEAAIVLIAFVIVAAALAFVVINMGMYTTQKSKEVMQQGLNEATTALEVDGTVLGYGDTNG---ITRIYIPLKVSPGQLAVDFSNDKIDI----------------------------------------------------------------------------------------------------------------------------------------------------------------------------------------------
>UniRef100_UPI001BD9BF1D	90	0.300	1.993E-15	13	106	302	4	103	227
-------------LKNEDAFTGLEAAIVLIAFIVVAAVFSYVMLGAGFFATQEAQRTVHTGSQQASSSLEIIGSVYGMNDNAGKVgeehlqHLQYIEFTIGNTAGGTPIDVTQ---------------------------------------------------------------------------------------------------------------------------------------------------------------------------------------------------
>UniRef100_A0A0D5C1S6	90	0.326	1.993E-15	16	159	302	11	147	234
----------------HRGVIGVESAIVMIAFVIVAAALAFVVLNMGFTTSQKAKTSIISSLGEASSSMQVAGKVIGEGDS-STGYLNMTAFPIKVSSGGNDINLEAKTTSVRYVS--NSIDYSDIYVGT-LTGEFKSLSSATAQ---AVSDGSSGDETF----------------------------------------------------------------------------------------------------------------------------------------------
>UniRef100_A0A3C0YYD5	90	0.396	1.993E-15	14	76	302	19	81	363
--------------RDERGVTGLETAIILIAFVVVASVFAFTVLSTGIFSAERGKETIHAGLQQSRSSVELKGSVVA---------------------------------------------------------------------------------------------------------------------------------------------------------------------------------------------------------------------------------
>UniRef100_A0A1V5A7Y7	90	0.303	2.689E-15	16	104	302	7	94	194
----------------EDAFTGLEAAIVLIAFVVVAAVFSYVVLGAGFFTTQKSQETIYAGVGQSTSNIEIVGPV-SVNATTAGTGVSAIMFKIKPAAGASDIDL-----------------------------------------------------------------------------------------------------------------------------------------------------------------------------------------------------
>UniRef100_A0A0H1QWZ2	90	0.254	2.689E-15	9	114	302	0	99	197
---------MSKLMRNEDAFTGLEAAIVLIAFIVVAAVFSYVILGAGFFTTQKSQEVVHTGVSQTSSTLEISGPVIAQA--SSTANLGNVQFYLQIAAGGTSVD----MRKVTYT-------------------------------------------------------------------------------------------------------------------------------------------------------------------------------------------
>UniRef100_A0A7M1UTS4	90	0.376	2.689E-15	16	108	302	2	91	203
----------------KKGIVGIEAAIVLIAFVIVAAALAFVVINMGMYTTQKSKEVMQQGLNEATTALEVDGSVLGYGDNNG---ITFIYIPLKVSPGQLAVDFSSDK-------------------------------------------------------------------------------------------------------------------------------------------------------------------------------------------------
>UniRef100_UPI000C1E06CD	90	0.328	2.689E-15	6	142	302	2	135	228
------LVQKGHR-QSHRGVIGVESAIVMIAFVIVAAALAFVVLNMGFSTTQRAKTAIVASLDESSSAVEIAGKVTGAGDISPIGKLNVTAVPLKIASGGSSVNLGNTTMAVKYFS--QSVEYDNIMTGVLSSGTYENLTTAS---------------------------------------------------------------------------------------------------------------------------------------------------------------
>UniRef100_A0A0D5C1B5	90	0.314	2.689E-15	16	128	302	11	129	240
----------------HRGVIGVESAIVMIAFVIVAAALAFVVLNMGFTTSQKAKTTIISGLGESSSSMQVAGKVTAVGCTstssdttcATTPKINATAYPIKVTTGGDAVNLELATTAVKYLS--NSVEYDDIYSG-----------------------------------------------------------------------------------------------------------------------------------------------------------------------------
>UniRef100_A0A2V3JNY5	90	0.198	2.689E-15	8	115	302	1	139	243
--------RLFNNklLRDERAFTGLEAAIVLTAFVVVAAVFSYVVLGAGFFTSEKSKEVIHTGVDQATSSLEIGGYIAGHGWTYGKVDSDGIWnasgdyysyyawgnstatknkenttglnlveIQVELAAGQNPVDMD--KIVVSYSD------------------------------------------------------------------------------------------------------------------------------------------------------------------------------------------
>UniRef100_A0A9D8FZZ7	90	0.326	2.689E-15	6	106	302	0	103	382
------MARIVNRiVRDERGITGLETAIILIAFIVVASVFAYTVLSAGLFSAQKTEEVIRTGINETESTVQIDGNVVaYKGTANADECVAKFSFTVEKAlPGGGSIDLTP---------------------------------------------------------------------------------------------------------------------------------------------------------------------------------------------------
>UniRef100_A0A2I0P6D8	89	0.254	3.628E-15	14	128	302	5	120	188
--------------KNEDAFTGLEAAIVLIAFVVVAAVFSYVVLGAGFFTTGEAQRVVHTGSQQASSSLEIIGNVYGHATASSSSMVlTSIEFTVGNTAGGTAIDISQ--MLVTYTCEgiSDVIEYENSTKG-----------------------------------------------------------------------------------------------------------------------------------------------------------------------------
>UniRef100_A0A7K3YG16	89	0.306	3.628E-15	18	105	302	9	94	193
------------------GFTGLEAAIVLIAFVIVAAVFAYVVLGAGILFSEGSRSAVHQGIQEAGSGLIVTGGVYGISNTPG--RIDSIIVPVSLTVGSDPIDIT----------------------------------------------------------------------------------------------------------------------------------------------------------------------------------------------------
>UniRef100_A0A7M1UQT8	89	0.375	3.628E-15	16	111	302	2	95	202
----------------KKGIVGIEAAIVLIAFVIVAAALAFVVINMGMYTTQKSKEVMQQGLNEATTALEVDGSVLGYVETG--PEVTYIYIPLKVSPGQLAVDFSSDKIDI----------------------------------------------------------------------------------------------------------------------------------------------------------------------------------------------
>UniRef100_A0A2E8EXI6	89	0.281	3.628E-15	16	118	302	19	128	225
----------------EKGITGLETAIVLIAFVVVAAVFAFTVLTTGLFTSEKAKETAMAGVAATSSTLTVKGSLTAMGGTATGaggatccDRVDHIRVKLTGATDVNDVPFNPSQVLVTYQDDAN---------------------------------------------------------------------------------------------------------------------------------------------------------------------------------------
>UniRef100_A0A2H1FDW2	89	0.301	3.628E-15	8	143	302	2	134	233
--------PRSRSRKTRRGVIGIESAIVMIAFVIVAAALAFVVLNMGFSTTQKAKTAISSSVTEASSALEIAGKVTGFGDIAH-SQLNATVVPLKVAGGGDAVSLDPTLTDIKYYS--NSVRYDNIFGVGCALGSSGNIINASG--------------------------------------------------------------------------------------------------------------------------------------------------------------
>UniRef100_I7L0E4	89	0.333	3.628E-15	13	103	302	6	101	238
-------------LKNEDAFTGLEAAIVLIAFIVVAAVFSYVMLGAGFFATQEAQRTVHTGSQQASSSLEIIGNVYGRTtnttvNATQQGYLEWIEFTVGNTAGGTPID------------------------------------------------------------------------------------------------------------------------------------------------------------------------------------------------------
>UniRef100_A0A5N9G9V6	89	0.384	3.628E-15	11	75	302	8	72	350
-----------NRARDESGVTGLETAIILIAFVVVASVFAFTVLSTGIFSAERGKETIHAGLTGARSSMELKGSIV----------------------------------------------------------------------------------------------------------------------------------------------------------------------------------------------------------------------------------
>UniRef100_A0A8F5VL91	89	0.241	4.894E-15	13	103	302	0	89	175
-------------MKKEAAFSGLEAAIVLIAFVVVAAVFSYVMLGAGFFATQKSQEVTYSGVKQSTSNLVLDGQLYGNYDS-TDGDVDTIEFYLSIPEGGQPQD------------------------------------------------------------------------------------------------------------------------------------------------------------------------------------------------------
>UniRef100_A0A8J7W946	89	0.285	4.894E-15	14	118	302	4	101	186
--------------REEDAFTGLEAAIVLIAFIVVAAVFSYVMLGAGFFTTQKSQETVYSAIGQAATNLEVSGPVVLKT---SGGSVEQANFTLILAAGGVPVDLK----KVTYTLSTQ---------------------------------------------------------------------------------------------------------------------------------------------------------------------------------------
>UniRef100_A0A916CMN0	89	0.245	4.894E-15	8	116	302	2	103	189
--------KKFTHMlKDESGITALETAINLIAFVVVAAIFAFTVLSTGTFLTERSKEAAYSGLQEVRGSMELKGSVVLEG--TGTMAV----FNLATVAGGSSVDLS--KVKMTYRDT-----------------------------------------------------------------------------------------------------------------------------------------------------------------------------------------
>UniRef100_A0A662JS97	89	0.320	4.894E-15	14	139	302	2	130	197
--------------FKKKGVTGIQTAIIMIAFIVVASVLAFAVLNMGLSATQRAQEVGTRGLRQAASALQLHGSVIGydkdyDNEEPGNRTIDLIEICVKLAPGNEPIDVGLGKLTISY--TNTRLHVANIYDGTNATIKWVTFI------------------------------------------------------------------------------------------------------------------------------------------------------------------
>UniRef100_A0A497GP54	89	0.320	4.894E-15	14	139	302	2	130	197
--------------FKKKGVTGIQTAIIMIAFIVVASVLAFAVLNMGLSATQRAQEVGTRGLRQAASALQLHGSVIGydkdyDNEEPGNRTIDLIEICVKLAPGNEPIDVGLGKLTISY--TNTRLHVANIYDGTNATIKWVTFI------------------------------------------------------------------------------------------------------------------------------------------------------------------
>UniRef100_L0HHV3	89	0.264	4.894E-15	16	121	302	7	110	204
----------------ETAFTGLEAAIVLIAFVVVAAVFSYVVLGAGFYTTQTAQATVHTGVAQASSSVEIAGSVMGVALGEDPTRLTYINASIILMAGGTPMDLNQ--MVISYSDTHGGRN------------------------------------------------------------------------------------------------------------------------------------------------------------------------------------
>UniRef100_A0A7C2FDL4	89	0.375	4.894E-15	16	111	302	2	95	207
----------------KKGIVGIEAAIVLIAFVIVAAALAFVVINMGMYTTQKSKEVMQQGLNEATTALEVDGSVLGYV--GAGPIVTYIYIPLKVSPGQLAVDFSXDKIDI----------------------------------------------------------------------------------------------------------------------------------------------------------------------------------------------
>UniRef100_A0A956UW65	89	0.311	4.894E-15	6	109	302	0	121	208
------MFKPSRAMrrlhRNEEGITGLETAIILIAFVIVASVFAFVVLSTGLFSADRGKQTVLAGLEKASGNVEVRGSVSlqdvgtvaapttpdGAIGEAGGPSVDVFIFNLGTAAGGRPVLIDPAVT------------------------------------------------------------------------------------------------------------------------------------------------------------------------------------------------
>UniRef100_A0A662TDX4	89	0.259	4.894E-15	13	126	302	9	133	213
-------------LKSKKAITGIETAIILIAFVIVAAAFAFIILSMGFFAGERAKGVISGGLKEAASAIELDGSVIAyggrvtgsqgnftTSTTGTLNCVTSIVIYIKLSTGQQPMDLRVGRLTILYANTKTSI--DNIY-------------------------------------------------------------------------------------------------------------------------------------------------------------------------------
>UniRef100_A0A7K3Z041	89	0.330	4.894E-15	15	121	302	11	117	216
---------------DEHGFTGLEAAIVLIAFVVVAAVFSFVVLGAGSFTTQTAQATVHTGVAQASSSLEVVGNVMGISRSPtaANARLTFINASVALTAGGTSMDL--AQMVISYADNNGGRN------------------------------------------------------------------------------------------------------------------------------------------------------------------------------------
>UniRef100_A0A7C5X2X9	89	0.323	4.894E-15	14	112	302	11	108	221
--------------RARRGIVGIEAAIVLIAFVLVASALAFVVLNMGMFTTQKSKEVIARAYEESTRAIDIAGNVVAKT-TADRSSLDLVAIPIKLTAGSRAVDLNKTAVAIT---------------------------------------------------------------------------------------------------------------------------------------------------------------------------------------------
>UniRef100_A0A7V2KNN0	89	0.353	4.894E-15	14	78	302	18	82	373
--------------RDEMGITGLETAIILIAFVVVASVFAYTVLSAGIFSSERGKEAVYAGLKEARGTLEPKGSVIATG-------------------------------------------------------------------------------------------------------------------------------------------------------------------------------------------------------------------------------
>UniRef100_A0A2I0NLR1	89	0.280	6.600E-15	16	115	302	0	96	189
----------------EDAFTGLEAAIVLIAFVVVAAVFSYVMLGAGFFAAGEAQQVVHTGSEQASSSLEIIGNVYGYSTTAG-TELESIQFTVGNTAGGTPIDITQ--MLVTFTS------------------------------------------------------------------------------------------------------------------------------------------------------------------------------------------
>UniRef100_A0A2I0PDC8	89	0.278	6.600E-15	15	110	302	6	100	190
---------------DEDGFTGLEAAIVLIAFVVVAAVFSYVVLGAGFFTTQKAQESVHTAVGQATSAVELSGPVMVQA--GAGNTVSNASFYLQLAAGGASVDVSKiGYTV-----------------------------------------------------------------------------------------------------------------------------------------------------------------------------------------------
>UniRef100_A0A832U7T6	89	0.270	6.600E-15	15	114	302	6	99	190
---------------DEDGFTGLEAAIVLIAFVVVAAVFSYVVLGAGFFTTQKAQESVHTAVGQATSAVELSGPVM--VEGGAGDTVTNASFYLQLGAGGNPVDV----TKIGYT-------------------------------------------------------------------------------------------------------------------------------------------------------------------------------------------
>UniRef100_A0A101GR10	89	0.303	6.600E-15	16	104	302	17	103	203
----------------ETGFTGLEAAIVLIAFVIVAAVFAYVVLTTGILFSGESQSTIHQGIREAGSSVTVTGMVYGVSNTPG--YIDSVIVPVGLTAGSEPIDF-----------------------------------------------------------------------------------------------------------------------------------------------------------------------------------------------------
>UniRef100_UPI0020C11313	89	0.242	6.600E-15	13	155	302	4	157	218
-------------LKNEDAFTGLEAAIVLIAFIVVAAVFSYVMLGAGFFATQEAQRTVHTGSQQASSSLEIIGNIYGKTtatteKSTANAHLQYILFSVGNTAGGAPIDIT--SMVVTFVcgEKADVITFDETNSITGIGGgtsadeaTANTAITA-GKWGVINTYNDVG--------------------------------------------------------------------------------------------------------------------------------------------------
>UniRef100_UPI00220E8D73	89	0.308	6.600E-15	16	158	302	11	156	226
----------------HRGVIGVESAIVMIAFVIVAAALAFVVLNMGFSTTQKTKNAIVSSADEASSALEIAGKVVGSGHITA-GKLNATAVPLKIVSGGSAINLNPSNAAIRYIS--NDVEHGNIFAGALSVGTYDTLAEAmqasvtAGYISSNPVNDTSPAET-----------------------------------------------------------------------------------------------------------------------------------------------
>UniRef100_A0A523BFJ1	89	0.306	6.600E-15	12	161	302	1	143	226
------------RKINKRGIVGIEAAIILIAFVIVATAFAFMVVNMGLTSTQRSKEAIEQGLKEATSPLTLDGTILLKSDQTNANNISNIIIPLK-TLGVKYVPMWENETVVSIKIGTR-VALANIYAGINHTIDPTTM-----TFDAIITNLTSGHLDYWW--------------------------------------------------------------------------------------------------------------------------------------------
>UniRef100_A0A7J3VNJ1	89	0.321	6.600E-15	16	129	302	0	112	228
----------------RRGILGIESAIVMIPFVVVAAALAFVVLNAGFGTTQKSKTTISEGLASATGAVEVAGIVTGNNRvSDNPERIEFYSIPIKLASGANAVNLQKELTAIRYFS--NTIAYDNIYVGT----------------------------------------------------------------------------------------------------------------------------------------------------------------------------
>UniRef100_A0A2D6GFA8	89	0.384	6.600E-15	11	75	302	8	72	355
-----------NRARDEGGVTGLETAIILIAFVVVASVFAFTVLSTGIFSAERGKETIHAGLTGARSSMELKGSIV----------------------------------------------------------------------------------------------------------------------------------------------------------------------------------------------------------------------------------
>UniRef100_A0A382FBV9	88	0.400	8.901E-15	15	99	302	15	96	98
---------------DDRGITGLETAIILIAFIVVAAVFAFTVMTTGLFSTEKAKTTAQAGIAEASSTFAPKGAIIATSN---LTSVQTFQFQVTLATGA----------------------------------------------------------------------------------------------------------------------------------------------------------------------------------------------------------
>UniRef100_A0A8J7W8R7	88	0.280	8.901E-15	9	114	302	1	101	189
---------KENRREmNERAFTGLEAAIVLIAFIVVAAVFSYVMLGAGFFTTQKSQETVYSAIGQAATNMEVSGPIILMTDNSG--TITNATFTLILAAGGSPVD----MNKVTYT-------------------------------------------------------------------------------------------------------------------------------------------------------------------------------------------
>UniRef100_A0A7J3YRB8	88	0.396	8.901E-15	28	127	302	0	99	199
----------------------------MIAFVVVAAALAFVVLNMGMFTTQRARETINSGLAHASSALEVDGSITALVNSNGNG-VELISIPIRLAPGKDSVDLNPEKlTVALFVTGTQNIAYENIYS------------------------------------------------------------------------------------------------------------------------------------------------------------------------------
>UniRef100_A0A7J3QAL5	88	0.322	8.901E-15	13	132	302	5	122	213
-------------KRARRGIVGIEAAIVLIAFVLVASALAFVVLNMGMFTTQKTKEVIARAYEESTRAIDIAGNVKAKVNN---SKLVLVAIPIKLTAGARPIDLNKTAVAITVILPDGTAHHtDNGYKKISET-------------------------------------------------------------------------------------------------------------------------------------------------------------------------
>UniRef100_A0A7D5M778	88	0.344	8.901E-15	6	127	302	2	119	233
------LIRKGHR-KSHRGVIGVESAIVMIAFVIVAAALAFVVLNMGFSTTQKAKTTIVSSLSEASSALQVAGKVTAIGDI-TLSNIRVVSIPIKVASGGDSVNLQNTTASIKYMS--NSKEYDNIYS------------------------------------------------------------------------------------------------------------------------------------------------------------------------------
>UniRef100_A0A2A3T7R3	88	0.320	8.901E-15	16	143	302	11	134	237
----------------HRGVIGVESAIVMIAFVIVAAALAFVVLNMGFTTSQKAKTSIISSLNEASSSMQIAGKVIG-SGYPNGSVLNVTAFPIKVSSGGGNINLEALTTAVRYVS--NSLDYGDIYVGT-LTGEYKSLAAAVG--------------------------------------------------------------------------------------------------------------------------------------------------------------
>UniRef100_A0A9E4SUY4	88	0.329	8.901E-15	0	76	302	0	81	363
MKNLGSVFDTTNsasrlLRRSERGVTGLETAIILIAFVVVASVFAFTVLSTGIFSAERGKETVYAALEQARGSIELKGSVIA---------------------------------------------------------------------------------------------------------------------------------------------------------------------------------------------------------------------------------
>UniRef100_A0A117MEW9	88	0.301	1.200E-14	13	103	302	3	95	193
-------------KRKEDGFTGLEAAIVLIAFIVVAAVFSYVMLGAGFFTTQKSQETVYGAVGTATANMEVSGPVVIETDDTAapENNVENVTFTVVLAAGGAPMD------------------------------------------------------------------------------------------------------------------------------------------------------------------------------------------------------
>UniRef100_A0A117MEX2	88	0.283	1.200E-14	13	124	302	1	113	195
-------------KKNENAFTGLEAAIVLIAFVVVAAVFSYVMLGAGFFTAQEAQTVVHTGMGQASSSIEVLGEVYGFNGTsTENSSIVNITYTIGLTSGNTPMDMARMRVTLATPDYREILTLQN---------------------------------------------------------------------------------------------------------------------------------------------------------------------------------
>UniRef100_A0A0X3BNH7	88	0.279	1.200E-14	14	138	302	5	133	198
--------------KNEDAFTGLEAAIVLIAFIVVAAVFSYVMLGAGFFATGEAQRVVQTGVAQASSNLELSGPVIVTATSSSGGAVAKISFLLQLAAGGASVDMKKVTFTVSTAKEMETYTYGEIeqkwYAKGVEQKSTSTP-------------------------------------------------------------------------------------------------------------------------------------------------------------------
>UniRef100_A0A0E3RAM1	88	0.250	1.200E-14	0	103	302	0	97	199
MKGIFSIFRK-----DDKAFTGLESAIVLTAFVVVAAVFSYVVLGAGFTTSDTAKKTIDEGVKQTTSSVELAGDVIAEGTAAGGSVKD-IIVTLQLTAGQSPVD------------------------------------------------------------------------------------------------------------------------------------------------------------------------------------------------------
>UniRef100_A0A7C0VDY9	88	0.339	1.200E-14	16	116	302	1	106	201
----------------RRGVTGIETAIILVAFVITAAAFAFVILNMGFITAEKAQSVISSGMSEATSAILVDNSVVGTFANVSLGNQSAIcltklTFYIRLSQGHTPVDLSDDRLVATFTNE-----------------------------------------------------------------------------------------------------------------------------------------------------------------------------------------
>UniRef100_L0HDX9	88	0.262	1.200E-14	19	121	302	9	109	206
-------------------FTGLEAAIVLIAFVVVAAVFSYVLLGAGFYTTQTAQETVHNGVVQASSSLEIVGDIMAIAEGADPARLSYINTSVALTAGGTPMDLTQ--MVISCSDSNGGRN------------------------------------------------------------------------------------------------------------------------------------------------------------------------------------
>UniRef100_A0A0X3BNF1	88	0.252	1.200E-14	13	155	302	6	151	218
-------------LKNEDAFTGLEAAIVLIAFIVVAAVFSYVMLGAGFFATQEAQRTVHTGSQQASTSLEIIGNIYGTTTSTTASSSInahlkYIEFTVGNTAGGTPLDISQ--MLVTFVcgEKSEVITYDEEKSIVGSSNAGEEP--GAGTWTVINTYNDVG--------------------------------------------------------------------------------------------------------------------------------------------------
>UniRef100_A0A832ZKN7	88	0.348	1.200E-14	9	117	302	2	109	220
---------MTRKSKRKKGIVGIEAAIVLIAFVLVASALAFVVLNMGMFTTQKSKEVIARAYEESTRALDISGNVVASVDI-NNRWLELVAIPIKLTSGARPIDLDKTAISITIIRPD----------------------------------------------------------------------------------------------------------------------------------------------------------------------------------------
>UniRef100_A0A7C0VDM8	88	0.270	1.200E-14	12	137	302	10	142	224
------------KLLRRKGITGIETAIILTAFVITASAFSFIILNVGFLTSEKAQTTVISGMKETTANIIADSGITGyfsntTTGDQSEVCLEEVLFYIKLAQGHEPVDCSDDSLIITYTNErGHAIIYSDRFrNGTITTITPVT--------------------------------------------------------------------------------------------------------------------------------------------------------------------
>UniRef100_A0A2E6WS33	88	0.299	1.200E-14	11	121	302	8	133	229
-----------NFSRDNSGVTGLETAIILIAFVVVAAVFAFTVMTTGLFSTEKAKTTAQAALTEASSSFIIKGPVLAK-CSPGVVPIDcevdanpigkaeefisRISFTIALSSGADQQTLDESELAFIYSDENNIFT------------------------------------------------------------------------------------------------------------------------------------------------------------------------------------
>UniRef100_A0A2E6WS73	88	0.256	1.200E-14	14	118	302	11	131	232
--------------RDNSGITGLETAIILIAFVVVAAVFAFTVMTTGLFSTEKAKTTAQAALTEASSSFILKGAItakcelnlagdacdndAAVAGGTATPYINQIAFQIALASGADQQTMIPGEMAFIYSDSNN---------------------------------------------------------------------------------------------------------------------------------------------------------------------------------------
>UniRef100_A0A497IY62	88	0.352	1.200E-14	11	78	302	3	70	243
-----------NIFNNKRGFTGLEAAIVLTAFVVVAAVFSYVVLNAGFFTTQKSKEVVHTGVEQATSSIELAGTVIGHG-------------------------------------------------------------------------------------------------------------------------------------------------------------------------------------------------------------------------------
>UniRef100_A0A932CES5	88	0.329	1.200E-14	14	101	302	10	93	517
--------------REEKGITGLETAIILIAFVVVASVFAYTALSAGLFSTQKSQEAVYSGLEEARSTLVVKGEVVA----NGRAELNDLDFPLGWVADTDA--------------------------------------------------------------------------------------------------------------------------------------------------------------------------------------------------------
>UniRef100_A0A2A4S9N1	87	0.320	1.618E-14	15	95	302	46	125	130
---------------DQRGMSAIETSIVLIAFVVVASVFGFAMLNXGLMSSEKEQKAVQAGIDETSSNLILRGGVLAIGN-GGKTGIDTIKFYLTP--------------------------------------------------------------------------------------------------------------------------------------------------------------------------------------------------------------
>UniRef100_A0A842XNV4	87	0.250	1.618E-14	14	117	302	8	132	230
--------------KDEKGFTGLEAAIVLTAFIVVAAVFSYMVLGAGFFSTEKAKAVVHTGVEKATSSAEVAGDVIGHGwqynNTGTNWTWYYYYnysdsgghtldstnltvveFQVQLTAGQSAMDM--NKVVISYSDSD----------------------------------------------------------------------------------------------------------------------------------------------------------------------------------------
>UniRef100_A0A497M8F2	87	0.322	1.618E-14	12	135	302	1	122	230
------------RRSGRKGIVGIEAAIVMIAFVIVASAFAFMVVNMGLTSTQRSKEAIQQGLKEASCPLTLDGSLLLKSDETYPNNVSAIIIPLK-TLGVKYVPMWTNETVVSIKIGTK-VALANIYAGINHTVDP----------------------------------------------------------------------------------------------------------------------------------------------------------------------
>UniRef100_A0A7C3FYT4	87	0.323	2.181E-14	11	115	302	5	105	186
-----------NLHRAQKGMTGLETAIILIAFVTVASVLAYSVLSAGIFSAERGKATVYQGLESAQATMEVQGSVLG--LSPNQSEMEQVVFSVGLTMQDERVDM--NTVVINYFD------------------------------------------------------------------------------------------------------------------------------------------------------------------------------------------
>UniRef100_A0A497KIX6	87	0.285	2.181E-14	15	114	302	6	110	210
---------------NRKGITGIETAIILTAFVITASAFSFVILNVGFLTSDKAQTTVISSMKETSSSLIADAGVTGyfsntTVADQDEVCLEEILFYIKLAQGHEPVDCSDDSMVITYT-------------------------------------------------------------------------------------------------------------------------------------------------------------------------------------------
>UniRef100_A0A7J3SZP9	87	0.318	2.181E-14	13	128	302	7	119	212
-------------LKQKRGIVGIEAAIVLIAFVVIAAAMAYVVVNMGFYSAQTAKSTIDKGIQEATSALTLDGFLTGKTNS-SNPAVTYLAIPLKLAVGQEQVDMAANTVVVAV--QGNNYSLANIYGG-----------------------------------------------------------------------------------------------------------------------------------------------------------------------------
>UniRef100_A0A2E7G5H3	87	0.274	2.181E-14	11	118	302	8	131	229
-----------NFSRDNSGVTGLETAIILIAFVVVAAVFAFTVMTTGLFSTEKAKTTSQAALTEASSSFILKGSVTATCAAGagplgckkdlapvgvADEYVESITFTIALAIGAEQQRIdDESVFAIHYFDENN---------------------------------------------------------------------------------------------------------------------------------------------------------------------------------------
>UniRef100_A0A497MGV1	87	0.309	2.181E-14	12	163	302	1	144	236
------------RRSGRKGIVGIEAAIVMIAFVIVASAFAFMVVNMGLTSTQRSKEAIQQGLKEASCPLTLDGSLLLKSQ--GENNVSAIIIPLK-TLGVKYVPMWTNETVVSIKIGTR-VALANIYAGINHTVDPTVMTFDA----ILENVTRSGGHLYGWWS------------------------------------------------------------------------------------------------------------------------------------------
>UniRef100_A0A7K4BQV0	87	0.284	2.940E-14	18	105	302	9	94	193
------------------GFTGLEAAIVLIAFVVVAAVFAYVVLGAGIVFSEESRSTVHQGIREAGSSLTVIGGVYGVSDN--LERIDAIIIPVGLTAGSEPIDIT----------------------------------------------------------------------------------------------------------------------------------------------------------------------------------------------------
>UniRef100_A0A843KUQ5	87	0.279	2.940E-14	18	103	302	9	92	193
------------------GFTGLEAAVVLLAFVIVAAVFGFVVLQAGFSSAQRGQSVIHDGIRQAGSSCMVAGIVYGISATPGF--VESILVPVGLTAGSEPID------------------------------------------------------------------------------------------------------------------------------------------------------------------------------------------------------
>UniRef100_A0A831PGJ4	87	0.296	2.940E-14	15	105	302	16	104	204
---------------RQEGFTGLEAALVLVAFVVVAGIFSFTVLGSGFFTTQKAQKTIVTGVDQSTSTLHVVGDVYGI--SDGNGHIDEFWFTLGTAAAGKGVDLS----------------------------------------------------------------------------------------------------------------------------------------------------------------------------------------------------
>UniRef100_A0A842QSM3	87	0.298	2.940E-14	16	114	302	7	110	210
----------------RKGITGIETAIILTAFVITASAFSFVILNVGFLTSDKAQTTVISGMKETSCSLLADAGVTGyfsntTAGHQDEVCLEEILFYVKLAQGHEPVDCSDDSLVITYT-------------------------------------------------------------------------------------------------------------------------------------------------------------------------------------------
>UniRef100_A0A8E7EK63	86	0.271	3.962E-14	13	104	302	0	89	164
-------------MKKEAAFTGLEAAIVLIAFVVVAAVFSYVMLGAGFFATQKSQEVTYSGVKQATSNVVLDGQLYGT--YSAGTGLTELTFYIRVPEGGESVQL-----------------------------------------------------------------------------------------------------------------------------------------------------------------------------------------------------
>UniRef100_A0A847EJP9	86	0.287	3.962E-14	16	116	302	15	111	191
----------------QRGMTGLETAIILIAFVTVASVLAYSVLSAGIFSAERGKETVYSGLESAQSSLEVKGAVIGHSAD--NIVLTTLTMKLGMAIQDERVD--ADSIHVTYLDE-----------------------------------------------------------------------------------------------------------------------------------------------------------------------------------------
>UniRef100_UPI001C328352	86	0.284	3.962E-14	18	105	302	9	94	193
------------------GFTGLEAAIVLIAFVVVAAVFAYVVLGAGIVFSEASRSTVHRGIQEAGSSLTVIGGVYGV--SGNLERIDAIIIPVGLTAGSEPIDIT----------------------------------------------------------------------------------------------------------------------------------------------------------------------------------------------------
>UniRef100_D5U1N2	86	0.356	3.962E-14	16	111	302	2	102	214
----------------KKGIVGIEAAIVLIAFVIVAAALAFVVINMGMYTTQKSKEVMQQGLNEATTALEVDGSVLGYVIDTDAGApvvpgIQYIYIPLKVSPGQLAVDFSSSKIDI----------------------------------------------------------------------------------------------------------------------------------------------------------------------------------------------
>UniRef100_UPI000836CD6E	86	0.315	3.962E-14	12	141	302	2	132	229
------------KLTKRRGVLGVESAIVMIAFVIVAASLAFVVLNTGFSTTQQAKETIMAGLEESGSSIQLSGSVTGiytVDDSNGNAKLNALTIPIKIATAGNPINLDEANSQVKV--QTNAMSYADILKNTYPGSTMYTSTSA----------------------------------------------------------------------------------------------------------------------------------------------------------------
>UniRef100_A0A662UN36	86	0.416	3.962E-14	21	104	302	1	82	248
---------------------GIEAAIVLIAFVIVAAALAFVVLNMGMFTTQRSKEVIGRGLGEASSALEVDGSVLALV--DSSRYVDTFSLPVKLSPGREAVDF-----------------------------------------------------------------------------------------------------------------------------------------------------------------------------------------------------
>UniRef100_A0A7J2LVD4	86	0.371	5.339E-14	8	112	302	1	102	118
--------KKPRMLRDKRGIVGIEAAIVLIAFFVIAVALAGVVINMGFYSTQKVKSTISRGISEASSTLQLNGHIIGKTN---GTYLIITAFPIKVSVGKSGVDLNVNTTIVS---------------------------------------------------------------------------------------------------------------------------------------------------------------------------------------------
>UniRef100_A0A7C3G0X3	86	0.323	5.339E-14	14	115	302	13	110	191
--------------RGQRGMTGLETAIILIAFVTVASVLAYSVLSAGIFSAERGKATVYQGLASAQATMSIQGSVLG--LSPNGTKLEQIQFSVALMLEDENVDM--NSVVINYFD------------------------------------------------------------------------------------------------------------------------------------------------------------------------------------------
>UniRef100_A0A2I0PW59	86	0.318	5.339E-14	16	103	302	7	93	192
----------------EQAFTGLEAAIVLIAFIIVASVFAYVVLGAGFLTTEKAQESVHAGIQQTTSAVQPSGE-LSVQADGAGTGINTITFYLQLAAGGTGVD------------------------------------------------------------------------------------------------------------------------------------------------------------------------------------------------------
>UniRef100_A0A8T5ABB6	86	0.347	5.339E-14	11	128	302	3	116	213
-----------NLFRSKRGMVGIEAAIVLIAFVIVAAAFSFMVINMGLFSTQRGKETIQDALQEASCPLTVDGALQVKGNSSSG--VSAIVIPLK-TLGVKYVPMEANRTVVT-LSIVGKVTYPNIYGG-----------------------------------------------------------------------------------------------------------------------------------------------------------------------------
>UniRef100_A0A946MQ96	86	0.247	5.339E-14	15	106	302	11	119	234
---------------DNKGITGLETAIILIAFVVVASVFAYTVLSAGIFSSEKGKEAVYEGLDEASSGLVLLGmpslytpddlylygevPAAGTKATNTGAAVARVDFVVGLAASnGTPMDLSP---------------------------------------------------------------------------------------------------------------------------------------------------------------------------------------------------
>UniRef100_A0A842P6E9	86	0.428	5.339E-14	14	76	302	8	70	293
--------------KDKRGFTGLEAAIVLTAFVVVAAVFSYVVLNAGFFTTQKAKEVIHTGVESATSSLAVAGNVIG---------------------------------------------------------------------------------------------------------------------------------------------------------------------------------------------------------------------------------
>UniRef100_A0A2N0KSW7	86	0.329	5.339E-14	0	76	302	0	81	363
MKQLARFFGTGNKATDllqrsEKGVTGLETAIIMIAFVVVASVFAFTVLSTGIFSAERAKETVYAGLQQARGSIELKGSVIA---------------------------------------------------------------------------------------------------------------------------------------------------------------------------------------------------------------------------------
>UniRef100_A0A7C0XZS2	85	0.397	7.194E-14	12	89	302	2	79	80
------------RRRFKRGITGIEAAIVMIAFVIVAAALAFVTLNMGMFTTQRTREVIHRGLGEASSALEVDGSVTALTDSSSKVYVVSI--------------------------------------------------------------------------------------------------------------------------------------------------------------------------------------------------------------------
>UniRef100_A0A7K4AZK6	85	0.282	7.194E-14	13	104	302	0	89	171
-------------MKKESAFSGLEAAIVLIAFVVVAAVFSYVMLGAGFFATQKAQEVTYSGMKQATSNLIMDGMIYGSYDKTNGLK--ALYFYVKVPEGGETQDL-----------------------------------------------------------------------------------------------------------------------------------------------------------------------------------------------------
>UniRef100_A0A7K4BEA0	85	0.252	7.194E-14	13	103	302	0	88	177
-------------MKKEQAFSGLEAAIVLIAFVVVAAVFSYVMLGAGFFATQKAQEVTYSGIQQSTSNMVIDGNIYGTLNAGKELK--QVKFYVNVPIGGQAQD------------------------------------------------------------------------------------------------------------------------------------------------------------------------------------------------------
>UniRef100_A0A948RBI8	85	0.284	7.194E-14	15	118	302	11	116	199
---------------DQSGVTGLETAIILIAFVMVASTLAYVVLTAGLYSSQKAKEAVHAGLSEVSATMQLKGNVFIKMESGFGT---EMYLTLGVTQGSGGIDFTdtsggNNKVIISYADEYN---------------------------------------------------------------------------------------------------------------------------------------------------------------------------------------
>UniRef100_A0A497JSF9	85	0.315	7.194E-14	14	162	302	2	140	205
--------------RNKKGILGVESAIILIAFVIVAAAFSFMVVNMGLYATQKGRDVISQGVQEASTPLTLDGTIMIRGNSSG--KVDAIIIPLK-TLGVKYVPMANQTTMVSLRVENHT-AYANIYNGINKTVDP------RGKSFTDLINSLGSGTTAMLF-------------------------------------------------------------------------------------------------------------------------------------------
>UniRef100_A0A7C4D3N8	85	0.344	7.194E-14	14	128	302	6	126	222
--------------RSKRGMVGIEAAIVLIAFVIVAAAFSFMVINMGLFSTQRGKETIQDSLQEASCPLTVDGtiLIYGKtvsGDDNSTGGVSAIVIPLK-TLGVKYVPMQENRTVVTFTITGGetSISYPNIYKG-----------------------------------------------------------------------------------------------------------------------------------------------------------------------------
>UniRef100_A0A520JX98	85	0.215	7.194E-14	8	115	302	3	141	233
--------PKRSIRKDTRAFTGLEAAIVLTAFVVVAAVFSYVMLNAGFFTTQKSKEVIHTGVEQATSSAQLTGNVIGHGwqygyvngsglwNTTGYRTYYAwgysddsdkyqadttnltvVEFYVQLSAGEQPLSLASNQLTIGYSD------------------------------------------------------------------------------------------------------------------------------------------------------------------------------------------
>UniRef100_A0A843C831	85	0.338	7.194E-14	6	130	302	2	128	238
------LIRKGHR-KSHRGVIGVESAIVMIAFVIVAAALAFVVLNMGFSTTQKAKTTIVSSLGEASSSLQISGKVKGIGCTSSTKgcstpYLNATVVPLKIASGGDSVNLQLSTASVKYISNSKS--FDNIYQGPL---------------------------------------------------------------------------------------------------------------------------------------------------------------------------
>UniRef100_A0A8T4DEX0	85	0.307	7.194E-14	14	78	302	9	73	324
--------------KDKKGFTGLEAAIVLTAFVVVAAVFSYVVLNAGFFTSEKSKEVVHTGVEQVTTSCELAGNVIGHG-------------------------------------------------------------------------------------------------------------------------------------------------------------------------------------------------------------------------------
>UniRef100_A0A7J2K9C7	85	0.410	9.692E-14	16	92	302	13	90	91
----------------RRGLTGLETAIILIAFVIVAAAFAFAVLNLGFSSTQKSGEVLKAGLEEATSSIELAGSVIAMGENASGTmKVANITLY-----------------------------------------------------------------------------------------------------------------------------------------------------------------------------------------------------------------
>UniRef100_A0A8E7B4Y0	85	0.244	9.692E-14	13	102	302	2	86	166
-------------MKKEAAFTGLEAAIVLIAFVVVAAVFSYVMLGAGFFATQKSQEVTYSGVKQATSNVVLDGQLYGDAAT-----LTKLTFYVRVPEGGEAV-------------------------------------------------------------------------------------------------------------------------------------------------------------------------------------------------------
>UniRef100_A0A7K4BE97	85	0.268	9.692E-14	13	105	302	0	89	186
-------------MKKEQAFSGLEAAIVLIAFVVVAAVFSYVMLGAGFFATQKAQEVTYSGIQQATSNMVIDGNIYGTMGATGLK---QIYFWVNVPIGGQAQKLS----------------------------------------------------------------------------------------------------------------------------------------------------------------------------------------------------
>UniRef100_A0A2I0NRG2	85	0.244	9.692E-14	18	103	302	12	95	196
------------------GFTGLEAAIVLIAFVIVAAIFAYVVLTAGILFSEESQSTVHQGVHEAGSSIALAGTVYGVSKTRE--SIDYILIPIELTAGGEPID------------------------------------------------------------------------------------------------------------------------------------------------------------------------------------------------------
>UniRef100_A0A7D5R1U7	85	0.295	9.692E-14	16	141	302	11	140	239
----------------HRGVIGVESAIVMIAFVIVAAALAFVVLNMGFTTTQKAKTATLSSLEESSSTMKISGTITAVGCidiDAGCTSIQRInatTIPLKISQSGNAVNFSPELVSISYL--GKSIQFNNIYAGPITVDTFRQSVLA----------------------------------------------------------------------------------------------------------------------------------------------------------------
>UniRef100_A0A9E4PD45	85	0.396	1.306E-13	14	76	302	19	81	156
--------------RSERGVTGLETAIILIAFVVVASVFAFTVLSTGIFAAERGKETVFAGLAQARGSIELKGSVIA---------------------------------------------------------------------------------------------------------------------------------------------------------------------------------------------------------------------------------
>UniRef100_UPI001BD9D5E3	85	0.277	1.306E-13	14	103	302	5	94	195
--------------KNEDAFTGLEAAIVLIAFIVVAAVFSYVMLGAGFFATGEAQRVVDTGVAQASSAVELSGPVIVQASSTDGGSVGSVKFFLQLAAGGAPVD------------------------------------------------------------------------------------------------------------------------------------------------------------------------------------------------------
>UniRef100_A0A497NHT6	85	0.321	1.306E-13	19	133	302	0	111	197
-------------------MVGIEAAIVLIAFVIVAAAFSFMVVNMGLFATQRGRDAVQQGLQEASTPLTMDGSIIIRGNSTGDG-VDVIIIPLK-TVGVKYVPMGADTTVVTLKIENRT-AYANIYHGINTTD------------------------------------------------------------------------------------------------------------------------------------------------------------------------
>UniRef100_D9PZ88	85	0.372	1.306E-13	14	140	302	3	127	211
--------------RSRRGMVGIDTAIILIAFVLVAAAVAFVVLDMGMTSAQKAKQTMESGLQESSTALQVDGNVMAYVN--SNGEVQDVFIPLGVTPGTGYVSFAPSLMEVSIITPSGS--YANIYRGvsNLLEMNPSTPLY-----------------------------------------------------------------------------------------------------------------------------------------------------------------
>UniRef100_A0A7C2ZNK9	85	0.315	1.306E-13	14	127	302	5	106	220
--------------RARRGIVGIEAAIVLIAFV---------ALNMGFYTTQRSKEVMSAGLSQASSSLEVDGSVLAVVDN--QKKLECMVIPIRLSAGQKEVDLTPSKTAIALWVIDKA-AFTNIYK------------------------------------------------------------------------------------------------------------------------------------------------------------------------------
>UniRef100_A0A3S3RBY1	85	0.373	1.306E-13	11	117	302	3	108	222
-----------NMRMNRKGLTGIETAIIVIAFVIAASVFAFAVLNMGLLTTAKAQDAIVSGVGQAQSSLKITSVYAYSDEEGSDAKCKGVAILVQP-SGTANVDFTPTKVAISYKNAN----------------------------------------------------------------------------------------------------------------------------------------------------------------------------------------
>UniRef100_UPI00210404C6	85	0.357	1.306E-13	16	127	302	6	114	228
----------------HRGVSGLEAAIITIVIVIVAAALAFVVLNMGFSTTQKAKTTIVSSLSEASSALQVAGNVIGIGDT-TLSNIRVVSIPIKVASGGDSVNLQNTTASIKYMS--NSKEYDNIYS------------------------------------------------------------------------------------------------------------------------------------------------------------------------------
>UniRef100_A0A661THA4	85	0.314	1.306E-13	12	135	302	1	122	299
------------RRSGRKGIVGIEAAIVMIAFVIVASAFAFMVVNMGLTSTQRSKEAIQQGLKEASCPLTLDGSLLLKSDPTQPNNIETIIIPLK-TLGVKYVPMWTNETVVSIKIGTK-VSVANIYAGINHTINP----------------------------------------------------------------------------------------------------------------------------------------------------------------------
>UniRef100_A0A9E4USU3	85	0.396	1.306E-13	14	76	302	19	81	363
--------------RSERGVTGLETAIILIAFVVVASVFAFTVLSTGIFAAERGKETVFAGLAQARGSIELKGSVIA---------------------------------------------------------------------------------------------------------------------------------------------------------------------------------------------------------------------------------
>UniRef100_A0A956URF8	84	0.333	1.758E-13	13	109	302	16	116	203
-------------MRGEEGITGLETAIILIAFVIVASSFAFMVLSTGLFAAERGKQTVLAGLDRVSGNIEVRGSLILQ-DVGSDGLIDStdpdvFIVTLSTAAGGRPVLIDPAAT------------------------------------------------------------------------------------------------------------------------------------------------------------------------------------------------
>UniRef100_A0A3R7EGD8	84	0.328	1.758E-13	16	155	302	9	150	209
----------------RKGILGVESAIILIAFVIVAAAFSFMVVNMGLFATQRGRDTISQGVQEASTPLMLDGSIMIRGSSSGNVSVIIIPLK---TLGVKYVPMANETTVVSLRVENHT-AYANIYTGINDTDprGHSFDELASGsgstTKAVLFIENSDG--------------------------------------------------------------------------------------------------------------------------------------------------
>UniRef100_A0A7C0U0P0	84	0.376	2.368E-13	8	84	302	3	79	92
--------RSDTRKTRRLGLTGLETAIILIAFVIVAAAFAFAVLNLGFASTQKSGEVLKAGLEEATSSIEPAGSVIAGGGLSGDT-------------------------------------------------------------------------------------------------------------------------------------------------------------------------------------------------------------------------
>UniRef100_UPI001AE89775	84	0.296	2.368E-13	19	124	302	17	122	213
-------------------FTGLEAAIVLIAFVVTASIFSYVILGAGFFATQKAQDVVYTSVGQTSSSIEVMGDVYGNSTTvgGVDAKMDGLRFVLGLTAGGSPVDF--ASTTMTFSTDEDVTKINN---------------------------------------------------------------------------------------------------------------------------------------------------------------------------------
>UniRef100_A0A7C3BWY7	84	0.456	2.368E-13	18	74	302	1	57	522
------------------GITGLETAIILIAFVVVAAVFAYTVLSAGLFSSQKSEQAVHSGLEEAQSTLEVKGSV-----------------------------------------------------------------------------------------------------------------------------------------------------------------------------------------------------------------------------------
>UniRef100_I7KDG8	83	0.311	3.188E-13	14	103	302	5	92	192
--------------KNEDAFTGLEAAIVLIAFIVVAAVFSYVMLGAGFFATGEAQRVVDTGVAQASSAVELSGPVI--VNGSADGNVTDIRFFLQLAAGGAPVD------------------------------------------------------------------------------------------------------------------------------------------------------------------------------------------------------
>UniRef100_UPI00064EB3C7	83	0.287	3.188E-13	18	118	302	9	105	195
------------------GFTGLEAAIVLIAFVVVASVFAFSVIGAGYFATQQTQSTAYTALQQTGSTLEVLGYVHGI--KRADDEIGAIQFNVGLAPGGKYIDFS--KMVLTWTTRDE---------------------------------------------------------------------------------------------------------------------------------------------------------------------------------------
>UniRef100_A0A641ACD2	83	0.275	3.188E-13	11	135	302	9	135	236
-----------NLYSDRSGITGLETAIILIAFIVVAAVFAFTVMTTGLFSTEKAKTTAQAGITEASSTFAPKGAIVaqATGLGTNNARVQTLFVQLQPATGSAGASINRSDLAFIYVDKNQRYATDGIITDTYDAGPP----------------------------------------------------------------------------------------------------------------------------------------------------------------------
>UniRef100_UPI0021FF104F	83	0.287	3.188E-13	16	141	302	11	140	239
----------------HRGVIGVESAIVMIAFVIVAAALAFVVLNMGFTTSQKAKTVTLAGLEESTSAMKIAGSITAIGCINVNSgcgvvqKINATTIPLKISESGNSINFASDVVSISYI--TKSIQYNNIYAGAITSEIFRQPVLA----------------------------------------------------------------------------------------------------------------------------------------------------------------
>UniRef100_A0A382UUX0	83	0.463	4.293E-13	8	76	302	6	74	76
--------QMQNLYSDRKGITGLETAIILIAFIVVAAVFAFTVMTTGLFSTEKAKTTAQAGIAEASSTFAPKGGVIA---------------------------------------------------------------------------------------------------------------------------------------------------------------------------------------------------------------------------------
>UniRef100_A0A382NRG9	83	0.278	4.293E-13	14	118	302	17	130	209
--------------REQSGITGLETAIVLIAFVVVAAVFAFTVLTTGLFTSEKAKETTLAGVASVSSTLSVRGSVTAIGGPVTGTNnscvpaacqfVDHIRVNLATTGDEEAT-FQAANIMLTYQDSSN---------------------------------------------------------------------------------------------------------------------------------------------------------------------------------------
>UniRef100_F3KJ35	83	0.308	4.293E-13	28	141	302	0	117	216
----------------------------MIAFVIVAAALAFVVLNMGFSTTQKAKTVTISSLEEASSAMEISGTIFGIGCisssagCDTIQKINATVIPIKIAPGGQLVNFSPEVTAIRFLSKN--VEYTNIYAGTITADDYKQPVTA----------------------------------------------------------------------------------------------------------------------------------------------------------------
>UniRef100_A0A8T6NCZ3	83	0.397	4.293E-13	12	104	302	1	92	224
------------KTNSRRGVMGIEAALVLIAFVIVAAALSFVVLNMGFSSTQKAKETVTKGIEEASQAIQIAGKVMSAADVP-KSQVNATQFPIKVVAGGHGVNL-----------------------------------------------------------------------------------------------------------------------------------------------------------------------------------------------------
>UniRef100_A0A7C3WM85	83	0.459	5.779E-13	16	76	302	13	73	74
----------------RRGLTGLETAIILIAFVIVAAAFAFTVLNVGYQSIQKSQEVIASGLEEASSVMEIDGAVIA---------------------------------------------------------------------------------------------------------------------------------------------------------------------------------------------------------------------------------
>UniRef100_A0A2E9TE18	83	0.365	5.779E-13	15	77	302	10	72	196
---------------RHRGITGLETAIIVIAFVVVASAFAFTVLSTGVFSAERSKDTVYAGLSEVRSSLATRGSFVAF--------------------------------------------------------------------------------------------------------------------------------------------------------------------------------------------------------------------------------
>UniRef100_A0A833EAP0	83	0.372	5.779E-13	17	118	302	4	104	208
-----------------RGIVGIEAAIVLIAFVLVASALAFVAINMGMFASQKSKEVMAKAYEASTRALDVAGSAIAKVDTASE-QVVMVYVPVKLAAGASPIDLNKTVVSVLIQKPNE---------------------------------------------------------------------------------------------------------------------------------------------------------------------------------------
>UniRef100_A0A2D6GE91	83	0.400	5.779E-13	14	78	302	11	75	350
--------------RQERGVTVLETAIIMIAFVVVASVFAFTVLSSGIFAAERGKETIHAGLKGARSSLEVKGSVVATG-------------------------------------------------------------------------------------------------------------------------------------------------------------------------------------------------------------------------------
>UniRef100_A0A842QWB7	82	0.301	7.778E-13	16	135	302	2	124	200
----------------RRGLTGLETAIILVAFVITSSAFAFVVLNMGALSAEQAQSVISSSIDESSAALQMDSEVIGtfANTTGAQSTICltKATFYLRLSQGGTPIDMDDNRVVITYANPR---CHGSIYdsNGTVTTITP----------------------------------------------------------------------------------------------------------------------------------------------------------------------
>UniRef100_A0A662CBG7	82	0.276	7.778E-13	16	116	302	2	106	200
----------------KRGLTGLETAIILVAFVITSSALAFIVLNMGFLSAERAQSVVAGSMSEASSALALDSGLIGsfTNLTGPQSAVCltKLTLYVRLAGGGEPIDMGEGELVVTYTNP-----------------------------------------------------------------------------------------------------------------------------------------------------------------------------------------
>UniRef100_UPI000FFE69B4	82	0.347	7.778E-13	19	113	302	25	114	202
-------------------FTGLEAAIILIAFIVVASVFSFVVLGSGFFATQKSQEVIHAGIEQSGNALALGGTVVCQG-DPSGGKVGKVEINLETASKGTGVD----MTRVSY--------------------------------------------------------------------------------------------------------------------------------------------------------------------------------------------
>UniRef100_UPI00227D1F2F	82	0.303	7.778E-13	13	113	302	12	110	204
-------------LNDDIGLTGLEGAIILIAFVIVASVFSFTILGSGFFATETAQDVVYTSVDQSASSLMIIGDVYG-YRSSGEDAVEMLRFTVSPSAgGGKAVNLS--GSTVTY--------------------------------------------------------------------------------------------------------------------------------------------------------------------------------------------
>UniRef100_A0A8T5A5G5	82	0.372	7.778E-13	12	126	302	4	119	233
------------FLRCRRGIIGIEAAIILIAFVIIAAAFAFMAINMGLFATQRSKDTISQGLREASSPLQVDGNVFIRVVND-DLKINATIIPLR-AMGVKYVPVGQNETVVSlsiVSSNGNSKAYANIY-------------------------------------------------------------------------------------------------------------------------------------------------------------------------------
>UniRef100_A0A101IV97	82	0.266	1.047E-12	15	104	302	1	90	190
---------------DEDGFTGLESAIILIAFVVVGAVFSHVIISAGMGISDDAGSKVHEGLSRAGSSLVVAGSIYAVDLNDDPKIAEGILVPIRLLPGSDPVDL-----------------------------------------------------------------------------------------------------------------------------------------------------------------------------------------------------
>UniRef100_A0A0W8FE81	82	0.278	1.047E-12	14	116	302	7	108	197
--------------RREDGFTGLEAAIVLIAFIVVAAVFSFVVLKTGFHATEEGQYAIYKGVQQAGSGLEVSGTIYGvKPVQQEQLTIKSILIPISVPPGGAAVDV--GSMSVRFVSP-----------------------------------------------------------------------------------------------------------------------------------------------------------------------------------------
>UniRef100_UPI00082A078F	82	0.375	1.047E-12	12	104	302	2	97	231
------------KLTKRRGVLGVESAIVMIAFVIVAASLAFVVLNTGFSTTQQAKETIMSGLEESASNVQISGSVAGVYTVDAGGdsaKLDVISVPLKISSGSNPVNL-----------------------------------------------------------------------------------------------------------------------------------------------------------------------------------------------------
>UniRef100_A0A7K4BAY2	81	0.258	1.408E-12	13	105	302	0	90	173
-------------MKKDNAFSGLEAAIVMIAFVVVAAVFAYSMISMGFFATQKVQDVTYAGIKQSTSVAITDGLIRGGYN--SDTGLTSLTFSISVPETGEPIDLS----------------------------------------------------------------------------------------------------------------------------------------------------------------------------------------------------
>UniRef100_UPI0020BF73C5	81	0.305	1.408E-12	9	103	302	0	92	192
---------MSKFVRNEDAFTGLEAAIVLIAFIVVAAVFSYVMLGAGFFATGEAQRVVQTGVAQASSNLELSGPVIVTA--SSTTGLGKISFFLQLAAGGASVD------------------------------------------------------------------------------------------------------------------------------------------------------------------------------------------------------
>UniRef100_A0A0N7JD54	81	0.325	1.408E-12	17	175	302	4	163	210
-----------------RGIVGIEAAIVLIAFVLVASALAFVAINMGMFASQKSKEVMAKAYESSTRALDIAGDAIAKVDT-ATSTVTMVYVPIKLTAGTSPIDLS--KTVVSLLIQRPDAADKAIANAipTPPTAlTTLTDLGATGTINSYEAKwFISLGDTNTLLEPGELAILAINVT------------------------------------------------------------------------------------------------------------------------------
>UniRef100_A0A842MCU7	81	0.339	1.408E-12	12	126	302	1	112	221
------------RRMNRKGMTGIETAIILIAFVIAASVFAFAVLNMGLLTTAKAQDAIISGVGQAQSSLKITSVYAYSDSAGSEANTKGVAMLVQP-SGTANVDFTASKIAISY--KNEHVAYPDVY-------------------------------------------------------------------------------------------------------------------------------------------------------------------------------
>UniRef100_A0A832U1H5	81	0.308	1.895E-12	11	78	302	3	70	71
-----------NLFKNNKGFTGLEAAIVLVAFVVVAAVFSYVMLGAGFYTTQKSQEVVHTGVAQASSSVELSGDIIAAG-------------------------------------------------------------------------------------------------------------------------------------------------------------------------------------------------------------------------------
>UniRef100_A0A7L4PVK2	81	0.258	1.895E-12	19	110	302	10	101	198
-------------------FTGLEAGIVLISFLVVAAVFSYAILGAGFFSIQKSEEVIQTGMTEASSGIEIIGDVYGIGRLfGSVYRVDMVRFTIGLTAGNTPVDCS-GMTV-----------------------------------------------------------------------------------------------------------------------------------------------------------------------------------------------
>UniRef100_A0A550H9K7	81	0.304	1.895E-12	16	116	302	2	106	200
----------------RRGLTGLETAIILVAFVITSSAFAFVVLNMGQLSAEQAQSVISSSIDETSSALLMDTDIIGTfsNITGAQSTICltKATFYVRLSQGQTPVDMDDSKVVITYTNP-----------------------------------------------------------------------------------------------------------------------------------------------------------------------------------------
>UniRef100_A0A6H1Z7Q0	81	0.378	1.895E-12	0	81	302	0	76	296
MNGI---IRKLHR--GQRGMTGLETAIILIAFVTVASVLAYSVLSAGIFSAERGKATVYSGLESAQATMEVEGSVLGLATDG----------------------------------------------------------------------------------------------------------------------------------------------------------------------------------------------------------------------------
>UniRef100_A0A497EQQ4	81	0.454	2.549E-12	15	80	302	3	68	79
---------------RKKGVVGIESAIVLIAFVIVAAALAFVVLNMGFFTTQRSKQVISSGLGEASSALEIDGSIVAHVDT-----------------------------------------------------------------------------------------------------------------------------------------------------------------------------------------------------------------------------
>UniRef100_A0A7C7IB38	80	0.423	3.429E-12	9	67	302	8	66	67
---------PGNLGTDQRGITGLETAIVLIAFVVVASVFAFAVLSTGLLSSEKSKETVLGGLEETSST------------------------------------------------------------------------------------------------------------------------------------------------------------------------------------------------------------------------------------------
>UniRef100_A0A842XPE5	80	0.333	3.429E-12	16	78	302	2	64	104
----------------RKGFTGLETGIVLTAFVVIAAVFAYVVLNAGFFSVQRTEEVIHTGIKQVTSSAELSGDVIGHG-------------------------------------------------------------------------------------------------------------------------------------------------------------------------------------------------------------------------------
>UniRef100_A0A497FRQ2	80	0.352	3.429E-12	14	130	302	9	125	227
--------------RNRKGTFSVEAAIILISFAVIASALAFVIINMGFFAAQKTKSTMETGIQEASSALELDGSILAYVeqNSSDVPKVKYIIIPVKTSVARASIDFSANNFIISVTLKDKV--LVNVYNGTL---------------------------------------------------------------------------------------------------------------------------------------------------------------------------
>UniRef100_A0A9E5CUC8	80	0.247	3.429E-12	15	108	302	13	117	244
---------------NQRGITGLETAIILIAFVVVASVFAYTVLTAGIYSSQKAGESVNAAVDEVRSSVIIGGNTIayeglvdidGFASTTSDRvpAVVRIALTIGVALQGVPLDVTPAY-------------------------------------------------------------------------------------------------------------------------------------------------------------------------------------------------
>UniRef100_A0A7C2H6V6	80	0.380	3.429E-12	11	94	302	46	128	292
-----------NFAYQKRGIIGLEAAIVLIAFVIIAAAFSFMVVNQGLYATERGKTIIQEGLKQASTPLTIDGTAFMRT-TPDGTKVDLIVIPVK---------------------------------------------------------------------------------------------------------------------------------------------------------------------------------------------------------------
>UniRef100_A0A662U8N0	80	0.424	4.611E-12	12	77	302	9	74	76
------------RSFGRRGIVGIESAIVMIAFVIVAAALAFVVLNMGFFTTQQSRAAIQRGLGEASSALELDGTVVAH--------------------------------------------------------------------------------------------------------------------------------------------------------------------------------------------------------------------------------
>UniRef100_A0A0X8I8Q8	80	0.373	4.611E-12	14	128	302	3	113	207
--------------RNRKGMVGIDTAIILIAFVLVAAAVAFVTLDMGMTSAQKAKQTMESGLQESSTALQVDGDVMAYVNTSGNVQVIYIPLGVTPGTGY----VSFAKNLLSVSLIGGNMSYANIYNG-----------------------------------------------------------------------------------------------------------------------------------------------------------------------------
>UniRef100_A0A9E4RDZ3	80	0.302	4.611E-12	8	88	302	16	101	363
--------RAVRALRSTRGITGIETAIILIAFVVVASVFAYAVLSAGIFSAEKGKEAVYAGLDRAASSISLVGSmkadgVVATVLTTADSTANW---------------------------------------------------------------------------------------------------------------------------------------------------------------------------------------------------------------------
>UniRef100_UPI000780FA0F	79	0.340	6.201E-12	12	99	302	5	91	103
------------NPIDDNGFTGLEGAIILIAFVIIASVFSFIVLGSGFFATGKAEDVIYTGVDQSVSSLMLIGDVYGYKASD-RNAVDMLRFTVSPSVGG----------------------------------------------------------------------------------------------------------------------------------------------------------------------------------------------------------
>UniRef100_A0A8F5VKN5	79	0.247	6.201E-12	13	101	302	0	85	173
-------------MKKEAAFSGLEAAIVLIAFVVVAAVFSYVMLGAGFFATQKSQEVTYSGVKQSTSNLVLDGQLYGSL---TGTTTNKINLYLSIPEGGQP--------------------------------------------------------------------------------------------------------------------------------------------------------------------------------------------------------
>UniRef100_A0A117LUA2	79	0.252	6.201E-12	24	114	302	0	84	174
------------------------AAIVLIAFVVVAAVFSYVVLGAGFFTTQKSQEVVHTGVAQASSNVEISGPVIAKASTTDQLA--SVSFYLQLAAGGTAVDMD----KVTYT-------------------------------------------------------------------------------------------------------------------------------------------------------------------------------------------
>UniRef100_UPI000C7137A9	79	0.361	6.201E-12	22	126	302	0	101	217
----------------------IESAIVMIAFVIVAAALAFVVLNMGFSTTQKAKTAISSSVTESSSALEIAGKVTGFG-YISQGVMNATVIPLKIAGGGDSVSLDPALTDVKYYS--NTVRYDNIY-------------------------------------------------------------------------------------------------------------------------------------------------------------------------------
>UniRef100_A0A9E7THU1	79	0.317	1.121E-11	19	103	302	10	93	186
-------------------FTGLEAAIVLISFVVVAAVFSFVVLGTGFFVTEKSEEVINSGLKETSNSLNLFGTVVAKVKV-SDPELRYIMFYLEQCGGGTGID------------------------------------------------------------------------------------------------------------------------------------------------------------------------------------------------------
>UniRef100_A0A0T5ZDM0	78	0.421	1.506E-11	16	98	302	11	92	93
----------------HRGIIGIESAIVLIAFVIVAAALAFVVLNMGFATTQKAKTTIISSLGEASSSLEISGKITAVANVP-KALVNATGIPLKITSG-----------------------------------------------------------------------------------------------------------------------------------------------------------------------------------------------------------
>UniRef100_H1YXI9	78	0.305	1.506E-11	19	113	302	10	99	186
-------------------FTGLEAAIVLTAFVVVAAVFAFVVLGAGFFVTDKSEDVINSGLKETSNSLNLAGTVVGRVKL-SGSELRYIMFYLEHCGGGTGIDIS----KISY--------------------------------------------------------------------------------------------------------------------------------------------------------------------------------------------
>UniRef100_A0A843J217	78	0.241	1.506E-11	15	105	302	8	97	201
---------------REEGFTGLEAAIVLIAFVVVASVFSYAVLGAGFYTTSKTQEVIYSAVDSAGSTPQLMGNVYGIRDTDGK-HLHGVQYSVVLASGGKYIDFS----------------------------------------------------------------------------------------------------------------------------------------------------------------------------------------------------
>UniRef100_A0A7C2CMV7	78	0.386	1.506E-11	8	82	302	4	78	211
--------KAINFAKQKRAIVGLEAAIILIAFVIIAAVFSFMVINQGVFATERGKTVIQEGLKQASTPLAVDGTIFVKTSTDG---------------------------------------------------------------------------------------------------------------------------------------------------------------------------------------------------------------------------
>UniRef100_V4JQ72	78	0.369	1.506E-11	14	132	302	6	120	214
--------------RNRRAMVGVDTAIILIAFVLVAAAVAFVVLDMGMTSAQKAKQSMENGLQQASTALQVNGEVMAYVNTNG--YVQDIYIPLGVTPGTGYVSFAKNLLSVSLIAGN--MSYANIYNGVNET-------------------------------------------------------------------------------------------------------------------------------------------------------------------------
>UniRef100_A0A947JF66	78	0.378	1.506E-11	13	86	302	6	79	294
-------------LRNRKGIVGIEAAIVLIAFVVIAAALSYVVINMGFFATQKTKETIAEGIAESTAALQLDGTVTAKTSAGAPMPV-----------------------------------------------------------------------------------------------------------------------------------------------------------------------------------------------------------------------
>UniRef100_A0A7C5K6K6	78	0.301	2.025E-11	14	152	302	11	153	218
--------------KSKRAMMGLEAAIILIAFVIIAGTFSFMVINQGLFATERGKTVVQEGLKQASTPLCVDGSIFLKTNS-SGTGIEAMVIPLR-TYGVKYVAMGEDETAISlkigqYAWPNvyNGLNPTNPANKT-LTELYDLVSNANTTEVFIQNNN-----------------------------------------------------------------------------------------------------------------------------------------------------
>UniRef100_A0A497JVD6	78	0.286	2.025E-11	14	181	302	7	170	240
--------------RERSGMVGLEAAIVLIAFVIVAAAFSFMVVNMGLYATQKGRDVISQGIHESGCPLTIDGSILIKASNRSGYAK-AIIIPLK-TMGTKWVSMGTNGTVVSLRIRDK--AWANIYRGiGVYNGTePKTQIDPTGlQFDTIIANLTKGSQS---EPSTWWGQLYNNETGTYVTG------------------------------------------------------------------------------------------------------------------------
>UniRef100_A0A947JEU6	78	0.357	2.025E-11	18	112	302	0	92	366
------------------GIVGLEAAIVLIAFVIIAAAFSFMVVNQGLFATERGKTVIQEGLKQASTPLTMDGSTFVRTMEGGDG-VDVIVIPVR-AFGVKYVAMWKNETVVS---------------------------------------------------------------------------------------------------------------------------------------------------------------------------------------------
>UniRef100_A0A2I0D0B5	78	0.273	2.720E-11	16	99	302	7	89	193
----------------EYAFTGLEAAIVLIAFIVVAAVFGYVVLGSGFLTSQKAQETVHTGISQAMSTVQQSGGISIQANADG-TGVQKVEFYLQLAASG----------------------------------------------------------------------------------------------------------------------------------------------------------------------------------------------------------
>UniRef100_A0A0Q0ZSN3	78	0.284	2.720E-11	19	105	302	7	94	193
-------------------FTGLEAAIVLIAFVVIASVFSYTILGSGFLADEMTRETVQEGVVRASGALVLSGDIYGISATGHNPPSYDfLHVPLRVPSGGVPVDFS----------------------------------------------------------------------------------------------------------------------------------------------------------------------------------------------------
>UniRef100_A0A101IUG6	78	0.267	2.720E-11	19	104	302	9	94	194
-------------------ITGLEAAIVLIAFVVVGAVFSHVIISAGMTLSDGTRTEVHKGMSRAGSGLVTAGSIYAVDLNDDLRDAEGILVPIRLLSGSDPVDL-----------------------------------------------------------------------------------------------------------------------------------------------------------------------------------------------------
>UniRef100_A0A7K3Z0Z4	77	0.270	4.910E-11	15	99	302	6	89	192
---------------DEEAFTGLEAAIVLVAFVVVAAVFAYVVLGAGFMTTEKAQETVHSGIRQATAAVQQSGQ-TSIQADATGTGVNQISFFLQLAASG----------------------------------------------------------------------------------------------------------------------------------------------------------------------------------------------------------
>UniRef100_A0A8T4Y8N1	77	0.347	4.910E-11	14	128	302	11	120	210
--------------KQKRAMVGLEAAIILIAFVIIAGAFSFMVINQGLFATERGKTVVQDSLRQASTPLIVDGSIY--LNADSSTTINAIVIPLR-AYGVKYVALGEDATSVS--LQVAGSAWPNVYEG-----------------------------------------------------------------------------------------------------------------------------------------------------------------------------
>UniRef100_A0A7C2TNY8	77	0.341	4.910E-11	23	143	302	1	120	213
-----------------------EAALILIAFVIVAAALAFVVLNMGFATSQKAKTSITSALGGASNTILISGKVIGAAPAAGGV-LNATMIPLKLTSNGESVDLSDTLATISYL--GETIEYDNIYSaGCTLTGqIYADPITAWG--------------------------------------------------------------------------------------------------------------------------------------------------------------
>UniRef100_A0A7C3JYW8	76	0.385	6.595E-11	16	72	302	15	71	72
----------------EDGITGLETAIILIAFVVVATVFAFIVLTTGIFSAERGKETVFAGLQKARGTMEVRG-------------------------------------------------------------------------------------------------------------------------------------------------------------------------------------------------------------------------------------
>UniRef100_A0A843KYI1	76	0.244	6.595E-11	14	103	302	5	92	185
--------------KNEQAFTGLEAAIIFIAFVVVASVFSYVVLGMGMTTSQKSQEVVHAALDEARSAFRPGDAVIVKLDTAGG--LSFIEFDLETAAGPTAID------------------------------------------------------------------------------------------------------------------------------------------------------------------------------------------------------
>UniRef100_A0A2I0NRE8	76	0.241	6.595E-11	14	104	302	5	94	186
--------------RDEQAFTGLEAAIVFIAFVVVASVFTYVVLGVGMATSQKSQETMYSALGEAGSALRPGQTVIAKLDND-QGNLEFIDFDLETATDLAAIDL-----------------------------------------------------------------------------------------------------------------------------------------------------------------------------------------------------
>UniRef100_A0A2I0P3W1	76	0.284	6.595E-11	18	105	302	5	89	187
------------------GFSGLEAAIVLIAFVVVAAVFSYTMLGAGFFATSKAQDVTHTGMKQASSGTYIDGSLYG---GMSNDQLDQIMFYIAIPETGLDQDLS----------------------------------------------------------------------------------------------------------------------------------------------------------------------------------------------------
>UniRef100_A0A7K3YFW8	76	0.263	8.856E-11	14	104	302	5	94	186
--------------RSDQAFTGLEAAIVFIAFIVVASVFAYVVLGAGMLTSQKSQETMHTALGEAGSALLPGQSVIAKLDND-RGLVEFMEFDLETATDLAAIDL-----------------------------------------------------------------------------------------------------------------------------------------------------------------------------------------------------
>UniRef100_A0A8T5A1U8	76	0.333	8.856E-11	13	129	302	10	121	209
-------------LKQKRAMVGLEAAIILIAFVIIAGAFSFMVINQGLFATERGKTVVQDSLRQASTPLIVDGSIM--LNATNATHINAVVIPLR-AYGVKYVALGKNETAVTLKVAGQ--AWPNIYDGT----------------------------------------------------------------------------------------------------------------------------------------------------------------------------
>UniRef100_D9PZ77	76	0.393	8.856E-11	14	112	302	3	99	219
--------------RSRRGMVGIDTAIILIAFVLVAAAVAFVVLDMGMTSAQKAKQTMESGLQESSTALQVDGNVMAYVN--GSGYVQDIFIPLGVTPGTGYVSFAPSLMEVS---------------------------------------------------------------------------------------------------------------------------------------------------------------------------------------------
>UniRef100_A0A832TUE3	76	0.265	1.189E-10	0	78	302	0	73	75
MKGIFSIFRK-----DEKAFTGLESAIVLTAFVVVAAVFSYVVLGAGITASDTAKKTIDEGVKKTTSSLELAGGVIAKG-------------------------------------------------------------------------------------------------------------------------------------------------------------------------------------------------------------------------------
>UniRef100_A0A419KIF6	76	0.383	1.189E-10	11	83	302	32	104	268
-----------NPIRNKNGMVGLEAAIVLIAFVIVAAAFSFMVVNMGLYATQRGRDVIKQGIQEAGCPLTVDGSILIKAGNRSG--------------------------------------------------------------------------------------------------------------------------------------------------------------------------------------------------------------------------
>UniRef100_A0A8T4ZVJ2	76	0.300	1.189E-10	14	133	302	50	165	293
--------------KQKRAIIGLEAAIVLIAFVIIAAAFSFMVVNQGLYATERGKVVIQEGLKQASTPLTIDGTTFVRT-TPDGRAVNVIIIPVK-AFGVKFVAVGRNQTVVVLRVGER--AWANVYLGVLYTG------------------------------------------------------------------------------------------------------------------------------------------------------------------------
>UniRef100_A0A7J3JDZ5	75	0.336	2.143E-10	12	112	302	9	107	211
------------FAKQKRAIVGLEAAIILIAFVIIAAVFSFMVVNQGLFATEQGKTVIQQGLQQASTPLSVDGTTFVKT-TADGANVTGILVPLK-TFGAKYVSMNQDTTVVT---------------------------------------------------------------------------------------------------------------------------------------------------------------------------------------------
>UniRef100_UPI0021007A39	74	0.282	2.876E-10	20	104	302	5	89	189
--------------------TGLESAIVLIAFVVVAAVFSHTLLSAGLELSEGAGTEVHKGTSRAGSGVVVSGTIFAVDLNDDPRYADLILLPVRVLPGSDPVDL-----------------------------------------------------------------------------------------------------------------------------------------------------------------------------------------------------
>UniRef100_A0A370LU79	74	0.295	2.876E-10	28	143	302	0	116	218
----------------------------MIAFVVVAAALAFVVLNSGFSVTQDAKTAIISGLNEASSSLEVAGKVTGIACTtsakgcGTTPYLNATGIPLRIASGGDVVNLDENYIQVRYLS--NSIEYDDIYIGAV---TASTPTSLEG--------------------------------------------------------------------------------------------------------------------------------------------------------------
>UniRef100_A0A7K4AZR7	74	0.254	3.860E-10	13	114	302	0	98	179
-------------MNKDDGFSGLEAAIVLIAFVVVATVFAYATLGSGFYVSDKAQQSVHQGTKTASTSVYQEGGIYG-TMHADTHQLDRLFFTIYVPDGAENQDLTE--MIISYT-------------------------------------------------------------------------------------------------------------------------------------------------------------------------------------------
>UniRef100_A0A8T5AXZ4	74	0.313	3.860E-10	14	112	302	50	146	284
--------------QSRQAIIGLEAAIVLIAFVIIAAAFSFMVVNQGLYATERGKVVIQEGLKQASTPLTIDGTTFVRT-TPDGRTVNVIIVPVK-AFGVKFVAFGRNQTVIT---------------------------------------------------------------------------------------------------------------------------------------------------------------------------------------------
>UniRef100_A0A7C4JG56	74	0.305	3.860E-10	16	133	302	52	165	295
----------------KRAIIGLEAAIVLIAFVIIAAAFSFMVVNQGLYATERGKVVIQEGLKQASTPLTIDGTTFVRT-TPDGKAVDVIIIPVK-AFGVKFVAVGRNQTVIVLRVGER--AWANAYLGVLYTG------------------------------------------------------------------------------------------------------------------------------------------------------------------------
>UniRef100_A0A9D8BA28	74	0.366	5.179E-10	6	64	302	0	59	62
------MFKTLSRMhKGERGITGLETAIIVIAFVVVAAVFAYTILSSGLFSSQKAEETVHSGVAQS---------------------------------------------------------------------------------------------------------------------------------------------------------------------------------------------------------------------------------------------
>UniRef100_UPI00082E4385	74	0.255	5.179E-10	15	104	302	6	94	186
---------------DDRAFTGLEAAIVFIAFIVVAAVFAYVVLGLGMTTSQKSQETMHAALGEAGSALRPGQSIIAKLDNGQGL-VEFMEFDLETATDLAVIDL-----------------------------------------------------------------------------------------------------------------------------------------------------------------------------------------------------
>UniRef100_UPI001AE41BE1	74	0.274	5.179E-10	12	113	302	2	100	194
------------NKDENSGFTGLEAALILIAFVVVASVFSYVILNAGFFAVQKSQQVIYSAVEQ-SSSVVIAGDTVKGLKNSTTGKIDRIIF--SLSAPYALLDVNLNSTSVSF--------------------------------------------------------------------------------------------------------------------------------------------------------------------------------------------
>UniRef100_A0A370LGX1	74	0.280	5.179E-10	28	133	302	0	102	208
----------------------------MIAFVIVAAALAFVVLNMGFSTTQRAKTAIISSLSEASSSIEIAGKVTGIGDvTGGFVNVTNV--PIKVASGGDSVNMNPTLTAVKYLS--NSVSYDDIFVGALGTG------------------------------------------------------------------------------------------------------------------------------------------------------------------------
>UniRef100_A0A7J2YS58	74	0.326	5.179E-10	14	111	302	47	142	290
--------------QQKRAIVGLETAIILIAFVIIAAAFSFMVVNQGLFATDRGKTVISQGLQQAGTPLIVDGTIFVRT-TPDGTAVNYAVVPIK-AFGTNYVNMGKNQTSV----------------------------------------------------------------------------------------------------------------------------------------------------------------------------------------------
>UniRef100_A0A7J2YRU3	73	0.322	6.948E-10	12	129	302	9	122	210
------------FAKQKRAIVGLEAAIILIAFVIIAAVFSFMVVNQGLFATEQGKTVIQQGIQQASTPLSIDGTTFVKTSADG-SYVAGILIPLK-TFGTKYVSMNENTTVVTMKIGTD--AWSNIYVGT----------------------------------------------------------------------------------------------------------------------------------------------------------------------------
>UniRef100_A0A7C4JGH4	73	0.365	6.948E-10	14	128	302	15	124	228
--------------KQRRAMMGLEAAIILIAFVIIAGAFSFMVINQGLFATERGKTVVQDSLRQSSTPLAVDGSVL--LNASSPTAINAIVIPLK-AYGVRYVAMGTNQTAVTIKIGEE--AWPNIYEG-----------------------------------------------------------------------------------------------------------------------------------------------------------------------------
>UniRef100_A0A9E4X4Y5	73	0.383	6.948E-10	4	75	302	2	74	283
----KGIGQVQNFLRkDQKGITGLETAIVLIAFVVVASVFAFAVIQTGLFSSEEAASSAQAGVVAAKSTMTPKGSMV----------------------------------------------------------------------------------------------------------------------------------------------------------------------------------------------------------------------------------
>UniRef100_A0A2I0P6Q7	73	0.255	9.320E-10	14	103	302	4	91	168
--------------RSDRAFTGLEAAIVFIAFIVVASVFAYVVLGVGMTTSQKSQEVMHAALGEAGSALRPGSVVIAKLDATGL--LDFVEFDLETATDLAAID------------------------------------------------------------------------------------------------------------------------------------------------------------------------------------------------------
>UniRef100_A3CVA4	73	0.269	9.320E-10	15	103	302	6	93	186
---------------DDRAFTGLEAAIVFIAFIVVAAVFAYVVLGVGMTTSQKSQETMHAALGEAGSALRPGQSVIAKLDN-NQGFLDSIEFDLETATDLAVID------------------------------------------------------------------------------------------------------------------------------------------------------------------------------------------------------
>UniRef100_A0A0H1QXH8	73	0.269	9.320E-10	15	103	302	6	93	186
---------------DDRAFTGLEAAIVFIAFIVVAAVFAYVVLGVGMTTSQKSQETMYAALGEAGSALRPGQSVIAKLDND-QGFLDFIEFDLETATDLAVID------------------------------------------------------------------------------------------------------------------------------------------------------------------------------------------------------
>UniRef100_A0A7J3JSQ5	72	0.413	1.250E-09	8	82	302	3	77	78
--------RKPLKTRTRKGIVGIEAAIVLIAFVLVASALAFVTLNMGMFATQKTKEIMARAYEESTRAIDIAGNVIAAVNTTG---------------------------------------------------------------------------------------------------------------------------------------------------------------------------------------------------------------------------
>UniRef100_A0A1M4MM93	72	0.258	1.250E-09	15	103	302	6	93	186
---------------DDRAFTGLEAAIVFIAFIVVAAVFAYVVLGVGMTTSQKSQETMYAALGEAGSALRPGQSVIAKLDND-KGLIEFMEFDLETATDLAVID------------------------------------------------------------------------------------------------------------------------------------------------------------------------------------------------------
>UniRef100_A0A522Y0F7	72	0.333	1.250E-09	28	130	302	0	105	215
----------------------------MIAFVIVAAALAFVVLNMGFSTTQKAKTTILSGLSEASSSLEISGKVKGIGCTstakgCTTPYLNATLIPLKIASGGDAVNLQQSTLSVKYISNSKS--FDNIYVGPL---------------------------------------------------------------------------------------------------------------------------------------------------------------------------
>UniRef100_A0A7J3JE08	72	0.307	1.250E-09	14	130	302	47	159	284
--------------QQKRAIVGLETAIILIAFVIIAAAFSFMVVNQGLFATDRGKTVISQGLSQAGTPLIVDGTIFVRT-TPDGSTANYAVIPIK-AFGSNFVNMGKNQTSI--ILKVGDKAWANAYLGTL---------------------------------------------------------------------------------------------------------------------------------------------------------------------------
>UniRef100_UPI0020BEC728	72	0.229	1.676E-09	17	103	302	8	93	186
-----------------RAFTGIEAAIVFIAFIVVASVFSYAVLGVGMATSQKDQEVMYAALDEAGSSLRPGYTVIAQTDTGSD-ALRSVEFDLETATDVAAID------------------------------------------------------------------------------------------------------------------------------------------------------------------------------------------------------
>UniRef100_A0A524MUM8	72	0.268	1.676E-09	23	114	302	0	96	196
-----------------------ETAIILTAFVITASAFSFVILNVGFLTSDKAQTTVITGMKETSASLMADAGVTGyfsntTVADQDEVYLEELLYYVKLAQGHEPIDCSDDSLVITYT-------------------------------------------------------------------------------------------------------------------------------------------------------------------------------------------
>UniRef100_A0A842YI95	72	0.285	1.676E-09	16	116	302	2	106	200
----------------RRGLTGLETAIILVAFVITSSAFAFVLLNMGQQSADQAQSVISSSMDDSSAALLMDPDIIGTfsNVTGAQSTICltKATFYIRLSQGHTPIDMDDSKIVITYTNP-----------------------------------------------------------------------------------------------------------------------------------------------------------------------------------------
>UniRef100_A0A842MTL0	72	0.343	1.676E-09	14	112	302	11	106	210
--------------KQKRAMIGLEAAIILIAFVVIAGAFSFMVINQGLFATERGKTVVQDSLRQSSTPLAVDGTV--FLNASSATTIDAIVIPLR-AYGVKYVALGDEETVVT---------------------------------------------------------------------------------------------------------------------------------------------------------------------------------------------
>UniRef100_A0A8T5ANP9	72	0.321	1.676E-09	14	128	302	11	120	216
--------------KQKRAMIGLEAAIILIAFVIIAGAFSFMVINQGLFATERGKTVVQDSLRQSSTPLIVDGSICLRASSP--TTIDAIVIPLR-AYGVKYVALGKEETSVT--LQVAGSAWPNVYEG-----------------------------------------------------------------------------------------------------------------------------------------------------------------------------
>UniRef100_A0A7C4MCX1	72	0.376	1.676E-09	14	103	302	8	100	223
--------------RKRKGIVGIEAAVVLIAFVLVAASLAFVALNMGMFATQRTKEVIGKAYESSSRALEVSGSALANMQGSSDSSQNpalEILVPIRLTAGSKAID------------------------------------------------------------------------------------------------------------------------------------------------------------------------------------------------------
>UniRef100_A0A7D5M4E8	72	0.254	1.676E-09	16	136	302	13	131	230
----------------HRGIIGVETALIMIASVMISAALLYVVFNTGFSTVQKTKNFISAGVIESRSSLAISGALVGVASVGENKlNVTAIPIKVA-ISGGESINLNTENAAVRYI--NQDIEHGDIYTHTIVDGIYS---------------------------------------------------------------------------------------------------------------------------------------------------------------------
>UniRef100_A0A842MNN5	72	0.295	1.676E-09	14	111	302	50	145	295
--------------KDARAIIGLEAAIVLIAFVIIAAAFSFMVVNQGLYATERGKVVIQEGLKQASTPLTIDGTTFVRTTADGK-AVNVIIIPLK-AFGVKFVAVGRNQTVI----------------------------------------------------------------------------------------------------------------------------------------------------------------------------------------------
>UniRef100_A0A6L4A3V7	72	0.396	2.247E-09	9	71	302	0	62	63
---------MSKNMKNERGQSALETAIILIAFVVVASVFAFAILCSGSKSTEKGQSAINAGLEGVQSSMTVK--------------------------------------------------------------------------------------------------------------------------------------------------------------------------------------------------------------------------------------
>UniRef100_A0A5N9GVY9	72	0.287	2.247E-09	6	77	302	0	72	122
------MLPMLSRLRTEsHGITGIETAIIMIAFIVVASVFAYTVLSAGILSSSQGKAAVFAGIKAAGGAMEIKGAVIAK--------------------------------------------------------------------------------------------------------------------------------------------------------------------------------------------------------------------------------
>UniRef100_A0A524MTG8	72	0.295	2.247E-09	16	116	302	2	106	200
----------------RRGLTGLETAIILVAFVITSSAFAFVVLNMGQQSADQVQSVISSSMDDSSAALLMDTNIIGvfsnVTGVQSTICLTKATFYVRLSQGHTPIDMDDSKIVITYTNP-----------------------------------------------------------------------------------------------------------------------------------------------------------------------------------------
>UniRef100_A0A1V5SQ23	71	0.257	3.012E-09	12	81	302	2	71	73
------------NRKRENAFSGLEAAIVMIAFVVAAAVFGYSMISTGMFATQKVQEVTYAGIKQNASVAITDGLIRGHYNEG----------------------------------------------------------------------------------------------------------------------------------------------------------------------------------------------------------------------------
>UniRef100_A0A8T7H5M4	71	0.266	3.012E-09	14	103	302	5	93	186
--------------RDDRAFTGLEAAIVFIALIVVASVFAYVVVGAGIAASQKNQEVMHAALEEAGSALRPGQAVIAKLDNDEGL-LYSVEFDLETATNLAAVD------------------------------------------------------------------------------------------------------------------------------------------------------------------------------------------------------
>UniRef100_A0A3R7XEK2	70	0.366	9.713E-09	13	72	302	3	62	64
-------------KRKEDAFTGLEAAIVLIAFIVVAAVFSYVMLGAGFFTTQKSQETVFGAVGTATANMEVSG-------------------------------------------------------------------------------------------------------------------------------------------------------------------------------------------------------------------------------------
>UniRef100_A0A7K3YAG9	70	0.235	9.713E-09	15	103	302	3	89	182
---------------DDHAFTGLEAAIVFIALIVVASVFAYVVVGAGIATSQKNQEVMHAALKESGSAIRPGQTVIAKLKNPGL--LDFIEFDLETATDLAAVD------------------------------------------------------------------------------------------------------------------------------------------------------------------------------------------------------
>UniRef100_A0A7J2T768	69	0.411	1.301E-08	4	71	302	19	84	92
----RNLIKAF--AQQKRAIVGLEAAIVLIAFVIIAAAFSFMVINQGLYATERGKVVIQEGLKQASTPLTVD--------------------------------------------------------------------------------------------------------------------------------------------------------------------------------------------------------------------------------------
>UniRef100_A0A1V4Z5G1	69	0.272	1.301E-08	15	121	302	4	110	178
---------------DDRALTGLESAIVLIAFVVVASVFAYVVIGSGLFAAQKSREVVSGAVDQTTSILMTAGSgskTIQPGVSEQGNHLLTISISLKLPSYSSPIDLNRTKVRLT---TNRTIN------------------------------------------------------------------------------------------------------------------------------------------------------------------------------------
>UniRef100_A0A9E4ZL30	69	0.283	1.301E-08	15	81	302	6	72	186
---------------DDRAFTGLEAAIVFIAFIVVAAVFGYVVLGVGMTTSQKSQETMHAALGEAGSALRPGQTIIAKLDND----------------------------------------------------------------------------------------------------------------------------------------------------------------------------------------------------------------------------
>UniRef100_I7JA21	69	0.255	1.301E-08	14	103	302	5	93	186
--------------RDDRAFTGLEAAIVFIALIVVASVFAYVVVGAGIAASQKNQEVMHAALEESGSALRPGQVVIAKLDNNEGL-LYSVEFDLETATNLAAVD------------------------------------------------------------------------------------------------------------------------------------------------------------------------------------------------------
>UniRef100_A0A497JT10	69	0.400	1.301E-08	28	112	302	0	82	195
----------------------------LIAFVVIAAALAGVVINMGFYSTQKVKGTIGRGISEASSALQLNGHVIGKTNGTGHLVI--MAFPVKISVGKSEVDLNVNTTVVS---------------------------------------------------------------------------------------------------------------------------------------------------------------------------------------------
>UniRef100_A0A7C6DUJ7	69	0.386	1.301E-08	8	94	302	2	87	208
--------KAINKLaRCKRAMIGLEAAIILIAFVIIAGTFSFMVINQGLFATERGKTVVQDSLRQSSTPLTVDGTV--FLNASSSTAINAIVIPLR---------------------------------------------------------------------------------------------------------------------------------------------------------------------------------------------------------------
>UniRef100_X1B8A7	68	0.491	2.333E-08	14	70	302	2	58	59
--------------KKRKAMTGLETAIILVAFVITAAAFAFVVLNMGFLTAEKAQSVISSGMSEASSALLV---------------------------------------------------------------------------------------------------------------------------------------------------------------------------------------------------------------------------------------
>UniRef100_A0A2E7Z1P4	68	0.338	2.333E-08	14	72	302	6	64	79
--------------RSQHGITGLKTAIVLIACVVVVSVFAFTILSAGVLSSGANKQTIHAGLKETRTRLRQAG-------------------------------------------------------------------------------------------------------------------------------------------------------------------------------------------------------------------------------------
>UniRef100_UPI00203363FB	68	0.271	3.124E-08	14	83	302	5	74	185
--------------RDEEAFTGLEASIVFIAFIVVASVFAYVVLGVGMTTSQKSQETMHAALGEAGSALRPGYTIIAKLDATGL--------------------------------------------------------------------------------------------------------------------------------------------------------------------------------------------------------------------------
>UniRef100_A0A9C8GL06	66	0.258	1.341E-07	14	75	302	5	66	73
--------------RDESSMTALEIAIIFIAFVVVAAVFAFTILQAGAFSDAQGREATYGNPENAYSSMALLESIY----------------------------------------------------------------------------------------------------------------------------------------------------------------------------------------------------------------------------------
>UniRef100_A0A842QTV3	66	0.273	1.341E-07	35	114	302	1	84	180
-----------------------------------AAAFAFVVLNMGFLTAEKAQSVISSGMSEASSALLVDSGVIGQFSSTGGDqaniDLEKLTFYIKLSQGHEPVDLDDSKLVATYT-------------------------------------------------------------------------------------------------------------------------------------------------------------------------------------------
>UniRef100_A0A7C4KUX8	66	0.500	1.793E-07	16	67	302	4	55	59
----------------RRGIVGIEAAIVLIAFVLVASALAFVVLNMGMFTTQKSKEIIARAYEESTRS------------------------------------------------------------------------------------------------------------------------------------------------------------------------------------------------------------------------------------------
>UniRef100_A0A522Y248	66	0.302	1.793E-07	7	130	302	3	128	238
-------FRK-RRRNSHRGILGIESAIFLIAVMIVSAALAVVVVNMGLSTTQNVQTTSQSGLNGAASGLQIAGIVTGTGcisssNGCSIHYLNATVIPFKIASGGNSMNLQLATASVKYISNSKS--FDNIYKGQL---------------------------------------------------------------------------------------------------------------------------------------------------------------------------
>UniRef100_A0A497JSY4	65	0.509	2.398E-07	14	68	302	8	62	63
--------------RDKRGIVGIEAAIVLIAFVVIAAALAGVVINMGFYSTQKVKGTIGRGISEASSAL-----------------------------------------------------------------------------------------------------------------------------------------------------------------------------------------------------------------------------------------
>UniRef100_A0A0W8FEA4	65	0.307	2.398E-07	28	118	302	1	86	168
----------------------------LIAFIVVAAVFSFAVLGTGFFAAQKSGEVIQKGVETTSTSLALGGTVRVQSDT-SDVKLKYIFLYLQVTPGRGGIDMD----RVSYTLSTR---------------------------------------------------------------------------------------------------------------------------------------------------------------------------------------
>UniRef100_A0A7K4CEC0	65	0.282	2.398E-07	33	117	302	0	82	192
---------------------------------VVAAVFSYVVLGAGFFTTQTAQATVQTGAAQASSGLEVVGNVVGIAIAASPSRLTYVNVSVATTAGGSSMDLSQ--MVVSYIDSN----------------------------------------------------------------------------------------------------------------------------------------------------------------------------------------
>UniRef100_A0A944W1Q7	65	0.260	2.398E-07	28	110	302	0	95	217
----------------------------MIAFIVVASVFAMTTLKTGLFSAEQGQQVAYSGLDQATGSLQLRGSVraiRGDVDVDGDDtillsgvddqAVAKVIFTVTGVIGSSMTDLTPPNTV-----------------------------------------------------------------------------------------------------------------------------------------------------------------------------------------------
>UniRef100_A0A2V2N366	64	0.255	4.287E-07	12	103	302	1	93	186
------------KLYDE-AFSGLEAAIVVIAFVVVAVVFGMAVLGTGFFATQEAEKTTTSGYKMASSTIYIEGGVYAylKDGFGSNSALDDVQFSAAIPETGQAQD------------------------------------------------------------------------------------------------------------------------------------------------------------------------------------------------------
>UniRef100_A0A9D8PDP2	64	0.369	4.287E-07	14	78	302	26	90	367
--------------KGQEGLAGLSTAIVLIAFVVVGSVLAYTMLSSGVNAVDKSKQAIYEGLRRSQSSLAISGRVMGTT-------------------------------------------------------------------------------------------------------------------------------------------------------------------------------------------------------------------------------
>UniRef100_A0A101ITZ4	64	0.296	7.660E-07	13	93	302	0	78	180
-------------MADNDGFSGLEAAIVLIAFVVVAAVFSFVILGAGFSSSSKVEEVVRDG-GRSPTAVMVMGSVVGQVDN-SGSCLKRVLFSC----------------------------------------------------------------------------------------------------------------------------------------------------------------------------------------------------------------
>UniRef100_A0A1G9AFR4	64	0.269	7.660E-07	15	103	302	6	93	185
---------------NREASSGLEAAIVFIAIIVIASIFAYVVLGAGIFASQKSQEVMHAGLMDAGSALRL-GDVVIVKMDSSRDLVERIVFDLETMTDLAAFD------------------------------------------------------------------------------------------------------------------------------------------------------------------------------------------------------
>UniRef100_A0A8T6NAK9	63	0.520	1.024E-06	16	65	302	11	60	61
----------------RRGVMGIEAALVLIAFVIVAAALSFVVLNMGFSSTQQAKETVTKGIGEAS--------------------------------------------------------------------------------------------------------------------------------------------------------------------------------------------------------------------------------------------
>UniRef100_A0A2E2DSA2	63	0.346	1.024E-06	15	63	302	17	65	67
---------------DQRGMSAIETSIVLIAFVVVASVFGFAMLNTGLLSSQNEQEVVQAGIDE----------------------------------------------------------------------------------------------------------------------------------------------------------------------------------------------------------------------------------------------
>UniRef100_A0A843L5R7	63	0.255	1.368E-06	15	100	302	6	90	185
---------------DDRAFTGLEAAMVFIAFIVVASIFAYMALGAGFFTTQKAEQTVYSAVQQVGTVVQIVEPIMVQAGASGDS-IRYIVIMVRGPQDAD---------------------------------------------------------------------------------------------------------------------------------------------------------------------------------------------------------
>UniRef100_A0A524MTA3	63	0.500	1.827E-06	16	63	302	7	54	56
----------------RRGITGIETAIILTAFVITASAFSFVILNVGFLTSDKAQTTVITGMKE----------------------------------------------------------------------------------------------------------------------------------------------------------------------------------------------------------------------------------------------
>UniRef100_A0A101IUT0	63	0.273	1.827E-06	15	98	302	6	88	185
---------------DDRAFTGLEAAMVFIAFIVVASVFAYVALGAGFFTTQKTEQTVFSAVQQVGSVVQIVEPIM-VQASASGDSIRYIVILLRVPQG-----------------------------------------------------------------------------------------------------------------------------------------------------------------------------------------------------------
>UniRef100_A0A401HA07	62	0.568	2.440E-06	13	56	302	0	43	45
-------------MKGRKGIVGIEAAIVLIAFVIVAAALAFVALNMGLFTTQKSKEV-----------------------------------------------------------------------------------------------------------------------------------------------------------------------------------------------------------------------------------------------------
>UniRef100_UPI002100F95F	62	0.347	2.440E-06	13	80	302	0	66	180
-------------MADEDGFSGLEAAIVLIAFVVVAAVFSFVILGSGFSSADKAKEiTMDAG--RSPTAVMVMGTVVGQAND-----------------------------------------------------------------------------------------------------------------------------------------------------------------------------------------------------------------------------
>UniRef100_A0A2I0P823	62	0.273	2.440E-06	15	98	302	6	88	185
---------------DDRAFTGLEAAMVFIAFIVVASVFAYVALGAGFFTTQKTEHTVYSAVQQVGSIVQIVEPIM-VQASASGDSIRYIVIMLRVPQG-----------------------------------------------------------------------------------------------------------------------------------------------------------------------------------------------------------
>UniRef100_A0A7X7I1R1	62	0.272	3.259E-06	19	104	302	7	94	185
-------------------FSGLEAAIVVIAFVVVAVVFGMAVLGTGFFATEEAKKTTTSGYKMASSTIYMEGGVYAylRDGFGSNSPLDDVQFSAAIPETGLSQDL-----------------------------------------------------------------------------------------------------------------------------------------------------------------------------------------------------
>UniRef100_A0A424YQX9	61	0.295	7.755E-06	13	83	302	3	72	180
-------------MADEDGFSGLEAAIILIAFIVVATAFSYVVLGAGFSASEKTR-LVTGEAGKTTSALVVTGSVVGQADERGN--------------------------------------------------------------------------------------------------------------------------------------------------------------------------------------------------------------------------
>UniRef100_UPI0020A20737	60	0.311	1.035E-05	15	75	302	6	65	180
---------------DEEAFTGLEAGIILIAFVVVAAVFSYVVLGSGFYATEKARQVT-SDAGTTPSSLVVNGAVI----------------------------------------------------------------------------------------------------------------------------------------------------------------------------------------------------------------------------------
>UniRef100_A0A842YIM2	60	0.533	1.381E-05	12	56	302	1	45	46
------------KLSKRSGMTGLETAIILVAFVITAAAFAFVVLNMGFLTAEKAQSV-----------------------------------------------------------------------------------------------------------------------------------------------------------------------------------------------------------------------------------------------------
>UniRef100_A0A7C4BCL3	59	0.475	1.843E-05	17	56	302	7	46	47
-----------------KGIVGIEAAIVLIAFVVVAAALAFVVLNMGFYTTQRSKEV-----------------------------------------------------------------------------------------------------------------------------------------------------------------------------------------------------------------------------------------------------
>UniRef100_A0A832UEB7	58	0.294	4.374E-05	15	82	302	6	73	188
---------------DDRAFTGLEAAMVFIAFIVVASVFAYVALGASFFTTQKTEQTVYLAVQQVGAVVQIAEPVMVQASADG---------------------------------------------------------------------------------------------------------------------------------------------------------------------------------------------------------------------------
>UniRef100_X0SGL2	57	0.326	1.382E-04	6	49	302	0	48	49
------MFDKFVRAlrkghRTEKGITGLETAIILIAFVTVAAVFGYAVLSAGIFS------------------------------------------------------------------------------------------------------------------------------------------------------------------------------------------------------------------------------------------------------------
>UniRef100_A0A662HRT8	55	0.512	3.269E-04	13	53	302	5	45	46
-------------LKKRKGIVGIEAAIVLIAFVIISAAFAFMVINMGLFATQRS--------------------------------------------------------------------------------------------------------------------------------------------------------------------------------------------------------------------------------------------------------
>UniRef100_UPI000C714BAB	55	0.309	4.354E-04	43	126	302	16	96	206
-------------------------------------------LNMGFSTTQKAKTAISSSVSESSSALEIAGKVTGFGDVSAGT-LNATVIPIKVAGGGDSVSLDPALTDVKYYS--NTVRYDNIY-------------------------------------------------------------------------------------------------------------------------------------------------------------------------------
>UniRef100_A0A838YN44	55	0.372	5.799E-04	16	66	302	8	58	61
----------------HRGVIGVETAIILISAVLVAAALLAVVFNAGFATIQKTKSFIIAGVIESRS-------------------------------------------------------------------------------------------------------------------------------------------------------------------------------------------------------------------------------------------
>UniRef100_UPI0007818185	51	0.318	7.604E-03	15	81	302	7	75	91
---------------DEDGMMGIEAAIILITAIVTASVLAgGVLLHMGYFSAEKTRSVAYEGVGQVgGTTVVTLGSIHGVERGG----------------------------------------------------------------------------------------------------------------------------------------------------------------------------------------------------------------------------
>UniRef100_A0A847PRF2	51	0.319	1.012E-02	0	46	302	0	41	42
MKKRFSIFRK-----NDRAFTGLESAIVLTAFVVVAAVFSYVVLGAG---------------------------------------------------------------------------------------------------------------------------------------------------------------------------------------------------------------------------------------------------------------
>UniRef100_A0A2A5NXH1	50	0.580	1.345E-02	13	43	302	7	37	140
-------------LRDRRGLTGLETAIIVIAFVIVAAAFAFAVL------------------------------------------------------------------------------------------------------------------------------------------------------------------------------------------------------------------------------------------------------------------
>UniRef100_UPI000AA48A75	50	0.315	1.789E-02	38	104	302	0	75	216
--------------------------------------LAFVVLNTGFSTTQQAKETIMSGLEESASNVQISGSVAGVYSIASTTggasgavedRLNMISIPLKISSGSNPVNL-----------------------------------------------------------------------------------------------------------------------------------------------------------------------------------------------------
>UniRef100_P17603	49	0.437	3.163E-02	19	50	302	0	31	32
-------------------FSGLEAAIVLIAFVVVAAVFSYVMLGAGFFAT-----------------------------------------------------------------------------------------------------------------------------------------------------------------------------------------------------------------------------------------------------------
>UniRef100_A0A524N4Z3	47	0.642	1.312E-01	16	43	302	4	31	32
----------------RRGMTGLETAIILVAFVITAAAFAFVVL------------------------------------------------------------------------------------------------------------------------------------------------------------------------------------------------------------------------------------------------------------------
>101
MGKIRGLVQKYNKLVRRRGLAGLDTAIILIAFIITASVLAFVAINMGLFVTQKAKTTINKGEETASTALTVSSSVLYAVNYPSNTKSYWIYFTVSPTSGVSSVELDPATTGLSFIATEEGITLSNIYKYTLLTDTHLTPVSASGYSLTLESNLTSGGNTYYYFSSPYLALLALNQSLSKVSGHSPIYINYTSFSSTNPEPSWLKNDNNFTFTLTIAGQKVLYYVFINQTFAFSYPVAGDPLVGSAIAPAGSTVGFMILFGPNLGQHVFEYQTINIQITPNIGSPLTLSEYIYQPEGTVTAIG
>A4YGD6	391	1.00	1.306E-118	0	301	302	0	301	302
MGKIRGLVQKYNKLVRRRGLAGLDTAIILIAFIITASVLAFVAINMGLFVTQKAKTTINKGEETASTALTVSSSVLYAVNYPSNTKSYWIYFTVSPTSGVSSVELDPATTGLSFIATEEGITLSNIYKYTLLTDTHLTPVSASGYSLTLESNLTSGGNTYYYFSSPYLALLALNQSLSKVSGHSPIYINYTSFSSTNPEPSWLKNDNNFTFTLTIAGQKVLYYVFINQTFAFSYPVAGDPLVGSAIAPAGSTVGFMILFGPNLGQHVFEYQTINIQITPNIGSPLTLSEYIYQPEGTVTAIG
>8450|scaffold15450_1|-47|01	360	0.686	5.962E-108	4	301	302	10	312	313
----KKMLKEYNKKVKRKGLAGLDTAIILIAFIITASVLAYVAINMGLFVTQKAKSTINKGEETASTALTLSGSVLYAVNYPSNTQSYWIYFTVSPSSGVSSVELSPSTTAISFTASAEGISYSNIYEYTLLTVSPSELanqVYANGQYLDLVNQQTNAGQTYVYYPNPYYALLALNYTLSKIdkVSPSPLYITTTTPSSATQTYPFLAHDNMFTFTLNISGTLVTYYAFVNQTFAFTYPVAGDPLIGSAIAPAGSVIGVMILFGPDLGSHVFQYQTITIQITPNIGSPLTISEYVYQPEGSVSVIG
>H2C431	340	0.805	5.520E-101	0	301	302	0	303	304
MGKLKKVVQSYNRLVRRKGLAGLDTAIILIAFIITASVLAFVAINMGLFVTQKAKTTINKGEETASTALTVSSSVLYAVNYPTNSKSYWIYFTVSPTSGVSSVELDPATTGLSFVATQEGLTLSNIYKYTLLTVPnPGTLYStVSGSYLTLQNNVSSGGNTYVYYPNPYYALLALNETLGKNMKNSPIYINYTAYTVQSPEPVWLKHDNNFTFTLTINGNTVKYYVFVNQTFAFSFPVAGDPLVGSAIAPAGSTIGFMILFGPNVGSHIFEYQTINIQITPNIGSPLTLSEYIYQPEGSVTSIG
>D0KUW1	337	0.691	4.988E-100	1	301	302	3	309	310
-KKMLKMLKEYNKKVKRKGLAGLDTAIILIAFIITASVLAYVAINMGLFVTQKAKSTINKGEETASTALTLSGSVLYAVNYPLNTRSYWIYFTVSPSSGVSSVELSPTTTAISFTASAEGVTYSNIYKYTLLTVSPSElanVVYANGQYLDLVNQQTSAGQTYVYYPNPYYALLALNYTLynyyLSTKTPSPIFIN-SSILSLSSLPSWLKNDNSFTFTLNISGKLVTYYVFVNQTFAFTYPVAGDPLIGSAIAPAGSVIGVILLFGPDLGSHVFQYQTITIQITPNIGSPLTISEYIYQPEGSVSVIG
>A0A1C8ZU76	318	0.655	2.444E-93	2	301	302	1	305	306
--GFKKVIKEYNKKMKRKGLAGLDTAIILIAFIITASVLAYVAINMGLFVTQKAKSTIDKGEETASTALTLSGSVLYAVNYPSNSRSYWIYFTVSPSSGVSSVELSPATTAISFTASALGVAYSNIYKYTLLTVSPsevNGVVYAAPQYLSLADQESSGGQTYVYYPNPYYALLALNYSlyqmvLSKQIKYSPLYITTT---KSTSTQTWLTSDNVFQFTLNISGTLEIFYAYVNQTFAFTYPVAGDPLIGSAIAPAGSVIGVMILFGPDLGSHVFQYQTITIQISPNIGSPLTLSEYVYQPEGNVTVIG
>Q4J9K5	276	0.605	5.149E-79	10	301	302	2	303	304
----------YMKRRKTRGLAGLDTAIILIAFIITAAVLAYVAVNMGLFVTQKAKTTINKGEETASTALSLSGNVLYAVNYPTNTKSYWMYFTVSPSSGVSSVDLSPSTTAISFTAASRGVSLSNIYQFSLLSVLPsqvnNKVQVKLGTSiinLTLAFSSNSAGQTYVYYSDPNYALLALNYTLGQEVKGgqltsSPLYI--ISNTSIVASKPWLKNDNVFTFNISVNGTEVEYYAYVNKTFAFTYPVSGFPLAGSDIAPAGSVIGVMILFGPGEATNVFQYETVTIQITPNIGSPLTISQYIYQPDGKVTVIG
>Laugrefbdmm110sn_1035136.scaffolds.fasta_scaffold254650_1	262	0.593	5.672E-74	8	301	302	15	290	291
--------RSVRSKKRKRGLAGLDTAIIMIAFIITASVLAYVAINMGLFVTQKAKTTIDQGEKTASTALTLSGAVLYAVNYPQNTKSYWIYFPVSPSAGVSSVDMSPQTTAISFIASTEGISLSNIYNASLLGITnPSALKYAN-------VSVAPSGQTYYSYSSPYAALLALNATKAL----NKIFIVETS----NTAPTGFSTANEFSF----SYGGTTYYAFVKSTFAFTYPIAGDPLVGSNIAPAGSTVGVMILFGSDIGSHVFQYETITMQITPNVGSPLTISQYIYQPSGNVSVIG
>SoiMetStandDraft_5_1073268.scaffolds.fasta_scaffold4838306_1	257	0.593	2.445E-72	3	301	302	0	291	292
---MKSLITRYNQKVKRRGLAGLDTAIILIAFIITASVLAYVAINMGLFVTQKAKTTISKGEETASTALTLSSSVLYAVNYPLNSLSYWIYFTVSPSSGISSVELSPQTTAISFTAASSGISLSNIYISTLLNVTSVQPAFYNGYYTAYLLTSskSPNGQTYYYYANPYAAVLAlaeqPGSSSYLVVSPNP---STGATVTAPSAPH---------NTFTFQYGGVTYTAYILQTFAFTFPVAGDPLVGSAIAPAGSTIGVMILFGPN-ADQVYQYQTITIQITPNIGSPLTISQYVYQPQGNVSVIG
>18_taG_2_1085343.scaffolds.fasta_scaffold356379_1	251	0.598	3.689E-70	8	301	302	7	288	289
--------KAYNRKMRRRGLAGLDTAIILIAFIITASVLAYVAVNMGLFVTQKAKSTITKGEETASTALTLSGSVLYSVNYPTDTQSYWIYFPVSPSSGVSSVELSPATTAISFTASSSGIQLSNIYALSLLAYASN--SNLNSHNYTTVSNDTSGGQTYYYFSSPYAALVA-IYNLNQTGTMPSAWNNYLEVSTAKPTV-----GSYFSFLY----QGTTFYVKVLRTFAFTFPIAGFSLAGSYVAPAGSTIGVMVLFGPHVGSNVFQYQTVTVQITPNIGSPLTVSEYVYQPEGNVTIIG
>SRR5579875_411247	241	0.573	9.324E-67	11	301	302	6	275	276
-----------RGKKRKKGLAGLDTAIILIAFIITASVLAYVAVSMGIFVTQKAKTTINKGEETASTALSITGNILYASNYPTDTYSYWIYFPVSPSSGVSSVQLSPSTTAISFEASAEGIVLTNIYNYTLLTVTSN-PY---------LLQQTSGNQVYYYYPSVYAAFLAL-----QSVVPKNIFsvASTTTPSSCTSSSS----ANEFTFTY----QGTTYCATVSQDFAFTFPVAGDALVGSAIAPAGSTVGVVVLFGPSTGHNVFQYQTLTIAITPNIGSPLTVSQYVYQPDGSVSVIG
>MGYP000359651693	139	0.305	1.019E-31	15	157	302	28	168	194
---------------DQRGITGLETAIVLIAFVVVASVFAFAVLNTGLLSSEKSKEAALGGLEETSATLSIRGNVIAAANSG-KTAIDTLKFNLTPAsTSSESVDLSTTGTVVTYLDENQGINCQNPQAFDSVPDTAECSWSAA--WLIGSGDIVDTGE------------------------------------------------------------------------------------------------------------------------------------------------
>7816|Ga0208057_1023998_1|+3|10	138	0.277	1.888E-31	4	157	302	30	181	232
----RPLGRAAELQANQKGITGLETAIELIAFVVVASVFAFAVLSTGLLSSEKSKETVLGGLEETSSTISVRGSVIGDSNS-AKTFIDTVKFTLSSAAQAsDAVDLSTTGVVVTYLDNNQAINCENPQSFDVDPDT--AECSWSTSWIIGSGDLVDPGE------------------------------------------------------------------------------------------------------------------------------------------------
>MGYP000406793387	138	0.291	2.570E-31	15	157	302	174	314	317
---------------DQRGITGLETAIVLIAFVVVASVFAFAVLNTGFLSSEKSKEAALGGLEETSATLSIRGNVIAAANSG-KTAIDTLKFNLTPAsTSSESVDLSTTGSVITYLDDFQGINCQNPQSFDGDPDT--AECSWSSEWLIGSGEIVDPGE------------------------------------------------------------------------------------------------------------------------------------------------
>MGYP000262344517	136	0.309	6.479E-31	11	120	302	9	117	161
-----------SRVNEERGITGLETAIVLIAFVVVSSVFAFAALSTGLFSSDQAKETIRAGLSEARGTLELRGAVIA-EDTDTDGDIDKVYFQVSNAAGGEPIDLTQGKTIIRYSDSSQSV-------------------------------------------------------------------------------------------------------------------------------------------------------------------------------------
>MGYP001409765154	136	0.305	1.200E-30	15	157	302	16	156	235
---------------DQRGITGLETAIVLIAFVVVASVFAFAVLNVGLLSSQKSEQAALGGLEETSATLSIRGDVIASAN-AGKTAIDTVRFNLAPAsTSSESVDLSTAGTVVTYLDENQGINCENPQSFDGDVDTP--ECSWSTDWLIGSGDIVDSGE------------------------------------------------------------------------------------------------------------------------------------------------
>3282|scaffold27404_3|+539|00	134	0.291	4.112E-30	15	157	302	16	156	235
---------------DQRGITGLETAIVLIAFVVVASVFAFAVLNVGLLSSQKSEQAALGGLEETSATLSIRGDVIASAN-AGKTAIDTVRFNLAAAsTSSESVDLSTTGTVVTYLDENQGINCENPQSFDGDVDTP--ECSWSTDWLIGSGDIVDSGE------------------------------------------------------------------------------------------------------------------------------------------------
>UniRef100_A0A3C0EBB1	132	0.312	1.916E-29	13	122	302	21	132	164
-------------WSDQRGITGLETAIVLIAFVVVSSVFAFAALSTGLFSSDKAKETHAAGLSEARGTLELKGSVVAKvsGTTGASGVVTSIEFQLSNAAAGEAIDMTPGNTVIKYGDKNQTLTL-----------------------------------------------------------------------------------------------------------------------------------------------------------------------------------
>MGYP000639756692	132	0.307	1.916E-29	2	118	302	5	121	191
--GAKLLHRLRSLLPGQQGITGLETAIVLIAFVVVSSVFAFAALSTGLFSADKAKDTIQAGLAETRGSMELKGSVVLTATIGTSGVVSQIAFQVSNAAGGEAIDLTPGKTLIKYTDELQ---------------------------------------------------------------------------------------------------------------------------------------------------------------------------------------
>MGYP000120790096	132	0.324	2.606E-29	12	118	302	8	115	137
------------PWTEQRGITGLETAIVLIAFVVVSSVFAFAALSTGLFSSDKAKETIQAGLAETRGSMELKGSVVLTATTAGTGAtVSKIAFQVSNAAGGEAIDLTPGKTIIKYNDDTQ---------------------------------------------------------------------------------------------------------------------------------------------------------------------------------------
>MGYP000241663602	132	0.309	2.606E-29	15	122	302	20	129	207
---------------DQRGITGLETAIVLIAFVVVSSVFAFAALSTGLFSSDKAKETHTAGLAEARGTLELKGSVVAKvsGTTGATSVVTSIEFQISNAAAGEAVDMTPGNTIIKYSDKTQTVNM-----------------------------------------------------------------------------------------------------------------------------------------------------------------------------------
>MGYP000601418503	131	0.294	3.544E-29	6	122	302	14	132	210
------LDSTPKLASDQRGITGLETAIVLIAFVVVSSVFAFAALSTGLFSSDKAKETHTAGLAEARGTLELEGSVVAKvsGTTGATGVVTSIEFQISNAAAGEAIDMTPGNTIIKYSDKTQTVNL-----------------------------------------------------------------------------------------------------------------------------------------------------------------------------------
>MGYP001196350717	130	0.312	6.556E-29	13	122	302	21	132	179
-------------WSDQRGTTGLETAIVLIAFVVVSSVFAFAALSTGLFSSDKAKETHAAGLSEARGTLELKGSVVAKvsGTTGASGVVTSIEFQLSNAAAGEAIDMTPGNTVIKYGDKNQTLTL-----------------------------------------------------------------------------------------------------------------------------------------------------------------------------------
>MGYP001356296317	130	0.308	6.556E-29	15	149	302	16	148	193
---------------DQRGIIGLETAIVLIAFVVVASVFAFAVLNTGLLSSQKSEQAALGGLEETSATLSIRGDVIASAN-AGKTSIDTVRFNLAPAsTSSESVDLSTTGTVVTYLDENQGINCENPQSFDGDADTP--ECSWSISWLIGW--------------------------------------------------------------------------------------------------------------------------------------------------------
>MGYP000117845220	130	0.327	6.556E-29	14	118	302	30	136	216
--------------RDQRGITGLETAIVLIAFVVVSSVFAFAALSTGLFSSDKAKETIQAGLAETRGSMELKGSVIleADGTSTATSVATSIAFQVANAAGGNSIDLTPGKTLIKYTDQTQ---------------------------------------------------------------------------------------------------------------------------------------------------------------------------------------
>MGYP000627986226	130	0.291	8.915E-29	15	157	302	14	154	158
---------------DQRGIPGLETAIVLIAFVVVASVFAFAVLSTGLLSSEKSKETVLGGLEETSSTISVRGSVIGDSNT-AKTFIDTVKFTLSSAAQAsDTVDLSTTGVVVTYLDQDQAINCENPQSFDGDADT--AECSWSTSWVIGSGDLVDRAN------------------------------------------------------------------------------------------------------------------------------------------------
>MGYP000285046978	129	0.300	1.649E-28	14	125	302	16	127	138
--------------RDQRGITGLETAIVLIAFVVVASVFAFAVLSTGLLSSEKSKETVLGGLEETSSTLSIRGDIIGTANTP-KDALDSIKFTLSSATQAsEAVDLSTTGVVVTYLDANHALNCDNP--------------------------------------------------------------------------------------------------------------------------------------------------------------------------------
>MGYP001281108238	129	0.298	2.242E-28	11	122	302	14	127	146
-----------NSWSDQRGITGLETAIVLIAFVVVSSVFAFAALSTGLFSSDKAKETHAAGLSEARGTLELKGSVVAKvsGTTGASGVVTSIEFHISNAAAGEAIDMTLGNTVIKYSDNSQSVTM-----------------------------------------------------------------------------------------------------------------------------------------------------------------------------------
>SRR5271165_6950301	129	0.434	2.242E-28	120	301	302	4	162	163
------------------------------------------------------------------------------------------------------------------------VTLSNMYNYTLLTSTT----------GANILEQKSGGENYFFYSSPYAALIDLNKT-----------VADTAVFQVTASGGHCTTSSASEFNFTYSGT--SYNGCVAKDVAFTFPVAGDPLVGSSIAPAGSVVGVMLLFGPSTGKNVFQYQNIQVEITPNIGSSLALSLYVYQPDGTVTSIG
>tagenome__1003787_1003787.scaffolds.fasta_scaffold10201407_2	129	0.286	2.242E-28	11	118	302	7	121	197
-----------NLRRDERGITGLETAIILIAFVVVASVFAYTVLSAGIFSSQKGQEAVYAGLSEARATMEIKGSMFAWGNTSGNTsTVDAVSFTLTNAMKGQAIDLTPNAggnesvTVISYTDKNQ---------------------------------------------------------------------------------------------------------------------------------------------------------------------------------------
>MGYP001460693809	129	0.291	2.242E-28	4	118	302	40	159	201
----RIMSRSFSRakllCRGQQGITGLETAIVLIAFVVVSSVFAFAALSTGLFSSDKAKETIQAGLAETRGSMELKGSVIVLAETfGTTAAATSIAFQVANAAGGESIDLTPGKTLIKYTDSTQ---------------------------------------------------------------------------------------------------------------------------------------------------------------------------------------
>MGYP000050031357	128	0.300	4.144E-28	7	118	302	45	157	251
-------DRLRALIPDQRGITGLETAIVLIAFVVVSSVFAFAALSTGLFSSDKAKETIQAGLAETRGSMELKGSVVLTSPSSGTAAiISQIAFQVANAAGGNAIDLTPGKTLIKYTDQTQ---------------------------------------------------------------------------------------------------------------------------------------------------------------------------------------
>MGYP001069209287	128	0.327	5.633E-28	14	118	302	30	136	176
--------------RDQRGITGLKTAIVLIAFVVVSSVFAFAALSTGLFSSDKAKETIQAGLAETRGSMELKGSVIleADGTSTATSVATSIAFQVANAAGGNSIDLTPGKTLIKYTDQTQ---------------------------------------------------------------------------------------------------------------------------------------------------------------------------------------
>MGYP000468752399	127	0.294	7.658E-28	6	122	302	69	187	265
------LDQTPKLASDQRGITGLETAIVLIAFVVVSSVFAFAAVSTGLFFSDKAKETHTAGLAESRGTLELKGSVVAKvsGTTGATSVVTSIEFQISNAAAGEAVDMTPGNTIIKYSDKTQTVNM-----------------------------------------------------------------------------------------------------------------------------------------------------------------------------------
>A0A2E8F396	126	0.297	1.415E-27	5	122	302	32	152	230
-----NLFKGSRRFgRVERGITGLETAIVLIASVVVSFVFPFAALSTGLFSSDKAKETISAGLAEARGPLELKGSVVAKvsGSTGSSGVVTTIEFQVSNAAAGESIDMTPGNTVIKYSDNTQTVTM-----------------------------------------------------------------------------------------------------------------------------------------------------------------------------------
>UniRef100_A0A2E8F396	126	0.297	1.415E-27	5	122	302	32	152	230
-----NLFKGSRRFgRVERGITGLETAIVLIASVVVSFVFPFAALSTGLFSSDKAKETISAGLAEARGPLELKGSVVAKvsGSTGSSGVVTTIEFQVSNAAAGESIDMTPGNTVIKYSDNTQTVTM-----------------------------------------------------------------------------------------------------------------------------------------------------------------------------------
>MGYP000734141722	126	0.290	1.923E-27	13	128	302	11	127	199
-------------WTDQRGITGLETAIVLIAFVVVSSVFAFSVLSTGLFSSDKAKETIAAGLEGKRSTLEMKGSIVLTAsTTGASGVVSQIEFQVGMAAAGDQADLTPGHTIIRYSDNNQVRNFTNSTEF-----------------------------------------------------------------------------------------------------------------------------------------------------------------------------
>SRR5579862_4709114	126	0.447	2.614E-27	159	301	302	0	127	128
---------------------------------------------------------------------------------------------------------------------------------------------------------------YYFYQSPYAALLDLNGTASSSV-----------FQVHQTAGNCFAKANNFSF----SYGGIQYTGCVGSDFAYTFPISGDPLVGSSIAPAGSVIGVMVLFGPDTGSKVFQYQSIQVEITPNIGSSLAVTEYVYQPDGTVTTIG
>MGYP000529780810	126	0.242	2.614E-27	6	118	302	0	131	154
------MFRTVTRESSQRGITGLETAIILIAFVVVASVFAFTVLSTGIFASERSKETVYAGIQKTKSSLEPRGAVVAyKADRGGTNTIYKVSFIVSNAVAGEPIDLTPPytsdgsgtdpdissgaeyKTIVSYNDQNQ---------------------------------------------------------------------------------------------------------------------------------------------------------------------------------------
>Dee2metaT_32_FD_contig_31_4301222_length_541_multi_4_in_0_out_0_1	126	0.274	2.614E-27	11	120	302	6	115	189
-----------NLWRHQEGITGLETAIILIAFVVVASVFAYTVLSAGIFSSERGKEAVHAGLKQARGSLEMVGGVIAXATS---THVERVRFTVSNVLGGEPVDFTPppnNVVVIDYVDARQHV-------------------------------------------------------------------------------------------------------------------------------------------------------------------------------------
>MGYP001037356738	126	0.281	2.614E-27	15	122	302	23	132	210
---------------DQRGITGLETAIVLIAFVVVSSVFAFAALSAGLFSSDKANETHTAGLAEARGTLELKGSVVAKvsGTTGATGVVTSIEFLISNAAAGEAIDMTPGNSIIKYSDKTQTVNM-----------------------------------------------------------------------------------------------------------------------------------------------------------------------------------
>SRR5581483_846462	126	0.307	2.614E-27	2	137	302	70	205	222
--PVRTLRKLLGRVHDERGITGLETAIILIAFVVVAAVFAFVVLSTGLFSSERGKEAVYAGLAKTRGTMELSSGVVANSN---GTNVTTVEFDMTLAAGGDSVNLDPtatsNRTVISYIDSSQVIN-DVVYTVTPISGNANT--------------------------------------------------------------------------------------------------------------------------------------------------------------------
>SRR4030042_1422809	126	0.286	2.614E-27	14	128	302	40	160	226
--------------RDERGITGLETAIILIAFVVVASVFAYTVLSAGIFSSQKGQEAIHAGLEEARASMEIKGSVFADGNT-TNEEATAIVFTLTNALKGQKIDLSPNptgnethVTIISYTDANQHVEDITWDVG-----------------------------------------------------------------------------------------------------------------------------------------------------------------------------
>MGYP000891438014	126	0.277	2.614E-27	4	157	302	44	195	246
----RFLRRHVTFLQNQQGITGLETAIVVIAFVVVASVFAFVLVNTWLLSSYKSKEATLGGLEETSVTLSIRGEVIAVANN-AKTSVDTLKFTIAAAsPASETVDLSTTGTAITYLDENQGINCENPQSFDGDADT--AECSWSSSWLIGSGDIVDPGE------------------------------------------------------------------------------------------------------------------------------------------------
>MGYP001212034954	125	0.280	4.828E-27	6	118	302	0	131	185
------MLKKLDRHSSERGITGLETAIILIAFVVVASVFAFTVLSTGIFASERSKETVFAGLEEAKSSIEPRGSVIAyKGKVGSTETLYKVVFVVSNAVSGEAVDMTPPytangadtdpdivsnaeyKTVISYIDVNQ---------------------------------------------------------------------------------------------------------------------------------------------------------------------------------------
>GraSoiStandDraft_16_1057320.scaffolds.fasta_scaffold10839190_1	124	0.320	6.561E-27	14	118	302	0	105	193
--------------RDQRGITDLETAIVLIAFVVVSSVFAFAALSTGLFSSDKAKETILVGLAETQGSMELKGSVILTsSTTGTSGVVSDIAFQVASAAGGGSIDLTPGKTLIKYTDSTQ---------------------------------------------------------------------------------------------------------------------------------------------------------------------------------------
>tagenome__1003787_1003787.scaffolds.fasta_scaffold11347182_1	124	0.260	6.561E-27	14	120	302	10	124	198
--------------RDERGITGLETAIILIAFVVVASVFAYTVLSAGIFSSQKGQEAVYAGLAQTRATMEIKGDVFAHAtGTPGNMTVGNVSFTLTNAMKGQAIDLTPNplggntsVTVISYTDKNQHV-------------------------------------------------------------------------------------------------------------------------------------------------------------------------------------
>MGYP001164130456	124	0.287	1.211E-26	4	134	302	6	136	161
----RLLRRTVTLLQNQQGITGFETAIVLIAFVVVASVFAFAVLNVGLLSSEKSKEATLGSLEETSATLSLRGQVIAVANTG-KTSVDTVKFTIAPAsTASETVDLSTTGTAITYLDENQGINCETPQSFDGDADT-----------------------------------------------------------------------------------------------------------------------------------------------------------------------
>MGYP001273804649	124	0.274	1.211E-26	11	121	302	5	135	232
-----------NPSADQHGITGLETAIILIAFVVVASVFAFTVLSTGIFASERSKETVFAGIEEAQSSIEPRGSVVAYKATlpDSTSTVFKVTFVVSNAIAGEPVDLTPDYtsndsgtdpdasagaesvTIVSYSDKNQHIN------------------------------------------------------------------------------------------------------------------------------------------------------------------------------------
>MGYP000447429929	123	0.260	1.646E-26	5	120	302	21	158	159
-----LMFKTSRGQDNgQRGITGLETAIILIAFVVVASVFAFTVLSTGIFASERSKETVFAGLDEVRSSLEPRGSVIaykGRYTSGNTDSIYKVVFTVSNAVQGESINLTPPynvggsgddpdlisgaqyRTIISYTDENQYI-------------------------------------------------------------------------------------------------------------------------------------------------------------------------------------
>MGYP001238115336	123	0.279	2.236E-26	15	124	302	14	123	146
---------------DQKGITGLETAIVLIAFVVVASVFAFAVLSTGLLSSGESKETVLGGLEETSSTLSVRGDIIGDAN-AGKTAIDTVKFTLTSAAQaAEAVDLSSTGVVITYLDEDQALNCTN---------------------------------------------------------------------------------------------------------------------------------------------------------------------------------
>GraSoiStandDraft_5_1057265.scaffolds.fasta_scaffold438832_1	123	0.290	2.236E-26	13	128	302	11	127	163
-------------WTDQRGITGLETAIVLIAFVVVSSVFAFSVLSTGLFSSDKAKETIAAGLEGKRSTLEMKGSIVLTASTTvASGVVSQIEFQVGMVAAGDHADLTPGHTIIRYSDNNQVRNFTNSTEF-----------------------------------------------------------------------------------------------------------------------------------------------------------------------------
>MGYP001396401182	123	0.267	2.236E-26	6	118	302	0	113	190
------LKRMHRMLREEQGITALETAIILIAFVVVASVFAFTILSAGTFSTERGKEAIYAGLSEVRGSMEVRGSVVAQGDPG--NVITQVQFTLANVAGGEPVDLTSGadrKVSIDYRDSTQ---------------------------------------------------------------------------------------------------------------------------------------------------------------------------------------
>MGYP000277023217	123	0.306	2.236E-26	15	196	302	3	203	211
---------------RRKGVVGIESAIVLIAFVIVAAALAFVVLNMGFFTTQRSKQVISSGLGEASSALEIDGSIVAHVDT-SAKNITYIVIPVKLASGQHEVDLTPGKTTIAYWSPNKGIALTDIYNATLETGTYTDPsqvasemspdenntVLANIAWVTNINNDkvLDPGEKVFVVIKFYQSVQPKNYdTIKVEIRPpigAPLTIERTVPASLN---------------------------------------------------------------------------------------------------------
>MGYP000951458511	123	0.330	3.038E-26	11	109	302	8	110	153
-----------NEIRHQHGITGLETAIILIAFVVVASVFAFTVLSTGMFASERSKETVYSGLEEAKSSLEPRGSVIAFkgraGTTVADDTIYKIKFVLSNAIAGEPIDLTPPYT------------------------------------------------------------------------------------------------------------------------------------------------------------------------------------------------
>YNPMSStandDraft_2_1061718.scaffolds.fasta_scaffold409799_1	123	0.269	3.038E-26	14	120	302	10	124	198
--------------RDERGITGLETAIILIAFVVVASVFAYTVLSAGIFSSQKGQEAVYSGLAETRATMEVKGSMFAYGNgTAGNMTVGNVSFTLTNAMKGQAIDLSPNptgndthVTIISYTDKNQHV-------------------------------------------------------------------------------------------------------------------------------------------------------------------------------------
>ABMV01.1.fsa_nt_gi|175950141|gb|ABMV01099793.1|_1	123	0.272	3.038E-26	6	118	302	0	131	235
------MIRTIDGGTSERGITGLETAIILIAFVVVASVFAFTALSTGLFASERSKETVYAGLQEAKSSLEPRGaTVAYKADRGGTDTIYKLSFVVTNAVDGEPVDLTPPytadgsatdpdisigaeyKTIISYSDINQ---------------------------------------------------------------------------------------------------------------------------------------------------------------------------------------
>16226|scaffold383796_1|+2|10	123	0.272	3.038E-26	16	118	302	56	180	286
----------------QRGITGLETAIILIAFVVVASVFSFTVLSTGVFASERSKETVYAGLEEAKSSLEPKGSVIAFkgraGTTSADDSIYKISFVLGNAIAGEPVDLTPPytsddsgsdpdisigseyKTVISYLDKSQ---------------------------------------------------------------------------------------------------------------------------------------------------------------------------------------
>MGYP000341914833	122	0.265	4.127E-26	16	121	302	11	138	149
----------------EKGITGLETAIILIAFVVVASVFAFTVLSTGIFASERSKETVYAGLEEAKSSIEPRGSVIAfkgrIENSSTTDTIYKLSFVVANAIAGEPVDLTPPyvqgndgtdpdivsnaeyKTVISYTDKNQYLA------------------------------------------------------------------------------------------------------------------------------------------------------------------------------------
>SRR5258708_9743811	122	0.304	4.127E-26	2	121	302	50	172	186
--KLRNFMRRLN--KDERGITGLETAIILIAFVVVATVFAFIVLTTGIFSAERGKETVYAGLQKARGTMEVRGGIVVKSTGcPSSCAVDSISFQVSPAAGGDAIPLDPsattNRTVIAYRDPTTANN------------------------------------------------------------------------------------------------------------------------------------------------------------------------------------
>SRR3990172_2160550	122	0.281	4.127E-26	3	133	302	6	136	199
---MKRLLKFARPAAEERGITGLETAIVLIAFVVVAAVFAFVVLSTGLFSSERGKETVYAGLAKTRGSMELTGGVIASSNT---TQLTAITFDLTLAAGGDQVNLNPsdttNRTVISYSDTSNKVN-DVVYTTTVITG------------------------------------------------------------------------------------------------------------------------------------------------------------------------
>MGYP000843571154	122	0.265	5.606E-26	15	138	302	11	141	156
---------------DQKGITGLETAIILIAFVVVASVFAYTVLSAGIFSSEKGKEAVYAGLDQARSSMTLKGSVVAMGDV-AENELTSVVFTVANALDGEAIDLTPPAggknvTVISCFDNNQRmedIDWTTVKLGDSDEDDLLEP-------------------------------------------------------------------------------------------------------------------------------------------------------------------
>MGYP000261659751	122	0.265	5.606E-26	9	118	302	4	135	193
---------KYDAPKNEKGITGLETAIILIAFVVVASVFAFTVLSTGIFASERSKETVFSGLEEAKSSIEPRGSIIAykgrVDTTSATDAIYKVVFVVSNAVAGEPVDLTPPydidgsgtdpdivsgaeyKTVVSYTDSNQ---------------------------------------------------------------------------------------------------------------------------------------------------------------------------------------
>2344|scaffold_6918_c1_1|+368|00	122	0.242	5.606E-26	6	118	302	0	131	273
------MFRTGKRETPQQGITGLETAIILIAFVVVASVFAFTVLSTGVFASERSKETIFAGIQETKSSLEPRGAVVAyKADRGGTDTIYKVSFIVSNAVDGEAVDLTPPytadgtatdpdissgaeyRTVIAYNDQNQ---------------------------------------------------------------------------------------------------------------------------------------------------------------------------------------
>MGYP001223598293	122	0.242	5.606E-26	6	118	302	0	131	273
------MFRTGKRETPQQGITGLETAIILIAFVVVASVFAFTVLSTGVFASERSKETIFAGIQETKSSLEPRGAVVAyKADRGGTDTIYKVSFIVSNAVDGEAVDLTPPytadgtatdpdissgaeyRTVIAYNDQNQ---------------------------------------------------------------------------------------------------------------------------------------------------------------------------------------
>MGYP000022804170	121	0.296	7.615E-26	14	121	302	9	136	241
--------------KSEKGITGLETAIILIAFVVVASVFAFTVLSTGIFASERSKETVFSGLEEAKSSIEPRGSVIAYKGniSGSNDTIYKVSFVVSNAVAGEPVDLTPPytaggsgsdpdivasaeyKTVVSFIDGNQYLN------------------------------------------------------------------------------------------------------------------------------------------------------------------------------------
>MGYP001146645578	121	0.255	7.615E-26	9	164	302	0	165	249
---------MFNNSHDrdeaQRGITGLETAIILIAFVVVASVFAFTVLSTGVFSSERSKETVFAGLDEVRSSLQPRGSVIAYKGalDGSTNTIYKVVFVVSNAVKGESVNLTPPYtaggtgddpdidsgavseTIISYSDSNQ-----------FLSDLPW-SVSWPGY--DNGDDLLDAGETAEITVW-----------------------------------------------------------------------------------------------------------------------------------------
>MGYP000659743131	121	0.246	7.615E-26	10	121	302	33	166	267
----------FNRETNvgaQKGITGLETAIILIAFVVVASVFAFTVLSTGIFASERSKETVFTGLQEAKSSIEPRGSVIAfKANRGGTDTIFKVSWVVSNAVAGEPVDLTPPytegadgtdpdivtdaeyKTVISYTDINQHLN------------------------------------------------------------------------------------------------------------------------------------------------------------------------------------
>APDOM4702015248_1054824.scaffolds.fasta_scaffold2568645_1	121	0.246	7.615E-26	10	121	302	33	166	267
----------FNRETNvgaQKGITGLETAIILIAFVVVASVFAFTVLSTGIFASERSKETVFTGLQEAKSSIEPRGSVIAfKANRGGTDTIFKVSWVVSNAVAGEPVDLTPPytegadgtdpdivtdaeyKTVISYTDINQHLN------------------------------------------------------------------------------------------------------------------------------------------------------------------------------------
>SRR5512140_3110449	121	0.304	1.034E-25	11	121	302	38	149	215
-----------NKVRGEHGITGLETAIVLIAFVVVAAVFAFVVLSTGLFSSERGKETVYAGLAKTRGSMELTGGVIASSNT---TKLTGITFDLTLAAGGDQVNLNPldttNRTVISYQDASNKVN------------------------------------------------------------------------------------------------------------------------------------------------------------------------------------
>26246|scaffold_866526_c1_1|+3|10	121	0.272	1.034E-25	3	118	302	35	152	229
---MSKLLKLFRRaTREEEGITGLETAIILIAFVVVATVFAFVVLSTGLFSAERGKEAVYAGLQKTRGSLELRGSVIANTD---GTNVESLVFDVANAAGGEPVNLDPiavsNKVVMAYHDSGN---------------------------------------------------------------------------------------------------------------------------------------------------------------------------------------
>SRR6187549_3343706	121	0.293	1.405E-25	6	116	302	4	119	125
------IDKIRNRARNEKGITGLETAIILIAFVVVATVFAFIVLTTGIFSAERGKETVYAGLNKARGTMEVRGGIVVTSTGcPSTCAVDSISFQVSTAAGGDPIPLDPaatnNRTVIAYRDA-----------------------------------------------------------------------------------------------------------------------------------------------------------------------------------------
>MGYP000035271444	121	0.327	1.405E-25	14	118	302	30	136	156
--------------RDQRGITGLKTAIVLIAFVVVSSVFAFAALSTGLFSSDKAKETIQAGLAETRGSMELKGSVIleADGTSTATSVATSIAFQVANGAGGNSIGLTPGKTLIKYPVQTQ---------------------------------------------------------------------------------------------------------------------------------------------------------------------------------------
>MGYP001090539288	121	0.296	1.405E-25	2	121	302	6	130	162
--QMRKLHPAAGRIRhDQSGITGLETAIVLIAFIVVAAVFAFAVLTTGLFTTERAKDTTISAVGEAQSTLSPKGAVFAqslmQAVDPAPQFVDRIIFKLANASGAEAVDLGDLTTLLTYTDENQSVN------------------------------------------------------------------------------------------------------------------------------------------------------------------------------------
>MGYP001493704920	121	0.252	1.405E-25	10	121	302	7	140	237
----------SGRNETQRGITGLETAIILIAFVVVASVFAFTVLSTGIFSSERSKETVFAGLDEVRSSLEPRGSVIAykgrVGASSSFDTIYKVVFIISNAVQGESINLTPPytsngadddpdvssgaqyRTVISYADNNQFLN------------------------------------------------------------------------------------------------------------------------------------------------------------------------------------
>7457|Ga0209635_10408321_2|+525|01	120	0.240	1.908E-25	2	120	302	24	160	177
--GVQMLNRFLKSIQRvERGITGIETAIILIAFVVVAAVFAYTVLSAGLFATQKSQEAVYSGLKEARSTVELKGGVIATGNqTGNNGNIKSLSFVLSNSLGGEAIDFTPptanttytglaagnsnNKVIISYIDKDQAV-------------------------------------------------------------------------------------------------------------------------------------------------------------------------------------
>MGYP001086249186	120	0.299	1.908E-25	15	121	302	35	138	182
---------------DQSGITGLETAIVLIAFIVVAAVFAFAVLTTGLFTTERAKETTLSALGEAQSTLAPKGAVIGEA---AGTSVDTVKFKLANATGAAAVDLATTRTLLTYSDDNQNVN------------------------------------------------------------------------------------------------------------------------------------------------------------------------------------
>3276|scaffold83807_1|+2|10	120	0.266	1.908E-25	11	141	302	34	167	219
-----------KRFQEEHGITGLETAIILIAFVVVAAVFAFVVLSTGLFSSERGKEAVYAGLAKTRSTMTLSSGLVANAD-AGLTQIDTIEFDLTLAAGGDTVNLDPtavsNSTVITYFDSDNLVPDVNFTAAALRGDADTLLEPG----------------------------------------------------------------------------------------------------------------------------------------------------------------
>MGYP001322590837	120	0.299	1.908E-25	15	121	302	35	138	227
---------------DQSGITGLETAIVLIAFIVVAAVFAFAVLTTGLFTTERAKETTLSALGEAQSTLAPKGAVIGEA---AGTSVDTVKFKLANATGAAAVDLATTRTLLTYSDDNQNVN------------------------------------------------------------------------------------------------------------------------------------------------------------------------------------
>SRR3954451_13008766	120	0.291	1.908E-25	11	133	302	45	168	230
-----------RRMQDERGITGLETAIILIAFVVVATVFAFIVLTTGIFSAERGKETVYAGLQKARGTIEGRGGVIAT--SSAPPAVDKISFTIANTAGGDAVPLDPaatsNRTVLAYRDALVAVN-DVPYTVTVITG------------------------------------------------------------------------------------------------------------------------------------------------------------------------
>KNS12DCM_BmetaT_FD_contig_91_295674_length_846_multi_4_in_0_out_0_1	120	0.299	1.908E-25	15	121	302	39	142	231
---------------DQSGITGLETAIVLIAFIVVAAVFAFAVLTTGLFTTERAKETTLSALGEAQSTLAPKGAVIGEA---AGTSVDTVKFKLANATGAAAVDLATTRTLLTYSDDNQNVN------------------------------------------------------------------------------------------------------------------------------------------------------------------------------------
>MGYP000049842742	120	0.333	2.591E-25	13	107	302	9	104	141
-------------HKSEKGITGLETAIILIAFVVVAAVFAYTALSAGLFSTQKSQEAVYSGLQEARSTLELKGAVIATANtTGSSGTIKQISFTVGNVLGGEPIDFTAP--------------------------------------------------------------------------------------------------------------------------------------------------------------------------------------------------
>SRR5579862_4087432	119	0.590	3.518E-25	8	173	302	9	164	165
--------RLIKNRRRQSAMAGLDTAIILIAFVITASVLAYVAVNMGLFVTQKAKAVINNGEAQASTALEVGGSVLYSTNYPLNTKSNWLYFPITPSAGISSVQLAPATTSIAFTASAENVTLSNVYNYTLLS-------SATGSHLIKEI---SGGENYYYYPSPYSALLDLN--------------------------------------------------------------------------------------------------------------------------------
>UPI0004940978	119	0.285	3.518E-25	3	118	302	48	164	242
---MKMLSQFRRMLREEQGITALETAIILIAFVVVASVFAFTILSAGTFSTERGKEAIYSGLSEVRGSMEVRGSVVAKGVQGSN--LTQVEFTLANVAGGEPVDLTSGtgrKVSIDYRDSTQ---------------------------------------------------------------------------------------------------------------------------------------------------------------------------------------
>MGYP001045620739	119	0.352	4.777E-25	15	118	302	19	123	124
---------------DQSGITGLETAIVLIAFIVVAAVFAFTVLTTGLFTSEKAKQTAQAGVGETQATLTLKGSVIATSSGcPSECELETISFKLAQAAGSDPVDLEPSRTLITFADASN---------------------------------------------------------------------------------------------------------------------------------------------------------------------------------------
>MGYP001030645497	119	0.298	4.777E-25	20	122	302	0	103	179
--------------------TGLETAIVLTAFVVVSSVFAFAALSTGLFSSDKAKETISAGLAETRGTLEQKGSIILQAsTTGTSGVISQIEFQVSNAAVGEPIDLTPGNTIIRYSDKNQVKNF-----------------------------------------------------------------------------------------------------------------------------------------------------------------------------------
>DEB0MinimDraft_3_1074331.scaffolds.fasta_scaffold261839_1	119	0.366	4.777E-25	11	115	302	8	113	192
-----------RLLKDQRGITGLETAIILIAFVVVASVFAFVVLSTGLFSAERSKETVLAGLAKTRGTMELSGSVIGTSD---GTELTAISFDVTLAAGGSSVNWDPdatsNKTIVSYRD------------------------------------------------------------------------------------------------------------------------------------------------------------------------------------------
>MGYP001321737100	119	0.268	4.777E-25	4	118	302	104	241	265
----RELGRMNNvhmRVDRQKGITGLETAIILISFVVVASVFAFTVLSTGIFASERSKEIVFAGIEEAQSSLEPRGSVIAYKATlpDSTSTVFKLSFVVSNAIAGEPVDLTPDYtaddsgtdpdvssgaesiTVISYSDANN---------------------------------------------------------------------------------------------------------------------------------------------------------------------------------------
>MGYP001425957354	119	0.275	6.485E-25	13	118	302	8	116	120
-------------LKDESGITALETAIILIAFVVVAAIFAFTVLSTGTFLTEKSKEAAYAGLQEVRGSMELKGGMVAHATTSSSNIVDYVSFTLSTVAGGSPVDFSTGSTaklRISYRDNEN---------------------------------------------------------------------------------------------------------------------------------------------------------------------------------------
>MGYP001099673982	119	0.327	6.485E-25	4	118	302	6	118	120
----RTVFSAVNRMQnDQSGITGLETAIVLIAFIVVAAVFAFAVLTTGLFTTERARETTMSGVGEAQSTLATKGTVIGAA---AATTVDTIKFKLANATGASGVDLASGTTLLTYRDDNQ---------------------------------------------------------------------------------------------------------------------------------------------------------------------------------------
>MGYP000442196934	119	0.345	6.485E-25	15	121	302	16	121	135
---------------DQRGITGLETAIVLIAFIVVAAVFAFAVLTTGLFTTERAKETTLSALGEAQSTLAPKGAVIGEA-TANQTYVDTIKFKLANTTGAVGVDLASDTTLLTYTDDSQSVT------------------------------------------------------------------------------------------------------------------------------------------------------------------------------------
>SRR5687768_754659	119	0.330	6.485E-25	0	116	302	35	150	159
MTGIQKKLR--SLWRDERGITGLETAIILIAFVVVATVFAFVVLTTGIFSAERGKETVFAGLQKARGTMEVRGGVLIRATPPT---VDSIEFTVGTTAGGDPIPLDPAatslRTVIAYRDD-----------------------------------------------------------------------------------------------------------------------------------------------------------------------------------------
>SRR4030066_2259385	119	0.286	6.485E-25	1	136	302	20	157	210
-NGMRILVR--KMFKNQQGITGIETAIILIAFVIVASVFAYVVLSAGLFSTQKAKESIHSGLDEARSTIEIKGNIYGKME---GGILTTVYFTIATTTGGDMIDFtdtssnvSPNLVVISYADAYQIFPTLDWTMTKLNTDTSD---------------------------------------------------------------------------------------------------------------------------------------------------------------------
>MGYP001192125128	119	0.300	6.485E-25	6	145	302	15	148	213
------INRLSRVYKDERGITGLETAIVLIAFVVVASVFAFTVLTTGLFGTAKAKDSVETGLSVAGSTLAKKGSTVLTAGTDS---VETIHFKLASAAGSESIDLDPNRTLLSYADGNNRV---NAIFVTAFPDPLVEEVYWKYAW------------------------------------------------------------------------------------------------------------------------------------------------------------
>MGYP000603745198	118	0.291	8.805E-25	6	125	302	0	123	143
------MRRLVKEVKQQQGITGIETAIILIAFVIVASVFAYVVLSAGLFSTQKAKEAIHAGLEEAKATIEIKGNIYG---TMQGGYLTTVYFTVATTTGGDQIDFTPPSssnssnlVIISYTDAYQLFPSVNW--------------------------------------------------------------------------------------------------------------------------------------------------------------------------------
>MGYP000940813869	118	0.278	8.805E-25	10	122	302	18	132	164
----------STPWFDQRRITGMETAIVLIAFVVVSSVFAFAALSTGLFSSDKAKETHAAVLTEARGTLELKGSVVAKasGTTGANGVVTSIELQLSNAATGEAINMTPGNTVIKYGDKSQTLTL-----------------------------------------------------------------------------------------------------------------------------------------------------------------------------------
>MGYP000371379321	118	0.353	8.805E-25	14	129	302	6	118	196
--------------RSRRGLTGLETAIILIAFVIVAAAFAFTVLNMGVQTSQKSKEVIGTGLAEASSVIELDGSVIAY-DTDNDDAPDRIQFYIKTSAGKHPVDLSQNTVAIAYTDPY--IHVDNIYDGT----------------------------------------------------------------------------------------------------------------------------------------------------------------------------
>MGYP000542425765	118	0.308	8.805E-25	15	121	302	46	149	238
---------------DQSGITGLETAIVLIAFIVVAAVFAFTVLTTGLFTTEKARETTMSALGEAQSTLAPKGAIVGEART---TVVDTIKFKLANATGALGVDLASGTTLLTYRDDNQSVN------------------------------------------------------------------------------------------------------------------------------------------------------------------------------------
>MGYP001337990006	118	0.310	1.195E-24	6	107	302	0	102	111
------MFRTINRESSQRGITGLETAIILIAFVVVASVFAFTVLSTGIFASERSKETVFAGIEETKSSLEPRGAVVAyKADRGGTDTIYKVSFIVANAVSGMPVVLTPP--------------------------------------------------------------------------------------------------------------------------------------------------------------------------------------------------
>ETNmetMinimDraft_13_1059891.scaffolds.fasta_scaffold452657_2	118	0.342	1.195E-24	15	118	302	17	121	207
---------------DQSGITGLETAIVLIAFIVVAAVFAFTVLTTGLFTTEKAKQTAQAGVGETQATLTLKGAVMATSDGcPTECEVKTITFKLAQAAGSDAVDLEPSRTLITFADANN---------------------------------------------------------------------------------------------------------------------------------------------------------------------------------------
>MGYP000019666417	117	0.333	1.623E-24	14	108	302	9	104	123
--------------KSEKGITGLETAIILIAFVVVASVFAFTVLSTGIFASERSKETVFAGLEEAKSSIEPRGSVIAyKGYEDTTDTIYKVSFVVSNAVAGEPVDLTPPY-------------------------------------------------------------------------------------------------------------------------------------------------------------------------------------------------
>MGYP001341308110	117	0.296	1.623E-24	0	124	302	0	120	124
MGKFR--YGLTARLQDQRGITGLETAIVLISLVVVSLVFAFAALSTGLFSSDKAKKTASARLAETRGALETKGSIILT--TGTSGVISLIEFHVSNAAGGEPIDLAPGNTIVRYSDKTRSTTCPQ---------------------------------------------------------------------------------------------------------------------------------------------------------------------------------
>SRR6185295_11946011	117	0.268	1.623E-24	0	133	302	28	158	187
MKRIKEFLR---RSRNEHGITGLETAIVLIAFVVVAAVFAFVVLSTGLFSAERGKETVYAGLAKTRGSMELTGSIIADSDT---TKITGISMGITLAAGGDQVNLNPddttNRTVISYVDERNNIS-DLTYVTTVITG------------------------------------------------------------------------------------------------------------------------------------------------------------------------
>MGYP000734142183	117	0.317	1.623E-24	15	121	302	35	138	202
---------------DQSGITGLETAIVLIAFIVVAAVFAFAVLTTGLFTTERAKETTLSALGEAQSTLAPKGAIVAEA---SATTVDTIKFKLANATGSLGVDLASGTTLLTYRDDNQSVN------------------------------------------------------------------------------------------------------------------------------------------------------------------------------------
>20365|Ga0154453_1027_2|+814|00	117	0.295	1.623E-24	11	125	302	6	124	247
-----------KLIRNQQGITGIETAIILIAFVIVASVFAYVVLSAGLFSTQKAKEAIHAGLDEARSTIEVKGNIYGRMVS---SVLQEVYFTIATTTGGDMIDFTPPSsgnysnlVVISYSDAYQLFPTINW--------------------------------------------------------------------------------------------------------------------------------------------------------------------------------
>MGYP001126066860	117	0.300	2.203E-24	8	107	302	3	102	113
--------RLYGVWKDERGITALETAIILIAFVVVASVFAFTVLSAGTFLTERSEEAAYAGLEEVRGSVERKGDVVAYESTVSSDAVGKVTFKVALVAGGEPVDLTPP--------------------------------------------------------------------------------------------------------------------------------------------------------------------------------------------------
>MGYP000941551245	117	0.275	2.203E-24	14	119	302	13	121	166
--------------RDEAGITALETAIILIAFVVVASVFAFTILSAGTFSTERGKEAIFAGLADVQSSMEVKGSVIATATvTGTTGTIDAIIFTVANAVGGEPINLSttDPVVVIDYRDSLQT--------------------------------------------------------------------------------------------------------------------------------------------------------------------------------------
>GraSoi2013_100cm_1033763.scaffolds.fasta_scaffold1022533_1	117	0.256	2.203E-24	11	138	302	7	153	177
-----------RLHQGKRGITGLETAIILIAFVVVASVFAYTVLSAGIFSSEKGKEAVHSGLDTARSSMSLVGGVVA-SDTNSDGNLDEIIFTVSNALDGEAVDLTVTtdsdgdgdlsdeaspshTTIITYLDKTQRkedIAWTKTEVGRGDGDELLEP-------------------------------------------------------------------------------------------------------------------------------------------------------------------
>MGYP001288230530	117	0.281	2.203E-24	10	157	302	10	161	198
----------SRFLADRSGITGLETAIVLIAFVVVAAGFAFTVLTTGLFTSEKAKETALAGVATTSSSLVIKGSIIA-GDPDDNDDVDYLRLKLATATGVEQVLLDPDQLVVTYTDDNNVVLLQNgATELGGATQDPATinadIDTCVGEAGTVFCMYRDGGN------------------------------------------------------------------------------------------------------------------------------------------------
>MGYP001421147045	117	0.323	2.203E-24	16	120	302	19	121	206
----------------QSGITGLETAIVLIAFIVVAAVFAFAVLTTGLFTTERAKETTLRGVGEAQSTLAPKGGVIGT--SSDDTNVDTVRFKLANATGATGVDLASDTTLLTYTDDSQSV-------------------------------------------------------------------------------------------------------------------------------------------------------------------------------------
>SRR5208283_2276519	117	0.264	2.203E-24	3	121	302	1	123	241
---IKLMKAMFNLFKNQKGMTGLETAIILIAFVTVAAVFGYAVLSAGLFSAEQGKSTIYAGLNEAKSNLELSGSVIAKSDDS--VNVRSVLFTVKNAIAGNPIDMTPndgsghNKCVISLQTNNDYIN------------------------------------------------------------------------------------------------------------------------------------------------------------------------------------
>MGYP000252812251	117	0.263	2.203E-24	14	120	302	11	139	244
--------------QQQRGITGLETAIILIAFVVVASVFSFTVLSTGVFASERSKETVYAVLEEAKSSLNPSGSIIAFkgraGTSTDEDSIYKIQFVLSNAIAGEPVDMTPPytvdatntdpdissgseyKTVISYQDKNQYI-------------------------------------------------------------------------------------------------------------------------------------------------------------------------------------
>MGYP000710537169	117	0.276	2.203E-24	9	118	302	0	133	247
---------MFNNSHDrdeaQRGITGLETAIILIAFVVVASVFAFTVLSTGVFSSERSKETVFAGLDEVRSSLQPRGSVIDYKGalDGSTNTIYKVVFVVSNAVKGESVNLTPPYtaggtgddpdidsgaaseTIISYSDSNQ---------------------------------------------------------------------------------------------------------------------------------------------------------------------------------------
>SRR3990172_2436004	117	0.245	2.203E-24	1	117	302	77	197	275
-NGVKKILGLFSRTaRDEQGITGLETAIILIAFVVVATIFAFIVLTTGVFSAERGKETVFAGLEKARGSMEVRGGVVVTA-TGTTLAVDDVQFAVATTAGGEPLPLNPsgtnNRTVIAYRDDN----------------------------------------------------------------------------------------------------------------------------------------------------------------------------------------
>SRR4051812_24230385	117	0.254	2.990E-24	0	115	302	13	130	139
MPSTRKLLKLIRRFQhEEDGITGLETAIVLIAFVVVSSVFAYTILNTGMFSADRSKESITAGMTQTRSNMELKGSVTASADDaTTPTKVESVKFHVGTAAGAEPMDFKVENLVMSYTD------------------------------------------------------------------------------------------------------------------------------------------------------------------------------------------
>MGYP001389986740	117	0.278	2.990E-24	13	145	302	20	145	149
-------------WQDQRGITGLETAIVLIAFVVVASVFAFTVLTTGLFATEKAKESVQSGLRLSGATLAKKGS----TFVQAGVAVETVKFKLSSPVGTDVVDLSPETTLVTYSDGNQ---NENVVYTNAFPNPLVEPVYWKYEW------------------------------------------------------------------------------------------------------------------------------------------------------------
>APCry1669192969_1035441.scaffolds.fasta_scaffold60691_1	117	0.282	2.990E-24	11	120	302	7	122	196
-----------SLRRDERGITGLETAIILIAFVVTASVFAYTVLSAGIFSSQKGQEAIFSALSEARATMEVKGSVFAYGNT-TTGNLTAVTVTLTNTLKGQAIDLTPNtdgnsthATIISYTDKNQHV-------------------------------------------------------------------------------------------------------------------------------------------------------------------------------------
>MGYP001235904904	117	0.242	2.990E-24	9	125	302	7	142	276
---------MPGRGHDERGVTGLETAIILIAFVVVASVFAFTVLSTGVFSAERGKETVYAGLKEAQASLSNAGSMGAvRGDVEGTNAIVKLKFVVTSAISGEEIDLTPPNTtdesapdpdanvgaqsviIISYSDENQAIGDANW--------------------------------------------------------------------------------------------------------------------------------------------------------------------------------
>SRR4030042_4416590	116	0.303	4.057E-24	4	104	302	12	113	117
----RNMFRqALKRTRDERGITGLETAIILIAFVVVASVFAYTVLTAGMFSSQKSQEAIYTGLEETKCTLKLMGAVYAKDTGDTADKVDQITFTLSTALNGLPIDF-----------------------------------------------------------------------------------------------------------------------------------------------------------------------------------------------------
>MGYP001238243921	116	0.300	4.057E-24	3	121	302	0	118	119
---MRKAHPAAGRIRhDQAGITGLETAIVLIAFIVVAAVFAFAVLTTGLFTTERAKDTTISAVGEAQSTLSPKGAVIAEAD-DGLAFVELIRFKLANASGAEGVDLAGATTLLTYSDANQNAN------------------------------------------------------------------------------------------------------------------------------------------------------------------------------------
>SRR5215211_327666	116	0.245	4.057E-24	15	124	302	7	120	143
---------------EEDGITALETAIILIAFVVVASVFAFTMLSAGTFSTERGKEAIYAGLTEVQSSMEIKGGVIAIADtTGASGTVDSLVFTIANVLDGEAVNLATGDqavVVFEYRDATQRVALGN---------------------------------------------------------------------------------------------------------------------------------------------------------------------------------
>MGYP001223688677	116	0.319	4.057E-24	11	157	302	6	147	171
-----------NFRRDQRGITGLETAIVLIAFVVVASVFAFAVITTGLFSSEQASETASSGLKEASTTLTPKGAVIAQSNAGQD-SIATVSFKLTNG-GSSAIGLAPSTTLLTYTDTNNLVTLARSADSTGSAET--SPWWWSS-WQLGSGESLDAGE------------------------------------------------------------------------------------------------------------------------------------------------
>DeetaT_10_FD_contig_41_583211_length_413_multi_1_in_0_out_0_1	116	0.294	4.057E-24	16	120	302	0	110	184
----------------ERGITGLETAIILIAFVVVASVFAYSVLSAGIFASQKGQEAIYAGLSEARATLELKGDVYALGNK-TTGNITAVTVTLTNTMGGQAIDLTQNTtgnethvTIISYTDRNQHV-------------------------------------------------------------------------------------------------------------------------------------------------------------------------------------
>GraSoiStandDraft_16_1057320.scaffolds.fasta_scaffold1910867_1	116	0.305	4.057E-24	13	125	302	8	122	190
-------------HRNQEGITGLETAIILIAFVIVASVFAYVVLSAGLFSTQKAKEAVYSGLQETRSTVEIKGDVIGKMVNG---VITEIYFSVGGRPFNEPVDFtdtsnSSNKVVISFQDQDQLINTVNW--------------------------------------------------------------------------------------------------------------------------------------------------------------------------------
>MGYP001421996749	116	0.258	4.057E-24	14	121	302	12	123	196
--------------RDESGITALETAIILIAFIVVASVFAFTILSAGTFSTERGKEAVYSGLGEVQSSMEVKGSLIATASVSGTTgaEMDTLVFTVGNVVGGEPLDLntTTPVMVVNYVDAAQFVN------------------------------------------------------------------------------------------------------------------------------------------------------------------------------------
>AraplaMF_Cvi_mMS_1032046.scaffolds.fasta_scaffold06662_2	116	0.316	4.057E-24	11	125	302	6	122	197
-----------KPFKNQQGITGIETAIILIAFVIVASVFAYVVLSAGLFSTQKAKESIHSGLNEARSAIEVKGNTYGR---MTNDVLTSVYFTVATTTGGDMIDFTdtdnfTNKVVISYTDAYQIFPSVNW--------------------------------------------------------------------------------------------------------------------------------------------------------------------------------
>MGYP000669201521	116	0.344	4.057E-24	14	132	302	4	119	197
--------------RGRRGITGLETAIILIAFVIVASVFAFTVLNMGFLTTQTTQSTIQAGTQQAASSMQLAGSVIAY-DTNGDDKVDKIEIYVKLSPGRQAVDLSEGKLIISYT--NSKGHWVNVYNSTAYT-------------------------------------------------------------------------------------------------------------------------------------------------------------------------
>SRR4030042_553475	116	0.299	4.057E-24	4	116	302	84	199	206
----RRLNALLRGHRDERGITGLETAIILIAFVVVATVFAFVVLTAGIFSSERGKETVYAGLAKARGTMEVRGGVVATA-TGSPLTVDDIFFAVASTASGESIPLntaaTNHRTVIAYRDA-----------------------------------------------------------------------------------------------------------------------------------------------------------------------------------------
>MGYP000636773878	116	0.271	4.057E-24	3	116	302	24	138	218
---MERILNLVRRVREERGITGLETAIVLIAFVVVAAVFSFVVLSTGLFSSERGKETVYAGLAKTRGSMEITGAVIATSD---GTQVTDLTFGVTLAAGGDAVNLdngdTNNTTVISYIDA-----------------------------------------------------------------------------------------------------------------------------------------------------------------------------------------
>3300027685.a:Ga0209554_1001302_6	116	0.302	4.057E-24	6	109	302	0	108	266
------MFKLLNgREGTQRGITGLETAIILIAFVVVASVFAFTVLSTGIFSSERSKETVFAGLDEIRSSLEPRGSVIAykgrYSTTSASDTIYKVTFVVSNAVQGEAINLTPPYT------------------------------------------------------------------------------------------------------------------------------------------------------------------------------------------------
>MGYP001331215161	116	0.302	4.057E-24	6	109	302	13	121	278
------MFKLLNgREGTQRGITGLETAIILIAFVVVASVFAFTVLSTGIFSSERSKETVFAGLDEIRSSLEPRGSVIAykgrYSTTSASDTIYKVTFVVSNAVQGEAINLTPPYT------------------------------------------------------------------------------------------------------------------------------------------------------------------------------------------------
>N0BK23	116	0.273	5.506E-24	0	116	302	0	112	286
MVGVENMWEKIRM--DEKGFTGLEAAIVLIAFVVVAAVFSYVMLGAGFFTTQKSQEVVHTGVQQASSSIELAGDVVVKGDDTIANAVDTITFYVTVTAGSTPVDL--DKTIISYKDD-----------------------------------------------------------------------------------------------------------------------------------------------------------------------------------------
>MGYP000742967693	115	0.305	7.472E-24	3	122	302	0	119	147
---MRKAHPAAGRIRhDQSGITGLETAIVLIAFIVVAAVFAFAVLTTGLFTTERARDTTVNAVGEAQSTLSPKGAVIAEAN-GILTAVNMIKFKLANGSGAEGVDLAGATTLLTYTDVNQSVNM-----------------------------------------------------------------------------------------------------------------------------------------------------------------------------------
>X0UU82	115	0.296	7.472E-24	13	116	302	11	118	173
-------------HRDERGITGLETAIILIAFVIVATVFAFVVLTTGVFSSERGKETVFAGLQKARGTMELRGGVVVSATGSPADTVDDIVLTFGNAAAGDPIPLDPdateNTTIIAYRDD-----------------------------------------------------------------------------------------------------------------------------------------------------------------------------------------
>MGYP000548418213	115	0.248	7.472E-24	14	138	302	10	153	223
--------------RGEQGITGIETAIILIAFVVVASVFAYTVLSAGIFSSEKGKEAVHSGLDTARSSMSLVGGVVA-SDTNSDGNLDEIIFTVSNALDGEAVDLTVTtdsdgdgdlsdeaspshTTIITYLDKTQRkedIAWTKTEVGRGDGDELLEP-------------------------------------------------------------------------------------------------------------------------------------------------------------------
>18513|scaffold323995_1|+3|10	115	0.245	7.472E-24	15	124	302	48	161	234
---------------EEDGITALETAIILIAFVVVASVFAFTMLSAGTFSTERGKEAIYAGLTEVQSSMEIKGGVIAIAETqGASGTVDSLVFTIANVLDGEAVNLATGEnavIVFEYRDATQRVALGN---------------------------------------------------------------------------------------------------------------------------------------------------------------------------------
>MGYP000459833676	115	0.308	7.472E-24	6	138	302	0	129	234
------MKRLKGLLRNRKGLTGLETAIIVIAFVIVAAAFAFAVLNMGFQTSQRSTEVMQSGLQEASSAIELDGAVIAYSNRTKNG-VDRIEFCIKLSAGKHPVDLSNETLAIAYTDPY--IHVYDIYNGTVLPSTSLDM-------------------------------------------------------------------------------------------------------------------------------------------------------------------
>MGYP001377019684	115	0.295	1.014E-23	6	124	302	1	121	123
------LKRLYGVWKDERGITALETAIILIAFVVVAAVFAFTILSAGTFLTERSEEAAYAGLEEVRGSLQRKGDVVAYTGNTTN-EVAKVTFKLALVAGGAPVDLTPGTNAVvhmSYRDAEAEIDLNN---------------------------------------------------------------------------------------------------------------------------------------------------------------------------------
>SRR6476661_8922604	115	0.304	1.014E-23	3	113	302	27	138	139
---MKRLLGFVRKIGNERGITGLETAIVLIAFVVVAAVFAFVVLSTGLFSSERGKETVYAGLAKTRGSMELTGGVIAASDT---TKLTSLTFDLTLAAGGDAVNLNPadttNRTVISY--------------------------------------------------------------------------------------------------------------------------------------------------------------------------------------------
>MGYP000433401236	115	0.343	1.014E-23	14	109	302	72	170	179
--------------RSEKGITGLETAIILIAFVVVASVFAFTVLSTGVFSAERSKDTIYAGLQEARSSLEPRGALIAYAGGAGATpteSVYKVSFIVSPAVAGESIDLTPPYT------------------------------------------------------------------------------------------------------------------------------------------------------------------------------------------------
>MGYP001389414594	115	0.273	1.014E-23	11	120	302	6	121	195
-----------SLRRDERGITGLETAIILIAFVVVASVFSYSVLSAGIFSSQKGQEAIFSALSEARATMEVKGSVFAYGNT-TTRNLTAVTVTLTNTLKGQAIDLTPNTdgntthvTIISYTDKNQHV-------------------------------------------------------------------------------------------------------------------------------------------------------------------------------------
>MGYP001328529805	115	0.284	1.014E-23	0	121	302	0	125	199
MKTLRKaLARMYGR---EEGLTGLETAIILIAFVTVAAVFGYAVLSAGIFSADKAKGTIYQGMEEAKSSMEVKGNLIAVGD-PATDAVTDVQFVVANAIGEYPIDLTPegdasgnNVTVISYWDENQHVA------------------------------------------------------------------------------------------------------------------------------------------------------------------------------------
>MGYP001378938751	115	0.318	1.376E-23	8	122	302	2	117	134
--------RMRQAWKDERGITGLETAIVLIAFVIVASVFAFTMMSKELLTTEKTRETVLGGLEETSASLTLRGSLIVTANTTPPTpYVETTTFQVTVAFSNGSVDLSTSTAIVTYIDEDQVVNL-----------------------------------------------------------------------------------------------------------------------------------------------------------------------------------
>SRR3970282_1617707	115	0.296	1.376E-23	12	115	302	22	126	149
------------RTRDERGITGLETAIILIAFVVVATVFAFIVLTTGIFSAERGKETVFAGLQKARGTMEVRGGIIVTATPP---DVDNIQFAVSKTAGGDPIPLdaaaTTQRTVIAYRD------------------------------------------------------------------------------------------------------------------------------------------------------------------------------------------
>MGYP000742959575	115	0.308	1.376E-23	15	121	302	35	138	156
---------------DQSGITGLETAIVLIAFIVVAAVFAFAVLTTGLFTTERAKETTLSALGEAQSTLAPKGAIIG---EGSGTTVDTIKFKLANATGAVGVALASDMTLLTYTDDSQAVN------------------------------------------------------------------------------------------------------------------------------------------------------------------------------------
>MGYP000252813354	115	0.260	1.376E-23	16	118	302	10	132	158
----------------QRGITGLETAIVLIAFVVVSSVFAFTVLTTGIFSSERSKQTVFAGLDEVRSSLHPKGSVIAYKGalDGSTDTIYKVSFVVSSAVDGDQIDLTPPydvgsdgddpdivsgartKTVISYSDSDQ---------------------------------------------------------------------------------------------------------------------------------------------------------------------------------------
>SRR5574337_1233860	115	0.322	1.376E-23	5	121	302	7	126	160
-----LMFNLRKLHKNESGLSALETAIILIAFIVVASVFAFTILSAGSASTDKSKKAINAGLEQVQSSMTIKGDVIAKGN-AGNTAVDNAVFTLSLVSGGDPVDLTSAaadrKVIISYRDGTQSVN------------------------------------------------------------------------------------------------------------------------------------------------------------------------------------
>GraSoiStandDraft_55_1057291.scaffolds.fasta_scaffold3181460_1	115	0.283	1.376E-23	9	115	302	8	120	199
---------MNKFHKDQQGITGLETAIILIAFVTVASVLAYSVLSAGIFSAERGKETVYSGLDQAQSSMQVRGSVYATDNETTpDGVVNQIQFTLASVLGDEAVDLTdtssaANNVVINYSD------------------------------------------------------------------------------------------------------------------------------------------------------------------------------------------
>MDTG01.3.fsa_nt_gb|MDTG01222045.1|_4	115	0.311	1.376E-23	6	110	302	1	106	226
------LNKLKKAMRGERGITGLETAIILIAFVVVASVFAYTVLSAGIFSSQKGKEAIYSGLEEARASIEPKGSMLAYGATvGTTDTAVKVSFTVTNALNGQAIDLTPSYVI-----------------------------------------------------------------------------------------------------------------------------------------------------------------------------------------------
>MGYP000495345504	115	0.311	1.376E-23	6	110	302	1	106	226
------LNKLKKAMRGERGITGLETAIILIAFVVVASVFAYTVLSAGIFSSQKGKEAIYSGLEEARASIEPKGSMLAYGATvGTTDTAVKVSFTVTNALNGQAIDLTPSYVI-----------------------------------------------------------------------------------------------------------------------------------------------------------------------------------------------
>3300017987.a:Ga0180431_10001760_6	115	0.256	1.376E-23	1	157	302	23	173	239
-GGTKMLNKVFNRiHARQKGITGLETAIILIAFVVVAAVFAYTVLSAGLFATQKSSDAVYSGLKEAQSTMELKGAVISFADPVETSEVGWFKFTLAPALKGEPINFTAPtdNSGMAASSSSNVVTISYIDQYQRVDDL---------YWTATELGEGDGDN------------------------------------------------------------------------------------------------------------------------------------------------
>13272|Ga0209610_1029136_2|+348|00	115	0.391	1.376E-23	16	107	302	46	137	239
----------------QRGMTGLETAIILIAFVTVASVFAYAVLSAGLFSAERGKETVYAGLEQAKANLEVSGSVIVTSDNATRTAATEIRFTVRNAIAGSPIDMTPN--------------------------------------------------------------------------------------------------------------------------------------------------------------------------------------------------
>MGYP000642669993	115	0.254	1.376E-23	15	124	302	109	222	288
---------------EEAGITALETAIILIAFVVVASVFAFTMLSAGTFSTERGKEAIYAGLTEVQSSMEIKGGVIAIAASaGASATVDSLVFTVANVLDGEAVNLSTGdaaQVVFEYRDETQRVALGN---------------------------------------------------------------------------------------------------------------------------------------------------------------------------------
>MGYP001469548191	114	0.321	1.867E-23	13	124	302	17	127	154
-------------LRDQKGITGLETTIVLIAVVVVSSVFVFSALTKGLFSADKPRETIKADLSEARGTLEIRSSVIAQTN-GTGDVVDELIFQVSNATGEEAVDLPPGETIIVYQDASQTETLVN---------------------------------------------------------------------------------------------------------------------------------------------------------------------------------
>MGYP001053780774	114	0.301	1.867E-23	14	121	302	10	122	198
--------------RDERGITGLETAIILIAFVVVASVFAYTVLSAGIFSSQKGQEAVYAGLEEARASMTVKGSMFA---YGSGGNVTSVSFCLVNTMKGQAIDLTPSGgngttdnvTIISFTDSAQHVA------------------------------------------------------------------------------------------------------------------------------------------------------------------------------------
>GraSoiStandDraft_25_1057303.scaffolds.fasta_scaffold538605_1	114	0.241	1.867E-23	11	119	302	38	159	245
-----------RMHTKQKGITGLETAIILIAFVVVAAVFAYTVLSAGLFSSQKSQEAVYSGMKEAQSTLELVGSVIAF--EGNTDKVSYIKLTVANALQGEPINFTPPTdsdwdgladsnstnvIVVTYKDQYQR--------------------------------------------------------------------------------------------------------------------------------------------------------------------------------------
>MGYP001154025210	114	0.370	1.867E-23	11	109	302	41	140	264
-----------NMNTKQRGITGLETAIILIAFVVVASVFAFTVLSTGIFSSERAKETIFAGLAQTKNTLRPSGSVIAfKGYIGSTEAIFKISFIVESVDGSDPIDLTPPYT------------------------------------------------------------------------------------------------------------------------------------------------------------------------------------------------
>AntAceMinimDraft_8_1070364.scaffolds.fasta_scaffold349022_1	114	0.266	1.867E-23	7	118	302	87	206	280
-------DRLKRLLRDEGGITALETAIILIAFVVVAAVFAFXVLSAGTTTTEKGKEAIYSGLQEVQSSLELRGSVMAISNTvgiSGTGKIGHLVFTVGNVAGGSAIDLTdtsagQNKVVIDYRDSKQ---------------------------------------------------------------------------------------------------------------------------------------------------------------------------------------
>MGYP000324280194	114	0.312	2.532E-23	0	105	302	0	108	136
MRGIQWLRRTSA---EQRGITGLETAIILIAFVVVASVFAYTVLSAGIFSSEKGKEAIHSGLEQARGTMELVGGVVLKdtgaptSSTSSDDKVDQVIFTVSNALDGEAIDLT----------------------------------------------------------------------------------------------------------------------------------------------------------------------------------------------------
>A0A2E0ZNK2	114	0.252	2.532E-23	11	121	302	3	117	191
-----------KLHDNESGITALETAIILIAFIVVASVFAFTILSAGTFSTERGKEAVYAGLGEVQSSMEVKGSIIATAAVTGTTtaTMDTLVFTVGNVVGGEPLDLntTNPVMTMNYVDETQFVN------------------------------------------------------------------------------------------------------------------------------------------------------------------------------------
>MGYP000097141741	114	0.303	2.532E-23	9	143	302	0	131	192
---------MVRGPRAKLGLTGIQTAIILIAFVIVASVFAFAVLNMGLLTTQRAGETVSAGMQQAASALQLAGSVIAY-DTDGDDKADKIEIYVAVAPGKEPIDFTEGRLVISYT--NARVHEANIYVSGGTTNAEASIEWVKG--------------------------------------------------------------------------------------------------------------------------------------------------------------
>SRR5690554_5970284	114	0.271	2.532E-23	15	124	302	55	168	198
---------------EEAGITALETAIILIAFVVVASVFAFTMLSAGTFSTERGKEAIYAGLTEVQSSLEVKGGVIALADSaGASETVDSLVFTVANVLDGEAVNLANGgaaEVVFEYRDATQRVALGN---------------------------------------------------------------------------------------------------------------------------------------------------------------------------------
>MGYP000374354075	114	0.317	2.532E-23	15	118	302	11	113	200
---------------EQRGITGLETALVLIAFVVVSSVFAFAALSSGLISSDSAKGSLLAGLSGARATLSPRGSVIA-EDTDTDGRVDRLYFQVANTAGGESIDLTPGKTIIKYNDDTQ---------------------------------------------------------------------------------------------------------------------------------------------------------------------------------------
>HubBroStandDraft_2_1064218.scaffolds.fasta_scaffold2189194_1	114	0.283	2.532E-23	11	127	302	43	169	229
-----------NMHREQRGMTGLETAIILIAFVTVAAVFGYAVLSAGLFSAERGKETIYAGLQQAKANMEISGSVIVLGDNATpPTKVDTIKMTVRNAIAGSPIDMTmplsggtynHNKCVISLTTAEHYFNNINWTK------------------------------------------------------------------------------------------------------------------------------------------------------------------------------
>MGYP000079451444	114	0.357	2.532E-23	8	130	302	1	122	233
--------RRGRRALKRRGVVGIESAIVLIAFVIVAAALAFVVLNMGFFTTQKSKETIRSGLGEASSALELDGSIVAHVDV-TNKKVTYWYAPLKLAAGEHPVDLTVGKATIAYWSPQRGISYTDIYALAL---------------------------------------------------------------------------------------------------------------------------------------------------------------------------
>SRR5262249_43316965	113	0.283	3.435E-23	15	124	302	20	130	147
---------------EEAGITALETAIILIAFVVVASVFAFTMLSAGTFSTERGKEAIYAGLTEVQSSLEVKGGVIAMASTTS--SVDSLIFTVANVLDGEPVNLATGDdavVVFEYRDATQRVALGN---------------------------------------------------------------------------------------------------------------------------------------------------------------------------------
>MGYP000486373982	113	0.358	3.435E-23	14	130	302	4	117	195
--------------KGRRGITGLETAIILIAFVIVASVFAFTVLNMGFLTTQTAQSTIQAGTQQAASSIQLAGSVIAY-DTNDDNKVDKIEIYVKLSPGKQAVDLSEGKLIVSYTNAKG--HWVNVYNSTL---------------------------------------------------------------------------------------------------------------------------------------------------------------------------
>E0SRS0	113	0.351	3.435E-23	9	137	302	2	131	399
---------KTNRKTLKRGIVGIEAAIVMIAFVIVAAALAFVVLNMGFFTTQQSRQVMQRGLGESSSALMVDGSVVATVDT-SISRISYIYVPIKLSTGQYMVDLTPGKSIVGYWSPQRGIAIANTYLMAVLTpvDTPDT--------------------------------------------------------------------------------------------------------------------------------------------------------------------
>UniRef100_E0SRS0	113	0.351	3.435E-23	9	137	302	2	131	399
---------KTNRKTLKRGIVGIEAAIVMIAFVIVAAALAFVVLNMGFFTTQQSRQVMQRGLGESSSALMVDGSVVATVDT-SISRISYIYVPIKLSTGQYMVDLTPGKSIVGYWSPQRGIAIANTYLMAVLTpvDTPDT--------------------------------------------------------------------------------------------------------------------------------------------------------------------
>MGYP001490465092	113	0.250	4.660E-23	13	125	302	0	131	135
-------------MRAERGITGLETAIILIAFVVVASVFAFTVLSVGIFASERSKETTLAGVEEARSTLAPAGAVIAFRDTiAGIDGITRLRFNVTLSNAGAPIDLTPswtaaasgvspvasggisGPTVISYTDKNQHVSDANW--------------------------------------------------------------------------------------------------------------------------------------------------------------------------------
>16185|scaffold489097_2|+825|01	113	0.286	4.660E-23	14	118	302	33	144	146
--------------RNQKGITGIETAIILIAFVIVASVFAYVVLSAGLFSTQKAKEAIHAGLDEAKSTIEVKGNIYGRMTSG---YMTEVFFTLATTTGGDMIDFTdttpdgtgnvSNKVIISYSDQYQ---------------------------------------------------------------------------------------------------------------------------------------------------------------------------------------
>MGYP000114833191	113	0.308	4.660E-23	13	161	302	8	149	233
-------------LRNRKGLTGLETAIIVIAFVIVAAAFAFAVLNMGFQTSQRSTEVMQSGLQEASSAIELDGAVIAYSNT-AKTNVTSIEFCIKLSAGKHPVDLSNETLAIAYTDPY--IHVYDIYNGTVLTSLDLL----NEYIDYNSSDDLDGPSTGQY--------------------------------------------------------------------------------------------------------------------------------------------
>MGYP001219622649	113	0.310	6.321E-23	11	108	302	5	104	121
-----------SRSDSQKGITGLETAIILIAFVVVASVFAFTVLSTGIFASERSKETVFAGIEEAQSSIEPRGSVVAYKGVlaDSTSTVFKVTFVVSNAIAGEPVDLTADY-------------------------------------------------------------------------------------------------------------------------------------------------------------------------------------------------
>APSaa5957512576_1039674.scaffolds.fasta_scaffold140447_1	113	0.350	6.321E-23	16	129	302	13	121	192
----------------RRGLTGLETAIILIAFVIVASAFAFTVLNIGFQSTQKSQEVIAAGIEEASSVMEIDGAVIAKSD---GTTLHNVSFVIKLSAGKSPVDLSQDKLVITWTSKNKHE--DNIYDGT----------------------------------------------------------------------------------------------------------------------------------------------------------------------------
>RhiMetStandDraft_4_1073278.scaffolds.fasta_scaffold6514791_1	113	0.284	6.321E-23	13	116	302	12	120	198
-------------HRSQKGITGLETAIILIAFVTVASVLAYSVLSAGIFSAERGKETVYSGLDQAQSSMQVRGSVYATDNGTQDFAINQIQFSLASVLGDEAVDLTskaqgNNNVVINYSDA-----------------------------------------------------------------------------------------------------------------------------------------------------------------------------------------
>MGYP001300068284	112	0.320	8.573E-23	11	108	302	5	104	115
-----------SRSDSQKGITGLETAIILIAFVVVASVFAFTVLSTGIFASERSKETVFSGIEEAPNSIEPRGRVIAYKGlvDGSMSIIYKVTFVVSNAIAGEPVDLTPDY-------------------------------------------------------------------------------------------------------------------------------------------------------------------------------------------------
>SRR4051812_45202323	112	0.340	8.573E-23	14	109	302	33	129	134
--------------RDERGITGLETAIILIAFVVVATVFAFIVLTAGIFSAERGKETVYAGLQKARGTMEVRGGMVVEASGcPSSCAVTSVQFQVATSAGGEPIPLDPAAT------------------------------------------------------------------------------------------------------------------------------------------------------------------------------------------------
>MGYP000149604399	112	0.289	8.573E-23	16	118	302	4	124	187
----------------QRGITGLETAIILIAFVVVASVFAFTVLSTGVFSSERAKETIFAGLEQTKSSLRPSGSVIAfKGFVGSTEAIFKFSMVVEGVDGAEPIDMTPpytadgngtdpdssvttNRTSIVYIDDNQ---------------------------------------------------------------------------------------------------------------------------------------------------------------------------------------
>MGYP001244424862	112	0.336	8.573E-23	13	122	302	3	110	192
-------------LKNDNAFTGLEAAIVLIAFIVVAAVFSYVVLGAGFFTTQKSQEVVHTGVTQASSSLELIGDVYGLADKPSSTHIGTLEFTVGLTAGGSVVDLS--KTVLTYSDKDSYYNL-----------------------------------------------------------------------------------------------------------------------------------------------------------------------------------
>MGYP001358999211	112	0.300	8.573E-23	16	122	302	24	133	197
----------------QRGiITGLETAIVLIAFVVVSSVYAFAAQSTGLFSSDKAKETHAAGGPEARGTLELKGSVVvkASGTTGAKGVVTSMEFQISNAAAGEPSDLTPGNTVIKYSDNAQTVAM-----------------------------------------------------------------------------------------------------------------------------------------------------------------------------------
>HubBroStandDraft_4_1064222.scaffolds.fasta_scaffold3288997_1	112	0.299	8.573E-23	0	119	302	0	124	202
MEKMRKMLK--RLLQGQRGITGLETAIILIAFVIVASVFAFVTLSTGLFSAERSKETVFAGLQKAQSNLELHGSVVITGitlNDDGEATDGTITFQLALAAGGNPISLdrdsSNNRVVMNIVDANNR--------------------------------------------------------------------------------------------------------------------------------------------------------------------------------------
>APIni6443716594_1056825.scaffolds.fasta_scaffold4897836_1	112	0.315	8.573E-23	11	120	302	14	124	225
-----------RFYRDDSGITGLETAIILIAFVVVAAVFAFTVMTTGLFSTEKAKTTAQAALTEASSSFITKGAVTARCDTPGTCVfVDEVTFTIALASGAEAQTLTPAELSFMYTDPNNTF-------------------------------------------------------------------------------------------------------------------------------------------------------------------------------------
>ETNmetMinimDraft_19_1059907.scaffolds.fasta_scaffold349801_1	112	0.290	1.163E-22	11	109	302	7	106	192
-----------NMHREQRGMTGLETAIILIAFVTVAAVFGYAVLSAGLFSAERGKETVYAGLAQAKANMEIAGSVIVTAdNTSTPKAANEIRFVVRNAIAGTPIDMTEPGT------------------------------------------------------------------------------------------------------------------------------------------------------------------------------------------------
>850.fasta_scaffold546684_1	112	0.266	1.163E-22	14	120	302	10	131	208
--------------KDERGITGLETAIILIAFVVVAAVFGYTVLSAGLFSTQKSQEAVYSGLETAQSTVEIKGAIIAQSNEA--NKVSQLTFTVSNALGGEAINFTaptqdgatgvatsgssaTNYVTISYIDQNQKV-------------------------------------------------------------------------------------------------------------------------------------------------------------------------------------
>16167|scaffold136545_2|+367|00	112	0.273	1.163E-22	3	136	302	19	154	211
---MSKLTRVSNINSEEKGITGLETAIILIAFVIVASVFAYVVLSAGLFSAQKAKEAVNAGLQETRSTVELKGDIIVRMDNST---VTEAYFTVGIPPAGEGIDFTdttngNNVVVISYSDSRQQIPSVNWTVTKLNTNTSD---------------------------------------------------------------------------------------------------------------------------------------------------------------------
>MGYP001156090925	112	0.250	1.163E-22	0	120	302	0	139	244
MKMFRSNFAPTTGARKQKGITGLETAIVLIAFVVVASVFAFTILSAGVFSSEANKQTIHAGLSETRTGLRQHGSAFAFaGFQGSTQAVFKIVFIVSNSLAGEPVDLTPPYsandsatdpdivpgansaTIIAYADENQRF-------------------------------------------------------------------------------------------------------------------------------------------------------------------------------------
>MGYP000041113992	111	0.344	1.577E-22	14	129	302	4	116	199
--------------KGRRGITGLETAIILIAFVIVASVFAFTMLNMGFLTTQTAQSTIQAGTQQATSAMQLAGSVIAYDNND-DDRVDMVEIYIKLSPGRQAVDLSEGKLIVSYTSS--RGHWVNVYNST----------------------------------------------------------------------------------------------------------------------------------------------------------------------------
>SoiMethySBSTD1v2_1073268.scaffolds.fasta_scaffold112585_4	111	0.290	1.577E-22	13	116	302	12	121	199
-------------HRNQKGITGLETAIILIAFVTVASVLAYSVLSAGIFSAERGKETVYSGLNQAQSSMQVRGSVYATDNETTpDGKVNQIQFTLASVLGDEAVDMTdtsadKNNVVINYNDA-----------------------------------------------------------------------------------------------------------------------------------------------------------------------------------------
>A0A2E8RB08	111	0.293	1.577E-22	7	119	302	5	120	215
-------DRMNGLWKDQRGITGLETAIILIAFIVVAAVFAFTVMTTGLFSTEKAKTTAQAGIAEASSTFAPKGGLIaecAQNAQGACTRVEALTFQITTASGSTGTSIARDKIALIYSDDNQR--------------------------------------------------------------------------------------------------------------------------------------------------------------------------------------
>MGYP001324925681	111	0.358	1.577E-22	15	119	302	15	120	218
---------------DQRGITGLETAIILIAFIVVAAVFAFTIMTTGLFSTEKAKTTAQAGIQQVSSTFTHKGSVTAEGDPaATPSFVSKIIFQIATASGAETGSIDPNDIAVVYIDENQR--------------------------------------------------------------------------------------------------------------------------------------------------------------------------------------
>SRR3972149_208096	111	0.299	1.577E-22	4	116	302	34	150	229
----RLLSTLQRGNRDEQGITGLETAIILIAFVVVAPVFAFVVLTTGVFSSERGKESVFAGLQKARGTLELRGGvVISSSGCPSACVVSGIQFAVANSAGGDPVSLansGDNRTILAYRDD-----------------------------------------------------------------------------------------------------------------------------------------------------------------------------------------
>3300009503.a:Ga0123519_10003027_21	111	0.271	1.577E-22	16	110	302	12	129	257
----------------QKGITGLETAIILIAFVVVAAVFAYTVLSAGLFSTQKSQEVVYSGLEQTQSTLELKGGVIAYGSSGTGTGVDTidrsdgstdlssynnygpkfvtrISFTVAGVLGGEPIDLSAPYTV-----------------------------------------------------------------------------------------------------------------------------------------------------------------------------------------------
>MGYP000492274255	111	0.389	2.138E-22	11	128	302	6	121	163
-----------KLLRNKRAIVGIEAAIVLIAFVVVASALAYIAINMGFFASQKSKDTISRGISEATSALELDGSVIAK--TDSDGKIKYIAFPVKLSVGRSEVDLGANATVVSVYAPDDSFTLLDIYNG-----------------------------------------------------------------------------------------------------------------------------------------------------------------------------
>MGYP001104897209	111	0.300	2.138E-22	13	134	302	9	126	192
-------------WRNQrRGLTGLETAIILIAFVIVAAAFAFTVLNVGYQSIQKSQEVIAAGLEEASSVMEIDGAVIAKSD---GNTLQNVSFIIKLSAGKSPIDLSEGKLAITWTSKN--MHLDNIYNGTIANVT-----------------------------------------------------------------------------------------------------------------------------------------------------------------------
>Dee2metaT_5_FD_contig_31_2402458_length_252_multi_1_in_0_out_0_1	111	0.299	2.138E-22	6	119	302	4	120	215
------LNRMNGLWKDQRGITGLETAIILIAFIVVAAVFAFTVMTTGLFSTEKAKTTAQAGIAEASSTFAPKGGLIAECAVnaqNACTRVEALTFQITTASGSTGTSIARDKIALIYSDDNQR--------------------------------------------------------------------------------------------------------------------------------------------------------------------------------------
>MGYP000178343029	111	0.256	2.138E-22	0	122	302	0	124	242
MGEVVLVGRFIKIVKDKKGFTGLEAAIVLIAFVTVAAVFSYVMLGAGFFTAQKGKQSVDTGVKQASSSLELDGQYIYLEAnkTGSDGDVKKIFFYVTLSAGGTPIDLDKTVLAIRYQDKYGQIPF-----------------------------------------------------------------------------------------------------------------------------------------------------------------------------------
>MGYP001167339259	111	0.346	2.899E-22	13	109	302	1	98	112
-------------HTNQRGITGLETAIILIAFVVVASVFAFTVLSTGVFASERAKETIFAGLAETKSSLRPSGSVIAfKGFVGSTEAIFKFSMIVESVTGSAPIDLTPPYT------------------------------------------------------------------------------------------------------------------------------------------------------------------------------------------------
>1574|NODE_2673999_length_453_cov_0.334356_1|-2|11	111	0.291	2.899E-22	11	121	302	19	145	150
-----------KLFKQESGITGLETAIIFIAFIILAAVFAYSVLSAGLFTTQRSQEAINSGLKNAESTAVLKSTVFGKAeNTGAQGYLSQITFTVSTTAGGEPIDFTPplssgtdgkapagstNKIVVSYKDAYQVIN------------------------------------------------------------------------------------------------------------------------------------------------------------------------------------
>SRR5208283_5152010	111	0.293	2.899E-22	11	137	302	10	141	194
-----------RLHRGEKGITGLETAIILIAFVTVASVLGYSVLSAGIFSSEKGKETVYQGLAQAQASMEVKGSVYATVD-QTTSKVTDITFTLASVLNDQAVDMTPpgtgnkNTTVISYTDSTGTYNDVTWTETPLGVDTGDT--------------------------------------------------------------------------------------------------------------------------------------------------------------------
>UPI0001A5B7E1	111	0.309	2.899E-22	8	116	302	6	115	195
--------RALRAARSEDGITGLETAIILIAFVVVATVFAFVVLTTGIFSSERGKETVFAGLHKARGTMEVRGGVVV---ESAGGAVTDISFAVATTAGGESVPLDPaattDRTVIAYRDD-----------------------------------------------------------------------------------------------------------------------------------------------------------------------------------------
>APLak6261665767_1056052.scaffolds.fasta_scaffold77316_1	111	0.310	2.899E-22	3	120	302	0	128	202
---MRKLKRaMKKVLRGERGITGLETAIILIAFVIVASVFAFVTLSTGLFSAERSKETIFAGLAKAQSNLELHGSVVLTGAQDTETPPDgqvdqgNLTFQLALAAGGSPISLDPsannSRVVMNYTDSDGRV-------------------------------------------------------------------------------------------------------------------------------------------------------------------------------------
>SRR5581483_274887	111	0.298	2.899E-22	12	121	302	77	187	211
------------RRSNEAGITGLETAIVLIAFVVVAAVFAFVVLSTGLFSSERGKDTVYAGLAKTRGSMALTGGIIAESNT---TKVTAIKLTLTLAAGGDSVNLNPsdtnNRTVISYADTGHSNN------------------------------------------------------------------------------------------------------------------------------------------------------------------------------------
>MGYP000433416781	110	0.305	3.930E-22	0	120	302	0	128	202
MANLRRVWRKLA--RGQRGITGLETAIILIAFVIVASVFAFVTLSTGLFSAERSKETIFAGLAKAQSNLELHGSVVLTGAQDTETPPDgqvdqgNLTFQLALAAGGSPISLDPsannSRVVMNYTDSDGRV-------------------------------------------------------------------------------------------------------------------------------------------------------------------------------------
>MGYP001212161967	110	0.288	3.930E-22	0	134	302	8	139	224
MINLSGLNLMDRPLISEYGFTGLEAAIVLIAFVVVAAVFSYVVLGAGFFTTQTAQATVHTGVQQASSSIEIVGNTYGIADPGDLTHLKYINITVALTAGGTAVDL--QQMVLSYNDNNGGHN-ANLTYGGVAPDT-----------------------------------------------------------------------------------------------------------------------------------------------------------------------
>SRR3990170_4032773	110	0.288	3.930E-22	10	116	302	74	181	229
----------SRAAREEQGITGLETAIILIAFVVVATVFAFVVLTAGIFSSERGKETVFAGLHKARGTMEVRGGVVV---TSTGGAVDNIQFAVATTAAGESIPMDPaatnNRTVIAYRDD-----------------------------------------------------------------------------------------------------------------------------------------------------------------------------------------
>Dee2metaT_20_FD_contig_41_4789877_length_205_multi_1_in_0_out_0_1	110	0.309	5.328E-22	14	108	302	8	104	156
--------------RGQEGMTGLETAIILIAFVTVAAVFGYAVLSAGLFSAERGKETIYAGLQQARANMEVVGSVIAYGDnaTNSPTKVSRVLFTCRDAIAGTPIDMTPNR-------------------------------------------------------------------------------------------------------------------------------------------------------------------------------------------------
>MGYP000681053574	110	0.316	5.328E-22	7	103	302	9	106	171
-------DRLRALIPDQRGITGLETAIVLIAFVVVSSVFAFAALSTGLFSSDKAKETIQAGLAETRGSMELKGSVVLTSPSSGTAAiISQIAFQVANAAGGNAID------------------------------------------------------------------------------------------------------------------------------------------------------------------------------------------------------
>MGYP000577791773	110	0.288	5.328E-22	12	198	302	1	192	199
------------RRHGRKGLTGIQTAIILIAFVIVASVFAFAVLNMGLLTTQRAGETVSAGMQQATSALQLAGSVIAY-SSAEGYVADKIIIYIKISPGREPVDLSQAAFTIAFT--NDRVHASNVYDGTKAAITFITgdgdfmlEYDETAKVEVNLGEVSTEGVTGESVSItgsgqgPY------NGTLSKApVKPGSVTITITYTSGGNPA-------------------------------------------------------------------------------------------------------
>Dee2metaT_30_FD_contig_51_438265_length_258_multi_1_in_0_out_0_1	110	0.273	5.328E-22	6	115	302	1	116	199
------INRMHRILRDEEGVTALETAIILIAFVVVASVFAFTILSAGMNSTEQSKVAINSGLSEVQGSLEVKGNVIATGDT-TNGYVEDVIITLSTVAGGQPVDITPksnadseNVVVVSYRD------------------------------------------------------------------------------------------------------------------------------------------------------------------------------------------
>MGYP000993948294	110	0.281	5.328E-22	3	133	302	0	139	202
---MKGIWQRFS--RDEQGITALETAIILIAFVVVASVFAFTILSSGTSSTQQAKDAIAGGLAQVSGSLEVRGSVIATGDLAADpKVVKELVFTLSTVTGGDPVDLTEPtdedskhTLVIDYRDGENHcpdIKWTQDFLGSADTD------------------------------------------------------------------------------------------------------------------------------------------------------------------------
>2352|scaffold_102739_c1_2|-323|00	110	0.336	5.328E-22	15	121	302	50	153	244
---------------DQSGITGLETAIVLIAFIIVAAVFAFAVLTTGLFTTERAKETSMAGVGEAQATLAQKGAVLGEAATST---VQRVKFKIANASGAQAVNLASNTTLLTYADPSNNVN------------------------------------------------------------------------------------------------------------------------------------------------------------------------------------
>SRR3989304_4801899	109	0.289	7.222E-22	0	115	302	26	145	149
MQMISKFKKGLQRvLGNQRGITGLETAIILIAFVTVASVLAYSVLSAGIFSAERGKETVYRGLDQAQSSMQVRGSVYATDNN-SDQIVNQVQFVLASVLGDEAVDLTdttgNNNVVINYSD------------------------------------------------------------------------------------------------------------------------------------------------------------------------------------------
>MGYP001460721096	109	0.310	7.222E-22	16	130	302	17	132	157
----------------EKGIIGLETAILLIAFVVVSSVFDFSALSTGMFSSDKARETVTAGLAQTRASMQLKGSIIGTANAASaTGTLTTISFHVSQTSGGADVDLTSGTTMITYTDEFQSKLFSSTTGMTV---------------------------------------------------------------------------------------------------------------------------------------------------------------------------
>UPI00030E8D52	109	0.307	7.222E-22	11	116	302	6	119	199
-----------KRMQDESGITALETAIILIAFVVVAAVFAFTILSAGTVSTEKGKAAIFSGLEEVSSSLELRGSVLATDNVTgtlGTGKIKTIAFTVGNVAGGSALDLTdttnnANKVVIDYRDP-----------------------------------------------------------------------------------------------------------------------------------------------------------------------------------------
>MGYP000350737142	109	0.320	7.222E-22	16	120	302	21	126	208
----------------RRGLTGLETAIILIAFVIVAAAFAFAVLNLGFSSTQKSGEVLKAGLEEATSSVELAGSVIAMGaNTTNGVKVENFTIYIKTAVGKRPVDMSEQTLVISYLDPYKAV-------------------------------------------------------------------------------------------------------------------------------------------------------------------------------------
>MGYP001443089684	109	0.322	7.222E-22	13	121	302	0	126	215
-------------MRSERGITGLETAIILIAFVVVASVFAFTILSSGIFASERAKETAYAGVEETQTTLHPTGGVVALsGAVSATTAVNRLKFTVSLTTDGDAVELTPAYTagssgtapissgvssplVVSYTDSTQHIA------------------------------------------------------------------------------------------------------------------------------------------------------------------------------------
>MGYP001080113614	109	0.261	7.222E-22	4	110	302	8	118	220
----RNMFhKMAGLHRNQKGITGLETAIILIAFVVVAAVFAYTVLSAGLFATEKSQESVYAGLEEVRSTMEVRGSMVAyKGDANISSSVGKVEITVANATghGQDAIDLTPPYAV-----------------------------------------------------------------------------------------------------------------------------------------------------------------------------------------------
>MGYP001312883662	109	0.278	7.222E-22	4	136	302	3	128	232
----RNKFRTFS--RDNSGITGLETAIILIAFVVVAAVFAFTVMTTGLFSTEKAKTTAQAALTEASSSFIIKGAVTARANI-ADGAMSSISFNIALASGADQQTMDPGELSFLWTDDNNSFA----TNGDVPSGTLL---------------------------------------------------------------------------------------------------------------------------------------------------------------------
>MGYP001430101140	109	0.319	9.790E-22	13	125	302	8	123	146
-------------KRGQHGITGLETAIILIAFVIVASVFAYVVLSAGLFATQKSKEAVYAGLEETRNTIELKGDVLCKMES---SIMTTVYFTVGTTPSGGSIDFTPPTsgntslVIISYSDKYQIYPTVNW--------------------------------------------------------------------------------------------------------------------------------------------------------------------------------
>8907|scaffold_681602_c1_1|-2|11	109	0.235	9.790E-22	14	133	302	24	162	165
--------------RKEHGVTGLETAIILIAFVVVASVFAYTVLSAGIFSAQKGQEAIHTGLEQARSSMSITGGLTAK-NTDADDKLDEFWFVVKNSLDGEAIDLTNTTdadsdgvlsdeatknhvAVMTYVDSSQRiedIAWSSTTLGRGDTD------------------------------------------------------------------------------------------------------------------------------------------------------------------------
>MGYP001376756159	109	0.325	9.790E-22	13	120	302	0	125	215
-------------MRSERGITGLETAIILIAFVVVASVFAFTILSSGLFASERAKETTYAGVEETQTTLHPTGGVVAISDpVSTTTAVTRIKFTLSLATDGDAVEVAPAYTatgsgatpvsngqtgplVVSYTDTSQHI-------------------------------------------------------------------------------------------------------------------------------------------------------------------------------------
>MGYP001192115609	109	0.271	9.790E-22	10	122	302	43	160	216
----------SRFHKENSGITGLETAIVLIAFVVVAAVFAFTVLTTGLFTSEKAKETALAGVATTSSSLTIKGSIIAHGTGlpgtaANPASIDYLRVKLAAATGVEQILFDPEDIIVTYVDRNNVVQL-----------------------------------------------------------------------------------------------------------------------------------------------------------------------------------
>MGYP001010076348	109	0.290	9.790E-22	11	119	302	11	120	218
-----------RFHKEQSGITGLETAIVLIAFVVVASVFAFTVLTTGLFTSEKAKETALAGVATTSTSLTIKGAIFAGQSPGNqADRVDYVRVNISSATGLEQVSFNPTDVLVTYTDDNNA--------------------------------------------------------------------------------------------------------------------------------------------------------------------------------------
>MGYP001031056855	109	0.336	1.327E-21	14	107	302	27	121	131
--------------RGARGITGLETAIILIAFVVVAAVFAYTVLSAGIFSTQKSQETIYSGLQEASGTMQVKGGVIAYDTDGTpDNNVDQVKFVVSTGSAGGAIDLTAP--------------------------------------------------------------------------------------------------------------------------------------------------------------------------------------------------
>GraSoiStandDraft_60_1057301.scaffolds.fasta_scaffold254673_1	109	0.268	1.327E-21	14	129	302	12	149	165
--------------RKQKGITGLETAIVLIAFVVVASVFAFTILSAGVFSSEANKQTIHAGLSETRTGLRQHGSAFAYsGKQGSTQAVYKIVFIVSNSLAGEPVDLTPPYaaddsgtdpdvvpgaataTIMSYADENQRFsdlAWSQSFIGT----------------------------------------------------------------------------------------------------------------------------------------------------------------------------
>MGYP000029320302	109	0.342	1.327E-21	13	126	302	8	118	202
-------------LQRRRGLTGLETAIILIAFIIVAAAFAFAVLNMGFQTVQRSSEVMQSGLQEASSALELDGAVIAYADSG-KTYMDYTVFYIKLSAGKQPVVLSTGSLSVAYTDPY--IHVDNVY-------------------------------------------------------------------------------------------------------------------------------------------------------------------------------
>GraSoiStandDraft_41_1057321.scaffolds.fasta_scaffold7055612_1	109	0.264	1.327E-21	14	119	302	1	125	231
--------------RSQKGITGLETAIVLIAFVVVASVFAFTILSAGVFSSEANKQTIHAGLKETRTGLRQAGSAFAFSGyVGSTRAVHKIVFVVQNSLAGEPVDLTPPYtwddsgtdpdivngntaaTIVSYADENQR--------------------------------------------------------------------------------------------------------------------------------------------------------------------------------------
>MGYP001276084901	109	0.274	1.327E-21	0	118	302	2	132	231
LKAWRLIKRKiSKFVHDERGITGLETAIVLIAFVVVAAVFAFTVLTTGLFTSEKAKETALAGVAAASSTLSIKGSVTaaggpivappgGQACPPACTLVDHIRVKITSATDVNDVPFAPTSILVTYMDDAN---------------------------------------------------------------------------------------------------------------------------------------------------------------------------------------
>MGYP000421495673	109	0.316	1.327E-21	6	162	302	0	150	240
------MKKMRNLLKNKRGIVGIEAAIVLIAFVVIASALAYVVVNMGFYSSQKAKSTISRGIEEATSALQLDGSVIAYTNeTGGSKYVQYLLIPVKLSIGRSSLDLANTTTVISVWGS----NLLNIYRG-VVNETGDG--GASGGVGINFNLPEDPSNMTQII-------------------------------------------------------------------------------------------------------------------------------------------
>MGYP001071843744	108	0.394	1.798E-21	11	129	302	8	122	145
-----------KLLKSKKGIVGIEAAIVLIAFVIIAAALAYVVINMGFFATQKTKETIGSGIEEATSALQLDGSVIGKTNAGA--KISYVVFPVKLSVGRSAVDLSNGSVVISVYLPN--ATLLNIYNGT----------------------------------------------------------------------------------------------------------------------------------------------------------------------------
>A0A2E7G478	108	0.318	1.798E-21	11	119	302	5	114	217
-----------RFYRDNSGITGLETAIILIAFVVVAAVFAFTVMTTGLFSTEKAKTTAQAALTEASSSFITKGAVTATCDDPaACAYVNSITFTVALASGADAQTLSAGELSFLYTDPNNT--------------------------------------------------------------------------------------------------------------------------------------------------------------------------------------
>MGYP000259322780	108	0.301	1.798E-21	4	133	302	10	143	240
----RLTKRLKELKRDRAALTGIETAIILIAFVIVAAAFAFVVLNMGFYTSQRSKTVIQSGLGEASSAIELDGSVVAYGEPGdgnvpsSRQNITGLVIYIKLSSGRYPVELNEGKLVISY--ANARISFDNLYNSSLVDG------------------------------------------------------------------------------------------------------------------------------------------------------------------------
>18715|scaffold92890_2|+411|00	108	0.352	1.798E-21	7	109	302	35	139	254
-------FNWKKKLRGQRGITGLETAIILIAFVVVAAVFAYTALSAGLFSTQKSQEAIYAGLERTQSTLQQTGSVIAyKGDINIANSVGKVEITVQNALkGGESVDLTPPYI------------------------------------------------------------------------------------------------------------------------------------------------------------------------------------------------
>MGYP001434964419	108	0.340	2.437E-21	15	107	302	17	110	111
---------------DQRGITGLETAIVLIAFVVVSSEFAFAALSTGLFSSDKAMETIQAGLAETRGSMELKGSVVLTASiTGTSGIVSEIAFQVGSAAGGESKDLTPG--------------------------------------------------------------------------------------------------------------------------------------------------------------------------------------------------
>SRR5512143_672227	108	0.311	2.437E-21	10	115	302	17	120	122
----------HRMMRDERGITALETAIILIAFVVVAAIFAFTVLSTGTFLTEKSKEAAYGGLQEVRGSLELKGSMVLESSDPMTTTGNIVVFNLSNVSGGSSVDL--AKVTFIYRD------------------------------------------------------------------------------------------------------------------------------------------------------------------------------------------
>MGYP001375515557	108	0.267	2.437E-21	14	118	302	8	119	188
--------------RDESGQTALETAIILIAFVVVASVFAFTILSAGSSSTEKGEEAIYAGLESVQSSMAVKGAVIAVDDDGAGgttGNVTNVRFTLSLVSGGDPVDLTdttgTNVVVIDYRDDTQ---------------------------------------------------------------------------------------------------------------------------------------------------------------------------------------
>MGYP000867936346	108	0.290	2.437E-21	9	132	302	1	118	198
---------KNDFLKNENGFTGLEAAIVLIAFVVVAAVFSYVMLGAGFFTTQKSQEVVHTGVMQASSSIALSGDVI--VTSAKEGNASNITFYVTNTAGGTSVDL--DKTVITYTDNDDFVTKD--YGGKGPD-------------------------------------------------------------------------------------------------------------------------------------------------------------------------
>SRR3972149_4803825	108	0.292	2.437E-21	3	120	302	106	223	227
---MKNLIRKLR--ERQEGITGLETAIILIAFVIVASVFAYVVLSAGLFSSQKAKEAVNAGLDSTMSTVEIRGNIVAKMVSG---EVTEISFPVGIPSAGTPVDFSPSSanvtpVVISYMDADSYV-------------------------------------------------------------------------------------------------------------------------------------------------------------------------------------
>MGYP001298094522	108	0.248	2.437E-21	8	118	302	79	207	305
--------KLNDMKTQQRGITGLETAIIMIAFVVVASVFAFTVLSTGVFSSERAKDTIFSGLQQTKSSLKPSGSVIAfKGFVGSTEAIFKFSLIIESVDGADPIDLtlpytaddsgtdpdssvTTNKTSIVYIDNNQ---------------------------------------------------------------------------------------------------------------------------------------------------------------------------------------
>MGYP000710556559	107	0.344	4.474E-21	16	107	302	6	98	103
----------------EKGITGLETAIVLIAFVVVSSVFAFAALSTGLFSSDKAKETIQAGLAETRGTMELKGSIIVEAQTTGTTAsATTIAFQVSNAAGGEPTAPWPP--------------------------------------------------------------------------------------------------------------------------------------------------------------------------------------------------
>MGYP001224497728	107	0.298	4.474E-21	15	118	302	15	115	210
---------------DQSGITGLETAIVLIAFVVVAAVFAFTVLTTGLFTSEKAKETAMAGVATTSSSLNVKGGVIAHADAGGL--VDYLRIKIA-AAGTKEVLFTPADVLITYADENN---------------------------------------------------------------------------------------------------------------------------------------------------------------------------------------
>917|scaffold73746_2|-1067|00	107	0.306	4.474E-21	5	158	302	33	188	258
-----KLQRKGTRH-SHRGVIGVESAIVMIAFVIVAAALAFVVLNMGFSTTQKTKNAIVSSADEASSALEIAGKVIGSGDVTA-GKLNATAVPLKIVSGGSAINLNPSNAAIRYLSNN--VEHGNIYAGAISSGTHDTLASAmqasvtAGYISANPVNDTSPSDT-----------------------------------------------------------------------------------------------------------------------------------------------
>MGYP000281556743	107	0.410	4.474E-21	16	132	302	17	132	297
----------------RRGIVGIESAIVLIAFVIVAAALAFVVLNMGFFTSQQSKLVMQRGLGEASSALELDGTVVAAVNVTAQNILYAWT-PVKLSSGQHKVDLTPTKTVISYWSPDKGLTLSNTYLVAVLT-------------------------------------------------------------------------------------------------------------------------------------------------------------------------
>MGYP000247530149	107	0.330	6.062E-21	14	120	302	10	118	193
--------------QEERGITGLETTIVLIAFVMVASIFAYVVLSAGIFSSQKAKQAIRSGLEETESTLVVKGNVVARVE---DQKVTHIYFTVGIVPGAGPIDFTdtsegKNVVVISYRDSNEYI-------------------------------------------------------------------------------------------------------------------------------------------------------------------------------------
>A0A0E3WP69	107	0.254	6.062E-21	6	115	302	0	106	198
------MWKMFS--KDEKGFTGLEAAIVLVAFVVVAAVFSYVMLGAGFYTTQKSQEVVHTGVQQASSSVELSGDVVAKSD-DGNTEIDTVTLFLQLTSGGSPVDMAKTLIVVSAPD------------------------------------------------------------------------------------------------------------------------------------------------------------------------------------------
>SRR4030043_2430317	107	0.290	6.062E-21	8	132	302	8	135	198
--------KLLKRLKDrQEGITGLETAIILIAFVIVASVFAYVVLSAGLFSSQKTKEAMNAGLQSTMSVVEIKGNVIAKME---GGIVTHIYFCVGIPAAGSPVDFNPTSentsiLIISYSDYDNLVPSMNWTITKLAT-------------------------------------------------------------------------------------------------------------------------------------------------------------------------
>MGYP000052909774	107	0.296	6.062E-21	6	126	302	1	123	210
------LKRLRKFAKHRKAMTGLETAIVLIAFVVVAAAFAFVVLNMGFYTSQKSRTVISAGLGEASSSIELDGSVIATVDvnqtNPQLTNVTGVIMYIKLSVGRQPVELNTDKMVISYV--NPRVSVDNVY-------------------------------------------------------------------------------------------------------------------------------------------------------------------------------
>3300000866.a:JzSedJan11_1001140_6	107	0.317	6.062E-21	16	120	302	26	132	220
----------------KRGLTGLETAIILIAFVIVAAAFAFAVLNLGFASTQKSGEVLRAGMEEATSSIELSGSVIAGGTKDAEGKyrVKNVTIYVKTAVGKMPVDMSNDTLTISYLDPYKHV-------------------------------------------------------------------------------------------------------------------------------------------------------------------------------------
>SRR5690554_5930041	107	0.279	6.062E-21	6	121	302	60	174	247
------MFNIKFLHNDESGQTALETAIILIAFVVVASVFAFVILSAGSSLTEKSEAAIYSGLENVQSSMAVKGAVIAQGASD---AVTEVSFTVALAGGGEPVDLDPthEKVVIAYRDADEAVN------------------------------------------------------------------------------------------------------------------------------------------------------------------------------------
>1307|scaffold_30384_c1_2|-472|00	107	0.385	6.062E-21	0	78	302	0	82	365
MGAWRKLGRKirllLRKLREERGITGLETAIILIAFVVVASVFAYTVLSAGIFSSERGKETIHAGLKEARGSLELKGGVIAFG-------------------------------------------------------------------------------------------------------------------------------------------------------------------------------------------------------------------------------
>SRR4030042_2103530	106	0.376	8.213E-21	15	107	302	5	94	105
---------------NQRGITGIETALILIAFVIVASVFAYVVLSAGLFSTQKAKEAINAGLDEAKSTIEIKGNVYGRME---DSVLTEVYFTVATTTGGDMIDFTDN--------------------------------------------------------------------------------------------------------------------------------------------------------------------------------------------------
>HubBroStandDraft_1064217.scaffolds.fasta_scaffold1823213_2	106	0.283	8.213E-21	11	125	302	37	153	154
-----------KLRQAQEGITGLETAIILIAFVIVASVFAYVVLSAGLFSSQKVKEAVNAGLESTMATVEVKGDIIAKMDTG---IVSEIYICVGIPQAGTPVDFSPTSanispLVISYMDANNMLPTMNW--------------------------------------------------------------------------------------------------------------------------------------------------------------------------------
>MGYP001437706600	106	0.366	8.213E-21	11	122	302	7	116	157
-----------NALKDQKGITGLETAIVLIAFVVVAAVFAFTVITTGLFSSEKAAETATAGLGEVSTSLTPKGSALASGNHG-NDSVSIVWFKLANS-GAQAVGLPAARTLVTYSDTSNLVTL-----------------------------------------------------------------------------------------------------------------------------------------------------------------------------------
>OrbCnscriptome_FD_contig_121_349352_length_332_multi_4_in_0_out_0_1	106	0.360	8.213E-21	15	109	302	10	106	168
---------------RQQGITGLETAIILIAFVVVASVFAFTVLSTGIFSAERSKDTVYAGLSEARSSLATRGSFVGFAGKVSPTqTPYKFSFVVSSAVGsSDPIDLTPPYT------------------------------------------------------------------------------------------------------------------------------------------------------------------------------------------------
>MGYP001436874930	106	0.325	8.213E-21	8	125	302	6	125	201
--------KLLKKLSNQKGITGIETAIILIAFVIVASVFAYVVLTAGLFSTQKANEAIHAGLDEAQNTIEVKGNVYGQ---MANGILTTVYVTVGTTVGGDQVDFTdttngTNLVTISYADAYQIFTSVNW--------------------------------------------------------------------------------------------------------------------------------------------------------------------------------
>MGYP000212262556	106	0.301	8.213E-21	0	141	302	0	152	205
MRKLKKVMKRV--LRGERGITGLETAIILIAFVIVASVFAFVTLSTGLFSAERSKETVFAGLQKAQSNLELHGSVVITDTVLTDHDTDpttpdaatdgTITFQLALAAGGAPISLDPASTnnrvVMNFIDADGRVQDLN-YTATAVVGDGDTMLEA----------------------------------------------------------------------------------------------------------------------------------------------------------------
>1319|scaffold_24724_c1_2|+1279|00	106	0.372	8.213E-21	9	126	302	2	118	356
---------KTNRRNKRKGIVGIESAIVMIAFVIVAAALAFVVLNMGFFTTQQTRGAIQRGLGEASSALELDGTVVAHVNITA-SKIDYWFATLKLSSGQHKVDLTPVKAVISYWSPQRGISLANTY-------------------------------------------------------------------------------------------------------------------------------------------------------------------------------
>SRR5271157_5787410	106	0.279	1.112E-20	14	124	302	4	110	126
--------------RNYEAFTGLEAAIVLIAFVVVAAVFSYVVLGAGFFTTQKAQETVHTSVQQASSTLEIVGNVYGTNTVSAN--IKFINFTVALAPGGTPVDFS--KVVMTYSNATTLETLTQ---------------------------------------------------------------------------------------------------------------------------------------------------------------------------------
>MGYP001114459407	106	0.280	1.112E-20	14	121	302	9	129	154
--------------RDERGVTALETAIILIAFVVVASVFAFTVLTSGVTSTEKAKEAVVSGLEDVQGTMELKGSVIATAASSTATEVETVILNFASVAGGNSVDLHPreatdgvgdtsddNVVVINYRDTENRET------------------------------------------------------------------------------------------------------------------------------------------------------------------------------------
>MGYP001439966367	106	0.250	1.112E-20	4	135	302	5	147	158
----RNMIERYVRKfaHEEKGITGLETAIVLIAFVVVAAVFAFTVLTTGLFTSEKAKETAMAGVAATSSTLTVKGSLTAMGGTATGaggatccDRVDHIRVKLTGATDVNDVPFNPSQVLVTYQDDAnvQLMTYDNAAAAAGPDGTP----------------------------------------------------------------------------------------------------------------------------------------------------------------------
>MGYP000362635843	106	0.340	1.112E-20	15	110	302	8	104	186
---------------RERGITGLETSIVLIAFVVVASVFAFTVLSAGVFSSEAAKQTIFAGLKETRSRLRQNGSVFAFsAQAGTTQSVYKIVFIVSNSLAGEPLDLTAPYTV-----------------------------------------------------------------------------------------------------------------------------------------------------------------------------------------------
>GraSoi2013_115cm_1033766.scaffolds.fasta_scaffold720834_2	106	0.278	1.112E-20	9	112	302	0	101	190
---------MKSFEHNDEGFTGLEAAIVLIAFVVVAAVFSYVVLGAGFFTTQKAQETVHTGVSQATSAVELSGPVMAKA--GGGQNVTNISFYLQLAAGGNAVDVSKIGYTVS---------------------------------------------------------------------------------------------------------------------------------------------------------------------------------------------
>MGYP000512968384	106	0.272	1.112E-20	16	118	302	4	124	231
----------------QRGITGLETAIILIAFVVVASVFAFTVLSTGVFASERAKESIFAGLQQTKSTLRPSGSVIAfKGFVGSTAAIFKFSLIVEAIDDADPIDLTPpytadgsgtdpdfsvttNNTTIVYIDDNQ---------------------------------------------------------------------------------------------------------------------------------------------------------------------------------------
>MGYP001102822042	106	0.283	1.112E-20	8	151	302	58	208	281
--------RMKRLLKNKKGMTGIETAIILIAFVIAASVFAFAVLNMGLIATQRAQEAVGAGLEQASSSLLLDTLV--QKASGNPPAVDNITILVKIAPGQSPCDFNQTRMTISF--KNNYTFIGNIYtmadgDFMPLYDeaydfgTPNLPITAPALCTIMVLQ------------------------------------------------------------------------------------------------------------------------------------------------------
>SRR3990170_8497636	106	0.343	1.507E-20	14	109	302	78	170	187
--------------REEQGITGLETAIILIAFVVVATVFAFVVLTAGIFSSERGKETVFAGLQKARGTVEVRGGIVV---TATGGVIDDIQFAVATTAGGDPIPLDPAPT------------------------------------------------------------------------------------------------------------------------------------------------------------------------------------------------
>MGYP001030537113	106	0.386	1.507E-20	11	129	302	5	119	209
-----------KLLKSKKGIVGIEAAIVLIAFVIIAAALAYVVINMGFFATQKTKETIGQGIEEATSALQLDGSVIGK--TGASANISYIIFPVKLSVGRSGVDLSNGSVVISVYLPN--ATLLNIYNGT----------------------------------------------------------------------------------------------------------------------------------------------------------------------------
>MGYP000224059729	106	0.278	1.507E-20	6	121	302	0	132	216
------MKRLRRLLSGQEGITGLETAIILIAFVIVASVFAFVVLSTGLFSAERGKETVFAGLNKAQANLELHGSVVVTDLNewndpgtgcveqaGSDGEPDRVVFSLALAAGGAPVNVDPAATIntvaINYVDQDVRVA------------------------------------------------------------------------------------------------------------------------------------------------------------------------------------
>MGYP001128730914	106	0.264	1.507E-20	16	129	302	16	151	216
----------------QKGITGLETAIVLIAFVVVASVFAFTILSAGVFSSEANKQTIHAGLKETRTRLSQQGSAFAFAGyEGSTQSVYKIVFIVSNSLAGEPVDLiapytaddantdpdvvsgANTATIISYADENQRmsdVAWSQTFIGT----------------------------------------------------------------------------------------------------------------------------------------------------------------------------
>1313|scaffold_9997_c1_2|-703|00	106	0.294	1.507E-20	3	87	302	5	89	364
---MKAMHRLYGASKDQRGMTGLETAIILIAFVTVAAVFGYAVLSAGIFSAEKGKETVYAGLEQAKSSMELKGSVIAYGAPGGGGTIN----------------------------------------------------------------------------------------------------------------------------------------------------------------------------------------------------------------------
>16200|Ga0265296_1002980_17|-14611|00	106	0.345	1.507E-20	14	117	302	10	112	383
--------------KDERGITGLETAIILIAFIVVASVFAYTVLSAGLFSSQKAEETIHSGIGTAQSTMEMKGGnvIAYKGTANGDECITKLSFTISNAlESGTSIDLTPAY----YIDSN----------------------------------------------------------------------------------------------------------------------------------------------------------------------------------------
>3300028032.a:Ga0265296_1002980_18	106	0.345	1.507E-20	14	117	302	10	112	384
--------------KDERGITGLETAIILIAFIVVASVFAYTVLSAGLFSSQKAEETIHSGIGTAQSTMEMKGGnvIAYKGTANGDECITKLSFTISNAlESGTSIDLTPAY----YIDSN----------------------------------------------------------------------------------------------------------------------------------------------------------------------------------------
>GraSoiStandDraft_41_1057321.scaffolds.fasta_scaffold2331950_2	105	0.281	2.041E-20	20	121	302	0	101	174
--------------------TGLETAIVLIAFVVVASVFAFAVLTTGLLSSEKSKETIIGGLEETASTVHLRGSVVALA-TTSLAHISNLRFQVsTVSQAGSGIDFSDNAIVITYIDENNAVN------------------------------------------------------------------------------------------------------------------------------------------------------------------------------------
>MGYP001203858595	105	0.328	2.041E-20	11	137	302	8	139	195
-----------SLHRNEKGITGLETAIILIAFVIVASVFAFVVLSTGLFSAEKGKAAVFAGLEKASGNLEVRGAVTAASAIP--PAVDAITFNVGLAAAGSPtlVDdtaiGDVNNLAINYIDAEDRVANTNWsVNWILAEGTPDT--------------------------------------------------------------------------------------------------------------------------------------------------------------------
>MGYP000710549935	105	0.383	2.764E-20	15	100	302	17	99	151
---------------EQRGITGLETAIVLIAFVVVSSVFAFAALSTGLFSADKSKETIRAGLSEARGTLEMRGSVIAKK---GSTNVDEIILRVSNAAGGE---------------------------------------------------------------------------------------------------------------------------------------------------------------------------------------------------------
>MGYP000704645927	105	0.316	2.764E-20	13	109	302	19	116	178
-------------MRNERGVTGLETAIILIAFVVVASVFAFTVLSTGVLASERAKESIFAGLQQTKSTLRPSGSVIAfKGFVGSTAAIFKFSLIVEAIDDADPIDLTPPYT------------------------------------------------------------------------------------------------------------------------------------------------------------------------------------------------
>SaaInlStandDraft_3_1057020.scaffolds.fasta_scaffold422817_1	105	0.288	2.764E-20	9	112	302	0	103	195
---------MNSLQSNDKGFTGLEAAIVLIAFVVVAAVFSYVVLGAGFFTTQKAQETVHTGVSQATSAVELSGPVMVKAHDSDANTVSNISFYLQLGAGGSAVDVTKIGYTVS---------------------------------------------------------------------------------------------------------------------------------------------------------------------------------------------
>KBSMisStaDraftv2_1062788.scaffolds.fasta_scaffold12962981_1	105	0.304	2.764E-20	9	111	302	1	105	201
---------RLKMFKDERAFTGLEAAIVLIAFVVVAAVFSYIMLGAGFFTTQKSKQVVHTGVGQASTSLELDGQYIYIvpKTTGSSGNVSKIYFFVTLTAGGNPVDLNQTLVSI----------------------------------------------------------------------------------------------------------------------------------------------------------------------------------------------
>7461|Ga0209636_10123637_3|-1330|00	105	0.313	2.764E-20	1	115	302	15	125	206
-KGVRMFRALRNIHRGQRGMTGLETAIILIAFVTVASVLAYSVLSAGIFSAERGKETVYGGLKQAESTMEVAGSVLGL--SPNETKLEQVQFNIGLTIPNASVD--TGAVVVNYWD------------------------------------------------------------------------------------------------------------------------------------------------------------------------------------------
>MGYP001286412043	105	0.252	2.764E-20	11	116	302	1	105	211
-----------KLLKNANAFTGLEAAIVLIAFVVVAAVFSYVVLGAGFFTTQKSQEVVHTGVSQASSSMEIIGSVFGYGNANDPiDGLAYVVFTIGNTAGGAPIDIT--KMIITYTSE-----------------------------------------------------------------------------------------------------------------------------------------------------------------------------------------
>MGYP000565993776	105	0.389	2.764E-20	11	128	302	6	120	212
-----------SLLRSKRAIVGIEAAIILIAFVVIASALAYVAINMGFFASQKSKDTISRGISEATSALELDGVVIAK---TSGGKVKYIAFPVKLSVGRSEVDLGQNATVVSVYAPDDSFALLDIYQG-----------------------------------------------------------------------------------------------------------------------------------------------------------------------------
>SoimicmetaTmtHPB_FD_contig_41_3973200_length_515_multi_1_in_0_out_0_2	105	0.361	2.764E-20	16	142	302	6	134	261
----------------RRGIVGIESAIVLIAFVIVAAALAFVVLNMGFFTSQQSKLVMQRGLGEASSALELDGTFVAAVDTTAQNIVYAWA-PVKLSSGQHKVDLTPTKTVVSYWSPDKGLTITNAYLiaiLTPITDTSKIPEIVN---------------------------------------------------------------------------------------------------------------------------------------------------------------
>MGYP001492765672	104	0.285	3.743E-20	6	109	302	0	104	174
------MYKKVSGESSQRGIIRLEAAIILITFVVAASVFAFTVLSTGIFTSERAKETIFAGVEETKGAIETRGAVVAyKADRGGTNTICKVSLIVSNAVSGEPIDLTPLYT------------------------------------------------------------------------------------------------------------------------------------------------------------------------------------------------
>MGYP000899690077	104	0.291	3.743E-20	9	104	302	0	93	199
[truncated: 227,094 more chars]
