# Supplementary material for: Towards a molecular picture of the archaeal cell surface
Source: Nat Commun. 2024 Nov 29;15:10401. doi: 10.1038/s41467-024-53986-9 (PMC11607397; doi:10.1038/s41467-024-53986-9)
Supplement: Supplementary file 5 — Supplementary Dataset 1 [file 41467_2024_53986_MOESM5_ESM.zip › Archaellum_Homologues_2024/MsedA_1348_Metallosphaera/MsedA_1348_Metallosphaera_ad736_unrelaxed_rank_001_alphafold2_ptm_model_4_seed_000.pdb]

MODEL     1                                                                     
ATOM      1  N   MET A   1      78.438  -7.156 -82.938  1.00 56.94           N  
ATOM      2  CA  MET A   1      77.188  -7.855 -82.625  1.00 56.94           C  
ATOM      3  C   MET A   1      77.125  -8.305 -81.188  1.00 56.94           C  
ATOM      4  CB  MET A   1      77.000  -9.062 -83.562  1.00 56.94           C  
ATOM      5  O   MET A   1      76.125  -8.656 -80.625  1.00 56.94           O  
ATOM      6  CG  MET A   1      75.750  -9.008 -84.375  1.00 56.94           C  
ATOM      7  SD  MET A   1      76.000  -9.703 -86.062  1.00 56.94           S  
ATOM      8  CE  MET A   1      74.312  -9.516 -86.750  1.00 56.94           C  
ATOM      9  N   GLY A   2      78.250  -8.000 -80.312  1.00 56.84           N  
ATOM     10  CA  GLY A   2      78.562  -8.320 -78.938  1.00 56.84           C  
ATOM     11  C   GLY A   2      78.188  -7.184 -78.000  1.00 56.84           C  
ATOM     12  O   GLY A   2      77.875  -7.418 -76.812  1.00 56.84           O  
ATOM     13  N   LYS A   3      78.125  -6.000 -78.500  1.00 58.44           N  
ATOM     14  CA  LYS A   3      77.875  -4.785 -77.750  1.00 58.44           C  
ATOM     15  C   LYS A   3      76.438  -4.547 -77.500  1.00 58.44           C  
ATOM     16  CB  LYS A   3      78.500  -3.576 -78.438  1.00 58.44           C  
ATOM     17  O   LYS A   3      76.000  -4.074 -76.438  1.00 58.44           O  
ATOM     18  CG  LYS A   3      79.938  -3.207 -77.938  1.00 58.44           C  
ATOM     19  CD  LYS A   3      80.438  -1.971 -78.625  1.00 58.44           C  
ATOM     20  CE  LYS A   3      81.812  -1.556 -78.062  1.00 58.44           C  
ATOM     21  NZ  LYS A   3      82.375  -0.361 -78.750  1.00 58.44           N  
ATOM     22  N   ILE A   4      75.562  -5.160 -78.375  1.00 64.06           N  
ATOM     23  CA  ILE A   4      74.125  -5.059 -78.250  1.00 64.06           C  
ATOM     24  C   ILE A   4      73.625  -6.145 -77.312  1.00 64.06           C  
ATOM     25  CB  ILE A   4      73.438  -5.172 -79.625  1.00 64.06           C  
ATOM     26  O   ILE A   4      72.688  -5.910 -76.500  1.00 64.06           O  
ATOM     27  CG1 ILE A   4      73.812  -4.008 -80.562  1.00 64.06           C  
ATOM     28  CG2 ILE A   4      71.875  -5.215 -79.438  1.00 64.06           C  
ATOM     29  CD1 ILE A   4      73.375  -4.141 -82.000  1.00 64.06           C  
ATOM     30  N   ARG A   5      74.312  -7.227 -77.125  1.00 61.84           N  
ATOM     31  CA  ARG A   5      73.938  -8.320 -76.188  1.00 61.84           C  
ATOM     32  C   ARG A   5      74.250  -7.953 -74.750  1.00 61.84           C  
ATOM     33  CB  ARG A   5      74.688  -9.594 -76.562  1.00 61.84           C  
ATOM     34  O   ARG A   5      73.438  -8.297 -73.875  1.00 61.84           O  
ATOM     35  CG  ARG A   5      73.938 -10.500 -77.562  1.00 61.84           C  
ATOM     36  CD  ARG A   5      74.688 -11.812 -77.750  1.00 61.84           C  
ATOM     37  NE  ARG A   5      73.750 -12.922 -78.000  1.00 61.84           N  
ATOM     38  NH1 ARG A   5      75.375 -14.344 -78.875  1.00 61.84           N  
ATOM     39  NH2 ARG A   5      73.188 -15.039 -78.688  1.00 61.84           N  
ATOM     40  CZ  ARG A   5      74.125 -14.102 -78.500  1.00 61.84           C  
ATOM     41  N   GLY A   6      75.188  -7.125 -74.438  1.00 67.94           N  
ATOM     42  CA  GLY A   6      75.500  -6.664 -73.062  1.00 67.94           C  
ATOM     43  C   GLY A   6      74.500  -5.613 -72.625  1.00 67.94           C  
ATOM     44  O   GLY A   6      74.125  -5.594 -71.438  1.00 67.94           O  
ATOM     45  N   LEU A   7      74.062  -4.879 -73.562  1.00 66.69           N  
ATOM     46  CA  LEU A   7      73.125  -3.824 -73.250  1.00 66.69           C  
ATOM     47  C   LEU A   7      71.688  -4.410 -73.000  1.00 66.69           C  
ATOM     48  CB  LEU A   7      73.000  -2.820 -74.438  1.00 66.69           C  
ATOM     49  O   LEU A   7      71.000  -3.932 -72.125  1.00 66.69           O  
ATOM     50  CG  LEU A   7      74.000  -1.672 -74.375  1.00 66.69           C  
ATOM     51  CD1 LEU A   7      74.000  -0.941 -75.750  1.00 66.69           C  
ATOM     52  CD2 LEU A   7      73.688  -0.708 -73.250  1.00 66.69           C  
ATOM     53  N   VAL A   8      71.375  -5.496 -73.688  1.00 73.25           N  
ATOM     54  CA  VAL A   8      70.062  -6.184 -73.438  1.00 73.25           C  
ATOM     55  C   VAL A   8      70.125  -6.922 -72.125  1.00 73.25           C  
ATOM     56  CB  VAL A   8      69.750  -7.172 -74.562  1.00 73.25           C  
ATOM     57  O   VAL A   8      69.125  -6.910 -71.375  1.00 73.25           O  
ATOM     58  CG1 VAL A   8      68.562  -8.031 -74.250  1.00 73.25           C  
ATOM     59  CG2 VAL A   8      69.562  -6.414 -75.875  1.00 73.25           C  
ATOM     60  N   GLN A   9      71.250  -7.418 -71.688  1.00 69.50           N  
ATOM     61  CA  GLN A   9      71.438  -8.133 -70.438  1.00 69.50           C  
ATOM     62  C   GLN A   9      71.375  -7.172 -69.250  1.00 69.50           C  
ATOM     63  CB  GLN A   9      72.750  -8.898 -70.438  1.00 69.50           C  
ATOM     64  O   GLN A   9      70.812  -7.488 -68.188  1.00 69.50           O  
ATOM     65  CG  GLN A   9      72.625 -10.328 -70.938  1.00 69.50           C  
ATOM     66  CD  GLN A   9      73.938 -11.031 -71.062  1.00 69.50           C  
ATOM     67  NE2 GLN A   9      73.938 -12.297 -71.438  1.00 69.50           N  
ATOM     68  OE1 GLN A   9      75.000 -10.445 -70.750  1.00 69.50           O  
ATOM     69  N   LYS A  10      71.938  -6.031 -69.500  1.00 66.81           N  
ATOM     70  CA  LYS A  10      71.938  -5.008 -68.438  1.00 66.81           C  
ATOM     71  C   LYS A  10      70.500  -4.426 -68.250  1.00 66.81           C  
ATOM     72  CB  LYS A  10      72.938  -3.895 -68.750  1.00 66.81           C  
ATOM     73  O   LYS A  10      70.125  -4.172 -67.125  1.00 66.81           O  
ATOM     74  CG  LYS A  10      74.312  -4.117 -68.250  1.00 66.81           C  
ATOM     75  CD  LYS A  10      75.188  -2.910 -68.500  1.00 66.81           C  
ATOM     76  CE  LYS A  10      76.625  -3.188 -68.062  1.00 66.81           C  
ATOM     77  NZ  LYS A  10      77.500  -1.991 -68.250  1.00 66.81           N  
ATOM     78  N   TYR A  11      69.812  -4.238 -69.312  1.00 73.19           N  
ATOM     79  CA  TYR A  11      68.438  -3.777 -69.250  1.00 73.19           C  
ATOM     80  C   TYR A  11      67.562  -4.809 -68.562  1.00 73.19           C  
ATOM     81  CB  TYR A  11      67.938  -3.486 -70.688  1.00 73.19           C  
ATOM     82  O   TYR A  11      66.750  -4.453 -67.750  1.00 73.19           O  
ATOM     83  CG  TYR A  11      66.438  -3.096 -70.688  1.00 73.19           C  
ATOM     84  CD1 TYR A  11      65.500  -4.020 -71.000  1.00 73.19           C  
ATOM     85  CD2 TYR A  11      66.062  -1.801 -70.375  1.00 73.19           C  
ATOM     86  CE1 TYR A  11      64.125  -3.666 -71.062  1.00 73.19           C  
ATOM     87  CE2 TYR A  11      64.750  -1.434 -70.375  1.00 73.19           C  
ATOM     88  OH  TYR A  11      62.438  -2.014 -70.750  1.00 73.19           O  
ATOM     89  CZ  TYR A  11      63.781  -2.371 -70.750  1.00 73.19           C  
ATOM     90  N   ASN A  12      67.750  -6.094 -68.875  1.00 67.88           N  
ATOM     91  CA  ASN A  12      66.938  -7.148 -68.250  1.00 67.88           C  
ATOM     92  C   ASN A  12      67.250  -7.254 -66.750  1.00 67.88           C  
ATOM     93  CB  ASN A  12      67.188  -8.492 -68.938  1.00 67.88           C  
ATOM     94  O   ASN A  12      66.375  -7.504 -65.938  1.00 67.88           O  
ATOM     95  CG  ASN A  12      66.438  -8.641 -70.250  1.00 67.88           C  
ATOM     96  ND2 ASN A  12      66.812  -9.609 -71.062  1.00 67.88           N  
ATOM     97  OD1 ASN A  12      65.500  -7.887 -70.500  1.00 67.88           O  
ATOM     98  N   LYS A  13      68.438  -6.988 -66.312  1.00 69.69           N  
ATOM     99  CA  LYS A  13      68.812  -6.988 -64.938  1.00 69.69           C  
ATOM    100  C   LYS A  13      68.188  -5.809 -64.188  1.00 69.69           C  
ATOM    101  CB  LYS A  13      70.375  -6.941 -64.812  1.00 69.69           C  
ATOM    102  O   LYS A  13      67.750  -5.957 -63.031  1.00 69.69           O  
ATOM    103  CG  LYS A  13      70.875  -7.199 -63.375  1.00 69.69           C  
ATOM    104  CD  LYS A  13      72.375  -7.215 -63.312  1.00 69.69           C  
ATOM    105  CE  LYS A  13      72.875  -7.383 -61.875  1.00 69.69           C  
ATOM    106  NZ  LYS A  13      74.375  -7.355 -61.812  1.00 69.69           N  
ATOM    107  N   LEU A  14      68.188  -4.688 -64.875  1.00 68.88           N  
ATOM    108  CA  LEU A  14      67.625  -3.512 -64.250  1.00 68.88           C  
ATOM    109  C   LEU A  14      66.125  -3.682 -64.125  1.00 68.88           C  
ATOM    110  CB  LEU A  14      67.938  -2.258 -65.062  1.00 68.88           C  
ATOM    111  O   LEU A  14      65.500  -3.254 -63.125  1.00 68.88           O  
ATOM    112  CG  LEU A  14      69.375  -1.731 -64.938  1.00 68.88           C  
ATOM    113  CD1 LEU A  14      69.625  -0.671 -66.000  1.00 68.88           C  
ATOM    114  CD2 LEU A  14      69.625  -1.171 -63.562  1.00 68.88           C  
ATOM    115  N   VAL A  15      65.562  -4.312 -65.125  1.00 70.44           N  
ATOM    116  CA  VAL A  15      64.125  -4.559 -65.125  1.00 70.44           C  
ATOM    117  C   VAL A  15      63.750  -5.629 -64.125  1.00 70.44           C  
ATOM    118  CB  VAL A  15      63.625  -4.988 -66.562  1.00 70.44           C  
ATOM    119  O   VAL A  15      62.719  -5.531 -63.438  1.00 70.44           O  
ATOM    120  CG1 VAL A  15      62.125  -5.391 -66.500  1.00 70.44           C  
ATOM    121  CG2 VAL A  15      63.844  -3.867 -67.562  1.00 70.44           C  
ATOM    122  N   ARG A  16      64.625  -6.656 -63.906  1.00 69.81           N  
ATOM    123  CA  ARG A  16      64.438  -7.719 -62.938  1.00 69.81           C  
ATOM    124  C   ARG A  16      64.500  -7.180 -61.531  1.00 69.81           C  
ATOM    125  CB  ARG A  16      65.438  -8.852 -63.156  1.00 69.81           C  
ATOM    126  O   ARG A  16      63.750  -7.605 -60.625  1.00 69.81           O  
ATOM    127  CG  ARG A  16      65.000  -9.859 -64.188  1.00 69.81           C  
ATOM    128  CD  ARG A  16      65.938 -11.062 -64.250  1.00 69.81           C  
ATOM    129  NE  ARG A  16      65.562 -12.047 -65.250  1.00 69.81           N  
ATOM    130  NH1 ARG A  16      67.312 -13.477 -64.875  1.00 69.81           N  
ATOM    131  NH2 ARG A  16      65.688 -14.000 -66.438  1.00 69.81           N  
ATOM    132  CZ  ARG A  16      66.188 -13.172 -65.500  1.00 69.81           C  
ATOM    133  N   ARG A  17      65.438  -6.211 -61.281  1.00 71.56           N  
ATOM    134  CA  ARG A  17      65.625  -5.609 -59.969  1.00 71.56           C  
ATOM    135  C   ARG A  17      64.375  -4.746 -59.594  1.00 71.56           C  
ATOM    136  CB  ARG A  17      66.875  -4.773 -59.875  1.00 71.56           C  
ATOM    137  O   ARG A  17      64.000  -4.668 -58.438  1.00 71.56           O  
ATOM    138  CG  ARG A  17      68.125  -5.602 -59.812  1.00 71.56           C  
ATOM    139  CD  ARG A  17      69.375  -4.738 -59.562  1.00 71.56           C  
ATOM    140  NE  ARG A  17      70.562  -5.547 -59.406  1.00 71.56           N  
ATOM    141  NH1 ARG A  17      71.875  -3.854 -58.500  1.00 71.56           N  
ATOM    142  NH2 ARG A  17      72.750  -5.926 -58.844  1.00 71.56           N  
ATOM    143  CZ  ARG A  17      71.750  -5.105 -58.906  1.00 71.56           C  
ATOM    144  N   ARG A  18      63.781  -4.109 -60.656  1.00 69.00           N  
ATOM    145  CA  ARG A  18      62.594  -3.291 -60.438  1.00 69.00           C  
ATOM    146  C   ARG A  18      61.406  -4.160 -60.062  1.00 69.00           C  
ATOM    147  CB  ARG A  18      62.281  -2.461 -61.688  1.00 69.00           C  
ATOM    148  O   ARG A  18      60.594  -3.773 -59.188  1.00 69.00           O  
ATOM    149  CG  ARG A  18      63.219  -1.287 -61.906  1.00 69.00           C  
ATOM    150  CD  ARG A  18      62.781  -0.430 -63.062  1.00 69.00           C  
ATOM    151  NE  ARG A  18      63.812   0.533 -63.469  1.00 69.00           N  
ATOM    152  NH1 ARG A  18      62.875   1.050 -65.500  1.00 69.00           N  
ATOM    153  NH2 ARG A  18      64.812   2.064 -64.812  1.00 69.00           N  
ATOM    154  CZ  ARG A  18      63.812   1.214 -64.625  1.00 69.00           C  
ATOM    155  N   GLY A  19      61.219  -5.414 -60.625  1.00 70.88           N  
ATOM    156  CA  GLY A  19      60.156  -6.324 -60.281  1.00 70.88           C  
ATOM    157  C   GLY A  19      60.250  -6.902 -58.906  1.00 70.88           C  
ATOM    158  O   GLY A  19      59.250  -7.031 -58.188  1.00 70.88           O  
ATOM    159  N   LEU A  20      61.562  -7.219 -58.500  1.00 74.38           N  
ATOM    160  CA  LEU A  20      61.812  -7.777 -57.188  1.00 74.38           C  
ATOM    161  C   LEU A  20      61.562  -6.734 -56.094  1.00 74.38           C  
ATOM    162  CB  LEU A  20      63.250  -8.297 -57.094  1.00 74.38           C  
ATOM    163  O   LEU A  20      61.062  -7.062 -55.031  1.00 74.38           O  
ATOM    164  CG  LEU A  20      63.531  -9.641 -57.750  1.00 74.38           C  
ATOM    165  CD1 LEU A  20      65.000  -9.766 -58.125  1.00 74.38           C  
ATOM    166  CD2 LEU A  20      63.125 -10.789 -56.844  1.00 74.38           C  
ATOM    167  N   ALA A  21      61.906  -5.438 -56.375  1.00 78.81           N  
ATOM    168  CA  ALA A  21      61.656  -4.363 -55.438  1.00 78.81           C  
ATOM    169  C   ALA A  21      60.156  -4.133 -55.281  1.00 78.81           C  
ATOM    170  CB  ALA A  21      62.344  -3.076 -55.875  1.00 78.81           C  
ATOM    171  O   ALA A  21      59.656  -3.844 -54.156  1.00 78.81           O  
ATOM    172  N   GLY A  22      59.344  -4.344 -56.312  1.00 83.69           N  
ATOM    173  CA  GLY A  22      57.906  -4.195 -56.281  1.00 83.69           C  
ATOM    174  C   GLY A  22      57.219  -5.266 -55.469  1.00 83.69           C  
ATOM    175  O   GLY A  22      56.312  -4.969 -54.688  1.00 83.69           O  
ATOM    176  N   LEU A  23      57.750  -6.434 -55.750  1.00 86.06           N  
ATOM    177  CA  LEU A  23      57.156  -7.555 -55.000  1.00 86.06           C  
ATOM    178  C   LEU A  23      57.375  -7.395 -53.500  1.00 86.06           C  
ATOM    179  CB  LEU A  23      57.781  -8.875 -55.500  1.00 86.06           C  
ATOM    180  O   LEU A  23      56.469  -7.656 -52.719  1.00 86.06           O  
ATOM    181  CG  LEU A  23      57.250 -10.148 -54.812  1.00 86.06           C  
ATOM    182  CD1 LEU A  23      57.250 -11.312 -55.781  1.00 86.06           C  
ATOM    183  CD2 LEU A  23      58.062 -10.469 -53.562  1.00 86.06           C  
ATOM    184  N   ASP A  24      58.531  -6.863 -53.000  1.00 87.25           N  
ATOM    185  CA  ASP A  24      58.844  -6.633 -51.594  1.00 87.25           C  
ATOM    186  C   ASP A  24      57.875  -5.598 -51.000  1.00 87.25           C  
ATOM    187  CB  ASP A  24      60.281  -6.184 -51.438  1.00 87.25           C  
ATOM    188  O   ASP A  24      57.375  -5.781 -49.875  1.00 87.25           O  
ATOM    189  CG  ASP A  24      61.250  -7.344 -51.281  1.00 87.25           C  
ATOM    190  OD1 ASP A  24      60.812  -8.516 -51.312  1.00 87.25           O  
ATOM    191  OD2 ASP A  24      62.469  -7.086 -51.094  1.00 87.25           O  
ATOM    192  N   THR A  25      57.562  -4.531 -51.781  1.00 90.62           N  
ATOM    193  CA  THR A  25      56.656  -3.500 -51.312  1.00 90.62           C  
ATOM    194  C   THR A  25      55.219  -4.023 -51.250  1.00 90.62           C  
ATOM    195  CB  THR A  25      56.719  -2.242 -52.188  1.00 90.62           C  
ATOM    196  O   THR A  25      54.438  -3.654 -50.375  1.00 90.62           O  
ATOM    197  CG2 THR A  25      58.094  -1.599 -52.156  1.00 90.62           C  
ATOM    198  OG1 THR A  25      56.406  -2.604 -53.531  1.00 90.62           O  
ATOM    199  N   ALA A  26      54.812  -4.906 -52.250  1.00 92.19           N  
ATOM    200  CA  ALA A  26      53.469  -5.461 -52.281  1.00 92.19           C  
ATOM    201  C   ALA A  26      53.188  -6.277 -51.000  1.00 92.19           C  
ATOM    202  CB  ALA A  26      53.250  -6.320 -53.500  1.00 92.19           C  
ATOM    203  O   ALA A  26      52.094  -6.160 -50.406  1.00 92.19           O  
ATOM    204  N   ILE A  27      54.156  -7.125 -50.562  1.00 91.81           N  
ATOM    205  CA  ILE A  27      53.969  -7.961 -49.406  1.00 91.81           C  
ATOM    206  C   ILE A  27      53.875  -7.086 -48.156  1.00 91.81           C  
ATOM    207  CB  ILE A  27      55.094  -9.000 -49.250  1.00 91.81           C  
ATOM    208  O   ILE A  27      53.031  -7.324 -47.281  1.00 91.81           O  
ATOM    209  CG1 ILE A  27      55.031 -10.039 -50.375  1.00 91.81           C  
ATOM    210  CG2 ILE A  27      55.031  -9.672 -47.875  1.00 91.81           C  
ATOM    211  CD1 ILE A  27      56.219 -10.984 -50.406  1.00 91.81           C  
ATOM    212  N   ILE A  28      54.719  -6.113 -48.031  1.00 92.81           N  
ATOM    213  CA  ILE A  28      54.656  -5.168 -46.938  1.00 92.81           C  
ATOM    214  C   ILE A  28      53.312  -4.453 -46.906  1.00 92.81           C  
ATOM    215  CB  ILE A  28      55.812  -4.141 -47.000  1.00 92.81           C  
ATOM    216  O   ILE A  28      52.719  -4.258 -45.844  1.00 92.81           O  
ATOM    217  CG1 ILE A  28      57.156  -4.840 -46.875  1.00 92.81           C  
ATOM    218  CG2 ILE A  28      55.656  -3.051 -45.938  1.00 92.81           C  
ATOM    219  CD1 ILE A  28      58.375  -3.943 -47.156  1.00 92.81           C  
ATOM    220  N   LEU A  29      52.812  -4.070 -48.062  1.00 94.94           N  
ATOM    221  CA  LEU A  29      51.500  -3.430 -48.156  1.00 94.94           C  
ATOM    222  C   LEU A  29      50.406  -4.359 -47.656  1.00 94.94           C  
ATOM    223  CB  LEU A  29      51.219  -3.018 -49.625  1.00 94.94           C  
ATOM    224  O   LEU A  29      49.500  -3.930 -46.938  1.00 94.94           O  
ATOM    225  CG  LEU A  29      49.875  -2.354 -49.875  1.00 94.94           C  
ATOM    226  CD1 LEU A  29      49.781  -1.007 -49.188  1.00 94.94           C  
ATOM    227  CD2 LEU A  29      49.656  -2.189 -51.375  1.00 94.94           C  
ATOM    228  N   ILE A  30      50.469  -5.727 -48.031  1.00 94.94           N  
ATOM    229  CA  ILE A  30      49.438  -6.684 -47.594  1.00 94.94           C  
ATOM    230  C   ILE A  30      49.500  -6.824 -46.094  1.00 94.94           C  
ATOM    231  CB  ILE A  30      49.656  -8.062 -48.281  1.00 94.94           C  
ATOM    232  O   ILE A  30      48.438  -6.863 -45.438  1.00 94.94           O  
ATOM    233  CG1 ILE A  30      49.438  -7.961 -49.781  1.00 94.94           C  
ATOM    234  CG2 ILE A  30      48.750  -9.109 -47.656  1.00 94.94           C  
ATOM    235  CD1 ILE A  30      49.781  -9.227 -50.562  1.00 94.94           C  
ATOM    236  N   ALA A  31      50.781  -7.027 -45.469  1.00 95.06           N  
ATOM    237  CA  ALA A  31      50.875  -7.102 -44.031  1.00 95.06           C  
ATOM    238  C   ALA A  31      50.281  -5.859 -43.344  1.00 95.06           C  
ATOM    239  CB  ALA A  31      52.344  -7.270 -43.594  1.00 95.06           C  
ATOM    240  O   ALA A  31      49.625  -5.961 -42.312  1.00 95.06           O  
ATOM    241  N   PHE A  32      50.531  -4.719 -43.906  1.00 95.19           N  
ATOM    242  CA  PHE A  32      50.000  -3.467 -43.375  1.00 95.19           C  
ATOM    243  C   PHE A  32      48.469  -3.447 -43.438  1.00 95.19           C  
ATOM    244  CB  PHE A  32      50.562  -2.271 -44.125  1.00 95.19           C  
ATOM    245  O   PHE A  32      47.812  -3.047 -42.500  1.00 95.19           O  
ATOM    246  CG  PHE A  32      50.094  -0.938 -43.625  1.00 95.19           C  
ATOM    247  CD1 PHE A  32      49.219  -0.165 -44.344  1.00 95.19           C  
ATOM    248  CD2 PHE A  32      50.562  -0.457 -42.406  1.00 95.19           C  
ATOM    249  CE1 PHE A  32      48.781   1.070 -43.844  1.00 95.19           C  
ATOM    250  CE2 PHE A  32      50.156   0.776 -41.906  1.00 95.19           C  
ATOM    251  CZ  PHE A  32      49.250   1.539 -42.625  1.00 95.19           C  
ATOM    252  N   ILE A  33      47.906  -3.865 -44.562  1.00 96.81           N  
ATOM    253  CA  ILE A  33      46.469  -3.875 -44.781  1.00 96.81           C  
ATOM    254  C   ILE A  33      45.812  -4.879 -43.844  1.00 96.81           C  
ATOM    255  CB  ILE A  33      46.125  -4.215 -46.250  1.00 96.81           C  
ATOM    256  O   ILE A  33      44.750  -4.605 -43.281  1.00 96.81           O  
ATOM    257  CG1 ILE A  33      46.500  -3.049 -47.156  1.00 96.81           C  
ATOM    258  CG2 ILE A  33      44.625  -4.562 -46.375  1.00 96.81           C  
ATOM    259  CD1 ILE A  33      46.438  -3.391 -48.656  1.00 96.81           C  
ATOM    260  N   ILE A  34      46.500  -6.055 -43.594  1.00 96.94           N  
ATOM    261  CA  ILE A  34      45.969  -7.082 -42.719  1.00 96.94           C  
ATOM    262  C   ILE A  34      45.938  -6.566 -41.281  1.00 96.94           C  
ATOM    263  CB  ILE A  34      46.781  -8.391 -42.781  1.00 96.94           C  
ATOM    264  O   ILE A  34      44.938  -6.723 -40.562  1.00 96.94           O  
ATOM    265  CG1 ILE A  34      46.656  -9.023 -44.188  1.00 96.94           C  
ATOM    266  CG2 ILE A  34      46.344  -9.367 -41.688  1.00 96.94           C  
ATOM    267  CD1 ILE A  34      47.562 -10.234 -44.406  1.00 96.94           C  
ATOM    268  N   THR A  35      47.094  -5.891 -40.875  1.00 96.12           N  
ATOM    269  CA  THR A  35      47.156  -5.328 -39.531  1.00 96.12           C  
ATOM    270  C   THR A  35      46.094  -4.254 -39.344  1.00 96.12           C  
ATOM    271  CB  THR A  35      48.531  -4.730 -39.219  1.00 96.12           C  
ATOM    272  O   THR A  35      45.438  -4.195 -38.312  1.00 96.12           O  
ATOM    273  CG2 THR A  35      48.656  -4.262 -37.781  1.00 96.12           C  
ATOM    274  OG1 THR A  35      49.562  -5.727 -39.469  1.00 96.12           O  
ATOM    275  N   ALA A  36      45.938  -3.311 -40.375  1.00 96.81           N  
ATOM    276  CA  ALA A  36      44.906  -2.285 -40.344  1.00 96.81           C  
ATOM    277  C   ALA A  36      43.500  -2.912 -40.219  1.00 96.81           C  
ATOM    278  CB  ALA A  36      44.969  -1.405 -41.594  1.00 96.81           C  
ATOM    279  O   ALA A  36      42.656  -2.430 -39.469  1.00 96.81           O  
ATOM    280  N   SER A  37      43.250  -4.066 -40.938  1.00 95.94           N  
ATOM    281  CA  SER A  37      41.969  -4.762 -40.906  1.00 95.94           C  
ATOM    282  C   SER A  37      41.656  -5.320 -39.531  1.00 95.94           C  
ATOM    283  CB  SER A  37      41.938  -5.895 -41.938  1.00 95.94           C  
ATOM    284  O   SER A  37      40.531  -5.176 -39.031  1.00 95.94           O  
ATOM    285  OG  SER A  37      42.031  -5.379 -43.250  1.00 95.94           O  
ATOM    286  N   VAL A  38      42.688  -5.980 -38.875  1.00 96.75           N  
ATOM    287  CA  VAL A  38      42.500  -6.559 -37.531  1.00 96.75           C  
ATOM    288  C   VAL A  38      42.250  -5.449 -36.531  1.00 96.75           C  
ATOM    289  CB  VAL A  38      43.750  -7.391 -37.125  1.00 96.75           C  
ATOM    290  O   VAL A  38      41.344  -5.574 -35.688  1.00 96.75           O  
ATOM    291  CG1 VAL A  38      43.625  -7.820 -35.656  1.00 96.75           C  
ATOM    292  CG2 VAL A  38      43.906  -8.609 -38.031  1.00 96.75           C  
ATOM    293  N   LEU A  39      43.094  -4.344 -36.688  1.00 96.31           N  
ATOM    294  CA  LEU A  39      42.875  -3.203 -35.812  1.00 96.31           C  
ATOM    295  C   LEU A  39      41.469  -2.637 -35.969  1.00 96.31           C  
ATOM    296  CB  LEU A  39      43.906  -2.111 -36.062  1.00 96.31           C  
ATOM    297  O   LEU A  39      40.812  -2.291 -35.000  1.00 96.31           O  
ATOM    298  CG  LEU A  39      43.875  -0.890 -35.156  1.00 96.31           C  
ATOM    299  CD1 LEU A  39      44.156  -1.299 -33.719  1.00 96.31           C  
ATOM    300  CD2 LEU A  39      44.875   0.169 -35.625  1.00 96.31           C  
ATOM    301  N   ALA A  40      40.969  -2.543 -37.219  1.00 96.81           N  
ATOM    302  CA  ALA A  40      39.625  -2.057 -37.500  1.00 96.81           C  
ATOM    303  C   ALA A  40      38.562  -2.977 -36.875  1.00 96.81           C  
ATOM    304  CB  ALA A  40      39.406  -1.935 -39.000  1.00 96.81           C  
ATOM    305  O   ALA A  40      37.562  -2.506 -36.344  1.00 96.81           O  
ATOM    306  N   PHE A  41      38.875  -4.230 -37.031  1.00 95.56           N  
ATOM    307  CA  PHE A  41      37.906  -5.191 -36.469  1.00 95.56           C  
ATOM    308  C   PHE A  41      37.781  -5.031 -34.969  1.00 95.56           C  
ATOM    309  CB  PHE A  41      38.344  -6.621 -36.812  1.00 95.56           C  
ATOM    310  O   PHE A  41      36.688  -5.012 -34.406  1.00 95.56           O  
ATOM    311  CG  PHE A  41      37.406  -7.676 -36.281  1.00 95.56           C  
ATOM    312  CD1 PHE A  41      37.750  -8.359 -35.094  1.00 95.56           C  
ATOM    313  CD2 PHE A  41      36.219  -7.980 -36.906  1.00 95.56           C  
ATOM    314  CE1 PHE A  41      36.875  -9.336 -34.594  1.00 95.56           C  
ATOM    315  CE2 PHE A  41      35.375  -8.953 -36.406  1.00 95.56           C  
ATOM    316  CZ  PHE A  41      35.688  -9.633 -35.250  1.00 95.56           C  
ATOM    317  N   VAL A  42      38.844  -4.895 -34.281  1.00 96.25           N  
ATOM    318  CA  VAL A  42      38.875  -4.727 -32.812  1.00 96.25           C  
ATOM    319  C   VAL A  42      38.188  -3.416 -32.438  1.00 96.25           C  
ATOM    320  CB  VAL A  42      40.312  -4.758 -32.281  1.00 96.25           C  
ATOM    321  O   VAL A  42      37.375  -3.379 -31.516  1.00 96.25           O  
ATOM    322  CG1 VAL A  42      40.344  -4.426 -30.797  1.00 96.25           C  
ATOM    323  CG2 VAL A  42      40.969  -6.125 -32.531  1.00 96.25           C  
ATOM    324  N   ALA A  43      38.594  -2.332 -33.188  1.00 96.38           N  
ATOM    325  CA  ALA A  43      38.000  -1.017 -32.906  1.00 96.38           C  
ATOM    326  C   ALA A  43      36.500  -1.032 -33.094  1.00 96.38           C  
ATOM    327  CB  ALA A  43      38.656   0.037 -33.812  1.00 96.38           C  
ATOM    328  O   ALA A  43      35.750  -0.490 -32.281  1.00 96.38           O  
ATOM    329  N   ILE A  44      36.062  -1.621 -34.125  1.00 96.94           N  
ATOM    330  CA  ILE A  44      34.625  -1.694 -34.406  1.00 96.94           C  
ATOM    331  C   ILE A  44      33.906  -2.492 -33.312  1.00 96.94           C  
ATOM    332  CB  ILE A  44      34.344  -2.328 -35.812  1.00 96.94           C  
ATOM    333  O   ILE A  44      32.875  -2.080 -32.812  1.00 96.94           O  
ATOM    334  CG1 ILE A  44      34.844  -1.403 -36.906  1.00 96.94           C  
ATOM    335  CG2 ILE A  44      32.875  -2.645 -35.969  1.00 96.94           C  
ATOM    336  CD1 ILE A  44      34.812  -2.033 -38.312  1.00 96.94           C  
ATOM    337  N   ASN A  45      34.531  -3.707 -32.969  1.00 95.19           N  
ATOM    338  CA  ASN A  45      33.906  -4.527 -31.938  1.00 95.19           C  
ATOM    339  C   ASN A  45      33.844  -3.785 -30.609  1.00 95.19           C  
ATOM    340  CB  ASN A  45      34.688  -5.844 -31.766  1.00 95.19           C  
ATOM    341  O   ASN A  45      32.844  -3.854 -29.906  1.00 95.19           O  
ATOM    342  CG  ASN A  45      34.375  -6.844 -32.875  1.00 95.19           C  
ATOM    343  ND2 ASN A  45      35.312  -7.727 -33.156  1.00 95.19           N  
ATOM    344  OD1 ASN A  45      33.281  -6.824 -33.438  1.00 95.19           O  
ATOM    345  N   MET A  46      34.938  -3.115 -30.312  1.00 94.94           N  
ATOM    346  CA  MET A  46      34.969  -2.312 -29.094  1.00 94.94           C  
ATOM    347  C   MET A  46      33.938  -1.186 -29.156  1.00 94.94           C  
ATOM    348  CB  MET A  46      36.375  -1.736 -28.875  1.00 94.94           C  
ATOM    349  O   MET A  46      33.281  -0.884 -28.156  1.00 94.94           O  
ATOM    350  CG  MET A  46      37.406  -2.768 -28.438  1.00 94.94           C  
ATOM    351  SD  MET A  46      39.031  -2.021 -28.078  1.00 94.94           S  
ATOM    352  CE  MET A  46      40.000  -3.516 -27.688  1.00 94.94           C  
ATOM    353  N   GLY A  47      33.812  -0.597 -30.391  1.00 95.50           N  
ATOM    354  CA  GLY A  47      32.812   0.423 -30.594  1.00 95.50           C  
ATOM    355  C   GLY A  47      31.391  -0.100 -30.406  1.00 95.50           C  
ATOM    356  O   GLY A  47      30.578   0.526 -29.719  1.00 95.50           O  
ATOM    357  N   LEU A  48      31.188  -1.247 -31.000  1.00 95.00           N  
ATOM    358  CA  LEU A  48      29.859  -1.837 -30.875  1.00 95.00           C  
ATOM    359  C   LEU A  48      29.562  -2.195 -29.422  1.00 95.00           C  
ATOM    360  CB  LEU A  48      29.734  -3.084 -31.750  1.00 95.00           C  
ATOM    361  O   LEU A  48      28.438  -1.997 -28.953  1.00 95.00           O  
ATOM    362  CG  LEU A  48      29.672  -2.844 -33.281  1.00 95.00           C  
ATOM    363  CD1 LEU A  48      29.688  -4.172 -34.000  1.00 95.00           C  
ATOM    364  CD2 LEU A  48      28.453  -2.023 -33.625  1.00 95.00           C  
ATOM    365  N   PHE A  49      30.516  -2.766 -28.719  1.00 95.25           N  
ATOM    366  CA  PHE A  49      30.359  -3.100 -27.312  1.00 95.25           C  
ATOM    367  C   PHE A  49      30.031  -1.854 -26.500  1.00 95.25           C  
ATOM    368  CB  PHE A  49      31.625  -3.760 -26.766  1.00 95.25           C  
ATOM    369  O   PHE A  49      29.125  -1.883 -25.641  1.00 95.25           O  
ATOM    370  CG  PHE A  49      31.547  -4.109 -25.297  1.00 95.25           C  
ATOM    371  CD1 PHE A  49      32.125  -3.285 -24.344  1.00 95.25           C  
ATOM    372  CD2 PHE A  49      30.891  -5.258 -24.891  1.00 95.25           C  
ATOM    373  CE1 PHE A  49      32.062  -3.604 -23.000  1.00 95.25           C  
ATOM    374  CE2 PHE A  49      30.828  -5.582 -23.531  1.00 95.25           C  
ATOM    375  CZ  PHE A  49      31.406  -4.758 -22.594  1.00 95.25           C  
ATOM    376  N   VAL A  50      30.734  -0.754 -26.672  1.00 95.31           N  
ATOM    377  CA  VAL A  50      30.500   0.504 -25.969  1.00 95.31           C  
ATOM    378  C   VAL A  50      29.094   1.008 -26.250  1.00 95.31           C  
ATOM    379  CB  VAL A  50      31.547   1.574 -26.391  1.00 95.31           C  
ATOM    380  O   VAL A  50      28.391   1.441 -25.344  1.00 95.31           O  
ATOM    381  CG1 VAL A  50      31.141   2.945 -25.844  1.00 95.31           C  
ATOM    382  CG2 VAL A  50      32.938   1.185 -25.891  1.00 95.31           C  
ATOM    383  N   THR A  51      28.703   0.908 -27.516  1.00 93.56           N  
ATOM    384  CA  THR A  51      27.375   1.362 -27.891  1.00 93.56           C  
ATOM    385  C   THR A  51      26.312   0.492 -27.234  1.00 93.56           C  
ATOM    386  CB  THR A  51      27.172   1.351 -29.406  1.00 93.56           C  
ATOM    387  O   THR A  51      25.266   0.994 -26.797  1.00 93.56           O  
ATOM    388  CG2 THR A  51      28.031   2.418 -30.078  1.00 93.56           C  
ATOM    389  OG1 THR A  51      27.547   0.065 -29.922  1.00 93.56           O  
ATOM    390  N   GLN A  52      26.516  -0.795 -27.219  1.00 94.31           N  
ATOM    391  CA  GLN A  52      25.578  -1.688 -26.547  1.00 94.31           C  
ATOM    392  C   GLN A  52      25.500  -1.381 -25.047  1.00 94.31           C  
ATOM    393  CB  GLN A  52      25.984  -3.148 -26.766  1.00 94.31           C  
ATOM    394  O   GLN A  52      24.422  -1.375 -24.469  1.00 94.31           O  
ATOM    395  CG  GLN A  52      25.688  -3.666 -28.172  1.00 94.31           C  
ATOM    396  CD  GLN A  52      26.172  -5.094 -28.375  1.00 94.31           C  
ATOM    397  NE2 GLN A  52      25.984  -5.605 -29.578  1.00 94.31           N  
ATOM    398  OE1 GLN A  52      26.688  -5.727 -27.453  1.00 94.31           O  
ATOM    399  N   LYS A  53      26.609  -1.184 -24.453  1.00 93.69           N  
ATOM    400  CA  LYS A  53      26.641  -0.820 -23.031  1.00 93.69           C  
ATOM    401  C   LYS A  53      25.953   0.523 -22.812  1.00 93.69           C  
ATOM    402  CB  LYS A  53      28.078  -0.772 -22.516  1.00 93.69           C  
ATOM    403  O   LYS A  53      25.219   0.690 -21.828  1.00 93.69           O  
ATOM    404  CG  LYS A  53      28.188  -0.482 -21.031  1.00 93.69           C  
ATOM    405  CD  LYS A  53      27.609  -1.620 -20.188  1.00 93.69           C  
ATOM    406  CE  LYS A  53      27.812  -1.376 -18.703  1.00 93.69           C  
ATOM    407  NZ  LYS A  53      27.266  -2.500 -17.875  1.00 93.69           N  
ATOM    408  N   ALA A  54      26.234   1.521 -23.609  1.00 91.56           N  
ATOM    409  CA  ALA A  54      25.562   2.816 -23.531  1.00 91.56           C  
ATOM    410  C   ALA A  54      24.047   2.660 -23.609  1.00 91.56           C  
ATOM    411  CB  ALA A  54      26.062   3.746 -24.625  1.00 91.56           C  
ATOM    412  O   ALA A  54      23.312   3.316 -22.875  1.00 91.56           O  
ATOM    413  N   LYS A  55      23.609   1.854 -24.547  1.00 90.31           N  
ATOM    414  CA  LYS A  55      22.188   1.581 -24.672  1.00 90.31           C  
ATOM    415  C   LYS A  55      21.609   1.008 -23.375  1.00 90.31           C  
ATOM    416  CB  LYS A  55      21.938   0.618 -25.828  1.00 90.31           C  
ATOM    417  O   LYS A  55      20.531   1.418 -22.938  1.00 90.31           O  
ATOM    418  CG  LYS A  55      20.453   0.372 -26.125  1.00 90.31           C  
ATOM    419  CD  LYS A  55      20.266  -0.555 -27.312  1.00 90.31           C  
ATOM    420  CE  LYS A  55      18.797  -0.839 -27.578  1.00 90.31           C  
ATOM    421  NZ  LYS A  55      18.609  -1.772 -28.734  1.00 90.31           N  
ATOM    422  N   THR A  56      22.250  -0.014 -22.781  1.00 84.44           N  
ATOM    423  CA  THR A  56      21.812  -0.617 -21.531  1.00 84.44           C  
ATOM    424  C   THR A  56      21.766   0.423 -20.422  1.00 84.44           C  
ATOM    425  CB  THR A  56      22.719  -1.781 -21.109  1.00 84.44           C  
ATOM    426  O   THR A  56      20.844   0.411 -19.594  1.00 84.44           O  
ATOM    427  CG2 THR A  56      22.734  -2.879 -22.172  1.00 84.44           C  
ATOM    428  OG1 THR A  56      24.062  -1.289 -20.938  1.00 84.44           O  
ATOM    429  N   THR A  57      22.750   1.322 -20.312  1.00 85.12           N  
ATOM    430  CA  THR A  57      22.781   2.369 -19.297  1.00 85.12           C  
ATOM    431  C   THR A  57      21.625   3.348 -19.484  1.00 85.12           C  
ATOM    432  CB  THR A  57      24.125   3.133 -19.344  1.00 85.12           C  
ATOM    433  O   THR A  57      21.016   3.775 -18.516  1.00 85.12           O  
ATOM    434  CG2 THR A  57      24.156   4.246 -18.297  1.00 85.12           C  
ATOM    435  OG1 THR A  57      25.203   2.221 -19.078  1.00 85.12           O  
ATOM    436  N   ILE A  58      21.438   3.779 -20.719  1.00 84.00           N  
ATOM    437  CA  ILE A  58      20.312   4.668 -21.031  1.00 84.00           C  
ATOM    438  C   ILE A  58      19.000   4.016 -20.625  1.00 84.00           C  
ATOM    439  CB  ILE A  58      20.281   5.031 -22.531  1.00 84.00           C  
ATOM    440  O   ILE A  58      18.156   4.660 -20.016  1.00 84.00           O  
ATOM    441  CG1 ILE A  58      21.469   5.953 -22.891  1.00 84.00           C  
ATOM    442  CG2 ILE A  58      18.953   5.684 -22.906  1.00 84.00           C  
ATOM    443  CD1 ILE A  58      21.656   6.160 -24.391  1.00 84.00           C  
ATOM    444  N   ASN A  59      18.812   2.783 -20.906  1.00 78.56           N  
ATOM    445  CA  ASN A  59      17.594   2.064 -20.531  1.00 78.56           C  
ATOM    446  C   ASN A  59      17.438   1.979 -19.016  1.00 78.56           C  
ATOM    447  CB  ASN A  59      17.594   0.663 -21.156  1.00 78.56           C  
ATOM    448  O   ASN A  59      16.328   2.166 -18.500  1.00 78.56           O  
ATOM    449  CG  ASN A  59      17.359   0.682 -22.656  1.00 78.56           C  
ATOM    450  ND2 ASN A  59      17.750  -0.395 -23.328  1.00 78.56           N  
ATOM    451  OD1 ASN A  59      16.844   1.657 -23.203  1.00 78.56           O  
ATOM    452  N   LYS A  60      18.562   1.692 -18.328  1.00 76.62           N  
ATOM    453  CA  LYS A  60      18.516   1.658 -16.875  1.00 76.62           C  
ATOM    454  C   LYS A  60      18.250   3.045 -16.297  1.00 76.62           C  
ATOM    455  CB  LYS A  60      19.828   1.108 -16.312  1.00 76.62           C  
ATOM    456  O   LYS A  60      17.578   3.174 -15.273  1.00 76.62           O  
ATOM    457  CG  LYS A  60      20.000  -0.396 -16.469  1.00 76.62           C  
ATOM    458  CD  LYS A  60      21.234  -0.905 -15.758  1.00 76.62           C  
ATOM    459  CE  LYS A  60      21.391  -2.414 -15.898  1.00 76.62           C  
ATOM    460  NZ  LYS A  60      22.641  -2.910 -15.250  1.00 76.62           N  
ATOM    461  N   GLY A  61      18.781   4.031 -16.938  1.00 76.31           N  
ATOM    462  CA  GLY A  61      18.469   5.395 -16.531  1.00 76.31           C  
ATOM    463  C   GLY A  61      17.000   5.742 -16.672  1.00 76.31           C  
ATOM    464  O   GLY A  61      16.438   6.414 -15.812  1.00 76.31           O  
ATOM    465  N   GLU A  62      16.469   5.383 -17.781  1.00 74.44           N  
ATOM    466  CA  GLU A  62      15.047   5.605 -18.000  1.00 74.44           C  
ATOM    467  C   GLU A  62      14.211   4.879 -16.938  1.00 74.44           C  
ATOM    468  CB  GLU A  62      14.641   5.148 -19.391  1.00 74.44           C  
ATOM    469  O   GLU A  62      13.203   5.418 -16.469  1.00 74.44           O  
ATOM    470  CG  GLU A  62      13.227   5.543 -19.781  1.00 74.44           C  
ATOM    471  CD  GLU A  62      12.836   5.086 -21.188  1.00 74.44           C  
ATOM    472  OE1 GLU A  62      11.625   5.094 -21.516  1.00 74.44           O  
ATOM    473  OE2 GLU A  62      13.742   4.715 -21.953  1.00 74.44           O  
ATOM    474  N   GLU A  63      14.609   3.701 -16.656  1.00 70.56           N  
ATOM    475  CA  GLU A  63      13.898   2.912 -15.648  1.00 70.56           C  
ATOM    476  C   GLU A  63      13.953   3.586 -14.281  1.00 70.56           C  
ATOM    477  CB  GLU A  63      14.484   1.500 -15.570  1.00 70.56           C  
ATOM    478  O   GLU A  63      12.969   3.570 -13.539  1.00 70.56           O  
ATOM    479  CG  GLU A  63      14.094   0.601 -16.734  1.00 70.56           C  
ATOM    480  CD  GLU A  63      14.641  -0.812 -16.609  1.00 70.56           C  
ATOM    481  OE1 GLU A  63      14.359  -1.652 -17.484  1.00 70.56           O  
ATOM    482  OE2 GLU A  63      15.359  -1.081 -15.617  1.00 70.56           O  
ATOM    483  N   THR A  64      15.062   4.207 -13.961  1.00 70.19           N  
ATOM    484  CA  THR A  64      15.219   4.844 -12.656  1.00 70.19           C  
ATOM    485  C   THR A  64      14.602   6.234 -12.656  1.00 70.19           C  
ATOM    486  CB  THR A  64      16.703   4.941 -12.258  1.00 70.19           C  
ATOM    487  O   THR A  64      14.211   6.750 -11.602  1.00 70.19           O  
ATOM    488  CG2 THR A  64      17.312   3.559 -12.062  1.00 70.19           C  
ATOM    489  OG1 THR A  64      17.422   5.625 -13.297  1.00 70.19           O  
ATOM    490  N   ALA A  65      14.547   6.898 -13.781  1.00 73.06           N  
ATOM    491  CA  ALA A  65      14.008   8.258 -13.875  1.00 73.06           C  
ATOM    492  C   ALA A  65      12.484   8.242 -13.914  1.00 73.06           C  
ATOM    493  CB  ALA A  65      14.562   8.961 -15.109  1.00 73.06           C  
ATOM    494  O   ALA A  65      11.836   9.164 -13.422  1.00 73.06           O  
ATOM    495  N   SER A  66      11.945   7.102 -14.422  1.00 75.06           N  
ATOM    496  CA  SER A  66      10.492   6.988 -14.523  1.00 75.06           C  
ATOM    497  C   SER A  66       9.891   6.395 -13.250  1.00 75.06           C  
ATOM    498  CB  SER A  66      10.102   6.129 -15.727  1.00 75.06           C  
ATOM    499  O   SER A  66      10.602   5.766 -12.461  1.00 75.06           O  
ATOM    500  OG  SER A  66       8.695   6.074 -15.875  1.00 75.06           O  
ATOM    501  N   THR A  67       8.703   6.965 -12.852  1.00 79.75           N  
ATOM    502  CA  THR A  67       8.039   6.391 -11.688  1.00 79.75           C  
ATOM    503  C   THR A  67       7.820   4.891 -11.875  1.00 79.75           C  
ATOM    504  CB  THR A  67       6.684   7.078 -11.422  1.00 79.75           C  
ATOM    505  O   THR A  67       7.301   4.457 -12.906  1.00 79.75           O  
ATOM    506  CG2 THR A  67       6.875   8.547 -11.062  1.00 79.75           C  
ATOM    507  OG1 THR A  67       5.867   6.984 -12.594  1.00 79.75           O  
ATOM    508  N   ALA A  68       8.305   4.109 -10.984  1.00 85.38           N  
ATOM    509  CA  ALA A  68       8.195   2.652 -11.039  1.00 85.38           C  
ATOM    510  C   ALA A  68       6.758   2.199 -10.805  1.00 85.38           C  
ATOM    511  CB  ALA A  68       9.125   2.012 -10.016  1.00 85.38           C  
ATOM    512  O   ALA A  68       6.332   1.163 -11.320  1.00 85.38           O  
ATOM    513  N   LEU A  69       6.016   3.074 -10.156  1.00 91.12           N  
ATOM    514  CA  LEU A  69       4.652   2.705  -9.797  1.00 91.12           C  
ATOM    515  C   LEU A  69       3.670   3.811 -10.172  1.00 91.12           C  
ATOM    516  CB  LEU A  69       4.559   2.410  -8.297  1.00 91.12           C  
ATOM    517  O   LEU A  69       4.035   4.988 -10.195  1.00 91.12           O  
ATOM    518  CG  LEU A  69       5.379   1.227  -7.785  1.00 91.12           C  
ATOM    519  CD1 LEU A  69       5.438   1.239  -6.262  1.00 91.12           C  
ATOM    520  CD2 LEU A  69       4.797  -0.089  -8.289  1.00 91.12           C  
ATOM    521  N   THR A  70       2.480   3.404 -10.547  1.00 91.75           N  
ATOM    522  CA  THR A  70       1.392   4.344 -10.789  1.00 91.75           C  
ATOM    523  C   THR A  70       0.148   3.947 -10.000  1.00 91.75           C  
ATOM    524  CB  THR A  70       1.046   4.418 -12.289  1.00 91.75           C  
ATOM    525  O   THR A  70      -0.077   2.764  -9.734  1.00 91.75           O  
ATOM    526  CG2 THR A  70       1.994   3.555 -13.117  1.00 91.75           C  
ATOM    527  OG1 THR A  70      -0.297   3.957 -12.484  1.00 91.75           O  
ATOM    528  N   VAL A  71      -0.646   4.961  -9.594  1.00 93.12           N  
ATOM    529  CA  VAL A  71      -1.882   4.699  -8.859  1.00 93.12           C  
ATOM    530  C   VAL A  71      -2.949   4.180  -9.820  1.00 93.12           C  
ATOM    531  CB  VAL A  71      -2.391   5.965  -8.133  1.00 93.12           C  
ATOM    532  O   VAL A  71      -3.170   4.762 -10.883  1.00 93.12           O  
ATOM    533  CG1 VAL A  71      -3.725   5.691  -7.441  1.00 93.12           C  
ATOM    534  CG2 VAL A  71      -1.354   6.449  -7.121  1.00 93.12           C  
ATOM    535  N   SER A  72      -3.525   2.963  -9.523  1.00 88.88           N  
ATOM    536  CA  SER A  72      -4.445   2.291 -10.430  1.00 88.88           C  
ATOM    537  C   SER A  72      -5.895   2.623 -10.094  1.00 88.88           C  
ATOM    538  CB  SER A  72      -4.238   0.777 -10.391  1.00 88.88           C  
ATOM    539  O   SER A  72      -6.762   2.598 -10.977  1.00 88.88           O  
ATOM    540  OG  SER A  72      -2.934   0.437 -10.828  1.00 88.88           O  
ATOM    541  N   SER A  73      -6.199   2.979  -8.859  1.00 87.50           N  
ATOM    542  CA  SER A  73      -7.566   3.256  -8.422  1.00 87.50           C  
ATOM    543  C   SER A  73      -7.617   4.488  -7.527  1.00 87.50           C  
ATOM    544  CB  SER A  73      -8.148   2.051  -7.684  1.00 87.50           C  
ATOM    545  O   SER A  73      -6.590   5.105  -7.250  1.00 87.50           O  
ATOM    546  OG  SER A  73      -7.461   1.834  -6.461  1.00 87.50           O  
ATOM    547  N   SER A  74      -8.906   4.883  -7.219  1.00 91.88           N  
ATOM    548  CA  SER A  74      -9.125   5.996  -6.297  1.00 91.88           C  
ATOM    549  C   SER A  74      -8.586   5.676  -4.910  1.00 91.88           C  
ATOM    550  CB  SER A  74     -10.609   6.340  -6.211  1.00 91.88           C  
ATOM    551  O   SER A  74      -8.508   4.508  -4.520  1.00 91.88           O  
ATOM    552  OG  SER A  74     -11.109   6.734  -7.477  1.00 91.88           O  
ATOM    553  N   VAL A  75      -8.172   6.691  -4.250  1.00 95.25           N  
ATOM    554  CA  VAL A  75      -7.707   6.570  -2.871  1.00 95.25           C  
ATOM    555  C   VAL A  75      -8.891   6.684  -1.917  1.00 95.25           C  
ATOM    556  CB  VAL A  75      -6.648   7.641  -2.533  1.00 95.25           C  
ATOM    557  O   VAL A  75      -9.664   7.648  -1.981  1.00 95.25           O  
ATOM    558  CG1 VAL A  75      -6.102   7.434  -1.121  1.00 95.25           C  
ATOM    559  CG2 VAL A  75      -5.512   7.613  -3.557  1.00 95.25           C  
ATOM    560  N   LEU A  76      -9.000   5.660  -1.106  1.00 95.31           N  
ATOM    561  CA  LEU A  76     -10.125   5.617  -0.178  1.00 95.31           C  
ATOM    562  C   LEU A  76      -9.664   5.902   1.247  1.00 95.31           C  
ATOM    563  CB  LEU A  76     -10.812   4.254  -0.238  1.00 95.31           C  
ATOM    564  O   LEU A  76      -8.578   5.484   1.649  1.00 95.31           O  
ATOM    565  CG  LEU A  76     -11.312   3.803  -1.613  1.00 95.31           C  
ATOM    566  CD1 LEU A  76     -11.969   2.432  -1.518  1.00 95.31           C  
ATOM    567  CD2 LEU A  76     -12.281   4.828  -2.191  1.00 95.31           C  
ATOM    568  N   TYR A  77     -10.531   6.613   1.959  1.00 95.75           N  
ATOM    569  CA  TYR A  77     -10.273   7.008   3.338  1.00 95.75           C  
ATOM    570  C   TYR A  77     -11.445   6.645   4.242  1.00 95.75           C  
ATOM    571  CB  TYR A  77      -9.992   8.516   3.424  1.00 95.75           C  
ATOM    572  O   TYR A  77     -12.594   6.996   3.949  1.00 95.75           O  
ATOM    573  CG  TYR A  77      -9.828   9.023   4.836  1.00 95.75           C  
ATOM    574  CD1 TYR A  77     -10.555  10.117   5.293  1.00 95.75           C  
ATOM    575  CD2 TYR A  77      -8.938   8.406   5.711  1.00 95.75           C  
ATOM    576  CE1 TYR A  77     -10.398  10.586   6.594  1.00 95.75           C  
ATOM    577  CE2 TYR A  77      -8.773   8.867   7.012  1.00 95.75           C  
ATOM    578  OH  TYR A  77      -9.352  10.422   8.734  1.00 95.75           O  
ATOM    579  CZ  TYR A  77      -9.508   9.961   7.445  1.00 95.75           C  
ATOM    580  N   ALA A  78     -11.102   5.930   5.367  1.00 95.31           N  
ATOM    581  CA  ALA A  78     -12.164   5.492   6.270  1.00 95.31           C  
ATOM    582  C   ALA A  78     -12.062   6.207   7.613  1.00 95.31           C  
ATOM    583  CB  ALA A  78     -12.102   3.980   6.465  1.00 95.31           C  
ATOM    584  O   ALA A  78     -10.992   6.258   8.219  1.00 95.31           O  
ATOM    585  N   VAL A  79     -13.305   6.656   8.023  1.00 95.25           N  
ATOM    586  CA  VAL A  79     -13.398   7.359   9.297  1.00 95.25           C  
ATOM    587  C   VAL A  79     -14.625   6.879  10.070  1.00 95.25           C  
ATOM    588  CB  VAL A  79     -13.461   8.891   9.102  1.00 95.25           C  
ATOM    589  O   VAL A  79     -15.477   6.180   9.516  1.00 95.25           O  
ATOM    590  CG1 VAL A  79     -12.188   9.398   8.422  1.00 95.25           C  
ATOM    591  CG2 VAL A  79     -14.688   9.273   8.281  1.00 95.25           C  
ATOM    592  N   ASN A  80     -14.648   7.258  11.344  1.00 94.31           N  
ATOM    593  CA  ASN A  80     -15.852   7.008  12.141  1.00 94.31           C  
ATOM    594  C   ASN A  80     -16.922   8.055  11.867  1.00 94.31           C  
ATOM    595  CB  ASN A  80     -15.516   6.969  13.625  1.00 94.31           C  
ATOM    596  O   ASN A  80     -16.875   9.164  12.398  1.00 94.31           O  
ATOM    597  CG  ASN A  80     -16.734   6.789  14.500  1.00 94.31           C  
ATOM    598  ND2 ASN A  80     -16.750   5.723  15.297  1.00 94.31           N  
ATOM    599  OD1 ASN A  80     -17.672   7.598  14.461  1.00 94.31           O  
ATOM    600  N   TYR A  81     -17.797   7.691  10.984  1.00 90.94           N  
ATOM    601  CA  TYR A  81     -18.906   8.531  10.547  1.00 90.94           C  
ATOM    602  C   TYR A  81     -20.156   8.219  11.344  1.00 90.94           C  
ATOM    603  CB  TYR A  81     -19.156   8.336   9.047  1.00 90.94           C  
ATOM    604  O   TYR A  81     -20.438   7.055  11.641  1.00 90.94           O  
ATOM    605  CG  TYR A  81     -20.250   9.234   8.500  1.00 90.94           C  
ATOM    606  CD1 TYR A  81     -21.578   8.812   8.461  1.00 90.94           C  
ATOM    607  CD2 TYR A  81     -19.938  10.508   8.023  1.00 90.94           C  
ATOM    608  CE1 TYR A  81     -22.578   9.641   7.957  1.00 90.94           C  
ATOM    609  CE2 TYR A  81     -20.938  11.336   7.516  1.00 90.94           C  
ATOM    610  OH  TYR A  81     -23.234  11.719   6.984  1.00 90.94           O  
ATOM    611  CZ  TYR A  81     -22.250  10.898   7.488  1.00 90.94           C  
ATOM    612  N   PRO A  82     -20.922   9.328  11.664  1.00 90.62           N  
ATOM    613  CA  PRO A  82     -20.828  10.750  11.352  1.00 90.62           C  
ATOM    614  C   PRO A  82     -20.078  11.539  12.414  1.00 90.62           C  
ATOM    615  CB  PRO A  82     -22.297  11.203  11.273  1.00 90.62           C  
ATOM    616  O   PRO A  82     -19.922  12.758  12.297  1.00 90.62           O  
ATOM    617  CG  PRO A  82     -23.016  10.312  12.234  1.00 90.62           C  
ATOM    618  CD  PRO A  82     -22.328   8.977  12.250  1.00 90.62           C  
ATOM    619  N   SER A  83     -19.578  10.836  13.516  1.00 91.12           N  
ATOM    620  CA  SER A  83     -18.922  11.555  14.602  1.00 91.12           C  
ATOM    621  C   SER A  83     -17.578  12.141  14.164  1.00 91.12           C  
ATOM    622  CB  SER A  83     -18.719  10.633  15.805  1.00 91.12           C  
ATOM    623  O   SER A  83     -17.172  13.195  14.641  1.00 91.12           O  
ATOM    624  OG  SER A  83     -17.891   9.531  15.461  1.00 91.12           O  
ATOM    625  N   ASN A  84     -16.875  11.492  13.211  1.00 90.25           N  
ATOM    626  CA  ASN A  84     -15.594  11.891  12.641  1.00 90.25           C  
ATOM    627  C   ASN A  84     -14.570  12.195  13.727  1.00 90.25           C  
ATOM    628  CB  ASN A  84     -15.766  13.102  11.719  1.00 90.25           C  
ATOM    629  O   ASN A  84     -13.914  13.242  13.695  1.00 90.25           O  
ATOM    630  CG  ASN A  84     -16.672  12.805  10.539  1.00 90.25           C  
ATOM    631  ND2 ASN A  84     -17.234  13.852   9.945  1.00 90.25           N  
ATOM    632  OD1 ASN A  84     -16.859  11.648  10.156  1.00 90.25           O  
ATOM    633  N   THR A  85     -14.375  11.312  14.602  1.00 91.62           N  
ATOM    634  CA  THR A  85     -13.430  11.516  15.695  1.00 91.62           C  
ATOM    635  C   THR A  85     -12.219  10.594  15.547  1.00 91.62           C  
ATOM    636  CB  THR A  85     -14.102  11.273  17.062  1.00 91.62           C  
ATOM    637  O   THR A  85     -11.172  10.836  16.156  1.00 91.62           O  
ATOM    638  CG2 THR A  85     -15.219  12.281  17.312  1.00 91.62           C  
ATOM    639  OG1 THR A  85     -14.648   9.945  17.094  1.00 91.62           O  
ATOM    640  N   LYS A  86     -12.398   9.578  14.656  1.00 93.19           N  
ATOM    641  CA  LYS A  86     -11.328   8.594  14.492  1.00 93.19           C  
ATOM    642  C   LYS A  86     -11.109   8.273  13.016  1.00 93.19           C  
ATOM    643  CB  LYS A  86     -11.648   7.312  15.258  1.00 93.19           C  
ATOM    644  O   LYS A  86     -12.062   8.234  12.234  1.00 93.19           O  
ATOM    645  CG  LYS A  86     -11.656   7.484  16.766  1.00 93.19           C  
ATOM    646  CD  LYS A  86     -11.938   6.168  17.484  1.00 93.19           C  
ATOM    647  CE  LYS A  86     -11.914   6.332  19.000  1.00 93.19           C  
ATOM    648  NZ  LYS A  86     -12.164   5.039  19.703  1.00 93.19           N  
ATOM    649  N   SER A  87      -9.836   8.086  12.727  1.00 95.00           N  
ATOM    650  CA  SER A  87      -9.469   7.602  11.398  1.00 95.00           C  
ATOM    651  C   SER A  87      -9.078   6.129  11.438  1.00 95.00           C  
ATOM    652  CB  SER A  87      -8.320   8.430  10.820  1.00 95.00           C  
ATOM    653  O   SER A  87      -8.312   5.707  12.305  1.00 95.00           O  
ATOM    654  OG  SER A  87      -8.711   9.781  10.656  1.00 95.00           O  
ATOM    655  N   TYR A  88      -9.664   5.395  10.484  1.00 95.56           N  
ATOM    656  CA  TYR A  88      -9.445   3.951  10.516  1.00 95.56           C  
ATOM    657  C   TYR A  88      -8.336   3.549   9.555  1.00 95.56           C  
ATOM    658  CB  TYR A  88     -10.742   3.209  10.156  1.00 95.56           C  
ATOM    659  O   TYR A  88      -7.309   3.012   9.977  1.00 95.56           O  
ATOM    660  CG  TYR A  88     -11.883   3.480  11.102  1.00 95.56           C  
ATOM    661  CD1 TYR A  88     -11.641   3.736  12.453  1.00 95.56           C  
ATOM    662  CD2 TYR A  88     -13.195   3.479  10.656  1.00 95.56           C  
ATOM    663  CE1 TYR A  88     -12.695   3.984  13.336  1.00 95.56           C  
ATOM    664  CE2 TYR A  88     -14.250   3.727  11.523  1.00 95.56           C  
ATOM    665  OH  TYR A  88     -15.031   4.223  13.727  1.00 95.56           O  
ATOM    666  CZ  TYR A  88     -13.992   3.977  12.859  1.00 95.56           C  
ATOM    667  N   TRP A  89      -8.414   3.854   8.297  1.00 96.62           N  
ATOM    668  CA  TRP A  89      -7.426   3.391   7.328  1.00 96.62           C  
ATOM    669  C   TRP A  89      -7.539   4.172   6.023  1.00 96.62           C  
ATOM    670  CB  TRP A  89      -7.598   1.894   7.059  1.00 96.62           C  
ATOM    671  O   TRP A  89      -8.531   4.871   5.793  1.00 96.62           O  
ATOM    672  CG  TRP A  89      -9.016   1.477   6.812  1.00 96.62           C  
ATOM    673  CD1 TRP A  89      -9.867   0.879   7.703  1.00 96.62           C  
ATOM    674  CD2 TRP A  89      -9.750   1.621   5.594  1.00 96.62           C  
ATOM    675  CE2 TRP A  89     -11.039   1.090   5.812  1.00 96.62           C  
ATOM    676  CE3 TRP A  89      -9.438   2.150   4.332  1.00 96.62           C  
ATOM    677  NE1 TRP A  89     -11.086   0.645   7.105  1.00 96.62           N  
ATOM    678  CH2 TRP A  89     -11.688   1.597   3.596  1.00 96.62           C  
ATOM    679  CZ2 TRP A  89     -12.016   1.073   4.820  1.00 96.62           C  
ATOM    680  CZ3 TRP A  89     -10.414   2.133   3.344  1.00 96.62           C  
ATOM    681  N   ILE A  90      -6.520   4.164   5.258  1.00 96.69           N  
ATOM    682  CA  ILE A  90      -6.449   4.617   3.873  1.00 96.69           C  
ATOM    683  C   ILE A  90      -6.074   3.445   2.967  1.00 96.69           C  
ATOM    684  CB  ILE A  90      -5.434   5.770   3.705  1.00 96.69           C  
ATOM    685  O   ILE A  90      -5.172   2.666   3.287  1.00 96.69           O  
ATOM    686  CG1 ILE A  90      -5.902   7.004   4.484  1.00 96.69           C  
ATOM    687  CG2 ILE A  90      -5.230   6.098   2.225  1.00 96.69           C  
ATOM    688  CD1 ILE A  90      -4.891   8.148   4.496  1.00 96.69           C  
ATOM    689  N   TYR A  91      -6.801   3.385   1.857  1.00 95.44           N  
ATOM    690  CA  TYR A  91      -6.602   2.279   0.927  1.00 95.44           C  
ATOM    691  C   TYR A  91      -6.453   2.789  -0.501  1.00 95.44           C  
ATOM    692  CB  TYR A  91      -7.766   1.290   1.010  1.00 95.44           C  
ATOM    693  O   TYR A  91      -7.172   3.699  -0.920  1.00 95.44           O  
ATOM    694  CG  TYR A  91      -7.902   0.412  -0.211  1.00 95.44           C  
ATOM    695  CD1 TYR A  91      -8.852   0.696  -1.193  1.00 95.44           C  
ATOM    696  CD2 TYR A  91      -7.090  -0.703  -0.383  1.00 95.44           C  
ATOM    697  CE1 TYR A  91      -8.984  -0.111  -2.318  1.00 95.44           C  
ATOM    698  CE2 TYR A  91      -7.215  -1.517  -1.504  1.00 95.44           C  
ATOM    699  OH  TYR A  91      -8.289  -2.016  -3.578  1.00 95.44           O  
ATOM    700  CZ  TYR A  91      -8.156  -1.213  -2.465  1.00 95.44           C  
ATOM    701  N   PHE A  92      -5.488   2.215  -1.246  1.00 96.19           N  
ATOM    702  CA  PHE A  92      -5.324   2.508  -2.664  1.00 96.19           C  
ATOM    703  C   PHE A  92      -4.574   1.379  -3.365  1.00 96.19           C  
ATOM    704  CB  PHE A  92      -4.578   3.830  -2.857  1.00 96.19           C  
ATOM    705  O   PHE A  92      -3.949   0.542  -2.713  1.00 96.19           O  
ATOM    706  CG  PHE A  92      -3.223   3.865  -2.201  1.00 96.19           C  
ATOM    707  CD1 PHE A  92      -3.094   4.215  -0.863  1.00 96.19           C  
ATOM    708  CD2 PHE A  92      -2.080   3.549  -2.924  1.00 96.19           C  
ATOM    709  CE1 PHE A  92      -1.842   4.250  -0.252  1.00 96.19           C  
ATOM    710  CE2 PHE A  92      -0.826   3.580  -2.320  1.00 96.19           C  
ATOM    711  CZ  PHE A  92      -0.708   3.932  -0.985  1.00 96.19           C  
ATOM    712  N   THR A  93      -4.691   1.362  -4.660  1.00 95.56           N  
ATOM    713  CA  THR A  93      -4.027   0.324  -5.441  1.00 95.56           C  
ATOM    714  C   THR A  93      -3.004   0.935  -6.395  1.00 95.56           C  
ATOM    715  CB  THR A  93      -5.047  -0.509  -6.242  1.00 95.56           C  
ATOM    716  O   THR A  93      -3.215   2.027  -6.922  1.00 95.56           O  
ATOM    717  CG2 THR A  93      -6.055  -1.181  -5.316  1.00 95.56           C  
ATOM    718  OG1 THR A  93      -5.746   0.349  -7.152  1.00 95.56           O  
ATOM    719  N   VAL A  94      -1.922   0.205  -6.500  1.00 94.38           N  
ATOM    720  CA  VAL A  94      -0.860   0.659  -7.391  1.00 94.38           C  
ATOM    721  C   VAL A  94      -0.510  -0.448  -8.383  1.00 94.38           C  
ATOM    722  CB  VAL A  94       0.398   1.087  -6.605  1.00 94.38           C  
ATOM    723  O   VAL A  94      -0.782  -1.624  -8.133  1.00 94.38           O  
ATOM    724  CG1 VAL A  94       0.075   2.238  -5.652  1.00 94.38           C  
ATOM    725  CG2 VAL A  94       0.974  -0.100  -5.836  1.00 94.38           C  
ATOM    726  N   SER A  95       0.064   0.047  -9.492  1.00 92.25           N  
ATOM    727  CA  SER A  95       0.570  -0.865 -10.516  1.00 92.25           C  
ATOM    728  C   SER A  95       1.920  -0.400 -11.047  1.00 92.25           C  
ATOM    729  CB  SER A  95      -0.429  -0.988 -11.664  1.00 92.25           C  
ATOM    730  O   SER A  95       2.188   0.802 -11.117  1.00 92.25           O  
ATOM    731  OG  SER A  95      -1.662  -1.517 -11.203  1.00 92.25           O  
ATOM    732  N   PRO A  96       2.729  -1.468 -11.305  1.00 90.75           N  
ATOM    733  CA  PRO A  96       3.941  -1.041 -12.008  1.00 90.75           C  
ATOM    734  C   PRO A  96       3.643  -0.228 -13.266  1.00 90.75           C  
ATOM    735  CB  PRO A  96       4.629  -2.363 -12.359  1.00 90.75           C  
ATOM    736  O   PRO A  96       2.713  -0.553 -14.008  1.00 90.75           O  
ATOM    737  CG  PRO A  96       4.148  -3.332 -11.328  1.00 90.75           C  
ATOM    738  CD  PRO A  96       2.715  -3.014 -11.008  1.00 90.75           C  
ATOM    739  N   THR A  97       4.320   0.875 -13.438  1.00 87.44           N  
ATOM    740  CA  THR A  97       4.117   1.756 -14.586  1.00 87.44           C  
ATOM    741  C   THR A  97       4.402   1.019 -15.891  1.00 87.44           C  
ATOM    742  CB  THR A  97       5.012   3.006 -14.492  1.00 87.44           C  
ATOM    743  O   THR A  97       5.223   0.101 -15.922  1.00 87.44           O  
ATOM    744  CG2 THR A  97       4.824   3.908 -15.703  1.00 87.44           C  
ATOM    745  OG1 THR A  97       4.676   3.740 -13.305  1.00 87.44           O  
ATOM    746  N   SER A  98       3.717   1.392 -16.922  1.00 80.94           N  
ATOM    747  CA  SER A  98       3.938   0.794 -18.234  1.00 80.94           C  
ATOM    748  C   SER A  98       5.398   0.909 -18.656  1.00 80.94           C  
ATOM    749  CB  SER A  98       3.041   1.457 -19.281  1.00 80.94           C  
ATOM    750  O   SER A  98       6.000   1.978 -18.531  1.00 80.94           O  
ATOM    751  OG  SER A  98       1.676   1.348 -18.906  1.00 80.94           O  
ATOM    752  N   GLY A  99       6.031  -0.218 -19.078  1.00 76.94           N  
ATOM    753  CA  GLY A  99       7.422  -0.223 -19.500  1.00 76.94           C  
ATOM    754  C   GLY A  99       8.375  -0.741 -18.438  1.00 76.94           C  
ATOM    755  O   GLY A  99       9.547  -0.988 -18.719  1.00 76.94           O  
ATOM    756  N   VAL A 100       7.902  -0.841 -17.250  1.00 78.00           N  
ATOM    757  CA  VAL A 100       8.680  -1.413 -16.156  1.00 78.00           C  
ATOM    758  C   VAL A 100       8.352  -2.896 -16.016  1.00 78.00           C  
ATOM    759  CB  VAL A 100       8.422  -0.670 -14.828  1.00 78.00           C  
ATOM    760  O   VAL A 100       7.180  -3.285 -16.047  1.00 78.00           O  
ATOM    761  CG1 VAL A 100       9.227  -1.305 -13.695  1.00 78.00           C  
ATOM    762  CG2 VAL A 100       8.773   0.811 -14.969  1.00 78.00           C  
ATOM    763  N   SER A 101       9.406  -3.758 -16.078  1.00 79.94           N  
ATOM    764  CA  SER A 101       9.203  -5.203 -16.125  1.00 79.94           C  
ATOM    765  C   SER A 101       8.633  -5.727 -14.812  1.00 79.94           C  
ATOM    766  CB  SER A 101      10.516  -5.918 -16.453  1.00 79.94           C  
ATOM    767  O   SER A 101       7.629  -6.438 -14.805  1.00 79.94           O  
ATOM    768  OG  SER A 101      11.516  -5.570 -15.516  1.00 79.94           O  
ATOM    769  N   SER A 102       9.219  -5.273 -13.641  1.00 85.81           N  
ATOM    770  CA  SER A 102       8.781  -5.758 -12.336  1.00 85.81           C  
ATOM    771  C   SER A 102       9.320  -4.879 -11.211  1.00 85.81           C  
ATOM    772  CB  SER A 102       9.219  -7.203 -12.125  1.00 85.81           C  
ATOM    773  O   SER A 102      10.359  -4.238 -11.359  1.00 85.81           O  
ATOM    774  OG  SER A 102      10.633  -7.309 -12.172  1.00 85.81           O  
ATOM    775  N   VAL A 103       8.453  -4.770 -10.211  1.00 89.50           N  
ATOM    776  CA  VAL A 103       8.836  -3.949  -9.070  1.00 89.50           C  
ATOM    777  C   VAL A 103       8.805  -4.793  -7.797  1.00 89.50           C  
ATOM    778  CB  VAL A 103       7.906  -2.723  -8.914  1.00 89.50           C  
ATOM    779  O   VAL A 103       7.828  -5.500  -7.535  1.00 89.50           O  
ATOM    780  CG1 VAL A 103       8.312  -1.887  -7.703  1.00 89.50           C  
ATOM    781  CG2 VAL A 103       7.934  -1.876 -10.188  1.00 89.50           C  
ATOM    782  N   GLU A 104       9.945  -4.777  -7.137  1.00 91.06           N  
ATOM    783  CA  GLU A 104      10.008  -5.469  -5.852  1.00 91.06           C  
ATOM    784  C   GLU A 104       9.367  -4.633  -4.746  1.00 91.06           C  
ATOM    785  CB  GLU A 104      11.453  -5.801  -5.488  1.00 91.06           C  
ATOM    786  O   GLU A 104       9.766  -3.492  -4.508  1.00 91.06           O  
ATOM    787  CG  GLU A 104      11.602  -6.598  -4.199  1.00 91.06           C  
ATOM    788  CD  GLU A 104      11.320  -8.078  -4.379  1.00 91.06           C  
ATOM    789  OE1 GLU A 104      11.078  -8.781  -3.369  1.00 91.06           O  
ATOM    790  OE2 GLU A 104      11.352  -8.547  -5.539  1.00 91.06           O  
ATOM    791  N   LEU A 105       8.383  -5.238  -4.082  1.00 92.06           N  
ATOM    792  CA  LEU A 105       7.648  -4.516  -3.045  1.00 92.06           C  
ATOM    793  C   LEU A 105       7.812  -5.199  -1.691  1.00 92.06           C  
ATOM    794  CB  LEU A 105       6.164  -4.418  -3.406  1.00 92.06           C  
ATOM    795  O   LEU A 105       6.859  -5.273  -0.910  1.00 92.06           O  
ATOM    796  CG  LEU A 105       5.820  -3.609  -4.656  1.00 92.06           C  
ATOM    797  CD1 LEU A 105       4.336  -3.734  -4.980  1.00 92.06           C  
ATOM    798  CD2 LEU A 105       6.211  -2.146  -4.469  1.00 92.06           C  
ATOM    799  N   ASP A 106       9.000  -5.602  -1.439  1.00 93.38           N  
ATOM    800  CA  ASP A 106       9.328  -6.156  -0.130  1.00 93.38           C  
ATOM    801  C   ASP A 106       9.516  -5.047   0.903  1.00 93.38           C  
ATOM    802  CB  ASP A 106      10.594  -7.012  -0.216  1.00 93.38           C  
ATOM    803  O   ASP A 106      10.180  -4.039   0.630  1.00 93.38           O  
ATOM    804  CG  ASP A 106      10.836  -7.840   1.034  1.00 93.38           C  
ATOM    805  OD1 ASP A 106      10.469  -7.395   2.143  1.00 93.38           O  
ATOM    806  OD2 ASP A 106      11.398  -8.945   0.911  1.00 93.38           O  
ATOM    807  N   PRO A 107       8.875  -5.262   2.068  1.00 93.19           N  
ATOM    808  CA  PRO A 107       9.000  -4.227   3.096  1.00 93.19           C  
ATOM    809  C   PRO A 107      10.453  -3.928   3.463  1.00 93.19           C  
ATOM    810  CB  PRO A 107       8.250  -4.820   4.289  1.00 93.19           C  
ATOM    811  O   PRO A 107      10.750  -2.861   4.004  1.00 93.19           O  
ATOM    812  CG  PRO A 107       7.270  -5.773   3.684  1.00 93.19           C  
ATOM    813  CD  PRO A 107       7.883  -6.367   2.449  1.00 93.19           C  
ATOM    814  N   ALA A 108      11.391  -4.824   3.146  1.00 92.56           N  
ATOM    815  CA  ALA A 108      12.805  -4.629   3.438  1.00 92.56           C  
ATOM    816  C   ALA A 108      13.438  -3.646   2.457  1.00 92.56           C  
ATOM    817  CB  ALA A 108      13.547  -5.965   3.400  1.00 92.56           C  
ATOM    818  O   ALA A 108      14.406  -2.957   2.793  1.00 92.56           O  
ATOM    819  N   THR A 109      12.875  -3.543   1.313  1.00 92.25           N  
ATOM    820  CA  THR A 109      13.508  -2.713   0.292  1.00 92.25           C  
ATOM    821  C   THR A 109      12.586  -1.565  -0.113  1.00 92.25           C  
ATOM    822  CB  THR A 109      13.875  -3.543  -0.952  1.00 92.25           C  
ATOM    823  O   THR A 109      13.031  -0.596  -0.732  1.00 92.25           O  
ATOM    824  CG2 THR A 109      14.883  -4.633  -0.606  1.00 92.25           C  
ATOM    825  OG1 THR A 109      12.688  -4.152  -1.481  1.00 92.25           O  
ATOM    826  N   THR A 110      11.312  -1.705   0.218  1.00 93.69           N  
ATOM    827  CA  THR A 110      10.336  -0.691  -0.157  1.00 93.69           C  
ATOM    828  C   THR A 110       9.828   0.052   1.076  1.00 93.69           C  
ATOM    829  CB  THR A 110       9.141  -1.315  -0.909  1.00 93.69           C  
ATOM    830  O   THR A 110       9.547  -0.564   2.105  1.00 93.69           O  
ATOM    831  CG2 THR A 110       8.141  -0.248  -1.333  1.00 93.69           C  
ATOM    832  OG1 THR A 110       9.625  -1.992  -2.076  1.00 93.69           O  
ATOM    833  N   GLY A 111       9.805   1.374   0.911  1.00 95.06           N  
ATOM    834  CA  GLY A 111       9.297   2.168   2.021  1.00 95.06           C  
ATOM    835  C   GLY A 111       8.031   2.934   1.683  1.00 95.06           C  
ATOM    836  O   GLY A 111       7.766   3.215   0.513  1.00 95.06           O  
ATOM    837  N   LEU A 112       7.176   3.113   2.729  1.00 97.12           N  
ATOM    838  CA  LEU A 112       5.988   3.953   2.627  1.00 97.12           C  
ATOM    839  C   LEU A 112       5.973   5.008   3.727  1.00 97.12           C  
ATOM    840  CB  LEU A 112       4.719   3.098   2.709  1.00 97.12           C  
ATOM    841  O   LEU A 112       6.121   4.684   4.906  1.00 97.12           O  
ATOM    842  CG  LEU A 112       3.400   3.814   2.418  1.00 97.12           C  
ATOM    843  CD1 LEU A 112       2.400   2.850   1.786  1.00 97.12           C  
ATOM    844  CD2 LEU A 112       2.828   4.422   3.695  1.00 97.12           C  
ATOM    845  N   SER A 113       5.852   6.285   3.240  1.00 97.00           N  
ATOM    846  CA  SER A 113       5.812   7.402   4.176  1.00 97.00           C  
ATOM    847  C   SER A 113       4.465   8.117   4.133  1.00 97.00           C  
ATOM    848  CB  SER A 113       6.934   8.398   3.873  1.00 97.00           C  
ATOM    849  O   SER A 113       3.834   8.195   3.076  1.00 97.00           O  
ATOM    850  OG  SER A 113       8.203   7.770   3.963  1.00 97.00           O  
ATOM    851  N   PHE A 114       4.051   8.500   5.234  1.00 97.06           N  
ATOM    852  CA  PHE A 114       2.795   9.227   5.395  1.00 97.06           C  
ATOM    853  C   PHE A 114       3.029  10.570   6.070  1.00 97.06           C  
ATOM    854  CB  PHE A 114       1.796   8.398   6.211  1.00 97.06           C  
ATOM    855  O   PHE A 114       3.629  10.641   7.148  1.00 97.06           O  
ATOM    856  CG  PHE A 114       0.506   9.117   6.500  1.00 97.06           C  
ATOM    857  CD1 PHE A 114       0.309   9.758   7.719  1.00 97.06           C  
ATOM    858  CD2 PHE A 114      -0.510   9.156   5.555  1.00 97.06           C  
ATOM    859  CE1 PHE A 114      -0.884  10.422   7.988  1.00 97.06           C  
ATOM    860  CE2 PHE A 114      -1.704   9.820   5.816  1.00 97.06           C  
ATOM    861  CZ  PHE A 114      -1.890  10.453   7.035  1.00 97.06           C  
ATOM    862  N   ILE A 115       2.480  11.633   5.383  1.00 96.00           N  
ATOM    863  CA  ILE A 115       2.703  12.977   5.918  1.00 96.00           C  
ATOM    864  C   ILE A 115       1.389  13.750   5.926  1.00 96.00           C  
ATOM    865  CB  ILE A 115       3.771  13.734   5.102  1.00 96.00           C  
ATOM    866  O   ILE A 115       0.695  13.820   4.906  1.00 96.00           O  
ATOM    867  CG1 ILE A 115       5.082  12.945   5.062  1.00 96.00           C  
ATOM    868  CG2 ILE A 115       3.996  15.133   5.684  1.00 96.00           C  
ATOM    869  CD1 ILE A 115       6.074  13.430   4.016  1.00 96.00           C  
ATOM    870  N   ALA A 116       1.073  14.203   7.062  1.00 94.56           N  
ATOM    871  CA  ALA A 116      -0.003  15.172   7.270  1.00 94.56           C  
ATOM    872  C   ALA A 116       0.522  16.438   7.930  1.00 94.56           C  
ATOM    873  CB  ALA A 116      -1.114  14.555   8.117  1.00 94.56           C  
ATOM    874  O   ALA A 116       0.593  16.531   9.156  1.00 94.56           O  
ATOM    875  N   THR A 117       0.775  17.469   7.168  1.00 90.88           N  
ATOM    876  CA  THR A 117       1.518  18.656   7.562  1.00 90.88           C  
ATOM    877  C   THR A 117       0.691  19.516   8.516  1.00 90.88           C  
ATOM    878  CB  THR A 117       1.930  19.484   6.336  1.00 90.88           C  
ATOM    879  O   THR A 117       1.214  20.047   9.500  1.00 90.88           O  
ATOM    880  CG2 THR A 117       2.756  20.703   6.746  1.00 90.88           C  
ATOM    881  OG1 THR A 117       2.709  18.672   5.453  1.00 90.88           O  
ATOM    882  N   GLU A 118      -0.565  19.594   8.281  1.00 90.75           N  
ATOM    883  CA  GLU A 118      -1.424  20.453   9.102  1.00 90.75           C  
ATOM    884  C   GLU A 118      -1.552  19.906  10.516  1.00 90.75           C  
ATOM    885  CB  GLU A 118      -2.809  20.594   8.461  1.00 90.75           C  
ATOM    886  O   GLU A 118      -1.780  20.672  11.461  1.00 90.75           O  
ATOM    887  CG  GLU A 118      -2.811  21.375   7.156  1.00 90.75           C  
ATOM    888  CD  GLU A 118      -4.199  21.547   6.562  1.00 90.75           C  
ATOM    889  OE1 GLU A 118      -4.309  21.922   5.375  1.00 90.75           O  
ATOM    890  OE2 GLU A 118      -5.188  21.312   7.297  1.00 90.75           O  
ATOM    891  N   GLU A 119      -1.357  18.578  10.609  1.00 90.31           N  
ATOM    892  CA  GLU A 119      -1.442  17.938  11.922  1.00 90.31           C  
ATOM    893  C   GLU A 119      -0.055  17.719  12.516  1.00 90.31           C  
ATOM    894  CB  GLU A 119      -2.188  16.594  11.820  1.00 90.31           C  
ATOM    895  O   GLU A 119       0.073  17.219  13.641  1.00 90.31           O  
ATOM    896  CG  GLU A 119      -3.650  16.750  11.422  1.00 90.31           C  
ATOM    897  CD  GLU A 119      -4.500  17.406  12.500  1.00 90.31           C  
ATOM    898  OE1 GLU A 119      -5.562  17.984  12.164  1.00 90.31           O  
ATOM    899  OE2 GLU A 119      -4.098  17.359  13.680  1.00 90.31           O  
ATOM    900  N   GLY A 120       0.979  18.078  11.750  1.00 91.75           N  
ATOM    901  CA  GLY A 120       2.352  17.906  12.195  1.00 91.75           C  
ATOM    902  C   GLY A 120       2.773  16.438  12.266  1.00 91.75           C  
ATOM    903  O   GLY A 120       3.562  16.062  13.133  1.00 91.75           O  
ATOM    904  N   ILE A 121       2.211  15.633  11.461  1.00 94.25           N  
ATOM    905  CA  ILE A 121       2.480  14.195  11.484  1.00 94.25           C  
ATOM    906  C   ILE A 121       3.389  13.820  10.312  1.00 94.25           C  
ATOM    907  CB  ILE A 121       1.173  13.375  11.430  1.00 94.25           C  
ATOM    908  O   ILE A 121       3.117  14.188   9.172  1.00 94.25           O  
ATOM    909  CG1 ILE A 121       0.304  13.680  12.656  1.00 94.25           C  
ATOM    910  CG2 ILE A 121       1.479  11.883  11.328  1.00 94.25           C  
ATOM    911  CD1 ILE A 121      -1.138  13.203  12.523  1.00 94.25           C  
ATOM    912  N   THR A 122       4.496  13.250  10.633  1.00 95.56           N  
ATOM    913  CA  THR A 122       5.410  12.688   9.648  1.00 95.56           C  
ATOM    914  C   THR A 122       5.844  11.281  10.047  1.00 95.56           C  
ATOM    915  CB  THR A 122       6.652  13.586   9.461  1.00 95.56           C  
ATOM    916  O   THR A 122       6.512  11.102  11.070  1.00 95.56           O  
ATOM    917  CG2 THR A 122       7.562  13.039   8.367  1.00 95.56           C  
ATOM    918  OG1 THR A 122       6.234  14.906   9.102  1.00 95.56           O  
ATOM    919  N   LEU A 123       5.344  10.328   9.234  1.00 95.44           N  
ATOM    920  CA  LEU A 123       5.723   8.938   9.453  1.00 95.44           C  
ATOM    921  C   LEU A 123       6.555   8.414   8.289  1.00 95.44           C  
ATOM    922  CB  LEU A 123       4.477   8.070   9.633  1.00 95.44           C  
ATOM    923  O   LEU A 123       6.184   8.586   7.125  1.00 95.44           O  
ATOM    924  CG  LEU A 123       3.539   8.453  10.781  1.00 95.44           C  
ATOM    925  CD1 LEU A 123       2.297   7.570  10.773  1.00 95.44           C  
ATOM    926  CD2 LEU A 123       4.262   8.359  12.117  1.00 95.44           C  
ATOM    927  N   SER A 124       7.641   7.809   8.680  1.00 94.81           N  
ATOM    928  CA  SER A 124       8.516   7.250   7.652  1.00 94.81           C  
ATOM    929  C   SER A 124       8.617   5.734   7.785  1.00 94.81           C  
ATOM    930  CB  SER A 124       9.906   7.879   7.734  1.00 94.81           C  
ATOM    931  O   SER A 124       8.570   5.199   8.891  1.00 94.81           O  
ATOM    932  OG  SER A 124       9.836   9.281   7.555  1.00 94.81           O  
ATOM    933  N   ASN A 125       8.602   5.051   6.648  1.00 94.25           N  
ATOM    934  CA  ASN A 125       8.820   3.615   6.520  1.00 94.25           C  
ATOM    935  C   ASN A 125       7.777   2.818   7.301  1.00 94.25           C  
ATOM    936  CB  ASN A 125      10.227   3.240   6.980  1.00 94.25           C  
ATOM    937  O   ASN A 125       8.125   1.905   8.047  1.00 94.25           O  
ATOM    938  CG  ASN A 125      10.711   1.936   6.379  1.00 94.25           C  
ATOM    939  ND2 ASN A 125      11.633   1.269   7.070  1.00 94.25           N  
ATOM    940  OD1 ASN A 125      10.266   1.528   5.305  1.00 94.25           O  
ATOM    941  N   ILE A 126       6.492   3.152   7.051  1.00 96.75           N  
ATOM    942  CA  ILE A 126       5.418   2.508   7.797  1.00 96.75           C  
ATOM    943  C   ILE A 126       4.965   1.247   7.066  1.00 96.75           C  
ATOM    944  CB  ILE A 126       4.223   3.465   8.008  1.00 96.75           C  
ATOM    945  O   ILE A 126       4.090   0.521   7.551  1.00 96.75           O  
ATOM    946  CG1 ILE A 126       3.695   3.967   6.660  1.00 96.75           C  
ATOM    947  CG2 ILE A 126       4.621   4.637   8.914  1.00 96.75           C  
ATOM    948  CD1 ILE A 126       2.398   4.762   6.758  1.00 96.75           C  
ATOM    949  N   TYR A 127       5.531   0.952   5.926  1.00 96.88           N  
ATOM    950  CA  TYR A 127       5.281  -0.294   5.211  1.00 96.88           C  
ATOM    951  C   TYR A 127       5.992  -1.463   5.883  1.00 96.88           C  
ATOM    952  CB  TYR A 127       5.734  -0.177   3.750  1.00 96.88           C  
ATOM    953  O   TYR A 127       7.195  -1.653   5.699  1.00 96.88           O  
ATOM    954  CG  TYR A 127       5.500  -1.429   2.939  1.00 96.88           C  
ATOM    955  CD1 TYR A 127       6.449  -1.873   2.021  1.00 96.88           C  
ATOM    956  CD2 TYR A 127       4.332  -2.168   3.092  1.00 96.88           C  
ATOM    957  CE1 TYR A 127       6.238  -3.025   1.271  1.00 96.88           C  
ATOM    958  CE2 TYR A 127       4.109  -3.322   2.346  1.00 96.88           C  
ATOM    959  OH  TYR A 127       4.852  -4.883   0.700  1.00 96.88           O  
ATOM    960  CZ  TYR A 127       5.066  -3.742   1.440  1.00 96.88           C  
ATOM    961  N   LYS A 128       5.199  -2.359   6.641  1.00 94.94           N  
ATOM    962  CA  LYS A 128       5.840  -3.342   7.508  1.00 94.94           C  
ATOM    963  C   LYS A 128       5.527  -4.766   7.055  1.00 94.94           C  
ATOM    964  CB  LYS A 128       5.402  -3.145   8.961  1.00 94.94           C  
ATOM    965  O   LYS A 128       6.324  -5.680   7.266  1.00 94.94           O  
ATOM    966  CG  LYS A 128       5.816  -1.808   9.555  1.00 94.94           C  
ATOM    967  CD  LYS A 128       7.332  -1.677   9.633  1.00 94.94           C  
ATOM    968  CE  LYS A 128       7.750  -0.381  10.320  1.00 94.94           C  
ATOM    969  NZ  LYS A 128       9.234  -0.217  10.336  1.00 94.94           N  
ATOM    970  N   TYR A 129       4.355  -4.895   6.449  1.00 93.69           N  
ATOM    971  CA  TYR A 129       3.920  -6.254   6.145  1.00 93.69           C  
ATOM    972  C   TYR A 129       3.463  -6.371   4.695  1.00 93.69           C  
ATOM    973  CB  TYR A 129       2.789  -6.680   7.086  1.00 93.69           C  
ATOM    974  O   TYR A 129       3.006  -5.391   4.102  1.00 93.69           O  
ATOM    975  CG  TYR A 129       3.133  -6.547   8.547  1.00 93.69           C  
ATOM    976  CD1 TYR A 129       3.977  -7.461   9.172  1.00 93.69           C  
ATOM    977  CD2 TYR A 129       2.615  -5.504   9.312  1.00 93.69           C  
ATOM    978  CE1 TYR A 129       4.293  -7.344  10.523  1.00 93.69           C  
ATOM    979  CE2 TYR A 129       2.926  -5.375  10.656  1.00 93.69           C  
ATOM    980  OH  TYR A 129       4.078  -6.176  12.594  1.00 93.69           O  
ATOM    981  CZ  TYR A 129       3.766  -6.297  11.258  1.00 93.69           C  
ATOM    982  N   THR A 130       3.680  -7.629   4.168  1.00 92.88           N  
ATOM    983  CA  THR A 130       3.223  -7.910   2.812  1.00 92.88           C  
ATOM    984  C   THR A 130       2.602  -9.305   2.729  1.00 92.88           C  
ATOM    985  CB  THR A 130       4.375  -7.797   1.798  1.00 92.88           C  
ATOM    986  O   THR A 130       3.119 -10.250   3.316  1.00 92.88           O  
ATOM    987  CG2 THR A 130       5.488  -8.797   2.117  1.00 92.88           C  
ATOM    988  OG1 THR A 130       3.875  -8.062   0.482  1.00 92.88           O  
ATOM    989  N   LEU A 131       1.457  -9.359   2.043  1.00 91.50           N  
ATOM    990  CA  LEU A 131       0.790 -10.633   1.801  1.00 91.50           C  
ATOM    991  C   LEU A 131       1.128 -11.164   0.413  1.00 91.50           C  
ATOM    992  CB  LEU A 131      -0.727 -10.477   1.945  1.00 91.50           C  
ATOM    993  O   LEU A 131       0.561 -12.172  -0.026  1.00 91.50           O  
ATOM    994  CG  LEU A 131      -1.246 -10.164   3.350  1.00 91.50           C  
ATOM    995  CD1 LEU A 131      -2.758  -9.969   3.324  1.00 91.50           C  
ATOM    996  CD2 LEU A 131      -0.863 -11.273   4.320  1.00 91.50           C  
ATOM    997  N   LEU A 132       2.043 -10.547  -0.278  1.00 89.50           N  
ATOM    998  CA  LEU A 132       2.449 -10.953  -1.616  1.00 89.50           C  
ATOM    999  C   LEU A 132       3.197 -12.281  -1.572  1.00 89.50           C  
ATOM   1000  CB  LEU A 132       3.328  -9.883  -2.266  1.00 89.50           C  
ATOM   1001  O   LEU A 132       3.213 -13.023  -2.557  1.00 89.50           O  
ATOM   1002  CG  LEU A 132       2.689  -8.508  -2.455  1.00 89.50           C  
ATOM   1003  CD1 LEU A 132       3.689  -7.543  -3.082  1.00 89.50           C  
ATOM   1004  CD2 LEU A 132       1.433  -8.617  -3.312  1.00 89.50           C  
ATOM   1005  N   THR A 133       3.779 -12.609  -0.463  1.00 85.75           N  
ATOM   1006  CA  THR A 133       4.609 -13.797  -0.333  1.00 85.75           C  
ATOM   1007  C   THR A 133       3.818 -14.945   0.294  1.00 85.75           C  
ATOM   1008  CB  THR A 133       5.867 -13.516   0.512  1.00 85.75           C  
ATOM   1009  O   THR A 133       4.309 -16.078   0.373  1.00 85.75           O  
ATOM   1010  CG2 THR A 133       6.730 -12.438  -0.133  1.00 85.75           C  
ATOM   1011  OG1 THR A 133       5.469 -13.070   1.816  1.00 85.75           O  
ATOM   1012  N   ASP A 134       2.623 -14.664   0.714  1.00 77.38           N  
ATOM   1013  CA  ASP A 134       1.854 -15.703   1.390  1.00 77.38           C  
ATOM   1014  C   ASP A 134       1.177 -16.625   0.380  1.00 77.38           C  
ATOM   1015  CB  ASP A 134       0.809 -15.086   2.318  1.00 77.38           C  
ATOM   1016  O   ASP A 134       0.432 -16.172  -0.488  1.00 77.38           O  
ATOM   1017  CG  ASP A 134       1.416 -14.469   3.566  1.00 77.38           C  
ATOM   1018  OD1 ASP A 134       2.496 -14.922   4.008  1.00 77.38           O  
ATOM   1019  OD2 ASP A 134       0.809 -13.523   4.117  1.00 77.38           O  
ATOM   1020  N   THR A 135       1.610 -17.938   0.305  1.00 66.94           N  
ATOM   1021  CA  THR A 135       1.151 -18.844  -0.733  1.00 66.94           C  
ATOM   1022  C   THR A 135       0.231 -19.922  -0.146  1.00 66.94           C  
ATOM   1023  CB  THR A 135       2.338 -19.531  -1.444  1.00 66.94           C  
ATOM   1024  O   THR A 135      -0.532 -20.547  -0.874  1.00 66.94           O  
ATOM   1025  CG2 THR A 135       3.178 -18.500  -2.207  1.00 66.94           C  
ATOM   1026  OG1 THR A 135       3.164 -20.172  -0.470  1.00 66.94           O  
ATOM   1027  N   HIS A 136      -0.756 -19.578   0.648  1.00 66.31           N  
ATOM   1028  CA  HIS A 136      -1.791 -20.531   1.026  1.00 66.31           C  
ATOM   1029  C   HIS A 136      -2.344 -20.219   2.414  1.00 66.31           C  
ATOM   1030  CB  HIS A 136      -1.242 -21.953   0.982  1.00 66.31           C  
ATOM   1031  O   HIS A 136      -1.892 -20.797   3.408  1.00 66.31           O  
ATOM   1032  CG  HIS A 136      -0.858 -22.406  -0.390  1.00 66.31           C  
ATOM   1033  CD2 HIS A 136       0.354 -22.547  -0.978  1.00 66.31           C  
ATOM   1034  ND1 HIS A 136      -1.787 -22.797  -1.333  1.00 66.31           N  
ATOM   1035  CE1 HIS A 136      -1.158 -23.141  -2.445  1.00 66.31           C  
ATOM   1036  NE2 HIS A 136       0.141 -23.000  -2.254  1.00 66.31           N  
ATOM   1037  N   LEU A 137      -3.289 -19.297   2.387  1.00 69.69           N  
ATOM   1038  CA  LEU A 137      -3.893 -19.016   3.684  1.00 69.69           C  
ATOM   1039  C   LEU A 137      -5.043 -19.969   3.973  1.00 69.69           C  
ATOM   1040  CB  LEU A 137      -4.391 -17.562   3.732  1.00 69.69           C  
ATOM   1041  O   LEU A 137      -5.746 -20.391   3.053  1.00 69.69           O  
ATOM   1042  CG  LEU A 137      -3.338 -16.484   3.516  1.00 69.69           C  
ATOM   1043  CD1 LEU A 137      -4.000 -15.102   3.457  1.00 69.69           C  
ATOM   1044  CD2 LEU A 137      -2.287 -16.531   4.621  1.00 69.69           C  
ATOM   1045  N   THR A 138      -4.988 -20.562   5.156  1.00 76.88           N  
ATOM   1046  CA  THR A 138      -6.023 -21.438   5.695  1.00 76.88           C  
ATOM   1047  C   THR A 138      -7.348 -20.688   5.824  1.00 76.88           C  
ATOM   1048  CB  THR A 138      -5.621 -22.000   7.066  1.00 76.88           C  
ATOM   1049  O   THR A 138      -7.367 -19.500   6.184  1.00 76.88           O  
ATOM   1050  CG2 THR A 138      -4.406 -22.922   6.945  1.00 76.88           C  
ATOM   1051  OG1 THR A 138      -5.301 -20.922   7.949  1.00 76.88           O  
ATOM   1052  N   PRO A 139      -8.391 -21.328   5.254  1.00 79.88           N  
ATOM   1053  CA  PRO A 139      -9.703 -20.703   5.461  1.00 79.88           C  
ATOM   1054  C   PRO A 139      -9.992 -20.438   6.934  1.00 79.88           C  
ATOM   1055  CB  PRO A 139     -10.680 -21.734   4.898  1.00 79.88           C  
ATOM   1056  O   PRO A 139      -9.477 -21.125   7.812  1.00 79.88           O  
ATOM   1057  CG  PRO A 139      -9.844 -22.625   4.035  1.00 79.88           C  
ATOM   1058  CD  PRO A 139      -8.438 -22.625   4.570  1.00 79.88           C  
ATOM   1059  N   VAL A 140     -10.641 -19.234   7.176  1.00 81.19           N  
ATOM   1060  CA  VAL A 140     -11.047 -18.844   8.523  1.00 81.19           C  
ATOM   1061  C   VAL A 140     -12.516 -19.203   8.742  1.00 81.19           C  
ATOM   1062  CB  VAL A 140     -10.836 -17.328   8.766  1.00 81.19           C  
ATOM   1063  O   VAL A 140     -13.305 -19.219   7.797  1.00 81.19           O  
ATOM   1064  CG1 VAL A 140     -11.305 -16.938  10.164  1.00 81.19           C  
ATOM   1065  CG2 VAL A 140      -9.367 -16.969   8.570  1.00 81.19           C  
ATOM   1066  N   SER A 141     -12.766 -19.734   9.953  1.00 79.44           N  
ATOM   1067  CA  SER A 141     -14.141 -20.031  10.328  1.00 79.44           C  
ATOM   1068  C   SER A 141     -14.758 -18.906  11.148  1.00 79.44           C  
ATOM   1069  CB  SER A 141     -14.203 -21.344  11.109  1.00 79.44           C  
ATOM   1070  O   SER A 141     -14.141 -18.422  12.102  1.00 79.44           O  
ATOM   1071  OG  SER A 141     -13.656 -22.406  10.359  1.00 79.44           O  
ATOM   1072  N   ALA A 142     -15.898 -18.406  10.656  1.00 79.44           N  
ATOM   1073  CA  ALA A 142     -16.656 -17.406  11.398  1.00 79.44           C  
ATOM   1074  C   ALA A 142     -18.141 -17.797  11.492  1.00 79.44           C  
ATOM   1075  CB  ALA A 142     -16.516 -16.031  10.742  1.00 79.44           C  
ATOM   1076  O   ALA A 142     -18.766 -18.078  10.477  1.00 79.44           O  
ATOM   1077  N   SER A 143     -18.688 -17.828  12.797  1.00 79.00           N  
ATOM   1078  CA  SER A 143     -20.094 -18.125  13.047  1.00 79.00           C  
ATOM   1079  C   SER A 143     -20.469 -19.516  12.539  1.00 79.00           C  
ATOM   1080  CB  SER A 143     -21.000 -17.078  12.375  1.00 79.00           C  
ATOM   1081  O   SER A 143     -21.562 -19.719  12.000  1.00 79.00           O  
ATOM   1082  OG  SER A 143     -20.719 -15.781  12.891  1.00 79.00           O  
ATOM   1083  N   GLY A 144     -19.484 -20.484  12.531  1.00 81.81           N  
ATOM   1084  CA  GLY A 144     -19.766 -21.844  12.102  1.00 81.81           C  
ATOM   1085  C   GLY A 144     -19.594 -22.047  10.609  1.00 81.81           C  
ATOM   1086  O   GLY A 144     -19.828 -23.141  10.086  1.00 81.81           O  
ATOM   1087  N   TYR A 145     -19.234 -21.000   9.898  1.00 81.88           N  
ATOM   1088  CA  TYR A 145     -19.062 -21.078   8.453  1.00 81.88           C  
ATOM   1089  C   TYR A 145     -17.594 -20.891   8.078  1.00 81.88           C  
ATOM   1090  CB  TYR A 145     -19.922 -20.031   7.746  1.00 81.88           C  
ATOM   1091  O   TYR A 145     -16.859 -20.156   8.758  1.00 81.88           O  
ATOM   1092  CG  TYR A 145     -21.391 -20.125   8.102  1.00 81.88           C  
ATOM   1093  CD1 TYR A 145     -22.234 -21.000   7.426  1.00 81.88           C  
ATOM   1094  CD2 TYR A 145     -21.922 -19.312   9.102  1.00 81.88           C  
ATOM   1095  CE1 TYR A 145     -23.578 -21.078   7.746  1.00 81.88           C  
ATOM   1096  CE2 TYR A 145     -23.281 -19.391   9.430  1.00 81.88           C  
ATOM   1097  OH  TYR A 145     -25.438 -20.344   9.062  1.00 81.88           O  
ATOM   1098  CZ  TYR A 145     -24.094 -20.266   8.742  1.00 81.88           C  
ATOM   1099  N   SER A 146     -17.109 -21.641   7.008  1.00 84.94           N  
ATOM   1100  CA  SER A 146     -15.750 -21.484   6.500  1.00 84.94           C  
ATOM   1101  C   SER A 146     -15.672 -20.391   5.441  1.00 84.94           C  
ATOM   1102  CB  SER A 146     -15.250 -22.812   5.918  1.00 84.94           C  
ATOM   1103  O   SER A 146     -16.531 -20.312   4.562  1.00 84.94           O  
ATOM   1104  OG  SER A 146     -15.195 -23.812   6.918  1.00 84.94           O  
ATOM   1105  N   LEU A 147     -14.797 -19.484   5.688  1.00 85.75           N  
ATOM   1106  CA  LEU A 147     -14.609 -18.359   4.770  1.00 85.75           C  
ATOM   1107  C   LEU A 147     -13.266 -18.469   4.059  1.00 85.75           C  
ATOM   1108  CB  LEU A 147     -14.703 -17.031   5.516  1.00 85.75           C  
ATOM   1109  O   LEU A 147     -12.211 -18.453   4.703  1.00 85.75           O  
ATOM   1110  CG  LEU A 147     -14.398 -15.773   4.703  1.00 85.75           C  
ATOM   1111  CD1 LEU A 147     -15.445 -15.586   3.609  1.00 85.75           C  
ATOM   1112  CD2 LEU A 147     -14.344 -14.547   5.609  1.00 85.75           C  
ATOM   1113  N   THR A 148     -13.336 -18.578   2.697  1.00 87.06           N  
ATOM   1114  CA  THR A 148     -12.133 -18.531   1.883  1.00 87.06           C  
ATOM   1115  C   THR A 148     -11.648 -17.094   1.718  1.00 87.06           C  
ATOM   1116  CB  THR A 148     -12.367 -19.156   0.496  1.00 87.06           C  
ATOM   1117  O   THR A 148     -12.391 -16.234   1.232  1.00 87.06           O  
ATOM   1118  CG2 THR A 148     -11.078 -19.172  -0.320  1.00 87.06           C  
ATOM   1119  OG1 THR A 148     -12.844 -20.500   0.660  1.00 87.06           O  
ATOM   1120  N   LEU A 149     -10.453 -16.781   2.086  1.00 87.44           N  
ATOM   1121  CA  LEU A 149      -9.930 -15.430   2.170  1.00 87.44           C  
ATOM   1122  C   LEU A 149      -9.367 -14.977   0.824  1.00 87.44           C  
ATOM   1123  CB  LEU A 149      -8.844 -15.336   3.246  1.00 87.44           C  
ATOM   1124  O   LEU A 149      -9.375 -13.789   0.511  1.00 87.44           O  
ATOM   1125  CG  LEU A 149      -9.258 -15.734   4.660  1.00 87.44           C  
ATOM   1126  CD1 LEU A 149      -8.062 -15.656   5.605  1.00 87.44           C  
ATOM   1127  CD2 LEU A 149     -10.398 -14.852   5.156  1.00 87.44           C  
ATOM   1128  N   GLU A 150      -8.898 -15.922   0.071  1.00 87.56           N  
ATOM   1129  CA  GLU A 150      -8.234 -15.602  -1.191  1.00 87.56           C  
ATOM   1130  C   GLU A 150      -8.844 -16.391  -2.348  1.00 87.56           C  
ATOM   1131  CB  GLU A 150      -6.734 -15.875  -1.098  1.00 87.56           C  
ATOM   1132  O   GLU A 150      -9.430 -17.453  -2.137  1.00 87.56           O  
ATOM   1133  CG  GLU A 150      -6.391 -17.344  -0.918  1.00 87.56           C  
ATOM   1134  CD  GLU A 150      -4.902 -17.594  -0.736  1.00 87.56           C  
ATOM   1135  OE1 GLU A 150      -4.477 -18.781  -0.732  1.00 87.56           O  
ATOM   1136  OE2 GLU A 150      -4.152 -16.609  -0.594  1.00 87.56           O  
ATOM   1137  N   SER A 151      -8.820 -15.789  -3.512  1.00 87.06           N  
ATOM   1138  CA  SER A 151      -9.188 -16.438  -4.770  1.00 87.06           C  
ATOM   1139  C   SER A 151      -7.945 -16.797  -5.582  1.00 87.06           C  
ATOM   1140  CB  SER A 151     -10.102 -15.531  -5.594  1.00 87.06           C  
ATOM   1141  O   SER A 151      -6.859 -16.250  -5.336  1.00 87.06           O  
ATOM   1142  OG  SER A 151     -11.156 -15.016  -4.793  1.00 87.06           O  
ATOM   1143  N   ASN A 152      -8.109 -17.797  -6.328  1.00 85.62           N  
ATOM   1144  CA  ASN A 152      -6.988 -18.219  -7.164  1.00 85.62           C  
ATOM   1145  C   ASN A 152      -7.375 -18.266  -8.641  1.00 85.62           C  
ATOM   1146  CB  ASN A 152      -6.461 -19.578  -6.711  1.00 85.62           C  
ATOM   1147  O   ASN A 152      -8.539 -18.484  -8.977  1.00 85.62           O  
ATOM   1148  CG  ASN A 152      -7.512 -20.672  -6.793  1.00 85.62           C  
ATOM   1149  ND2 ASN A 152      -7.527 -21.547  -5.797  1.00 85.62           N  
ATOM   1150  OD1 ASN A 152      -8.297 -20.719  -7.738  1.00 85.62           O  
ATOM   1151  N   LEU A 153      -6.496 -17.875  -9.445  1.00 82.00           N  
ATOM   1152  CA  LEU A 153      -6.605 -17.938 -10.898  1.00 82.00           C  
ATOM   1153  C   LEU A 153      -5.418 -18.688 -11.500  1.00 82.00           C  
ATOM   1154  CB  LEU A 153      -6.691 -16.531 -11.500  1.00 82.00           C  
ATOM   1155  O   LEU A 153      -4.266 -18.406 -11.156  1.00 82.00           O  
ATOM   1156  CG  LEU A 153      -6.781 -16.453 -13.023  1.00 82.00           C  
ATOM   1157  CD1 LEU A 153      -8.094 -17.047 -13.508  1.00 82.00           C  
ATOM   1158  CD2 LEU A 153      -6.645 -15.000 -13.484  1.00 82.00           C  
ATOM   1159  N   THR A 154      -5.781 -19.719 -12.273  1.00 81.50           N  
ATOM   1160  CA  THR A 154      -4.742 -20.484 -12.961  1.00 81.50           C  
ATOM   1161  C   THR A 154      -4.648 -20.062 -14.430  1.00 81.50           C  
ATOM   1162  CB  THR A 154      -5.008 -22.000 -12.875  1.00 81.50           C  
ATOM   1163  O   THR A 154      -5.648 -20.078 -15.148  1.00 81.50           O  
ATOM   1164  CG2 THR A 154      -3.852 -22.797 -13.477  1.00 81.50           C  
ATOM   1165  OG1 THR A 154      -5.168 -22.375 -11.500  1.00 81.50           O  
ATOM   1166  N   SER A 155      -3.520 -19.406 -14.742  1.00 75.56           N  
ATOM   1167  CA  SER A 155      -3.230 -19.016 -16.125  1.00 75.56           C  
ATOM   1168  C   SER A 155      -1.836 -19.469 -16.547  1.00 75.56           C  
ATOM   1169  CB  SER A 155      -3.357 -17.500 -16.297  1.00 75.56           C  
ATOM   1170  O   SER A 155      -0.854 -19.203 -15.852  1.00 75.56           O  
ATOM   1171  OG  SER A 155      -3.090 -17.125 -17.625  1.00 75.56           O  
ATOM   1172  N   GLY A 156      -1.731 -20.156 -17.688  1.00 75.88           N  
ATOM   1173  CA  GLY A 156      -0.451 -20.547 -18.266  1.00 75.88           C  
ATOM   1174  C   GLY A 156       0.298 -21.562 -17.406  1.00 75.88           C  
ATOM   1175  O   GLY A 156       1.529 -21.547 -17.359  1.00 75.88           O  
ATOM   1176  N   GLY A 157      -0.368 -22.328 -16.547  1.00 77.75           N  
ATOM   1177  CA  GLY A 157       0.237 -23.359 -15.734  1.00 77.75           C  
ATOM   1178  C   GLY A 157       0.628 -22.891 -14.344  1.00 77.75           C  
ATOM   1179  O   GLY A 157       1.155 -23.656 -13.547  1.00 77.75           O  
ATOM   1180  N   ASN A 158       0.472 -21.562 -14.070  1.00 75.62           N  
ATOM   1181  CA  ASN A 158       0.775 -21.000 -12.758  1.00 75.62           C  
ATOM   1182  C   ASN A 158      -0.492 -20.562 -12.031  1.00 75.62           C  
ATOM   1183  CB  ASN A 158       1.752 -19.828 -12.883  1.00 75.62           C  
ATOM   1184  O   ASN A 158      -1.445 -20.094 -12.664  1.00 75.62           O  
ATOM   1185  CG  ASN A 158       3.092 -20.250 -13.453  1.00 75.62           C  
ATOM   1186  ND2 ASN A 158       3.643 -19.438 -14.344  1.00 75.62           N  
ATOM   1187  OD1 ASN A 158       3.629 -21.312 -13.102  1.00 75.62           O  
ATOM   1188  N   THR A 159      -0.608 -20.953 -10.680  1.00 78.81           N  
ATOM   1189  CA  THR A 159      -1.720 -20.516  -9.852  1.00 78.81           C  
ATOM   1190  C   THR A 159      -1.324 -19.281  -9.023  1.00 78.81           C  
ATOM   1191  CB  THR A 159      -2.195 -21.641  -8.906  1.00 78.81           C  
ATOM   1192  O   THR A 159      -0.278 -19.281  -8.375  1.00 78.81           O  
ATOM   1193  CG2 THR A 159      -3.410 -21.203  -8.102  1.00 78.81           C  
ATOM   1194  OG1 THR A 159      -2.545 -22.781  -9.688  1.00 78.81           O  
ATOM   1195  N   TYR A 160      -2.131 -18.266  -9.211  1.00 80.69           N  
ATOM   1196  CA  TYR A 160      -1.856 -17.094  -8.391  1.00 80.69           C  
ATOM   1197  C   TYR A 160      -3.027 -16.781  -7.465  1.00 80.69           C  
ATOM   1198  CB  TYR A 160      -1.564 -15.875  -9.273  1.00 80.69           C  
ATOM   1199  O   TYR A 160      -4.172 -17.141  -7.758  1.00 80.69           O  
ATOM   1200  CG  TYR A 160      -2.711 -15.492 -10.180  1.00 80.69           C  
ATOM   1201  CD1 TYR A 160      -2.846 -16.062 -11.445  1.00 80.69           C  
ATOM   1202  CD2 TYR A 160      -3.662 -14.562  -9.766  1.00 80.69           C  
ATOM   1203  CE1 TYR A 160      -3.898 -15.703 -12.281  1.00 80.69           C  
ATOM   1204  CE2 TYR A 160      -4.719 -14.203 -10.594  1.00 80.69           C  
ATOM   1205  OH  TYR A 160      -5.875 -14.422 -12.672  1.00 80.69           O  
ATOM   1206  CZ  TYR A 160      -4.832 -14.781 -11.852  1.00 80.69           C  
ATOM   1207  N   TYR A 161      -2.666 -16.125  -6.297  1.00 85.75           N  
ATOM   1208  CA  TYR A 161      -3.652 -15.836  -5.262  1.00 85.75           C  
ATOM   1209  C   TYR A 161      -3.844 -14.336  -5.102  1.00 85.75           C  
ATOM   1210  CB  TYR A 161      -3.232 -16.453  -3.926  1.00 85.75           C  
ATOM   1211  O   TYR A 161      -2.877 -13.570  -5.141  1.00 85.75           O  
ATOM   1212  CG  TYR A 161      -3.105 -17.969  -3.967  1.00 85.75           C  
ATOM   1213  CD1 TYR A 161      -4.207 -18.781  -3.730  1.00 85.75           C  
ATOM   1214  CD2 TYR A 161      -1.885 -18.562  -4.242  1.00 85.75           C  
ATOM   1215  CE1 TYR A 161      -4.098 -20.172  -3.766  1.00 85.75           C  
ATOM   1216  CE2 TYR A 161      -1.761 -19.953  -4.281  1.00 85.75           C  
ATOM   1217  OH  TYR A 161      -2.754 -22.109  -4.078  1.00 85.75           O  
ATOM   1218  CZ  TYR A 161      -2.871 -20.750  -4.043  1.00 85.75           C  
ATOM   1219  N   TYR A 162      -5.109 -13.953  -5.094  1.00 89.06           N  
ATOM   1220  CA  TYR A 162      -5.422 -12.539  -4.910  1.00 89.06           C  
ATOM   1221  C   TYR A 162      -6.617 -12.359  -3.984  1.00 89.06           C  
ATOM   1222  CB  TYR A 162      -5.703 -11.875  -6.262  1.00 89.06           C  
ATOM   1223  O   TYR A 162      -7.332 -13.320  -3.688  1.00 89.06           O  
ATOM   1224  CG  TYR A 162      -6.938 -12.398  -6.953  1.00 89.06           C  
ATOM   1225  CD1 TYR A 162      -6.879 -13.531  -7.762  1.00 89.06           C  
ATOM   1226  CD2 TYR A 162      -8.164 -11.766  -6.801  1.00 89.06           C  
ATOM   1227  CE1 TYR A 162      -8.016 -14.016  -8.398  1.00 89.06           C  
ATOM   1228  CE2 TYR A 162      -9.305 -12.242  -7.438  1.00 89.06           C  
ATOM   1229  OH  TYR A 162     -10.344 -13.844  -8.867  1.00 89.06           O  
ATOM   1230  CZ  TYR A 162      -9.219 -13.367  -8.234  1.00 89.06           C  
ATOM   1231  N   PHE A 163      -6.727 -11.070  -3.494  1.00 91.38           N  
ATOM   1232  CA  PHE A 163      -7.836 -10.727  -2.615  1.00 91.38           C  
ATOM   1233  C   PHE A 163      -8.820  -9.797  -3.320  1.00 91.38           C  
ATOM   1234  CB  PHE A 163      -7.324 -10.070  -1.330  1.00 91.38           C  
ATOM   1235  O   PHE A 163      -8.430  -8.742  -3.832  1.00 91.38           O  
ATOM   1236  CG  PHE A 163      -6.395 -10.945  -0.532  1.00 91.38           C  
ATOM   1237  CD1 PHE A 163      -6.887 -11.781   0.460  1.00 91.38           C  
ATOM   1238  CD2 PHE A 163      -5.027 -10.930  -0.773  1.00 91.38           C  
ATOM   1239  CE1 PHE A 163      -6.027 -12.594   1.201  1.00 91.38           C  
ATOM   1240  CE2 PHE A 163      -4.164 -11.734  -0.038  1.00 91.38           C  
ATOM   1241  CZ  PHE A 163      -4.664 -12.562   0.950  1.00 91.38           C  
ATOM   1242  N   SER A 164     -10.070 -10.227  -3.336  1.00 87.94           N  
ATOM   1243  CA  SER A 164     -11.102  -9.469  -4.035  1.00 87.94           C  
ATOM   1244  C   SER A 164     -11.508  -8.227  -3.248  1.00 87.94           C  
ATOM   1245  CB  SER A 164     -12.328 -10.344  -4.293  1.00 87.94           C  
ATOM   1246  O   SER A 164     -12.023  -7.266  -3.818  1.00 87.94           O  
ATOM   1247  OG  SER A 164     -12.812 -10.906  -3.086  1.00 87.94           O  
ATOM   1248  N   SER A 165     -11.289  -8.312  -1.984  1.00 90.44           N  
ATOM   1249  CA  SER A 165     -11.656  -7.211  -1.102  1.00 90.44           C  
ATOM   1250  C   SER A 165     -10.547  -6.910  -0.102  1.00 90.44           C  
ATOM   1251  CB  SER A 165     -12.953  -7.531  -0.354  1.00 90.44           C  
ATOM   1252  O   SER A 165      -9.852  -7.820   0.360  1.00 90.44           O  
ATOM   1253  OG  SER A 165     -13.195  -6.578   0.665  1.00 90.44           O  
ATOM   1254  N   PRO A 166     -10.375  -5.594   0.238  1.00 93.56           N  
ATOM   1255  CA  PRO A 166      -9.375  -5.234   1.244  1.00 93.56           C  
ATOM   1256  C   PRO A 166      -9.656  -5.855   2.609  1.00 93.56           C  
ATOM   1257  CB  PRO A 166      -9.469  -3.707   1.307  1.00 93.56           C  
ATOM   1258  O   PRO A 166      -8.727  -6.137   3.371  1.00 93.56           O  
ATOM   1259  CG  PRO A 166     -10.812  -3.385   0.747  1.00 93.56           C  
ATOM   1260  CD  PRO A 166     -11.156  -4.410  -0.293  1.00 93.56           C  
ATOM   1261  N   TYR A 167     -10.883  -6.105   2.914  1.00 94.06           N  
ATOM   1262  CA  TYR A 167     -11.250  -6.652   4.215  1.00 94.06           C  
ATOM   1263  C   TYR A 167     -10.859  -8.117   4.320  1.00 94.06           C  
ATOM   1264  CB  TYR A 167     -12.750  -6.492   4.461  1.00 94.06           C  
ATOM   1265  O   TYR A 167     -10.477  -8.594   5.395  1.00 94.06           O  
ATOM   1266  CG  TYR A 167     -13.203  -5.055   4.578  1.00 94.06           C  
ATOM   1267  CD1 TYR A 167     -12.594  -4.188   5.484  1.00 94.06           C  
ATOM   1268  CD2 TYR A 167     -14.227  -4.562   3.783  1.00 94.06           C  
ATOM   1269  CE1 TYR A 167     -13.008  -2.865   5.598  1.00 94.06           C  
ATOM   1270  CE2 TYR A 167     -14.648  -3.240   3.887  1.00 94.06           C  
ATOM   1271  OH  TYR A 167     -14.438  -1.090   4.902  1.00 94.06           O  
ATOM   1272  CZ  TYR A 167     -14.031  -2.400   4.797  1.00 94.06           C  
ATOM   1273  N   LEU A 168     -10.961  -8.875   3.197  1.00 93.06           N  
ATOM   1274  CA  LEU A 168     -10.461 -10.242   3.188  1.00 93.06           C  
ATOM   1275  C   LEU A 168      -8.953 -10.273   3.418  1.00 93.06           C  
ATOM   1276  CB  LEU A 168     -10.805 -10.930   1.861  1.00 93.06           C  
ATOM   1277  O   LEU A 168      -8.445 -11.148   4.113  1.00 93.06           O  
ATOM   1278  CG  LEU A 168     -12.281 -11.188   1.592  1.00 93.06           C  
ATOM   1279  CD1 LEU A 168     -12.469 -11.844   0.227  1.00 93.06           C  
ATOM   1280  CD2 LEU A 168     -12.883 -12.055   2.693  1.00 93.06           C  
ATOM   1281  N   ALA A 169      -8.328  -9.281   2.811  1.00 93.44           N  
ATOM   1282  CA  ALA A 169      -6.891  -9.148   3.014  1.00 93.44           C  
ATOM   1283  C   ALA A 169      -6.566  -8.883   4.480  1.00 93.44           C  
ATOM   1284  CB  ALA A 169      -6.328  -8.031   2.137  1.00 93.44           C  
ATOM   1285  O   ALA A 169      -5.582  -9.406   5.012  1.00 93.44           O  
ATOM   1286  N   LEU A 170      -7.371  -8.070   5.148  1.00 93.31           N  
ATOM   1287  CA  LEU A 170      -7.184  -7.770   6.562  1.00 93.31           C  
ATOM   1288  C   LEU A 170      -7.289  -9.039   7.406  1.00 93.31           C  
ATOM   1289  CB  LEU A 170      -8.219  -6.742   7.031  1.00 93.31           C  
ATOM   1290  O   LEU A 170      -6.488  -9.242   8.320  1.00 93.31           O  
ATOM   1291  CG  LEU A 170      -7.945  -6.070   8.375  1.00 93.31           C  
ATOM   1292  CD1 LEU A 170      -6.633  -5.297   8.328  1.00 93.31           C  
ATOM   1293  CD2 LEU A 170      -9.102  -5.148   8.758  1.00 93.31           C  
ATOM   1294  N   LEU A 171      -8.266  -9.836   7.117  1.00 91.88           N  
ATOM   1295  CA  LEU A 171      -8.438 -11.094   7.840  1.00 91.88           C  
ATOM   1296  C   LEU A 171      -7.246 -12.016   7.625  1.00 91.88           C  
ATOM   1297  CB  LEU A 171      -9.727 -11.789   7.395  1.00 91.88           C  
ATOM   1298  O   LEU A 171      -6.785 -12.672   8.562  1.00 91.88           O  
ATOM   1299  CG  LEU A 171     -11.039 -11.102   7.781  1.00 91.88           C  
ATOM   1300  CD1 LEU A 171     -12.227 -11.844   7.176  1.00 91.88           C  
ATOM   1301  CD2 LEU A 171     -11.172 -11.016   9.297  1.00 91.88           C  
ATOM   1302  N   ALA A 172      -6.781 -12.023   6.402  1.00 91.06           N  
ATOM   1303  CA  ALA A 172      -5.617 -12.836   6.070  1.00 91.06           C  
ATOM   1304  C   ALA A 172      -4.383 -12.367   6.828  1.00 91.06           C  
ATOM   1305  CB  ALA A 172      -5.363 -12.812   4.566  1.00 91.06           C  
ATOM   1306  O   ALA A 172      -3.584 -13.180   7.301  1.00 91.06           O  
ATOM   1307  N   LEU A 173      -4.246 -11.078   6.824  1.00 91.38           N  
ATOM   1308  CA  LEU A 173      -3.127 -10.508   7.566  1.00 91.38           C  
ATOM   1309  C   LEU A 173      -3.174 -10.922   9.031  1.00 91.38           C  
ATOM   1310  CB  LEU A 173      -3.131  -8.977   7.457  1.00 91.38           C  
ATOM   1311  O   LEU A 173      -2.146 -11.266   9.617  1.00 91.38           O  
ATOM   1312  CG  LEU A 173      -1.985  -8.242   8.156  1.00 91.38           C  
ATOM   1313  CD1 LEU A 173      -0.659  -8.562   7.473  1.00 91.38           C  
ATOM   1314  CD2 LEU A 173      -2.238  -6.738   8.156  1.00 91.38           C  
ATOM   1315  N   ASN A 174      -4.355 -10.812   9.641  1.00 89.31           N  
ATOM   1316  CA  ASN A 174      -4.551 -11.227  11.023  1.00 89.31           C  
ATOM   1317  C   ASN A 174      -4.105 -12.664  11.250  1.00 89.31           C  
ATOM   1318  CB  ASN A 174      -6.012 -11.047  11.438  1.00 89.31           C  
ATOM   1319  O   ASN A 174      -3.461 -12.969  12.258  1.00 89.31           O  
ATOM   1320  CG  ASN A 174      -6.242 -11.336  12.906  1.00 89.31           C  
ATOM   1321  ND2 ASN A 174      -7.211 -12.203  13.195  1.00 89.31           N  
ATOM   1322  OD1 ASN A 174      -5.559 -10.797  13.773  1.00 89.31           O  
ATOM   1323  N   GLN A 175      -4.344 -13.539  10.320  1.00 85.94           N  
ATOM   1324  CA  GLN A 175      -3.973 -14.945  10.414  1.00 85.94           C  
ATOM   1325  C   GLN A 175      -2.467 -15.125  10.250  1.00 85.94           C  
ATOM   1326  CB  GLN A 175      -4.715 -15.766   9.359  1.00 85.94           C  
ATOM   1327  O   GLN A 175      -1.861 -15.961  10.930  1.00 85.94           O  
ATOM   1328  CG  GLN A 175      -6.188 -15.984   9.672  1.00 85.94           C  
ATOM   1329  CD  GLN A 175      -6.820 -17.062   8.812  1.00 85.94           C  
ATOM   1330  NE2 GLN A 175      -8.125 -16.938   8.570  1.00 85.94           N  
ATOM   1331  OE1 GLN A 175      -6.145 -18.000   8.367  1.00 85.94           O  
ATOM   1332  N   SER A 176      -1.906 -14.375   9.328  1.00 85.19           N  
ATOM   1333  CA  SER A 176      -0.478 -14.500   9.055  1.00 85.19           C  
ATOM   1334  C   SER A 176       0.357 -14.016  10.234  1.00 85.19           C  
ATOM   1335  CB  SER A 176      -0.107 -13.703   7.797  1.00 85.19           C  
ATOM   1336  O   SER A 176       1.455 -14.523  10.469  1.00 85.19           O  
ATOM   1337  OG  SER A 176      -0.169 -12.312   8.047  1.00 85.19           O  
ATOM   1338  N   LEU A 177      -0.069 -13.070  10.945  1.00 84.94           N  
ATOM   1339  CA  LEU A 177       0.678 -12.500  12.062  1.00 84.94           C  
ATOM   1340  C   LEU A 177       0.388 -13.258  13.352  1.00 84.94           C  
ATOM   1341  CB  LEU A 177       0.333 -11.016  12.242  1.00 84.94           C  
ATOM   1342  O   LEU A 177       1.035 -13.031  14.375  1.00 84.94           O  
ATOM   1343  CG  LEU A 177       0.759 -10.086  11.109  1.00 84.94           C  
ATOM   1344  CD1 LEU A 177       0.284  -8.664  11.391  1.00 84.94           C  
ATOM   1345  CD2 LEU A 177       2.271 -10.117  10.922  1.00 84.94           C  
ATOM   1346  N   SER A 178      -0.051 -14.633  13.305  1.00 65.94           N  
ATOM   1347  CA  SER A 178      -0.250 -15.555  14.414  1.00 65.94           C  
ATOM   1348  C   SER A 178      -0.749 -14.828  15.656  1.00 65.94           C  
ATOM   1349  CB  SER A 178       1.049 -16.297  14.727  1.00 65.94           C  
ATOM   1350  O   SER A 178      -0.245 -13.758  16.000  1.00 65.94           O  
ATOM   1351  OG  SER A 178       1.478 -17.062  13.617  1.00 65.94           O  
ATOM   1352  N   LYS A 179      -2.102 -14.750  15.961  1.00 57.06           N  
ATOM   1353  CA  LYS A 179      -2.805 -14.352  17.172  1.00 57.06           C  
ATOM   1354  C   LYS A 179      -1.894 -14.461  18.406  1.00 57.06           C  
ATOM   1355  CB  LYS A 179      -4.055 -15.211  17.375  1.00 57.06           C  
ATOM   1356  O   LYS A 179      -1.542 -15.562  18.828  1.00 57.06           O  
ATOM   1357  CG  LYS A 179      -5.148 -14.969  16.359  1.00 57.06           C  
ATOM   1358  CD  LYS A 179      -6.395 -15.789  16.656  1.00 57.06           C  
ATOM   1359  CE  LYS A 179      -7.457 -15.609  15.586  1.00 57.06           C  
ATOM   1360  NZ  LYS A 179      -8.703 -16.359  15.906  1.00 57.06           N  
ATOM   1361  N   VAL A 180      -0.633 -14.023  18.344  1.00 54.94           N  
ATOM   1362  CA  VAL A 180       0.151 -14.141  19.562  1.00 54.94           C  
ATOM   1363  C   VAL A 180      -0.535 -13.367  20.688  1.00 54.94           C  
ATOM   1364  CB  VAL A 180       1.593 -13.617  19.359  1.00 54.94           C  
ATOM   1365  O   VAL A 180      -1.054 -12.273  20.484  1.00 54.94           O  
ATOM   1366  CG1 VAL A 180       2.449 -13.914  20.594  1.00 54.94           C  
ATOM   1367  CG2 VAL A 180       2.215 -14.234  18.109  1.00 54.94           C  
ATOM   1368  N   SER A 181      -1.252 -14.094  21.609  1.00 56.75           N  
ATOM   1369  CA  SER A 181      -1.819 -13.641  22.875  1.00 56.75           C  
ATOM   1370  C   SER A 181      -1.050 -12.445  23.438  1.00 56.75           C  
ATOM   1371  CB  SER A 181      -1.823 -14.773  23.906  1.00 56.75           C  
ATOM   1372  O   SER A 181       0.146 -12.547  23.719  1.00 56.75           O  
ATOM   1373  OG  SER A 181      -0.584 -15.469  23.891  1.00 56.75           O  
ATOM   1374  N   GLY A 182      -1.120 -11.227  22.719  1.00 59.84           N  
ATOM   1375  CA  GLY A 182      -1.073 -10.016  23.516  1.00 59.84           C  
ATOM   1376  C   GLY A 182      -0.112  -8.977  22.969  1.00 59.84           C  
ATOM   1377  O   GLY A 182      -0.124  -7.820  23.391  1.00 59.84           O  
ATOM   1378  N   HIS A 183       0.186  -8.992  21.625  1.00 69.69           N  
ATOM   1379  CA  HIS A 183       0.842  -7.781  21.141  1.00 69.69           C  
ATOM   1380  C   HIS A 183       0.891  -7.758  19.609  1.00 69.69           C  
ATOM   1381  CB  HIS A 183       2.256  -7.676  21.719  1.00 69.69           C  
ATOM   1382  O   HIS A 183       1.826  -7.211  19.031  1.00 69.69           O  
ATOM   1383  CG  HIS A 183       2.291  -7.504  23.203  1.00 69.69           C  
ATOM   1384  CD2 HIS A 183       2.264  -6.387  23.969  1.00 69.69           C  
ATOM   1385  ND1 HIS A 183       2.367  -8.570  24.062  1.00 69.69           N  
ATOM   1386  CE1 HIS A 183       2.385  -8.117  25.312  1.00 69.69           C  
ATOM   1387  NE2 HIS A 183       2.322  -6.793  25.281  1.00 69.69           N  
ATOM   1388  N   SER A 184      -0.082  -8.297  19.047  1.00 81.94           N  
ATOM   1389  CA  SER A 184      -0.056  -8.188  17.594  1.00 81.94           C  
ATOM   1390  C   SER A 184      -0.520  -6.809  17.141  1.00 81.94           C  
ATOM   1391  CB  SER A 184      -0.932  -9.266  16.953  1.00 81.94           C  
ATOM   1392  O   SER A 184      -1.232  -6.113  17.859  1.00 81.94           O  
ATOM   1393  OG  SER A 184      -0.491 -10.555  17.328  1.00 81.94           O  
ATOM   1394  N   PRO A 185       0.136  -6.312  16.125  1.00 89.38           N  
ATOM   1395  CA  PRO A 185      -0.263  -4.996  15.617  1.00 89.38           C  
ATOM   1396  C   PRO A 185      -1.729  -4.949  15.195  1.00 89.38           C  
ATOM   1397  CB  PRO A 185       0.660  -4.789  14.414  1.00 89.38           C  
ATOM   1398  O   PRO A 185      -2.336  -3.875  15.180  1.00 89.38           O  
ATOM   1399  CG  PRO A 185       1.105  -6.164  14.031  1.00 89.38           C  
ATOM   1400  CD  PRO A 185       1.162  -7.008  15.273  1.00 89.38           C  
ATOM   1401  N   ILE A 186      -2.275  -6.172  14.961  1.00 91.25           N  
ATOM   1402  CA  ILE A 186      -3.670  -6.250  14.531  1.00 91.25           C  
ATOM   1403  C   ILE A 186      -4.340  -7.457  15.188  1.00 91.25           C  
ATOM   1404  CB  ILE A 186      -3.789  -6.336  12.992  1.00 91.25           C  
ATOM   1405  O   ILE A 186      -3.719  -8.516  15.336  1.00 91.25           O  
ATOM   1406  CG1 ILE A 186      -5.262  -6.348  12.570  1.00 91.25           C  
ATOM   1407  CG2 ILE A 186      -3.055  -7.570  12.461  1.00 91.25           C  
ATOM   1408  CD1 ILE A 186      -5.477  -6.270  11.070  1.00 91.25           C  
ATOM   1409  N   TYR A 187      -5.613  -7.223  15.578  1.00 90.50           N  
ATOM   1410  CA  TYR A 187      -6.465  -8.273  16.125  1.00 90.50           C  
ATOM   1411  C   TYR A 187      -7.891  -8.141  15.602  1.00 90.50           C  
ATOM   1412  CB  TYR A 187      -6.469  -8.227  17.656  1.00 90.50           C  
ATOM   1413  O   TYR A 187      -8.492  -7.070  15.680  1.00 90.50           O  
ATOM   1414  CG  TYR A 187      -7.324  -9.289  18.297  1.00 90.50           C  
ATOM   1415  CD1 TYR A 187      -8.609  -9.000  18.750  1.00 90.50           C  
ATOM   1416  CD2 TYR A 187      -6.852 -10.586  18.453  1.00 90.50           C  
ATOM   1417  CE1 TYR A 187      -9.406  -9.977  19.344  1.00 90.50           C  
ATOM   1418  CE2 TYR A 187      -7.637 -11.578  19.047  1.00 90.50           C  
ATOM   1419  OH  TYR A 187      -9.688 -12.234  20.062  1.00 90.50           O  
ATOM   1420  CZ  TYR A 187      -8.906 -11.258  19.484  1.00 90.50           C  
ATOM   1421  N   ILE A 188      -8.297  -9.297  15.031  1.00 90.19           N  
ATOM   1422  CA  ILE A 188      -9.648  -9.297  14.484  1.00 90.19           C  
ATOM   1423  C   ILE A 188     -10.445 -10.469  15.070  1.00 90.19           C  
ATOM   1424  CB  ILE A 188      -9.633  -9.383  12.945  1.00 90.19           C  
ATOM   1425  O   ILE A 188      -9.945 -11.594  15.125  1.00 90.19           O  
ATOM   1426  CG1 ILE A 188      -8.789  -8.242  12.352  1.00 90.19           C  
ATOM   1427  CG2 ILE A 188     -11.062  -9.352  12.383  1.00 90.19           C  
ATOM   1428  CD1 ILE A 188      -8.641  -8.305  10.844  1.00 90.19           C  
ATOM   1429  N   ASN A 189     -11.633 -10.117  15.453  1.00 87.75           N  
ATOM   1430  CA  ASN A 189     -12.547 -11.125  15.984  1.00 87.75           C  
ATOM   1431  C   ASN A 189     -13.992 -10.844  15.578  1.00 87.75           C  
ATOM   1432  CB  ASN A 189     -12.438 -11.203  17.516  1.00 87.75           C  
ATOM   1433  O   ASN A 189     -14.328  -9.727  15.188  1.00 87.75           O  
ATOM   1434  CG  ASN A 189     -12.977 -12.500  18.078  1.00 87.75           C  
ATOM   1435  ND2 ASN A 189     -12.891 -12.656  19.391  1.00 87.75           N  
ATOM   1436  OD1 ASN A 189     -13.461 -13.359  17.328  1.00 87.75           O  
ATOM   1437  N   TYR A 190     -14.789 -11.922  15.531  1.00 85.12           N  
ATOM   1438  CA  TYR A 190     -16.188 -11.734  15.141  1.00 85.12           C  
ATOM   1439  C   TYR A 190     -17.109 -11.875  16.344  1.00 85.12           C  
ATOM   1440  CB  TYR A 190     -16.578 -12.734  14.055  1.00 85.12           C  
ATOM   1441  O   TYR A 190     -18.328 -11.703  16.234  1.00 85.12           O  
ATOM   1442  CG  TYR A 190     -16.484 -14.172  14.500  1.00 85.12           C  
ATOM   1443  CD1 TYR A 190     -15.297 -14.891  14.352  1.00 85.12           C  
ATOM   1444  CD2 TYR A 190     -17.578 -14.828  15.055  1.00 85.12           C  
ATOM   1445  CE1 TYR A 190     -15.203 -16.219  14.758  1.00 85.12           C  
ATOM   1446  CE2 TYR A 190     -17.500 -16.156  15.461  1.00 85.12           C  
ATOM   1447  OH  TYR A 190     -16.219 -18.156  15.703  1.00 85.12           O  
ATOM   1448  CZ  TYR A 190     -16.312 -16.844  15.305  1.00 85.12           C  
ATOM   1449  N   THR A 191     -16.625 -12.188  17.500  1.00 79.88           N  
ATOM   1450  CA  THR A 191     -17.453 -12.289  18.703  1.00 79.88           C  
ATOM   1451  C   THR A 191     -17.500 -10.945  19.422  1.00 79.88           C  
ATOM   1452  CB  THR A 191     -16.922 -13.375  19.641  1.00 79.88           C  
ATOM   1453  O   THR A 191     -16.469 -10.328  19.672  1.00 79.88           O  
ATOM   1454  CG2 THR A 191     -17.281 -14.766  19.141  1.00 79.88           C  
ATOM   1455  OG1 THR A 191     -15.492 -13.258  19.734  1.00 79.88           O  
ATOM   1456  N   SER A 192     -18.719 -10.422  19.531  1.00 74.75           N  
ATOM   1457  CA  SER A 192     -18.875  -9.180  20.281  1.00 74.75           C  
ATOM   1458  C   SER A 192     -18.469  -9.344  21.734  1.00 74.75           C  
ATOM   1459  CB  SER A 192     -20.328  -8.695  20.203  1.00 74.75           C  
ATOM   1460  O   SER A 192     -18.609 -10.430  22.312  1.00 74.75           O  
ATOM   1461  OG  SER A 192     -21.203  -9.625  20.828  1.00 74.75           O  
ATOM   1462  N   PHE A 193     -17.719  -8.367  22.203  1.00 76.62           N  
ATOM   1463  CA  PHE A 193     -17.359  -8.336  23.625  1.00 76.62           C  
ATOM   1464  C   PHE A 193     -18.547  -7.879  24.469  1.00 76.62           C  
ATOM   1465  CB  PHE A 193     -16.156  -7.410  23.844  1.00 76.62           C  
ATOM   1466  O   PHE A 193     -19.297  -7.000  24.062  1.00 76.62           O  
ATOM   1467  CG  PHE A 193     -14.906  -7.852  23.141  1.00 76.62           C  
ATOM   1468  CD1 PHE A 193     -14.266  -9.031  23.500  1.00 76.62           C  
ATOM   1469  CD2 PHE A 193     -14.367  -7.086  22.109  1.00 76.62           C  
ATOM   1470  CE1 PHE A 193     -13.109  -9.445  22.844  1.00 76.62           C  
ATOM   1471  CE2 PHE A 193     -13.211  -7.492  21.453  1.00 76.62           C  
ATOM   1472  CZ  PHE A 193     -12.578  -8.672  21.828  1.00 76.62           C  
ATOM   1473  N   SER A 194     -18.875  -8.742  25.422  1.00 77.62           N  
ATOM   1474  CA  SER A 194     -19.969  -8.484  26.359  1.00 77.62           C  
ATOM   1475  C   SER A 194     -19.531  -8.641  27.797  1.00 77.62           C  
ATOM   1476  CB  SER A 194     -21.141  -9.430  26.062  1.00 77.62           C  
ATOM   1477  O   SER A 194     -18.344  -8.820  28.078  1.00 77.62           O  
ATOM   1478  OG  SER A 194     -20.797 -10.773  26.359  1.00 77.62           O  
ATOM   1479  N   SER A 195     -20.469  -8.328  28.781  1.00 76.44           N  
ATOM   1480  CA  SER A 195     -20.172  -8.484  30.203  1.00 76.44           C  
ATOM   1481  C   SER A 195     -19.750  -9.906  30.531  1.00 76.44           C  
ATOM   1482  CB  SER A 195     -21.406  -8.102  31.047  1.00 76.44           C  
ATOM   1483  O   SER A 195     -18.953 -10.133  31.453  1.00 76.44           O  
ATOM   1484  OG  SER A 195     -22.500  -8.922  30.719  1.00 76.44           O  
ATOM   1485  N   THR A 196     -20.234 -10.883  29.734  1.00 81.19           N  
ATOM   1486  CA  THR A 196     -19.906 -12.289  29.938  1.00 81.19           C  
ATOM   1487  C   THR A 196     -18.625 -12.656  29.203  1.00 81.19           C  
ATOM   1488  CB  THR A 196     -21.047 -13.211  29.484  1.00 81.19           C  
ATOM   1489  O   THR A 196     -17.969 -13.648  29.531  1.00 81.19           O  
ATOM   1490  CG2 THR A 196     -22.312 -12.992  30.312  1.00 81.19           C  
ATOM   1491  OG1 THR A 196     -21.359 -12.930  28.109  1.00 81.19           O  
ATOM   1492  N   ASN A 197     -18.172 -11.859  28.219  1.00 81.00           N  
ATOM   1493  CA  ASN A 197     -16.938 -11.961  27.438  1.00 81.00           C  
ATOM   1494  C   ASN A 197     -16.250 -10.609  27.297  1.00 81.00           C  
ATOM   1495  CB  ASN A 197     -17.234 -12.555  26.062  1.00 81.00           C  
ATOM   1496  O   ASN A 197     -16.359  -9.961  26.266  1.00 81.00           O  
ATOM   1497  CG  ASN A 197     -15.961 -12.828  25.266  1.00 81.00           C  
ATOM   1498  ND2 ASN A 197     -16.094 -12.867  23.938  1.00 81.00           N  
ATOM   1499  OD1 ASN A 197     -14.883 -12.992  25.828  1.00 81.00           O  
ATOM   1500  N   PRO A 198     -15.625 -10.227  28.422  1.00 82.62           N  
ATOM   1501  CA  PRO A 198     -15.062  -8.875  28.406  1.00 82.62           C  
ATOM   1502  C   PRO A 198     -13.898  -8.734  27.422  1.00 82.62           C  
ATOM   1503  CB  PRO A 198     -14.602  -8.656  29.844  1.00 82.62           C  
ATOM   1504  O   PRO A 198     -13.227  -9.727  27.125  1.00 82.62           O  
ATOM   1505  CG  PRO A 198     -14.336 -10.031  30.375  1.00 82.62           C  
ATOM   1506  CD  PRO A 198     -15.250 -11.000  29.672  1.00 82.62           C  
ATOM   1507  N   GLU A 199     -13.852  -7.480  26.891  1.00 83.75           N  
ATOM   1508  CA  GLU A 199     -12.703  -7.113  26.078  1.00 83.75           C  
ATOM   1509  C   GLU A 199     -11.391  -7.277  26.844  1.00 83.75           C  
ATOM   1510  CB  GLU A 199     -12.836  -5.672  25.578  1.00 83.75           C  
ATOM   1511  O   GLU A 199     -11.273  -6.809  27.969  1.00 83.75           O  
ATOM   1512  CG  GLU A 199     -11.695  -5.223  24.672  1.00 83.75           C  
ATOM   1513  CD  GLU A 199     -11.828  -3.773  24.219  1.00 83.75           C  
ATOM   1514  OE1 GLU A 199     -10.820  -3.195  23.750  1.00 83.75           O  
ATOM   1515  OE2 GLU A 199     -12.938  -3.215  24.344  1.00 83.75           O  
ATOM   1516  N   PRO A 200     -10.469  -7.992  26.219  1.00 84.00           N  
ATOM   1517  CA  PRO A 200      -9.164  -8.117  26.875  1.00 84.00           C  
ATOM   1518  C   PRO A 200      -8.516  -6.762  27.156  1.00 84.00           C  
ATOM   1519  CB  PRO A 200      -8.344  -8.922  25.875  1.00 84.00           C  
ATOM   1520  O   PRO A 200      -8.703  -5.812  26.391  1.00 84.00           O  
ATOM   1521  CG  PRO A 200      -9.352  -9.625  25.031  1.00 84.00           C  
ATOM   1522  CD  PRO A 200     -10.578  -8.758  24.922  1.00 84.00           C  
ATOM   1523  N   SER A 201      -7.871  -6.582  28.281  1.00 85.44           N  
ATOM   1524  CA  SER A 201      -7.262  -5.332  28.719  1.00 85.44           C  
ATOM   1525  C   SER A 201      -6.258  -4.812  27.703  1.00 85.44           C  
ATOM   1526  CB  SER A 201      -6.570  -5.516  30.078  1.00 85.44           C  
ATOM   1527  O   SER A 201      -6.105  -3.602  27.531  1.00 85.44           O  
ATOM   1528  OG  SER A 201      -5.617  -6.566  30.016  1.00 85.44           O  
ATOM   1529  N   TRP A 202      -5.602  -5.750  27.031  1.00 86.19           N  
ATOM   1530  CA  TRP A 202      -4.547  -5.324  26.109  1.00 86.19           C  
ATOM   1531  C   TRP A 202      -5.137  -4.707  24.844  1.00 86.19           C  
ATOM   1532  CB  TRP A 202      -3.646  -6.508  25.750  1.00 86.19           C  
ATOM   1533  O   TRP A 202      -4.410  -4.125  24.047  1.00 86.19           O  
ATOM   1534  CG  TRP A 202      -4.391  -7.707  25.250  1.00 86.19           C  
ATOM   1535  CD1 TRP A 202      -4.848  -8.766  25.984  1.00 86.19           C  
ATOM   1536  CD2 TRP A 202      -4.766  -7.977  23.891  1.00 86.19           C  
ATOM   1537  CE2 TRP A 202      -5.445  -9.219  23.875  1.00 86.19           C  
ATOM   1538  CE3 TRP A 202      -4.590  -7.293  22.672  1.00 86.19           C  
ATOM   1539  NE1 TRP A 202      -5.480  -9.672  25.172  1.00 86.19           N  
ATOM   1540  CH2 TRP A 202      -5.766  -9.094  21.547  1.00 86.19           C  
ATOM   1541  CZ2 TRP A 202      -5.949  -9.781  22.703  1.00 86.19           C  
ATOM   1542  CZ3 TRP A 202      -5.094  -7.859  21.516  1.00 86.19           C  
ATOM   1543  N   LEU A 203      -6.438  -4.734  24.609  1.00 88.19           N  
ATOM   1544  CA  LEU A 203      -7.098  -4.164  23.438  1.00 88.19           C  
ATOM   1545  C   LEU A 203      -7.684  -2.791  23.766  1.00 88.19           C  
ATOM   1546  CB  LEU A 203      -8.203  -5.098  22.938  1.00 88.19           C  
ATOM   1547  O   LEU A 203      -8.117  -2.070  22.859  1.00 88.19           O  
ATOM   1548  CG  LEU A 203      -7.746  -6.426  22.328  1.00 88.19           C  
ATOM   1549  CD1 LEU A 203      -8.953  -7.285  21.969  1.00 88.19           C  
ATOM   1550  CD2 LEU A 203      -6.863  -6.184  21.109  1.00 88.19           C  
ATOM   1551  N   LYS A 204      -7.754  -2.396  24.891  1.00 86.38           N  
ATOM   1552  CA  LYS A 204      -8.461  -1.224  25.391  1.00 86.38           C  
ATOM   1553  C   LYS A 204      -7.957   0.052  24.734  1.00 86.38           C  
ATOM   1554  CB  LYS A 204      -8.320  -1.115  26.922  1.00 86.38           C  
ATOM   1555  O   LYS A 204      -8.742   0.938  24.391  1.00 86.38           O  
ATOM   1556  CG  LYS A 204      -9.133   0.008  27.531  1.00 86.38           C  
ATOM   1557  CD  LYS A 204      -9.000   0.021  29.047  1.00 86.38           C  
ATOM   1558  CE  LYS A 204      -9.773   1.183  29.672  1.00 86.38           C  
ATOM   1559  NZ  LYS A 204      -9.609   1.223  31.156  1.00 86.38           N  
ATOM   1560  N   ASN A 205      -6.738   0.126  24.453  1.00 89.44           N  
ATOM   1561  CA  ASN A 205      -6.168   1.362  23.938  1.00 89.44           C  
ATOM   1562  C   ASN A 205      -6.008   1.308  22.422  1.00 89.44           C  
ATOM   1563  CB  ASN A 205      -4.824   1.657  24.594  1.00 89.44           C  
ATOM   1564  O   ASN A 205      -5.512   2.256  21.812  1.00 89.44           O  
ATOM   1565  CG  ASN A 205      -4.949   1.900  26.094  1.00 89.44           C  
ATOM   1566  ND2 ASN A 205      -3.982   1.409  26.859  1.00 89.44           N  
ATOM   1567  OD1 ASN A 205      -5.910   2.525  26.547  1.00 89.44           O  
ATOM   1568  N   ASP A 206      -6.504   0.287  21.859  1.00 92.19           N  
ATOM   1569  CA  ASP A 206      -6.348   0.116  20.422  1.00 92.19           C  
ATOM   1570  C   ASP A 206      -7.363   0.960  19.641  1.00 92.19           C  
ATOM   1571  CB  ASP A 206      -6.492  -1.357  20.031  1.00 92.19           C  
ATOM   1572  O   ASP A 206      -8.430   1.286  20.172  1.00 92.19           O  
ATOM   1573  CG  ASP A 206      -5.297  -2.199  20.453  1.00 92.19           C  
ATOM   1574  OD1 ASP A 206      -4.391  -1.675  21.125  1.00 92.19           O  
ATOM   1575  OD2 ASP A 206      -5.262  -3.396  20.094  1.00 92.19           O  
ATOM   1576  N   ASN A 207      -6.902   1.402  18.469  1.00 94.94           N  
ATOM   1577  CA  ASN A 207      -7.879   1.936  17.531  1.00 94.94           C  
ATOM   1578  C   ASN A 207      -8.742   0.830  16.938  1.00 94.94           C  
ATOM   1579  CB  ASN A 207      -7.176   2.719  16.422  1.00 94.94           C  
ATOM   1580  O   ASN A 207      -8.227  -0.186  16.469  1.00 94.94           O  
ATOM   1581  CG  ASN A 207      -8.133   3.604  15.641  1.00 94.94           C  
ATOM   1582  ND2 ASN A 207      -7.738   3.969  14.422  1.00 94.94           N  
ATOM   1583  OD1 ASN A 207      -9.203   3.959  16.125  1.00 94.94           O  
ATOM   1584  N   ASN A 208     -10.000   0.986  17.047  1.00 93.69           N  
ATOM   1585  CA  ASN A 208     -10.875  -0.116  16.656  1.00 93.69           C  
ATOM   1586  C   ASN A 208     -11.945   0.339  15.664  1.00 93.69           C  
ATOM   1587  CB  ASN A 208     -11.523  -0.751  17.875  1.00 93.69           C  
ATOM   1588  O   ASN A 208     -12.367   1.495  15.688  1.00 93.69           O  
ATOM   1589  CG  ASN A 208     -12.500   0.180  18.578  1.00 93.69           C  
ATOM   1590  ND2 ASN A 208     -12.453   0.205  19.906  1.00 93.69           N  
ATOM   1591  OD1 ASN A 208     -13.289   0.870  17.922  1.00 93.69           O  
ATOM   1592  N   PHE A 209     -12.305  -0.512  14.711  1.00 94.25           N  
ATOM   1593  CA  PHE A 209     -13.406  -0.317  13.773  1.00 94.25           C  
ATOM   1594  C   PHE A 209     -14.047  -1.650  13.406  1.00 94.25           C  
ATOM   1595  CB  PHE A 209     -12.922   0.396  12.508  1.00 94.25           C  
ATOM   1596  O   PHE A 209     -13.531  -2.713  13.758  1.00 94.25           O  
ATOM   1597  CG  PHE A 209     -11.961  -0.420  11.680  1.00 94.25           C  
ATOM   1598  CD1 PHE A 209     -10.602  -0.383  11.930  1.00 94.25           C  
ATOM   1599  CD2 PHE A 209     -12.430  -1.226  10.648  1.00 94.25           C  
ATOM   1600  CE1 PHE A 209      -9.711  -1.138  11.164  1.00 94.25           C  
ATOM   1601  CE2 PHE A 209     -11.555  -1.982   9.883  1.00 94.25           C  
ATOM   1602  CZ  PHE A 209     -10.195  -1.937  10.141  1.00 94.25           C  
ATOM   1603  N   THR A 210     -15.211  -1.590  12.734  1.00 93.94           N  
ATOM   1604  CA  THR A 210     -15.938  -2.805  12.375  1.00 93.94           C  
ATOM   1605  C   THR A 210     -16.266  -2.822  10.891  1.00 93.94           C  
ATOM   1606  CB  THR A 210     -17.234  -2.938  13.188  1.00 93.94           C  
ATOM   1607  O   THR A 210     -16.328  -1.770  10.250  1.00 93.94           O  
ATOM   1608  CG2 THR A 210     -16.953  -2.926  14.688  1.00 93.94           C  
ATOM   1609  OG1 THR A 210     -18.109  -1.845  12.875  1.00 93.94           O  
ATOM   1610  N   PHE A 211     -16.281  -3.955  10.320  1.00 93.31           N  
ATOM   1611  CA  PHE A 211     -16.781  -4.164   8.969  1.00 93.31           C  
ATOM   1612  C   PHE A 211     -17.594  -5.449   8.891  1.00 93.31           C  
ATOM   1613  CB  PHE A 211     -15.625  -4.219   7.965  1.00 93.31           C  
ATOM   1614  O   PHE A 211     -17.500  -6.309   9.766  1.00 93.31           O  
ATOM   1615  CG  PHE A 211     -14.734  -5.418   8.133  1.00 93.31           C  
ATOM   1616  CD1 PHE A 211     -13.617  -5.363   8.961  1.00 93.31           C  
ATOM   1617  CD2 PHE A 211     -15.008  -6.602   7.453  1.00 93.31           C  
ATOM   1618  CE1 PHE A 211     -12.789  -6.473   9.109  1.00 93.31           C  
ATOM   1619  CE2 PHE A 211     -14.188  -7.711   7.602  1.00 93.31           C  
ATOM   1620  CZ  PHE A 211     -13.078  -7.645   8.430  1.00 93.31           C  
ATOM   1621  N   THR A 212     -18.469  -5.438   7.902  1.00 92.25           N  
ATOM   1622  CA  THR A 212     -19.359  -6.586   7.750  1.00 92.25           C  
ATOM   1623  C   THR A 212     -19.078  -7.316   6.441  1.00 92.25           C  
ATOM   1624  CB  THR A 212     -20.844  -6.152   7.785  1.00 92.25           C  
ATOM   1625  O   THR A 212     -18.797  -6.688   5.418  1.00 92.25           O  
ATOM   1626  CG2 THR A 212     -21.766  -7.363   7.715  1.00 92.25           C  
ATOM   1627  OG1 THR A 212     -21.094  -5.445   9.008  1.00 92.25           O  
ATOM   1628  N   LEU A 213     -19.016  -8.648   6.574  1.00 90.88           N  
ATOM   1629  CA  LEU A 213     -18.906  -9.523   5.414  1.00 90.88           C  
ATOM   1630  C   LEU A 213     -20.109 -10.453   5.320  1.00 90.88           C  
ATOM   1631  CB  LEU A 213     -17.609 -10.336   5.480  1.00 90.88           C  
ATOM   1632  O   LEU A 213     -20.672 -10.859   6.340  1.00 90.88           O  
ATOM   1633  CG  LEU A 213     -16.312  -9.547   5.402  1.00 90.88           C  
ATOM   1634  CD1 LEU A 213     -15.117 -10.477   5.625  1.00 90.88           C  
ATOM   1635  CD2 LEU A 213     -16.203  -8.836   4.059  1.00 90.88           C  
ATOM   1636  N   THR A 214     -20.547 -10.648   4.109  1.00 89.44           N  
ATOM   1637  CA  THR A 214     -21.609 -11.617   3.881  1.00 89.44           C  
ATOM   1638  C   THR A 214     -21.031 -13.000   3.596  1.00 89.44           C  
ATOM   1639  CB  THR A 214     -22.516 -11.188   2.713  1.00 89.44           C  
ATOM   1640  O   THR A 214     -20.328 -13.188   2.602  1.00 89.44           O  
ATOM   1641  CG2 THR A 214     -23.688 -12.164   2.531  1.00 89.44           C  
ATOM   1642  OG1 THR A 214     -23.047  -9.883   2.977  1.00 89.44           O  
ATOM   1643  N   ILE A 215     -21.250 -13.930   4.551  1.00 85.62           N  
ATOM   1644  CA  ILE A 215     -20.766 -15.305   4.434  1.00 85.62           C  
ATOM   1645  C   ILE A 215     -21.969 -16.266   4.352  1.00 85.62           C  
ATOM   1646  CB  ILE A 215     -19.859 -15.695   5.613  1.00 85.62           C  
ATOM   1647  O   ILE A 215     -22.766 -16.344   5.289  1.00 85.62           O  
ATOM   1648  CG1 ILE A 215     -18.734 -14.664   5.785  1.00 85.62           C  
ATOM   1649  CG2 ILE A 215     -19.281 -17.094   5.414  1.00 85.62           C  
ATOM   1650  CD1 ILE A 215     -17.969 -14.781   7.098  1.00 85.62           C  
ATOM   1651  N   ALA A 216     -22.062 -17.047   3.207  1.00 83.31           N  
ATOM   1652  CA  ALA A 216     -23.141 -18.000   3.000  1.00 83.31           C  
ATOM   1653  C   ALA A 216     -24.500 -17.328   3.170  1.00 83.31           C  
ATOM   1654  CB  ALA A 216     -23.016 -19.188   3.965  1.00 83.31           C  
ATOM   1655  O   ALA A 216     -25.422 -17.906   3.771  1.00 83.31           O  
ATOM   1656  N   GLY A 217     -24.688 -16.016   2.824  1.00 85.06           N  
ATOM   1657  CA  GLY A 217     -25.953 -15.289   2.859  1.00 85.06           C  
ATOM   1658  C   GLY A 217     -26.188 -14.570   4.176  1.00 85.06           C  
ATOM   1659  O   GLY A 217     -27.188 -13.852   4.324  1.00 85.06           O  
ATOM   1660  N   GLN A 218     -25.297 -14.719   5.168  1.00 86.38           N  
ATOM   1661  CA  GLN A 218     -25.422 -14.070   6.469  1.00 86.38           C  
ATOM   1662  C   GLN A 218     -24.359 -12.984   6.641  1.00 86.38           C  
ATOM   1663  CB  GLN A 218     -25.312 -15.094   7.598  1.00 86.38           C  
ATOM   1664  O   GLN A 218     -23.203 -13.180   6.277  1.00 86.38           O  
ATOM   1665  CG  GLN A 218     -26.391 -16.156   7.566  1.00 86.38           C  
ATOM   1666  CD  GLN A 218     -27.766 -15.609   7.863  1.00 86.38           C  
ATOM   1667  NE2 GLN A 218     -28.781 -16.125   7.168  1.00 86.38           N  
ATOM   1668  OE1 GLN A 218     -27.938 -14.727   8.711  1.00 86.38           O  
ATOM   1669  N   LYS A 219     -24.828 -11.898   7.254  1.00 89.38           N  
ATOM   1670  CA  LYS A 219     -23.906 -10.797   7.543  1.00 89.38           C  
ATOM   1671  C   LYS A 219     -23.172 -11.031   8.859  1.00 89.38           C  
ATOM   1672  CB  LYS A 219     -24.656  -9.469   7.586  1.00 89.38           C  
ATOM   1673  O   LYS A 219     -23.812 -11.234   9.898  1.00 89.38           O  
ATOM   1674  CG  LYS A 219     -25.188  -9.016   6.234  1.00 89.38           C  
ATOM   1675  CD  LYS A 219     -25.812  -7.625   6.316  1.00 89.38           C  
ATOM   1676  CE  LYS A 219     -26.344  -7.168   4.961  1.00 89.38           C  
ATOM   1677  NZ  LYS A 219     -26.969  -5.816   5.043  1.00 89.38           N  
ATOM   1678  N   VAL A 220     -21.891 -11.125   8.766  1.00 89.69           N  
ATOM   1679  CA  VAL A 220     -21.062 -11.312   9.953  1.00 89.69           C  
ATOM   1680  C   VAL A 220     -20.281 -10.039  10.242  1.00 89.69           C  
ATOM   1681  CB  VAL A 220     -20.109 -12.516   9.781  1.00 89.69           C  
ATOM   1682  O   VAL A 220     -19.562  -9.539   9.375  1.00 89.69           O  
ATOM   1683  CG1 VAL A 220     -19.266 -12.711  11.039  1.00 89.69           C  
ATOM   1684  CG2 VAL A 220     -20.891 -13.781   9.461  1.00 89.69           C  
ATOM   1685  N   LEU A 221     -20.375  -9.602  11.453  1.00 91.75           N  
ATOM   1686  CA  LEU A 221     -19.688  -8.391  11.891  1.00 91.75           C  
ATOM   1687  C   LEU A 221     -18.328  -8.727  12.492  1.00 91.75           C  
ATOM   1688  CB  LEU A 221     -20.531  -7.637  12.914  1.00 91.75           C  
ATOM   1689  O   LEU A 221     -18.234  -9.531  13.422  1.00 91.75           O  
ATOM   1690  CG  LEU A 221     -20.000  -6.285  13.383  1.00 91.75           C  
ATOM   1691  CD1 LEU A 221     -20.047  -5.277  12.234  1.00 91.75           C  
ATOM   1692  CD2 LEU A 221     -20.781  -5.773  14.578  1.00 91.75           C  
ATOM   1693  N   TYR A 222     -17.297  -8.055  12.023  1.00 92.00           N  
ATOM   1694  CA  TYR A 222     -15.938  -8.227  12.508  1.00 92.00           C  
ATOM   1695  C   TYR A 222     -15.469  -6.992  13.266  1.00 92.00           C  
ATOM   1696  CB  TYR A 222     -14.984  -8.531  11.344  1.00 92.00           C  
ATOM   1697  O   TYR A 222     -15.750  -5.863  12.859  1.00 92.00           O  
ATOM   1698  CG  TYR A 222     -15.094  -9.938  10.820  1.00 92.00           C  
ATOM   1699  CD1 TYR A 222     -14.234 -10.938  11.266  1.00 92.00           C  
ATOM   1700  CD2 TYR A 222     -16.062 -10.273   9.875  1.00 92.00           C  
ATOM   1701  CE1 TYR A 222     -14.328 -12.234  10.781  1.00 92.00           C  
ATOM   1702  CE2 TYR A 222     -16.156 -11.570   9.383  1.00 92.00           C  
ATOM   1703  OH  TYR A 222     -15.391 -13.828   9.359  1.00 92.00           O  
ATOM   1704  CZ  TYR A 222     -15.289 -12.547   9.844  1.00 92.00           C  
ATOM   1705  N   TYR A 223     -14.766  -7.234  14.289  1.00 91.81           N  
ATOM   1706  CA  TYR A 223     -14.148  -6.180  15.094  1.00 91.81           C  
ATOM   1707  C   TYR A 223     -12.641  -6.168  14.906  1.00 91.81           C  
ATOM   1708  CB  TYR A 223     -14.492  -6.359  16.578  1.00 91.81           C  
ATOM   1709  O   TYR A 223     -11.969  -7.180  15.125  1.00 91.81           O  
ATOM   1710  CG  TYR A 223     -15.977  -6.344  16.859  1.00 91.81           C  
ATOM   1711  CD1 TYR A 223     -16.609  -5.172  17.266  1.00 91.81           C  
ATOM   1712  CD2 TYR A 223     -16.734  -7.496  16.734  1.00 91.81           C  
ATOM   1713  CE1 TYR A 223     -17.984  -5.152  17.531  1.00 91.81           C  
ATOM   1714  CE2 TYR A 223     -18.109  -7.488  17.000  1.00 91.81           C  
ATOM   1715  OH  TYR A 223     -20.062  -6.301  17.656  1.00 91.81           O  
ATOM   1716  CZ  TYR A 223     -18.719  -6.312  17.391  1.00 91.81           C  
ATOM   1717  N   VAL A 224     -12.211  -5.020  14.516  1.00 93.44           N  
ATOM   1718  CA  VAL A 224     -10.789  -4.891  14.227  1.00 93.44           C  
ATOM   1719  C   VAL A 224     -10.125  -3.984  15.258  1.00 93.44           C  
ATOM   1720  CB  VAL A 224     -10.547  -4.340  12.805  1.00 93.44           C  
ATOM   1721  O   VAL A 224     -10.625  -2.893  15.547  1.00 93.44           O  
ATOM   1722  CG1 VAL A 224      -9.055  -4.285  12.484  1.00 93.44           C  
ATOM   1723  CG2 VAL A 224     -11.289  -5.188  11.773  1.00 93.44           C  
ATOM   1724  N   PHE A 225      -8.984  -4.441  15.734  1.00 93.06           N  
ATOM   1725  CA  PHE A 225      -8.195  -3.674  16.688  1.00 93.06           C  
ATOM   1726  C   PHE A 225      -6.766  -3.496  16.188  1.00 93.06           C  
ATOM   1727  CB  PHE A 225      -8.188  -4.359  18.062  1.00 93.06           C  
ATOM   1728  O   PHE A 225      -6.074  -4.477  15.906  1.00 93.06           O  
ATOM   1729  CG  PHE A 225      -9.555  -4.516  18.672  1.00 93.06           C  
ATOM   1730  CD1 PHE A 225     -10.070  -3.541  19.516  1.00 93.06           C  
ATOM   1731  CD2 PHE A 225     -10.320  -5.641  18.391  1.00 93.06           C  
ATOM   1732  CE1 PHE A 225     -11.336  -3.682  20.078  1.00 93.06           C  
ATOM   1733  CE2 PHE A 225     -11.586  -5.785  18.953  1.00 93.06           C  
ATOM   1734  CZ  PHE A 225     -12.094  -4.809  19.797  1.00 93.06           C  
ATOM   1735  N   ILE A 226      -6.367  -2.191  16.172  1.00 94.44           N  
ATOM   1736  CA  ILE A 226      -5.035  -1.862  15.680  1.00 94.44           C  
ATOM   1737  C   ILE A 226      -4.207  -1.236  16.797  1.00 94.44           C  
ATOM   1738  CB  ILE A 226      -5.105  -0.908  14.461  1.00 94.44           C  
ATOM   1739  O   ILE A 226      -4.590  -0.210  17.359  1.00 94.44           O  
ATOM   1740  CG1 ILE A 226      -6.016  -1.492  13.375  1.00 94.44           C  
ATOM   1741  CG2 ILE A 226      -3.703  -0.631  13.914  1.00 94.44           C  
ATOM   1742  CD1 ILE A 226      -5.531  -2.820  12.812  1.00 94.44           C  
ATOM   1743  N   ASN A 227      -3.104  -1.800  17.047  1.00 92.50           N  
ATOM   1744  CA  ASN A 227      -2.281  -1.353  18.172  1.00 92.50           C  
ATOM   1745  C   ASN A 227      -1.133  -0.463  17.703  1.00 92.50           C  
ATOM   1746  CB  ASN A 227      -1.739  -2.553  18.953  1.00 92.50           C  
ATOM   1747  O   ASN A 227      -0.605   0.336  18.484  1.00 92.50           O  
ATOM   1748  CG  ASN A 227      -0.923  -2.143  20.156  1.00 92.50           C  
ATOM   1749  ND2 ASN A 227      -1.487  -2.330  21.344  1.00 92.50           N  
ATOM   1750  OD1 ASN A 227       0.204  -1.658  20.031  1.00 92.50           O  
ATOM   1751  N   GLN A 228      -0.860  -0.498  16.438  1.00 92.31           N  
ATOM   1752  CA  GLN A 228       0.200   0.315  15.852  1.00 92.31           C  
ATOM   1753  C   GLN A 228      -0.148   0.726  14.430  1.00 92.31           C  
ATOM   1754  CB  GLN A 228       1.529  -0.440  15.875  1.00 92.31           C  
ATOM   1755  O   GLN A 228      -0.822  -0.016  13.711  1.00 92.31           O  
ATOM   1756  CG  GLN A 228       1.523  -1.717  15.047  1.00 92.31           C  
ATOM   1757  CD  GLN A 228       2.814  -2.506  15.172  1.00 92.31           C  
ATOM   1758  NE2 GLN A 228       3.027  -3.445  14.258  1.00 92.31           N  
ATOM   1759  OE1 GLN A 228       3.615  -2.270  16.078  1.00 92.31           O  
ATOM   1760  N   THR A 229       0.330   2.014  14.086  1.00 95.81           N  
ATOM   1761  CA  THR A 229       0.146   2.479  12.719  1.00 95.81           C  
ATOM   1762  C   THR A 229       1.140   1.801  11.773  1.00 95.81           C  
ATOM   1763  CB  THR A 229       0.303   4.008  12.617  1.00 95.81           C  
ATOM   1764  O   THR A 229       2.350   1.840  12.016  1.00 95.81           O  
ATOM   1765  CG2 THR A 229       0.144   4.484  11.180  1.00 95.81           C  
ATOM   1766  OG1 THR A 229      -0.695   4.637  13.430  1.00 95.81           O  
ATOM   1767  N   PHE A 230       0.666   1.112  10.750  1.00 96.31           N  
ATOM   1768  CA  PHE A 230       1.521   0.463   9.766  1.00 96.31           C  
ATOM   1769  C   PHE A 230       0.789   0.295   8.438  1.00 96.31           C  
ATOM   1770  CB  PHE A 230       1.997  -0.900  10.281  1.00 96.31           C  
ATOM   1771  O   PHE A 230      -0.423   0.504   8.367  1.00 96.31           O  
ATOM   1772  CG  PHE A 230       0.897  -1.919  10.406  1.00 96.31           C  
ATOM   1773  CD1 PHE A 230       0.141  -2.010  11.570  1.00 96.31           C  
ATOM   1774  CD2 PHE A 230       0.618  -2.787   9.359  1.00 96.31           C  
ATOM   1775  CE1 PHE A 230      -0.877  -2.951  11.688  1.00 96.31           C  
ATOM   1776  CE2 PHE A 230      -0.398  -3.732   9.469  1.00 96.31           C  
ATOM   1777  CZ  PHE A 230      -1.145  -3.812  10.633  1.00 96.31           C  
ATOM   1778  N   ALA A 231       1.553   0.039   7.410  1.00 97.56           N  
ATOM   1779  CA  ALA A 231       0.998  -0.249   6.090  1.00 97.56           C  
ATOM   1780  C   ALA A 231       1.358  -1.662   5.641  1.00 97.56           C  
ATOM   1781  CB  ALA A 231       1.493   0.773   5.070  1.00 97.56           C  
ATOM   1782  O   ALA A 231       2.369  -2.221   6.074  1.00 97.56           O  
ATOM   1783  N   PHE A 232       0.496  -2.270   4.883  1.00 96.06           N  
ATOM   1784  CA  PHE A 232       0.798  -3.570   4.297  1.00 96.06           C  
ATOM   1785  C   PHE A 232       0.281  -3.650   2.865  1.00 96.06           C  
ATOM   1786  CB  PHE A 232       0.189  -4.695   5.137  1.00 96.06           C  
ATOM   1787  O   PHE A 232      -0.547  -2.836   2.451  1.00 96.06           O  
ATOM   1788  CG  PHE A 232      -1.293  -4.867   4.941  1.00 96.06           C  
ATOM   1789  CD1 PHE A 232      -2.195  -4.051   5.609  1.00 96.06           C  
ATOM   1790  CD2 PHE A 232      -1.782  -5.848   4.086  1.00 96.06           C  
ATOM   1791  CE1 PHE A 232      -3.568  -4.211   5.430  1.00 96.06           C  
ATOM   1792  CE2 PHE A 232      -3.152  -6.008   3.900  1.00 96.06           C  
ATOM   1793  CZ  PHE A 232      -4.043  -5.191   4.574  1.00 96.06           C  
ATOM   1794  N   SER A 233       0.791  -4.559   2.131  1.00 95.25           N  
ATOM   1795  CA  SER A 233       0.400  -4.738   0.737  1.00 95.25           C  
ATOM   1796  C   SER A 233      -0.155  -6.137   0.495  1.00 95.25           C  
ATOM   1797  CB  SER A 233       1.589  -4.484  -0.190  1.00 95.25           C  
ATOM   1798  O   SER A 233       0.135  -7.066   1.253  1.00 95.25           O  
ATOM   1799  OG  SER A 233       2.625  -5.418   0.053  1.00 95.25           O  
ATOM   1800  N   TYR A 234      -1.027  -6.246  -0.529  1.00 93.56           N  
ATOM   1801  CA  TYR A 234      -1.613  -7.527  -0.913  1.00 93.56           C  
ATOM   1802  C   TYR A 234      -1.935  -7.555  -2.402  1.00 93.56           C  
ATOM   1803  CB  TYR A 234      -2.883  -7.805  -0.101  1.00 93.56           C  
ATOM   1804  O   TYR A 234      -2.119  -6.504  -3.023  1.00 93.56           O  
ATOM   1805  CG  TYR A 234      -3.961  -6.766  -0.289  1.00 93.56           C  
ATOM   1806  CD1 TYR A 234      -3.979  -5.602   0.479  1.00 93.56           C  
ATOM   1807  CD2 TYR A 234      -4.965  -6.945  -1.233  1.00 93.56           C  
ATOM   1808  CE1 TYR A 234      -4.973  -4.645   0.310  1.00 93.56           C  
ATOM   1809  CE2 TYR A 234      -5.965  -5.992  -1.411  1.00 93.56           C  
ATOM   1810  OH  TYR A 234      -6.945  -3.902  -0.808  1.00 93.56           O  
ATOM   1811  CZ  TYR A 234      -5.961  -4.848  -0.636  1.00 93.56           C  
ATOM   1812  N   PRO A 235      -1.973  -8.766  -2.938  1.00 92.62           N  
ATOM   1813  CA  PRO A 235      -2.287  -8.875  -4.363  1.00 92.62           C  
ATOM   1814  C   PRO A 235      -3.773  -8.680  -4.656  1.00 92.62           C  
ATOM   1815  CB  PRO A 235      -1.840 -10.297  -4.723  1.00 92.62           C  
ATOM   1816  O   PRO A 235      -4.617  -9.312  -4.020  1.00 92.62           O  
ATOM   1817  CG  PRO A 235      -1.960 -11.062  -3.447  1.00 92.62           C  
ATOM   1818  CD  PRO A 235      -1.696 -10.133  -2.299  1.00 92.62           C  
ATOM   1819  N   VAL A 236      -4.133  -7.734  -5.590  1.00 91.56           N  
ATOM   1820  CA  VAL A 236      -5.512  -7.461  -5.977  1.00 91.56           C  
ATOM   1821  C   VAL A 236      -5.836  -8.172  -7.289  1.00 91.56           C  
ATOM   1822  CB  VAL A 236      -5.770  -5.941  -6.117  1.00 91.56           C  
ATOM   1823  O   VAL A 236      -6.883  -8.812  -7.414  1.00 91.56           O  
ATOM   1824  CG1 VAL A 236      -7.199  -5.680  -6.594  1.00 91.56           C  
ATOM   1825  CG2 VAL A 236      -5.504  -5.230  -4.793  1.00 91.56           C  
ATOM   1826  N   ALA A 237      -5.059  -7.988  -8.305  1.00 83.56           N  
ATOM   1827  CA  ALA A 237      -5.215  -8.562  -9.633  1.00 83.56           C  
ATOM   1828  C   ALA A 237      -3.865  -8.688 -10.336  1.00 83.56           C  
ATOM   1829  CB  ALA A 237      -6.172  -7.727 -10.477  1.00 83.56           C  
ATOM   1830  O   ALA A 237      -2.916  -7.973 -10.008  1.00 83.56           O  
ATOM   1831  N   GLY A 238      -3.807  -9.750 -11.203  1.00 74.25           N  
ATOM   1832  CA  GLY A 238      -2.521  -9.922 -11.867  1.00 74.25           C  
ATOM   1833  C   GLY A 238      -1.602 -10.891 -11.141  1.00 74.25           C  
ATOM   1834  O   GLY A 238      -1.922 -11.359 -10.047  1.00 74.25           O  
ATOM   1835  N   ASP A 239      -0.651 -11.562 -11.906  1.00 69.12           N  
ATOM   1836  CA  ASP A 239       0.160 -12.711 -11.516  1.00 69.12           C  
ATOM   1837  C   ASP A 239       1.361 -12.273 -10.680  1.00 69.12           C  
ATOM   1838  CB  ASP A 239       0.632 -13.484 -12.750  1.00 69.12           C  
ATOM   1839  O   ASP A 239       2.416 -11.945 -11.219  1.00 69.12           O  
ATOM   1840  CG  ASP A 239      -0.502 -14.172 -13.484  1.00 69.12           C  
ATOM   1841  OD1 ASP A 239      -1.514 -14.531 -12.844  1.00 69.12           O  
ATOM   1842  OD2 ASP A 239      -0.381 -14.359 -14.719  1.00 69.12           O  
ATOM   1843  N   PRO A 240       1.183 -12.094  -9.297  1.00 67.31           N  
ATOM   1844  CA  PRO A 240       2.492 -12.008  -8.641  1.00 67.31           C  
ATOM   1845  C   PRO A 240       3.295 -13.305  -8.766  1.00 67.31           C  
ATOM   1846  CB  PRO A 240       2.143 -11.719  -7.180  1.00 67.31           C  
ATOM   1847  O   PRO A 240       2.734 -14.352  -9.102  1.00 67.31           O  
ATOM   1848  CG  PRO A 240       0.776 -12.297  -6.992  1.00 67.31           C  
ATOM   1849  CD  PRO A 240       0.057 -12.258  -8.312  1.00 67.31           C  
ATOM   1850  N   LEU A 241       4.586 -13.148  -8.930  1.00 71.50           N  
ATOM   1851  CA  LEU A 241       5.383 -14.367  -8.828  1.00 71.50           C  
ATOM   1852  C   LEU A 241       5.047 -15.133  -7.551  1.00 71.50           C  
ATOM   1853  CB  LEU A 241       6.875 -14.039  -8.867  1.00 71.50           C  
ATOM   1854  O   LEU A 241       5.070 -14.562  -6.461  1.00 71.50           O  
ATOM   1855  CG  LEU A 241       7.414 -13.477 -10.180  1.00 71.50           C  
ATOM   1856  CD1 LEU A 241       8.836 -12.953  -9.992  1.00 71.50           C  
ATOM   1857  CD2 LEU A 241       7.371 -14.531 -11.273  1.00 71.50           C  
ATOM   1858  N   VAL A 242       4.293 -16.219  -7.691  1.00 68.75           N  
ATOM   1859  CA  VAL A 242       3.910 -17.016  -6.531  1.00 68.75           C  
ATOM   1860  C   VAL A 242       5.047 -17.031  -5.512  1.00 68.75           C  
ATOM   1861  CB  VAL A 242       3.545 -18.469  -6.934  1.00 68.75           C  
ATOM   1862  O   VAL A 242       6.184 -17.375  -5.844  1.00 68.75           O  
ATOM   1863  CG1 VAL A 242       3.203 -19.297  -5.699  1.00 68.75           C  
ATOM   1864  CG2 VAL A 242       2.381 -18.469  -7.922  1.00 68.75           C  
ATOM   1865  N   GLY A 243       4.648 -16.500  -4.309  1.00 73.56           N  
ATOM   1866  CA  GLY A 243       5.582 -16.594  -3.197  1.00 73.56           C  
ATOM   1867  C   GLY A 243       6.668 -15.539  -3.236  1.00 73.56           C  
ATOM   1868  O   GLY A 243       7.711 -15.688  -2.598  1.00 73.56           O  
ATOM   1869  N   SER A 244       6.504 -14.570  -4.121  1.00 83.12           N  
ATOM   1870  CA  SER A 244       7.492 -13.500  -4.234  1.00 83.12           C  
ATOM   1871  C   SER A 244       6.867 -12.141  -3.957  1.00 83.12           C  
ATOM   1872  CB  SER A 244       8.133 -13.508  -5.625  1.00 83.12           C  
ATOM   1873  O   SER A 244       5.648 -11.977  -4.066  1.00 83.12           O  
ATOM   1874  OG  SER A 244       8.898 -12.336  -5.828  1.00 83.12           O  
ATOM   1875  N   ALA A 245       7.664 -11.195  -3.371  1.00 88.00           N  
ATOM   1876  CA  ALA A 245       7.238  -9.820  -3.146  1.00 88.00           C  
ATOM   1877  C   ALA A 245       7.453  -8.969  -4.395  1.00 88.00           C  
ATOM   1878  CB  ALA A 245       7.996  -9.219  -1.963  1.00 88.00           C  
ATOM   1879  O   ALA A 245       7.613  -7.750  -4.305  1.00 88.00           O  
ATOM   1880  N   ILE A 246       7.383  -9.703  -5.535  1.00 89.44           N  
ATOM   1881  CA  ILE A 246       7.625  -9.039  -6.812  1.00 89.44           C  
ATOM   1882  C   ILE A 246       6.301  -8.836  -7.547  1.00 89.44           C  
ATOM   1883  CB  ILE A 246       8.609  -9.844  -7.695  1.00 89.44           C  
ATOM   1884  O   ILE A 246       5.531  -9.781  -7.723  1.00 89.44           O  
ATOM   1885  CG1 ILE A 246       9.961  -9.984  -6.996  1.00 89.44           C  
ATOM   1886  CG2 ILE A 246       8.758  -9.195  -9.070  1.00 89.44           C  
ATOM   1887  CD1 ILE A 246      10.930 -10.930  -7.695  1.00 89.44           C  
ATOM   1888  N   ALA A 247       6.086  -7.570  -7.883  1.00 89.44           N  
ATOM   1889  CA  ALA A 247       4.918  -7.234  -8.695  1.00 89.44           C  
ATOM   1890  C   ALA A 247       5.285  -7.137 -10.172  1.00 89.44           C  
ATOM   1891  CB  ALA A 247       4.301  -5.922  -8.211  1.00 89.44           C  
ATOM   1892  O   ALA A 247       5.938  -6.176 -10.594  1.00 89.44           O  
ATOM   1893  N   PRO A 248       4.812  -8.109 -10.992  1.00 86.81           N  
ATOM   1894  CA  PRO A 248       5.109  -8.055 -12.430  1.00 86.81           C  
ATOM   1895  C   PRO A 248       4.312  -6.980 -13.164  1.00 86.81           C  
ATOM   1896  CB  PRO A 248       4.723  -9.453 -12.914  1.00 86.81           C  
ATOM   1897  O   PRO A 248       3.336  -6.457 -12.617  1.00 86.81           O  
ATOM   1898  CG  PRO A 248       3.707  -9.938 -11.930  1.00 86.81           C  
ATOM   1899  CD  PRO A 248       3.984  -9.289 -10.609  1.00 86.81           C  
ATOM   1900  N   ALA A 249       4.824  -6.695 -14.383  1.00 83.62           N  
ATOM   1901  CA  ALA A 249       4.098  -5.746 -15.227  1.00 83.62           C  
ATOM   1902  C   ALA A 249       2.656  -6.199 -15.453  1.00 83.62           C  
ATOM   1903  CB  ALA A 249       4.809  -5.570 -16.562  1.00 83.62           C  
ATOM   1904  O   ALA A 249       2.404  -7.379 -15.711  1.00 83.62           O  
ATOM   1905  N   GLY A 250       1.721  -5.270 -15.219  1.00 83.62           N  
ATOM   1906  CA  GLY A 250       0.322  -5.586 -15.453  1.00 83.62           C  
ATOM   1907  C   GLY A 250      -0.414  -6.020 -14.203  1.00 83.62           C  
ATOM   1908  O   GLY A 250      -1.638  -6.168 -14.211  1.00 83.62           O  
ATOM   1909  N   SER A 251       0.307  -6.238 -13.109  1.00 88.69           N  
ATOM   1910  CA  SER A 251      -0.330  -6.629 -11.859  1.00 88.69           C  
ATOM   1911  C   SER A 251      -0.801  -5.410 -11.070  1.00 88.69           C  
ATOM   1912  CB  SER A 251       0.632  -7.453 -11.000  1.00 88.69           C  
ATOM   1913  O   SER A 251      -0.376  -4.285 -11.344  1.00 88.69           O  
ATOM   1914  OG  SER A 251       1.725  -6.664 -10.562  1.00 88.69           O  
ATOM   1915  N   THR A 252      -1.774  -5.691 -10.188  1.00 92.19           N  
ATOM   1916  CA  THR A 252      -2.268  -4.656  -9.281  1.00 92.19           C  
ATOM   1917  C   THR A 252      -2.062  -5.066  -7.828  1.00 92.19           C  
ATOM   1918  CB  THR A 252      -3.760  -4.363  -9.531  1.00 92.19           C  
ATOM   1919  O   THR A 252      -2.389  -6.191  -7.441  1.00 92.19           O  
ATOM   1920  CG2 THR A 252      -4.250  -3.225  -8.648  1.00 92.19           C  
ATOM   1921  OG1 THR A 252      -3.949  -4.004 -10.906  1.00 92.19           O  
ATOM   1922  N   VAL A 253      -1.426  -4.094  -7.141  1.00 94.44           N  
ATOM   1923  CA  VAL A 253      -1.162  -4.332  -5.723  1.00 94.44           C  
ATOM   1924  C   VAL A 253      -1.918  -3.309  -4.879  1.00 94.44           C  
ATOM   1925  CB  VAL A 253       0.349  -4.270  -5.410  1.00 94.44           C  
ATOM   1926  O   VAL A 253      -1.895  -2.111  -5.172  1.00 94.44           O  
ATOM   1927  CG1 VAL A 253       0.602  -4.508  -3.922  1.00 94.44           C  
ATOM   1928  CG2 VAL A 253       1.112  -5.289  -6.254  1.00 94.44           C  
ATOM   1929  N   GLY A 254      -2.561  -3.855  -3.797  1.00 95.56           N  
ATOM   1930  CA  GLY A 254      -3.260  -2.975  -2.875  1.00 95.56           C  
ATOM   1931  C   GLY A 254      -2.420  -2.578  -1.676  1.00 95.56           C  
ATOM   1932  O   GLY A 254      -1.661  -3.393  -1.146  1.00 95.56           O  
ATOM   1933  N   PHE A 255      -2.451  -1.311  -1.365  1.00 96.31           N  
ATOM   1934  CA  PHE A 255      -1.847  -0.809  -0.137  1.00 96.31           C  
ATOM   1935  C   PHE A 255      -2.916  -0.323   0.833  1.00 96.31           C  
ATOM   1936  CB  PHE A 255      -0.863   0.324  -0.445  1.00 96.31           C  
ATOM   1937  O   PHE A 255      -3.881   0.328   0.427  1.00 96.31           O  
ATOM   1938  CG  PHE A 255       0.496  -0.153  -0.879  1.00 96.31           C  
ATOM   1939  CD1 PHE A 255       1.517  -0.327   0.048  1.00 96.31           C  
ATOM   1940  CD2 PHE A 255       0.754  -0.429  -2.215  1.00 96.31           C  
ATOM   1941  CE1 PHE A 255       2.775  -0.769  -0.351  1.00 96.31           C  
ATOM   1942  CE2 PHE A 255       2.010  -0.871  -2.621  1.00 96.31           C  
ATOM   1943  CZ  PHE A 255       3.020  -1.039  -1.688  1.00 96.31           C  
ATOM   1944  N   MET A 256      -2.736  -0.746   1.996  1.00 97.38           N  
ATOM   1945  CA  MET A 256      -3.617  -0.254   3.051  1.00 97.38           C  
ATOM   1946  C   MET A 256      -2.811   0.271   4.234  1.00 97.38           C  
ATOM   1947  CB  MET A 256      -4.570  -1.357   3.516  1.00 97.38           C  
ATOM   1948  O   MET A 256      -1.913  -0.413   4.730  1.00 97.38           O  
ATOM   1949  CG  MET A 256      -5.664  -0.870   4.449  1.00 97.38           C  
ATOM   1950  SD  MET A 256      -6.930  -2.154   4.781  1.00 97.38           S  
ATOM   1951  CE  MET A 256      -8.070  -1.217   5.832  1.00 97.38           C  
ATOM   1952  N   ILE A 257      -3.080   1.527   4.625  1.00 97.44           N  
ATOM   1953  CA  ILE A 257      -2.506   2.125   5.828  1.00 97.44           C  
ATOM   1954  C   ILE A 257      -3.498   2.016   6.980  1.00 97.44           C  
ATOM   1955  CB  ILE A 257      -2.115   3.600   5.594  1.00 97.44           C  
ATOM   1956  O   ILE A 257      -4.613   2.533   6.898  1.00 97.44           O  
ATOM   1957  CG1 ILE A 257      -1.188   3.721   4.379  1.00 97.44           C  
ATOM   1958  CG2 ILE A 257      -1.457   4.191   6.844  1.00 97.44           C  
ATOM   1959  CD1 ILE A 257      -0.891   5.156   3.965  1.00 97.44           C  
ATOM   1960  N   LEU A 258      -3.051   1.335   8.023  1.00 97.56           N  
ATOM   1961  CA  LEU A 258      -3.883   1.188   9.219  1.00 97.56           C  
ATOM   1962  C   LEU A 258      -3.404   2.111  10.336  1.00 97.56           C  
ATOM   1963  CB  LEU A 258      -3.871  -0.265   9.703  1.00 97.56           C  
ATOM   1964  O   LEU A 258      -2.215   2.133  10.656  1.00 97.56           O  
ATOM   1965  CG  LEU A 258      -4.426  -1.308   8.727  1.00 97.56           C  
ATOM   1966  CD1 LEU A 258      -3.928  -2.699   9.102  1.00 97.56           C  
ATOM   1967  CD2 LEU A 258      -5.953  -1.268   8.719  1.00 97.56           C  
ATOM   1968  N   PHE A 259      -4.359   2.838  10.898  1.00 96.94           N  
ATOM   1969  CA  PHE A 259      -3.988   3.836  11.898  1.00 96.94           C  
ATOM   1970  C   PHE A 259      -4.102   3.262  13.305  1.00 96.94           C  
ATOM   1971  CB  PHE A 259      -4.871   5.082  11.766  1.00 96.94           C  
ATOM   1972  O   PHE A 259      -5.152   2.732  13.680  1.00 96.94           O  
ATOM   1973  CG  PHE A 259      -4.691   5.816  10.469  1.00 96.94           C  
ATOM   1974  CD1 PHE A 259      -3.438   6.281  10.078  1.00 96.94           C  
ATOM   1975  CD2 PHE A 259      -5.773   6.043   9.625  1.00 96.94           C  
ATOM   1976  CE1 PHE A 259      -3.270   6.961   8.875  1.00 96.94           C  
ATOM   1977  CE2 PHE A 259      -5.613   6.723   8.422  1.00 96.94           C  
ATOM   1978  CZ  PHE A 259      -4.359   7.180   8.047  1.00 96.94           C  
ATOM   1979  N   GLY A 260      -3.014   3.314  14.016  1.00 95.06           N  
ATOM   1980  CA  GLY A 260      -3.004   2.926  15.414  1.00 95.06           C  
ATOM   1981  C   GLY A 260      -3.547   4.000  16.344  1.00 95.06           C  
ATOM   1982  O   GLY A 260      -4.059   5.023  15.875  1.00 95.06           O  
ATOM   1983  N   PRO A 261      -3.518   3.754  17.609  1.00 93.12           N  
ATOM   1984  CA  PRO A 261      -4.129   4.668  18.578  1.00 93.12           C  
ATOM   1985  C   PRO A 261      -3.492   6.055  18.562  1.00 93.12           C  
ATOM   1986  CB  PRO A 261      -3.891   3.973  19.922  1.00 93.12           C  
ATOM   1987  O   PRO A 261      -4.168   7.051  18.844  1.00 93.12           O  
ATOM   1988  CG  PRO A 261      -2.773   3.014  19.656  1.00 93.12           C  
ATOM   1989  CD  PRO A 261      -2.842   2.578  18.219  1.00 93.12           C  
ATOM   1990  N   ASN A 262      -2.227   6.148  18.203  1.00 91.12           N  
ATOM   1991  CA  ASN A 262      -1.536   7.438  18.203  1.00 91.12           C  
ATOM   1992  C   ASN A 262      -2.025   8.344  17.078  1.00 91.12           C  
ATOM   1993  CB  ASN A 262      -0.023   7.234  18.109  1.00 91.12           C  
ATOM   1994  O   ASN A 262      -2.205   9.547  17.281  1.00 91.12           O  
ATOM   1995  CG  ASN A 262       0.562   6.574  19.344  1.00 91.12           C  
ATOM   1996  ND2 ASN A 262       1.707   5.926  19.172  1.00 91.12           N  
ATOM   1997  OD1 ASN A 262      -0.011   6.652  20.438  1.00 91.12           O  
ATOM   1998  N   LEU A 263      -2.320   7.730  15.977  1.00 92.31           N  
ATOM   1999  CA  LEU A 263      -2.713   8.516  14.812  1.00 92.31           C  
ATOM   2000  C   LEU A 263      -4.219   8.438  14.586  1.00 92.31           C  
ATOM   2001  CB  LEU A 263      -1.972   8.023  13.562  1.00 92.31           C  
ATOM   2002  O   LEU A 263      -4.809   9.344  13.992  1.00 92.31           O  
ATOM   2003  CG  LEU A 263      -0.667   8.750  13.219  1.00 92.31           C  
ATOM   2004  CD1 LEU A 263       0.472   8.219  14.086  1.00 92.31           C  
ATOM   2005  CD2 LEU A 263      -0.338   8.594  11.742  1.00 92.31           C  
ATOM   2006  N   GLY A 264      -4.836   7.379  15.047  1.00 90.38           N  
ATOM   2007  CA  GLY A 264      -6.246   7.113  14.812  1.00 90.38           C  
ATOM   2008  C   GLY A 264      -7.160   8.172  15.414  1.00 90.38           C  
ATOM   2009  O   GLY A 264      -8.305   8.320  14.984  1.00 90.38           O  
ATOM   2010  N   GLN A 265      -6.660   8.977  16.344  1.00 91.06           N  
ATOM   2011  CA  GLN A 265      -7.457  10.000  17.016  1.00 91.06           C  
ATOM   2012  C   GLN A 265      -7.508  11.281  16.188  1.00 91.06           C  
ATOM   2013  CB  GLN A 265      -6.895  10.289  18.406  1.00 91.06           C  
ATOM   2014  O   GLN A 265      -8.281  12.188  16.484  1.00 91.06           O  
ATOM   2015  CG  GLN A 265      -6.898   9.086  19.328  1.00 91.06           C  
ATOM   2016  CD  GLN A 265      -6.332   9.406  20.703  1.00 91.06           C  
ATOM   2017  NE2 GLN A 265      -6.078   8.367  21.500  1.00 91.06           N  
ATOM   2018  OE1 GLN A 265      -6.121  10.570  21.047  1.00 91.06           O  
ATOM   2019  N   HIS A 266      -6.684  11.258  15.133  1.00 91.69           N  
ATOM   2020  CA  HIS A 266      -6.660  12.414  14.242  1.00 91.69           C  
ATOM   2021  C   HIS A 266      -7.594  12.211  13.055  1.00 91.69           C  
ATOM   2022  CB  HIS A 266      -5.238  12.695  13.758  1.00 91.69           C  
ATOM   2023  O   HIS A 266      -7.629  11.133  12.461  1.00 91.69           O  
ATOM   2024  CG  HIS A 266      -4.281  13.023  14.852  1.00 91.69           C  
ATOM   2025  CD2 HIS A 266      -3.434  12.234  15.562  1.00 91.69           C  
ATOM   2026  ND1 HIS A 266      -4.121  14.297  15.344  1.00 91.69           N  
ATOM   2027  CE1 HIS A 266      -3.215  14.289  16.312  1.00 91.69           C  
ATOM   2028  NE2 HIS A 266      -2.781  13.047  16.453  1.00 91.69           N  
ATOM   2029  N   VAL A 267      -8.328  13.234  12.781  1.00 91.00           N  
ATOM   2030  CA  VAL A 267      -9.156  13.242  11.578  1.00 91.00           C  
ATOM   2031  C   VAL A 267      -8.570  14.219  10.562  1.00 91.00           C  
ATOM   2032  CB  VAL A 267     -10.617  13.625  11.906  1.00 91.00           C  
ATOM   2033  O   VAL A 267      -8.375  15.398  10.867  1.00 91.00           O  
ATOM   2034  CG1 VAL A 267     -11.469  13.617  10.641  1.00 91.00           C  
ATOM   2035  CG2 VAL A 267     -11.195  12.664  12.945  1.00 91.00           C  
ATOM   2036  N   PHE A 268      -8.219  13.758   9.406  1.00 90.81           N  
ATOM   2037  CA  PHE A 268      -7.477  14.516   8.406  1.00 90.81           C  
ATOM   2038  C   PHE A 268      -8.422  15.273   7.484  1.00 90.81           C  
ATOM   2039  CB  PHE A 268      -6.578  13.586   7.582  1.00 90.81           C  
ATOM   2040  O   PHE A 268      -8.102  15.531   6.320  1.00 90.81           O  
ATOM   2041  CG  PHE A 268      -5.648  12.742   8.414  1.00 90.81           C  
ATOM   2042  CD1 PHE A 268      -4.621  13.336   9.141  1.00 90.81           C  
ATOM   2043  CD2 PHE A 268      -5.801  11.367   8.477  1.00 90.81           C  
ATOM   2044  CE1 PHE A 268      -3.756  12.562   9.914  1.00 90.81           C  
ATOM   2045  CE2 PHE A 268      -4.941  10.586   9.250  1.00 90.81           C  
ATOM   2046  CZ  PHE A 268      -3.918  11.188   9.961  1.00 90.81           C  
ATOM   2047  N   GLU A 269      -9.516  15.891   7.988  1.00 88.69           N  
ATOM   2048  CA  GLU A 269     -10.469  16.656   7.184  1.00 88.69           C  
ATOM   2049  C   GLU A 269      -9.930  18.047   6.867  1.00 88.69           C  
ATOM   2050  CB  GLU A 269     -11.812  16.750   7.906  1.00 88.69           C  
ATOM   2051  O   GLU A 269      -9.250  18.656   7.695  1.00 88.69           O  
ATOM   2052  CG  GLU A 269     -12.500  15.414   8.117  1.00 88.69           C  
ATOM   2053  CD  GLU A 269     -13.797  15.523   8.906  1.00 88.69           C  
ATOM   2054  OE1 GLU A 269     -14.453  14.484   9.148  1.00 88.69           O  
ATOM   2055  OE2 GLU A 269     -14.156  16.656   9.297  1.00 88.69           O  
ATOM   2056  N   TYR A 270     -10.211  18.469   5.602  1.00 89.75           N  
ATOM   2057  CA  TYR A 270      -9.867  19.797   5.102  1.00 89.75           C  
ATOM   2058  C   TYR A 270      -8.359  20.031   5.137  1.00 89.75           C  
ATOM   2059  CB  TYR A 270     -10.578  20.891   5.922  1.00 89.75           C  
ATOM   2060  O   TYR A 270      -7.895  21.062   5.598  1.00 89.75           O  
ATOM   2061  CG  TYR A 270     -12.086  20.781   5.887  1.00 89.75           C  
ATOM   2062  CD1 TYR A 270     -12.789  21.016   4.707  1.00 89.75           C  
ATOM   2063  CD2 TYR A 270     -12.805  20.469   7.035  1.00 89.75           C  
ATOM   2064  CE1 TYR A 270     -14.172  20.922   4.668  1.00 89.75           C  
ATOM   2065  CE2 TYR A 270     -14.195  20.375   7.008  1.00 89.75           C  
ATOM   2066  OH  TYR A 270     -16.234  20.516   5.793  1.00 89.75           O  
ATOM   2067  CZ  TYR A 270     -14.867  20.609   5.824  1.00 89.75           C  
ATOM   2068  N   GLN A 271      -7.664  18.969   4.781  1.00 91.62           N  
ATOM   2069  CA  GLN A 271      -6.211  19.047   4.676  1.00 91.62           C  
ATOM   2070  C   GLN A 271      -5.688  18.125   3.582  1.00 91.62           C  
ATOM   2071  CB  GLN A 271      -5.555  18.703   6.012  1.00 91.62           C  
ATOM   2072  O   GLN A 271      -6.391  17.203   3.150  1.00 91.62           O  
ATOM   2073  CG  GLN A 271      -5.770  17.266   6.449  1.00 91.62           C  
ATOM   2074  CD  GLN A 271      -5.051  16.938   7.746  1.00 91.62           C  
ATOM   2075  NE2 GLN A 271      -5.707  16.172   8.609  1.00 91.62           N  
ATOM   2076  OE1 GLN A 271      -3.914  17.359   7.969  1.00 91.62           O  
ATOM   2077  N   THR A 272      -4.438  18.438   3.146  1.00 93.31           N  
ATOM   2078  CA  THR A 272      -3.754  17.609   2.160  1.00 93.31           C  
ATOM   2079  C   THR A 272      -2.795  16.641   2.842  1.00 93.31           C  
ATOM   2080  CB  THR A 272      -2.979  18.484   1.147  1.00 93.31           C  
ATOM   2081  O   THR A 272      -2.008  17.031   3.701  1.00 93.31           O  
ATOM   2082  CG2 THR A 272      -2.250  17.609   0.128  1.00 93.31           C  
ATOM   2083  OG1 THR A 272      -3.896  19.328   0.459  1.00 93.31           O  
ATOM   2084  N   ILE A 273      -2.977  15.367   2.531  1.00 94.56           N  
ATOM   2085  CA  ILE A 273      -2.061  14.352   3.035  1.00 94.56           C  
ATOM   2086  C   ILE A 273      -1.157  13.859   1.904  1.00 94.56           C  
ATOM   2087  CB  ILE A 273      -2.826  13.156   3.660  1.00 94.56           C  
ATOM   2088  O   ILE A 273      -1.556  13.867   0.737  1.00 94.56           O  
ATOM   2089  CG1 ILE A 273      -3.693  12.469   2.602  1.00 94.56           C  
ATOM   2090  CG2 ILE A 273      -3.674  13.625   4.848  1.00 94.56           C  
ATOM   2091  CD1 ILE A 273      -4.191  11.094   3.014  1.00 94.56           C  
ATOM   2092  N   ASN A 274       0.026  13.602   2.234  1.00 95.94           N  
ATOM   2093  CA  ASN A 274       1.000  13.102   1.272  1.00 95.94           C  
ATOM   2094  C   ASN A 274       1.438  11.680   1.609  1.00 95.94           C  
ATOM   2095  CB  ASN A 274       2.215  14.023   1.202  1.00 95.94           C  
ATOM   2096  O   ASN A 274       1.824  11.391   2.744  1.00 95.94           O  
ATOM   2097  CG  ASN A 274       1.869  15.406   0.672  1.00 95.94           C  
ATOM   2098  ND2 ASN A 274       2.578  16.422   1.150  1.00 95.94           N  
ATOM   2099  OD1 ASN A 274       0.971  15.555  -0.161  1.00 95.94           O  
ATOM   2100  N   ILE A 275       1.260  10.805   0.660  1.00 96.31           N  
ATOM   2101  CA  ILE A 275       1.732   9.430   0.760  1.00 96.31           C  
ATOM   2102  C   ILE A 275       2.805   9.172  -0.296  1.00 96.31           C  
ATOM   2103  CB  ILE A 275       0.573   8.422   0.602  1.00 96.31           C  
ATOM   2104  O   ILE A 275       2.605   9.469  -1.477  1.00 96.31           O  
ATOM   2105  CG1 ILE A 275      -0.517   8.688   1.646  1.00 96.31           C  
ATOM   2106  CG2 ILE A 275       1.090   6.980   0.709  1.00 96.31           C  
ATOM   2107  CD1 ILE A 275      -1.853   8.031   1.331  1.00 96.31           C  
ATOM   2108  N   GLN A 276       3.906   8.648   0.166  1.00 95.69           N  
ATOM   2109  CA  GLN A 276       5.000   8.383  -0.762  1.00 95.69           C  
ATOM   2110  C   GLN A 276       5.477   6.934  -0.656  1.00 95.69           C  
ATOM   2111  CB  GLN A 276       6.168   9.336  -0.505  1.00 95.69           C  
ATOM   2112  O   GLN A 276       5.805   6.461   0.435  1.00 95.69           O  
ATOM   2113  CG  GLN A 276       7.289   9.227  -1.528  1.00 95.69           C  
ATOM   2114  CD  GLN A 276       8.414  10.211  -1.270  1.00 95.69           C  
ATOM   2115  NE2 GLN A 276       8.789  10.969  -2.293  1.00 95.69           N  
ATOM   2116  OE1 GLN A 276       8.953  10.281  -0.159  1.00 95.69           O  
ATOM   2117  N   ILE A 277       5.492   6.254  -1.836  1.00 95.31           N  
ATOM   2118  CA  ILE A 277       6.055   4.910  -1.919  1.00 95.31           C  
ATOM   2119  C   ILE A 277       7.422   4.965  -2.596  1.00 95.31           C  
ATOM   2120  CB  ILE A 277       5.113   3.953  -2.686  1.00 95.31           C  
ATOM   2121  O   ILE A 277       7.555   5.484  -3.705  1.00 95.31           O  
ATOM   2122  CG1 ILE A 277       3.736   3.908  -2.018  1.00 95.31           C  
ATOM   2123  CG2 ILE A 277       5.727   2.553  -2.771  1.00 95.31           C  
ATOM   2124  CD1 ILE A 277       2.691   3.129  -2.805  1.00 95.31           C  
ATOM   2125  N   THR A 278       8.359   4.430  -1.898  1.00 93.62           N  
ATOM   2126  CA  THR A 278       9.719   4.414  -2.434  1.00 93.62           C  
ATOM   2127  C   THR A 278      10.172   2.986  -2.719  1.00 93.62           C  
ATOM   2128  CB  THR A 278      10.703   5.090  -1.467  1.00 93.62           C  
ATOM   2129  O   THR A 278      10.703   2.312  -1.834  1.00 93.62           O  
ATOM   2130  CG2 THR A 278      12.062   5.301  -2.127  1.00 93.62           C  
ATOM   2131  OG1 THR A 278      10.180   6.363  -1.065  1.00 93.62           O  
ATOM   2132  N   PRO A 279       9.969   2.588  -3.971  1.00 88.06           N  
ATOM   2133  CA  PRO A 279      10.406   1.235  -4.320  1.00 88.06           C  
ATOM   2134  C   PRO A 279      11.922   1.121  -4.445  1.00 88.06           C  
ATOM   2135  CB  PRO A 279       9.727   0.981  -5.668  1.00 88.06           C  
ATOM   2136  O   PRO A 279      12.633   2.119  -4.305  1.00 88.06           O  
ATOM   2137  CG  PRO A 279       9.594   2.334  -6.289  1.00 88.06           C  
ATOM   2138  CD  PRO A 279       9.430   3.348  -5.191  1.00 88.06           C  
ATOM   2139  N   ASN A 280      12.445  -0.143  -4.656  1.00 84.62           N  
ATOM   2140  CA  ASN A 280      13.875  -0.405  -4.777  1.00 84.62           C  
ATOM   2141  C   ASN A 280      14.422   0.085  -6.117  1.00 84.62           C  
ATOM   2142  CB  ASN A 280      14.164  -1.896  -4.602  1.00 84.62           C  
ATOM   2143  O   ASN A 280      15.625   0.274  -6.266  1.00 84.62           O  
ATOM   2144  CG  ASN A 280      13.523  -2.748  -5.676  1.00 84.62           C  
ATOM   2145  ND2 ASN A 280      14.164  -3.859  -6.020  1.00 84.62           N  
ATOM   2146  OD1 ASN A 280      12.453  -2.412  -6.199  1.00 84.62           O  
ATOM   2147  N   ILE A 281      13.539   0.268  -7.051  1.00 83.25           N  
ATOM   2148  CA  ILE A 281      13.930   0.740  -8.375  1.00 83.25           C  
ATOM   2149  C   ILE A 281      13.055   1.915  -8.789  1.00 83.25           C  
ATOM   2150  CB  ILE A 281      13.852  -0.390  -9.422  1.00 83.25           C  
ATOM   2151  O   ILE A 281      11.945   2.084  -8.273  1.00 83.25           O  
ATOM   2152  CG1 ILE A 281      12.414  -0.918  -9.531  1.00 83.25           C  
ATOM   2153  CG2 ILE A 281      14.828  -1.520  -9.078  1.00 83.25           C  
ATOM   2154  CD1 ILE A 281      12.172  -1.805 -10.742  1.00 83.25           C  
ATOM   2155  N   GLY A 282      13.602   2.775  -9.656  1.00 81.00           N  
ATOM   2156  CA  GLY A 282      12.828   3.895 -10.164  1.00 81.00           C  
ATOM   2157  C   GLY A 282      12.664   5.020  -9.156  1.00 81.00           C  
ATOM   2158  O   GLY A 282      13.273   4.992  -8.086  1.00 81.00           O  
ATOM   2159  N   SER A 283      11.859   6.062  -9.531  1.00 85.38           N  
ATOM   2160  CA  SER A 283      11.555   7.195  -8.664  1.00 85.38           C  
ATOM   2161  C   SER A 283      10.359   6.898  -7.770  1.00 85.38           C  
ATOM   2162  CB  SER A 283      11.281   8.445  -9.500  1.00 85.38           C  
ATOM   2163  O   SER A 283       9.523   6.051  -8.094  1.00 85.38           O  
ATOM   2164  OG  SER A 283      12.383   8.750 -10.336  1.00 85.38           O  
ATOM   2165  N   PRO A 284      10.328   7.523  -6.609  1.00 90.75           N  
ATOM   2166  CA  PRO A 284       9.219   7.340  -5.676  1.00 90.75           C  
ATOM   2167  C   PRO A 284       7.879   7.781  -6.258  1.00 90.75           C  
ATOM   2168  CB  PRO A 284       9.609   8.211  -4.480  1.00 90.75           C  
ATOM   2169  O   PRO A 284       7.840   8.648  -7.133  1.00 90.75           O  
ATOM   2170  CG  PRO A 284      11.094   8.375  -4.594  1.00 90.75           C  
ATOM   2171  CD  PRO A 284      11.469   8.328  -6.051  1.00 90.75           C  
ATOM   2172  N   LEU A 285       6.910   7.055  -5.902  1.00 92.69           N  
ATOM   2173  CA  LEU A 285       5.543   7.480  -6.184  1.00 92.69           C  
ATOM   2174  C   LEU A 285       4.988   8.328  -5.047  1.00 92.69           C  
ATOM   2175  CB  LEU A 285       4.641   6.262  -6.414  1.00 92.69           C  
ATOM   2176  O   LEU A 285       4.965   7.891  -3.895  1.00 92.69           O  
ATOM   2177  CG  LEU A 285       3.143   6.543  -6.527  1.00 92.69           C  
ATOM   2178  CD1 LEU A 285       2.844   7.324  -7.805  1.00 92.69           C  
ATOM   2179  CD2 LEU A 285       2.352   5.238  -6.500  1.00 92.69           C  
ATOM   2180  N   THR A 286       4.590   9.594  -5.383  1.00 93.62           N  
ATOM   2181  CA  THR A 286       4.031  10.492  -4.379  1.00 93.62           C  
ATOM   2182  C   THR A 286       2.568  10.797  -4.680  1.00 93.62           C  
ATOM   2183  CB  THR A 286       4.828  11.805  -4.297  1.00 93.62           C  
ATOM   2184  O   THR A 286       2.232  11.211  -5.793  1.00 93.62           O  
ATOM   2185  CG2 THR A 286       4.246  12.734  -3.238  1.00 93.62           C  
ATOM   2186  OG1 THR A 286       6.191  11.516  -3.959  1.00 93.62           O  
ATOM   2187  N   LEU A 287       1.725  10.508  -3.699  1.00 93.56           N  
ATOM   2188  CA  LEU A 287       0.310  10.859  -3.766  1.00 93.56           C  
ATOM   2189  C   LEU A 287      -0.002  12.031  -2.846  1.00 93.56           C  
ATOM   2190  CB  LEU A 287      -0.560   9.656  -3.389  1.00 93.56           C  
ATOM   2191  O   LEU A 287       0.277  11.977  -1.646  1.00 93.56           O  
ATOM   2192  CG  LEU A 287      -0.303   8.359  -4.164  1.00 93.56           C  
ATOM   2193  CD1 LEU A 287      -1.091   7.207  -3.553  1.00 93.56           C  
ATOM   2194  CD2 LEU A 287      -0.665   8.539  -5.637  1.00 93.56           C  
ATOM   2195  N   SER A 288      -0.503  13.094  -3.426  1.00 94.44           N  
ATOM   2196  CA  SER A 288      -0.990  14.242  -2.674  1.00 94.44           C  
ATOM   2197  C   SER A 288      -2.504  14.375  -2.785  1.00 94.44           C  
ATOM   2198  CB  SER A 288      -0.319  15.523  -3.164  1.00 94.44           C  
ATOM   2199  O   SER A 288      -3.027  14.703  -3.854  1.00 94.44           O  
ATOM   2200  OG  SER A 288       1.080  15.477  -2.936  1.00 94.44           O  
ATOM   2201  N   GLU A 289      -3.152  14.008  -1.646  1.00 93.44           N  
ATOM   2202  CA  GLU A 289      -4.609  13.945  -1.679  1.00 93.44           C  
ATOM   2203  C   GLU A 289      -5.227  14.922  -0.683  1.00 93.44           C  
ATOM   2204  CB  GLU A 289      -5.094  12.523  -1.386  1.00 93.44           C  
ATOM   2205  O   GLU A 289      -4.797  15.000   0.470  1.00 93.44           O  
ATOM   2206  CG  GLU A 289      -4.535  11.477  -2.338  1.00 93.44           C  
ATOM   2207  CD  GLU A 289      -5.039  11.633  -3.764  1.00 93.44           C  
ATOM   2208  OE1 GLU A 289      -4.387  11.109  -4.695  1.00 93.44           O  
ATOM   2209  OE2 GLU A 289      -6.094  12.273  -3.949  1.00 93.44           O  
ATOM   2210  N   TYR A 290      -6.199  15.664  -1.219  1.00 91.94           N  
ATOM   2211  CA  TYR A 290      -6.977  16.547  -0.347  1.00 91.94           C  
ATOM   2212  C   TYR A 290      -8.203  15.828   0.198  1.00 91.94           C  
ATOM   2213  CB  TYR A 290      -7.402  17.812  -1.100  1.00 91.94           C  
ATOM   2214  O   TYR A 290      -8.953  15.203  -0.559  1.00 91.94           O  
ATOM   2215  CG  TYR A 290      -8.086  18.828  -0.225  1.00 91.94           C  
ATOM   2216  CD1 TYR A 290      -9.469  18.953  -0.208  1.00 91.94           C  
ATOM   2217  CD2 TYR A 290      -7.340  19.688   0.583  1.00 91.94           C  
ATOM   2218  CE1 TYR A 290     -10.102  19.891   0.594  1.00 91.94           C  
ATOM   2219  CE2 TYR A 290      -7.961  20.641   1.390  1.00 91.94           C  
ATOM   2220  OH  TYR A 290      -9.961  21.672   2.186  1.00 91.94           O  
ATOM   2221  CZ  TYR A 290      -9.344  20.734   1.389  1.00 91.94           C  
ATOM   2222  N   ILE A 291      -8.312  15.867   1.452  1.00 90.50           N  
ATOM   2223  CA  ILE A 291      -9.453  15.211   2.084  1.00 90.50           C  
ATOM   2224  C   ILE A 291     -10.523  16.250   2.414  1.00 90.50           C  
ATOM   2225  CB  ILE A 291      -9.031  14.453   3.363  1.00 90.50           C  
ATOM   2226  O   ILE A 291     -10.273  17.188   3.158  1.00 90.50           O  
ATOM   2227  CG1 ILE A 291      -7.953  13.414   3.035  1.00 90.50           C  
ATOM   2228  CG2 ILE A 291     -10.250  13.789   4.023  1.00 90.50           C  
ATOM   2229  CD1 ILE A 291      -7.379  12.711   4.258  1.00 90.50           C  
ATOM   2230  N   TYR A 292     -11.719  16.078   1.712  1.00 87.06           N  
ATOM   2231  CA  TYR A 292     -12.898  16.859   2.057  1.00 87.06           C  
ATOM   2232  C   TYR A 292     -13.664  16.219   3.205  1.00 87.06           C  
ATOM   2233  CB  TYR A 292     -13.812  17.016   0.840  1.00 87.06           C  
ATOM   2234  O   TYR A 292     -13.289  15.148   3.688  1.00 87.06           O  
ATOM   2235  CG  TYR A 292     -13.352  18.078  -0.137  1.00 87.06           C  
ATOM   2236  CD1 TYR A 292     -13.742  19.406   0.010  1.00 87.06           C  
ATOM   2237  CD2 TYR A 292     -12.531  17.734  -1.208  1.00 87.06           C  
ATOM   2238  CE1 TYR A 292     -13.320  20.375  -0.888  1.00 87.06           C  
ATOM   2239  CE2 TYR A 292     -12.102  18.703  -2.113  1.00 87.06           C  
ATOM   2240  OH  TYR A 292     -12.078  20.984  -2.836  1.00 87.06           O  
ATOM   2241  CZ  TYR A 292     -12.500  20.016  -1.944  1.00 87.06           C  
ATOM   2242  N   GLN A 293     -14.766  16.859   3.584  1.00 84.12           N  
ATOM   2243  CA  GLN A 293     -15.609  16.266   4.609  1.00 84.12           C  
ATOM   2244  C   GLN A 293     -16.109  14.883   4.172  1.00 84.12           C  
ATOM   2245  CB  GLN A 293     -16.797  17.172   4.938  1.00 84.12           C  
ATOM   2246  O   GLN A 293     -16.547  14.711   3.033  1.00 84.12           O  
ATOM   2247  CG  GLN A 293     -17.641  16.688   6.109  1.00 84.12           C  
ATOM   2248  CD  GLN A 293     -18.734  17.656   6.477  1.00 84.12           C  
ATOM   2249  NE2 GLN A 293     -19.734  17.172   7.215  1.00 84.12           N  
ATOM   2250  OE1 GLN A 293     -18.703  18.828   6.105  1.00 84.12           O  
ATOM   2251  N   PRO A 294     -15.906  13.883   5.090  1.00 81.25           N  
ATOM   2252  CA  PRO A 294     -16.375  12.539   4.754  1.00 81.25           C  
ATOM   2253  C   PRO A 294     -17.875  12.477   4.488  1.00 81.25           C  
ATOM   2254  CB  PRO A 294     -16.000  11.711   5.988  1.00 81.25           C  
ATOM   2255  O   PRO A 294     -18.641  13.211   5.117  1.00 81.25           O  
ATOM   2256  CG  PRO A 294     -14.984  12.539   6.707  1.00 81.25           C  
ATOM   2257  CD  PRO A 294     -15.203  13.984   6.355  1.00 81.25           C  
ATOM   2258  N   GLU A 295     -18.297  11.805   3.426  1.00 84.56           N  
ATOM   2259  CA  GLU A 295     -19.703  11.609   3.062  1.00 84.56           C  
ATOM   2260  C   GLU A 295     -20.234  10.297   3.623  1.00 84.56           C  
ATOM   2261  CB  GLU A 295     -19.875  11.641   1.541  1.00 84.56           C  
ATOM   2262  O   GLU A 295     -21.422  10.000   3.496  1.00 84.56           O  
ATOM   2263  CG  GLU A 295     -19.531  12.984   0.911  1.00 84.56           C  
ATOM   2264  CD  GLU A 295     -19.672  12.984  -0.603  1.00 84.56           C  
ATOM   2265  OE1 GLU A 295     -19.469  14.055  -1.228  1.00 84.56           O  
ATOM   2266  OE2 GLU A 295     -20.000  11.922  -1.169  1.00 84.56           O  
ATOM   2267  N   GLY A 296     -19.406   9.531   4.219  1.00 87.75           N  
ATOM   2268  CA  GLY A 296     -19.688   8.227   4.785  1.00 87.75           C  
ATOM   2269  C   GLY A 296     -18.516   7.645   5.555  1.00 87.75           C  
ATOM   2270  O   GLY A 296     -17.516   8.336   5.805  1.00 87.75           O  
ATOM   2271  N   THR A 297     -18.750   6.324   5.977  1.00 88.62           N  
ATOM   2272  CA  THR A 297     -17.672   5.652   6.707  1.00 88.62           C  
ATOM   2273  C   THR A 297     -16.422   5.527   5.844  1.00 88.62           C  
ATOM   2274  CB  THR A 297     -18.125   4.258   7.184  1.00 88.62           C  
ATOM   2275  O   THR A 297     -15.312   5.707   6.332  1.00 88.62           O  
ATOM   2276  CG2 THR A 297     -17.031   3.586   8.008  1.00 88.62           C  
ATOM   2277  OG1 THR A 297     -19.297   4.379   7.984  1.00 88.62           O  
ATOM   2278  N   VAL A 298     -16.641   5.344   4.543  1.00 91.31           N  
ATOM   2279  CA  VAL A 298     -15.570   5.277   3.553  1.00 91.31           C  
ATOM   2280  C   VAL A 298     -15.812   6.316   2.461  1.00 91.31           C  
ATOM   2281  CB  VAL A 298     -15.461   3.867   2.932  1.00 91.31           C  
ATOM   2282  O   VAL A 298     -16.891   6.367   1.872  1.00 91.31           O  
ATOM   2283  CG1 VAL A 298     -14.312   3.807   1.931  1.00 91.31           C  
ATOM   2284  CG2 VAL A 298     -15.281   2.816   4.027  1.00 91.31           C  
ATOM   2285  N   THR A 299     -14.797   7.098   2.154  1.00 91.44           N  
ATOM   2286  CA  THR A 299     -14.922   8.141   1.141  1.00 91.44           C  
ATOM   2287  C   THR A 299     -13.719   8.133   0.206  1.00 91.44           C  
ATOM   2288  CB  THR A 299     -15.070   9.531   1.784  1.00 91.44           C  
ATOM   2289  O   THR A 299     -12.594   7.848   0.632  1.00 91.44           O  
ATOM   2290  CG2 THR A 299     -16.359   9.625   2.586  1.00 91.44           C  
ATOM   2291  OG1 THR A 299     -13.961   9.766   2.660  1.00 91.44           O  
ATOM   2292  N   ALA A 300     -14.023   8.375  -1.002  1.00 90.75           N  
ATOM   2293  CA  ALA A 300     -12.945   8.570  -1.967  1.00 90.75           C  
ATOM   2294  C   ALA A 300     -12.312   9.953  -1.813  1.00 90.75           C  
ATOM   2295  CB  ALA A 300     -13.461   8.383  -3.391  1.00 90.75           C  
ATOM   2296  O   ALA A 300     -13.016  10.945  -1.644  1.00 90.75           O  
ATOM   2297  N   ILE A 301     -10.953  10.000  -1.836  1.00 89.94           N  
ATOM   2298  CA  ILE A 301     -10.266  11.273  -1.650  1.00 89.94           C  
ATOM   2299  C   ILE A 301      -9.469  11.625  -2.906  1.00 89.94           C  
ATOM   2300  CB  ILE A 301      -9.344  11.250  -0.416  1.00 89.94           C  
ATOM   2301  O   ILE A 301      -9.117  10.734  -3.686  1.00 89.94           O  
ATOM   2302  CG1 ILE A 301      -8.297  10.133  -0.560  1.00 89.94           C  
ATOM   2303  CG2 ILE A 301     -10.156  11.070   0.869  1.00 89.94           C  
ATOM   2304  CD1 ILE A 301      -7.289  10.078   0.583  1.00 89.94           C  
ATOM   2305  N   GLY A 302      -9.391  12.859  -3.242  1.00 80.00           N  
ATOM   2306  CA  GLY A 302      -8.633  13.375  -4.371  1.00 80.00           C  
ATOM   2307  C   GLY A 302      -8.422  14.875  -4.309  1.00 80.00           C  
ATOM   2308  O   GLY A 302      -9.172  15.586  -3.639  1.00 80.00           O  
TER    2309      GLY A 302                                                      
ENDMDL                                                                          
END                                                                             
