# Supplementary material for: Towards a molecular picture of the archaeal cell surface
Source: Nat Commun. 2024 Nov 29;15:10401. doi: 10.1038/s41467-024-53986-9 (PMC11607397; doi:10.1038/s41467-024-53986-9)
Supplement: Supplementary file 5 — Supplementary Dataset 1 [file 41467_2024_53986_MOESM5_ESM.zip › Archaellum_Homologues_2024/MsedA_1348_Metallosphaera/MsedA_1348_Metallosphaera_ad736_unrelaxed_rank_002_alphafold2_ptm_model_2_seed_000.pdb]

MODEL     1                                                                     
ATOM      1  N   MET A   1     -69.625 -14.969  85.938  1.00 54.25           N  
ATOM      2  CA  MET A   1     -68.750 -15.602  84.938  1.00 54.25           C  
ATOM      3  C   MET A   1     -68.812 -14.836  83.625  1.00 54.25           C  
ATOM      4  CB  MET A   1     -69.188 -17.062  84.750  1.00 54.25           C  
ATOM      5  O   MET A   1     -68.000 -15.078  82.750  1.00 54.25           O  
ATOM      6  CG  MET A   1     -68.125 -18.062  85.125  1.00 54.25           C  
ATOM      7  SD  MET A   1     -68.812 -19.719  85.500  1.00 54.25           S  
ATOM      8  CE  MET A   1     -67.625 -20.766  84.562  1.00 54.25           C  
ATOM      9  N   GLY A   2     -69.500 -13.664  83.562  1.00 57.78           N  
ATOM     10  CA  GLY A   2     -69.875 -12.773  82.500  1.00 57.78           C  
ATOM     11  C   GLY A   2     -68.938 -11.562  82.375  1.00 57.78           C  
ATOM     12  O   GLY A   2     -68.688 -11.055  81.312  1.00 57.78           O  
ATOM     13  N   LYS A   3     -68.250 -11.211  83.562  1.00 57.03           N  
ATOM     14  CA  LYS A   3     -67.375 -10.062  83.625  1.00 57.03           C  
ATOM     15  C   LYS A   3     -65.938 -10.438  83.250  1.00 57.03           C  
ATOM     16  CB  LYS A   3     -67.375  -9.516  85.062  1.00 57.03           C  
ATOM     17  O   LYS A   3     -65.250  -9.625  82.625  1.00 57.03           O  
ATOM     18  CG  LYS A   3     -68.125  -8.234  85.250  1.00 57.03           C  
ATOM     19  CD  LYS A   3     -68.000  -7.684  86.688  1.00 57.03           C  
ATOM     20  CE  LYS A   3     -68.812  -6.379  86.812  1.00 57.03           C  
ATOM     21  NZ  LYS A   3     -68.750  -5.891  88.250  1.00 57.03           N  
ATOM     22  N   ILE A   4     -65.562 -11.750  83.250  1.00 60.47           N  
ATOM     23  CA  ILE A   4     -64.312 -12.312  82.875  1.00 60.47           C  
ATOM     24  C   ILE A   4     -64.312 -12.633  81.375  1.00 60.47           C  
ATOM     25  CB  ILE A   4     -63.969 -13.586  83.688  1.00 60.47           C  
ATOM     26  O   ILE A   4     -63.281 -12.469  80.688  1.00 60.47           O  
ATOM     27  CG1 ILE A   4     -63.719 -13.227  85.125  1.00 60.47           C  
ATOM     28  CG2 ILE A   4     -62.750 -14.312  83.062  1.00 60.47           C  
ATOM     29  CD1 ILE A   4     -63.594 -14.430  86.062  1.00 60.47           C  
ATOM     30  N   ARG A   5     -65.438 -12.852  80.750  1.00 59.59           N  
ATOM     31  CA  ARG A   5     -65.625 -13.125  79.375  1.00 59.59           C  
ATOM     32  C   ARG A   5     -65.625 -11.836  78.500  1.00 59.59           C  
ATOM     33  CB  ARG A   5     -67.000 -13.820  79.125  1.00 59.59           C  
ATOM     34  O   ARG A   5     -65.062 -11.828  77.375  1.00 59.59           O  
ATOM     35  CG  ARG A   5     -66.875 -15.344  79.125  1.00 59.59           C  
ATOM     36  CD  ARG A   5     -68.250 -15.977  78.812  1.00 59.59           C  
ATOM     37  NE  ARG A   5     -68.125 -17.266  78.125  1.00 59.59           N  
ATOM     38  NH1 ARG A   5     -70.250 -17.953  78.438  1.00 59.59           N  
ATOM     39  NH2 ARG A   5     -68.812 -19.297  77.312  1.00 59.59           N  
ATOM     40  CZ  ARG A   5     -69.062 -18.172  78.000  1.00 59.59           C  
ATOM     41  N   GLY A   6     -65.938 -10.680  79.000  1.00 61.69           N  
ATOM     42  CA  GLY A   6     -65.875  -9.359  78.375  1.00 61.69           C  
ATOM     43  C   GLY A   6     -64.500  -8.758  78.375  1.00 61.69           C  
ATOM     44  O   GLY A   6     -64.062  -8.102  77.438  1.00 61.69           O  
ATOM     45  N   LEU A   7     -63.719  -9.164  79.438  1.00 63.72           N  
ATOM     46  CA  LEU A   7     -62.344  -8.719  79.562  1.00 63.72           C  
ATOM     47  C   LEU A   7     -61.406  -9.516  78.688  1.00 63.72           C  
ATOM     48  CB  LEU A   7     -61.906  -8.859  81.062  1.00 63.72           C  
ATOM     49  O   LEU A   7     -60.438  -8.969  78.188  1.00 63.72           O  
ATOM     50  CG  LEU A   7     -61.594  -7.562  81.812  1.00 63.72           C  
ATOM     51  CD1 LEU A   7     -62.188  -7.602  83.188  1.00 63.72           C  
ATOM     52  CD2 LEU A   7     -60.094  -7.324  81.875  1.00 63.72           C  
ATOM     53  N   VAL A   8     -61.656 -10.797  78.438  1.00 68.75           N  
ATOM     54  CA  VAL A   8     -60.906 -11.680  77.562  1.00 68.75           C  
ATOM     55  C   VAL A   8     -61.219 -11.320  76.062  1.00 68.75           C  
ATOM     56  CB  VAL A   8     -61.281 -13.164  77.812  1.00 68.75           C  
ATOM     57  O   VAL A   8     -60.312 -11.320  75.250  1.00 68.75           O  
ATOM     58  CG1 VAL A   8     -60.656 -14.062  76.750  1.00 68.75           C  
ATOM     59  CG2 VAL A   8     -60.812 -13.586  79.188  1.00 68.75           C  
ATOM     60  N   GLN A   9     -62.344 -10.891  75.750  1.00 67.50           N  
ATOM     61  CA  GLN A   9     -62.781 -10.445  74.438  1.00 67.50           C  
ATOM     62  C   GLN A   9     -62.188  -9.086  74.062  1.00 67.50           C  
ATOM     63  CB  GLN A   9     -64.312 -10.375  74.375  1.00 67.50           C  
ATOM     64  O   GLN A   9     -61.812  -8.859  72.938  1.00 67.50           O  
ATOM     65  CG  GLN A   9     -64.938 -11.188  73.250  1.00 67.50           C  
ATOM     66  CD  GLN A   9     -66.438 -11.250  73.312  1.00 67.50           C  
ATOM     67  NE2 GLN A   9     -67.062 -11.922  72.375  1.00 67.50           N  
ATOM     68  OE1 GLN A   9     -67.062 -10.688  74.250  1.00 67.50           O  
ATOM     69  N   LYS A  10     -62.062  -8.242  75.062  1.00 65.38           N  
ATOM     70  CA  LYS A  10     -61.469  -6.930  74.875  1.00 65.38           C  
ATOM     71  C   LYS A  10     -59.938  -7.047  74.688  1.00 65.38           C  
ATOM     72  CB  LYS A  10     -61.812  -6.020  76.062  1.00 65.38           C  
ATOM     73  O   LYS A  10     -59.344  -6.328  73.938  1.00 65.38           O  
ATOM     74  CG  LYS A  10     -62.781  -4.914  75.688  1.00 65.38           C  
ATOM     75  CD  LYS A  10     -63.031  -3.988  76.875  1.00 65.38           C  
ATOM     76  CE  LYS A  10     -64.062  -2.936  76.625  1.00 65.38           C  
ATOM     77  NZ  LYS A  10     -64.250  -1.992  77.750  1.00 65.38           N  
ATOM     78  N   TYR A  11     -59.344  -7.941  75.438  1.00 70.12           N  
ATOM     79  CA  TYR A  11     -57.906  -8.242  75.312  1.00 70.12           C  
ATOM     80  C   TYR A  11     -57.594  -8.875  73.938  1.00 70.12           C  
ATOM     81  CB  TYR A  11     -57.500  -9.172  76.438  1.00 70.12           C  
ATOM     82  O   TYR A  11     -56.594  -8.539  73.312  1.00 70.12           O  
ATOM     83  CG  TYR A  11     -56.000  -9.492  76.438  1.00 70.12           C  
ATOM     84  CD1 TYR A  11     -55.531 -10.695  75.938  1.00 70.12           C  
ATOM     85  CD2 TYR A  11     -55.094  -8.594  76.938  1.00 70.12           C  
ATOM     86  CE1 TYR A  11     -54.188 -10.992  75.938  1.00 70.12           C  
ATOM     87  CE2 TYR A  11     -53.719  -8.883  76.938  1.00 70.12           C  
ATOM     88  OH  TYR A  11     -51.938 -10.367  76.438  1.00 70.12           O  
ATOM     89  CZ  TYR A  11     -53.281 -10.078  76.438  1.00 70.12           C  
ATOM     90  N   ASN A  12     -58.438  -9.805  73.438  1.00 68.69           N  
ATOM     91  CA  ASN A  12     -58.281 -10.469  72.125  1.00 68.69           C  
ATOM     92  C   ASN A  12     -58.469  -9.492  71.000  1.00 68.69           C  
ATOM     93  CB  ASN A  12     -59.250 -11.633  72.062  1.00 68.69           C  
ATOM     94  O   ASN A  12     -57.812  -9.586  70.000  1.00 68.69           O  
ATOM     95  CG  ASN A  12     -58.656 -12.945  72.500  1.00 68.69           C  
ATOM     96  ND2 ASN A  12     -59.500 -13.977  72.625  1.00 68.69           N  
ATOM     97  OD1 ASN A  12     -57.469 -13.039  72.750  1.00 68.69           O  
ATOM     98  N   LYS A  13     -59.281  -8.508  71.062  1.00 69.81           N  
ATOM     99  CA  LYS A  13     -59.500  -7.430  70.125  1.00 69.81           C  
ATOM    100  C   LYS A  13     -58.312  -6.488  70.062  1.00 69.81           C  
ATOM    101  CB  LYS A  13     -60.750  -6.645  70.500  1.00 69.81           C  
ATOM    102  O   LYS A  13     -57.906  -6.047  69.000  1.00 69.81           O  
ATOM    103  CG  LYS A  13     -61.375  -5.871  69.312  1.00 69.81           C  
ATOM    104  CD  LYS A  13     -62.656  -5.156  69.750  1.00 69.81           C  
ATOM    105  CE  LYS A  13     -63.250  -4.391  68.562  1.00 69.81           C  
ATOM    106  NZ  LYS A  13     -64.438  -3.596  69.000  1.00 69.81           N  
ATOM    107  N   LEU A  14     -57.719  -6.277  71.250  1.00 67.88           N  
ATOM    108  CA  LEU A  14     -56.531  -5.438  71.312  1.00 67.88           C  
ATOM    109  C   LEU A  14     -55.312  -6.148  70.750  1.00 67.88           C  
ATOM    110  CB  LEU A  14     -56.250  -5.051  72.812  1.00 67.88           C  
ATOM    111  O   LEU A  14     -54.500  -5.523  70.062  1.00 67.88           O  
ATOM    112  CG  LEU A  14     -57.031  -3.846  73.312  1.00 67.88           C  
ATOM    113  CD1 LEU A  14     -57.062  -3.887  74.875  1.00 67.88           C  
ATOM    114  CD2 LEU A  14     -56.375  -2.545  72.812  1.00 67.88           C  
ATOM    115  N   VAL A  15     -55.188  -7.426  70.938  1.00 69.19           N  
ATOM    116  CA  VAL A  15     -54.125  -8.266  70.438  1.00 69.19           C  
ATOM    117  C   VAL A  15     -54.281  -8.438  68.938  1.00 69.19           C  
ATOM    118  CB  VAL A  15     -54.062  -9.641  71.125  1.00 69.19           C  
ATOM    119  O   VAL A  15     -53.281  -8.430  68.188  1.00 69.19           O  
ATOM    120  CG1 VAL A  15     -53.062 -10.555  70.438  1.00 69.19           C  
ATOM    121  CG2 VAL A  15     -53.781  -9.484  72.625  1.00 69.19           C  
ATOM    122  N   ARG A  16     -55.531  -8.570  68.375  1.00 71.00           N  
ATOM    123  CA  ARG A  16     -55.844  -8.664  66.938  1.00 71.00           C  
ATOM    124  C   ARG A  16     -55.562  -7.352  66.188  1.00 71.00           C  
ATOM    125  CB  ARG A  16     -57.344  -9.023  66.750  1.00 71.00           C  
ATOM    126  O   ARG A  16     -55.062  -7.359  65.062  1.00 71.00           O  
ATOM    127  CG  ARG A  16     -57.562 -10.383  66.125  1.00 71.00           C  
ATOM    128  CD  ARG A  16     -59.031 -10.633  65.812  1.00 71.00           C  
ATOM    129  NE  ARG A  16     -59.250 -11.914  65.188  1.00 71.00           N  
ATOM    130  NH1 ARG A  16     -61.531 -11.641  64.875  1.00 71.00           N  
ATOM    131  NH2 ARG A  16     -60.500 -13.555  64.188  1.00 71.00           N  
ATOM    132  CZ  ARG A  16     -60.438 -12.367  64.750  1.00 71.00           C  
ATOM    133  N   ARG A  17     -55.781  -6.203  66.812  1.00 72.38           N  
ATOM    134  CA  ARG A  17     -55.500  -4.875  66.312  1.00 72.38           C  
ATOM    135  C   ARG A  17     -54.000  -4.625  66.250  1.00 72.38           C  
ATOM    136  CB  ARG A  17     -56.156  -3.793  67.125  1.00 72.38           C  
ATOM    137  O   ARG A  17     -53.500  -4.016  65.312  1.00 72.38           O  
ATOM    138  CG  ARG A  17     -57.656  -3.631  66.875  1.00 72.38           C  
ATOM    139  CD  ARG A  17     -58.188  -2.336  67.438  1.00 72.38           C  
ATOM    140  NE  ARG A  17     -59.656  -2.223  67.250  1.00 72.38           N  
ATOM    141  NH1 ARG A  17     -59.688   0.086  67.312  1.00 72.38           N  
ATOM    142  NH2 ARG A  17     -61.625  -1.088  67.000  1.00 72.38           N  
ATOM    143  CZ  ARG A  17     -60.312  -1.075  67.188  1.00 72.38           C  
ATOM    144  N   ARG A  18     -53.281  -5.234  67.250  1.00 70.00           N  
ATOM    145  CA  ARG A  18     -51.812  -5.160  67.250  1.00 70.00           C  
ATOM    146  C   ARG A  18     -51.188  -6.062  66.188  1.00 70.00           C  
ATOM    147  CB  ARG A  18     -51.281  -5.539  68.688  1.00 70.00           C  
ATOM    148  O   ARG A  18     -50.188  -5.699  65.562  1.00 70.00           O  
ATOM    149  CG  ARG A  18     -51.406  -4.422  69.688  1.00 70.00           C  
ATOM    150  CD  ARG A  18     -50.750  -4.805  71.000  1.00 70.00           C  
ATOM    151  NE  ARG A  18     -50.969  -3.773  72.000  1.00 70.00           N  
ATOM    152  NH1 ARG A  18     -50.281  -5.090  73.812  1.00 70.00           N  
ATOM    153  NH2 ARG A  18     -50.938  -2.928  74.188  1.00 70.00           N  
ATOM    154  CZ  ARG A  18     -50.719  -3.934  73.312  1.00 70.00           C  
ATOM    155  N   GLY A  19     -51.750  -7.328  65.938  1.00 72.50           N  
ATOM    156  CA  GLY A  19     -51.344  -8.242  64.875  1.00 72.50           C  
ATOM    157  C   GLY A  19     -51.625  -7.715  63.500  1.00 72.50           C  
ATOM    158  O   GLY A  19     -50.844  -7.906  62.562  1.00 72.50           O  
ATOM    159  N   LEU A  20     -52.750  -6.875  63.312  1.00 78.25           N  
ATOM    160  CA  LEU A  20     -53.125  -6.242  62.062  1.00 78.25           C  
ATOM    161  C   LEU A  20     -52.250  -5.047  61.750  1.00 78.25           C  
ATOM    162  CB  LEU A  20     -54.594  -5.797  62.125  1.00 78.25           C  
ATOM    163  O   LEU A  20     -51.875  -4.820  60.594  1.00 78.25           O  
ATOM    164  CG  LEU A  20     -55.344  -5.762  60.812  1.00 78.25           C  
ATOM    165  CD1 LEU A  20     -56.312  -6.953  60.688  1.00 78.25           C  
ATOM    166  CD2 LEU A  20     -56.125  -4.449  60.656  1.00 78.25           C  
ATOM    167  N   ALA A  21     -51.844  -4.344  62.781  1.00 80.06           N  
ATOM    168  CA  ALA A  21     -50.906  -3.230  62.625  1.00 80.06           C  
ATOM    169  C   ALA A  21     -49.500  -3.734  62.281  1.00 80.06           C  
ATOM    170  CB  ALA A  21     -50.875  -2.398  63.906  1.00 80.06           C  
ATOM    171  O   ALA A  21     -48.781  -3.102  61.500  1.00 80.06           O  
ATOM    172  N   GLY A  22     -49.062  -4.926  62.750  1.00 84.56           N  
ATOM    173  CA  GLY A  22     -47.812  -5.582  62.438  1.00 84.56           C  
ATOM    174  C   GLY A  22     -47.750  -6.105  61.031  1.00 84.56           C  
ATOM    175  O   GLY A  22     -46.719  -5.980  60.375  1.00 84.56           O  
ATOM    176  N   LEU A  23     -48.938  -6.613  60.625  1.00 86.56           N  
ATOM    177  CA  LEU A  23     -49.031  -7.109  59.250  1.00 86.56           C  
ATOM    178  C   LEU A  23     -49.000  -5.957  58.250  1.00 86.56           C  
ATOM    179  CB  LEU A  23     -50.312  -7.914  59.094  1.00 86.56           C  
ATOM    180  O   LEU A  23     -48.406  -6.074  57.188  1.00 86.56           O  
ATOM    181  CG  LEU A  23     -50.719  -8.289  57.656  1.00 86.56           C  
ATOM    182  CD1 LEU A  23     -51.781  -9.375  57.656  1.00 86.56           C  
ATOM    183  CD2 LEU A  23     -51.188  -7.055  56.875  1.00 86.56           C  
ATOM    184  N   ASP A  24     -49.562  -4.812  58.531  1.00 88.25           N  
ATOM    185  CA  ASP A  24     -49.594  -3.619  57.688  1.00 88.25           C  
ATOM    186  C   ASP A  24     -48.188  -3.039  57.531  1.00 88.25           C  
ATOM    187  CB  ASP A  24     -50.500  -2.564  58.281  1.00 88.25           C  
ATOM    188  O   ASP A  24     -47.781  -2.684  56.406  1.00 88.25           O  
ATOM    189  CG  ASP A  24     -51.938  -2.676  57.781  1.00 88.25           C  
ATOM    190  OD1 ASP A  24     -52.219  -3.572  56.969  1.00 88.25           O  
ATOM    191  OD2 ASP A  24     -52.781  -1.855  58.188  1.00 88.25           O  
ATOM    192  N   THR A  25     -47.469  -3.090  58.656  1.00 90.56           N  
ATOM    193  CA  THR A  25     -46.094  -2.584  58.594  1.00 90.56           C  
ATOM    194  C   THR A  25     -45.188  -3.551  57.812  1.00 90.56           C  
ATOM    195  CB  THR A  25     -45.531  -2.346  60.000  1.00 90.56           C  
ATOM    196  O   THR A  25     -44.281  -3.129  57.125  1.00 90.56           O  
ATOM    197  CG2 THR A  25     -46.219  -1.164  60.656  1.00 90.56           C  
ATOM    198  OG1 THR A  25     -45.719  -3.520  60.781  1.00 90.56           O  
ATOM    199  N   ALA A  26     -45.500  -4.879  57.906  1.00 92.44           N  
ATOM    200  CA  ALA A  26     -44.688  -5.895  57.188  1.00 92.44           C  
ATOM    201  C   ALA A  26     -44.844  -5.762  55.688  1.00 92.44           C  
ATOM    202  CB  ALA A  26     -45.125  -7.293  57.656  1.00 92.44           C  
ATOM    203  O   ALA A  26     -43.875  -5.891  54.938  1.00 92.44           O  
ATOM    204  N   ILE A  27     -46.031  -5.504  55.219  1.00 93.06           N  
ATOM    205  CA  ILE A  27     -46.312  -5.363  53.781  1.00 93.06           C  
ATOM    206  C   ILE A  27     -45.594  -4.117  53.250  1.00 93.06           C  
ATOM    207  CB  ILE A  27     -47.812  -5.285  53.500  1.00 93.06           C  
ATOM    208  O   ILE A  27     -45.031  -4.145  52.156  1.00 93.06           O  
ATOM    209  CG1 ILE A  27     -48.500  -6.625  53.812  1.00 93.06           C  
ATOM    210  CG2 ILE A  27     -48.062  -4.871  52.031  1.00 93.06           C  
ATOM    211  CD1 ILE A  27     -50.000  -6.578  53.750  1.00 93.06           C  
ATOM    212  N   ILE A  28     -45.594  -3.043  54.000  1.00 93.62           N  
ATOM    213  CA  ILE A  28     -44.906  -1.812  53.625  1.00 93.62           C  
ATOM    214  C   ILE A  28     -43.406  -2.064  53.562  1.00 93.62           C  
ATOM    215  CB  ILE A  28     -45.219  -0.669  54.625  1.00 93.62           C  
ATOM    216  O   ILE A  28     -42.719  -1.575  52.656  1.00 93.62           O  
ATOM    217  CG1 ILE A  28     -46.719  -0.302  54.562  1.00 93.62           C  
ATOM    218  CG2 ILE A  28     -44.344   0.552  54.312  1.00 93.62           C  
ATOM    219  CD1 ILE A  28     -47.156   0.658  55.656  1.00 93.62           C  
ATOM    220  N   LEU A  29     -42.906  -2.859  54.469  1.00 94.44           N  
ATOM    221  CA  LEU A  29     -41.500  -3.203  54.500  1.00 94.44           C  
ATOM    222  C   LEU A  29     -41.094  -4.008  53.281  1.00 94.44           C  
ATOM    223  CB  LEU A  29     -41.188  -3.996  55.781  1.00 94.44           C  
ATOM    224  O   LEU A  29     -40.062  -3.736  52.656  1.00 94.44           O  
ATOM    225  CG  LEU A  29     -39.688  -4.273  56.062  1.00 94.44           C  
ATOM    226  CD1 LEU A  29     -39.000  -3.012  56.562  1.00 94.44           C  
ATOM    227  CD2 LEU A  29     -39.531  -5.414  57.031  1.00 94.44           C  
ATOM    228  N   ILE A  30     -41.875  -4.980  52.844  1.00 94.44           N  
ATOM    229  CA  ILE A  30     -41.594  -5.801  51.656  1.00 94.44           C  
ATOM    230  C   ILE A  30     -41.625  -4.930  50.406  1.00 94.44           C  
ATOM    231  CB  ILE A  30     -42.625  -6.961  51.531  1.00 94.44           C  
ATOM    232  O   ILE A  30     -40.750  -5.078  49.531  1.00 94.44           O  
ATOM    233  CG1 ILE A  30     -42.438  -7.969  52.688  1.00 94.44           C  
ATOM    234  CG2 ILE A  30     -42.469  -7.648  50.156  1.00 94.44           C  
ATOM    235  CD1 ILE A  30     -43.500  -9.039  52.719  1.00 94.44           C  
ATOM    236  N   ALA A  31     -42.656  -4.051  50.344  1.00 95.88           N  
ATOM    237  CA  ALA A  31     -42.781  -3.141  49.188  1.00 95.88           C  
ATOM    238  C   ALA A  31     -41.562  -2.238  49.094  1.00 95.88           C  
ATOM    239  CB  ALA A  31     -44.031  -2.299  49.312  1.00 95.88           C  
ATOM    240  O   ALA A  31     -41.031  -1.990  48.000  1.00 95.88           O  
ATOM    241  N   PHE A  32     -41.031  -1.799  50.188  1.00 95.81           N  
ATOM    242  CA  PHE A  32     -39.844  -0.942  50.188  1.00 95.81           C  
ATOM    243  C   PHE A  32     -38.594  -1.710  49.750  1.00 95.81           C  
ATOM    244  CB  PHE A  32     -39.625  -0.370  51.594  1.00 95.81           C  
ATOM    245  O   PHE A  32     -37.812  -1.202  48.938  1.00 95.81           O  
ATOM    246  CG  PHE A  32     -38.562   0.703  51.656  1.00 95.81           C  
ATOM    247  CD1 PHE A  32     -37.312   0.443  52.219  1.00 95.81           C  
ATOM    248  CD2 PHE A  32     -38.812   1.972  51.156  1.00 95.81           C  
ATOM    249  CE1 PHE A  32     -36.344   1.435  52.250  1.00 95.81           C  
ATOM    250  CE2 PHE A  32     -37.844   2.967  51.188  1.00 95.81           C  
ATOM    251  CZ  PHE A  32     -36.594   2.697  51.750  1.00 95.81           C  
ATOM    252  N   ILE A  33     -38.531  -2.889  50.188  1.00 96.75           N  
ATOM    253  CA  ILE A  33     -37.375  -3.723  49.875  1.00 96.75           C  
ATOM    254  C   ILE A  33     -37.406  -4.051  48.375  1.00 96.75           C  
ATOM    255  CB  ILE A  33     -37.375  -5.023  50.688  1.00 96.75           C  
ATOM    256  O   ILE A  33     -36.375  -3.998  47.719  1.00 96.75           O  
ATOM    257  CG1 ILE A  33     -37.094  -4.711  52.156  1.00 96.75           C  
ATOM    258  CG2 ILE A  33     -36.344  -6.012  50.125  1.00 96.75           C  
ATOM    259  CD1 ILE A  33     -37.219  -5.906  53.094  1.00 96.75           C  
ATOM    260  N   ILE A  34     -38.531  -4.312  47.844  1.00 97.19           N  
ATOM    261  CA  ILE A  34     -38.656  -4.656  46.438  1.00 97.19           C  
ATOM    262  C   ILE A  34     -38.281  -3.455  45.594  1.00 97.19           C  
ATOM    263  CB  ILE A  34     -40.094  -5.133  46.094  1.00 97.19           C  
ATOM    264  O   ILE A  34     -37.531  -3.588  44.625  1.00 97.19           O  
ATOM    265  CG1 ILE A  34     -40.406  -6.469  46.781  1.00 97.19           C  
ATOM    266  CG2 ILE A  34     -40.281  -5.254  44.594  1.00 97.19           C  
ATOM    267  CD1 ILE A  34     -41.812  -6.957  46.594  1.00 97.19           C  
ATOM    268  N   THR A  35     -38.844  -2.250  45.969  1.00 97.00           N  
ATOM    269  CA  THR A  35     -38.531  -1.027  45.250  1.00 97.00           C  
ATOM    270  C   THR A  35     -37.031  -0.741  45.281  1.00 97.00           C  
ATOM    271  CB  THR A  35     -39.312   0.177  45.812  1.00 97.00           C  
ATOM    272  O   THR A  35     -36.438  -0.347  44.281  1.00 97.00           O  
ATOM    273  CG2 THR A  35     -40.812   0.014  45.594  1.00 97.00           C  
ATOM    274  OG1 THR A  35     -39.031   0.291  47.219  1.00 97.00           O  
ATOM    275  N   ALA A  36     -36.469  -0.942  46.500  1.00 97.50           N  
ATOM    276  CA  ALA A  36     -35.031  -0.733  46.625  1.00 97.50           C  
ATOM    277  C   ALA A  36     -34.250  -1.695  45.750  1.00 97.50           C  
ATOM    278  CB  ALA A  36     -34.625  -0.896  48.094  1.00 97.50           C  
ATOM    279  O   ALA A  36     -33.281  -1.300  45.125  1.00 97.50           O  
ATOM    280  N   SER A  37     -34.656  -2.971  45.688  1.00 96.38           N  
ATOM    281  CA  SER A  37     -34.000  -3.996  44.906  1.00 96.38           C  
ATOM    282  C   SER A  37     -34.062  -3.684  43.406  1.00 96.38           C  
ATOM    283  CB  SER A  37     -34.594  -5.371  45.188  1.00 96.38           C  
ATOM    284  O   SER A  37     -33.062  -3.816  42.688  1.00 96.38           O  
ATOM    285  OG  SER A  37     -34.406  -5.750  46.531  1.00 96.38           O  
ATOM    286  N   VAL A  38     -35.156  -3.207  42.938  1.00 97.06           N  
ATOM    287  CA  VAL A  38     -35.344  -2.887  41.531  1.00 97.06           C  
ATOM    288  C   VAL A  38     -34.469  -1.688  41.156  1.00 97.06           C  
ATOM    289  CB  VAL A  38     -36.812  -2.598  41.188  1.00 97.06           C  
ATOM    290  O   VAL A  38     -33.812  -1.684  40.094  1.00 97.06           O  
ATOM    291  CG1 VAL A  38     -36.938  -2.061  39.750  1.00 97.06           C  
ATOM    292  CG2 VAL A  38     -37.656  -3.857  41.344  1.00 97.06           C  
ATOM    293  N   LEU A  39     -34.500  -0.725  42.031  1.00 95.44           N  
ATOM    294  CA  LEU A  39     -33.656   0.457  41.781  1.00 95.44           C  
ATOM    295  C   LEU A  39     -32.188   0.093  41.750  1.00 95.44           C  
ATOM    296  CB  LEU A  39     -33.938   1.515  42.875  1.00 95.44           C  
ATOM    297  O   LEU A  39     -31.438   0.617  40.938  1.00 95.44           O  
ATOM    298  CG  LEU A  39     -35.281   2.217  42.812  1.00 95.44           C  
ATOM    299  CD1 LEU A  39     -35.438   3.129  44.031  1.00 95.44           C  
ATOM    300  CD2 LEU A  39     -35.438   3.008  41.531  1.00 95.44           C  
ATOM    301  N   ALA A  40     -31.812  -0.831  42.656  1.00 96.75           N  
ATOM    302  CA  ALA A  40     -30.422  -1.309  42.688  1.00 96.75           C  
ATOM    303  C   ALA A  40     -30.078  -2.064  41.406  1.00 96.75           C  
ATOM    304  CB  ALA A  40     -30.203  -2.199  43.906  1.00 96.75           C  
ATOM    305  O   ALA A  40     -28.984  -1.893  40.875  1.00 96.75           O  
ATOM    306  N   PHE A  41     -30.953  -2.875  40.969  1.00 95.81           N  
ATOM    307  CA  PHE A  41     -30.750  -3.643  39.750  1.00 95.81           C  
ATOM    308  C   PHE A  41     -30.516  -2.717  38.562  1.00 95.81           C  
ATOM    309  CB  PHE A  41     -31.938  -4.566  39.469  1.00 95.81           C  
ATOM    310  O   PHE A  41     -29.609  -2.936  37.750  1.00 95.81           O  
ATOM    311  CG  PHE A  41     -31.828  -5.336  38.188  1.00 95.81           C  
ATOM    312  CD1 PHE A  41     -32.531  -4.926  37.062  1.00 95.81           C  
ATOM    313  CD2 PHE A  41     -31.031  -6.469  38.094  1.00 95.81           C  
ATOM    314  CE1 PHE A  41     -32.438  -5.633  35.875  1.00 95.81           C  
ATOM    315  CE2 PHE A  41     -30.938  -7.180  36.906  1.00 95.81           C  
ATOM    316  CZ  PHE A  41     -31.625  -6.762  35.812  1.00 95.81           C  
ATOM    317  N   VAL A  42     -31.344  -1.712  38.438  1.00 95.50           N  
ATOM    318  CA  VAL A  42     -31.234  -0.751  37.344  1.00 95.50           C  
ATOM    319  C   VAL A  42     -29.906  -0.022  37.438  1.00 95.50           C  
ATOM    320  CB  VAL A  42     -32.406   0.267  37.375  1.00 95.50           C  
ATOM    321  O   VAL A  42     -29.219   0.145  36.406  1.00 95.50           O  
ATOM    322  CG1 VAL A  42     -32.188   1.356  36.312  1.00 95.50           C  
ATOM    323  CG2 VAL A  42     -33.750  -0.442  37.125  1.00 95.50           C  
ATOM    324  N   ALA A  43     -29.578   0.402  38.656  1.00 95.69           N  
ATOM    325  CA  ALA A  43     -28.328   1.120  38.875  1.00 95.69           C  
ATOM    326  C   ALA A  43     -27.125   0.250  38.500  1.00 95.69           C  
ATOM    327  CB  ALA A  43     -28.219   1.584  40.312  1.00 95.69           C  
ATOM    328  O   ALA A  43     -26.188   0.719  37.844  1.00 95.69           O  
ATOM    329  N   ILE A  44     -27.156  -0.917  38.844  1.00 96.56           N  
ATOM    330  CA  ILE A  44     -26.062  -1.840  38.562  1.00 96.56           C  
ATOM    331  C   ILE A  44     -25.953  -2.053  37.031  1.00 96.56           C  
ATOM    332  CB  ILE A  44     -26.266  -3.193  39.281  1.00 96.56           C  
ATOM    333  O   ILE A  44     -24.844  -2.025  36.500  1.00 96.56           O  
ATOM    334  CG1 ILE A  44     -26.094  -3.021  40.781  1.00 96.56           C  
ATOM    335  CG2 ILE A  44     -25.281  -4.242  38.719  1.00 96.56           C  
ATOM    336  CD1 ILE A  44     -26.438  -4.266  41.594  1.00 96.56           C  
ATOM    337  N   ASN A  45     -27.062  -2.301  36.406  1.00 93.69           N  
ATOM    338  CA  ASN A  45     -27.062  -2.547  34.969  1.00 93.69           C  
ATOM    339  C   ASN A  45     -26.578  -1.325  34.219  1.00 93.69           C  
ATOM    340  CB  ASN A  45     -28.453  -2.969  34.500  1.00 93.69           C  
ATOM    341  O   ASN A  45     -25.828  -1.455  33.250  1.00 93.69           O  
ATOM    342  CG  ASN A  45     -28.766  -4.422  34.812  1.00 93.69           C  
ATOM    343  ND2 ASN A  45     -30.047  -4.742  34.938  1.00 93.69           N  
ATOM    344  OD1 ASN A  45     -27.844  -5.246  34.969  1.00 93.69           O  
ATOM    345  N   MET A  46     -27.078  -0.210  34.625  1.00 95.12           N  
ATOM    346  CA  MET A  46     -26.594   1.027  34.031  1.00 95.12           C  
ATOM    347  C   MET A  46     -25.094   1.206  34.312  1.00 95.12           C  
ATOM    348  CB  MET A  46     -27.359   2.232  34.562  1.00 95.12           C  
ATOM    349  O   MET A  46     -24.359   1.627  33.406  1.00 95.12           O  
ATOM    350  CG  MET A  46     -28.781   2.330  34.062  1.00 95.12           C  
ATOM    351  SD  MET A  46     -29.688   3.762  34.750  1.00 95.12           S  
ATOM    352  CE  MET A  46     -31.266   3.605  33.875  1.00 95.12           C  
ATOM    353  N   GLY A  47     -24.734   0.860  35.562  1.00 93.38           N  
ATOM    354  CA  GLY A  47     -23.328   0.896  35.875  1.00 93.38           C  
ATOM    355  C   GLY A  47     -22.500  -0.029  35.000  1.00 93.38           C  
ATOM    356  O   GLY A  47     -21.438   0.359  34.531  1.00 93.38           O  
ATOM    357  N   LEU A  48     -23.000  -1.191  34.750  1.00 94.75           N  
ATOM    358  CA  LEU A  48     -22.297  -2.166  33.906  1.00 94.75           C  
ATOM    359  C   LEU A  48     -22.203  -1.683  32.469  1.00 94.75           C  
ATOM    360  CB  LEU A  48     -23.016  -3.521  33.969  1.00 94.75           C  
ATOM    361  O   LEU A  48     -21.172  -1.861  31.812  1.00 94.75           O  
ATOM    362  CG  LEU A  48     -22.875  -4.309  35.250  1.00 94.75           C  
ATOM    363  CD1 LEU A  48     -23.766  -5.547  35.219  1.00 94.75           C  
ATOM    364  CD2 LEU A  48     -21.422  -4.695  35.500  1.00 94.75           C  
ATOM    365  N   PHE A  49     -23.281  -1.096  31.969  1.00 94.00           N  
ATOM    366  CA  PHE A  49     -23.281  -0.544  30.625  1.00 94.00           C  
ATOM    367  C   PHE A  49     -22.219   0.542  30.484  1.00 94.00           C  
ATOM    368  CB  PHE A  49     -24.656   0.020  30.266  1.00 94.00           C  
ATOM    369  O   PHE A  49     -21.484   0.578  29.500  1.00 94.00           O  
ATOM    370  CG  PHE A  49     -24.719   0.648  28.906  1.00 94.00           C  
ATOM    371  CD1 PHE A  49     -24.641   2.025  28.750  1.00 94.00           C  
ATOM    372  CD2 PHE A  49     -24.875  -0.142  27.766  1.00 94.00           C  
ATOM    373  CE1 PHE A  49     -24.703   2.609  27.484  1.00 94.00           C  
ATOM    374  CE2 PHE A  49     -24.938   0.434  26.500  1.00 94.00           C  
ATOM    375  CZ  PHE A  49     -24.844   1.810  26.359  1.00 94.00           C  
ATOM    376  N   VAL A  50     -22.156   1.438  31.422  1.00 94.44           N  
ATOM    377  CA  VAL A  50     -21.203   2.533  31.422  1.00 94.44           C  
ATOM    378  C   VAL A  50     -19.781   1.972  31.406  1.00 94.44           C  
ATOM    379  CB  VAL A  50     -21.391   3.461  32.625  1.00 94.44           C  
ATOM    380  O   VAL A  50     -18.922   2.443  30.641  1.00 94.44           O  
ATOM    381  CG1 VAL A  50     -20.234   4.445  32.750  1.00 94.44           C  
ATOM    382  CG2 VAL A  50     -22.719   4.207  32.531  1.00 94.44           C  
ATOM    383  N   THR A  51     -19.562   0.945  32.250  1.00 92.88           N  
ATOM    384  CA  THR A  51     -18.234   0.337  32.312  1.00 92.88           C  
ATOM    385  C   THR A  51     -17.875  -0.328  30.984  1.00 92.88           C  
ATOM    386  CB  THR A  51     -18.156  -0.699  33.438  1.00 92.88           C  
ATOM    387  O   THR A  51     -16.734  -0.239  30.531  1.00 92.88           O  
ATOM    388  CG2 THR A  51     -18.281  -0.031  34.812  1.00 92.88           C  
ATOM    389  OG1 THR A  51     -19.203  -1.654  33.281  1.00 92.88           O  
ATOM    390  N   GLN A  52     -18.797  -0.991  30.375  1.00 93.44           N  
ATOM    391  CA  GLN A  52     -18.547  -1.602  29.062  1.00 93.44           C  
ATOM    392  C   GLN A  52     -18.219  -0.544  28.016  1.00 93.44           C  
ATOM    393  CB  GLN A  52     -19.750  -2.430  28.625  1.00 93.44           C  
ATOM    394  O   GLN A  52     -17.312  -0.727  27.203  1.00 93.44           O  
ATOM    395  CG  GLN A  52     -19.938  -3.723  29.406  1.00 93.44           C  
ATOM    396  CD  GLN A  52     -21.156  -4.508  28.969  1.00 93.44           C  
ATOM    397  NE2 GLN A  52     -21.516  -5.523  29.750  1.00 93.44           N  
ATOM    398  OE1 GLN A  52     -21.766  -4.207  27.953  1.00 93.44           O  
ATOM    399  N   LYS A  53     -19.016   0.462  28.062  1.00 92.31           N  
ATOM    400  CA  LYS A  53     -18.750   1.559  27.141  1.00 92.31           C  
ATOM    401  C   LYS A  53     -17.391   2.191  27.406  1.00 92.31           C  
ATOM    402  CB  LYS A  53     -19.844   2.619  27.234  1.00 92.31           C  
ATOM    403  O   LYS A  53     -16.656   2.523  26.469  1.00 92.31           O  
ATOM    404  CG  LYS A  53     -19.703   3.748  26.219  1.00 92.31           C  
ATOM    405  CD  LYS A  53     -19.906   3.254  24.797  1.00 92.31           C  
ATOM    406  CE  LYS A  53     -19.781   4.387  23.797  1.00 92.31           C  
ATOM    407  NZ  LYS A  53     -20.109   3.934  22.406  1.00 92.31           N  
ATOM    408  N   ALA A  54     -17.094   2.439  28.656  1.00 91.06           N  
ATOM    409  CA  ALA A  54     -15.781   2.959  29.047  1.00 91.06           C  
ATOM    410  C   ALA A  54     -14.656   2.057  28.531  1.00 91.06           C  
ATOM    411  CB  ALA A  54     -15.680   3.104  30.562  1.00 91.06           C  
ATOM    412  O   ALA A  54     -13.648   2.543  28.016  1.00 91.06           O  
ATOM    413  N   LYS A  55     -14.805   0.833  28.719  1.00 88.38           N  
ATOM    414  CA  LYS A  55     -13.828  -0.134  28.219  1.00 88.38           C  
ATOM    415  C   LYS A  55     -13.633  -0.001  26.719  1.00 88.38           C  
ATOM    416  CB  LYS A  55     -14.258  -1.559  28.578  1.00 88.38           C  
ATOM    417  O   LYS A  55     -12.500  -0.007  26.234  1.00 88.38           O  
ATOM    418  CG  LYS A  55     -13.258  -2.627  28.156  1.00 88.38           C  
ATOM    419  CD  LYS A  55     -13.711  -4.016  28.594  1.00 88.38           C  
ATOM    420  CE  LYS A  55     -12.727  -5.090  28.156  1.00 88.38           C  
ATOM    421  NZ  LYS A  55     -13.188  -6.457  28.547  1.00 88.38           N  
ATOM    422  N   THR A  56     -14.672   0.051  25.938  1.00 86.25           N  
ATOM    423  CA  THR A  56     -14.609   0.198  24.484  1.00 86.25           C  
ATOM    424  C   THR A  56     -13.906   1.497  24.094  1.00 86.25           C  
ATOM    425  CB  THR A  56     -16.016   0.171  23.859  1.00 86.25           C  
ATOM    426  O   THR A  56     -13.094   1.521  23.172  1.00 86.25           O  
ATOM    427  CG2 THR A  56     -16.703  -1.168  24.109  1.00 86.25           C  
ATOM    428  OG1 THR A  56     -16.812   1.217  24.438  1.00 86.25           O  
ATOM    429  N   THR A  57     -14.258   2.561  24.766  1.00 87.00           N  
ATOM    430  CA  THR A  57     -13.648   3.857  24.484  1.00 87.00           C  
ATOM    431  C   THR A  57     -12.148   3.828  24.781  1.00 87.00           C  
ATOM    432  CB  THR A  57     -14.312   4.977  25.312  1.00 87.00           C  
ATOM    433  O   THR A  57     -11.352   4.355  24.000  1.00 87.00           O  
ATOM    434  CG2 THR A  57     -13.680   6.332  25.000  1.00 87.00           C  
ATOM    435  OG1 THR A  57     -15.711   5.027  25.000  1.00 87.00           O  
ATOM    436  N   ILE A  58     -11.836   3.293  25.922  1.00 86.00           N  
ATOM    437  CA  ILE A  58     -10.430   3.160  26.297  1.00 86.00           C  
ATOM    438  C   ILE A  58      -9.688   2.344  25.234  1.00 86.00           C  
ATOM    439  CB  ILE A  58     -10.273   2.506  27.688  1.00 86.00           C  
ATOM    440  O   ILE A  58      -8.594   2.715  24.812  1.00 86.00           O  
ATOM    441  CG1 ILE A  58     -10.727   3.473  28.781  1.00 86.00           C  
ATOM    442  CG2 ILE A  58      -8.828   2.059  27.906  1.00 86.00           C  
ATOM    443  CD1 ILE A  58     -10.867   2.826  30.156  1.00 86.00           C  
ATOM    444  N   ASN A  59     -10.203   1.261  24.797  1.00 81.94           N  
ATOM    445  CA  ASN A  59      -9.602   0.417  23.766  1.00 81.94           C  
ATOM    446  C   ASN A  59      -9.438   1.166  22.453  1.00 81.94           C  
ATOM    447  CB  ASN A  59     -10.430  -0.852  23.562  1.00 81.94           C  
ATOM    448  O   ASN A  59      -8.391   1.071  21.797  1.00 81.94           O  
ATOM    449  CG  ASN A  59     -10.266  -1.849  24.688  1.00 81.94           C  
ATOM    450  ND2 ASN A  59     -11.227  -2.758  24.828  1.00 81.94           N  
ATOM    451  OD1 ASN A  59      -9.289  -1.800  25.438  1.00 81.94           O  
ATOM    452  N   LYS A  60     -10.445   1.870  22.031  1.00 79.12           N  
ATOM    453  CA  LYS A  60     -10.367   2.670  20.812  1.00 79.12           C  
ATOM    454  C   LYS A  60      -9.328   3.779  20.953  1.00 79.12           C  
ATOM    455  CB  LYS A  60     -11.734   3.271  20.484  1.00 79.12           C  
ATOM    456  O   LYS A  60      -8.625   4.094  20.000  1.00 79.12           O  
ATOM    457  CG  LYS A  60     -12.719   2.273  19.891  1.00 79.12           C  
ATOM    458  CD  LYS A  60     -14.016   2.953  19.469  1.00 79.12           C  
ATOM    459  CE  LYS A  60     -15.008   1.956  18.875  1.00 79.12           C  
ATOM    460  NZ  LYS A  60     -16.312   2.600  18.547  1.00 79.12           N  
ATOM    461  N   GLY A  61      -9.344   4.387  22.156  1.00 78.75           N  
ATOM    462  CA  GLY A  61      -8.305   5.371  22.422  1.00 78.75           C  
ATOM    463  C   GLY A  61      -6.902   4.816  22.266  1.00 78.75           C  
ATOM    464  O   GLY A  61      -6.023   5.480  21.719  1.00 78.75           O  
ATOM    465  N   GLU A  62      -6.738   3.697  22.750  1.00 80.06           N  
ATOM    466  CA  GLU A  62      -5.441   3.035  22.641  1.00 80.06           C  
ATOM    467  C   GLU A  62      -5.094   2.746  21.188  1.00 80.06           C  
ATOM    468  CB  GLU A  62      -5.426   1.736  23.453  1.00 80.06           C  
ATOM    469  O   GLU A  62      -3.955   2.945  20.766  1.00 80.06           O  
ATOM    470  CG  GLU A  62      -4.094   1.005  23.422  1.00 80.06           C  
ATOM    471  CD  GLU A  62      -4.113  -0.315  24.172  1.00 80.06           C  
ATOM    472  OE1 GLU A  62      -3.113  -1.064  24.109  1.00 80.06           O  
ATOM    473  OE2 GLU A  62      -5.141  -0.603  24.828  1.00 80.06           O  
ATOM    474  N   GLU A  63      -5.996   2.256  20.484  1.00 71.50           N  
ATOM    475  CA  GLU A  63      -5.816   1.952  19.062  1.00 71.50           C  
ATOM    476  C   GLU A  63      -5.461   3.207  18.266  1.00 71.50           C  
ATOM    477  CB  GLU A  63      -7.078   1.304  18.484  1.00 71.50           C  
ATOM    478  O   GLU A  63      -4.613   3.164  17.375  1.00 71.50           O  
ATOM    479  CG  GLU A  63      -7.234  -0.166  18.844  1.00 71.50           C  
ATOM    480  CD  GLU A  63      -8.492  -0.796  18.266  1.00 71.50           C  
ATOM    481  OE1 GLU A  63      -8.742  -1.995  18.531  1.00 71.50           O  
ATOM    482  OE2 GLU A  63      -9.227  -0.084  17.547  1.00 71.50           O  
ATOM    483  N   THR A  64      -6.023   4.336  18.609  1.00 70.44           N  
ATOM    484  CA  THR A  64      -5.797   5.590  17.906  1.00 70.44           C  
ATOM    485  C   THR A  64      -4.457   6.203  18.312  1.00 70.44           C  
ATOM    486  CB  THR A  64      -6.930   6.598  18.188  1.00 70.44           C  
ATOM    487  O   THR A  64      -3.789   6.840  17.500  1.00 70.44           O  
ATOM    488  CG2 THR A  64      -6.773   7.848  17.312  1.00 70.44           C  
ATOM    489  OG1 THR A  64      -8.188   5.984  17.891  1.00 70.44           O  
ATOM    490  N   ALA A  65      -4.059   5.969  19.531  1.00 74.50           N  
ATOM    491  CA  ALA A  65      -2.814   6.543  20.031  1.00 74.50           C  
ATOM    492  C   ALA A  65      -1.607   5.742  19.547  1.00 74.50           C  
ATOM    493  CB  ALA A  65      -2.834   6.609  21.562  1.00 74.50           C  
ATOM    494  O   ALA A  65      -0.513   6.289  19.391  1.00 74.50           O  
ATOM    495  N   SER A  66      -1.919   4.488  19.234  1.00 76.25           N  
ATOM    496  CA  SER A  66      -0.811   3.611  18.875  1.00 76.25           C  
ATOM    497  C   SER A  66      -0.565   3.633  17.375  1.00 76.25           C  
ATOM    498  CB  SER A  66      -1.085   2.178  19.328  1.00 76.25           C  
ATOM    499  O   SER A  66      -1.405   4.113  16.609  1.00 76.25           O  
ATOM    500  OG  SER A  66      -0.006   1.325  18.984  1.00 76.25           O  
ATOM    501  N   THR A  67       0.728   3.398  16.969  1.00 78.69           N  
ATOM    502  CA  THR A  67       1.059   3.309  15.547  1.00 78.69           C  
ATOM    503  C   THR A  67       0.335   2.133  14.898  1.00 78.69           C  
ATOM    504  CB  THR A  67       2.576   3.162  15.336  1.00 78.69           C  
ATOM    505  O   THR A  67       0.433   0.999  15.375  1.00 78.69           O  
ATOM    506  CG2 THR A  67       2.936   3.229  13.859  1.00 78.69           C  
ATOM    507  OG1 THR A  67       3.254   4.215  16.031  1.00 78.69           O  
ATOM    508  N   ALA A  68      -0.423   2.438  13.891  1.00 83.88           N  
ATOM    509  CA  ALA A  68      -1.277   1.443  13.250  1.00 83.88           C  
ATOM    510  C   ALA A  68      -0.474   0.564  12.297  1.00 83.88           C  
ATOM    511  CB  ALA A  68      -2.420   2.129  12.500  1.00 83.88           C  
ATOM    512  O   ALA A  68      -0.787  -0.615  12.117  1.00 83.88           O  
ATOM    513  N   LEU A  69       0.637   1.121  11.820  1.00 90.81           N  
ATOM    514  CA  LEU A  69       1.395   0.405  10.797  1.00 90.81           C  
ATOM    515  C   LEU A  69       2.885   0.416  11.117  1.00 90.81           C  
ATOM    516  CB  LEU A  69       1.153   1.023   9.414  1.00 90.81           C  
ATOM    517  O   LEU A  69       3.381   1.353  11.750  1.00 90.81           O  
ATOM    518  CG  LEU A  69      -0.276   0.944   8.883  1.00 90.81           C  
ATOM    519  CD1 LEU A  69      -0.450   1.889   7.695  1.00 90.81           C  
ATOM    520  CD2 LEU A  69      -0.622  -0.488   8.484  1.00 90.81           C  
ATOM    521  N   THR A  70       3.561  -0.646  10.727  1.00 91.31           N  
ATOM    522  CA  THR A  70       5.016  -0.708  10.789  1.00 91.31           C  
ATOM    523  C   THR A  70       5.598  -1.151   9.453  1.00 91.31           C  
ATOM    524  CB  THR A  70       5.488  -1.667  11.898  1.00 91.31           C  
ATOM    525  O   THR A  70       4.953  -1.892   8.703  1.00 91.31           O  
ATOM    526  CG2 THR A  70       4.965  -1.229  13.266  1.00 91.31           C  
ATOM    527  OG1 THR A  70       5.008  -2.988  11.617  1.00 91.31           O  
ATOM    528  N   VAL A  71       6.812  -0.709   9.148  1.00 92.19           N  
ATOM    529  CA  VAL A  71       7.480  -1.102   7.914  1.00 92.19           C  
ATOM    530  C   VAL A  71       8.000  -2.533   8.039  1.00 92.19           C  
ATOM    531  CB  VAL A  71       8.641  -0.143   7.570  1.00 92.19           C  
ATOM    532  O   VAL A  71       8.633  -2.887   9.039  1.00 92.19           O  
ATOM    533  CG1 VAL A  71       9.391  -0.625   6.324  1.00 92.19           C  
ATOM    534  CG2 VAL A  71       8.117   1.277   7.363  1.00 92.19           C  
ATOM    535  N   SER A  72       7.582  -3.404   7.059  1.00 86.50           N  
ATOM    536  CA  SER A  72       7.855  -4.836   7.160  1.00 86.50           C  
ATOM    537  C   SER A  72       9.133  -5.207   6.410  1.00 86.50           C  
ATOM    538  CB  SER A  72       6.676  -5.645   6.613  1.00 86.50           C  
ATOM    539  O   SER A  72       9.805  -6.172   6.770  1.00 86.50           O  
ATOM    540  OG  SER A  72       5.508  -5.410   7.379  1.00 86.50           O  
ATOM    541  N   SER A  73       9.547  -4.391   5.395  1.00 82.31           N  
ATOM    542  CA  SER A  73      10.734  -4.684   4.598  1.00 82.31           C  
ATOM    543  C   SER A  73      11.469  -3.406   4.211  1.00 82.31           C  
ATOM    544  CB  SER A  73      10.352  -5.461   3.336  1.00 82.31           C  
ATOM    545  O   SER A  73      11.094  -2.312   4.633  1.00 82.31           O  
ATOM    546  OG  SER A  73       9.594  -4.652   2.457  1.00 82.31           O  
ATOM    547  N   SER A  74      12.680  -3.635   3.547  1.00 86.38           N  
ATOM    548  CA  SER A  74      13.484  -2.520   3.062  1.00 86.38           C  
ATOM    549  C   SER A  74      12.742  -1.722   1.994  1.00 86.38           C  
ATOM    550  CB  SER A  74      14.820  -3.023   2.500  1.00 86.38           C  
ATOM    551  O   SER A  74      11.867  -2.256   1.311  1.00 86.38           O  
ATOM    552  OG  SER A  74      15.578  -3.668   3.508  1.00 86.38           O  
ATOM    553  N   VAL A  75      13.008  -0.496   1.964  1.00 90.56           N  
ATOM    554  CA  VAL A  75      12.477   0.400   0.943  1.00 90.56           C  
ATOM    555  C   VAL A  75      13.336   0.326  -0.312  1.00 90.56           C  
ATOM    556  CB  VAL A  75      12.398   1.857   1.451  1.00 90.56           C  
ATOM    557  O   VAL A  75      14.562   0.455  -0.238  1.00 90.56           O  
ATOM    558  CG1 VAL A  75      11.805   2.771   0.381  1.00 90.56           C  
ATOM    559  CG2 VAL A  75      11.578   1.931   2.736  1.00 90.56           C  
ATOM    560  N   LEU A  76      12.633   0.040  -1.379  1.00 91.19           N  
ATOM    561  CA  LEU A  76      13.336  -0.084  -2.648  1.00 91.19           C  
ATOM    562  C   LEU A  76      13.086   1.134  -3.531  1.00 91.19           C  
ATOM    563  CB  LEU A  76      12.906  -1.357  -3.381  1.00 91.19           C  
ATOM    564  O   LEU A  76      11.969   1.646  -3.588  1.00 91.19           O  
ATOM    565  CG  LEU A  76      13.023  -2.664  -2.596  1.00 91.19           C  
ATOM    566  CD1 LEU A  76      12.531  -3.836  -3.438  1.00 91.19           C  
ATOM    567  CD2 LEU A  76      14.469  -2.889  -2.146  1.00 91.19           C  
ATOM    568  N   TYR A  77      14.141   1.525  -4.227  1.00 92.56           N  
ATOM    569  CA  TYR A  77      14.102   2.686  -5.109  1.00 92.56           C  
ATOM    570  C   TYR A  77      14.742   2.367  -6.457  1.00 92.56           C  
ATOM    571  CB  TYR A  77      14.820   3.875  -4.461  1.00 92.56           C  
ATOM    572  O   TYR A  77      15.852   1.837  -6.512  1.00 92.56           O  
ATOM    573  CG  TYR A  77      14.922   5.086  -5.359  1.00 92.56           C  
ATOM    574  CD1 TYR A  77      16.156   5.688  -5.609  1.00 92.56           C  
ATOM    575  CD2 TYR A  77      13.789   5.625  -5.961  1.00 92.56           C  
ATOM    576  CE1 TYR A  77      16.250   6.805  -6.434  1.00 92.56           C  
ATOM    577  CE2 TYR A  77      13.875   6.738  -6.785  1.00 92.56           C  
ATOM    578  OH  TYR A  77      15.203   8.422  -7.836  1.00 92.56           O  
ATOM    579  CZ  TYR A  77      15.109   7.320  -7.020  1.00 92.56           C  
ATOM    580  N   ALA A  78      13.961   2.723  -7.539  1.00 91.31           N  
ATOM    581  CA  ALA A  78      14.461   2.391  -8.875  1.00 91.31           C  
ATOM    582  C   ALA A  78      14.648   3.648  -9.719  1.00 91.31           C  
ATOM    583  CB  ALA A  78      13.508   1.422  -9.570  1.00 91.31           C  
ATOM    584  O   ALA A  78      13.766   4.508  -9.766  1.00 91.31           O  
ATOM    585  N   VAL A  79      15.859   3.670 -10.430  1.00 92.06           N  
ATOM    586  CA  VAL A  79      16.172   4.773 -11.328  1.00 92.06           C  
ATOM    587  C   VAL A  79      16.734   4.223 -12.648  1.00 92.06           C  
ATOM    588  CB  VAL A  79      17.188   5.746 -10.695  1.00 92.06           C  
ATOM    589  O   VAL A  79      16.953   3.020 -12.773  1.00 92.06           O  
ATOM    590  CG1 VAL A  79      16.609   6.383  -9.430  1.00 92.06           C  
ATOM    591  CG2 VAL A  79      18.500   5.023 -10.383  1.00 92.06           C  
ATOM    592  N   ASN A  80      16.922   5.160 -13.617  1.00 90.94           N  
ATOM    593  CA  ASN A  80      17.516   4.746 -14.883  1.00 90.94           C  
ATOM    594  C   ASN A  80      19.047   4.660 -14.789  1.00 90.94           C  
ATOM    595  CB  ASN A  80      17.109   5.703 -16.000  1.00 90.94           C  
ATOM    596  O   ASN A  80      19.734   5.648 -15.031  1.00 90.94           O  
ATOM    597  CG  ASN A  80      17.828   7.035 -15.930  1.00 90.94           C  
ATOM    598  ND2 ASN A  80      18.266   7.539 -17.078  1.00 90.94           N  
ATOM    599  OD1 ASN A  80      17.984   7.605 -14.852  1.00 90.94           O  
ATOM    600  N   TYR A  81      19.469   3.615 -14.312  1.00 85.31           N  
ATOM    601  CA  TYR A  81      20.906   3.334 -14.211  1.00 85.31           C  
ATOM    602  C   TYR A  81      21.453   2.852 -15.547  1.00 85.31           C  
ATOM    603  CB  TYR A  81      21.172   2.287 -13.125  1.00 85.31           C  
ATOM    604  O   TYR A  81      20.828   2.043 -16.234  1.00 85.31           O  
ATOM    605  CG  TYR A  81      22.641   1.967 -12.938  1.00 85.31           C  
ATOM    606  CD1 TYR A  81      23.234   0.918 -13.633  1.00 85.31           C  
ATOM    607  CD2 TYR A  81      23.422   2.711 -12.062  1.00 85.31           C  
ATOM    608  CE1 TYR A  81      24.578   0.618 -13.461  1.00 85.31           C  
ATOM    609  CE2 TYR A  81      24.766   2.420 -11.883  1.00 85.31           C  
ATOM    610  OH  TYR A  81      26.672   1.081 -12.406  1.00 85.31           O  
ATOM    611  CZ  TYR A  81      25.344   1.373 -12.586  1.00 85.31           C  
ATOM    612  N   PRO A  82      22.734   3.361 -15.719  1.00 86.06           N  
ATOM    613  CA  PRO A  82      23.703   4.141 -14.945  1.00 86.06           C  
ATOM    614  C   PRO A  82      23.578   5.645 -15.180  1.00 86.06           C  
ATOM    615  CB  PRO A  82      25.047   3.617 -15.438  1.00 86.06           C  
ATOM    616  O   PRO A  82      24.312   6.430 -14.578  1.00 86.06           O  
ATOM    617  CG  PRO A  82      24.812   3.240 -16.859  1.00 86.06           C  
ATOM    618  CD  PRO A  82      23.375   2.818 -17.016  1.00 86.06           C  
ATOM    619  N   SER A  83      22.688   6.121 -15.992  1.00 87.62           N  
ATOM    620  CA  SER A  83      22.594   7.535 -16.359  1.00 87.62           C  
ATOM    621  C   SER A  83      22.031   8.359 -15.211  1.00 87.62           C  
ATOM    622  CB  SER A  83      21.750   7.715 -17.609  1.00 87.62           C  
ATOM    623  O   SER A  83      22.344   9.547 -15.070  1.00 87.62           O  
ATOM    624  OG  SER A  83      20.453   7.172 -17.422  1.00 87.62           O  
ATOM    625  N   ASN A  84      21.234   7.777 -14.328  1.00 88.00           N  
ATOM    626  CA  ASN A  84      20.641   8.383 -13.133  1.00 88.00           C  
ATOM    627  C   ASN A  84      20.016   9.734 -13.445  1.00 88.00           C  
ATOM    628  CB  ASN A  84      21.688   8.523 -12.031  1.00 88.00           C  
ATOM    629  O   ASN A  84      20.203  10.703 -12.703  1.00 88.00           O  
ATOM    630  CG  ASN A  84      22.156   7.180 -11.508  1.00 88.00           C  
ATOM    631  ND2 ASN A  84      23.359   7.164 -10.922  1.00 88.00           N  
ATOM    632  OD1 ASN A  84      21.469   6.168 -11.633  1.00 88.00           O  
ATOM    633  N   THR A  85      19.219   9.789 -14.414  1.00 90.06           N  
ATOM    634  CA  THR A  85      18.594  11.039 -14.812  1.00 90.06           C  
ATOM    635  C   THR A  85      17.078  10.977 -14.586  1.00 90.06           C  
ATOM    636  CB  THR A  85      18.875  11.375 -16.281  1.00 90.06           C  
ATOM    637  O   THR A  85      16.406  12.008 -14.516  1.00 90.06           O  
ATOM    638  CG2 THR A  85      20.375  11.594 -16.516  1.00 90.06           C  
ATOM    639  OG1 THR A  85      18.438  10.289 -17.109  1.00 90.06           O  
ATOM    640  N   LYS A  86      16.578   9.742 -14.367  1.00 91.31           N  
ATOM    641  CA  LYS A  86      15.141   9.547 -14.219  1.00 91.31           C  
ATOM    642  C   LYS A  86      14.836   8.578 -13.078  1.00 91.31           C  
ATOM    643  CB  LYS A  86      14.531   9.031 -15.523  1.00 91.31           C  
ATOM    644  O   LYS A  86      15.492   7.543 -12.945  1.00 91.31           O  
ATOM    645  CG  LYS A  86      14.531  10.055 -16.656  1.00 91.31           C  
ATOM    646  CD  LYS A  86      13.805   9.523 -17.875  1.00 91.31           C  
ATOM    647  CE  LYS A  86      13.805  10.547 -19.016  1.00 91.31           C  
ATOM    648  NZ  LYS A  86      13.078  10.039 -20.219  1.00 91.31           N  
ATOM    649  N   SER A  87      13.797   8.961 -12.266  1.00 93.56           N  
ATOM    650  CA  SER A  87      13.305   8.078 -11.219  1.00 93.56           C  
ATOM    651  C   SER A  87      12.062   7.312 -11.664  1.00 93.56           C  
ATOM    652  CB  SER A  87      13.000   8.867  -9.945  1.00 93.56           C  
ATOM    653  O   SER A  87      11.156   7.898 -12.258  1.00 93.56           O  
ATOM    654  OG  SER A  87      14.172   9.453  -9.422  1.00 93.56           O  
ATOM    655  N   TYR A  88      12.070   5.965 -11.352  1.00 94.31           N  
ATOM    656  CA  TYR A  88      10.969   5.133 -11.828  1.00 94.31           C  
ATOM    657  C   TYR A  88       9.938   4.902 -10.727  1.00 94.31           C  
ATOM    658  CB  TYR A  88      11.492   3.789 -12.344  1.00 94.31           C  
ATOM    659  O   TYR A  88       8.766   5.250 -10.875  1.00 94.31           O  
ATOM    660  CG  TYR A  88      12.453   3.914 -13.500  1.00 94.31           C  
ATOM    661  CD1 TYR A  88      12.359   4.980 -14.391  1.00 94.31           C  
ATOM    662  CD2 TYR A  88      13.445   2.967 -13.711  1.00 94.31           C  
ATOM    663  CE1 TYR A  88      13.234   5.102 -15.469  1.00 94.31           C  
ATOM    664  CE2 TYR A  88      14.328   3.074 -14.781  1.00 94.31           C  
ATOM    665  OH  TYR A  88      15.086   4.258 -16.719  1.00 94.31           O  
ATOM    666  CZ  TYR A  88      14.219   4.145 -15.648  1.00 94.31           C  
ATOM    667  N   TRP A  89      10.297   4.312  -9.602  1.00 95.50           N  
ATOM    668  CA  TRP A  89       9.336   3.959  -8.570  1.00 95.50           C  
ATOM    669  C   TRP A  89      10.031   3.715  -7.234  1.00 95.50           C  
ATOM    670  CB  TRP A  89       8.531   2.719  -8.977  1.00 95.50           C  
ATOM    671  O   TRP A  89      11.250   3.547  -7.188  1.00 95.50           O  
ATOM    672  CG  TRP A  89       9.375   1.603  -9.516  1.00 95.50           C  
ATOM    673  CD1 TRP A  89       9.586   1.287 -10.828  1.00 95.50           C  
ATOM    674  CD2 TRP A  89      10.125   0.651  -8.750  1.00 95.50           C  
ATOM    675  CE2 TRP A  89      10.766  -0.212  -9.672  1.00 95.50           C  
ATOM    676  CE3 TRP A  89      10.320   0.446  -7.383  1.00 95.50           C  
ATOM    677  NE1 TRP A  89      10.414   0.197 -10.930  1.00 95.50           N  
ATOM    678  CH2 TRP A  89      11.758  -1.445  -7.914  1.00 95.50           C  
ATOM    679  CZ2 TRP A  89      11.586  -1.267  -9.258  1.00 95.50           C  
ATOM    680  CZ3 TRP A  89      11.141  -0.604  -6.977  1.00 95.50           C  
ATOM    681  N   ILE A  90       9.312   3.812  -6.199  1.00 95.19           N  
ATOM    682  CA  ILE A  90       9.680   3.416  -4.844  1.00 95.19           C  
ATOM    683  C   ILE A  90       8.734   2.332  -4.348  1.00 95.19           C  
ATOM    684  CB  ILE A  90       9.672   4.625  -3.879  1.00 95.19           C  
ATOM    685  O   ILE A  90       7.516   2.432  -4.527  1.00 95.19           O  
ATOM    686  CG1 ILE A  90      10.734   5.648  -4.289  1.00 95.19           C  
ATOM    687  CG2 ILE A  90       9.883   4.160  -2.434  1.00 95.19           C  
ATOM    688  CD1 ILE A  90      10.680   6.949  -3.500  1.00 95.19           C  
ATOM    689  N   TYR A  91       9.312   1.334  -3.711  1.00 95.06           N  
ATOM    690  CA  TYR A  91       8.508   0.214  -3.227  1.00 95.06           C  
ATOM    691  C   TYR A  91       8.859  -0.118  -1.779  1.00 95.06           C  
ATOM    692  CB  TYR A  91       8.719  -1.019  -4.109  1.00 95.06           C  
ATOM    693  O   TYR A  91      10.031  -0.151  -1.407  1.00 95.06           O  
ATOM    694  CG  TYR A  91       8.234  -2.305  -3.482  1.00 95.06           C  
ATOM    695  CD1 TYR A  91       9.141  -3.246  -2.994  1.00 95.06           C  
ATOM    696  CD2 TYR A  91       6.879  -2.578  -3.379  1.00 95.06           C  
ATOM    697  CE1 TYR A  91       8.695  -4.434  -2.418  1.00 95.06           C  
ATOM    698  CE2 TYR A  91       6.426  -3.762  -2.805  1.00 95.06           C  
ATOM    699  OH  TYR A  91       6.898  -5.855  -1.757  1.00 95.06           O  
ATOM    700  CZ  TYR A  91       7.344  -4.680  -2.326  1.00 95.06           C  
ATOM    701  N   PHE A  92       7.852  -0.382  -0.996  1.00 95.00           N  
ATOM    702  CA  PHE A  92       8.039  -0.808   0.386  1.00 95.00           C  
ATOM    703  C   PHE A  92       6.809  -1.560   0.890  1.00 95.00           C  
ATOM    704  CB  PHE A  92       8.320   0.398   1.288  1.00 95.00           C  
ATOM    705  O   PHE A  92       5.738  -1.487   0.285  1.00 95.00           O  
ATOM    706  CG  PHE A  92       7.234   1.440   1.267  1.00 95.00           C  
ATOM    707  CD1 PHE A  92       7.211   2.420   0.281  1.00 95.00           C  
ATOM    708  CD2 PHE A  92       6.238   1.441   2.232  1.00 95.00           C  
ATOM    709  CE1 PHE A  92       6.207   3.387   0.259  1.00 95.00           C  
ATOM    710  CE2 PHE A  92       5.230   2.404   2.217  1.00 95.00           C  
ATOM    711  CZ  PHE A  92       5.219   3.375   1.229  1.00 95.00           C  
ATOM    712  N   THR A  93       7.000  -2.303   1.947  1.00 94.56           N  
ATOM    713  CA  THR A  93       5.902  -3.076   2.512  1.00 94.56           C  
ATOM    714  C   THR A  93       5.629  -2.658   3.953  1.00 94.56           C  
ATOM    715  CB  THR A  93       6.195  -4.586   2.459  1.00 94.56           C  
ATOM    716  O   THR A  93       6.551  -2.287   4.684  1.00 94.56           O  
ATOM    717  CG2 THR A  93       6.422  -5.055   1.024  1.00 94.56           C  
ATOM    718  OG1 THR A  93       7.367  -4.867   3.230  1.00 94.56           O  
ATOM    719  N   VAL A  94       4.348  -2.744   4.277  1.00 93.81           N  
ATOM    720  CA  VAL A  94       3.945  -2.393   5.637  1.00 93.81           C  
ATOM    721  C   VAL A  94       3.047  -3.488   6.207  1.00 93.81           C  
ATOM    722  CB  VAL A  94       3.217  -1.031   5.676  1.00 93.81           C  
ATOM    723  O   VAL A  94       2.414  -4.234   5.457  1.00 93.81           O  
ATOM    724  CG1 VAL A  94       4.125   0.082   5.156  1.00 93.81           C  
ATOM    725  CG2 VAL A  94       1.924  -1.094   4.863  1.00 93.81           C  
ATOM    726  N   SER A  95       3.076  -3.516   7.559  1.00 92.38           N  
ATOM    727  CA  SER A  95       2.207  -4.441   8.281  1.00 92.38           C  
ATOM    728  C   SER A  95       1.527  -3.758   9.461  1.00 92.38           C  
ATOM    729  CB  SER A  95       3.000  -5.652   8.766  1.00 92.38           C  
ATOM    730  O   SER A  95       2.080  -2.826  10.047  1.00 92.38           O  
ATOM    731  OG  SER A  95       3.566  -6.355   7.672  1.00 92.38           O  
ATOM    732  N   PRO A  96       0.269  -4.227   9.641  1.00 90.50           N  
ATOM    733  CA  PRO A  96      -0.303  -3.725  10.891  1.00 90.50           C  
ATOM    734  C   PRO A  96       0.577  -4.023  12.102  1.00 90.50           C  
ATOM    735  CB  PRO A  96      -1.639  -4.465  10.992  1.00 90.50           C  
ATOM    736  O   PRO A  96       1.188  -5.094  12.180  1.00 90.50           O  
ATOM    737  CG  PRO A  96      -2.004  -4.785   9.578  1.00 90.50           C  
ATOM    738  CD  PRO A  96      -0.745  -5.094   8.820  1.00 90.50           C  
ATOM    739  N   THR A  97       0.787  -3.057  12.945  1.00 88.75           N  
ATOM    740  CA  THR A  97       1.619  -3.205  14.133  1.00 88.75           C  
ATOM    741  C   THR A  97       1.083  -4.312  15.039  1.00 88.75           C  
ATOM    742  CB  THR A  97       1.699  -1.887  14.930  1.00 88.75           C  
ATOM    743  O   THR A  97      -0.119  -4.586  15.047  1.00 88.75           O  
ATOM    744  CG2 THR A  97       2.559  -2.047  16.172  1.00 88.75           C  
ATOM    745  OG1 THR A  97       2.271  -0.869  14.094  1.00 88.75           O  
ATOM    746  N   SER A  98       1.985  -4.934  15.781  1.00 82.31           N  
ATOM    747  CA  SER A  98       1.578  -5.969  16.734  1.00 82.31           C  
ATOM    748  C   SER A  98       0.558  -5.430  17.734  1.00 82.31           C  
ATOM    749  CB  SER A  98       2.793  -6.520  17.469  1.00 82.31           C  
ATOM    750  O   SER A  98       0.729  -4.340  18.266  1.00 82.31           O  
ATOM    751  OG  SER A  98       2.408  -7.551  18.359  1.00 82.31           O  
ATOM    752  N   GLY A  99      -0.578  -6.055  17.906  1.00 77.50           N  
ATOM    753  CA  GLY A  99      -1.569  -5.605  18.875  1.00 77.50           C  
ATOM    754  C   GLY A  99      -2.762  -4.922  18.234  1.00 77.50           C  
ATOM    755  O   GLY A  99      -3.766  -4.660  18.906  1.00 77.50           O  
ATOM    756  N   VAL A 100      -2.617  -4.605  16.922  1.00 81.88           N  
ATOM    757  CA  VAL A 100      -3.725  -4.059  16.141  1.00 81.88           C  
ATOM    758  C   VAL A 100      -4.391  -5.172  15.344  1.00 81.88           C  
ATOM    759  CB  VAL A 100      -3.254  -2.926  15.203  1.00 81.88           C  
ATOM    760  O   VAL A 100      -3.709  -5.953  14.672  1.00 81.88           O  
ATOM    761  CG1 VAL A 100      -4.414  -2.414  14.352  1.00 81.88           C  
ATOM    762  CG2 VAL A 100      -2.637  -1.785  16.016  1.00 81.88           C  
ATOM    763  N   SER A 101      -5.699  -5.203  15.531  1.00 83.88           N  
ATOM    764  CA  SER A 101      -6.422  -6.305  14.906  1.00 83.88           C  
ATOM    765  C   SER A 101      -6.449  -6.156  13.383  1.00 83.88           C  
ATOM    766  CB  SER A 101      -7.855  -6.375  15.438  1.00 83.88           C  
ATOM    767  O   SER A 101      -6.277  -7.137  12.656  1.00 83.88           O  
ATOM    768  OG  SER A 101      -8.531  -5.148  15.227  1.00 83.88           O  
ATOM    769  N   SER A 102      -6.621  -4.934  12.883  1.00 86.94           N  
ATOM    770  CA  SER A 102      -6.672  -4.668  11.445  1.00 86.94           C  
ATOM    771  C   SER A 102      -6.566  -3.176  11.156  1.00 86.94           C  
ATOM    772  CB  SER A 102      -7.961  -5.227  10.836  1.00 86.94           C  
ATOM    773  O   SER A 102      -6.797  -2.350  12.039  1.00 86.94           O  
ATOM    774  OG  SER A 102      -9.094  -4.559  11.367  1.00 86.94           O  
ATOM    775  N   VAL A 103      -6.172  -2.873   9.891  1.00 89.31           N  
ATOM    776  CA  VAL A 103      -6.070  -1.485   9.453  1.00 89.31           C  
ATOM    777  C   VAL A 103      -6.738  -1.321   8.094  1.00 89.31           C  
ATOM    778  CB  VAL A 103      -4.602  -1.016   9.391  1.00 89.31           C  
ATOM    779  O   VAL A 103      -6.523  -2.131   7.188  1.00 89.31           O  
ATOM    780  CG1 VAL A 103      -4.516   0.420   8.875  1.00 89.31           C  
ATOM    781  CG2 VAL A 103      -3.939  -1.135  10.758  1.00 89.31           C  
ATOM    782  N   GLU A 104      -7.609  -0.286   8.039  1.00 90.94           N  
ATOM    783  CA  GLU A 104      -8.242   0.026   6.758  1.00 90.94           C  
ATOM    784  C   GLU A 104      -7.281   0.779   5.840  1.00 90.94           C  
ATOM    785  CB  GLU A 104      -9.516   0.847   6.973  1.00 90.94           C  
ATOM    786  O   GLU A 104      -6.758   1.830   6.211  1.00 90.94           O  
ATOM    787  CG  GLU A 104     -10.211   1.250   5.684  1.00 90.94           C  
ATOM    788  CD  GLU A 104     -10.875   0.082   4.965  1.00 90.94           C  
ATOM    789  OE1 GLU A 104     -10.562  -0.151   3.775  1.00 90.94           O  
ATOM    790  OE2 GLU A 104     -11.703  -0.606   5.602  1.00 90.94           O  
ATOM    791  N   LEU A 105      -7.148   0.245   4.637  1.00 91.88           N  
ATOM    792  CA  LEU A 105      -6.180   0.846   3.727  1.00 91.88           C  
ATOM    793  C   LEU A 105      -6.840   1.232   2.408  1.00 91.88           C  
ATOM    794  CB  LEU A 105      -5.020  -0.118   3.469  1.00 91.88           C  
ATOM    795  O   LEU A 105      -6.188   1.238   1.361  1.00 91.88           O  
ATOM    796  CG  LEU A 105      -4.121  -0.435   4.664  1.00 91.88           C  
ATOM    797  CD1 LEU A 105      -3.102  -1.508   4.293  1.00 91.88           C  
ATOM    798  CD2 LEU A 105      -3.422   0.827   5.156  1.00 91.88           C  
ATOM    799  N   ASP A 106      -8.062   1.608   2.496  1.00 92.81           N  
ATOM    800  CA  ASP A 106      -8.766   2.117   1.322  1.00 92.81           C  
ATOM    801  C   ASP A 106      -8.250   3.504   0.936  1.00 92.81           C  
ATOM    802  CB  ASP A 106     -10.273   2.166   1.578  1.00 92.81           C  
ATOM    803  O   ASP A 106      -8.039   4.355   1.800  1.00 92.81           O  
ATOM    804  CG  ASP A 106     -11.078   2.424   0.318  1.00 92.81           C  
ATOM    805  OD1 ASP A 106     -10.812   3.422  -0.385  1.00 92.81           O  
ATOM    806  OD2 ASP A 106     -11.992   1.621   0.027  1.00 92.81           O  
ATOM    807  N   PRO A 107      -7.984   3.688  -0.387  1.00 93.00           N  
ATOM    808  CA  PRO A 107      -7.461   4.984  -0.820  1.00 93.00           C  
ATOM    809  C   PRO A 107      -8.383   6.145  -0.452  1.00 93.00           C  
ATOM    810  CB  PRO A 107      -7.355   4.836  -2.340  1.00 93.00           C  
ATOM    811  O   PRO A 107      -7.945   7.297  -0.393  1.00 93.00           O  
ATOM    812  CG  PRO A 107      -7.227   3.363  -2.568  1.00 93.00           C  
ATOM    813  CD  PRO A 107      -7.984   2.645  -1.492  1.00 93.00           C  
ATOM    814  N   ALA A 108      -9.664   5.887  -0.168  1.00 93.31           N  
ATOM    815  CA  ALA A 108     -10.625   6.922   0.215  1.00 93.31           C  
ATOM    816  C   ALA A 108     -10.398   7.367   1.657  1.00 93.31           C  
ATOM    817  CB  ALA A 108     -12.055   6.418   0.033  1.00 93.31           C  
ATOM    818  O   ALA A 108     -10.695   8.508   2.014  1.00 93.31           O  
ATOM    819  N   THR A 109      -9.844   6.527   2.420  1.00 92.56           N  
ATOM    820  CA  THR A 109      -9.742   6.844   3.842  1.00 92.56           C  
ATOM    821  C   THR A 109      -8.281   6.926   4.273  1.00 92.56           C  
ATOM    822  CB  THR A 109     -10.477   5.797   4.699  1.00 92.56           C  
ATOM    823  O   THR A 109      -7.969   7.480   5.328  1.00 92.56           O  
ATOM    824  CG2 THR A 109     -11.969   5.793   4.402  1.00 92.56           C  
ATOM    825  OG1 THR A 109      -9.945   4.496   4.422  1.00 92.56           O  
ATOM    826  N   THR A 110      -7.438   6.359   3.535  1.00 94.00           N  
ATOM    827  CA  THR A 110      -6.012   6.352   3.848  1.00 94.00           C  
ATOM    828  C   THR A 110      -5.238   7.227   2.867  1.00 94.00           C  
ATOM    829  CB  THR A 110      -5.441   4.918   3.818  1.00 94.00           C  
ATOM    830  O   THR A 110      -5.488   7.191   1.661  1.00 94.00           O  
ATOM    831  CG2 THR A 110      -3.961   4.910   4.180  1.00 94.00           C  
ATOM    832  OG1 THR A 110      -6.160   4.109   4.758  1.00 94.00           O  
ATOM    833  N   GLY A 111      -4.344   8.023   3.479  1.00 95.38           N  
ATOM    834  CA  GLY A 111      -3.555   8.891   2.615  1.00 95.38           C  
ATOM    835  C   GLY A 111      -2.078   8.539   2.605  1.00 95.38           C  
ATOM    836  O   GLY A 111      -1.577   7.918   3.545  1.00 95.38           O  
ATOM    837  N   LEU A 112      -1.433   8.852   1.471  1.00 97.06           N  
ATOM    838  CA  LEU A 112       0.013   8.711   1.333  1.00 97.06           C  
ATOM    839  C   LEU A 112       0.630   9.984   0.766  1.00 97.06           C  
ATOM    840  CB  LEU A 112       0.354   7.520   0.434  1.00 97.06           C  
ATOM    841  O   LEU A 112       0.202  10.469  -0.282  1.00 97.06           O  
ATOM    842  CG  LEU A 112       1.833   7.141   0.343  1.00 97.06           C  
ATOM    843  CD1 LEU A 112       1.984   5.633   0.179  1.00 97.06           C  
ATOM    844  CD2 LEU A 112       2.506   7.879  -0.809  1.00 97.06           C  
ATOM    845  N   SER A 113       1.660  10.492   1.574  1.00 96.88           N  
ATOM    846  CA  SER A 113       2.346  11.703   1.145  1.00 96.88           C  
ATOM    847  C   SER A 113       3.830  11.445   0.910  1.00 96.88           C  
ATOM    848  CB  SER A 113       2.172  12.812   2.182  1.00 96.88           C  
ATOM    849  O   SER A 113       4.422  10.570   1.542  1.00 96.88           O  
ATOM    850  OG  SER A 113       0.806  12.961   2.533  1.00 96.88           O  
ATOM    851  N   PHE A 114       4.293  12.148  -0.031  1.00 96.62           N  
ATOM    852  CA  PHE A 114       5.699  12.055  -0.400  1.00 96.62           C  
ATOM    853  C   PHE A 114       6.355  13.430  -0.375  1.00 96.62           C  
ATOM    854  CB  PHE A 114       5.852  11.430  -1.787  1.00 96.62           C  
ATOM    855  O   PHE A 114       5.855  14.375  -0.988  1.00 96.62           O  
ATOM    856  CG  PHE A 114       7.270  11.414  -2.295  1.00 96.62           C  
ATOM    857  CD1 PHE A 114       7.707  12.383  -3.193  1.00 96.62           C  
ATOM    858  CD2 PHE A 114       8.164  10.438  -1.877  1.00 96.62           C  
ATOM    859  CE1 PHE A 114       9.016  12.375  -3.664  1.00 96.62           C  
ATOM    860  CE2 PHE A 114       9.477  10.430  -2.344  1.00 96.62           C  
ATOM    861  CZ  PHE A 114       9.898  11.398  -3.238  1.00 96.62           C  
ATOM    862  N   ILE A 115       7.543  13.438   0.362  1.00 95.75           N  
ATOM    863  CA  ILE A 115       8.234  14.719   0.475  1.00 95.75           C  
ATOM    864  C   ILE A 115       9.719  14.531   0.174  1.00 95.75           C  
ATOM    865  CB  ILE A 115       8.047  15.344   1.878  1.00 95.75           C  
ATOM    866  O   ILE A 115      10.367  13.648   0.741  1.00 95.75           O  
ATOM    867  CG1 ILE A 115       6.555  15.484   2.203  1.00 95.75           C  
ATOM    868  CG2 ILE A 115       8.758  16.688   1.969  1.00 95.75           C  
ATOM    869  CD1 ILE A 115       6.266  15.789   3.666  1.00 95.75           C  
ATOM    870  N   ALA A 116      10.156  15.336  -0.777  1.00 94.06           N  
ATOM    871  CA  ALA A 116      11.578  15.484  -1.076  1.00 94.06           C  
ATOM    872  C   ALA A 116      12.016  16.938  -0.946  1.00 94.06           C  
ATOM    873  CB  ALA A 116      11.883  14.961  -2.479  1.00 94.06           C  
ATOM    874  O   ALA A 116      11.883  17.719  -1.891  1.00 94.06           O  
ATOM    875  N   THR A 117      12.586  17.297   0.162  1.00 89.94           N  
ATOM    876  CA  THR A 117      12.836  18.672   0.560  1.00 89.94           C  
ATOM    877  C   THR A 117      13.938  19.297  -0.292  1.00 89.94           C  
ATOM    878  CB  THR A 117      13.219  18.766   2.049  1.00 89.94           C  
ATOM    879  O   THR A 117      13.859  20.469  -0.676  1.00 89.94           O  
ATOM    880  CG2 THR A 117      13.367  20.219   2.490  1.00 89.94           C  
ATOM    881  OG1 THR A 117      12.203  18.141   2.838  1.00 89.94           O  
ATOM    882  N   GLU A 118      14.891  18.516  -0.610  1.00 89.00           N  
ATOM    883  CA  GLU A 118      16.016  19.047  -1.377  1.00 89.00           C  
ATOM    884  C   GLU A 118      15.586  19.469  -2.779  1.00 89.00           C  
ATOM    885  CB  GLU A 118      17.141  18.016  -1.458  1.00 89.00           C  
ATOM    886  O   GLU A 118      16.141  20.391  -3.359  1.00 89.00           O  
ATOM    887  CG  GLU A 118      17.844  17.750  -0.128  1.00 89.00           C  
ATOM    888  CD  GLU A 118      19.141  17.000  -0.272  1.00 89.00           C  
ATOM    889  OE1 GLU A 118      19.812  16.719   0.756  1.00 89.00           O  
ATOM    890  OE2 GLU A 118      19.516  16.688  -1.424  1.00 89.00           O  
ATOM    891  N   GLU A 119      14.547  18.828  -3.277  1.00 88.44           N  
ATOM    892  CA  GLU A 119      14.039  19.109  -4.617  1.00 88.44           C  
ATOM    893  C   GLU A 119      12.805  20.016  -4.555  1.00 88.44           C  
ATOM    894  CB  GLU A 119      13.703  17.812  -5.359  1.00 88.44           C  
ATOM    895  O   GLU A 119      12.234  20.375  -5.590  1.00 88.44           O  
ATOM    896  CG  GLU A 119      14.898  16.891  -5.547  1.00 88.44           C  
ATOM    897  CD  GLU A 119      16.000  17.516  -6.391  1.00 88.44           C  
ATOM    898  OE1 GLU A 119      17.172  17.094  -6.250  1.00 88.44           O  
ATOM    899  OE2 GLU A 119      15.695  18.406  -7.199  1.00 88.44           O  
ATOM    900  N   GLY A 120      12.383  20.406  -3.305  1.00 90.00           N  
ATOM    901  CA  GLY A 120      11.211  21.250  -3.109  1.00 90.00           C  
ATOM    902  C   GLY A 120       9.922  20.562  -3.523  1.00 90.00           C  
ATOM    903  O   GLY A 120       8.992  21.219  -4.004  1.00 90.00           O  
ATOM    904  N   ILE A 121       9.859  19.297  -3.398  1.00 94.00           N  
ATOM    905  CA  ILE A 121       8.711  18.516  -3.840  1.00 94.00           C  
ATOM    906  C   ILE A 121       7.895  18.078  -2.627  1.00 94.00           C  
ATOM    907  CB  ILE A 121       9.141  17.297  -4.680  1.00 94.00           C  
ATOM    908  O   ILE A 121       8.445  17.516  -1.673  1.00 94.00           O  
ATOM    909  CG1 ILE A 121       9.828  17.750  -5.973  1.00 94.00           C  
ATOM    910  CG2 ILE A 121       7.934  16.406  -4.988  1.00 94.00           C  
ATOM    911  CD1 ILE A 121      10.531  16.641  -6.727  1.00 94.00           C  
ATOM    912  N   THR A 122       6.621  18.375  -2.643  1.00 95.12           N  
ATOM    913  CA  THR A 122       5.672  17.922  -1.637  1.00 95.12           C  
ATOM    914  C   THR A 122       4.391  17.422  -2.295  1.00 95.12           C  
ATOM    915  CB  THR A 122       5.336  19.031  -0.633  1.00 95.12           C  
ATOM    916  O   THR A 122       3.666  18.188  -2.928  1.00 95.12           O  
ATOM    917  CG2 THR A 122       4.434  18.516   0.485  1.00 95.12           C  
ATOM    918  OG1 THR A 122       6.547  19.547  -0.061  1.00 95.12           O  
ATOM    919  N   LEU A 123       4.215  16.141  -2.180  1.00 95.06           N  
ATOM    920  CA  LEU A 123       3.004  15.523  -2.705  1.00 95.06           C  
ATOM    921  C   LEU A 123       2.125  15.000  -1.573  1.00 95.06           C  
ATOM    922  CB  LEU A 123       3.355  14.383  -3.662  1.00 95.06           C  
ATOM    923  O   LEU A 123       2.602  14.273  -0.700  1.00 95.06           O  
ATOM    924  CG  LEU A 123       4.215  14.750  -4.871  1.00 95.06           C  
ATOM    925  CD1 LEU A 123       4.562  13.500  -5.676  1.00 95.06           C  
ATOM    926  CD2 LEU A 123       3.496  15.773  -5.746  1.00 95.06           C  
ATOM    927  N   SER A 124       0.897  15.484  -1.702  1.00 94.31           N  
ATOM    928  CA  SER A 124      -0.036  15.016  -0.681  1.00 94.31           C  
ATOM    929  C   SER A 124      -1.090  14.086  -1.277  1.00 94.31           C  
ATOM    930  CB  SER A 124      -0.718  16.203   0.002  1.00 94.31           C  
ATOM    931  O   SER A 124      -1.527  14.281  -2.412  1.00 94.31           O  
ATOM    932  OG  SER A 124      -1.662  15.758   0.960  1.00 94.31           O  
ATOM    933  N   ASN A 125      -1.278  13.000  -0.626  1.00 94.25           N  
ATOM    934  CA  ASN A 125      -2.342  12.039  -0.899  1.00 94.25           C  
ATOM    935  C   ASN A 125      -2.209  11.438  -2.295  1.00 94.25           C  
ATOM    936  CB  ASN A 125      -3.715  12.695  -0.732  1.00 94.25           C  
ATOM    937  O   ASN A 125      -3.154  11.477  -3.086  1.00 94.25           O  
ATOM    938  CG  ASN A 125      -4.836  11.688  -0.600  1.00 94.25           C  
ATOM    939  ND2 ASN A 125      -6.051  12.094  -0.941  1.00 94.25           N  
ATOM    940  OD1 ASN A 125      -4.609  10.539  -0.194  1.00 94.25           O  
ATOM    941  N   ILE A 126      -1.095  10.875  -2.539  1.00 96.75           N  
ATOM    942  CA  ILE A 126      -0.804  10.320  -3.855  1.00 96.75           C  
ATOM    943  C   ILE A 126      -1.256   8.859  -3.910  1.00 96.75           C  
ATOM    944  CB  ILE A 126       0.699  10.422  -4.195  1.00 96.75           C  
ATOM    945  O   ILE A 126      -1.138   8.203  -4.949  1.00 96.75           O  
ATOM    946  CG1 ILE A 126       1.541   9.711  -3.131  1.00 96.75           C  
ATOM    947  CG2 ILE A 126       1.117  11.891  -4.332  1.00 96.75           C  
ATOM    948  CD1 ILE A 126       3.014   9.578  -3.494  1.00 96.75           C  
ATOM    949  N   TYR A 127      -1.842   8.328  -2.826  1.00 96.94           N  
ATOM    950  CA  TYR A 127      -2.414   6.992  -2.777  1.00 96.94           C  
ATOM    951  C   TYR A 127      -3.770   6.953  -3.477  1.00 96.94           C  
ATOM    952  CB  TYR A 127      -2.561   6.520  -1.328  1.00 96.94           C  
ATOM    953  O   TYR A 127      -4.773   7.402  -2.922  1.00 96.94           O  
ATOM    954  CG  TYR A 127      -3.146   5.137  -1.194  1.00 96.94           C  
ATOM    955  CD1 TYR A 127      -4.043   4.832  -0.172  1.00 96.94           C  
ATOM    956  CD2 TYR A 127      -2.803   4.129  -2.090  1.00 96.94           C  
ATOM    957  CE1 TYR A 127      -4.582   3.557  -0.044  1.00 96.94           C  
ATOM    958  CE2 TYR A 127      -3.336   2.850  -1.972  1.00 96.94           C  
ATOM    959  OH  TYR A 127      -4.754   1.309  -0.826  1.00 96.94           O  
ATOM    960  CZ  TYR A 127      -4.223   2.572  -0.948  1.00 96.94           C  
ATOM    961  N   LYS A 128      -3.824   6.301  -4.727  1.00 94.75           N  
ATOM    962  CA  LYS A 128      -5.031   6.457  -5.531  1.00 94.75           C  
ATOM    963  C   LYS A 128      -5.688   5.109  -5.812  1.00 94.75           C  
ATOM    964  CB  LYS A 128      -4.711   7.168  -6.848  1.00 94.75           C  
ATOM    965  O   LYS A 128      -6.910   5.020  -5.941  1.00 94.75           O  
ATOM    966  CG  LYS A 128      -4.230   8.602  -6.676  1.00 94.75           C  
ATOM    967  CD  LYS A 128      -5.309   9.484  -6.051  1.00 94.75           C  
ATOM    968  CE  LYS A 128      -4.840  10.922  -5.910  1.00 94.75           C  
ATOM    969  NZ  LYS A 128      -5.859  11.773  -5.223  1.00 94.75           N  
ATOM    970  N   TYR A 129      -4.848   4.078  -5.875  1.00 93.31           N  
ATOM    971  CA  TYR A 129      -5.379   2.789  -6.301  1.00 93.31           C  
ATOM    972  C   TYR A 129      -4.980   1.686  -5.328  1.00 93.31           C  
ATOM    973  CB  TYR A 129      -4.887   2.445  -7.711  1.00 93.31           C  
ATOM    974  O   TYR A 129      -3.967   1.798  -4.637  1.00 93.31           O  
ATOM    975  CG  TYR A 129      -5.164   3.525  -8.727  1.00 93.31           C  
ATOM    976  CD1 TYR A 129      -6.457   3.762  -9.195  1.00 93.31           C  
ATOM    977  CD2 TYR A 129      -4.133   4.312  -9.234  1.00 93.31           C  
ATOM    978  CE1 TYR A 129      -6.715   4.754 -10.133  1.00 93.31           C  
ATOM    979  CE2 TYR A 129      -4.379   5.305 -10.172  1.00 93.31           C  
ATOM    980  OH  TYR A 129      -5.922   6.504 -11.547  1.00 93.31           O  
ATOM    981  CZ  TYR A 129      -5.672   5.520 -10.617  1.00 93.31           C  
ATOM    982  N   THR A 130      -5.910   0.658  -5.285  1.00 92.19           N  
ATOM    983  CA  THR A 130      -5.605  -0.496  -4.449  1.00 92.19           C  
ATOM    984  C   THR A 130      -6.031  -1.790  -5.137  1.00 92.19           C  
ATOM    985  CB  THR A 130      -6.293  -0.387  -3.076  1.00 92.19           C  
ATOM    986  O   THR A 130      -7.086  -1.843  -5.770  1.00 92.19           O  
ATOM    987  CG2 THR A 130      -7.809  -0.355  -3.223  1.00 92.19           C  
ATOM    988  OG1 THR A 130      -5.926  -1.516  -2.273  1.00 92.19           O  
ATOM    989  N   LEU A 131      -5.145  -2.756  -5.035  1.00 91.06           N  
ATOM    990  CA  LEU A 131      -5.473  -4.082  -5.547  1.00 91.06           C  
ATOM    991  C   LEU A 131      -5.945  -4.996  -4.426  1.00 91.06           C  
ATOM    992  CB  LEU A 131      -4.258  -4.699  -6.246  1.00 91.06           C  
ATOM    993  O   LEU A 131      -6.176  -6.188  -4.645  1.00 91.06           O  
ATOM    994  CG  LEU A 131      -3.801  -4.023  -7.539  1.00 91.06           C  
ATOM    995  CD1 LEU A 131      -2.516  -4.664  -8.047  1.00 91.06           C  
ATOM    996  CD2 LEU A 131      -4.898  -4.094  -8.602  1.00 91.06           C  
ATOM    997  N   LEU A 132      -6.117  -4.438  -3.260  1.00 88.75           N  
ATOM    998  CA  LEU A 132      -6.602  -5.191  -2.111  1.00 88.75           C  
ATOM    999  C   LEU A 132      -8.055  -5.613  -2.312  1.00 88.75           C  
ATOM   1000  CB  LEU A 132      -6.473  -4.363  -0.831  1.00 88.75           C  
ATOM   1001  O   LEU A 132      -8.484  -6.637  -1.776  1.00 88.75           O  
ATOM   1002  CG  LEU A 132      -5.059  -3.930  -0.444  1.00 88.75           C  
ATOM   1003  CD1 LEU A 132      -5.094  -3.066   0.812  1.00 88.75           C  
ATOM   1004  CD2 LEU A 132      -4.164  -5.148  -0.237  1.00 88.75           C  
ATOM   1005  N   THR A 133      -8.766  -4.867  -3.080  1.00 86.12           N  
ATOM   1006  CA  THR A 133     -10.195  -5.109  -3.244  1.00 86.12           C  
ATOM   1007  C   THR A 133     -10.484  -5.770  -4.590  1.00 86.12           C  
ATOM   1008  CB  THR A 133     -11.000  -3.803  -3.127  1.00 86.12           C  
ATOM   1009  O   THR A 133     -11.625  -6.133  -4.879  1.00 86.12           O  
ATOM   1010  CG2 THR A 133     -10.859  -3.189  -1.738  1.00 86.12           C  
ATOM   1011  OG1 THR A 133     -10.531  -2.867  -4.102  1.00 86.12           O  
ATOM   1012  N   ASP A 134      -9.453  -5.930  -5.375  1.00 78.19           N  
ATOM   1013  CA  ASP A 134      -9.688  -6.449  -6.719  1.00 78.19           C  
ATOM   1014  C   ASP A 134      -9.805  -7.973  -6.707  1.00 78.19           C  
ATOM   1015  CB  ASP A 134      -8.555  -6.016  -7.660  1.00 78.19           C  
ATOM   1016  O   ASP A 134      -8.875  -8.672  -6.289  1.00 78.19           O  
ATOM   1017  CG  ASP A 134      -8.961  -6.043  -9.125  1.00 78.19           C  
ATOM   1018  OD1 ASP A 134      -9.945  -6.734  -9.469  1.00 78.19           O  
ATOM   1019  OD2 ASP A 134      -8.289  -5.371  -9.938  1.00 78.19           O  
ATOM   1020  N   THR A 135     -11.000  -8.484  -7.055  1.00 63.31           N  
ATOM   1021  CA  THR A 135     -11.305  -9.906  -6.941  1.00 63.31           C  
ATOM   1022  C   THR A 135     -11.414 -10.547  -8.320  1.00 63.31           C  
ATOM   1023  CB  THR A 135     -12.617 -10.133  -6.164  1.00 63.31           C  
ATOM   1024  O   THR A 135     -11.414 -11.773  -8.445  1.00 63.31           O  
ATOM   1025  CG2 THR A 135     -12.477  -9.688  -4.711  1.00 63.31           C  
ATOM   1026  OG1 THR A 135     -13.664  -9.391  -6.781  1.00 63.31           O  
ATOM   1027  N   HIS A 136     -11.117  -9.891  -9.453  1.00 63.09           N  
ATOM   1028  CA  HIS A 136     -11.336 -10.484 -10.766  1.00 63.09           C  
ATOM   1029  C   HIS A 136     -10.117 -10.312 -11.664  1.00 63.09           C  
ATOM   1030  CB  HIS A 136     -12.570  -9.875 -11.430  1.00 63.09           C  
ATOM   1031  O   HIS A 136     -10.195  -9.633 -12.695  1.00 63.09           O  
ATOM   1032  CG  HIS A 136     -13.836 -10.094 -10.656  1.00 63.09           C  
ATOM   1033  CD2 HIS A 136     -14.625  -9.227  -9.977  1.00 63.09           C  
ATOM   1034  ND1 HIS A 136     -14.422 -11.336 -10.523  1.00 63.09           N  
ATOM   1035  CE1 HIS A 136     -15.516 -11.219  -9.797  1.00 63.09           C  
ATOM   1036  NE2 HIS A 136     -15.664  -9.953  -9.453  1.00 63.09           N  
ATOM   1037  N   LEU A 137      -8.969 -10.836 -11.188  1.00 77.00           N  
ATOM   1038  CA  LEU A 137      -7.805 -10.758 -12.070  1.00 77.00           C  
ATOM   1039  C   LEU A 137      -7.742 -11.961 -13.000  1.00 77.00           C  
ATOM   1040  CB  LEU A 137      -6.516 -10.664 -11.250  1.00 77.00           C  
ATOM   1041  O   LEU A 137      -8.031 -13.086 -12.586  1.00 77.00           O  
ATOM   1042  CG  LEU A 137      -6.402  -9.469 -10.305  1.00 77.00           C  
ATOM   1043  CD1 LEU A 137      -5.176  -9.617  -9.406  1.00 77.00           C  
ATOM   1044  CD2 LEU A 137      -6.344  -8.164 -11.086  1.00 77.00           C  
ATOM   1045  N   THR A 138      -7.719 -11.648 -14.266  1.00 82.81           N  
ATOM   1046  CA  THR A 138      -7.582 -12.695 -15.266  1.00 82.81           C  
ATOM   1047  C   THR A 138      -6.121 -12.852 -15.688  1.00 82.81           C  
ATOM   1048  CB  THR A 138      -8.445 -12.406 -16.500  1.00 82.81           C  
ATOM   1049  O   THR A 138      -5.344 -11.898 -15.617  1.00 82.81           O  
ATOM   1050  CG2 THR A 138      -9.930 -12.391 -16.156  1.00 82.81           C  
ATOM   1051  OG1 THR A 138      -8.086 -11.133 -17.047  1.00 82.81           O  
ATOM   1052  N   PRO A 139      -5.820 -14.164 -15.992  1.00 84.62           N  
ATOM   1053  CA  PRO A 139      -4.453 -14.336 -16.484  1.00 84.62           C  
ATOM   1054  C   PRO A 139      -4.148 -13.484 -17.703  1.00 84.62           C  
ATOM   1055  CB  PRO A 139      -4.391 -15.828 -16.828  1.00 84.62           C  
ATOM   1056  O   PRO A 139      -5.047 -13.195 -18.500  1.00 84.62           O  
ATOM   1057  CG  PRO A 139      -5.488 -16.453 -16.016  1.00 84.62           C  
ATOM   1058  CD  PRO A 139      -6.586 -15.438 -15.852  1.00 84.62           C  
ATOM   1059  N   VAL A 140      -2.883 -12.984 -17.750  1.00 85.81           N  
ATOM   1060  CA  VAL A 140      -2.422 -12.211 -18.891  1.00 85.81           C  
ATOM   1061  C   VAL A 140      -1.544 -13.086 -19.797  1.00 85.81           C  
ATOM   1062  CB  VAL A 140      -1.646 -10.953 -18.453  1.00 85.81           C  
ATOM   1063  O   VAL A 140      -0.916 -14.031 -19.312  1.00 85.81           O  
ATOM   1064  CG1 VAL A 140      -1.169 -10.156 -19.672  1.00 85.81           C  
ATOM   1065  CG2 VAL A 140      -2.516 -10.078 -17.547  1.00 85.81           C  
ATOM   1066  N   SER A 141      -1.679 -12.828 -21.109  1.00 84.56           N  
ATOM   1067  CA  SER A 141      -0.868 -13.562 -22.078  1.00 84.56           C  
ATOM   1068  C   SER A 141       0.254 -12.695 -22.625  1.00 84.56           C  
ATOM   1069  CB  SER A 141      -1.736 -14.086 -23.219  1.00 84.56           C  
ATOM   1070  O   SER A 141       0.036 -11.523 -22.953  1.00 84.56           O  
ATOM   1071  OG  SER A 141      -2.744 -14.953 -22.719  1.00 84.56           O  
ATOM   1072  N   ALA A 142       1.476 -13.281 -22.578  1.00 84.81           N  
ATOM   1073  CA  ALA A 142       2.641 -12.641 -23.188  1.00 84.81           C  
ATOM   1074  C   ALA A 142       3.512 -13.664 -23.922  1.00 84.81           C  
ATOM   1075  CB  ALA A 142       3.459 -11.914 -22.125  1.00 84.81           C  
ATOM   1076  O   ALA A 142       3.859 -14.703 -23.359  1.00 84.81           O  
ATOM   1077  N   SER A 143       3.775 -13.320 -25.203  1.00 83.12           N  
ATOM   1078  CA  SER A 143       4.645 -14.156 -26.031  1.00 83.12           C  
ATOM   1079  C   SER A 143       4.094 -15.570 -26.156  1.00 83.12           C  
ATOM   1080  CB  SER A 143       6.059 -14.195 -25.453  1.00 83.12           C  
ATOM   1081  O   SER A 143       4.852 -16.547 -26.109  1.00 83.12           O  
ATOM   1082  OG  SER A 143       6.633 -12.898 -25.438  1.00 83.12           O  
ATOM   1083  N   GLY A 144       2.717 -15.742 -26.141  1.00 84.12           N  
ATOM   1084  CA  GLY A 144       2.100 -17.031 -26.375  1.00 84.12           C  
ATOM   1085  C   GLY A 144       1.968 -17.859 -25.109  1.00 84.12           C  
ATOM   1086  O   GLY A 144       1.535 -19.016 -25.156  1.00 84.12           O  
ATOM   1087  N   TYR A 145       2.391 -17.297 -23.984  1.00 86.00           N  
ATOM   1088  CA  TYR A 145       2.301 -17.984 -22.688  1.00 86.00           C  
ATOM   1089  C   TYR A 145       1.339 -17.250 -21.766  1.00 86.00           C  
ATOM   1090  CB  TYR A 145       3.684 -18.078 -22.047  1.00 86.00           C  
ATOM   1091  O   TYR A 145       1.239 -16.031 -21.797  1.00 86.00           O  
ATOM   1092  CG  TYR A 145       4.707 -18.781 -22.906  1.00 86.00           C  
ATOM   1093  CD1 TYR A 145       4.773 -20.172 -22.938  1.00 86.00           C  
ATOM   1094  CD2 TYR A 145       5.613 -18.062 -23.672  1.00 86.00           C  
ATOM   1095  CE1 TYR A 145       5.715 -20.828 -23.734  1.00 86.00           C  
ATOM   1096  CE2 TYR A 145       6.562 -18.703 -24.453  1.00 86.00           C  
ATOM   1097  OH  TYR A 145       7.539 -20.719 -25.266  1.00 86.00           O  
ATOM   1098  CZ  TYR A 145       6.605 -20.078 -24.484  1.00 86.00           C  
ATOM   1099  N   SER A 146       0.550 -18.078 -20.938  1.00 87.75           N  
ATOM   1100  CA  SER A 146      -0.355 -17.500 -19.953  1.00 87.75           C  
ATOM   1101  C   SER A 146       0.354 -17.266 -18.625  1.00 87.75           C  
ATOM   1102  CB  SER A 146      -1.567 -18.406 -19.750  1.00 87.75           C  
ATOM   1103  O   SER A 146       1.150 -18.109 -18.188  1.00 87.75           O  
ATOM   1104  OG  SER A 146      -2.377 -18.438 -20.906  1.00 87.75           O  
ATOM   1105  N   LEU A 147       0.113 -16.125 -18.062  1.00 87.69           N  
ATOM   1106  CA  LEU A 147       0.735 -15.750 -16.812  1.00 87.69           C  
ATOM   1107  C   LEU A 147      -0.322 -15.461 -15.742  1.00 87.69           C  
ATOM   1108  CB  LEU A 147       1.629 -14.523 -17.000  1.00 87.69           C  
ATOM   1109  O   LEU A 147      -1.166 -14.578 -15.922  1.00 87.69           O  
ATOM   1110  CG  LEU A 147       2.357 -14.008 -15.750  1.00 87.69           C  
ATOM   1111  CD1 LEU A 147       3.346 -15.055 -15.250  1.00 87.69           C  
ATOM   1112  CD2 LEU A 147       3.068 -12.695 -16.047  1.00 87.69           C  
ATOM   1113  N   THR A 148      -0.225 -16.219 -14.664  1.00 88.31           N  
ATOM   1114  CA  THR A 148      -1.088 -15.969 -13.516  1.00 88.31           C  
ATOM   1115  C   THR A 148      -0.541 -14.828 -12.664  1.00 88.31           C  
ATOM   1116  CB  THR A 148      -1.238 -17.234 -12.641  1.00 88.31           C  
ATOM   1117  O   THR A 148       0.616 -14.859 -12.242  1.00 88.31           O  
ATOM   1118  CG2 THR A 148      -2.209 -16.984 -11.484  1.00 88.31           C  
ATOM   1119  OG1 THR A 148      -1.730 -18.312 -13.445  1.00 88.31           O  
ATOM   1120  N   LEU A 149      -1.309 -13.836 -12.375  1.00 88.12           N  
ATOM   1121  CA  LEU A 149      -0.867 -12.594 -11.750  1.00 88.12           C  
ATOM   1122  C   LEU A 149      -0.891 -12.703 -10.227  1.00 88.12           C  
ATOM   1123  CB  LEU A 149      -1.750 -11.422 -12.203  1.00 88.12           C  
ATOM   1124  O   LEU A 149      -0.073 -12.086  -9.547  1.00 88.12           O  
ATOM   1125  CG  LEU A 149      -1.770 -11.125 -13.703  1.00 88.12           C  
ATOM   1126  CD1 LEU A 149      -2.799 -10.047 -14.016  1.00 88.12           C  
ATOM   1127  CD2 LEU A 149      -0.384 -10.711 -14.180  1.00 88.12           C  
ATOM   1128  N   GLU A 150      -1.811 -13.484  -9.695  1.00 88.06           N  
ATOM   1129  CA  GLU A 150      -1.993 -13.625  -8.258  1.00 88.06           C  
ATOM   1130  C   GLU A 150      -1.962 -15.094  -7.836  1.00 88.06           C  
ATOM   1131  CB  GLU A 150      -3.309 -12.977  -7.816  1.00 88.06           C  
ATOM   1132  O   GLU A 150      -2.451 -15.961  -8.562  1.00 88.06           O  
ATOM   1133  CG  GLU A 150      -3.584 -13.102  -6.324  1.00 88.06           C  
ATOM   1134  CD  GLU A 150      -4.957 -12.586  -5.922  1.00 88.06           C  
ATOM   1135  OE1 GLU A 150      -5.117 -12.117  -4.773  1.00 88.06           O  
ATOM   1136  OE2 GLU A 150      -5.879 -12.648  -6.766  1.00 88.06           O  
ATOM   1137  N   SER A 151      -1.320 -15.320  -6.684  1.00 86.88           N  
ATOM   1138  CA  SER A 151      -1.281 -16.656  -6.086  1.00 86.88           C  
ATOM   1139  C   SER A 151      -2.131 -16.719  -4.820  1.00 86.88           C  
ATOM   1140  CB  SER A 151       0.159 -17.062  -5.766  1.00 86.88           C  
ATOM   1141  O   SER A 151      -2.492 -15.688  -4.258  1.00 86.88           O  
ATOM   1142  OG  SER A 151       0.963 -17.031  -6.934  1.00 86.88           O  
ATOM   1143  N   ASN A 152      -2.533 -17.922  -4.551  1.00 87.00           N  
ATOM   1144  CA  ASN A 152      -3.307 -18.094  -3.326  1.00 87.00           C  
ATOM   1145  C   ASN A 152      -2.752 -19.234  -2.477  1.00 87.00           C  
ATOM   1146  CB  ASN A 152      -4.781 -18.359  -3.658  1.00 87.00           C  
ATOM   1147  O   ASN A 152      -2.104 -20.156  -2.998  1.00 87.00           O  
ATOM   1148  CG  ASN A 152      -4.984 -19.594  -4.500  1.00 87.00           C  
ATOM   1149  ND2 ASN A 152      -5.711 -19.453  -5.605  1.00 87.00           N  
ATOM   1150  OD1 ASN A 152      -4.496 -20.672  -4.164  1.00 87.00           O  
ATOM   1151  N   LEU A 153      -2.820 -19.047  -1.192  1.00 85.25           N  
ATOM   1152  CA  LEU A 153      -2.414 -20.047  -0.213  1.00 85.25           C  
ATOM   1153  C   LEU A 153      -3.525 -20.297   0.802  1.00 85.25           C  
ATOM   1154  CB  LEU A 153      -1.138 -19.609   0.508  1.00 85.25           C  
ATOM   1155  O   LEU A 153      -4.094 -19.344   1.350  1.00 85.25           O  
ATOM   1156  CG  LEU A 153      -0.641 -20.516   1.628  1.00 85.25           C  
ATOM   1157  CD1 LEU A 153      -0.069 -21.812   1.045  1.00 85.25           C  
ATOM   1158  CD2 LEU A 153       0.400 -19.812   2.480  1.00 85.25           C  
ATOM   1159  N   THR A 154      -3.820 -21.656   0.994  1.00 84.31           N  
ATOM   1160  CA  THR A 154      -4.836 -22.000   1.983  1.00 84.31           C  
ATOM   1161  C   THR A 154      -4.188 -22.531   3.260  1.00 84.31           C  
ATOM   1162  CB  THR A 154      -5.820 -23.047   1.431  1.00 84.31           C  
ATOM   1163  O   THR A 154      -3.367 -23.438   3.211  1.00 84.31           O  
ATOM   1164  CG2 THR A 154      -6.969 -23.281   2.404  1.00 84.31           C  
ATOM   1165  OG1 THR A 154      -6.352 -22.578   0.185  1.00 84.31           O  
ATOM   1166  N   SER A 155      -4.367 -21.797   4.277  1.00 79.25           N  
ATOM   1167  CA  SER A 155      -3.861 -22.188   5.590  1.00 79.25           C  
ATOM   1168  C   SER A 155      -4.887 -21.906   6.684  1.00 79.25           C  
ATOM   1169  CB  SER A 155      -2.555 -21.453   5.902  1.00 79.25           C  
ATOM   1170  O   SER A 155      -5.441 -20.812   6.754  1.00 79.25           O  
ATOM   1171  OG  SER A 155      -2.027 -21.891   7.148  1.00 79.25           O  
ATOM   1172  N   GLY A 156      -5.098 -22.953   7.590  1.00 78.12           N  
ATOM   1173  CA  GLY A 156      -5.977 -22.734   8.727  1.00 78.12           C  
ATOM   1174  C   GLY A 156      -7.410 -22.438   8.328  1.00 78.12           C  
ATOM   1175  O   GLY A 156      -8.086 -21.641   8.984  1.00 78.12           O  
ATOM   1176  N   GLY A 157      -7.961 -22.906   7.145  1.00 80.69           N  
ATOM   1177  CA  GLY A 157      -9.344 -22.781   6.699  1.00 80.69           C  
ATOM   1178  C   GLY A 157      -9.609 -21.484   5.965  1.00 80.69           C  
ATOM   1179  O   GLY A 157     -10.742 -21.219   5.555  1.00 80.69           O  
ATOM   1180  N   ASN A 158      -8.523 -20.609   5.828  1.00 79.81           N  
ATOM   1181  CA  ASN A 158      -8.625 -19.359   5.094  1.00 79.81           C  
ATOM   1182  C   ASN A 158      -7.758 -19.359   3.840  1.00 79.81           C  
ATOM   1183  CB  ASN A 158      -8.250 -18.172   5.992  1.00 79.81           C  
ATOM   1184  O   ASN A 158      -6.734 -20.047   3.797  1.00 79.81           O  
ATOM   1185  CG  ASN A 158      -9.195 -18.016   7.168  1.00 79.81           C  
ATOM   1186  ND2 ASN A 158      -8.633 -17.750   8.344  1.00 79.81           N  
ATOM   1187  OD1 ASN A 158     -10.414 -18.125   7.023  1.00 79.81           O  
ATOM   1188  N   THR A 159      -8.258 -18.750   2.723  1.00 80.25           N  
ATOM   1189  CA  THR A 159      -7.477 -18.594   1.500  1.00 80.25           C  
ATOM   1190  C   THR A 159      -6.902 -17.188   1.407  1.00 80.25           C  
ATOM   1191  CB  THR A 159      -8.328 -18.875   0.251  1.00 80.25           C  
ATOM   1192  O   THR A 159      -7.641 -16.203   1.496  1.00 80.25           O  
ATOM   1193  CG2 THR A 159      -7.488 -18.797  -1.020  1.00 80.25           C  
ATOM   1194  OG1 THR A 159      -8.891 -20.203   0.359  1.00 80.25           O  
ATOM   1195  N   TYR A 160      -5.590 -17.156   1.261  1.00 81.69           N  
ATOM   1196  CA  TYR A 160      -4.875 -15.891   1.168  1.00 81.69           C  
ATOM   1197  C   TYR A 160      -4.414 -15.625  -0.261  1.00 81.69           C  
ATOM   1198  CB  TYR A 160      -3.666 -15.883   2.111  1.00 81.69           C  
ATOM   1199  O   TYR A 160      -3.861 -16.516  -0.917  1.00 81.69           O  
ATOM   1200  CG  TYR A 160      -4.023 -16.156   3.555  1.00 81.69           C  
ATOM   1201  CD1 TYR A 160      -4.379 -15.109   4.410  1.00 81.69           C  
ATOM   1202  CD2 TYR A 160      -4.000 -17.453   4.062  1.00 81.69           C  
ATOM   1203  CE1 TYR A 160      -4.707 -15.359   5.738  1.00 81.69           C  
ATOM   1204  CE2 TYR A 160      -4.328 -17.703   5.391  1.00 81.69           C  
ATOM   1205  OH  TYR A 160      -5.000 -16.891   7.535  1.00 81.69           O  
ATOM   1206  CZ  TYR A 160      -4.680 -16.656   6.219  1.00 81.69           C  
ATOM   1207  N   TYR A 161      -4.715 -14.352  -0.695  1.00 84.44           N  
ATOM   1208  CA  TYR A 161      -4.258 -13.953  -2.021  1.00 84.44           C  
ATOM   1209  C   TYR A 161      -3.088 -12.984  -1.926  1.00 84.44           C  
ATOM   1210  CB  TYR A 161      -5.402 -13.320  -2.816  1.00 84.44           C  
ATOM   1211  O   TYR A 161      -3.104 -12.062  -1.105  1.00 84.44           O  
ATOM   1212  CG  TYR A 161      -6.539 -14.266  -3.109  1.00 84.44           C  
ATOM   1213  CD1 TYR A 161      -6.543 -15.047  -4.266  1.00 84.44           C  
ATOM   1214  CD2 TYR A 161      -7.609 -14.391  -2.230  1.00 84.44           C  
ATOM   1215  CE1 TYR A 161      -7.590 -15.922  -4.543  1.00 84.44           C  
ATOM   1216  CE2 TYR A 161      -8.664 -15.258  -2.496  1.00 84.44           C  
ATOM   1217  OH  TYR A 161      -9.680 -16.891  -3.918  1.00 84.44           O  
ATOM   1218  CZ  TYR A 161      -8.641 -16.016  -3.652  1.00 84.44           C  
ATOM   1219  N   TYR A 162      -2.100 -13.273  -2.762  1.00 88.38           N  
ATOM   1220  CA  TYR A 162      -0.938 -12.391  -2.703  1.00 88.38           C  
ATOM   1221  C   TYR A 162      -0.239 -12.312  -4.055  1.00 88.38           C  
ATOM   1222  CB  TYR A 162       0.046 -12.867  -1.632  1.00 88.38           C  
ATOM   1223  O   TYR A 162      -0.477 -13.148  -4.930  1.00 88.38           O  
ATOM   1224  CG  TYR A 162       0.651 -14.219  -1.926  1.00 88.38           C  
ATOM   1225  CD1 TYR A 162       0.002 -15.391  -1.548  1.00 88.38           C  
ATOM   1226  CD2 TYR A 162       1.874 -14.328  -2.580  1.00 88.38           C  
ATOM   1227  CE1 TYR A 162       0.556 -16.641  -1.814  1.00 88.38           C  
ATOM   1228  CE2 TYR A 162       2.438 -15.570  -2.852  1.00 88.38           C  
ATOM   1229  OH  TYR A 162       2.326 -17.953  -2.732  1.00 88.38           O  
ATOM   1230  CZ  TYR A 162       1.772 -16.719  -2.467  1.00 88.38           C  
ATOM   1231  N   PHE A 163       0.530 -11.219  -4.207  1.00 90.50           N  
ATOM   1232  CA  PHE A 163       1.400 -11.062  -5.367  1.00 90.50           C  
ATOM   1233  C   PHE A 163       2.846 -11.391  -5.008  1.00 90.50           C  
ATOM   1234  CB  PHE A 163       1.308  -9.633  -5.918  1.00 90.50           C  
ATOM   1235  O   PHE A 163       3.393 -10.844  -4.051  1.00 90.50           O  
ATOM   1236  CG  PHE A 163      -0.046  -9.289  -6.477  1.00 90.50           C  
ATOM   1237  CD1 PHE A 163      -0.315  -9.438  -7.832  1.00 90.50           C  
ATOM   1238  CD2 PHE A 163      -1.050  -8.805  -5.645  1.00 90.50           C  
ATOM   1239  CE1 PHE A 163      -1.566  -9.117  -8.352  1.00 90.50           C  
ATOM   1240  CE2 PHE A 163      -2.303  -8.484  -6.156  1.00 90.50           C  
ATOM   1241  CZ  PHE A 163      -2.559  -8.641  -7.508  1.00 90.50           C  
ATOM   1242  N   SER A 164       3.418 -12.297  -5.770  1.00 87.38           N  
ATOM   1243  CA  SER A 164       4.754 -12.805  -5.461  1.00 87.38           C  
ATOM   1244  C   SER A 164       5.824 -11.781  -5.812  1.00 87.38           C  
ATOM   1245  CB  SER A 164       5.020 -14.109  -6.207  1.00 87.38           C  
ATOM   1246  O   SER A 164       6.945 -11.844  -5.305  1.00 87.38           O  
ATOM   1247  OG  SER A 164       4.820 -13.945  -7.602  1.00 87.38           O  
ATOM   1248  N   SER A 165       5.441 -10.859  -6.652  1.00 89.38           N  
ATOM   1249  CA  SER A 165       6.355  -9.805  -7.066  1.00 89.38           C  
ATOM   1250  C   SER A 165       5.613  -8.492  -7.324  1.00 89.38           C  
ATOM   1251  CB  SER A 165       7.121 -10.219  -8.320  1.00 89.38           C  
ATOM   1252  O   SER A 165       4.445  -8.508  -7.723  1.00 89.38           O  
ATOM   1253  OG  SER A 165       7.801  -9.109  -8.891  1.00 89.38           O  
ATOM   1254  N   PRO A 166       6.324  -7.344  -7.078  1.00 91.81           N  
ATOM   1255  CA  PRO A 166       5.699  -6.051  -7.379  1.00 91.81           C  
ATOM   1256  C   PRO A 166       5.371  -5.883  -8.859  1.00 91.81           C  
ATOM   1257  CB  PRO A 166       6.758  -5.039  -6.934  1.00 91.81           C  
ATOM   1258  O   PRO A 166       4.414  -5.184  -9.211  1.00 91.81           O  
ATOM   1259  CG  PRO A 166       8.031  -5.816  -6.875  1.00 91.81           C  
ATOM   1260  CD  PRO A 166       7.703  -7.246  -6.555  1.00 91.81           C  
ATOM   1261  N   TYR A 167       6.090  -6.543  -9.688  1.00 93.25           N  
ATOM   1262  CA  TYR A 167       5.887  -6.430 -11.125  1.00 93.25           C  
ATOM   1263  C   TYR A 167       4.617  -7.152 -11.555  1.00 93.25           C  
ATOM   1264  CB  TYR A 167       7.094  -6.992 -11.883  1.00 93.25           C  
ATOM   1265  O   TYR A 167       3.902  -6.684 -12.445  1.00 93.25           O  
ATOM   1266  CG  TYR A 167       8.375  -6.234 -11.648  1.00 93.25           C  
ATOM   1267  CD1 TYR A 167       8.438  -4.855 -11.844  1.00 93.25           C  
ATOM   1268  CD2 TYR A 167       9.523  -6.891 -11.219  1.00 93.25           C  
ATOM   1269  CE1 TYR A 167       9.617  -4.152 -11.625  1.00 93.25           C  
ATOM   1270  CE2 TYR A 167      10.703  -6.195 -10.992  1.00 93.25           C  
ATOM   1271  OH  TYR A 167      11.914  -4.133 -10.984  1.00 93.25           O  
ATOM   1272  CZ  TYR A 167      10.742  -4.828 -11.203  1.00 93.25           C  
ATOM   1273  N   LEU A 168       4.305  -8.281 -10.922  1.00 92.00           N  
ATOM   1274  CA  LEU A 168       3.029  -8.938 -11.180  1.00 92.00           C  
ATOM   1275  C   LEU A 168       1.864  -8.047 -10.758  1.00 92.00           C  
ATOM   1276  CB  LEU A 168       2.961 -10.273 -10.438  1.00 92.00           C  
ATOM   1277  O   LEU A 168       0.834  -8.008 -11.438  1.00 92.00           O  
ATOM   1278  CG  LEU A 168       3.902 -11.375 -10.930  1.00 92.00           C  
ATOM   1279  CD1 LEU A 168       3.744 -12.633 -10.078  1.00 92.00           C  
ATOM   1280  CD2 LEU A 168       3.639 -11.688 -12.398  1.00 92.00           C  
ATOM   1281  N   ALA A 169       2.072  -7.387  -9.672  1.00 92.69           N  
ATOM   1282  CA  ALA A 169       1.062  -6.445  -9.203  1.00 92.69           C  
ATOM   1283  C   ALA A 169       0.851  -5.316 -10.211  1.00 92.69           C  
ATOM   1284  CB  ALA A 169       1.458  -5.875  -7.844  1.00 92.69           C  
ATOM   1285  O   ALA A 169      -0.279  -4.871 -10.422  1.00 92.69           O  
ATOM   1286  N   LEU A 170       1.938  -4.867 -10.820  1.00 93.00           N  
ATOM   1287  CA  LEU A 170       1.857  -3.809 -11.820  1.00 93.00           C  
ATOM   1288  C   LEU A 170       1.025  -4.258 -13.016  1.00 93.00           C  
ATOM   1289  CB  LEU A 170       3.258  -3.400 -12.281  1.00 93.00           C  
ATOM   1290  O   LEU A 170       0.211  -3.490 -13.539  1.00 93.00           O  
ATOM   1291  CG  LEU A 170       3.992  -2.383 -11.406  1.00 93.00           C  
ATOM   1292  CD1 LEU A 170       5.449  -2.264 -11.836  1.00 93.00           C  
ATOM   1293  CD2 LEU A 170       3.297  -1.026 -11.469  1.00 93.00           C  
ATOM   1294  N   LEU A 171       1.293  -5.434 -13.461  1.00 92.00           N  
ATOM   1295  CA  LEU A 171       0.517  -5.980 -14.570  1.00 92.00           C  
ATOM   1296  C   LEU A 171      -0.963  -6.062 -14.203  1.00 92.00           C  
ATOM   1297  CB  LEU A 171       1.036  -7.367 -14.953  1.00 92.00           C  
ATOM   1298  O   LEU A 171      -1.825  -5.754 -15.031  1.00 92.00           O  
ATOM   1299  CG  LEU A 171       2.430  -7.418 -15.578  1.00 92.00           C  
ATOM   1300  CD1 LEU A 171       2.811  -8.859 -15.906  1.00 92.00           C  
ATOM   1301  CD2 LEU A 171       2.486  -6.547 -16.828  1.00 92.00           C  
ATOM   1302  N   ALA A 172      -1.202  -6.488 -12.992  1.00 91.62           N  
ATOM   1303  CA  ALA A 172      -2.580  -6.570 -12.508  1.00 91.62           C  
ATOM   1304  C   ALA A 172      -3.234  -5.191 -12.484  1.00 91.62           C  
ATOM   1305  CB  ALA A 172      -2.623  -7.199 -11.117  1.00 91.62           C  
ATOM   1306  O   ALA A 172      -4.402  -5.047 -12.852  1.00 91.62           O  
ATOM   1307  N   LEU A 173      -2.496  -4.266 -11.992  1.00 91.44           N  
ATOM   1308  CA  LEU A 173      -2.994  -2.896 -11.953  1.00 91.44           C  
ATOM   1309  C   LEU A 173      -3.357  -2.408 -13.352  1.00 91.44           C  
ATOM   1310  CB  LEU A 173      -1.953  -1.964 -11.328  1.00 91.44           C  
ATOM   1311  O   LEU A 173      -4.395  -1.771 -13.539  1.00 91.44           O  
ATOM   1312  CG  LEU A 173      -2.365  -0.501 -11.164  1.00 91.44           C  
ATOM   1313  CD1 LEU A 173      -3.494  -0.381 -10.141  1.00 91.44           C  
ATOM   1314  CD2 LEU A 173      -1.169   0.348 -10.742  1.00 91.44           C  
ATOM   1315  N   ASN A 174      -2.449  -2.654 -14.281  1.00 90.38           N  
ATOM   1316  CA  ASN A 174      -2.693  -2.287 -15.672  1.00 90.38           C  
ATOM   1317  C   ASN A 174      -4.012  -2.865 -16.172  1.00 90.38           C  
ATOM   1318  CB  ASN A 174      -1.536  -2.746 -16.562  1.00 90.38           C  
ATOM   1319  O   ASN A 174      -4.781  -2.174 -16.844  1.00 90.38           O  
ATOM   1320  CG  ASN A 174      -1.675  -2.270 -17.984  1.00 90.38           C  
ATOM   1321  ND2 ASN A 174      -1.603  -3.201 -18.938  1.00 90.38           N  
ATOM   1322  OD1 ASN A 174      -1.846  -1.076 -18.250  1.00 90.38           O  
ATOM   1323  N   GLN A 175      -4.270  -4.094 -15.828  1.00 87.44           N  
ATOM   1324  CA  GLN A 175      -5.508  -4.762 -16.219  1.00 87.44           C  
ATOM   1325  C   GLN A 175      -6.719  -4.113 -15.555  1.00 87.44           C  
ATOM   1326  CB  GLN A 175      -5.449  -6.250 -15.867  1.00 87.44           C  
ATOM   1327  O   GLN A 175      -7.754  -3.922 -16.203  1.00 87.44           O  
ATOM   1328  CG  GLN A 175      -6.688  -7.031 -16.297  1.00 87.44           C  
ATOM   1329  CD  GLN A 175      -6.629  -8.492 -15.891  1.00 87.44           C  
ATOM   1330  NE2 GLN A 175      -7.625  -9.266 -16.312  1.00 87.44           N  
ATOM   1331  OE1 GLN A 175      -5.695  -8.922 -15.203  1.00 87.44           O  
ATOM   1332  N   SER A 176      -6.539  -3.781 -14.375  1.00 85.19           N  
ATOM   1333  CA  SER A 176      -7.645  -3.217 -13.609  1.00 85.19           C  
ATOM   1334  C   SER A 176      -7.992  -1.813 -14.086  1.00 85.19           C  
ATOM   1335  CB  SER A 176      -7.305  -3.182 -12.117  1.00 85.19           C  
ATOM   1336  O   SER A 176      -9.164  -1.424 -14.094  1.00 85.19           O  
ATOM   1337  OG  SER A 176      -7.188  -4.496 -11.594  1.00 85.19           O  
ATOM   1338  N   LEU A 177      -6.992  -1.200 -14.648  1.00 85.12           N  
ATOM   1339  CA  LEU A 177      -7.172   0.202 -15.008  1.00 85.12           C  
ATOM   1340  C   LEU A 177      -7.414   0.353 -16.500  1.00 85.12           C  
ATOM   1341  CB  LEU A 177      -5.945   1.021 -14.594  1.00 85.12           C  
ATOM   1342  O   LEU A 177      -7.891   1.395 -16.953  1.00 85.12           O  
ATOM   1343  CG  LEU A 177      -5.691   1.142 -13.086  1.00 85.12           C  
ATOM   1344  CD1 LEU A 177      -4.449   1.991 -12.828  1.00 85.12           C  
ATOM   1345  CD2 LEU A 177      -6.906   1.732 -12.383  1.00 85.12           C  
ATOM   1346  N   SER A 178      -6.953  -0.616 -17.375  1.00 67.12           N  
ATOM   1347  CA  SER A 178      -6.996  -0.653 -18.828  1.00 67.12           C  
ATOM   1348  C   SER A 178      -8.414  -0.890 -19.344  1.00 67.12           C  
ATOM   1349  CB  SER A 178      -6.062  -1.741 -19.375  1.00 67.12           C  
ATOM   1350  O   SER A 178      -8.672  -0.794 -20.547  1.00 67.12           O  
ATOM   1351  OG  SER A 178      -4.730  -1.516 -18.938  1.00 67.12           O  
ATOM   1352  N   LYS A 179      -9.586  -0.584 -18.531  1.00 53.00           N  
ATOM   1353  CA  LYS A 179     -10.977  -0.510 -18.969  1.00 53.00           C  
ATOM   1354  C   LYS A 179     -11.406   0.937 -19.188  1.00 53.00           C  
ATOM   1355  CB  LYS A 179     -11.898  -1.180 -17.953  1.00 53.00           C  
ATOM   1356  O   LYS A 179     -12.453   1.194 -19.797  1.00 53.00           O  
ATOM   1357  CG  LYS A 179     -11.828  -2.699 -17.953  1.00 53.00           C  
ATOM   1358  CD  LYS A 179     -12.906  -3.312 -17.078  1.00 53.00           C  
ATOM   1359  CE  LYS A 179     -12.797  -4.828 -17.031  1.00 53.00           C  
ATOM   1360  NZ  LYS A 179     -13.867  -5.438 -16.172  1.00 53.00           N  
ATOM   1361  N   VAL A 180     -10.359   1.917 -19.547  1.00 49.75           N  
ATOM   1362  CA  VAL A 180     -10.922   3.244 -19.766  1.00 49.75           C  
ATOM   1363  C   VAL A 180     -10.070   4.008 -20.766  1.00 49.75           C  
ATOM   1364  CB  VAL A 180     -11.023   4.043 -18.438  1.00 49.75           C  
ATOM   1365  O   VAL A 180      -8.844   3.996 -20.688  1.00 49.75           O  
ATOM   1366  CG1 VAL A 180     -11.789   5.348 -18.656  1.00 49.75           C  
ATOM   1367  CG2 VAL A 180     -11.703   3.199 -17.359  1.00 49.75           C  
ATOM   1368  N   SER A 181     -10.102   3.764 -22.125  1.00 48.62           N  
ATOM   1369  CA  SER A 181     -10.000   4.645 -23.281  1.00 48.62           C  
ATOM   1370  C   SER A 181      -8.766   5.531 -23.203  1.00 48.62           C  
ATOM   1371  CB  SER A 181     -11.258   5.516 -23.406  1.00 48.62           C  
ATOM   1372  O   SER A 181      -8.469   6.098 -22.141  1.00 48.62           O  
ATOM   1373  OG  SER A 181     -11.469   6.254 -22.203  1.00 48.62           O  
ATOM   1374  N   GLY A 182      -7.477   5.113 -23.625  1.00 55.31           N  
ATOM   1375  CA  GLY A 182      -6.395   5.840 -24.281  1.00 55.31           C  
ATOM   1376  C   GLY A 182      -5.754   6.879 -23.375  1.00 55.31           C  
ATOM   1377  O   GLY A 182      -4.605   7.270 -23.594  1.00 55.31           O  
ATOM   1378  N   HIS A 183      -6.121   6.969 -21.938  1.00 64.69           N  
ATOM   1379  CA  HIS A 183      -5.469   7.875 -21.000  1.00 64.69           C  
ATOM   1380  C   HIS A 183      -5.305   7.230 -19.625  1.00 64.69           C  
ATOM   1381  CB  HIS A 183      -6.262   9.180 -20.875  1.00 64.69           C  
ATOM   1382  O   HIS A 183      -5.336   7.918 -18.594  1.00 64.69           O  
ATOM   1383  CG  HIS A 183      -6.316   9.977 -22.141  1.00 64.69           C  
ATOM   1384  CD2 HIS A 183      -5.543  11.000 -22.578  1.00 64.69           C  
ATOM   1385  ND1 HIS A 183      -7.254   9.750 -23.125  1.00 64.69           N  
ATOM   1386  CE1 HIS A 183      -7.055  10.602 -24.109  1.00 64.69           C  
ATOM   1387  NE2 HIS A 183      -6.023  11.367 -23.797  1.00 64.69           N  
ATOM   1388  N   SER A 184      -4.973   5.980 -19.594  1.00 81.25           N  
ATOM   1389  CA  SER A 184      -4.750   5.309 -18.312  1.00 81.25           C  
ATOM   1390  C   SER A 184      -3.471   5.801 -17.656  1.00 81.25           C  
ATOM   1391  CB  SER A 184      -4.688   3.793 -18.516  1.00 81.25           C  
ATOM   1392  O   SER A 184      -2.535   6.230 -18.328  1.00 81.25           O  
ATOM   1393  OG  SER A 184      -4.438   3.139 -17.281  1.00 81.25           O  
ATOM   1394  N   PRO A 185      -3.553   5.988 -16.328  1.00 88.69           N  
ATOM   1395  CA  PRO A 185      -2.363   6.434 -15.594  1.00 88.69           C  
ATOM   1396  C   PRO A 185      -1.173   5.496 -15.773  1.00 88.69           C  
ATOM   1397  CB  PRO A 185      -2.832   6.449 -14.141  1.00 88.69           C  
ATOM   1398  O   PRO A 185      -0.024   5.910 -15.602  1.00 88.69           O  
ATOM   1399  CG  PRO A 185      -4.035   5.566 -14.117  1.00 88.69           C  
ATOM   1400  CD  PRO A 185      -4.676   5.594 -15.477  1.00 88.69           C  
ATOM   1401  N   ILE A 186      -1.533   4.246 -16.219  1.00 91.25           N  
ATOM   1402  CA  ILE A 186      -0.480   3.266 -16.469  1.00 91.25           C  
ATOM   1403  C   ILE A 186      -0.806   2.461 -17.719  1.00 91.25           C  
ATOM   1404  CB  ILE A 186      -0.294   2.320 -15.266  1.00 91.25           C  
ATOM   1405  O   ILE A 186      -1.966   2.123 -17.969  1.00 91.25           O  
ATOM   1406  CG1 ILE A 186       0.865   1.351 -15.516  1.00 91.25           C  
ATOM   1407  CG2 ILE A 186      -1.591   1.561 -14.969  1.00 91.25           C  
ATOM   1408  CD1 ILE A 186       1.242   0.506 -14.305  1.00 91.25           C  
ATOM   1409  N   TYR A 187       0.256   2.254 -18.531  1.00 91.12           N  
ATOM   1410  CA  TYR A 187       0.180   1.434 -19.734  1.00 91.12           C  
ATOM   1411  C   TYR A 187       1.381   0.502 -19.828  1.00 91.12           C  
ATOM   1412  CB  TYR A 187       0.097   2.316 -20.984  1.00 91.12           C  
ATOM   1413  O   TYR A 187       2.527   0.942 -19.719  1.00 91.12           O  
ATOM   1414  CG  TYR A 187      -0.002   1.538 -22.266  1.00 91.12           C  
ATOM   1415  CD1 TYR A 187       1.130   1.280 -23.031  1.00 91.12           C  
ATOM   1416  CD2 TYR A 187      -1.228   1.061 -22.719  1.00 91.12           C  
ATOM   1417  CE1 TYR A 187       1.043   0.564 -24.234  1.00 91.12           C  
ATOM   1418  CE2 TYR A 187      -1.326   0.344 -23.906  1.00 91.12           C  
ATOM   1419  OH  TYR A 187      -0.279  -0.608 -25.828  1.00 91.12           O  
ATOM   1420  CZ  TYR A 187      -0.187   0.101 -24.656  1.00 91.12           C  
ATOM   1421  N   ILE A 188       0.995  -0.803 -20.000  1.00 90.81           N  
ATOM   1422  CA  ILE A 188       2.072  -1.784 -20.062  1.00 90.81           C  
ATOM   1423  C   ILE A 188       1.888  -2.658 -21.312  1.00 90.81           C  
ATOM   1424  CB  ILE A 188       2.127  -2.662 -18.797  1.00 90.81           C  
ATOM   1425  O   ILE A 188       0.775  -3.100 -21.609  1.00 90.81           O  
ATOM   1426  CG1 ILE A 188       2.293  -1.785 -17.547  1.00 90.81           C  
ATOM   1427  CG2 ILE A 188       3.258  -3.689 -18.891  1.00 90.81           C  
ATOM   1428  CD1 ILE A 188       2.291  -2.562 -16.234  1.00 90.81           C  
ATOM   1429  N   ASN A 189       2.984  -2.836 -21.969  1.00 89.25           N  
ATOM   1430  CA  ASN A 189       3.008  -3.715 -23.125  1.00 89.25           C  
ATOM   1431  C   ASN A 189       4.301  -4.520 -23.203  1.00 89.25           C  
ATOM   1432  CB  ASN A 189       2.812  -2.908 -24.406  1.00 89.25           C  
ATOM   1433  O   ASN A 189       5.270  -4.203 -22.500  1.00 89.25           O  
ATOM   1434  CG  ASN A 189       2.617  -3.789 -25.625  1.00 89.25           C  
ATOM   1435  ND2 ASN A 189       2.471  -3.168 -26.797  1.00 89.25           N  
ATOM   1436  OD1 ASN A 189       2.596  -5.020 -25.531  1.00 89.25           O  
ATOM   1437  N   TYR A 190       4.227  -5.594 -23.969  1.00 88.44           N  
ATOM   1438  CA  TYR A 190       5.418  -6.434 -24.047  1.00 88.44           C  
ATOM   1439  C   TYR A 190       5.945  -6.512 -25.469  1.00 88.44           C  
ATOM   1440  CB  TYR A 190       5.113  -7.840 -23.531  1.00 88.44           C  
ATOM   1441  O   TYR A 190       6.895  -7.246 -25.750  1.00 88.44           O  
ATOM   1442  CG  TYR A 190       4.043  -8.562 -24.312  1.00 88.44           C  
ATOM   1443  CD1 TYR A 190       2.703  -8.469 -23.938  1.00 88.44           C  
ATOM   1444  CD2 TYR A 190       4.367  -9.336 -25.406  1.00 88.44           C  
ATOM   1445  CE1 TYR A 190       1.710  -9.125 -24.656  1.00 88.44           C  
ATOM   1446  CE2 TYR A 190       3.381 -10.008 -26.141  1.00 88.44           C  
ATOM   1447  OH  TYR A 190       1.081 -10.555 -26.469  1.00 88.44           O  
ATOM   1448  CZ  TYR A 190       2.059  -9.891 -25.750  1.00 88.44           C  
ATOM   1449  N   THR A 191       5.355  -5.738 -26.391  1.00 84.19           N  
ATOM   1450  CA  THR A 191       5.867  -5.609 -27.750  1.00 84.19           C  
ATOM   1451  C   THR A 191       6.676  -4.324 -27.906  1.00 84.19           C  
ATOM   1452  CB  THR A 191       4.723  -5.625 -28.781  1.00 84.19           C  
ATOM   1453  O   THR A 191       6.254  -3.262 -27.453  1.00 84.19           O  
ATOM   1454  CG2 THR A 191       4.059  -7.000 -28.859  1.00 84.19           C  
ATOM   1455  OG1 THR A 191       3.738  -4.652 -28.422  1.00 84.19           O  
ATOM   1456  N   SER A 192       7.875  -4.488 -28.484  1.00 78.38           N  
ATOM   1457  CA  SER A 192       8.734  -3.320 -28.656  1.00 78.38           C  
ATOM   1458  C   SER A 192       8.203  -2.406 -29.766  1.00 78.38           C  
ATOM   1459  CB  SER A 192      10.164  -3.750 -28.984  1.00 78.38           C  
ATOM   1460  O   SER A 192       7.559  -2.869 -30.703  1.00 78.38           O  
ATOM   1461  OG  SER A 192      10.219  -4.402 -30.250  1.00 78.38           O  
ATOM   1462  N   PHE A 193       8.344  -1.103 -29.531  1.00 82.25           N  
ATOM   1463  CA  PHE A 193       7.996  -0.131 -30.562  1.00 82.25           C  
ATOM   1464  C   PHE A 193       9.117  -0.010 -31.578  1.00 82.25           C  
ATOM   1465  CB  PHE A 193       7.707   1.238 -29.938  1.00 82.25           C  
ATOM   1466  O   PHE A 193      10.297  -0.059 -31.234  1.00 82.25           O  
ATOM   1467  CG  PHE A 193       6.531   1.240 -29.000  1.00 82.25           C  
ATOM   1468  CD1 PHE A 193       5.258   0.917 -29.453  1.00 82.25           C  
ATOM   1469  CD2 PHE A 193       6.695   1.566 -27.656  1.00 82.25           C  
ATOM   1470  CE1 PHE A 193       4.168   0.918 -28.594  1.00 82.25           C  
ATOM   1471  CE2 PHE A 193       5.609   1.570 -26.781  1.00 82.25           C  
ATOM   1472  CZ  PHE A 193       4.344   1.246 -27.250  1.00 82.25           C  
ATOM   1473  N   SER A 194       8.703  -0.174 -32.812  1.00 81.31           N  
ATOM   1474  CA  SER A 194       9.641  -0.092 -33.938  1.00 81.31           C  
ATOM   1475  C   SER A 194       9.109   0.803 -35.062  1.00 81.31           C  
ATOM   1476  CB  SER A 194       9.938  -1.486 -34.500  1.00 81.31           C  
ATOM   1477  O   SER A 194       8.055   1.429 -34.906  1.00 81.31           O  
ATOM   1478  OG  SER A 194       8.797  -2.025 -35.125  1.00 81.31           O  
ATOM   1479  N   SER A 195       9.922   1.014 -36.125  1.00 78.88           N  
ATOM   1480  CA  SER A 195       9.516   1.840 -37.250  1.00 78.88           C  
ATOM   1481  C   SER A 195       8.234   1.316 -37.875  1.00 78.88           C  
ATOM   1482  CB  SER A 195      10.625   1.895 -38.312  1.00 78.88           C  
ATOM   1483  O   SER A 195       7.418   2.098 -38.375  1.00 78.88           O  
ATOM   1484  OG  SER A 195      10.914   0.599 -38.812  1.00 78.88           O  
ATOM   1485  N   THR A 196       7.945   0.004 -37.812  1.00 82.62           N  
ATOM   1486  CA  THR A 196       6.777  -0.663 -38.375  1.00 82.62           C  
ATOM   1487  C   THR A 196       5.641  -0.709 -37.344  1.00 82.62           C  
ATOM   1488  CB  THR A 196       7.117  -2.092 -38.812  1.00 82.62           C  
ATOM   1489  O   THR A 196       4.484  -0.925 -37.719  1.00 82.62           O  
ATOM   1490  CG2 THR A 196       8.086  -2.076 -40.000  1.00 82.62           C  
ATOM   1491  OG1 THR A 196       7.711  -2.811 -37.750  1.00 82.62           O  
ATOM   1492  N   ASN A 197       5.879  -0.399 -36.062  1.00 81.31           N  
ATOM   1493  CA  ASN A 197       4.953  -0.255 -34.938  1.00 81.31           C  
ATOM   1494  C   ASN A 197       5.344   0.913 -34.031  1.00 81.31           C  
ATOM   1495  CB  ASN A 197       4.887  -1.552 -34.125  1.00 81.31           C  
ATOM   1496  O   ASN A 197       5.934   0.711 -32.969  1.00 81.31           O  
ATOM   1497  CG  ASN A 197       3.816  -1.514 -33.031  1.00 81.31           C  
ATOM   1498  ND2 ASN A 197       4.027  -2.266 -31.969  1.00 81.31           N  
ATOM   1499  OD1 ASN A 197       2.809  -0.814 -33.188  1.00 81.31           O  
ATOM   1500  N   PRO A 198       5.020   2.117 -34.562  1.00 83.06           N  
ATOM   1501  CA  PRO A 198       5.520   3.275 -33.812  1.00 83.06           C  
ATOM   1502  C   PRO A 198       4.801   3.473 -32.500  1.00 83.06           C  
ATOM   1503  CB  PRO A 198       5.246   4.449 -34.781  1.00 83.06           C  
ATOM   1504  O   PRO A 198       3.645   3.066 -32.344  1.00 83.06           O  
ATOM   1505  CG  PRO A 198       4.094   4.004 -35.594  1.00 83.06           C  
ATOM   1506  CD  PRO A 198       4.156   2.508 -35.750  1.00 83.06           C  
ATOM   1507  N   GLU A 199       5.629   4.012 -31.531  1.00 84.75           N  
ATOM   1508  CA  GLU A 199       5.062   4.422 -30.250  1.00 84.75           C  
ATOM   1509  C   GLU A 199       3.939   5.438 -30.453  1.00 84.75           C  
ATOM   1510  CB  GLU A 199       6.148   5.004 -29.344  1.00 84.75           C  
ATOM   1511  O   GLU A 199       4.102   6.422 -31.172  1.00 84.75           O  
ATOM   1512  CG  GLU A 199       5.648   5.418 -27.969  1.00 84.75           C  
ATOM   1513  CD  GLU A 199       6.742   5.969 -27.078  1.00 84.75           C  
ATOM   1514  OE1 GLU A 199       6.422   6.613 -26.047  1.00 84.75           O  
ATOM   1515  OE2 GLU A 199       7.934   5.758 -27.406  1.00 84.75           O  
ATOM   1516  N   PRO A 200       2.793   5.129 -29.781  1.00 85.06           N  
ATOM   1517  CA  PRO A 200       1.699   6.098 -29.891  1.00 85.06           C  
ATOM   1518  C   PRO A 200       2.082   7.473 -29.344  1.00 85.06           C  
ATOM   1519  CB  PRO A 200       0.592   5.465 -29.031  1.00 85.06           C  
ATOM   1520  O   PRO A 200       2.891   7.574 -28.422  1.00 85.06           O  
ATOM   1521  CG  PRO A 200       0.939   4.016 -28.969  1.00 85.06           C  
ATOM   1522  CD  PRO A 200       2.434   3.877 -29.031  1.00 85.06           C  
ATOM   1523  N   SER A 201       1.575   8.555 -29.938  1.00 86.06           N  
ATOM   1524  CA  SER A 201       1.924   9.938 -29.609  1.00 86.06           C  
ATOM   1525  C   SER A 201       1.583  10.250 -28.156  1.00 86.06           C  
ATOM   1526  CB  SER A 201       1.200  10.914 -30.531  1.00 86.06           C  
ATOM   1527  O   SER A 201       2.301  11.008 -27.484  1.00 86.06           O  
ATOM   1528  OG  SER A 201       1.606  10.727 -31.875  1.00 86.06           O  
ATOM   1529  N   TRP A 202       0.536   9.625 -27.594  1.00 85.31           N  
ATOM   1530  CA  TRP A 202       0.070   9.945 -26.250  1.00 85.31           C  
ATOM   1531  C   TRP A 202       0.999   9.352 -25.203  1.00 85.31           C  
ATOM   1532  CB  TRP A 202      -1.356   9.430 -26.047  1.00 85.31           C  
ATOM   1533  O   TRP A 202       0.895   9.672 -24.016  1.00 85.31           O  
ATOM   1534  CG  TRP A 202      -1.547   7.992 -26.422  1.00 85.31           C  
ATOM   1535  CD1 TRP A 202      -1.953   7.504 -27.625  1.00 85.31           C  
ATOM   1536  CD2 TRP A 202      -1.342   6.855 -25.578  1.00 85.31           C  
ATOM   1537  CE2 TRP A 202      -1.643   5.707 -26.344  1.00 85.31           C  
ATOM   1538  CE3 TRP A 202      -0.933   6.695 -24.250  1.00 85.31           C  
ATOM   1539  NE1 TRP A 202      -2.012   6.129 -27.594  1.00 85.31           N  
ATOM   1540  CH2 TRP A 202      -1.144   4.285 -24.516  1.00 85.31           C  
ATOM   1541  CZ2 TRP A 202      -1.547   4.414 -25.828  1.00 85.31           C  
ATOM   1542  CZ3 TRP A 202      -0.837   5.406 -23.734  1.00 85.31           C  
ATOM   1543  N   LEU A 203       1.968   8.555 -25.562  1.00 87.81           N  
ATOM   1544  CA  LEU A 203       2.908   7.938 -24.625  1.00 87.81           C  
ATOM   1545  C   LEU A 203       4.230   8.695 -24.609  1.00 87.81           C  
ATOM   1546  CB  LEU A 203       3.148   6.473 -25.000  1.00 87.81           C  
ATOM   1547  O   LEU A 203       5.074   8.461 -23.734  1.00 87.81           O  
ATOM   1548  CG  LEU A 203       1.975   5.516 -24.797  1.00 87.81           C  
ATOM   1549  CD1 LEU A 203       2.330   4.121 -25.297  1.00 87.81           C  
ATOM   1550  CD2 LEU A 203       1.575   5.473 -23.328  1.00 87.81           C  
ATOM   1551  N   LYS A 204       4.453   9.555 -25.453  1.00 85.38           N  
ATOM   1552  CA  LYS A 204       5.734  10.211 -25.703  1.00 85.38           C  
ATOM   1553  C   LYS A 204       6.191  11.008 -24.484  1.00 85.38           C  
ATOM   1554  CB  LYS A 204       5.633  11.141 -26.922  1.00 85.38           C  
ATOM   1555  O   LYS A 204       7.387  11.039 -24.172  1.00 85.38           O  
ATOM   1556  CG  LYS A 204       6.102  10.500 -28.219  1.00 85.38           C  
ATOM   1557  CD  LYS A 204       6.223  11.531 -29.344  1.00 85.38           C  
ATOM   1558  CE  LYS A 204       6.598  10.875 -30.656  1.00 85.38           C  
ATOM   1559  NZ  LYS A 204       6.832  11.891 -31.734  1.00 85.38           N  
ATOM   1560  N   ASN A 205       5.273  11.477 -23.781  1.00 88.88           N  
ATOM   1561  CA  ASN A 205       5.648  12.328 -22.672  1.00 88.88           C  
ATOM   1562  C   ASN A 205       5.578  11.578 -21.344  1.00 88.88           C  
ATOM   1563  CB  ASN A 205       4.754  13.570 -22.625  1.00 88.88           C  
ATOM   1564  O   ASN A 205       5.832  12.156 -20.281  1.00 88.88           O  
ATOM   1565  CG  ASN A 205       4.918  14.453 -23.844  1.00 88.88           C  
ATOM   1566  ND2 ASN A 205       3.812  15.016 -24.312  1.00 88.88           N  
ATOM   1567  OD1 ASN A 205       6.023  14.625 -24.359  1.00 88.88           O  
ATOM   1568  N   ASP A 206       5.320  10.312 -21.422  1.00 91.62           N  
ATOM   1569  CA  ASP A 206       5.203   9.508 -20.219  1.00 91.62           C  
ATOM   1570  C   ASP A 206       6.582   9.125 -19.672  1.00 91.62           C  
ATOM   1571  CB  ASP A 206       4.379   8.242 -20.484  1.00 91.62           C  
ATOM   1572  O   ASP A 206       7.559   9.078 -20.422  1.00 91.62           O  
ATOM   1573  CG  ASP A 206       2.902   8.531 -20.672  1.00 91.62           C  
ATOM   1574  OD1 ASP A 206       2.494   9.711 -20.594  1.00 91.62           O  
ATOM   1575  OD2 ASP A 206       2.139   7.574 -20.922  1.00 91.62           O  
ATOM   1576  N   ASN A 207       6.613   8.992 -18.359  1.00 94.56           N  
ATOM   1577  CA  ASN A 207       7.770   8.328 -17.766  1.00 94.56           C  
ATOM   1578  C   ASN A 207       7.754   6.828 -18.016  1.00 94.56           C  
ATOM   1579  CB  ASN A 207       7.824   8.609 -16.250  1.00 94.56           C  
ATOM   1580  O   ASN A 207       6.727   6.172 -17.828  1.00 94.56           O  
ATOM   1581  CG  ASN A 207       9.195   8.352 -15.664  1.00 94.56           C  
ATOM   1582  ND2 ASN A 207       9.266   8.266 -14.336  1.00 94.56           N  
ATOM   1583  OD1 ASN A 207      10.188   8.227 -16.391  1.00 94.56           O  
ATOM   1584  N   ASN A 208       8.844   6.324 -18.516  1.00 92.62           N  
ATOM   1585  CA  ASN A 208       8.805   4.926 -18.938  1.00 92.62           C  
ATOM   1586  C   ASN A 208       9.992   4.145 -18.391  1.00 92.62           C  
ATOM   1587  CB  ASN A 208       8.766   4.820 -20.469  1.00 92.62           C  
ATOM   1588  O   ASN A 208      11.055   4.719 -18.125  1.00 92.62           O  
ATOM   1589  CG  ASN A 208      10.055   5.289 -21.109  1.00 92.62           C  
ATOM   1590  ND2 ASN A 208       9.922   6.086 -22.172  1.00 92.62           N  
ATOM   1591  OD1 ASN A 208      11.148   4.938 -20.672  1.00 92.62           O  
ATOM   1592  N   PHE A 209       9.789   2.881 -18.141  1.00 93.38           N  
ATOM   1593  CA  PHE A 209      10.828   1.945 -17.719  1.00 93.38           C  
ATOM   1594  C   PHE A 209      10.484   0.526 -18.156  1.00 93.38           C  
ATOM   1595  CB  PHE A 209      11.023   1.992 -16.203  1.00 93.38           C  
ATOM   1596  O   PHE A 209       9.391   0.279 -18.688  1.00 93.38           O  
ATOM   1597  CG  PHE A 209       9.836   1.493 -15.422  1.00 93.38           C  
ATOM   1598  CD1 PHE A 209       8.781   2.342 -15.117  1.00 93.38           C  
ATOM   1599  CD2 PHE A 209       9.781   0.174 -14.992  1.00 93.38           C  
ATOM   1600  CE1 PHE A 209       7.680   1.883 -14.398  1.00 93.38           C  
ATOM   1601  CE2 PHE A 209       8.688  -0.292 -14.273  1.00 93.38           C  
ATOM   1602  CZ  PHE A 209       7.637   0.564 -13.977  1.00 93.38           C  
ATOM   1603  N   THR A 210      11.492  -0.375 -17.984  1.00 92.94           N  
ATOM   1604  CA  THR A 210      11.281  -1.752 -18.422  1.00 92.94           C  
ATOM   1605  C   THR A 210      11.594  -2.730 -17.297  1.00 92.94           C  
ATOM   1606  CB  THR A 210      12.148  -2.088 -19.656  1.00 92.94           C  
ATOM   1607  O   THR A 210      12.352  -2.406 -16.375  1.00 92.94           O  
ATOM   1608  CG2 THR A 210      11.844  -1.152 -20.812  1.00 92.94           C  
ATOM   1609  OG1 THR A 210      13.539  -1.958 -19.297  1.00 92.94           O  
ATOM   1610  N   PHE A 211      10.883  -3.793 -17.266  1.00 92.44           N  
ATOM   1611  CA  PHE A 211      11.219  -4.910 -16.391  1.00 92.44           C  
ATOM   1612  C   PHE A 211      11.016  -6.238 -17.109  1.00 92.44           C  
ATOM   1613  CB  PHE A 211      10.375  -4.871 -15.109  1.00 92.44           C  
ATOM   1614  O   PHE A 211      10.320  -6.305 -18.125  1.00 92.44           O  
ATOM   1615  CG  PHE A 211       8.906  -5.109 -15.344  1.00 92.44           C  
ATOM   1616  CD1 PHE A 211       8.047  -4.047 -15.578  1.00 92.44           C  
ATOM   1617  CD2 PHE A 211       8.391  -6.398 -15.336  1.00 92.44           C  
ATOM   1618  CE1 PHE A 211       6.688  -4.266 -15.797  1.00 92.44           C  
ATOM   1619  CE2 PHE A 211       7.035  -6.625 -15.547  1.00 92.44           C  
ATOM   1620  CZ  PHE A 211       6.184  -5.555 -15.773  1.00 92.44           C  
ATOM   1621  N   THR A 212      11.781  -7.223 -16.594  1.00 91.19           N  
ATOM   1622  CA  THR A 212      11.727  -8.539 -17.219  1.00 91.19           C  
ATOM   1623  C   THR A 212      11.117  -9.562 -16.266  1.00 91.19           C  
ATOM   1624  CB  THR A 212      13.125  -9.008 -17.656  1.00 91.19           C  
ATOM   1625  O   THR A 212      11.383  -9.539 -15.055  1.00 91.19           O  
ATOM   1626  CG2 THR A 212      13.055 -10.352 -18.375  1.00 91.19           C  
ATOM   1627  OG1 THR A 212      13.695  -8.039 -18.531  1.00 91.19           O  
ATOM   1628  N   LEU A 213      10.203 -10.383 -16.844  1.00 90.50           N  
ATOM   1629  CA  LEU A 213       9.641 -11.516 -16.125  1.00 90.50           C  
ATOM   1630  C   LEU A 213       9.953 -12.828 -16.844  1.00 90.50           C  
ATOM   1631  CB  LEU A 213       8.125 -11.352 -15.977  1.00 90.50           C  
ATOM   1632  O   LEU A 213      10.055 -12.867 -18.062  1.00 90.50           O  
ATOM   1633  CG  LEU A 213       7.648 -10.211 -15.078  1.00 90.50           C  
ATOM   1634  CD1 LEU A 213       6.129 -10.078 -15.156  1.00 90.50           C  
ATOM   1635  CD2 LEU A 213       8.102 -10.438 -13.641  1.00 90.50           C  
ATOM   1636  N   THR A 214      10.227 -13.812 -16.031  1.00 89.00           N  
ATOM   1637  CA  THR A 214      10.414 -15.148 -16.594  1.00 89.00           C  
ATOM   1638  C   THR A 214       9.094 -15.922 -16.594  1.00 89.00           C  
ATOM   1639  CB  THR A 214      11.477 -15.938 -15.820  1.00 89.00           C  
ATOM   1640  O   THR A 214       8.516 -16.156 -15.531  1.00 89.00           O  
ATOM   1641  CG2 THR A 214      11.711 -17.312 -16.438  1.00 89.00           C  
ATOM   1642  OG1 THR A 214      12.711 -15.203 -15.828  1.00 89.00           O  
ATOM   1643  N   ILE A 215       8.570 -16.203 -17.844  1.00 86.62           N  
ATOM   1644  CA  ILE A 215       7.324 -16.938 -18.000  1.00 86.62           C  
ATOM   1645  C   ILE A 215       7.594 -18.250 -18.734  1.00 86.62           C  
ATOM   1646  CB  ILE A 215       6.270 -16.109 -18.766  1.00 86.62           C  
ATOM   1647  O   ILE A 215       8.062 -18.250 -19.875  1.00 86.62           O  
ATOM   1648  CG1 ILE A 215       6.086 -14.742 -18.109  1.00 86.62           C  
ATOM   1649  CG2 ILE A 215       4.941 -16.859 -18.844  1.00 86.62           C  
ATOM   1650  CD1 ILE A 215       5.297 -13.750 -18.953  1.00 86.62           C  
ATOM   1651  N   ALA A 216       7.352 -19.344 -18.016  1.00 84.94           N  
ATOM   1652  CA  ALA A 216       7.594 -20.672 -18.562  1.00 84.94           C  
ATOM   1653  C   ALA A 216       9.039 -20.828 -19.031  1.00 84.94           C  
ATOM   1654  CB  ALA A 216       6.633 -20.953 -19.719  1.00 84.94           C  
ATOM   1655  O   ALA A 216       9.297 -21.375 -20.094  1.00 84.94           O  
ATOM   1656  N   GLY A 217       9.977 -20.219 -18.375  1.00 84.44           N  
ATOM   1657  CA  GLY A 217      11.391 -20.406 -18.656  1.00 84.44           C  
ATOM   1658  C   GLY A 217      11.938 -19.406 -19.672  1.00 84.44           C  
ATOM   1659  O   GLY A 217      13.133 -19.406 -19.969  1.00 84.44           O  
ATOM   1660  N   GLN A 218      11.039 -18.516 -20.172  1.00 86.38           N  
ATOM   1661  CA  GLN A 218      11.430 -17.484 -21.125  1.00 86.38           C  
ATOM   1662  C   GLN A 218      11.367 -16.094 -20.500  1.00 86.38           C  
ATOM   1663  CB  GLN A 218      10.547 -17.547 -22.359  1.00 86.38           C  
ATOM   1664  O   GLN A 218      10.406 -15.773 -19.797  1.00 86.38           O  
ATOM   1665  CG  GLN A 218      10.633 -18.859 -23.125  1.00 86.38           C  
ATOM   1666  CD  GLN A 218      11.945 -19.031 -23.859  1.00 86.38           C  
ATOM   1667  NE2 GLN A 218      12.375 -20.281 -24.031  1.00 86.38           N  
ATOM   1668  OE1 GLN A 218      12.570 -18.047 -24.281  1.00 86.38           O  
ATOM   1669  N   LYS A 219      12.406 -15.320 -20.828  1.00 89.50           N  
ATOM   1670  CA  LYS A 219      12.430 -13.945 -20.344  1.00 89.50           C  
ATOM   1671  C   LYS A 219      11.617 -13.031 -21.250  1.00 89.50           C  
ATOM   1672  CB  LYS A 219      13.867 -13.438 -20.234  1.00 89.50           C  
ATOM   1673  O   LYS A 219      11.859 -12.977 -22.469  1.00 89.50           O  
ATOM   1674  CG  LYS A 219      14.672 -14.086 -19.125  1.00 89.50           C  
ATOM   1675  CD  LYS A 219      16.031 -13.430 -18.969  1.00 89.50           C  
ATOM   1676  CE  LYS A 219      16.828 -14.070 -17.828  1.00 89.50           C  
ATOM   1677  NZ  LYS A 219      18.172 -13.422 -17.672  1.00 89.50           N  
ATOM   1678  N   VAL A 220      10.648 -12.469 -20.688  1.00 89.81           N  
ATOM   1679  CA  VAL A 220       9.797 -11.547 -21.422  1.00 89.81           C  
ATOM   1680  C   VAL A 220      10.016 -10.125 -20.922  1.00 89.81           C  
ATOM   1681  CB  VAL A 220       8.305 -11.930 -21.312  1.00 89.81           C  
ATOM   1682  O   VAL A 220       9.930  -9.859 -19.719  1.00 89.81           O  
ATOM   1683  CG1 VAL A 220       7.434 -10.961 -22.109  1.00 89.81           C  
ATOM   1684  CG2 VAL A 220       8.078 -13.367 -21.781  1.00 89.81           C  
ATOM   1685  N   LEU A 221      10.266  -9.227 -21.828  1.00 91.56           N  
ATOM   1686  CA  LEU A 221      10.500  -7.820 -21.516  1.00 91.56           C  
ATOM   1687  C   LEU A 221       9.211  -7.020 -21.594  1.00 91.56           C  
ATOM   1688  CB  LEU A 221      11.547  -7.223 -22.469  1.00 91.56           C  
ATOM   1689  O   LEU A 221       8.516  -7.055 -22.609  1.00 91.56           O  
ATOM   1690  CG  LEU A 221      11.984  -5.789 -22.172  1.00 91.56           C  
ATOM   1691  CD1 LEU A 221      12.797  -5.734 -20.891  1.00 91.56           C  
ATOM   1692  CD2 LEU A 221      12.789  -5.230 -23.344  1.00 91.56           C  
ATOM   1693  N   TYR A 222       8.922  -6.230 -20.562  1.00 91.88           N  
ATOM   1694  CA  TYR A 222       7.730  -5.391 -20.500  1.00 91.88           C  
ATOM   1695  C   TYR A 222       8.109  -3.912 -20.516  1.00 91.88           C  
ATOM   1696  CB  TYR A 222       6.914  -5.711 -19.250  1.00 91.88           C  
ATOM   1697  O   TYR A 222       9.094  -3.514 -19.891  1.00 91.88           O  
ATOM   1698  CG  TYR A 222       6.141  -7.004 -19.344  1.00 91.88           C  
ATOM   1699  CD1 TYR A 222       4.805  -7.016 -19.750  1.00 91.88           C  
ATOM   1700  CD2 TYR A 222       6.746  -8.219 -19.047  1.00 91.88           C  
ATOM   1701  CE1 TYR A 222       4.090  -8.203 -19.828  1.00 91.88           C  
ATOM   1702  CE2 TYR A 222       6.043  -9.414 -19.125  1.00 91.88           C  
ATOM   1703  OH  TYR A 222       4.012 -10.578 -19.609  1.00 91.88           O  
ATOM   1704  CZ  TYR A 222       4.715  -9.398 -19.516  1.00 91.88           C  
ATOM   1705  N   TYR A 223       7.340  -3.156 -21.203  1.00 91.31           N  
ATOM   1706  CA  TYR A 223       7.488  -1.705 -21.250  1.00 91.31           C  
ATOM   1707  C   TYR A 223       6.379  -1.017 -20.469  1.00 91.31           C  
ATOM   1708  CB  TYR A 223       7.480  -1.214 -22.703  1.00 91.31           C  
ATOM   1709  O   TYR A 223       5.195  -1.257 -20.719  1.00 91.31           O  
ATOM   1710  CG  TYR A 223       8.562  -1.829 -23.562  1.00 91.31           C  
ATOM   1711  CD1 TYR A 223       9.781  -1.181 -23.750  1.00 91.31           C  
ATOM   1712  CD2 TYR A 223       8.367  -3.057 -24.188  1.00 91.31           C  
ATOM   1713  CE1 TYR A 223      10.781  -1.742 -24.531  1.00 91.31           C  
ATOM   1714  CE2 TYR A 223       9.359  -3.629 -24.969  1.00 91.31           C  
ATOM   1715  OH  TYR A 223      11.547  -3.525 -25.922  1.00 91.31           O  
ATOM   1716  CZ  TYR A 223      10.562  -2.965 -25.141  1.00 91.31           C  
ATOM   1717  N   VAL A 224       6.797  -0.185 -19.578  1.00 92.94           N  
ATOM   1718  CA  VAL A 224       5.836   0.469 -18.688  1.00 92.94           C  
ATOM   1719  C   VAL A 224       5.836   1.974 -18.953  1.00 92.94           C  
ATOM   1720  CB  VAL A 224       6.141   0.186 -17.203  1.00 92.94           C  
ATOM   1721  O   VAL A 224       6.895   2.600 -19.016  1.00 92.94           O  
ATOM   1722  CG1 VAL A 224       5.066   0.792 -16.312  1.00 92.94           C  
ATOM   1723  CG2 VAL A 224       6.262  -1.317 -16.969  1.00 92.94           C  
ATOM   1724  N   PHE A 225       4.625   2.512 -19.031  1.00 93.12           N  
ATOM   1725  CA  PHE A 225       4.449   3.949 -19.219  1.00 93.12           C  
ATOM   1726  C   PHE A 225       3.543   4.527 -18.141  1.00 93.12           C  
ATOM   1727  CB  PHE A 225       3.871   4.246 -20.609  1.00 93.12           C  
ATOM   1728  O   PHE A 225       2.418   4.062 -17.953  1.00 93.12           O  
ATOM   1729  CG  PHE A 225       4.734   3.764 -21.734  1.00 93.12           C  
ATOM   1730  CD1 PHE A 225       5.656   4.613 -22.344  1.00 93.12           C  
ATOM   1731  CD2 PHE A 225       4.625   2.461 -22.203  1.00 93.12           C  
ATOM   1732  CE1 PHE A 225       6.457   4.168 -23.391  1.00 93.12           C  
ATOM   1733  CE2 PHE A 225       5.422   2.010 -23.250  1.00 93.12           C  
ATOM   1734  CZ  PHE A 225       6.336   2.867 -23.844  1.00 93.12           C  
ATOM   1735  N   ILE A 226       4.055   5.594 -17.500  1.00 93.94           N  
ATOM   1736  CA  ILE A 226       3.314   6.230 -16.422  1.00 93.94           C  
ATOM   1737  C   ILE A 226       3.014   7.684 -16.781  1.00 93.94           C  
ATOM   1738  CB  ILE A 226       4.094   6.164 -15.086  1.00 93.94           C  
ATOM   1739  O   ILE A 226       3.930   8.469 -17.031  1.00 93.94           O  
ATOM   1740  CG1 ILE A 226       4.477   4.715 -14.758  1.00 93.94           C  
ATOM   1741  CG2 ILE A 226       3.275   6.781 -13.945  1.00 93.94           C  
ATOM   1742  CD1 ILE A 226       3.283   3.795 -14.539  1.00 93.94           C  
ATOM   1743  N   ASN A 227       1.800   7.977 -16.703  1.00 91.75           N  
ATOM   1744  CA  ASN A 227       1.392   9.297 -17.172  1.00 91.75           C  
ATOM   1745  C   ASN A 227       1.260  10.281 -16.016  1.00 91.75           C  
ATOM   1746  CB  ASN A 227       0.075   9.211 -17.953  1.00 91.75           C  
ATOM   1747  O   ASN A 227       1.357  11.500 -16.219  1.00 91.75           O  
ATOM   1748  CG  ASN A 227      -0.400  10.562 -18.438  1.00 91.75           C  
ATOM   1749  ND2 ASN A 227      -1.252  10.555 -19.469  1.00 91.75           N  
ATOM   1750  OD1 ASN A 227      -0.005  11.602 -17.922  1.00 91.75           O  
ATOM   1751  N   GLN A 228       1.054   9.812 -14.852  1.00 91.81           N  
ATOM   1752  CA  GLN A 228       0.939  10.633 -13.648  1.00 91.81           C  
ATOM   1753  C   GLN A 228       1.528   9.906 -12.438  1.00 91.81           C  
ATOM   1754  CB  GLN A 228      -0.522  10.992 -13.383  1.00 91.81           C  
ATOM   1755  O   GLN A 228       1.597   8.680 -12.414  1.00 91.81           O  
ATOM   1756  CG  GLN A 228      -1.421   9.789 -13.133  1.00 91.81           C  
ATOM   1757  CD  GLN A 228      -2.881  10.172 -12.969  1.00 91.81           C  
ATOM   1758  NE2 GLN A 228      -3.609   9.398 -12.172  1.00 91.81           N  
ATOM   1759  OE1 GLN A 228      -3.350  11.148 -13.555  1.00 91.81           O  
ATOM   1760  N   THR A 229       2.006  10.766 -11.445  1.00 95.56           N  
ATOM   1761  CA  THR A 229       2.559  10.219 -10.211  1.00 95.56           C  
ATOM   1762  C   THR A 229       1.444   9.750  -9.281  1.00 95.56           C  
ATOM   1763  CB  THR A 229       3.434  11.258  -9.484  1.00 95.56           C  
ATOM   1764  O   THR A 229       0.525  10.508  -8.969  1.00 95.56           O  
ATOM   1765  CG2 THR A 229       3.980  10.695  -8.172  1.00 95.56           C  
ATOM   1766  OG1 THR A 229       4.531  11.625 -10.328  1.00 95.56           O  
ATOM   1767  N   PHE A 230       1.472   8.484  -8.859  1.00 96.31           N  
ATOM   1768  CA  PHE A 230       0.493   7.941  -7.922  1.00 96.31           C  
ATOM   1769  C   PHE A 230       1.066   6.746  -7.172  1.00 96.31           C  
ATOM   1770  CB  PHE A 230      -0.787   7.535  -8.664  1.00 96.31           C  
ATOM   1771  O   PHE A 230       2.125   6.230  -7.535  1.00 96.31           O  
ATOM   1772  CG  PHE A 230      -0.601   6.375  -9.602  1.00 96.31           C  
ATOM   1773  CD1 PHE A 230      -0.175   6.586 -10.906  1.00 96.31           C  
ATOM   1774  CD2 PHE A 230      -0.853   5.078  -9.180  1.00 96.31           C  
ATOM   1775  CE1 PHE A 230      -0.003   5.516 -11.781  1.00 96.31           C  
ATOM   1776  CE2 PHE A 230      -0.683   4.004 -10.047  1.00 96.31           C  
ATOM   1777  CZ  PHE A 230      -0.259   4.223 -11.352  1.00 96.31           C  
ATOM   1778  N   ALA A 231       0.368   6.387  -6.094  1.00 97.44           N  
ATOM   1779  CA  ALA A 231       0.719   5.199  -5.324  1.00 97.44           C  
ATOM   1780  C   ALA A 231      -0.430   4.195  -5.309  1.00 97.44           C  
ATOM   1781  CB  ALA A 231       1.104   5.582  -3.896  1.00 97.44           C  
ATOM   1782  O   ALA A 231      -1.597   4.574  -5.438  1.00 97.44           O  
ATOM   1783  N   PHE A 232      -0.083   2.930  -5.270  1.00 95.88           N  
ATOM   1784  CA  PHE A 232      -1.109   1.905  -5.125  1.00 95.88           C  
ATOM   1785  C   PHE A 232      -0.646   0.806  -4.176  1.00 95.88           C  
ATOM   1786  CB  PHE A 232      -1.471   1.306  -6.488  1.00 95.88           C  
ATOM   1787  O   PHE A 232       0.550   0.678  -3.902  1.00 95.88           O  
ATOM   1788  CG  PHE A 232      -0.446   0.339  -7.016  1.00 95.88           C  
ATOM   1789  CD1 PHE A 232       0.721   0.800  -7.613  1.00 95.88           C  
ATOM   1790  CD2 PHE A 232      -0.649  -1.031  -6.914  1.00 95.88           C  
ATOM   1791  CE1 PHE A 232       1.672  -0.092  -8.102  1.00 95.88           C  
ATOM   1792  CE2 PHE A 232       0.297  -1.929  -7.402  1.00 95.88           C  
ATOM   1793  CZ  PHE A 232       1.456  -1.457  -7.996  1.00 95.88           C  
ATOM   1794  N   SER A 233      -1.592   0.084  -3.664  1.00 94.56           N  
ATOM   1795  CA  SER A 233      -1.285  -0.976  -2.707  1.00 94.56           C  
ATOM   1796  C   SER A 233      -1.761  -2.332  -3.217  1.00 94.56           C  
ATOM   1797  CB  SER A 233      -1.927  -0.677  -1.352  1.00 94.56           C  
ATOM   1798  O   SER A 233      -2.654  -2.406  -4.062  1.00 94.56           O  
ATOM   1799  OG  SER A 233      -3.338  -0.627  -1.463  1.00 94.56           O  
ATOM   1800  N   TYR A 234      -1.111  -3.371  -2.723  1.00 92.88           N  
ATOM   1801  CA  TYR A 234      -1.479  -4.738  -3.078  1.00 92.88           C  
ATOM   1802  C   TYR A 234      -1.060  -5.715  -1.987  1.00 92.88           C  
ATOM   1803  CB  TYR A 234      -0.839  -5.137  -4.410  1.00 92.88           C  
ATOM   1804  O   TYR A 234      -0.169  -5.418  -1.188  1.00 92.88           O  
ATOM   1805  CG  TYR A 234       0.668  -5.070  -4.406  1.00 92.88           C  
ATOM   1806  CD1 TYR A 234       1.334  -3.887  -4.719  1.00 92.88           C  
ATOM   1807  CD2 TYR A 234       1.431  -6.188  -4.086  1.00 92.88           C  
ATOM   1808  CE1 TYR A 234       2.723  -3.820  -4.719  1.00 92.88           C  
ATOM   1809  CE2 TYR A 234       2.820  -6.133  -4.082  1.00 92.88           C  
ATOM   1810  OH  TYR A 234       4.832  -4.887  -4.395  1.00 92.88           O  
ATOM   1811  CZ  TYR A 234       3.457  -4.945  -4.398  1.00 92.88           C  
ATOM   1812  N   PRO A 235      -1.744  -6.879  -1.979  1.00 91.81           N  
ATOM   1813  CA  PRO A 235      -1.396  -7.855  -0.946  1.00 91.81           C  
ATOM   1814  C   PRO A 235      -0.096  -8.594  -1.249  1.00 91.81           C  
ATOM   1815  CB  PRO A 235      -2.588  -8.820  -0.957  1.00 91.81           C  
ATOM   1816  O   PRO A 235       0.080  -9.117  -2.354  1.00 91.81           O  
ATOM   1817  CG  PRO A 235      -3.143  -8.727  -2.342  1.00 91.81           C  
ATOM   1818  CD  PRO A 235      -2.900  -7.336  -2.859  1.00 91.81           C  
ATOM   1819  N   VAL A 236       0.798  -8.680  -0.239  1.00 90.44           N  
ATOM   1820  CA  VAL A 236       2.070  -9.375  -0.396  1.00 90.44           C  
ATOM   1821  C   VAL A 236       2.021 -10.711   0.342  1.00 90.44           C  
ATOM   1822  CB  VAL A 236       3.252  -8.523   0.119  1.00 90.44           C  
ATOM   1823  O   VAL A 236       2.533 -11.719  -0.152  1.00 90.44           O  
ATOM   1824  CG1 VAL A 236       4.562  -9.305   0.019  1.00 90.44           C  
ATOM   1825  CG2 VAL A 236       3.346  -7.215  -0.660  1.00 90.44           C  
ATOM   1826  N   ALA A 237       1.403 -10.727   1.559  1.00 84.69           N  
ATOM   1827  CA  ALA A 237       1.264 -11.953   2.344  1.00 84.69           C  
ATOM   1828  C   ALA A 237       0.201 -11.789   3.428  1.00 84.69           C  
ATOM   1829  CB  ALA A 237       2.602 -12.336   2.971  1.00 84.69           C  
ATOM   1830  O   ALA A 237      -0.017 -10.688   3.932  1.00 84.69           O  
ATOM   1831  N   GLY A 238      -0.516 -13.070   3.797  1.00 71.00           N  
ATOM   1832  CA  GLY A 238      -1.300 -13.133   5.020  1.00 71.00           C  
ATOM   1833  C   GLY A 238      -2.598 -12.352   4.938  1.00 71.00           C  
ATOM   1834  O   GLY A 238      -3.209 -12.039   5.961  1.00 71.00           O  
ATOM   1835  N   ASP A 239      -3.121 -12.031   3.746  1.00 67.62           N  
ATOM   1836  CA  ASP A 239      -4.367 -11.273   3.635  1.00 67.62           C  
ATOM   1837  C   ASP A 239      -5.547 -12.203   3.365  1.00 67.62           C  
ATOM   1838  CB  ASP A 239      -4.258 -10.227   2.527  1.00 67.62           C  
ATOM   1839  O   ASP A 239      -5.707 -12.711   2.252  1.00 67.62           O  
ATOM   1840  CG  ASP A 239      -5.395  -9.219   2.557  1.00 67.62           C  
ATOM   1841  OD1 ASP A 239      -6.352  -9.398   3.338  1.00 67.62           O  
ATOM   1842  OD2 ASP A 239      -5.328  -8.234   1.790  1.00 67.62           O  
ATOM   1843  N   PRO A 240      -6.406 -12.445   4.320  1.00 57.41           N  
ATOM   1844  CA  PRO A 240      -7.469 -13.445   4.191  1.00 57.41           C  
ATOM   1845  C   PRO A 240      -8.781 -12.859   3.678  1.00 57.41           C  
ATOM   1846  CB  PRO A 240      -7.629 -13.984   5.617  1.00 57.41           C  
ATOM   1847  O   PRO A 240      -9.711 -13.594   3.352  1.00 57.41           O  
ATOM   1848  CG  PRO A 240      -7.219 -12.844   6.496  1.00 57.41           C  
ATOM   1849  CD  PRO A 240      -6.203 -12.016   5.766  1.00 57.41           C  
ATOM   1850  N   LEU A 241      -8.789 -11.453   3.469  1.00 59.91           N  
ATOM   1851  CA  LEU A 241     -10.102 -10.867   3.207  1.00 59.91           C  
ATOM   1852  C   LEU A 241     -10.234 -10.477   1.739  1.00 59.91           C  
ATOM   1853  CB  LEU A 241     -10.320  -9.641   4.098  1.00 59.91           C  
ATOM   1854  O   LEU A 241      -9.648  -9.484   1.301  1.00 59.91           O  
ATOM   1855  CG  LEU A 241     -10.359  -9.898   5.605  1.00 59.91           C  
ATOM   1856  CD1 LEU A 241     -10.242  -8.586   6.371  1.00 59.91           C  
ATOM   1857  CD2 LEU A 241     -11.633 -10.633   5.996  1.00 59.91           C  
ATOM   1858  N   VAL A 242     -10.531 -11.516   0.945  1.00 58.97           N  
ATOM   1859  CA  VAL A 242     -10.672 -11.297  -0.490  1.00 58.97           C  
ATOM   1860  C   VAL A 242     -11.680 -10.172  -0.743  1.00 58.97           C  
ATOM   1861  CB  VAL A 242     -11.109 -12.586  -1.222  1.00 58.97           C  
ATOM   1862  O   VAL A 242     -12.781 -10.180  -0.176  1.00 58.97           O  
ATOM   1863  CG1 VAL A 242     -11.242 -12.336  -2.725  1.00 58.97           C  
ATOM   1864  CG2 VAL A 242     -10.125 -13.711  -0.948  1.00 58.97           C  
ATOM   1865  N   GLY A 243     -11.172  -9.008  -1.319  1.00 68.31           N  
ATOM   1866  CA  GLY A 243     -12.055  -7.961  -1.805  1.00 68.31           C  
ATOM   1867  C   GLY A 243     -12.297  -6.863  -0.788  1.00 68.31           C  
ATOM   1868  O   GLY A 243     -13.219  -6.059  -0.939  1.00 68.31           O  
ATOM   1869  N   SER A 244     -11.547  -6.922   0.337  1.00 83.00           N  
ATOM   1870  CA  SER A 244     -11.648  -5.875   1.353  1.00 83.00           C  
ATOM   1871  C   SER A 244     -10.352  -5.078   1.447  1.00 83.00           C  
ATOM   1872  CB  SER A 244     -11.984  -6.480   2.715  1.00 83.00           C  
ATOM   1873  O   SER A 244      -9.266  -5.605   1.173  1.00 83.00           O  
ATOM   1874  OG  SER A 244     -11.836  -5.520   3.744  1.00 83.00           O  
ATOM   1875  N   ALA A 245     -10.477  -3.793   1.676  1.00 86.00           N  
ATOM   1876  CA  ALA A 245      -9.312  -2.928   1.845  1.00 86.00           C  
ATOM   1877  C   ALA A 245      -8.836  -2.936   3.293  1.00 86.00           C  
ATOM   1878  CB  ALA A 245      -9.641  -1.503   1.404  1.00 86.00           C  
ATOM   1879  O   ALA A 245      -8.094  -2.041   3.713  1.00 86.00           O  
ATOM   1880  N   ILE A 246      -9.203  -4.027   3.965  1.00 88.50           N  
ATOM   1881  CA  ILE A 246      -8.836  -4.156   5.371  1.00 88.50           C  
ATOM   1882  C   ILE A 246      -7.645  -5.102   5.504  1.00 88.50           C  
ATOM   1883  CB  ILE A 246     -10.023  -4.660   6.223  1.00 88.50           C  
ATOM   1884  O   ILE A 246      -7.703  -6.250   5.055  1.00 88.50           O  
ATOM   1885  CG1 ILE A 246     -11.188  -3.664   6.160  1.00 88.50           C  
ATOM   1886  CG2 ILE A 246      -9.578  -4.895   7.672  1.00 88.50           C  
ATOM   1887  CD1 ILE A 246     -12.461  -4.164   6.824  1.00 88.50           C  
ATOM   1888  N   ALA A 247      -6.586  -4.535   6.078  1.00 88.81           N  
ATOM   1889  CA  ALA A 247      -5.406  -5.355   6.336  1.00 88.81           C  
ATOM   1890  C   ALA A 247      -5.434  -5.930   7.746  1.00 88.81           C  
ATOM   1891  CB  ALA A 247      -4.133  -4.535   6.121  1.00 88.81           C  
ATOM   1892  O   ALA A 247      -5.297  -5.195   8.727  1.00 88.81           O  
ATOM   1893  N   PRO A 248      -5.629  -7.309   7.836  1.00 86.81           N  
ATOM   1894  CA  PRO A 248      -5.668  -7.934   9.164  1.00 86.81           C  
ATOM   1895  C   PRO A 248      -4.285  -8.062   9.797  1.00 86.81           C  
ATOM   1896  CB  PRO A 248      -6.273  -9.312   8.883  1.00 86.81           C  
ATOM   1897  O   PRO A 248      -3.271  -7.906   9.109  1.00 86.81           O  
ATOM   1898  CG  PRO A 248      -5.945  -9.586   7.449  1.00 86.81           C  
ATOM   1899  CD  PRO A 248      -5.812  -8.281   6.727  1.00 86.81           C  
ATOM   1900  N   ALA A 249      -4.316  -8.344  11.125  1.00 85.56           N  
ATOM   1901  CA  ALA A 249      -3.070  -8.594  11.844  1.00 85.56           C  
ATOM   1902  C   ALA A 249      -2.297  -9.750  11.211  1.00 85.56           C  
ATOM   1903  CB  ALA A 249      -3.350  -8.883  13.312  1.00 85.56           C  
ATOM   1904  O   ALA A 249      -2.887 -10.766  10.828  1.00 85.56           O  
ATOM   1905  N   GLY A 250      -1.012  -9.523  10.969  1.00 85.12           N  
ATOM   1906  CA  GLY A 250      -0.185 -10.586  10.414  1.00 85.12           C  
ATOM   1907  C   GLY A 250      -0.067 -10.523   8.906  1.00 85.12           C  
ATOM   1908  O   GLY A 250       0.709 -11.273   8.312  1.00 85.12           O  
ATOM   1909  N   SER A 251      -0.827  -9.594   8.320  1.00 89.25           N  
ATOM   1910  CA  SER A 251      -0.750  -9.430   6.875  1.00 89.25           C  
ATOM   1911  C   SER A 251       0.318  -8.414   6.484  1.00 89.25           C  
ATOM   1912  CB  SER A 251      -2.105  -9.000   6.309  1.00 89.25           C  
ATOM   1913  O   SER A 251       0.740  -7.605   7.312  1.00 89.25           O  
ATOM   1914  OG  SER A 251      -2.461  -7.715   6.781  1.00 89.25           O  
ATOM   1915  N   THR A 252       0.808  -8.602   5.297  1.00 91.69           N  
ATOM   1916  CA  THR A 252       1.752  -7.652   4.723  1.00 91.69           C  
ATOM   1917  C   THR A 252       1.185  -7.027   3.449  1.00 91.69           C  
ATOM   1918  CB  THR A 252       3.102  -8.320   4.410  1.00 91.69           C  
ATOM   1919  O   THR A 252       0.672  -7.738   2.582  1.00 91.69           O  
ATOM   1920  CG2 THR A 252       4.105  -7.312   3.861  1.00 91.69           C  
ATOM   1921  OG1 THR A 252       3.631  -8.898   5.613  1.00 91.69           O  
ATOM   1922  N   VAL A 253       1.243  -5.652   3.473  1.00 93.50           N  
ATOM   1923  CA  VAL A 253       0.744  -4.922   2.312  1.00 93.50           C  
ATOM   1924  C   VAL A 253       1.891  -4.168   1.646  1.00 93.50           C  
ATOM   1925  CB  VAL A 253      -0.384  -3.941   2.703  1.00 93.50           C  
ATOM   1926  O   VAL A 253       2.688  -3.510   2.320  1.00 93.50           O  
ATOM   1927  CG1 VAL A 253      -0.872  -3.166   1.481  1.00 93.50           C  
ATOM   1928  CG2 VAL A 253      -1.540  -4.691   3.361  1.00 93.50           C  
ATOM   1929  N   GLY A 254       1.918  -4.301   0.278  1.00 94.38           N  
ATOM   1930  CA  GLY A 254       2.924  -3.568  -0.478  1.00 94.38           C  
ATOM   1931  C   GLY A 254       2.428  -2.230  -0.993  1.00 94.38           C  
ATOM   1932  O   GLY A 254       1.280  -2.113  -1.431  1.00 94.38           O  
ATOM   1933  N   PHE A 255       3.256  -1.205  -0.842  1.00 95.44           N  
ATOM   1934  CA  PHE A 255       3.008   0.099  -1.445  1.00 95.44           C  
ATOM   1935  C   PHE A 255       4.051   0.408  -2.514  1.00 95.44           C  
ATOM   1936  CB  PHE A 255       3.008   1.197  -0.377  1.00 95.44           C  
ATOM   1937  O   PHE A 255       5.242   0.175  -2.309  1.00 95.44           O  
ATOM   1938  CG  PHE A 255       1.729   1.279   0.410  1.00 95.44           C  
ATOM   1939  CD1 PHE A 255       0.719   2.156   0.032  1.00 95.44           C  
ATOM   1940  CD2 PHE A 255       1.534   0.479   1.528  1.00 95.44           C  
ATOM   1941  CE1 PHE A 255      -0.467   2.234   0.758  1.00 95.44           C  
ATOM   1942  CE2 PHE A 255       0.352   0.551   2.260  1.00 95.44           C  
ATOM   1943  CZ  PHE A 255      -0.647   1.431   1.873  1.00 95.44           C  
ATOM   1944  N   MET A 256       3.520   0.818  -3.588  1.00 96.38           N  
ATOM   1945  CA  MET A 256       4.418   1.248  -4.656  1.00 96.38           C  
ATOM   1946  C   MET A 256       4.066   2.652  -5.133  1.00 96.38           C  
ATOM   1947  CB  MET A 256       4.367   0.269  -5.828  1.00 96.38           C  
ATOM   1948  O   MET A 256       2.902   2.939  -5.426  1.00 96.38           O  
ATOM   1949  CG  MET A 256       5.438   0.516  -6.879  1.00 96.38           C  
ATOM   1950  SD  MET A 256       5.562  -0.858  -8.094  1.00 96.38           S  
ATOM   1951  CE  MET A 256       6.953  -0.271  -9.094  1.00 96.38           C  
ATOM   1952  N   ILE A 257       5.094   3.533  -5.145  1.00 97.00           N  
ATOM   1953  CA  ILE A 257       4.949   4.871  -5.703  1.00 97.00           C  
ATOM   1954  C   ILE A 257       5.527   4.906  -7.117  1.00 97.00           C  
ATOM   1955  CB  ILE A 257       5.645   5.930  -4.816  1.00 97.00           C  
ATOM   1956  O   ILE A 257       6.699   4.586  -7.324  1.00 97.00           O  
ATOM   1957  CG1 ILE A 257       5.129   5.840  -3.375  1.00 97.00           C  
ATOM   1958  CG2 ILE A 257       5.434   7.336  -5.387  1.00 97.00           C  
ATOM   1959  CD1 ILE A 257       5.867   6.738  -2.395  1.00 97.00           C  
ATOM   1960  N   LEU A 258       4.672   5.266  -8.047  1.00 97.31           N  
ATOM   1961  CA  LEU A 258       5.102   5.398  -9.438  1.00 97.31           C  
ATOM   1962  C   LEU A 258       5.230   6.863  -9.836  1.00 97.31           C  
ATOM   1963  CB  LEU A 258       4.121   4.688 -10.375  1.00 97.31           C  
ATOM   1964  O   LEU A 258       4.316   7.660  -9.586  1.00 97.31           O  
ATOM   1965  CG  LEU A 258       3.992   3.174 -10.203  1.00 97.31           C  
ATOM   1966  CD1 LEU A 258       2.686   2.678 -10.812  1.00 97.31           C  
ATOM   1967  CD2 LEU A 258       5.184   2.459 -10.828  1.00 97.31           C  
ATOM   1968  N   PHE A 259       6.402   7.160 -10.445  1.00 96.69           N  
ATOM   1969  CA  PHE A 259       6.668   8.562 -10.766  1.00 96.69           C  
ATOM   1970  C   PHE A 259       6.270   8.867 -12.203  1.00 96.69           C  
ATOM   1971  CB  PHE A 259       8.148   8.891 -10.547  1.00 96.69           C  
ATOM   1972  O   PHE A 259       6.680   8.172 -13.133  1.00 96.69           O  
ATOM   1973  CG  PHE A 259       8.578   8.797  -9.109  1.00 96.69           C  
ATOM   1974  CD1 PHE A 259       8.031   9.641  -8.148  1.00 96.69           C  
ATOM   1975  CD2 PHE A 259       9.539   7.871  -8.719  1.00 96.69           C  
ATOM   1976  CE1 PHE A 259       8.438   9.555  -6.816  1.00 96.69           C  
ATOM   1977  CE2 PHE A 259       9.945   7.781  -7.391  1.00 96.69           C  
ATOM   1978  CZ  PHE A 259       9.391   8.625  -6.441  1.00 96.69           C  
ATOM   1979  N   GLY A 260       5.402   9.875 -12.367  1.00 94.62           N  
ATOM   1980  CA  GLY A 260       5.027  10.367 -13.688  1.00 94.62           C  
ATOM   1981  C   GLY A 260       6.043  11.320 -14.281  1.00 94.62           C  
ATOM   1982  O   GLY A 260       7.129  11.500 -13.727  1.00 94.62           O  
ATOM   1983  N   PRO A 261       5.781  11.883 -15.430  1.00 92.00           N  
ATOM   1984  CA  PRO A 261       6.754  12.703 -16.156  1.00 92.00           C  
ATOM   1985  C   PRO A 261       7.184  13.938 -15.375  1.00 92.00           C  
ATOM   1986  CB  PRO A 261       5.996  13.094 -17.438  1.00 92.00           C  
ATOM   1987  O   PRO A 261       8.328  14.383 -15.492  1.00 92.00           O  
ATOM   1988  CG  PRO A 261       4.559  12.867 -17.109  1.00 92.00           C  
ATOM   1989  CD  PRO A 261       4.469  11.789 -16.062  1.00 92.00           C  
ATOM   1990  N   ASN A 262       6.340  14.477 -14.555  1.00 89.12           N  
ATOM   1991  CA  ASN A 262       6.668  15.695 -13.812  1.00 89.12           C  
ATOM   1992  C   ASN A 262       7.719  15.430 -12.742  1.00 89.12           C  
ATOM   1993  CB  ASN A 262       5.406  16.297 -13.188  1.00 89.12           C  
ATOM   1994  O   ASN A 262       8.680  16.188 -12.609  1.00 89.12           O  
ATOM   1995  CG  ASN A 262       4.457  16.875 -14.227  1.00 89.12           C  
ATOM   1996  ND2 ASN A 262       3.176  16.938 -13.883  1.00 89.12           N  
ATOM   1997  OD1 ASN A 262       4.871  17.250 -15.320  1.00 89.12           O  
ATOM   1998  N   LEU A 263       7.562  14.312 -12.094  1.00 90.94           N  
ATOM   1999  CA  LEU A 263       8.461  14.016 -10.984  1.00 90.94           C  
ATOM   2000  C   LEU A 263       9.555  13.039 -11.414  1.00 90.94           C  
ATOM   2001  CB  LEU A 263       7.676  13.430  -9.805  1.00 90.94           C  
ATOM   2002  O   LEU A 263      10.633  13.016 -10.812  1.00 90.94           O  
ATOM   2003  CG  LEU A 263       7.137  14.430  -8.781  1.00 90.94           C  
ATOM   2004  CD1 LEU A 263       5.867  15.094  -9.312  1.00 90.94           C  
ATOM   2005  CD2 LEU A 263       6.875  13.750  -7.445  1.00 90.94           C  
ATOM   2006  N   GLY A 264       9.312  12.266 -12.375  1.00 89.06           N  
ATOM   2007  CA  GLY A 264      10.234  11.242 -12.836  1.00 89.06           C  
ATOM   2008  C   GLY A 264      11.555  11.797 -13.320  1.00 89.06           C  
ATOM   2009  O   GLY A 264      12.562  11.094 -13.344  1.00 89.06           O  
ATOM   2010  N   GLN A 265      11.617  13.094 -13.656  1.00 90.50           N  
ATOM   2011  CA  GLN A 265      12.836  13.734 -14.148  1.00 90.50           C  
ATOM   2012  C   GLN A 265      13.781  14.078 -13.000  1.00 90.50           C  
ATOM   2013  CB  GLN A 265      12.500  14.992 -14.938  1.00 90.50           C  
ATOM   2014  O   GLN A 265      14.945  14.406 -13.227  1.00 90.50           O  
ATOM   2015  CG  GLN A 265      11.656  14.734 -16.188  1.00 90.50           C  
ATOM   2016  CD  GLN A 265      11.320  16.000 -16.938  1.00 90.50           C  
ATOM   2017  NE2 GLN A 265      10.734  15.852 -18.125  1.00 90.50           N  
ATOM   2018  OE1 GLN A 265      11.578  17.109 -16.469  1.00 90.50           O  
ATOM   2019  N   HIS A 266      13.219  13.992 -11.773  1.00 91.31           N  
ATOM   2020  CA  HIS A 266      14.039  14.242 -10.594  1.00 91.31           C  
ATOM   2021  C   HIS A 266      14.648  12.953 -10.055  1.00 91.31           C  
ATOM   2022  CB  HIS A 266      13.219  14.930  -9.500  1.00 91.31           C  
ATOM   2023  O   HIS A 266      13.984  11.914 -10.031  1.00 91.31           O  
ATOM   2024  CG  HIS A 266      12.664  16.250  -9.906  1.00 91.31           C  
ATOM   2025  CD2 HIS A 266      11.430  16.609 -10.320  1.00 91.31           C  
ATOM   2026  ND1 HIS A 266      13.422  17.406  -9.922  1.00 91.31           N  
ATOM   2027  CE1 HIS A 266      12.672  18.422 -10.328  1.00 91.31           C  
ATOM   2028  NE2 HIS A 266      11.461  17.969 -10.578  1.00 91.31           N  
ATOM   2029  N   VAL A 267      15.875  13.031  -9.656  1.00 90.62           N  
ATOM   2030  CA  VAL A 267      16.562  11.898  -9.039  1.00 90.62           C  
ATOM   2031  C   VAL A 267      16.812  12.188  -7.566  1.00 90.62           C  
ATOM   2032  CB  VAL A 267      17.906  11.586  -9.758  1.00 90.62           C  
ATOM   2033  O   VAL A 267      17.344  13.250  -7.215  1.00 90.62           O  
ATOM   2034  CG1 VAL A 267      18.625  10.430  -9.070  1.00 90.62           C  
ATOM   2035  CG2 VAL A 267      17.656  11.258 -11.227  1.00 90.62           C  
ATOM   2036  N   PHE A 268      16.359  11.289  -6.715  1.00 90.38           N  
ATOM   2037  CA  PHE A 268      16.344  11.539  -5.277  1.00 90.38           C  
ATOM   2038  C   PHE A 268      17.547  10.875  -4.609  1.00 90.38           C  
ATOM   2039  CB  PHE A 268      15.047  11.031  -4.648  1.00 90.38           C  
ATOM   2040  O   PHE A 268      17.500  10.570  -3.414  1.00 90.38           O  
ATOM   2041  CG  PHE A 268      13.805  11.594  -5.285  1.00 90.38           C  
ATOM   2042  CD1 PHE A 268      13.484  12.938  -5.137  1.00 90.38           C  
ATOM   2043  CD2 PHE A 268      12.961  10.781  -6.027  1.00 90.38           C  
ATOM   2044  CE1 PHE A 268      12.336  13.469  -5.723  1.00 90.38           C  
ATOM   2045  CE2 PHE A 268      11.805  11.305  -6.617  1.00 90.38           C  
ATOM   2046  CZ  PHE A 268      11.500  12.648  -6.461  1.00 90.38           C  
ATOM   2047  N   GLU A 269      18.719  10.758  -5.266  1.00 87.62           N  
ATOM   2048  CA  GLU A 269      19.922  10.164  -4.715  1.00 87.62           C  
ATOM   2049  C   GLU A 269      20.688  11.164  -3.852  1.00 87.62           C  
ATOM   2050  CB  GLU A 269      20.828   9.641  -5.840  1.00 87.62           C  
ATOM   2051  O   GLU A 269      20.656  12.367  -4.109  1.00 87.62           O  
ATOM   2052  CG  GLU A 269      20.250   8.461  -6.598  1.00 87.62           C  
ATOM   2053  CD  GLU A 269      21.141   7.965  -7.719  1.00 87.62           C  
ATOM   2054  OE1 GLU A 269      20.812   6.941  -8.359  1.00 87.62           O  
ATOM   2055  OE2 GLU A 269      22.188   8.609  -7.961  1.00 87.62           O  
ATOM   2056  N   TYR A 270      21.234  10.625  -2.799  1.00 87.25           N  
ATOM   2057  CA  TYR A 270      22.078  11.375  -1.861  1.00 87.25           C  
ATOM   2058  C   TYR A 270      21.250  12.445  -1.145  1.00 87.25           C  
ATOM   2059  CB  TYR A 270      23.250  12.023  -2.590  1.00 87.25           C  
ATOM   2060  O   TYR A 270      21.703  13.578  -0.985  1.00 87.25           O  
ATOM   2061  CG  TYR A 270      24.109  11.047  -3.359  1.00 87.25           C  
ATOM   2062  CD1 TYR A 270      24.875  10.086  -2.697  1.00 87.25           C  
ATOM   2063  CD2 TYR A 270      24.141  11.070  -4.750  1.00 87.25           C  
ATOM   2064  CE1 TYR A 270      25.656   9.188  -3.402  1.00 87.25           C  
ATOM   2065  CE2 TYR A 270      24.922  10.172  -5.465  1.00 87.25           C  
ATOM   2066  OH  TYR A 270      26.453   8.344  -5.488  1.00 87.25           O  
ATOM   2067  CZ  TYR A 270      25.672   9.234  -4.785  1.00 87.25           C  
ATOM   2068  N   GLN A 271      20.016  12.109  -0.912  1.00 88.81           N  
ATOM   2069  CA  GLN A 271      19.125  12.961  -0.122  1.00 88.81           C  
ATOM   2070  C   GLN A 271      18.156  12.117   0.702  1.00 88.81           C  
ATOM   2071  CB  GLN A 271      18.359  13.914  -1.028  1.00 88.81           C  
ATOM   2072  O   GLN A 271      18.016  10.914   0.468  1.00 88.81           O  
ATOM   2073  CG  GLN A 271      17.391  13.219  -1.980  1.00 88.81           C  
ATOM   2074  CD  GLN A 271      16.641  14.188  -2.869  1.00 88.81           C  
ATOM   2075  NE2 GLN A 271      15.836  13.656  -3.781  1.00 88.81           N  
ATOM   2076  OE1 GLN A 271      16.781  15.406  -2.738  1.00 88.81           O  
ATOM   2077  N   THR A 272      17.547  12.797   1.689  1.00 90.94           N  
ATOM   2078  CA  THR A 272      16.531  12.148   2.516  1.00 90.94           C  
ATOM   2079  C   THR A 272      15.133  12.422   1.970  1.00 90.94           C  
ATOM   2080  CB  THR A 272      16.625  12.625   3.979  1.00 90.94           C  
ATOM   2081  O   THR A 272      14.797  13.570   1.659  1.00 90.94           O  
ATOM   2082  CG2 THR A 272      15.555  11.961   4.836  1.00 90.94           C  
ATOM   2083  OG1 THR A 272      17.906  12.305   4.504  1.00 90.94           O  
ATOM   2084  N   ILE A 273      14.391  11.320   1.785  1.00 93.62           N  
ATOM   2085  CA  ILE A 273      13.000  11.461   1.385  1.00 93.62           C  
ATOM   2086  C   ILE A 273      12.086  11.039   2.537  1.00 93.62           C  
ATOM   2087  CB  ILE A 273      12.688  10.625   0.123  1.00 93.62           C  
ATOM   2088  O   ILE A 273      12.469  10.219   3.371  1.00 93.62           O  
ATOM   2089  CG1 ILE A 273      12.898   9.133   0.407  1.00 93.62           C  
ATOM   2090  CG2 ILE A 273      13.547  11.086  -1.057  1.00 93.62           C  
ATOM   2091  CD1 ILE A 273      12.289   8.211  -0.645  1.00 93.62           C  
ATOM   2092  N   ASN A 274      10.984  11.680   2.572  1.00 95.44           N  
ATOM   2093  CA  ASN A 274       9.992  11.352   3.592  1.00 95.44           C  
ATOM   2094  C   ASN A 274       8.695  10.844   2.971  1.00 95.44           C  
ATOM   2095  CB  ASN A 274       9.711  12.570   4.473  1.00 95.44           C  
ATOM   2096  O   ASN A 274       8.141  11.477   2.078  1.00 95.44           O  
ATOM   2097  CG  ASN A 274      10.922  13.000   5.281  1.00 95.44           C  
ATOM   2098  ND2 ASN A 274      11.242  14.289   5.230  1.00 95.44           N  
ATOM   2099  OD1 ASN A 274      11.570  12.180   5.941  1.00 95.44           O  
ATOM   2100  N   ILE A 275       8.312   9.680   3.428  1.00 96.00           N  
ATOM   2101  CA  ILE A 275       7.039   9.086   3.031  1.00 96.00           C  
ATOM   2102  C   ILE A 275       6.160   8.883   4.266  1.00 96.00           C  
ATOM   2103  CB  ILE A 275       7.242   7.746   2.293  1.00 96.00           C  
ATOM   2104  O   ILE A 275       6.609   8.336   5.273  1.00 96.00           O  
ATOM   2105  CG1 ILE A 275       8.125   7.941   1.059  1.00 96.00           C  
ATOM   2106  CG2 ILE A 275       5.895   7.129   1.907  1.00 96.00           C  
ATOM   2107  CD1 ILE A 275       8.680   6.648   0.476  1.00 96.00           C  
ATOM   2108  N   GLN A 276       4.957   9.367   4.137  1.00 95.44           N  
ATOM   2109  CA  GLN A 276       4.059   9.250   5.277  1.00 95.44           C  
ATOM   2110  C   GLN A 276       2.736   8.602   4.875  1.00 95.44           C  
ATOM   2111  CB  GLN A 276       3.799  10.625   5.898  1.00 95.44           C  
ATOM   2112  O   GLN A 276       2.094   9.031   3.914  1.00 95.44           O  
ATOM   2113  CG  GLN A 276       2.957  10.578   7.168  1.00 95.44           C  
ATOM   2114  CD  GLN A 276       2.742  11.945   7.781  1.00 95.44           C  
ATOM   2115  NE2 GLN A 276       3.129  12.102   9.047  1.00 95.44           N  
ATOM   2116  OE1 GLN A 276       2.234  12.859   7.125  1.00 95.44           O  
ATOM   2117  N   ILE A 277       2.350   7.539   5.641  1.00 95.25           N  
ATOM   2118  CA  ILE A 277       1.046   6.906   5.477  1.00 95.25           C  
ATOM   2119  C   ILE A 277       0.130   7.301   6.633  1.00 95.25           C  
ATOM   2120  CB  ILE A 277       1.171   5.367   5.395  1.00 95.25           C  
ATOM   2121  O   ILE A 277       0.477   7.109   7.801  1.00 95.25           O  
ATOM   2122  CG1 ILE A 277       2.100   4.969   4.242  1.00 95.25           C  
ATOM   2123  CG2 ILE A 277      -0.209   4.723   5.234  1.00 95.25           C  
ATOM   2124  CD1 ILE A 277       2.412   3.480   4.184  1.00 95.25           C  
ATOM   2125  N   THR A 278      -0.958   7.820   6.238  1.00 94.06           N  
ATOM   2126  CA  THR A 278      -1.918   8.250   7.250  1.00 94.06           C  
ATOM   2127  C   THR A 278      -3.189   7.406   7.180  1.00 94.06           C  
ATOM   2128  CB  THR A 278      -2.275   9.734   7.090  1.00 94.06           C  
ATOM   2129  O   THR A 278      -4.059   7.656   6.348  1.00 94.06           O  
ATOM   2130  CG2 THR A 278      -3.123  10.227   8.258  1.00 94.06           C  
ATOM   2131  OG1 THR A 278      -1.069  10.508   7.027  1.00 94.06           O  
ATOM   2132  N   PRO A 279      -3.271   6.422   8.031  1.00 89.50           N  
ATOM   2133  CA  PRO A 279      -4.484   5.602   8.031  1.00 89.50           C  
ATOM   2134  C   PRO A 279      -5.672   6.309   8.680  1.00 89.50           C  
ATOM   2135  CB  PRO A 279      -4.078   4.367   8.844  1.00 89.50           C  
ATOM   2136  O   PRO A 279      -5.508   7.375   9.289  1.00 89.50           O  
ATOM   2137  CG  PRO A 279      -3.006   4.855   9.766  1.00 89.50           C  
ATOM   2138  CD  PRO A 279      -2.291   6.000   9.102  1.00 89.50           C  
ATOM   2139  N   ASN A 280      -6.871   5.711   8.492  1.00 84.81           N  
ATOM   2140  CA  ASN A 280      -8.078   6.277   9.086  1.00 84.81           C  
ATOM   2141  C   ASN A 280      -8.062   6.164  10.609  1.00 84.81           C  
ATOM   2142  CB  ASN A 280      -9.328   5.594   8.516  1.00 84.81           C  
ATOM   2143  O   ASN A 280      -8.656   6.992  11.297  1.00 84.81           O  
ATOM   2144  CG  ASN A 280     -10.609   6.125   9.117  1.00 84.81           C  
ATOM   2145  ND2 ASN A 280     -11.664   5.320   9.070  1.00 84.81           N  
ATOM   2146  OD1 ASN A 280     -10.656   7.254   9.617  1.00 84.81           O  
ATOM   2147  N   ILE A 281      -7.453   5.078  11.078  1.00 79.75           N  
ATOM   2148  CA  ILE A 281      -7.316   4.836  12.508  1.00 79.75           C  
ATOM   2149  C   ILE A 281      -5.844   4.641  12.859  1.00 79.75           C  
ATOM   2150  CB  ILE A 281      -8.141   3.611  12.953  1.00 79.75           C  
ATOM   2151  O   ILE A 281      -5.090   4.031  12.094  1.00 79.75           O  
ATOM   2152  CG1 ILE A 281      -9.625   3.812  12.617  1.00 79.75           C  
ATOM   2153  CG2 ILE A 281      -7.957   3.352  14.453  1.00 79.75           C  
ATOM   2154  CD1 ILE A 281     -10.469   2.553  12.750  1.00 79.75           C  
ATOM   2155  N   GLY A 282      -5.445   5.246  13.984  1.00 80.62           N  
ATOM   2156  CA  GLY A 282      -4.066   5.105  14.422  1.00 80.62           C  
ATOM   2157  C   GLY A 282      -3.188   6.273  14.016  1.00 80.62           C  
ATOM   2158  O   GLY A 282      -3.627   7.156  13.273  1.00 80.62           O  
ATOM   2159  N   SER A 283      -2.002   6.359  14.570  1.00 85.06           N  
ATOM   2160  CA  SER A 283      -1.042   7.406  14.242  1.00 85.06           C  
ATOM   2161  C   SER A 283      -0.386   7.145  12.891  1.00 85.06           C  
ATOM   2162  CB  SER A 283       0.032   7.516  15.320  1.00 85.06           C  
ATOM   2163  O   SER A 283      -0.287   5.996  12.453  1.00 85.06           O  
ATOM   2164  OG  SER A 283       0.859   6.367  15.328  1.00 85.06           O  
ATOM   2165  N   PRO A 284      -0.041   8.227  12.164  1.00 90.00           N  
ATOM   2166  CA  PRO A 284       0.612   8.078  10.859  1.00 90.00           C  
ATOM   2167  C   PRO A 284       1.956   7.363  10.953  1.00 90.00           C  
ATOM   2168  CB  PRO A 284       0.798   9.531  10.398  1.00 90.00           C  
ATOM   2169  O   PRO A 284       2.627   7.426  11.984  1.00 90.00           O  
ATOM   2170  CG  PRO A 284      -0.228  10.305  11.164  1.00 90.00           C  
ATOM   2171  CD  PRO A 284      -0.460   9.625  12.477  1.00 90.00           C  
ATOM   2172  N   LEU A 285       2.193   6.629   9.961  1.00 92.19           N  
ATOM   2173  CA  LEU A 285       3.520   6.051   9.773  1.00 92.19           C  
ATOM   2174  C   LEU A 285       4.387   6.949   8.898  1.00 92.19           C  
ATOM   2175  CB  LEU A 285       3.414   4.656   9.148  1.00 92.19           C  
ATOM   2176  O   LEU A 285       4.000   7.293   7.777  1.00 92.19           O  
ATOM   2177  CG  LEU A 285       4.727   4.008   8.711  1.00 92.19           C  
ATOM   2178  CD1 LEU A 285       5.574   3.656   9.930  1.00 92.19           C  
ATOM   2179  CD2 LEU A 285       4.457   2.770   7.863  1.00 92.19           C  
ATOM   2180  N   THR A 286       5.570   7.379   9.492  1.00 92.81           N  
ATOM   2181  CA  THR A 286       6.488   8.219   8.727  1.00 92.81           C  
ATOM   2182  C   THR A 286       7.801   7.488   8.461  1.00 92.81           C  
ATOM   2183  CB  THR A 286       6.773   9.539   9.461  1.00 92.81           C  
ATOM   2184  O   THR A 286       8.430   6.969   9.383  1.00 92.81           O  
ATOM   2185  CG2 THR A 286       7.727  10.422   8.656  1.00 92.81           C  
ATOM   2186  OG1 THR A 286       5.543  10.250   9.656  1.00 92.81           O  
ATOM   2187  N   LEU A 287       8.117   7.422   7.164  1.00 92.06           N  
ATOM   2188  CA  LEU A 287       9.391   6.852   6.730  1.00 92.06           C  
ATOM   2189  C   LEU A 287      10.344   7.945   6.266  1.00 92.06           C  
ATOM   2190  CB  LEU A 287       9.164   5.840   5.602  1.00 92.06           C  
ATOM   2191  O   LEU A 287      10.016   8.727   5.371  1.00 92.06           O  
ATOM   2192  CG  LEU A 287       8.219   4.680   5.910  1.00 92.06           C  
ATOM   2193  CD1 LEU A 287       7.711   4.051   4.617  1.00 92.06           C  
ATOM   2194  CD2 LEU A 287       8.914   3.641   6.781  1.00 92.06           C  
ATOM   2195  N   SER A 288      11.484   7.996   6.918  1.00 92.38           N  
ATOM   2196  CA  SER A 288      12.547   8.906   6.508  1.00 92.38           C  
ATOM   2197  C   SER A 288      13.781   8.141   6.043  1.00 92.38           C  
ATOM   2198  CB  SER A 288      12.922   9.844   7.652  1.00 92.38           C  
ATOM   2199  O   SER A 288      14.461   7.496   6.852  1.00 92.38           O  
ATOM   2200  OG  SER A 288      11.836  10.703   7.973  1.00 92.38           O  
ATOM   2201  N   GLU A 289      13.914   8.156   4.668  1.00 90.25           N  
ATOM   2202  CA  GLU A 289      14.977   7.316   4.117  1.00 90.25           C  
ATOM   2203  C   GLU A 289      15.992   8.148   3.346  1.00 90.25           C  
ATOM   2204  CB  GLU A 289      14.383   6.234   3.205  1.00 90.25           C  
ATOM   2205  O   GLU A 289      15.625   9.023   2.559  1.00 90.25           O  
ATOM   2206  CG  GLU A 289      13.453   5.266   3.924  1.00 90.25           C  
ATOM   2207  CD  GLU A 289      14.172   4.387   4.938  1.00 90.25           C  
ATOM   2208  OE1 GLU A 289      13.500   3.791   5.809  1.00 90.25           O  
ATOM   2209  OE2 GLU A 289      15.414   4.297   4.859  1.00 90.25           O  
ATOM   2210  N   TYR A 290      17.297   7.820   3.740  1.00 88.81           N  
ATOM   2211  CA  TYR A 290      18.391   8.391   2.953  1.00 88.81           C  
ATOM   2212  C   TYR A 290      18.703   7.512   1.748  1.00 88.81           C  
ATOM   2213  CB  TYR A 290      19.641   8.562   3.816  1.00 88.81           C  
ATOM   2214  O   TYR A 290      19.000   6.320   1.897  1.00 88.81           O  
ATOM   2215  CG  TYR A 290      20.781   9.258   3.104  1.00 88.81           C  
ATOM   2216  CD1 TYR A 290      21.844   8.531   2.572  1.00 88.81           C  
ATOM   2217  CD2 TYR A 290      20.797  10.641   2.961  1.00 88.81           C  
ATOM   2218  CE1 TYR A 290      22.891   9.164   1.916  1.00 88.81           C  
ATOM   2219  CE2 TYR A 290      21.844  11.281   2.307  1.00 88.81           C  
ATOM   2220  OH  TYR A 290      23.922  11.172   1.140  1.00 88.81           O  
ATOM   2221  CZ  TYR A 290      22.891  10.539   1.788  1.00 88.81           C  
ATOM   2222  N   ILE A 291      18.641   8.086   0.605  1.00 85.25           N  
ATOM   2223  CA  ILE A 291      18.859   7.312  -0.613  1.00 85.25           C  
ATOM   2224  C   ILE A 291      20.328   7.395  -1.025  1.00 85.25           C  
ATOM   2225  CB  ILE A 291      17.938   7.805  -1.762  1.00 85.25           C  
ATOM   2226  O   ILE A 291      20.828   8.484  -1.300  1.00 85.25           O  
ATOM   2227  CG1 ILE A 291      16.469   7.691  -1.363  1.00 85.25           C  
ATOM   2228  CG2 ILE A 291      18.234   7.023  -3.047  1.00 85.25           C  
ATOM   2229  CD1 ILE A 291      15.500   8.242  -2.402  1.00 85.25           C  
ATOM   2230  N   TYR A 292      20.953   6.152  -0.897  1.00 79.81           N  
ATOM   2231  CA  TYR A 292      22.344   6.039  -1.338  1.00 79.81           C  
ATOM   2232  C   TYR A 292      22.484   4.953  -2.395  1.00 79.81           C  
ATOM   2233  CB  TYR A 292      23.266   5.742  -0.149  1.00 79.81           C  
ATOM   2234  O   TYR A 292      22.141   3.793  -2.154  1.00 79.81           O  
ATOM   2235  CG  TYR A 292      24.719   5.652  -0.520  1.00 79.81           C  
ATOM   2236  CD1 TYR A 292      25.375   4.430  -0.521  1.00 79.81           C  
ATOM   2237  CD2 TYR A 292      25.438   6.789  -0.868  1.00 79.81           C  
ATOM   2238  CE1 TYR A 292      26.734   4.340  -0.860  1.00 79.81           C  
ATOM   2239  CE2 TYR A 292      26.781   6.715  -1.209  1.00 79.81           C  
ATOM   2240  OH  TYR A 292      28.750   5.406  -1.538  1.00 79.81           O  
ATOM   2241  CZ  TYR A 292      27.422   5.488  -1.202  1.00 79.81           C  
ATOM   2242  N   GLN A 293      22.875   5.309  -3.660  1.00 69.44           N  
ATOM   2243  CA  GLN A 293      23.031   4.289  -4.695  1.00 69.44           C  
ATOM   2244  C   GLN A 293      24.359   4.430  -5.418  1.00 69.44           C  
ATOM   2245  CB  GLN A 293      21.875   4.379  -5.703  1.00 69.44           C  
ATOM   2246  O   GLN A 293      24.469   5.164  -6.402  1.00 69.44           O  
ATOM   2247  CG  GLN A 293      21.719   3.133  -6.566  1.00 69.44           C  
ATOM   2248  CD  GLN A 293      20.469   3.162  -7.414  1.00 69.44           C  
ATOM   2249  NE2 GLN A 293      20.453   2.377  -8.484  1.00 69.44           N  
ATOM   2250  OE1 GLN A 293      19.500   3.883  -7.105  1.00 69.44           O  
ATOM   2251  N   PRO A 294      25.375   3.707  -4.961  1.00 56.75           N  
ATOM   2252  CA  PRO A 294      26.688   3.889  -5.594  1.00 56.75           C  
ATOM   2253  C   PRO A 294      26.875   2.984  -6.809  1.00 56.75           C  
ATOM   2254  CB  PRO A 294      27.672   3.529  -4.480  1.00 56.75           C  
ATOM   2255  O   PRO A 294      27.531   3.379  -7.777  1.00 56.75           O  
ATOM   2256  CG  PRO A 294      26.859   2.754  -3.490  1.00 56.75           C  
ATOM   2257  CD  PRO A 294      25.406   3.109  -3.676  1.00 56.75           C  
ATOM   2258  N   GLU A 295      26.016   1.778  -7.043  1.00 61.94           N  
ATOM   2259  CA  GLU A 295      26.156   0.876  -8.188  1.00 61.94           C  
ATOM   2260  C   GLU A 295      24.938  -0.043  -8.312  1.00 61.94           C  
ATOM   2261  CB  GLU A 295      27.438   0.047  -8.055  1.00 61.94           C  
ATOM   2262  O   GLU A 295      24.562  -0.721  -7.355  1.00 61.94           O  
ATOM   2263  CG  GLU A 295      28.703   0.879  -8.047  1.00 61.94           C  
ATOM   2264  CD  GLU A 295      29.969   0.043  -8.172  1.00 61.94           C  
ATOM   2265  OE1 GLU A 295      31.078   0.624  -8.258  1.00 61.94           O  
ATOM   2266  OE2 GLU A 295      29.859  -1.202  -8.172  1.00 61.94           O  
ATOM   2267  N   GLY A 296      23.891   0.270  -9.125  1.00 60.12           N  
ATOM   2268  CA  GLY A 296      22.797  -0.652  -9.352  1.00 60.12           C  
ATOM   2269  C   GLY A 296      21.500   0.042  -9.750  1.00 60.12           C  
ATOM   2270  O   GLY A 296      21.422   1.271  -9.719  1.00 60.12           O  
ATOM   2271  N   THR A 297      20.562  -0.774 -10.445  1.00 58.09           N  
ATOM   2272  CA  THR A 297      19.328  -0.322 -11.062  1.00 58.09           C  
ATOM   2273  C   THR A 297      18.203  -0.232 -10.031  1.00 58.09           C  
ATOM   2274  CB  THR A 297      18.891  -1.261 -12.211  1.00 58.09           C  
ATOM   2275  O   THR A 297      17.344   0.639 -10.117  1.00 58.09           O  
ATOM   2276  CG2 THR A 297      19.828  -1.136 -13.406  1.00 58.09           C  
ATOM   2277  OG1 THR A 297      18.906  -2.615 -11.742  1.00 58.09           O  
ATOM   2278  N   VAL A 298      18.359  -1.084  -8.812  1.00 58.88           N  
ATOM   2279  CA  VAL A 298      17.422  -1.057  -7.691  1.00 58.88           C  
ATOM   2280  C   VAL A 298      18.188  -1.018  -6.375  1.00 58.88           C  
ATOM   2281  CB  VAL A 298      16.469  -2.273  -7.719  1.00 58.88           C  
ATOM   2282  O   VAL A 298      19.125  -1.795  -6.176  1.00 58.88           O  
ATOM   2283  CG1 VAL A 298      15.508  -2.234  -6.527  1.00 58.88           C  
ATOM   2284  CG2 VAL A 298      15.695  -2.318  -9.031  1.00 58.88           C  
ATOM   2285  N   THR A 299      17.938   0.012  -5.547  1.00 56.91           N  
ATOM   2286  CA  THR A 299      18.656   0.100  -4.277  1.00 56.91           C  
ATOM   2287  C   THR A 299      17.719  -0.145  -3.105  1.00 56.91           C  
ATOM   2288  CB  THR A 299      19.344   1.472  -4.113  1.00 56.91           C  
ATOM   2289  O   THR A 299      16.562   0.302  -3.123  1.00 56.91           O  
ATOM   2290  CG2 THR A 299      20.234   1.497  -2.879  1.00 56.91           C  
ATOM   2291  OG1 THR A 299      20.141   1.744  -5.273  1.00 56.91           O  
ATOM   2292  N   ALA A 300      18.031  -1.173  -2.270  1.00 53.41           N  
ATOM   2293  CA  ALA A 300      17.359  -1.281  -0.979  1.00 53.41           C  
ATOM   2294  C   ALA A 300      17.703  -0.094  -0.081  1.00 53.41           C  
ATOM   2295  CB  ALA A 300      17.734  -2.590  -0.290  1.00 53.41           C  
ATOM   2296  O   ALA A 300      18.875   0.275   0.054  1.00 53.41           O  
ATOM   2297  N   ILE A 301      16.641   0.754   0.201  1.00 52.44           N  
ATOM   2298  CA  ILE A 301      16.875   1.957   0.993  1.00 52.44           C  
ATOM   2299  C   ILE A 301      16.328   1.763   2.404  1.00 52.44           C  
ATOM   2300  CB  ILE A 301      16.234   3.201   0.335  1.00 52.44           C  
ATOM   2301  O   ILE A 301      15.227   1.229   2.580  1.00 52.44           O  
ATOM   2302  CG1 ILE A 301      16.688   3.320  -1.126  1.00 52.44           C  
ATOM   2303  CG2 ILE A 301      16.594   4.469   1.121  1.00 52.44           C  
ATOM   2304  CD1 ILE A 301      15.953   4.402  -1.911  1.00 52.44           C  
ATOM   2305  N   GLY A 302      17.266   1.685   3.283  1.00 38.22           N  
ATOM   2306  CA  GLY A 302      16.938   1.515   4.691  1.00 38.22           C  
ATOM   2307  C   GLY A 302      18.156   1.476   5.586  1.00 38.22           C  
ATOM   2308  O   GLY A 302      19.188   0.902   5.219  1.00 38.22           O  
TER    2309      GLY A 302                                                      
ENDMDL                                                                          
END                                                                             
