# Supplementary material for: Towards a molecular picture of the archaeal cell surface
Source: Nat Commun. 2024 Nov 29;15:10401. doi: 10.1038/s41467-024-53986-9 (PMC11607397; doi:10.1038/s41467-024-53986-9)
Supplement: Supplementary file 5 — Supplementary Dataset 1 [file 41467_2024_53986_MOESM5_ESM.zip › Archaellum_Homologues_2024/MsedA_1348_Metallosphaera/MsedA_1348_Metallosphaera_ad736_unrelaxed_rank_003_alphafold2_ptm_model_1_seed_000.pdb]

MODEL     1                                                                     
ATOM      1  N   MET A   1      96.375   5.664 -60.156  1.00 57.41           N  
ATOM      2  CA  MET A   1      95.625   4.480 -59.812  1.00 57.41           C  
ATOM      3  C   MET A   1      95.062   4.594 -58.406  1.00 57.41           C  
ATOM      4  CB  MET A   1      96.438   3.217 -59.906  1.00 57.41           C  
ATOM      5  O   MET A   1      94.125   3.855 -58.031  1.00 57.41           O  
ATOM      6  CG  MET A   1      95.875   2.156 -60.844  1.00 57.41           C  
ATOM      7  SD  MET A   1      97.188   1.296 -61.812  1.00 57.41           S  
ATOM      8  CE  MET A   1      96.125  -0.008 -62.594  1.00 57.41           C  
ATOM      9  N   GLY A   2      95.000   5.875 -57.750  1.00 61.66           N  
ATOM     10  CA  GLY A   2      94.562   6.285 -56.438  1.00 61.66           C  
ATOM     11  C   GLY A   2      93.312   7.188 -56.469  1.00 61.66           C  
ATOM     12  O   GLY A   2      92.500   7.199 -55.531  1.00 61.66           O  
ATOM     13  N   LYS A   3      92.938   7.699 -57.688  1.00 61.47           N  
ATOM     14  CA  LYS A   3      91.812   8.641 -57.844  1.00 61.47           C  
ATOM     15  C   LYS A   3      90.562   7.910 -58.250  1.00 61.47           C  
ATOM     16  CB  LYS A   3      92.188   9.695 -58.906  1.00 61.47           C  
ATOM     17  O   LYS A   3      89.438   8.297 -57.844  1.00 61.47           O  
ATOM     18  CG  LYS A   3      92.812  10.953 -58.312  1.00 61.47           C  
ATOM     19  CD  LYS A   3      93.062  12.008 -59.406  1.00 61.47           C  
ATOM     20  CE  LYS A   3      93.625  13.273 -58.812  1.00 61.47           C  
ATOM     21  NZ  LYS A   3      93.938  14.289 -59.875  1.00 61.47           N  
ATOM     22  N   ILE A   4      90.688   6.676 -58.688  1.00 66.44           N  
ATOM     23  CA  ILE A   4      89.562   5.867 -59.094  1.00 66.44           C  
ATOM     24  C   ILE A   4      89.125   4.977 -57.938  1.00 66.44           C  
ATOM     25  CB  ILE A   4      89.875   5.008 -60.344  1.00 66.44           C  
ATOM     26  O   ILE A   4      87.875   4.730 -57.781  1.00 66.44           O  
ATOM     27  CG1 ILE A   4      90.062   5.895 -61.594  1.00 66.44           C  
ATOM     28  CG2 ILE A   4      88.812   3.932 -60.562  1.00 66.44           C  
ATOM     29  CD1 ILE A   4      90.688   5.195 -62.781  1.00 66.44           C  
ATOM     30  N   ARG A   5      89.938   4.703 -57.000  1.00 64.62           N  
ATOM     31  CA  ARG A   5      89.688   3.943 -55.781  1.00 64.62           C  
ATOM     32  C   ARG A   5      89.000   4.824 -54.719  1.00 64.62           C  
ATOM     33  CB  ARG A   5      90.938   3.330 -55.219  1.00 64.62           C  
ATOM     34  O   ARG A   5      88.125   4.371 -54.000  1.00 64.62           O  
ATOM     35  CG  ARG A   5      91.188   1.884 -55.625  1.00 64.62           C  
ATOM     36  CD  ARG A   5      92.375   1.261 -54.875  1.00 64.62           C  
ATOM     37  NE  ARG A   5      92.312  -0.198 -54.969  1.00 64.62           N  
ATOM     38  NH1 ARG A   5      94.438  -0.493 -54.062  1.00 64.62           N  
ATOM     39  NH2 ARG A   5      93.188  -2.311 -54.688  1.00 64.62           N  
ATOM     40  CZ  ARG A   5      93.312  -0.997 -54.562  1.00 64.62           C  
ATOM     41  N   GLY A   6      89.062   6.172 -54.750  1.00 67.31           N  
ATOM     42  CA  GLY A   6      88.438   7.152 -53.875  1.00 67.31           C  
ATOM     43  C   GLY A   6      87.062   7.535 -54.344  1.00 67.31           C  
ATOM     44  O   GLY A   6      86.125   7.762 -53.531  1.00 67.31           O  
ATOM     45  N   LEU A   7      86.812   7.363 -55.625  1.00 69.12           N  
ATOM     46  CA  LEU A   7      85.500   7.672 -56.219  1.00 69.12           C  
ATOM     47  C   LEU A   7      84.562   6.477 -56.156  1.00 69.12           C  
ATOM     48  CB  LEU A   7      85.688   8.086 -57.688  1.00 69.12           C  
ATOM     49  O   LEU A   7      83.375   6.641 -55.969  1.00 69.12           O  
ATOM     50  CG  LEU A   7      85.812   9.594 -57.969  1.00 69.12           C  
ATOM     51  CD1 LEU A   7      86.688   9.852 -59.156  1.00 69.12           C  
ATOM     52  CD2 LEU A   7      84.438  10.203 -58.156  1.00 69.12           C  
ATOM     53  N   VAL A   8      85.125   5.281 -56.156  1.00 70.25           N  
ATOM     54  CA  VAL A   8      84.375   4.047 -56.000  1.00 70.25           C  
ATOM     55  C   VAL A   8      84.062   3.809 -54.531  1.00 70.25           C  
ATOM     56  CB  VAL A   8      85.125   2.836 -56.594  1.00 70.25           C  
ATOM     57  O   VAL A   8      82.938   3.373 -54.188  1.00 70.25           O  
ATOM     58  CG1 VAL A   8      84.375   1.529 -56.250  1.00 70.25           C  
ATOM     59  CG2 VAL A   8      85.250   2.982 -58.094  1.00 70.25           C  
ATOM     60  N   GLN A   9      84.812   4.270 -53.625  1.00 68.25           N  
ATOM     61  CA  GLN A   9      84.625   4.207 -52.156  1.00 68.25           C  
ATOM     62  C   GLN A   9      83.625   5.273 -51.688  1.00 68.25           C  
ATOM     63  CB  GLN A   9      85.938   4.367 -51.438  1.00 68.25           C  
ATOM     64  O   GLN A   9      82.812   5.020 -50.812  1.00 68.25           O  
ATOM     65  CG  GLN A   9      86.500   3.064 -50.875  1.00 68.25           C  
ATOM     66  CD  GLN A   9      87.875   3.223 -50.281  1.00 68.25           C  
ATOM     67  NE2 GLN A   9      88.438   2.150 -49.688  1.00 68.25           N  
ATOM     68  OE1 GLN A   9      88.500   4.297 -50.344  1.00 68.25           O  
ATOM     69  N   LYS A  10      83.562   6.395 -52.406  1.00 66.12           N  
ATOM     70  CA  LYS A  10      82.625   7.496 -52.156  1.00 66.12           C  
ATOM     71  C   LYS A  10      81.250   7.203 -52.750  1.00 66.12           C  
ATOM     72  CB  LYS A  10      83.188   8.797 -52.750  1.00 66.12           C  
ATOM     73  O   LYS A  10      80.250   7.535 -52.156  1.00 66.12           O  
ATOM     74  CG  LYS A  10      83.938   9.648 -51.750  1.00 66.12           C  
ATOM     75  CD  LYS A  10      84.375  10.969 -52.344  1.00 66.12           C  
ATOM     76  CE  LYS A  10      85.250  11.766 -51.375  1.00 66.12           C  
ATOM     77  NZ  LYS A  10      85.688  13.070 -51.969  1.00 66.12           N  
ATOM     78  N   TYR A  11      81.188   6.449 -53.812  1.00 68.50           N  
ATOM     79  CA  TYR A  11      79.938   6.000 -54.469  1.00 68.50           C  
ATOM     80  C   TYR A  11      79.312   4.852 -53.688  1.00 68.50           C  
ATOM     81  CB  TYR A  11      80.250   5.566 -55.906  1.00 68.50           C  
ATOM     82  O   TYR A  11      78.125   4.797 -53.500  1.00 68.50           O  
ATOM     83  CG  TYR A  11      79.000   5.027 -56.594  1.00 68.50           C  
ATOM     84  CD1 TYR A  11      78.812   3.656 -56.750  1.00 68.50           C  
ATOM     85  CD2 TYR A  11      78.062   5.891 -57.156  1.00 68.50           C  
ATOM     86  CE1 TYR A  11      77.688   3.156 -57.375  1.00 68.50           C  
ATOM     87  CE2 TYR A  11      76.938   5.398 -57.812  1.00 68.50           C  
ATOM     88  OH  TYR A  11      75.625   3.543 -58.562  1.00 68.50           O  
ATOM     89  CZ  TYR A  11      76.750   4.035 -57.906  1.00 68.50           C  
ATOM     90  N   ASN A  12      80.125   3.920 -53.094  1.00 66.81           N  
ATOM     91  CA  ASN A  12      79.688   2.797 -52.281  1.00 66.81           C  
ATOM     92  C   ASN A  12      79.250   3.250 -50.875  1.00 66.81           C  
ATOM     93  CB  ASN A  12      80.750   1.733 -52.188  1.00 66.81           C  
ATOM     94  O   ASN A  12      78.312   2.701 -50.312  1.00 66.81           O  
ATOM     95  CG  ASN A  12      80.750   0.783 -53.375  1.00 66.81           C  
ATOM     96  ND2 ASN A  12      81.812   0.007 -53.531  1.00 66.81           N  
ATOM     97  OD1 ASN A  12      79.812   0.747 -54.156  1.00 66.81           O  
ATOM     98  N   LYS A  13      79.688   4.395 -50.344  1.00 66.25           N  
ATOM     99  CA  LYS A  13      79.312   5.074 -49.094  1.00 66.25           C  
ATOM    100  C   LYS A  13      78.062   5.871 -49.281  1.00 66.25           C  
ATOM    101  CB  LYS A  13      80.438   6.000 -48.625  1.00 66.25           C  
ATOM    102  O   LYS A  13      77.188   5.902 -48.406  1.00 66.25           O  
ATOM    103  CG  LYS A  13      80.375   6.387 -47.156  1.00 66.25           C  
ATOM    104  CD  LYS A  13      81.562   7.180 -46.719  1.00 66.25           C  
ATOM    105  CE  LYS A  13      81.500   7.586 -45.250  1.00 66.25           C  
ATOM    106  NZ  LYS A  13      82.688   8.398 -44.844  1.00 66.25           N  
ATOM    107  N   LEU A  14      77.812   6.336 -50.500  1.00 65.75           N  
ATOM    108  CA  LEU A  14      76.625   7.059 -50.875  1.00 65.75           C  
ATOM    109  C   LEU A  14      75.438   6.090 -51.188  1.00 65.75           C  
ATOM    110  CB  LEU A  14      76.875   7.980 -52.062  1.00 65.75           C  
ATOM    111  O   LEU A  14      74.312   6.371 -50.906  1.00 65.75           O  
ATOM    112  CG  LEU A  14      77.625   9.281 -51.781  1.00 65.75           C  
ATOM    113  CD1 LEU A  14      78.062   9.930 -53.062  1.00 65.75           C  
ATOM    114  CD2 LEU A  14      76.750  10.242 -50.969  1.00 65.75           C  
ATOM    115  N   VAL A  15      75.812   4.902 -51.719  1.00 65.62           N  
ATOM    116  CA  VAL A  15      74.875   3.869 -52.031  1.00 65.62           C  
ATOM    117  C   VAL A  15      74.562   3.025 -50.812  1.00 65.62           C  
ATOM    118  CB  VAL A  15      75.375   2.969 -53.188  1.00 65.62           C  
ATOM    119  O   VAL A  15      73.438   2.557 -50.625  1.00 65.62           O  
ATOM    120  CG1 VAL A  15      74.375   1.820 -53.438  1.00 65.62           C  
ATOM    121  CG2 VAL A  15      75.562   3.791 -54.469  1.00 65.62           C  
ATOM    122  N   ARG A  16      75.438   2.928 -49.750  1.00 63.91           N  
ATOM    123  CA  ARG A  16      75.312   2.184 -48.500  1.00 63.91           C  
ATOM    124  C   ARG A  16      74.500   2.977 -47.500  1.00 63.91           C  
ATOM    125  CB  ARG A  16      76.688   1.831 -47.906  1.00 63.91           C  
ATOM    126  O   ARG A  16      73.750   2.396 -46.656  1.00 63.91           O  
ATOM    127  CG  ARG A  16      77.250   0.529 -48.438  1.00 63.91           C  
ATOM    128  CD  ARG A  16      78.500   0.094 -47.656  1.00 63.91           C  
ATOM    129  NE  ARG A  16      79.125  -1.056 -48.250  1.00 63.91           N  
ATOM    130  NH1 ARG A  16      80.688  -1.326 -46.562  1.00 63.91           N  
ATOM    131  NH2 ARG A  16      80.688  -2.738 -48.375  1.00 63.91           N  
ATOM    132  CZ  ARG A  16      80.188  -1.704 -47.719  1.00 63.91           C  
ATOM    133  N   ARG A  17      74.250   4.328 -47.688  1.00 64.06           N  
ATOM    134  CA  ARG A  17      73.438   5.223 -46.844  1.00 64.06           C  
ATOM    135  C   ARG A  17      72.000   5.332 -47.375  1.00 64.06           C  
ATOM    136  CB  ARG A  17      74.062   6.609 -46.781  1.00 64.06           C  
ATOM    137  O   ARG A  17      71.125   5.750 -46.625  1.00 64.06           O  
ATOM    138  CG  ARG A  17      75.375   6.668 -45.938  1.00 64.06           C  
ATOM    139  CD  ARG A  17      75.750   8.102 -45.656  1.00 64.06           C  
ATOM    140  NE  ARG A  17      77.000   8.156 -44.906  1.00 64.06           N  
ATOM    141  NH1 ARG A  17      76.375   9.914 -43.562  1.00 64.06           N  
ATOM    142  NH2 ARG A  17      78.438   8.977 -43.281  1.00 64.06           N  
ATOM    143  CZ  ARG A  17      77.250   9.016 -43.906  1.00 64.06           C  
ATOM    144  N   ARG A  18      71.750   4.844 -48.656  1.00 63.94           N  
ATOM    145  CA  ARG A  18      70.438   4.883 -49.250  1.00 63.94           C  
ATOM    146  C   ARG A  18      69.562   3.754 -48.688  1.00 63.94           C  
ATOM    147  CB  ARG A  18      70.500   4.801 -50.750  1.00 63.94           C  
ATOM    148  O   ARG A  18      68.375   3.924 -48.500  1.00 63.94           O  
ATOM    149  CG  ARG A  18      70.875   6.109 -51.438  1.00 63.94           C  
ATOM    150  CD  ARG A  18      70.750   6.031 -52.938  1.00 63.94           C  
ATOM    151  NE  ARG A  18      71.188   7.270 -53.594  1.00 63.94           N  
ATOM    152  NH1 ARG A  18      71.250   6.387 -55.719  1.00 63.94           N  
ATOM    153  NH2 ARG A  18      71.812   8.586 -55.375  1.00 63.94           N  
ATOM    154  CZ  ARG A  18      71.375   7.410 -54.906  1.00 63.94           C  
ATOM    155  N   GLY A  19      70.125   2.588 -48.188  1.00 64.88           N  
ATOM    156  CA  GLY A  19      69.438   1.479 -47.594  1.00 64.88           C  
ATOM    157  C   GLY A  19      69.188   1.652 -46.094  1.00 64.88           C  
ATOM    158  O   GLY A  19      68.188   1.193 -45.531  1.00 64.88           O  
ATOM    159  N   LEU A  20      70.062   2.627 -45.438  1.00 69.00           N  
ATOM    160  CA  LEU A  20      70.000   2.957 -44.031  1.00 69.00           C  
ATOM    161  C   LEU A  20      68.938   4.039 -43.750  1.00 69.00           C  
ATOM    162  CB  LEU A  20      71.375   3.420 -43.531  1.00 69.00           C  
ATOM    163  O   LEU A  20      68.312   4.031 -42.719  1.00 69.00           O  
ATOM    164  CG  LEU A  20      71.625   3.312 -42.031  1.00 69.00           C  
ATOM    165  CD1 LEU A  20      71.875   1.865 -41.656  1.00 69.00           C  
ATOM    166  CD2 LEU A  20      72.750   4.219 -41.625  1.00 69.00           C  
ATOM    167  N   ALA A  21      68.750   4.930 -44.750  1.00 74.50           N  
ATOM    168  CA  ALA A  21      67.688   5.930 -44.656  1.00 74.50           C  
ATOM    169  C   ALA A  21      66.312   5.289 -44.812  1.00 74.50           C  
ATOM    170  CB  ALA A  21      67.875   7.035 -45.688  1.00 74.50           C  
ATOM    171  O   ALA A  21      65.375   5.715 -44.188  1.00 74.50           O  
ATOM    172  N   GLY A  22      66.125   4.133 -45.594  1.00 80.19           N  
ATOM    173  CA  GLY A  22      64.938   3.350 -45.719  1.00 80.19           C  
ATOM    174  C   GLY A  22      64.562   2.566 -44.469  1.00 80.19           C  
ATOM    175  O   GLY A  22      63.375   2.502 -44.094  1.00 80.19           O  
ATOM    176  N   LEU A  23      65.625   2.164 -43.844  1.00 84.50           N  
ATOM    177  CA  LEU A  23      65.438   1.413 -42.594  1.00 84.50           C  
ATOM    178  C   LEU A  23      65.062   2.340 -41.469  1.00 84.50           C  
ATOM    179  CB  LEU A  23      66.688   0.644 -42.250  1.00 84.50           C  
ATOM    180  O   LEU A  23      64.188   1.980 -40.625  1.00 84.50           O  
ATOM    181  CG  LEU A  23      66.625  -0.311 -41.062  1.00 84.50           C  
ATOM    182  CD1 LEU A  23      67.625  -1.454 -41.188  1.00 84.50           C  
ATOM    183  CD2 LEU A  23      66.812   0.438 -39.750  1.00 84.50           C  
ATOM    184  N   ASP A  24      65.625   3.566 -41.375  1.00 86.19           N  
ATOM    185  CA  ASP A  24      65.250   4.562 -40.375  1.00 86.19           C  
ATOM    186  C   ASP A  24      63.812   5.020 -40.500  1.00 86.19           C  
ATOM    187  CB  ASP A  24      66.188   5.766 -40.469  1.00 86.19           C  
ATOM    188  O   ASP A  24      63.094   5.145 -39.500  1.00 86.19           O  
ATOM    189  CG  ASP A  24      67.500   5.547 -39.719  1.00 86.19           C  
ATOM    190  OD1 ASP A  24      67.625   4.531 -39.000  1.00 86.19           O  
ATOM    191  OD2 ASP A  24      68.438   6.402 -39.844  1.00 86.19           O  
ATOM    192  N   THR A  25      63.406   5.234 -41.750  1.00 90.12           N  
ATOM    193  CA  THR A  25      62.031   5.625 -42.000  1.00 90.12           C  
ATOM    194  C   THR A  25      61.062   4.465 -41.750  1.00 90.12           C  
ATOM    195  CB  THR A  25      61.844   6.113 -43.469  1.00 90.12           C  
ATOM    196  O   THR A  25      59.938   4.668 -41.281  1.00 90.12           O  
ATOM    197  CG2 THR A  25      62.625   7.406 -43.688  1.00 90.12           C  
ATOM    198  OG1 THR A  25      62.312   5.109 -44.344  1.00 90.12           O  
ATOM    199  N   ALA A  26      61.469   3.211 -42.000  1.00 92.50           N  
ATOM    200  CA  ALA A  26      60.656   2.029 -41.719  1.00 92.50           C  
ATOM    201  C   ALA A  26      60.344   1.884 -40.250  1.00 92.50           C  
ATOM    202  CB  ALA A  26      61.344   0.775 -42.250  1.00 92.50           C  
ATOM    203  O   ALA A  26      59.219   1.570 -39.875  1.00 92.50           O  
ATOM    204  N   ILE A  27      61.375   2.125 -39.438  1.00 91.50           N  
ATOM    205  CA  ILE A  27      61.219   2.002 -38.000  1.00 91.50           C  
ATOM    206  C   ILE A  27      60.250   3.096 -37.500  1.00 91.50           C  
ATOM    207  CB  ILE A  27      62.562   2.080 -37.250  1.00 91.50           C  
ATOM    208  O   ILE A  27      59.406   2.846 -36.656  1.00 91.50           O  
ATOM    209  CG1 ILE A  27      63.406   0.852 -37.594  1.00 91.50           C  
ATOM    210  CG2 ILE A  27      62.344   2.215 -35.750  1.00 91.50           C  
ATOM    211  CD1 ILE A  27      64.812   0.931 -37.031  1.00 91.50           C  
ATOM    212  N   ILE A  28      60.375   4.305 -37.969  1.00 92.62           N  
ATOM    213  CA  ILE A  28      59.500   5.402 -37.625  1.00 92.62           C  
ATOM    214  C   ILE A  28      58.062   5.070 -38.094  1.00 92.62           C  
ATOM    215  CB  ILE A  28      59.969   6.734 -38.250  1.00 92.62           C  
ATOM    216  O   ILE A  28      57.094   5.344 -37.375  1.00 92.62           O  
ATOM    217  CG1 ILE A  28      61.312   7.152 -37.656  1.00 92.62           C  
ATOM    218  CG2 ILE A  28      58.906   7.828 -38.031  1.00 92.62           C  
ATOM    219  CD1 ILE A  28      61.969   8.320 -38.375  1.00 92.62           C  
ATOM    220  N   LEU A  29      57.875   4.441 -39.250  1.00 93.81           N  
ATOM    221  CA  LEU A  29      56.594   4.027 -39.781  1.00 93.81           C  
ATOM    222  C   LEU A  29      55.938   3.000 -38.875  1.00 93.81           C  
ATOM    223  CB  LEU A  29      56.750   3.443 -41.188  1.00 93.81           C  
ATOM    224  O   LEU A  29      54.719   3.092 -38.594  1.00 93.81           O  
ATOM    225  CG  LEU A  29      55.438   3.186 -41.969  1.00 93.81           C  
ATOM    226  CD1 LEU A  29      55.562   3.721 -43.375  1.00 93.81           C  
ATOM    227  CD2 LEU A  29      55.125   1.695 -41.969  1.00 93.81           C  
ATOM    228  N   ILE A  30      56.719   2.023 -38.406  1.00 92.94           N  
ATOM    229  CA  ILE A  30      56.188   1.004 -37.500  1.00 92.94           C  
ATOM    230  C   ILE A  30      55.750   1.652 -36.188  1.00 92.94           C  
ATOM    231  CB  ILE A  30      57.250  -0.100 -37.219  1.00 92.94           C  
ATOM    232  O   ILE A  30      54.719   1.307 -35.656  1.00 92.94           O  
ATOM    233  CG1 ILE A  30      57.500  -0.929 -38.500  1.00 92.94           C  
ATOM    234  CG2 ILE A  30      56.781  -0.993 -36.062  1.00 92.94           C  
ATOM    235  CD1 ILE A  30      58.656  -1.896 -38.375  1.00 92.94           C  
ATOM    236  N   ALA A  31      56.625   2.545 -35.656  1.00 95.50           N  
ATOM    237  CA  ALA A  31      56.281   3.244 -34.438  1.00 95.50           C  
ATOM    238  C   ALA A  31      54.969   4.039 -34.625  1.00 95.50           C  
ATOM    239  CB  ALA A  31      57.406   4.168 -34.000  1.00 95.50           C  
ATOM    240  O   ALA A  31      54.125   4.051 -33.750  1.00 95.50           O  
ATOM    241  N   PHE A  32      54.812   4.656 -35.688  1.00 92.81           N  
ATOM    242  CA  PHE A  32      53.594   5.434 -35.969  1.00 92.81           C  
ATOM    243  C   PHE A  32      52.375   4.527 -36.094  1.00 92.81           C  
ATOM    244  CB  PHE A  32      53.781   6.262 -37.250  1.00 92.81           C  
ATOM    245  O   PHE A  32      51.312   4.836 -35.562  1.00 92.81           O  
ATOM    246  CG  PHE A  32      52.594   7.152 -37.562  1.00 92.81           C  
ATOM    247  CD1 PHE A  32      51.719   6.840 -38.594  1.00 92.81           C  
ATOM    248  CD2 PHE A  32      52.375   8.305 -36.812  1.00 92.81           C  
ATOM    249  CE1 PHE A  32      50.656   7.664 -38.875  1.00 92.81           C  
ATOM    250  CE2 PHE A  32      51.281   9.133 -37.094  1.00 92.81           C  
ATOM    251  CZ  PHE A  32      50.438   8.812 -38.125  1.00 92.81           C  
ATOM    252  N   ILE A  33      52.531   3.426 -36.750  1.00 95.56           N  
ATOM    253  CA  ILE A  33      51.469   2.467 -36.938  1.00 95.56           C  
ATOM    254  C   ILE A  33      51.062   1.863 -35.594  1.00 95.56           C  
ATOM    255  CB  ILE A  33      51.875   1.350 -37.938  1.00 95.56           C  
ATOM    256  O   ILE A  33      49.875   1.693 -35.312  1.00 95.56           O  
ATOM    257  CG1 ILE A  33      51.969   1.911 -39.375  1.00 95.56           C  
ATOM    258  CG2 ILE A  33      50.875   0.192 -37.875  1.00 95.56           C  
ATOM    259  CD1 ILE A  33      52.594   0.945 -40.344  1.00 95.56           C  
ATOM    260  N   ILE A  34      51.969   1.624 -34.781  1.00 96.31           N  
ATOM    261  CA  ILE A  34      51.688   1.030 -33.469  1.00 96.31           C  
ATOM    262  C   ILE A  34      50.906   2.018 -32.625  1.00 96.31           C  
ATOM    263  CB  ILE A  34      53.000   0.610 -32.781  1.00 96.31           C  
ATOM    264  O   ILE A  34      49.938   1.644 -31.969  1.00 96.31           O  
ATOM    265  CG1 ILE A  34      53.656  -0.563 -33.500  1.00 96.31           C  
ATOM    266  CG2 ILE A  34      52.719   0.253 -31.297  1.00 96.31           C  
ATOM    267  CD1 ILE A  34      55.000  -0.981 -32.938  1.00 96.31           C  
ATOM    268  N   THR A  35      51.406   3.305 -32.656  1.00 96.38           N  
ATOM    269  CA  THR A  35      50.719   4.344 -31.922  1.00 96.38           C  
ATOM    270  C   THR A  35      49.281   4.496 -32.438  1.00 96.38           C  
ATOM    271  CB  THR A  35      51.438   5.695 -32.000  1.00 96.38           C  
ATOM    272  O   THR A  35      48.344   4.645 -31.641  1.00 96.38           O  
ATOM    273  CG2 THR A  35      52.781   5.648 -31.297  1.00 96.38           C  
ATOM    274  OG1 THR A  35      51.656   6.012 -33.406  1.00 96.38           O  
ATOM    275  N   ALA A  36      49.156   4.527 -33.781  1.00 96.75           N  
ATOM    276  CA  ALA A  36      47.812   4.617 -34.375  1.00 96.75           C  
ATOM    277  C   ALA A  36      46.938   3.438 -33.969  1.00 96.75           C  
ATOM    278  CB  ALA A  36      47.938   4.684 -35.906  1.00 96.75           C  
ATOM    279  O   ALA A  36      45.781   3.611 -33.656  1.00 96.75           O  
ATOM    280  N   SER A  37      47.500   2.199 -33.938  1.00 96.00           N  
ATOM    281  CA  SER A  37      46.781   0.984 -33.562  1.00 96.00           C  
ATOM    282  C   SER A  37      46.344   1.039 -32.094  1.00 96.00           C  
ATOM    283  CB  SER A  37      47.656  -0.246 -33.781  1.00 96.00           C  
ATOM    284  O   SER A  37      45.219   0.667 -31.781  1.00 96.00           O  
ATOM    285  OG  SER A  37      47.875  -0.451 -35.188  1.00 96.00           O  
ATOM    286  N   VAL A  38      47.156   1.498 -31.234  1.00 96.44           N  
ATOM    287  CA  VAL A  38      46.844   1.575 -29.812  1.00 96.44           C  
ATOM    288  C   VAL A  38      45.719   2.604 -29.594  1.00 96.44           C  
ATOM    289  CB  VAL A  38      48.094   1.936 -28.969  1.00 96.44           C  
ATOM    290  O   VAL A  38      44.781   2.361 -28.828  1.00 96.44           O  
ATOM    291  CG1 VAL A  38      47.688   2.221 -27.516  1.00 96.44           C  
ATOM    292  CG2 VAL A  38      49.125   0.811 -29.031  1.00 96.44           C  
ATOM    293  N   LEU A  39      45.906   3.785 -30.297  1.00 95.31           N  
ATOM    294  CA  LEU A  39      44.875   4.816 -30.172  1.00 95.31           C  
ATOM    295  C   LEU A  39      43.531   4.316 -30.688  1.00 95.31           C  
ATOM    296  CB  LEU A  39      45.281   6.078 -30.938  1.00 95.31           C  
ATOM    297  O   LEU A  39      42.469   4.621 -30.109  1.00 95.31           O  
ATOM    298  CG  LEU A  39      46.406   6.906 -30.312  1.00 95.31           C  
ATOM    299  CD1 LEU A  39      46.844   8.023 -31.250  1.00 95.31           C  
ATOM    300  CD2 LEU A  39      45.969   7.480 -28.969  1.00 95.31           C  
ATOM    301  N   ALA A  40      43.562   3.535 -31.828  1.00 96.56           N  
ATOM    302  CA  ALA A  40      42.344   2.945 -32.406  1.00 96.56           C  
ATOM    303  C   ALA A  40      41.750   1.938 -31.422  1.00 96.56           C  
ATOM    304  CB  ALA A  40      42.656   2.273 -33.719  1.00 96.56           C  
ATOM    305  O   ALA A  40      40.500   1.891 -31.266  1.00 96.56           O  
ATOM    306  N   PHE A  41      42.531   1.161 -30.828  1.00 95.69           N  
ATOM    307  CA  PHE A  41      42.062   0.180 -29.844  1.00 95.69           C  
ATOM    308  C   PHE A  41      41.375   0.868 -28.672  1.00 95.69           C  
ATOM    309  CB  PHE A  41      43.219  -0.680 -29.344  1.00 95.69           C  
ATOM    310  O   PHE A  41      40.312   0.445 -28.234  1.00 95.69           O  
ATOM    311  CG  PHE A  41      42.812  -1.697 -28.312  1.00 95.69           C  
ATOM    312  CD1 PHE A  41      43.031  -1.452 -26.969  1.00 95.69           C  
ATOM    313  CD2 PHE A  41      42.250  -2.900 -28.688  1.00 95.69           C  
ATOM    314  CE1 PHE A  41      42.656  -2.393 -26.000  1.00 95.69           C  
ATOM    315  CE2 PHE A  41      41.875  -3.846 -27.734  1.00 95.69           C  
ATOM    316  CZ  PHE A  41      42.094  -3.590 -26.391  1.00 95.69           C  
ATOM    317  N   VAL A  42      42.000   1.817 -28.094  1.00 94.94           N  
ATOM    318  CA  VAL A  42      41.438   2.570 -26.969  1.00 94.94           C  
ATOM    319  C   VAL A  42      40.125   3.240 -27.391  1.00 94.94           C  
ATOM    320  CB  VAL A  42      42.438   3.627 -26.453  1.00 94.94           C  
ATOM    321  O   VAL A  42      39.156   3.217 -26.656  1.00 94.94           O  
ATOM    322  CG1 VAL A  42      41.781   4.508 -25.391  1.00 94.94           C  
ATOM    323  CG2 VAL A  42      43.688   2.949 -25.891  1.00 94.94           C  
ATOM    324  N   ALA A  43      40.188   3.861 -28.625  1.00 95.31           N  
ATOM    325  CA  ALA A  43      39.000   4.539 -29.141  1.00 95.31           C  
ATOM    326  C   ALA A  43      37.844   3.564 -29.312  1.00 95.31           C  
ATOM    327  CB  ALA A  43      39.312   5.223 -30.469  1.00 95.31           C  
ATOM    328  O   ALA A  43      36.688   3.879 -28.969  1.00 95.31           O  
ATOM    329  N   ILE A  44      38.031   2.451 -29.828  1.00 96.19           N  
ATOM    330  CA  ILE A  44      37.000   1.438 -30.047  1.00 96.19           C  
ATOM    331  C   ILE A  44      36.469   0.959 -28.703  1.00 96.19           C  
ATOM    332  CB  ILE A  44      37.562   0.244 -30.859  1.00 96.19           C  
ATOM    333  O   ILE A  44      35.250   0.826 -28.516  1.00 96.19           O  
ATOM    334  CG1 ILE A  44      37.781   0.657 -32.312  1.00 96.19           C  
ATOM    335  CG2 ILE A  44      36.594  -0.946 -30.781  1.00 96.19           C  
ATOM    336  CD1 ILE A  44      38.500  -0.396 -33.156  1.00 96.19           C  
ATOM    337  N   ASN A  45      37.375   0.603 -27.812  1.00 93.62           N  
ATOM    338  CA  ASN A  45      36.969   0.115 -26.500  1.00 93.62           C  
ATOM    339  C   ASN A  45      36.156   1.166 -25.734  1.00 93.62           C  
ATOM    340  CB  ASN A  45      38.188  -0.319 -25.672  1.00 93.62           C  
ATOM    341  O   ASN A  45      35.156   0.841 -25.094  1.00 93.62           O  
ATOM    342  CG  ASN A  45      38.750  -1.653 -26.125  1.00 93.62           C  
ATOM    343  ND2 ASN A  45      40.031  -1.849 -25.922  1.00 93.62           N  
ATOM    344  OD1 ASN A  45      38.031  -2.502 -26.641  1.00 93.62           O  
ATOM    345  N   MET A  46      36.688   2.328 -25.812  1.00 94.56           N  
ATOM    346  CA  MET A  46      35.938   3.430 -25.219  1.00 94.56           C  
ATOM    347  C   MET A  46      34.594   3.623 -25.906  1.00 94.56           C  
ATOM    348  CB  MET A  46      36.750   4.723 -25.266  1.00 94.56           C  
ATOM    349  O   MET A  46      33.594   3.895 -25.250  1.00 94.56           O  
ATOM    350  CG  MET A  46      37.906   4.770 -24.281  1.00 94.56           C  
ATOM    351  SD  MET A  46      38.781   6.383 -24.297  1.00 94.56           S  
ATOM    352  CE  MET A  46      39.969   6.109 -22.969  1.00 94.56           C  
ATOM    353  N   GLY A  47      34.656   3.531 -27.203  1.00 92.88           N  
ATOM    354  CA  GLY A  47      33.406   3.594 -27.969  1.00 92.88           C  
ATOM    355  C   GLY A  47      32.438   2.508 -27.578  1.00 92.88           C  
ATOM    356  O   GLY A  47      31.234   2.775 -27.406  1.00 92.88           O  
ATOM    357  N   LEU A  48      32.875   1.279 -27.406  1.00 94.25           N  
ATOM    358  CA  LEU A  48      32.062   0.153 -27.000  1.00 94.25           C  
ATOM    359  C   LEU A  48      31.516   0.354 -25.578  1.00 94.25           C  
ATOM    360  CB  LEU A  48      32.844  -1.155 -27.078  1.00 94.25           C  
ATOM    361  O   LEU A  48      30.344   0.046 -25.312  1.00 94.25           O  
ATOM    362  CG  LEU A  48      33.156  -1.682 -28.484  1.00 94.25           C  
ATOM    363  CD1 LEU A  48      34.188  -2.787 -28.406  1.00 94.25           C  
ATOM    364  CD2 LEU A  48      31.875  -2.184 -29.156  1.00 94.25           C  
ATOM    365  N   PHE A  49      32.375   0.777 -24.719  1.00 91.56           N  
ATOM    366  CA  PHE A  49      31.969   1.083 -23.344  1.00 91.56           C  
ATOM    367  C   PHE A  49      30.844   2.117 -23.344  1.00 91.56           C  
ATOM    368  CB  PHE A  49      33.156   1.590 -22.531  1.00 91.56           C  
ATOM    369  O   PHE A  49      29.859   1.965 -22.625  1.00 91.56           O  
ATOM    370  CG  PHE A  49      32.812   1.965 -21.109  1.00 91.56           C  
ATOM    371  CD1 PHE A  49      32.594   3.295 -20.766  1.00 91.56           C  
ATOM    372  CD2 PHE A  49      32.656   0.986 -20.141  1.00 91.56           C  
ATOM    373  CE1 PHE A  49      32.281   3.645 -19.453  1.00 91.56           C  
ATOM    374  CE2 PHE A  49      32.312   1.328 -18.828  1.00 91.56           C  
ATOM    375  CZ  PHE A  49      32.125   2.658 -18.484  1.00 91.56           C  
ATOM    376  N   VAL A  50      31.000   3.232 -24.031  1.00 92.69           N  
ATOM    377  CA  VAL A  50      30.016   4.297 -24.141  1.00 92.69           C  
ATOM    378  C   VAL A  50      28.703   3.729 -24.656  1.00 92.69           C  
ATOM    379  CB  VAL A  50      30.516   5.438 -25.047  1.00 92.69           C  
ATOM    380  O   VAL A  50      27.625   4.059 -24.156  1.00 92.69           O  
ATOM    381  CG1 VAL A  50      29.375   6.402 -25.375  1.00 92.69           C  
ATOM    382  CG2 VAL A  50      31.672   6.180 -24.406  1.00 92.69           C  
ATOM    383  N   THR A  51      28.797   2.865 -25.703  1.00 91.94           N  
ATOM    384  CA  THR A  51      27.609   2.246 -26.266  1.00 91.94           C  
ATOM    385  C   THR A  51      26.906   1.356 -25.250  1.00 91.94           C  
ATOM    386  CB  THR A  51      27.969   1.415 -27.516  1.00 91.94           C  
ATOM    387  O   THR A  51      25.688   1.340 -25.172  1.00 91.94           O  
ATOM    388  CG2 THR A  51      26.703   0.815 -28.156  1.00 91.94           C  
ATOM    389  OG1 THR A  51      28.609   2.258 -28.484  1.00 91.94           O  
ATOM    390  N   GLN A  52      27.625   0.640 -24.500  1.00 93.25           N  
ATOM    391  CA  GLN A  52      27.062  -0.189 -23.453  1.00 93.25           C  
ATOM    392  C   GLN A  52      26.375   0.667 -22.391  1.00 93.25           C  
ATOM    393  CB  GLN A  52      28.141  -1.058 -22.797  1.00 93.25           C  
ATOM    394  O   GLN A  52      25.281   0.329 -21.922  1.00 93.25           O  
ATOM    395  CG  GLN A  52      28.656  -2.176 -23.703  1.00 93.25           C  
ATOM    396  CD  GLN A  52      29.719  -3.021 -23.047  1.00 93.25           C  
ATOM    397  NE2 GLN A  52      30.078  -4.125 -23.688  1.00 93.25           N  
ATOM    398  OE1 GLN A  52      30.219  -2.684 -21.969  1.00 93.25           O  
ATOM    399  N   LYS A  53      27.047   1.643 -22.016  1.00 91.50           N  
ATOM    400  CA  LYS A  53      26.469   2.562 -21.047  1.00 91.50           C  
ATOM    401  C   LYS A  53      25.219   3.232 -21.609  1.00 91.50           C  
ATOM    402  CB  LYS A  53      27.484   3.621 -20.641  1.00 91.50           C  
ATOM    403  O   LYS A  53      24.234   3.404 -20.891  1.00 91.50           O  
ATOM    404  CG  LYS A  53      27.031   4.520 -19.500  1.00 91.50           C  
ATOM    405  CD  LYS A  53      26.844   3.734 -18.203  1.00 91.50           C  
ATOM    406  CE  LYS A  53      26.062   4.531 -17.172  1.00 91.50           C  
ATOM    407  NZ  LYS A  53      25.906   3.787 -15.883  1.00 91.50           N  
ATOM    408  N   ALA A  54      25.281   3.715 -22.812  1.00 90.69           N  
ATOM    409  CA  ALA A  54      24.109   4.293 -23.484  1.00 90.69           C  
ATOM    410  C   ALA A  54      22.938   3.318 -23.484  1.00 90.69           C  
ATOM    411  CB  ALA A  54      24.469   4.703 -24.906  1.00 90.69           C  
ATOM    412  O   ALA A  54      21.797   3.715 -23.266  1.00 90.69           O  
ATOM    413  N   LYS A  55      23.203   2.154 -23.844  1.00 90.19           N  
ATOM    414  CA  LYS A  55      22.172   1.110 -23.828  1.00 90.19           C  
ATOM    415  C   LYS A  55      21.531   0.989 -22.453  1.00 90.19           C  
ATOM    416  CB  LYS A  55      22.781  -0.233 -24.250  1.00 90.19           C  
ATOM    417  O   LYS A  55      20.312   0.888 -22.344  1.00 90.19           O  
ATOM    418  CG  LYS A  55      21.766  -1.369 -24.312  1.00 90.19           C  
ATOM    419  CD  LYS A  55      22.422  -2.666 -24.781  1.00 90.19           C  
ATOM    420  CE  LYS A  55      21.406  -3.812 -24.812  1.00 90.19           C  
ATOM    421  NZ  LYS A  55      22.047  -5.098 -25.234  1.00 90.19           N  
ATOM    422  N   THR A  56      22.281   0.858 -21.391  1.00 86.94           N  
ATOM    423  CA  THR A  56      21.781   0.761 -20.016  1.00 86.94           C  
ATOM    424  C   THR A  56      20.938   1.974 -19.672  1.00 86.94           C  
ATOM    425  CB  THR A  56      22.953   0.639 -19.016  1.00 86.94           C  
ATOM    426  O   THR A  56      19.891   1.837 -19.016  1.00 86.94           O  
ATOM    427  CG2 THR A  56      23.766  -0.621 -19.266  1.00 86.94           C  
ATOM    428  OG1 THR A  56      23.797   1.784 -19.141  1.00 86.94           O  
ATOM    429  N   THR A  57      21.391   3.150 -20.016  1.00 86.25           N  
ATOM    430  CA  THR A  57      20.656   4.383 -19.750  1.00 86.25           C  
ATOM    431  C   THR A  57      19.312   4.395 -20.484  1.00 86.25           C  
ATOM    432  CB  THR A  57      21.469   5.621 -20.141  1.00 86.25           C  
ATOM    433  O   THR A  57      18.297   4.801 -19.922  1.00 86.25           O  
ATOM    434  CG2 THR A  57      20.719   6.910 -19.828  1.00 86.25           C  
ATOM    435  OG1 THR A  57      22.719   5.621 -19.422  1.00 86.25           O  
ATOM    436  N   ILE A  58      19.328   4.074 -21.734  1.00 86.75           N  
ATOM    437  CA  ILE A  58      18.125   3.986 -22.547  1.00 86.75           C  
ATOM    438  C   ILE A  58      17.141   2.996 -21.906  1.00 86.75           C  
ATOM    439  CB  ILE A  58      18.438   3.568 -24.000  1.00 86.75           C  
ATOM    440  O   ILE A  58      15.953   3.281 -21.781  1.00 86.75           O  
ATOM    441  CG1 ILE A  58      19.156   4.707 -24.734  1.00 86.75           C  
ATOM    442  CG2 ILE A  58      17.156   3.156 -24.734  1.00 86.75           C  
ATOM    443  CD1 ILE A  58      19.797   4.281 -26.047  1.00 86.75           C  
ATOM    444  N   ASN A  59      17.609   1.857 -21.594  1.00 82.38           N  
ATOM    445  CA  ASN A  59      16.781   0.849 -20.938  1.00 82.38           C  
ATOM    446  C   ASN A  59      16.188   1.369 -19.625  1.00 82.38           C  
ATOM    447  CB  ASN A  59      17.594  -0.426 -20.688  1.00 82.38           C  
ATOM    448  O   ASN A  59      15.016   1.138 -19.328  1.00 82.38           O  
ATOM    449  CG  ASN A  59      17.828  -1.219 -21.953  1.00 82.38           C  
ATOM    450  ND2 ASN A  59      18.828  -2.105 -21.922  1.00 82.38           N  
ATOM    451  OD1 ASN A  59      17.141  -1.036 -22.953  1.00 82.38           O  
ATOM    452  N   LYS A  60      17.000   1.999 -18.812  1.00 80.25           N  
ATOM    453  CA  LYS A  60      16.531   2.605 -17.578  1.00 80.25           C  
ATOM    454  C   LYS A  60      15.523   3.713 -17.844  1.00 80.25           C  
ATOM    455  CB  LYS A  60      17.719   3.160 -16.766  1.00 80.25           C  
ATOM    456  O   LYS A  60      14.555   3.873 -17.109  1.00 80.25           O  
ATOM    457  CG  LYS A  60      18.531   2.096 -16.047  1.00 80.25           C  
ATOM    458  CD  LYS A  60      19.625   2.715 -15.188  1.00 80.25           C  
ATOM    459  CE  LYS A  60      20.469   1.648 -14.508  1.00 80.25           C  
ATOM    460  NZ  LYS A  60      21.578   2.250 -13.711  1.00 80.25           N  
ATOM    461  N   GLY A  61      15.828   4.516 -18.859  1.00 80.19           N  
ATOM    462  CA  GLY A  61      14.859   5.520 -19.281  1.00 80.19           C  
ATOM    463  C   GLY A  61      13.508   4.930 -19.641  1.00 80.19           C  
ATOM    464  O   GLY A  61      12.469   5.480 -19.281  1.00 80.19           O  
ATOM    465  N   GLU A  62      13.570   3.912 -20.375  1.00 79.06           N  
ATOM    466  CA  GLU A  62      12.352   3.203 -20.750  1.00 79.06           C  
ATOM    467  C   GLU A  62      11.625   2.676 -19.516  1.00 79.06           C  
ATOM    468  CB  GLU A  62      12.664   2.051 -21.703  1.00 79.06           C  
ATOM    469  O   GLU A  62      10.398   2.773 -19.422  1.00 79.06           O  
ATOM    470  CG  GLU A  62      11.438   1.299 -22.188  1.00 79.06           C  
ATOM    471  CD  GLU A  62      11.773   0.095 -23.062  1.00 79.06           C  
ATOM    472  OE1 GLU A  62      10.859  -0.704 -23.359  1.00 79.06           O  
ATOM    473  OE2 GLU A  62      12.953  -0.051 -23.438  1.00 79.06           O  
ATOM    474  N   GLU A  63      12.352   2.020 -18.656  1.00 73.50           N  
ATOM    475  CA  GLU A  63      11.805   1.473 -17.422  1.00 73.50           C  
ATOM    476  C   GLU A  63      11.133   2.559 -16.578  1.00 73.50           C  
ATOM    477  CB  GLU A  63      12.906   0.787 -16.594  1.00 73.50           C  
ATOM    478  O   GLU A  63      10.070   2.334 -16.000  1.00 73.50           O  
ATOM    479  CG  GLU A  63      13.328  -0.567 -17.156  1.00 73.50           C  
ATOM    480  CD  GLU A  63      14.406  -1.242 -16.328  1.00 73.50           C  
ATOM    481  OE1 GLU A  63      14.812  -2.381 -16.656  1.00 73.50           O  
ATOM    482  OE2 GLU A  63      14.859  -0.630 -15.328  1.00 73.50           O  
ATOM    483  N   THR A  64      11.742   3.715 -16.547  1.00 71.56           N  
ATOM    484  CA  THR A  64      11.227   4.824 -15.742  1.00 71.56           C  
ATOM    485  C   THR A  64      10.039   5.484 -16.438  1.00 71.56           C  
ATOM    486  CB  THR A  64      12.320   5.875 -15.477  1.00 71.56           C  
ATOM    487  O   THR A  64       9.156   6.035 -15.789  1.00 71.56           O  
ATOM    488  CG2 THR A  64      13.422   5.309 -14.594  1.00 71.56           C  
ATOM    489  OG1 THR A  64      12.883   6.293 -16.719  1.00 71.56           O  
ATOM    490  N   ALA A  65      10.047   5.461 -17.750  1.00 75.81           N  
ATOM    491  CA  ALA A  65       8.969   6.070 -18.531  1.00 75.81           C  
ATOM    492  C   ALA A  65       7.746   5.156 -18.578  1.00 75.81           C  
ATOM    493  CB  ALA A  65       9.453   6.391 -19.938  1.00 75.81           C  
ATOM    494  O   ALA A  65       6.617   5.633 -18.703  1.00 75.81           O  
ATOM    495  N   SER A  66       8.016   3.885 -18.422  1.00 78.88           N  
ATOM    496  CA  SER A  66       6.949   2.889 -18.516  1.00 78.88           C  
ATOM    497  C   SER A  66       6.293   2.662 -17.156  1.00 78.88           C  
ATOM    498  CB  SER A  66       7.500   1.564 -19.047  1.00 78.88           C  
ATOM    499  O   SER A  66       6.840   3.047 -16.125  1.00 78.88           O  
ATOM    500  OG  SER A  66       6.449   0.636 -19.266  1.00 78.88           O  
ATOM    501  N   THR A  67       4.941   2.404 -17.156  1.00 81.62           N  
ATOM    502  CA  THR A  67       4.219   2.123 -15.922  1.00 81.62           C  
ATOM    503  C   THR A  67       4.754   0.858 -15.258  1.00 81.62           C  
ATOM    504  CB  THR A  67       2.709   1.973 -16.172  1.00 81.62           C  
ATOM    505  O   THR A  67       4.797  -0.205 -15.875  1.00 81.62           O  
ATOM    506  CG2 THR A  67       1.938   1.814 -14.867  1.00 81.62           C  
ATOM    507  OG1 THR A  67       2.229   3.135 -16.859  1.00 81.62           O  
ATOM    508  N   ALA A  68       5.262   0.968 -14.102  1.00 85.81           N  
ATOM    509  CA  ALA A  68       5.906  -0.122 -13.367  1.00 85.81           C  
ATOM    510  C   ALA A  68       4.871  -1.027 -12.711  1.00 85.81           C  
ATOM    511  CB  ALA A  68       6.867   0.434 -12.320  1.00 85.81           C  
ATOM    512  O   ALA A  68       5.121  -2.217 -12.500  1.00 85.81           O  
ATOM    513  N   LEU A  69       3.719  -0.511 -12.523  1.00 92.06           N  
ATOM    514  CA  LEU A  69       2.676  -1.255 -11.828  1.00 92.06           C  
ATOM    515  C   LEU A  69       1.344  -1.146 -12.562  1.00 92.06           C  
ATOM    516  CB  LEU A  69       2.523  -0.745 -10.391  1.00 92.06           C  
ATOM    517  O   LEU A  69       1.051  -0.116 -13.172  1.00 92.06           O  
ATOM    518  CG  LEU A  69       3.705  -0.993  -9.453  1.00 92.06           C  
ATOM    519  CD1 LEU A  69       3.561  -0.158  -8.188  1.00 92.06           C  
ATOM    520  CD2 LEU A  69       3.818  -2.475  -9.117  1.00 92.06           C  
ATOM    521  N   THR A  70       0.575  -2.172 -12.531  1.00 92.00           N  
ATOM    522  CA  THR A  70      -0.793  -2.166 -13.031  1.00 92.00           C  
ATOM    523  C   THR A  70      -1.759  -2.715 -11.992  1.00 92.00           C  
ATOM    524  CB  THR A  70      -0.912  -2.988 -14.328  1.00 92.00           C  
ATOM    525  O   THR A  70      -1.393  -3.582 -11.195  1.00 92.00           O  
ATOM    526  CG2 THR A  70      -0.693  -4.473 -14.062  1.00 92.00           C  
ATOM    527  OG1 THR A  70      -2.219  -2.803 -14.891  1.00 92.00           O  
ATOM    528  N   VAL A  71      -2.967  -2.221 -11.992  1.00 92.62           N  
ATOM    529  CA  VAL A  71      -3.994  -2.715 -11.086  1.00 92.62           C  
ATOM    530  C   VAL A  71      -4.461  -4.098 -11.539  1.00 92.62           C  
ATOM    531  CB  VAL A  71      -5.195  -1.746 -11.008  1.00 92.62           C  
ATOM    532  O   VAL A  71      -4.754  -4.305 -12.719  1.00 92.62           O  
ATOM    533  CG1 VAL A  71      -6.312  -2.344 -10.156  1.00 92.62           C  
ATOM    534  CG2 VAL A  71      -4.754  -0.396 -10.445  1.00 92.62           C  
ATOM    535  N   SER A  72      -4.375  -5.109 -10.625  1.00 89.00           N  
ATOM    536  CA  SER A  72      -4.609  -6.508 -10.969  1.00 89.00           C  
ATOM    537  C   SER A  72      -6.066  -6.898 -10.742  1.00 89.00           C  
ATOM    538  CB  SER A  72      -3.695  -7.426 -10.156  1.00 89.00           C  
ATOM    539  O   SER A  72      -6.609  -7.746 -11.453  1.00 89.00           O  
ATOM    540  OG  SER A  72      -2.338  -7.219 -10.508  1.00 89.00           O  
ATOM    541  N   SER A  73      -6.777  -6.242  -9.695  1.00 85.62           N  
ATOM    542  CA  SER A  73      -8.156  -6.559  -9.344  1.00 85.62           C  
ATOM    543  C   SER A  73      -8.953  -5.297  -9.031  1.00 85.62           C  
ATOM    544  CB  SER A  73      -8.203  -7.516  -8.156  1.00 85.62           C  
ATOM    545  O   SER A  73      -8.453  -4.184  -9.211  1.00 85.62           O  
ATOM    546  OG  SER A  73      -7.730  -6.879  -6.980  1.00 85.62           O  
ATOM    547  N   SER A  74     -10.305  -5.547  -8.711  1.00 87.50           N  
ATOM    548  CA  SER A  74     -11.195  -4.453  -8.344  1.00 87.50           C  
ATOM    549  C   SER A  74     -10.758  -3.783  -7.051  1.00 87.50           C  
ATOM    550  CB  SER A  74     -12.633  -4.961  -8.203  1.00 87.50           C  
ATOM    551  O   SER A  74     -10.117  -4.414  -6.203  1.00 87.50           O  
ATOM    552  OG  SER A  74     -13.102  -5.496  -9.430  1.00 87.50           O  
ATOM    553  N   VAL A  75     -11.008  -2.553  -6.973  1.00 92.00           N  
ATOM    554  CA  VAL A  75     -10.789  -1.783  -5.750  1.00 92.00           C  
ATOM    555  C   VAL A  75     -11.992  -1.937  -4.820  1.00 92.00           C  
ATOM    556  CB  VAL A  75     -10.547  -0.289  -6.059  1.00 92.00           C  
ATOM    557  O   VAL A  75     -13.133  -1.712  -5.230  1.00 92.00           O  
ATOM    558  CG1 VAL A  75     -10.273   0.489  -4.773  1.00 92.00           C  
ATOM    559  CG2 VAL A  75      -9.383  -0.132  -7.035  1.00 92.00           C  
ATOM    560  N   LEU A  76     -11.672  -2.373  -3.633  1.00 92.94           N  
ATOM    561  CA  LEU A  76     -12.734  -2.598  -2.658  1.00 92.94           C  
ATOM    562  C   LEU A  76     -12.758  -1.485  -1.615  1.00 92.94           C  
ATOM    563  CB  LEU A  76     -12.547  -3.953  -1.970  1.00 92.94           C  
ATOM    564  O   LEU A  76     -11.703  -1.014  -1.178  1.00 92.94           O  
ATOM    565  CG  LEU A  76     -12.453  -5.172  -2.889  1.00 92.94           C  
ATOM    566  CD1 LEU A  76     -12.266  -6.441  -2.066  1.00 92.94           C  
ATOM    567  CD2 LEU A  76     -13.695  -5.277  -3.768  1.00 92.94           C  
ATOM    568  N   TYR A  77     -13.945  -1.133  -1.234  1.00 92.94           N  
ATOM    569  CA  TYR A  77     -14.172  -0.066  -0.265  1.00 92.94           C  
ATOM    570  C   TYR A  77     -15.141  -0.510   0.821  1.00 92.94           C  
ATOM    571  CB  TYR A  77     -14.703   1.189  -0.962  1.00 92.94           C  
ATOM    572  O   TYR A  77     -16.234  -1.009   0.522  1.00 92.94           O  
ATOM    573  CG  TYR A  77     -15.016   2.324  -0.015  1.00 92.94           C  
ATOM    574  CD1 TYR A  77     -16.281   2.898   0.024  1.00 92.94           C  
ATOM    575  CD2 TYR A  77     -14.039   2.824   0.841  1.00 92.94           C  
ATOM    576  CE1 TYR A  77     -16.562   3.945   0.894  1.00 92.94           C  
ATOM    577  CE2 TYR A  77     -14.312   3.871   1.715  1.00 92.94           C  
ATOM    578  OH  TYR A  77     -15.859   5.461   2.596  1.00 92.94           O  
ATOM    579  CZ  TYR A  77     -15.578   4.422   1.733  1.00 92.94           C  
ATOM    580  N   ALA A  78     -14.711  -0.297   2.104  1.00 92.69           N  
ATOM    581  CA  ALA A  78     -15.547  -0.751   3.213  1.00 92.69           C  
ATOM    582  C   ALA A  78     -15.992   0.422   4.082  1.00 92.69           C  
ATOM    583  CB  ALA A  78     -14.797  -1.778   4.059  1.00 92.69           C  
ATOM    584  O   ALA A  78     -15.180   1.271   4.453  1.00 92.69           O  
ATOM    585  N   VAL A  79     -17.328   0.406   4.422  1.00 92.25           N  
ATOM    586  CA  VAL A  79     -17.922   1.438   5.270  1.00 92.25           C  
ATOM    587  C   VAL A  79     -18.812   0.793   6.328  1.00 92.25           C  
ATOM    588  CB  VAL A  79     -18.719   2.461   4.441  1.00 92.25           C  
ATOM    589  O   VAL A  79     -19.109  -0.400   6.254  1.00 92.25           O  
ATOM    590  CG1 VAL A  79     -17.812   3.217   3.477  1.00 92.25           C  
ATOM    591  CG2 VAL A  79     -19.844   1.759   3.682  1.00 92.25           C  
ATOM    592  N   ASN A  80     -19.250   1.639   7.359  1.00 90.81           N  
ATOM    593  CA  ASN A  80     -20.188   1.171   8.383  1.00 90.81           C  
ATOM    594  C   ASN A  80     -21.625   1.211   7.887  1.00 90.81           C  
ATOM    595  CB  ASN A  80     -20.047   1.998   9.664  1.00 90.81           C  
ATOM    596  O   ASN A  80     -22.234   2.277   7.836  1.00 90.81           O  
ATOM    597  CG  ASN A  80     -21.188   2.977   9.859  1.00 90.81           C  
ATOM    598  ND2 ASN A  80     -21.891   2.838  10.961  1.00 90.81           N  
ATOM    599  OD1 ASN A  80     -21.422   3.850   9.016  1.00 90.81           O  
ATOM    600  N   TYR A  81     -21.984   0.247   7.160  1.00 87.44           N  
ATOM    601  CA  TYR A  81     -23.328   0.079   6.602  1.00 87.44           C  
ATOM    602  C   TYR A  81     -24.281  -0.496   7.641  1.00 87.44           C  
ATOM    603  CB  TYR A  81     -23.281  -0.831   5.371  1.00 87.44           C  
ATOM    604  O   TYR A  81     -23.922  -1.428   8.367  1.00 87.44           O  
ATOM    605  CG  TYR A  81     -24.625  -1.026   4.715  1.00 87.44           C  
ATOM    606  CD1 TYR A  81     -25.422  -2.115   5.039  1.00 87.44           C  
ATOM    607  CD2 TYR A  81     -25.094  -0.124   3.766  1.00 87.44           C  
ATOM    608  CE1 TYR A  81     -26.672  -2.303   4.438  1.00 87.44           C  
ATOM    609  CE2 TYR A  81     -26.328  -0.300   3.154  1.00 87.44           C  
ATOM    610  OH  TYR A  81     -28.344  -1.569   2.896  1.00 87.44           O  
ATOM    611  CZ  TYR A  81     -27.109  -1.390   3.498  1.00 87.44           C  
ATOM    612  N   PRO A  82     -25.594   0.033   7.598  1.00 87.69           N  
ATOM    613  CA  PRO A  82     -26.250   0.959   6.680  1.00 87.69           C  
ATOM    614  C   PRO A  82     -26.125   2.418   7.113  1.00 87.69           C  
ATOM    615  CB  PRO A  82     -27.719   0.508   6.727  1.00 87.69           C  
ATOM    616  O   PRO A  82     -26.641   3.314   6.441  1.00 87.69           O  
ATOM    617  CG  PRO A  82     -27.906  -0.034   8.109  1.00 87.69           C  
ATOM    618  CD  PRO A  82     -26.609  -0.615   8.578  1.00 87.69           C  
ATOM    619  N   SER A  83     -25.438   2.709   8.273  1.00 87.38           N  
ATOM    620  CA  SER A  83     -25.359   4.047   8.844  1.00 87.38           C  
ATOM    621  C   SER A  83     -24.438   4.945   8.031  1.00 87.38           C  
ATOM    622  CB  SER A  83     -24.875   3.982  10.289  1.00 87.38           C  
ATOM    623  O   SER A  83     -24.609   6.168   8.016  1.00 87.38           O  
ATOM    624  OG  SER A  83     -23.594   3.379  10.359  1.00 87.38           O  
ATOM    625  N   ASN A  84     -23.547   4.441   7.250  1.00 87.06           N  
ATOM    626  CA  ASN A  84     -22.625   5.145   6.375  1.00 87.06           C  
ATOM    627  C   ASN A  84     -22.062   6.402   7.039  1.00 87.06           C  
ATOM    628  CB  ASN A  84     -23.297   5.496   5.047  1.00 87.06           C  
ATOM    629  O   ASN A  84     -22.047   7.473   6.430  1.00 87.06           O  
ATOM    630  CG  ASN A  84     -23.656   4.273   4.230  1.00 87.06           C  
ATOM    631  ND2 ASN A  84     -24.719   4.375   3.445  1.00 87.06           N  
ATOM    632  OD1 ASN A  84     -22.984   3.240   4.305  1.00 87.06           O  
ATOM    633  N   THR A  85     -21.578   6.258   8.172  1.00 89.12           N  
ATOM    634  CA  THR A  85     -21.047   7.391   8.914  1.00 89.12           C  
ATOM    635  C   THR A  85     -19.531   7.262   9.086  1.00 89.12           C  
ATOM    636  CB  THR A  85     -21.703   7.516  10.297  1.00 89.12           C  
ATOM    637  O   THR A  85     -18.844   8.250   9.367  1.00 89.12           O  
ATOM    638  CG2 THR A  85     -23.203   7.793  10.164  1.00 89.12           C  
ATOM    639  OG1 THR A  85     -21.531   6.293  11.023  1.00 89.12           O  
ATOM    640  N   LYS A  86     -19.000   6.070   8.828  1.00 91.31           N  
ATOM    641  CA  LYS A  86     -17.578   5.797   9.000  1.00 91.31           C  
ATOM    642  C   LYS A  86     -17.016   4.984   7.832  1.00 91.31           C  
ATOM    643  CB  LYS A  86     -17.328   5.055  10.312  1.00 91.31           C  
ATOM    644  O   LYS A  86     -17.688   4.082   7.324  1.00 91.31           O  
ATOM    645  CG  LYS A  86     -17.656   5.867  11.555  1.00 91.31           C  
ATOM    646  CD  LYS A  86     -17.344   5.090  12.836  1.00 91.31           C  
ATOM    647  CE  LYS A  86     -17.672   5.906  14.078  1.00 91.31           C  
ATOM    648  NZ  LYS A  86     -17.359   5.156  15.328  1.00 91.31           N  
ATOM    649  N   SER A  87     -15.781   5.363   7.430  1.00 93.25           N  
ATOM    650  CA  SER A  87     -15.039   4.570   6.449  1.00 93.25           C  
ATOM    651  C   SER A  87     -13.953   3.736   7.121  1.00 93.25           C  
ATOM    652  CB  SER A  87     -14.422   5.477   5.387  1.00 93.25           C  
ATOM    653  O   SER A  87     -13.219   4.238   7.977  1.00 93.25           O  
ATOM    654  OG  SER A  87     -15.422   6.148   4.645  1.00 93.25           O  
ATOM    655  N   TYR A  88     -13.930   2.434   6.695  1.00 93.94           N  
ATOM    656  CA  TYR A  88     -13.016   1.522   7.371  1.00 93.94           C  
ATOM    657  C   TYR A  88     -11.719   1.373   6.586  1.00 93.94           C  
ATOM    658  CB  TYR A  88     -13.664   0.151   7.566  1.00 93.94           C  
ATOM    659  O   TYR A  88     -10.633   1.612   7.121  1.00 93.94           O  
ATOM    660  CG  TYR A  88     -14.945   0.196   8.367  1.00 93.94           C  
ATOM    661  CD1 TYR A  88     -15.117   1.128   9.391  1.00 93.94           C  
ATOM    662  CD2 TYR A  88     -15.984  -0.694   8.109  1.00 93.94           C  
ATOM    663  CE1 TYR A  88     -16.297   1.171  10.133  1.00 93.94           C  
ATOM    664  CE2 TYR A  88     -17.156  -0.660   8.844  1.00 93.94           C  
ATOM    665  OH  TYR A  88     -18.469   0.314  10.578  1.00 93.94           O  
ATOM    666  CZ  TYR A  88     -17.312   0.275   9.852  1.00 93.94           C  
ATOM    667  N   TRP A  89     -11.727   0.922   5.336  1.00 95.06           N  
ATOM    668  CA  TRP A  89     -10.516   0.632   4.570  1.00 95.06           C  
ATOM    669  C   TRP A  89     -10.820   0.566   3.078  1.00 95.06           C  
ATOM    670  CB  TRP A  89      -9.891  -0.685   5.035  1.00 95.06           C  
ATOM    671  O   TRP A  89     -11.977   0.437   2.678  1.00 95.06           O  
ATOM    672  CG  TRP A  89     -10.867  -1.817   5.152  1.00 95.06           C  
ATOM    673  CD1 TRP A  89     -11.453  -2.285   6.293  1.00 95.06           C  
ATOM    674  CD2 TRP A  89     -11.359  -2.629   4.082  1.00 95.06           C  
ATOM    675  CE2 TRP A  89     -12.250  -3.568   4.652  1.00 95.06           C  
ATOM    676  CE3 TRP A  89     -11.141  -2.652   2.699  1.00 95.06           C  
ATOM    677  NE1 TRP A  89     -12.289  -3.338   6.000  1.00 95.06           N  
ATOM    678  CH2 TRP A  89     -12.688  -4.523   2.531  1.00 95.06           C  
ATOM    679  CZ2 TRP A  89     -12.922  -4.523   3.881  1.00 95.06           C  
ATOM    680  CZ3 TRP A  89     -11.812  -3.602   1.935  1.00 95.06           C  
ATOM    681  N   ILE A  90      -9.852   0.757   2.289  1.00 95.19           N  
ATOM    682  CA  ILE A  90      -9.820   0.518   0.849  1.00 95.19           C  
ATOM    683  C   ILE A  90      -8.766  -0.538   0.521  1.00 95.19           C  
ATOM    684  CB  ILE A  90      -9.539   1.819   0.066  1.00 95.19           C  
ATOM    685  O   ILE A  90      -7.645  -0.483   1.029  1.00 95.19           O  
ATOM    686  CG1 ILE A  90     -10.672   2.828   0.279  1.00 95.19           C  
ATOM    687  CG2 ILE A  90      -9.344   1.521  -1.424  1.00 95.19           C  
ATOM    688  CD1 ILE A  90     -10.398   4.203  -0.311  1.00 95.19           C  
ATOM    689  N   TYR A  91      -9.156  -1.438  -0.338  1.00 94.56           N  
ATOM    690  CA  TYR A  91      -8.281  -2.545  -0.702  1.00 94.56           C  
ATOM    691  C   TYR A  91      -8.188  -2.693  -2.215  1.00 94.56           C  
ATOM    692  CB  TYR A  91      -8.781  -3.854  -0.080  1.00 94.56           C  
ATOM    693  O   TYR A  91      -9.195  -2.611  -2.918  1.00 94.56           O  
ATOM    694  CG  TYR A  91      -8.266  -5.090  -0.777  1.00 94.56           C  
ATOM    695  CD1 TYR A  91      -9.062  -5.777  -1.694  1.00 94.56           C  
ATOM    696  CD2 TYR A  91      -6.992  -5.578  -0.519  1.00 94.56           C  
ATOM    697  CE1 TYR A  91      -8.594  -6.918  -2.338  1.00 94.56           C  
ATOM    698  CE2 TYR A  91      -6.516  -6.719  -1.155  1.00 94.56           C  
ATOM    699  OH  TYR A  91      -6.855  -8.508  -2.697  1.00 94.56           O  
ATOM    700  CZ  TYR A  91      -7.324  -7.379  -2.062  1.00 94.56           C  
ATOM    701  N   PHE A  92      -7.004  -2.971  -2.709  1.00 95.12           N  
ATOM    702  CA  PHE A  92      -6.797  -3.238  -4.129  1.00 95.12           C  
ATOM    703  C   PHE A  92      -5.492  -3.994  -4.348  1.00 95.12           C  
ATOM    704  CB  PHE A  92      -6.789  -1.931  -4.926  1.00 95.12           C  
ATOM    705  O   PHE A  92      -4.613  -3.994  -3.484  1.00 95.12           O  
ATOM    706  CG  PHE A  92      -5.734  -0.952  -4.480  1.00 95.12           C  
ATOM    707  CD1 PHE A  92      -5.973  -0.099  -3.408  1.00 95.12           C  
ATOM    708  CD2 PHE A  92      -4.512  -0.886  -5.129  1.00 95.12           C  
ATOM    709  CE1 PHE A  92      -5.000   0.808  -2.992  1.00 95.12           C  
ATOM    710  CE2 PHE A  92      -3.535   0.017  -4.719  1.00 95.12           C  
ATOM    711  CZ  PHE A  92      -3.781   0.864  -3.650  1.00 95.12           C  
ATOM    712  N   THR A  93      -5.375  -4.641  -5.465  1.00 95.19           N  
ATOM    713  CA  THR A  93      -4.191  -5.430  -5.781  1.00 95.19           C  
ATOM    714  C   THR A  93      -3.473  -4.863  -7.004  1.00 95.19           C  
ATOM    715  CB  THR A  93      -4.551  -6.902  -6.031  1.00 95.19           C  
ATOM    716  O   THR A  93      -4.117  -4.398  -7.945  1.00 95.19           O  
ATOM    717  CG2 THR A  93      -5.199  -7.527  -4.797  1.00 95.19           C  
ATOM    718  OG1 THR A  93      -5.465  -6.988  -7.129  1.00 95.19           O  
ATOM    719  N   VAL A  94      -2.168  -4.906  -6.926  1.00 94.81           N  
ATOM    720  CA  VAL A  94      -1.356  -4.410  -8.031  1.00 94.81           C  
ATOM    721  C   VAL A  94      -0.374  -5.492  -8.477  1.00 94.81           C  
ATOM    722  CB  VAL A  94      -0.593  -3.125  -7.645  1.00 94.81           C  
ATOM    723  O   VAL A  94      -0.016  -6.375  -7.691  1.00 94.81           O  
ATOM    724  CG1 VAL A  94      -1.569  -2.010  -7.273  1.00 94.81           C  
ATOM    725  CG2 VAL A  94       0.370  -3.402  -6.492  1.00 94.81           C  
ATOM    726  N   SER A  95       0.037  -5.344  -9.734  1.00 93.31           N  
ATOM    727  CA  SER A  95       1.033  -6.254 -10.297  1.00 93.31           C  
ATOM    728  C   SER A  95       2.057  -5.500 -11.141  1.00 93.31           C  
ATOM    729  CB  SER A  95       0.360  -7.336 -11.141  1.00 93.31           C  
ATOM    730  O   SER A  95       1.724  -4.500 -11.781  1.00 93.31           O  
ATOM    731  OG  SER A  95      -0.537  -8.102 -10.352  1.00 93.31           O  
ATOM    732  N   PRO A  96       3.301  -6.012 -10.992  1.00 91.62           N  
ATOM    733  CA  PRO A  96       4.254  -5.434 -11.945  1.00 91.62           C  
ATOM    734  C   PRO A  96       3.807  -5.590 -13.398  1.00 91.62           C  
ATOM    735  CB  PRO A  96       5.539  -6.219 -11.680  1.00 91.62           C  
ATOM    736  O   PRO A  96       3.268  -6.637 -13.766  1.00 91.62           O  
ATOM    737  CG  PRO A  96       5.422  -6.680 -10.266  1.00 91.62           C  
ATOM    738  CD  PRO A  96       3.980  -6.996  -9.984  1.00 91.62           C  
ATOM    739  N   THR A  97       3.834  -4.504 -14.172  1.00 89.56           N  
ATOM    740  CA  THR A  97       3.422  -4.508 -15.570  1.00 89.56           C  
ATOM    741  C   THR A  97       4.281  -5.469 -16.391  1.00 89.56           C  
ATOM    742  CB  THR A  97       3.510  -3.096 -16.172  1.00 89.56           C  
ATOM    743  O   THR A  97       5.441  -5.711 -16.047  1.00 89.56           O  
ATOM    744  CG2 THR A  97       3.033  -3.092 -17.625  1.00 89.56           C  
ATOM    745  OG1 THR A  97       2.689  -2.201 -15.414  1.00 89.56           O  
ATOM    746  N   SER A  98       3.672  -5.945 -17.484  1.00 82.75           N  
ATOM    747  CA  SER A  98       4.398  -6.812 -18.406  1.00 82.75           C  
ATOM    748  C   SER A  98       5.578  -6.082 -19.031  1.00 82.75           C  
ATOM    749  CB  SER A  98       3.463  -7.332 -19.500  1.00 82.75           C  
ATOM    750  O   SER A  98       5.461  -4.918 -19.422  1.00 82.75           O  
ATOM    751  OG  SER A  98       2.922  -6.258 -20.250  1.00 82.75           O  
ATOM    752  N   GLY A  99       6.766  -6.504 -18.844  1.00 77.31           N  
ATOM    753  CA  GLY A  99       7.926  -5.828 -19.391  1.00 77.31           C  
ATOM    754  C   GLY A  99       8.906  -5.352 -18.344  1.00 77.31           C  
ATOM    755  O   GLY A  99      10.023  -4.945 -18.656  1.00 77.31           O  
ATOM    756  N   VAL A 100       8.398  -5.359 -17.094  1.00 82.69           N  
ATOM    757  CA  VAL A 100       9.258  -5.062 -15.945  1.00 82.69           C  
ATOM    758  C   VAL A 100       9.578  -6.348 -15.188  1.00 82.69           C  
ATOM    759  CB  VAL A 100       8.602  -4.035 -14.992  1.00 82.69           C  
ATOM    760  O   VAL A 100       8.688  -7.172 -14.953  1.00 82.69           O  
ATOM    761  CG1 VAL A 100       9.508  -3.744 -13.797  1.00 82.69           C  
ATOM    762  CG2 VAL A 100       8.273  -2.746 -15.750  1.00 82.69           C  
ATOM    763  N   SER A 101      10.883  -6.535 -14.969  1.00 85.06           N  
ATOM    764  CA  SER A 101      11.328  -7.773 -14.336  1.00 85.06           C  
ATOM    765  C   SER A 101      10.883  -7.844 -12.883  1.00 85.06           C  
ATOM    766  CB  SER A 101      12.852  -7.902 -14.422  1.00 85.06           C  
ATOM    767  O   SER A 101      10.445  -8.898 -12.414  1.00 85.06           O  
ATOM    768  OG  SER A 101      13.484  -6.789 -13.805  1.00 85.06           O  
ATOM    769  N   SER A 102      10.898  -6.719 -12.180  1.00 88.88           N  
ATOM    770  CA  SER A 102      10.508  -6.656 -10.781  1.00 88.88           C  
ATOM    771  C   SER A 102      10.367  -5.215 -10.305  1.00 88.88           C  
ATOM    772  CB  SER A 102      11.531  -7.387  -9.906  1.00 88.88           C  
ATOM    773  O   SER A 102      10.914  -4.297 -10.922  1.00 88.88           O  
ATOM    774  OG  SER A 102      12.789  -6.730  -9.945  1.00 88.88           O  
ATOM    775  N   VAL A 103       9.547  -5.074  -9.227  1.00 90.88           N  
ATOM    776  CA  VAL A 103       9.336  -3.760  -8.633  1.00 90.88           C  
ATOM    777  C   VAL A 103       9.555  -3.832  -7.121  1.00 90.88           C  
ATOM    778  CB  VAL A 103       7.922  -3.215  -8.945  1.00 90.88           C  
ATOM    779  O   VAL A 103       9.047  -4.742  -6.461  1.00 90.88           O  
ATOM    780  CG1 VAL A 103       7.707  -1.856  -8.273  1.00 90.88           C  
ATOM    781  CG2 VAL A 103       7.711  -3.111 -10.453  1.00 90.88           C  
ATOM    782  N   GLU A 104      10.430  -2.941  -6.691  1.00 91.94           N  
ATOM    783  CA  GLU A 104      10.617  -2.855  -5.246  1.00 91.94           C  
ATOM    784  C   GLU A 104       9.453  -2.129  -4.578  1.00 91.94           C  
ATOM    785  CB  GLU A 104      11.930  -2.148  -4.914  1.00 91.94           C  
ATOM    786  O   GLU A 104       9.141  -0.989  -4.930  1.00 91.94           O  
ATOM    787  CG  GLU A 104      12.188  -1.996  -3.422  1.00 91.94           C  
ATOM    788  CD  GLU A 104      12.523  -3.311  -2.732  1.00 91.94           C  
ATOM    789  OE1 GLU A 104      12.125  -3.496  -1.561  1.00 91.94           O  
ATOM    790  OE2 GLU A 104      13.188  -4.160  -3.371  1.00 91.94           O  
ATOM    791  N   LEU A 105       8.836  -2.797  -3.584  1.00 92.88           N  
ATOM    792  CA  LEU A 105       7.668  -2.230  -2.916  1.00 92.88           C  
ATOM    793  C   LEU A 105       7.926  -2.070  -1.421  1.00 92.88           C  
ATOM    794  CB  LEU A 105       6.438  -3.111  -3.143  1.00 92.88           C  
ATOM    795  O   LEU A 105       7.062  -2.389  -0.601  1.00 92.88           O  
ATOM    796  CG  LEU A 105       5.938  -3.217  -4.582  1.00 92.88           C  
ATOM    797  CD1 LEU A 105       4.801  -4.230  -4.676  1.00 92.88           C  
ATOM    798  CD2 LEU A 105       5.488  -1.853  -5.098  1.00 92.88           C  
ATOM    799  N   ASP A 106       9.094  -1.569  -1.146  1.00 93.62           N  
ATOM    800  CA  ASP A 106       9.453  -1.226   0.228  1.00 93.62           C  
ATOM    801  C   ASP A 106       8.922   0.156   0.604  1.00 93.62           C  
ATOM    802  CB  ASP A 106      10.969  -1.277   0.416  1.00 93.62           C  
ATOM    803  O   ASP A 106       9.016   1.099  -0.185  1.00 93.62           O  
ATOM    804  CG  ASP A 106      11.391  -1.182   1.872  1.00 93.62           C  
ATOM    805  OD1 ASP A 106      11.219  -0.106   2.486  1.00 93.62           O  
ATOM    806  OD2 ASP A 106      11.898  -2.189   2.408  1.00 93.62           O  
ATOM    807  N   PRO A 107       8.297   0.160   1.795  1.00 92.81           N  
ATOM    808  CA  PRO A 107       7.758   1.454   2.215  1.00 92.81           C  
ATOM    809  C   PRO A 107       8.805   2.562   2.217  1.00 92.81           C  
ATOM    810  CB  PRO A 107       7.250   1.181   3.633  1.00 92.81           C  
ATOM    811  O   PRO A 107       8.461   3.746   2.168  1.00 92.81           O  
ATOM    812  CG  PRO A 107       6.965  -0.286   3.662  1.00 92.81           C  
ATOM    813  CD  PRO A 107       7.941  -0.978   2.752  1.00 92.81           C  
ATOM    814  N   ALA A 108      10.117   2.252   2.223  1.00 93.31           N  
ATOM    815  CA  ALA A 108      11.211   3.223   2.182  1.00 93.31           C  
ATOM    816  C   ALA A 108      11.383   3.787   0.774  1.00 93.31           C  
ATOM    817  CB  ALA A 108      12.508   2.584   2.664  1.00 93.31           C  
ATOM    818  O   ALA A 108      11.852   4.918   0.606  1.00 93.31           O  
ATOM    819  N   THR A 109      11.000   3.111  -0.184  1.00 92.25           N  
ATOM    820  CA  THR A 109      11.297   3.506  -1.558  1.00 92.25           C  
ATOM    821  C   THR A 109      10.008   3.721  -2.346  1.00 92.25           C  
ATOM    822  CB  THR A 109      12.164   2.451  -2.268  1.00 92.25           C  
ATOM    823  O   THR A 109      10.016   4.375  -3.391  1.00 92.25           O  
ATOM    824  CG2 THR A 109      13.516   2.291  -1.574  1.00 92.25           C  
ATOM    825  OG1 THR A 109      11.484   1.191  -2.258  1.00 92.25           O  
ATOM    826  N   THR A 110       8.930   3.199  -1.854  1.00 94.00           N  
ATOM    827  CA  THR A 110       7.637   3.314  -2.516  1.00 94.00           C  
ATOM    828  C   THR A 110       6.684   4.180  -1.692  1.00 94.00           C  
ATOM    829  CB  THR A 110       7.004   1.930  -2.750  1.00 94.00           C  
ATOM    830  O   THR A 110       6.578   4.008  -0.476  1.00 94.00           O  
ATOM    831  CG2 THR A 110       5.672   2.051  -3.484  1.00 94.00           C  
ATOM    832  OG1 THR A 110       7.898   1.130  -3.533  1.00 94.00           O  
ATOM    833  N   GLY A 111       6.055   5.137  -2.416  1.00 94.75           N  
ATOM    834  CA  GLY A 111       5.090   5.984  -1.733  1.00 94.75           C  
ATOM    835  C   GLY A 111       3.658   5.730  -2.170  1.00 94.75           C  
ATOM    836  O   GLY A 111       3.412   5.336  -3.312  1.00 94.75           O  
ATOM    837  N   LEU A 112       2.715   5.855  -1.230  1.00 96.69           N  
ATOM    838  CA  LEU A 112       1.286   5.781  -1.514  1.00 96.69           C  
ATOM    839  C   LEU A 112       0.563   7.016  -0.987  1.00 96.69           C  
ATOM    840  CB  LEU A 112       0.682   4.520  -0.895  1.00 96.69           C  
ATOM    841  O   LEU A 112       0.673   7.352   0.195  1.00 96.69           O  
ATOM    842  CG  LEU A 112      -0.766   4.203  -1.275  1.00 96.69           C  
ATOM    843  CD1 LEU A 112      -0.971   2.695  -1.376  1.00 96.69           C  
ATOM    844  CD2 LEU A 112      -1.729   4.812  -0.263  1.00 96.69           C  
ATOM    845  N   SER A 113      -0.172   7.656  -1.962  1.00 96.25           N  
ATOM    846  CA  SER A 113      -0.911   8.867  -1.611  1.00 96.25           C  
ATOM    847  C   SER A 113      -2.408   8.688  -1.837  1.00 96.25           C  
ATOM    848  CB  SER A 113      -0.405  10.055  -2.426  1.00 96.25           C  
ATOM    849  O   SER A 113      -2.820   7.961  -2.746  1.00 96.25           O  
ATOM    850  OG  SER A 113       0.974  10.281  -2.186  1.00 96.25           O  
ATOM    851  N   PHE A 114      -3.135   9.266  -1.015  1.00 95.94           N  
ATOM    852  CA  PHE A 114      -4.590   9.227  -1.074  1.00 95.94           C  
ATOM    853  C   PHE A 114      -5.176  10.633  -1.110  1.00 95.94           C  
ATOM    854  CB  PHE A 114      -5.156   8.453   0.122  1.00 95.94           C  
ATOM    855  O   PHE A 114      -4.875  11.461  -0.243  1.00 95.94           O  
ATOM    856  CG  PHE A 114      -6.660   8.461   0.192  1.00 95.94           C  
ATOM    857  CD1 PHE A 114      -7.328   9.344   1.028  1.00 95.94           C  
ATOM    858  CD2 PHE A 114      -7.406   7.578  -0.578  1.00 95.94           C  
ATOM    859  CE1 PHE A 114      -8.719   9.352   1.095  1.00 95.94           C  
ATOM    860  CE2 PHE A 114      -8.797   7.578  -0.516  1.00 95.94           C  
ATOM    861  CZ  PHE A 114      -9.453   8.469   0.322  1.00 95.94           C  
ATOM    862  N   ILE A 115      -6.090  10.844  -2.113  1.00 94.69           N  
ATOM    863  CA  ILE A 115      -6.668  12.172  -2.273  1.00 94.69           C  
ATOM    864  C   ILE A 115      -8.180  12.062  -2.426  1.00 94.69           C  
ATOM    865  CB  ILE A 115      -6.059  12.906  -3.486  1.00 94.69           C  
ATOM    866  O   ILE A 115      -8.672  11.289  -3.252  1.00 94.69           O  
ATOM    867  CG1 ILE A 115      -4.535  12.992  -3.350  1.00 94.69           C  
ATOM    868  CG2 ILE A 115      -6.672  14.305  -3.631  1.00 94.69           C  
ATOM    869  CD1 ILE A 115      -3.816  13.367  -4.637  1.00 94.69           C  
ATOM    870  N   ALA A 116      -8.883  12.766  -1.581  1.00 93.50           N  
ATOM    871  CA  ALA A 116     -10.328  12.992  -1.675  1.00 93.50           C  
ATOM    872  C   ALA A 116     -10.648  14.477  -1.737  1.00 93.50           C  
ATOM    873  CB  ALA A 116     -11.039  12.344  -0.492  1.00 93.50           C  
ATOM    874  O   ALA A 116     -10.773  15.141  -0.702  1.00 93.50           O  
ATOM    875  N   THR A 117     -10.805  15.008  -2.879  1.00 89.50           N  
ATOM    876  CA  THR A 117     -10.867  16.438  -3.186  1.00 89.50           C  
ATOM    877  C   THR A 117     -12.148  17.047  -2.627  1.00 89.50           C  
ATOM    878  CB  THR A 117     -10.797  16.688  -4.703  1.00 89.50           C  
ATOM    879  O   THR A 117     -12.133  18.172  -2.113  1.00 89.50           O  
ATOM    880  CG2 THR A 117     -10.789  18.172  -5.020  1.00 89.50           C  
ATOM    881  OG1 THR A 117      -9.602  16.094  -5.223  1.00 89.50           O  
ATOM    882  N   GLU A 118     -13.242  16.359  -2.652  1.00 89.12           N  
ATOM    883  CA  GLU A 118     -14.531  16.859  -2.189  1.00 89.12           C  
ATOM    884  C   GLU A 118     -14.531  17.062  -0.678  1.00 89.12           C  
ATOM    885  CB  GLU A 118     -15.656  15.898  -2.594  1.00 89.12           C  
ATOM    886  O   GLU A 118     -15.273  17.906  -0.162  1.00 89.12           O  
ATOM    887  CG  GLU A 118     -15.914  15.859  -4.094  1.00 89.12           C  
ATOM    888  CD  GLU A 118     -17.109  14.992  -4.469  1.00 89.12           C  
ATOM    889  OE1 GLU A 118     -17.359  14.805  -5.680  1.00 89.12           O  
ATOM    890  OE2 GLU A 118     -17.781  14.492  -3.545  1.00 89.12           O  
ATOM    891  N   GLU A 119     -13.625  16.312   0.008  1.00 88.94           N  
ATOM    892  CA  GLU A 119     -13.531  16.391   1.463  1.00 88.94           C  
ATOM    893  C   GLU A 119     -12.305  17.188   1.898  1.00 88.94           C  
ATOM    894  CB  GLU A 119     -13.484  14.977   2.066  1.00 88.94           C  
ATOM    895  O   GLU A 119     -12.055  17.359   3.096  1.00 88.94           O  
ATOM    896  CG  GLU A 119     -14.719  14.141   1.767  1.00 88.94           C  
ATOM    897  CD  GLU A 119     -15.984  14.695   2.402  1.00 88.94           C  
ATOM    898  OE1 GLU A 119     -17.094  14.445   1.866  1.00 88.94           O  
ATOM    899  OE2 GLU A 119     -15.875  15.375   3.447  1.00 88.94           O  
ATOM    900  N   GLY A 120     -11.531  17.734   0.920  1.00 90.06           N  
ATOM    901  CA  GLY A 120     -10.328  18.500   1.213  1.00 90.06           C  
ATOM    902  C   GLY A 120      -9.234  17.672   1.857  1.00 90.06           C  
ATOM    903  O   GLY A 120      -8.469  18.172   2.682  1.00 90.06           O  
ATOM    904  N   ILE A 121      -9.180  16.422   1.602  1.00 92.88           N  
ATOM    905  CA  ILE A 121      -8.234  15.492   2.215  1.00 92.88           C  
ATOM    906  C   ILE A 121      -7.125  15.164   1.225  1.00 92.88           C  
ATOM    907  CB  ILE A 121      -8.945  14.203   2.682  1.00 92.88           C  
ATOM    908  O   ILE A 121      -7.395  14.781   0.083  1.00 92.88           O  
ATOM    909  CG1 ILE A 121      -9.977  14.523   3.766  1.00 92.88           C  
ATOM    910  CG2 ILE A 121      -7.922  13.180   3.184  1.00 92.88           C  
ATOM    911  CD1 ILE A 121     -10.930  13.375   4.070  1.00 92.88           C  
ATOM    912  N   THR A 122      -5.895  15.391   1.608  1.00 94.06           N  
ATOM    913  CA  THR A 122      -4.707  15.016   0.853  1.00 94.06           C  
ATOM    914  C   THR A 122      -3.668  14.367   1.766  1.00 94.06           C  
ATOM    915  CB  THR A 122      -4.082  16.234   0.141  1.00 94.06           C  
ATOM    916  O   THR A 122      -3.119  15.023   2.654  1.00 94.06           O  
ATOM    917  CG2 THR A 122      -2.910  15.805  -0.740  1.00 94.06           C  
ATOM    918  OG1 THR A 122      -5.074  16.859  -0.675  1.00 94.06           O  
ATOM    919  N   LEU A 123      -3.482  13.094   1.554  1.00 94.38           N  
ATOM    920  CA  LEU A 123      -2.500  12.336   2.324  1.00 94.38           C  
ATOM    921  C   LEU A 123      -1.361  11.859   1.430  1.00 94.38           C  
ATOM    922  CB  LEU A 123      -3.160  11.141   3.014  1.00 94.38           C  
ATOM    923  O   LEU A 123      -1.602  11.258   0.380  1.00 94.38           O  
ATOM    924  CG  LEU A 123      -4.305  11.461   3.975  1.00 94.38           C  
ATOM    925  CD1 LEU A 123      -4.945  10.172   4.484  1.00 94.38           C  
ATOM    926  CD2 LEU A 123      -3.807  12.312   5.137  1.00 94.38           C  
ATOM    927  N   SER A 124      -0.178  12.195   1.895  1.00 94.00           N  
ATOM    928  CA  SER A 124       0.989  11.750   1.138  1.00 94.00           C  
ATOM    929  C   SER A 124       1.818  10.750   1.935  1.00 94.00           C  
ATOM    930  CB  SER A 124       1.857  12.945   0.747  1.00 94.00           C  
ATOM    931  O   SER A 124       1.912  10.852   3.160  1.00 94.00           O  
ATOM    932  OG  SER A 124       1.133  13.852  -0.073  1.00 94.00           O  
ATOM    933  N   ASN A 125       2.230   9.688   1.237  1.00 93.44           N  
ATOM    934  CA  ASN A 125       3.158   8.688   1.750  1.00 93.44           C  
ATOM    935  C   ASN A 125       2.568   7.926   2.938  1.00 93.44           C  
ATOM    936  CB  ASN A 125       4.488   9.336   2.143  1.00 93.44           C  
ATOM    937  O   ASN A 125       3.211   7.801   3.980  1.00 93.44           O  
ATOM    938  CG  ASN A 125       5.305   9.766   0.942  1.00 93.44           C  
ATOM    939  ND2 ASN A 125       6.184  10.742   1.144  1.00 93.44           N  
ATOM    940  OD1 ASN A 125       5.141   9.234  -0.159  1.00 93.44           O  
ATOM    941  N   ILE A 126       1.379   7.449   2.766  1.00 95.94           N  
ATOM    942  CA  ILE A 126       0.655   6.762   3.828  1.00 95.94           C  
ATOM    943  C   ILE A 126       1.012   5.277   3.816  1.00 95.94           C  
ATOM    944  CB  ILE A 126      -0.872   6.949   3.686  1.00 95.94           C  
ATOM    945  O   ILE A 126       0.542   4.512   4.664  1.00 95.94           O  
ATOM    946  CG1 ILE A 126      -1.347   6.434   2.320  1.00 95.94           C  
ATOM    947  CG2 ILE A 126      -1.258   8.414   3.883  1.00 95.94           C  
ATOM    948  CD1 ILE A 126      -2.861   6.391   2.170  1.00 95.94           C  
ATOM    949  N   TYR A 127       1.887   4.820   2.895  1.00 96.38           N  
ATOM    950  CA  TYR A 127       2.422   3.467   2.840  1.00 96.38           C  
ATOM    951  C   TYR A 127       3.521   3.273   3.877  1.00 96.38           C  
ATOM    952  CB  TYR A 127       2.965   3.158   1.440  1.00 96.38           C  
ATOM    953  O   TYR A 127       4.648   3.740   3.693  1.00 96.38           O  
ATOM    954  CG  TYR A 127       3.525   1.765   1.301  1.00 96.38           C  
ATOM    955  CD1 TYR A 127       4.691   1.531   0.577  1.00 96.38           C  
ATOM    956  CD2 TYR A 127       2.891   0.678   1.891  1.00 96.38           C  
ATOM    957  CE1 TYR A 127       5.211   0.248   0.443  1.00 96.38           C  
ATOM    958  CE2 TYR A 127       3.400  -0.610   1.765  1.00 96.38           C  
ATOM    959  OH  TYR A 127       5.070  -2.088   0.911  1.00 96.38           O  
ATOM    960  CZ  TYR A 127       4.562  -0.814   1.040  1.00 96.38           C  
ATOM    961  N   LYS A 128       3.205   2.494   5.016  1.00 94.06           N  
ATOM    962  CA  LYS A 128       4.117   2.504   6.156  1.00 94.06           C  
ATOM    963  C   LYS A 128       4.645   1.103   6.449  1.00 94.06           C  
ATOM    964  CB  LYS A 128       3.426   3.074   7.395  1.00 94.06           C  
ATOM    965  O   LYS A 128       5.762   0.947   6.949  1.00 94.06           O  
ATOM    966  CG  LYS A 128       3.037   4.539   7.266  1.00 94.06           C  
ATOM    967  CD  LYS A 128       4.266   5.434   7.133  1.00 94.06           C  
ATOM    968  CE  LYS A 128       3.883   6.906   7.090  1.00 94.06           C  
ATOM    969  NZ  LYS A 128       5.074   7.781   6.875  1.00 94.06           N  
ATOM    970  N   TYR A 129       3.791   0.098   6.105  1.00 93.06           N  
ATOM    971  CA  TYR A 129       4.148  -1.257   6.512  1.00 93.06           C  
ATOM    972  C   TYR A 129       4.035  -2.225   5.340  1.00 93.06           C  
ATOM    973  CB  TYR A 129       3.256  -1.725   7.664  1.00 93.06           C  
ATOM    974  O   TYR A 129       3.232  -2.014   4.426  1.00 93.06           O  
ATOM    975  CG  TYR A 129       3.252  -0.789   8.852  1.00 93.06           C  
ATOM    976  CD1 TYR A 129       4.340  -0.732   9.719  1.00 93.06           C  
ATOM    977  CD2 TYR A 129       2.164   0.040   9.102  1.00 93.06           C  
ATOM    978  CE1 TYR A 129       4.340   0.127  10.812  1.00 93.06           C  
ATOM    979  CE2 TYR A 129       2.154   0.904  10.188  1.00 93.06           C  
ATOM    980  OH  TYR A 129       3.242   1.794  12.117  1.00 93.06           O  
ATOM    981  CZ  TYR A 129       3.246   0.940  11.039  1.00 93.06           C  
ATOM    982  N   THR A 130       4.930  -3.305   5.418  1.00 92.44           N  
ATOM    983  CA  THR A 130       4.879  -4.324   4.379  1.00 92.44           C  
ATOM    984  C   THR A 130       5.027  -5.719   4.984  1.00 92.44           C  
ATOM    985  CB  THR A 130       5.977  -4.102   3.322  1.00 92.44           C  
ATOM    986  O   THR A 130       5.855  -5.934   5.871  1.00 92.44           O  
ATOM    987  CG2 THR A 130       7.363  -4.168   3.947  1.00 92.44           C  
ATOM    988  OG1 THR A 130       5.871  -5.113   2.312  1.00 92.44           O  
ATOM    989  N   LEU A 131       4.180  -6.594   4.531  1.00 91.00           N  
ATOM    990  CA  LEU A 131       4.277  -7.988   4.949  1.00 91.00           C  
ATOM    991  C   LEU A 131       5.047  -8.812   3.922  1.00 91.00           C  
ATOM    992  CB  LEU A 131       2.883  -8.586   5.160  1.00 91.00           C  
ATOM    993  O   LEU A 131       5.148 -10.039   4.051  1.00 91.00           O  
ATOM    994  CG  LEU A 131       2.078  -8.023   6.336  1.00 91.00           C  
ATOM    995  CD1 LEU A 131       0.699  -8.672   6.387  1.00 91.00           C  
ATOM    996  CD2 LEU A 131       2.826  -8.234   7.645  1.00 91.00           C  
ATOM    997  N   LEU A 132       5.594  -8.188   2.932  1.00 89.50           N  
ATOM    998  CA  LEU A 132       6.363  -8.852   1.890  1.00 89.50           C  
ATOM    999  C   LEU A 132       7.680  -9.391   2.445  1.00 89.50           C  
ATOM   1000  CB  LEU A 132       6.641  -7.895   0.729  1.00 89.50           C  
ATOM   1001  O   LEU A 132       8.227 -10.359   1.924  1.00 89.50           O  
ATOM   1002  CG  LEU A 132       5.414  -7.324   0.014  1.00 89.50           C  
ATOM   1003  CD1 LEU A 132       5.844  -6.363  -1.091  1.00 89.50           C  
ATOM   1004  CD2 LEU A 132       4.555  -8.453  -0.553  1.00 89.50           C  
ATOM   1005  N   THR A 133       8.164  -8.773   3.443  1.00 86.31           N  
ATOM   1006  CA  THR A 133       9.469  -9.109   3.998  1.00 86.31           C  
ATOM   1007  C   THR A 133       9.328  -9.984   5.234  1.00 86.31           C  
ATOM   1008  CB  THR A 133      10.266  -7.840   4.355  1.00 86.31           C  
ATOM   1009  O   THR A 133      10.320 -10.445   5.797  1.00 86.31           O  
ATOM   1010  CG2 THR A 133      10.516  -6.977   3.123  1.00 86.31           C  
ATOM   1011  OG1 THR A 133       9.523  -7.074   5.316  1.00 86.31           O  
ATOM   1012  N   ASP A 134       8.078 -10.242   5.562  1.00 76.44           N  
ATOM   1013  CA  ASP A 134       7.828 -11.008   6.781  1.00 76.44           C  
ATOM   1014  C   ASP A 134       7.859 -12.508   6.508  1.00 76.44           C  
ATOM   1015  CB  ASP A 134       6.484 -10.609   7.398  1.00 76.44           C  
ATOM   1016  O   ASP A 134       7.082 -13.008   5.695  1.00 76.44           O  
ATOM   1017  CG  ASP A 134       6.379 -10.969   8.875  1.00 76.44           C  
ATOM   1018  OD1 ASP A 134       7.215 -11.758   9.367  1.00 76.44           O  
ATOM   1019  OD2 ASP A 134       5.453 -10.469   9.539  1.00 76.44           O  
ATOM   1020  N   THR A 135       8.891 -13.250   7.000  1.00 64.56           N  
ATOM   1021  CA  THR A 135       9.250 -14.617   6.621  1.00 64.56           C  
ATOM   1022  C   THR A 135       8.828 -15.602   7.707  1.00 64.56           C  
ATOM   1023  CB  THR A 135      10.766 -14.742   6.367  1.00 64.56           C  
ATOM   1024  O   THR A 135       8.672 -16.797   7.438  1.00 64.56           O  
ATOM   1025  CG2 THR A 135      11.188 -13.930   5.148  1.00 64.56           C  
ATOM   1026  OG1 THR A 135      11.477 -14.266   7.516  1.00 64.56           O  
ATOM   1027  N   HIS A 136       7.977 -15.227   8.805  1.00 60.59           N  
ATOM   1028  CA  HIS A 136       7.574 -16.188   9.828  1.00 60.59           C  
ATOM   1029  C   HIS A 136       6.457 -15.617  10.703  1.00 60.59           C  
ATOM   1030  CB  HIS A 136       8.773 -16.578  10.695  1.00 60.59           C  
ATOM   1031  O   HIS A 136       6.715 -14.844  11.617  1.00 60.59           O  
ATOM   1032  CG  HIS A 136       9.789 -17.391   9.977  1.00 60.59           C  
ATOM   1033  CD2 HIS A 136      11.031 -17.078   9.531  1.00 60.59           C  
ATOM   1034  ND1 HIS A 136       9.578 -18.719   9.633  1.00 60.59           N  
ATOM   1035  CE1 HIS A 136      10.648 -19.172   9.008  1.00 60.59           C  
ATOM   1036  NE2 HIS A 136      11.547 -18.203   8.938  1.00 60.59           N  
ATOM   1037  N   LEU A 137       5.211 -15.750  10.195  1.00 64.50           N  
ATOM   1038  CA  LEU A 137       4.152 -15.375  11.125  1.00 64.50           C  
ATOM   1039  C   LEU A 137       3.666 -16.578  11.922  1.00 64.50           C  
ATOM   1040  CB  LEU A 137       2.979 -14.742  10.367  1.00 64.50           C  
ATOM   1041  O   LEU A 137       3.432 -17.656  11.359  1.00 64.50           O  
ATOM   1042  CG  LEU A 137       3.275 -13.445   9.609  1.00 64.50           C  
ATOM   1043  CD1 LEU A 137       2.137 -13.117   8.656  1.00 64.50           C  
ATOM   1044  CD2 LEU A 137       3.510 -12.297  10.586  1.00 64.50           C  
ATOM   1045  N   THR A 138       4.160 -16.797  13.125  1.00 63.94           N  
ATOM   1046  CA  THR A 138       3.705 -17.828  14.055  1.00 63.94           C  
ATOM   1047  C   THR A 138       2.184 -17.953  14.031  1.00 63.94           C  
ATOM   1048  CB  THR A 138       4.184 -17.547  15.492  1.00 63.94           C  
ATOM   1049  O   THR A 138       1.485 -16.953  13.797  1.00 63.94           O  
ATOM   1050  CG2 THR A 138       5.699 -17.688  15.602  1.00 63.94           C  
ATOM   1051  OG1 THR A 138       3.812 -16.219  15.852  1.00 63.94           O  
ATOM   1052  N   PRO A 139       1.703 -19.188  13.891  1.00 62.56           N  
ATOM   1053  CA  PRO A 139       0.253 -19.344  14.031  1.00 62.56           C  
ATOM   1054  C   PRO A 139      -0.319 -18.531  15.188  1.00 62.56           C  
ATOM   1055  CB  PRO A 139       0.077 -20.844  14.266  1.00 62.56           C  
ATOM   1056  O   PRO A 139       0.345 -18.375  16.219  1.00 62.56           O  
ATOM   1057  CG  PRO A 139       1.355 -21.453  13.797  1.00 62.56           C  
ATOM   1058  CD  PRO A 139       2.443 -20.422  13.898  1.00 62.56           C  
ATOM   1059  N   VAL A 140      -1.355 -17.719  14.820  1.00 62.00           N  
ATOM   1060  CA  VAL A 140      -2.092 -16.953  15.820  1.00 62.00           C  
ATOM   1061  C   VAL A 140      -3.195 -17.828  16.422  1.00 62.00           C  
ATOM   1062  CB  VAL A 140      -2.693 -15.672  15.219  1.00 62.00           C  
ATOM   1063  O   VAL A 140      -3.816 -18.625  15.727  1.00 62.00           O  
ATOM   1064  CG1 VAL A 140      -3.436 -14.867  16.281  1.00 62.00           C  
ATOM   1065  CG2 VAL A 140      -1.600 -14.820  14.570  1.00 62.00           C  
ATOM   1066  N   SER A 141      -3.121 -17.891  17.844  1.00 59.22           N  
ATOM   1067  CA  SER A 141      -4.223 -18.578  18.516  1.00 59.22           C  
ATOM   1068  C   SER A 141      -5.480 -17.719  18.531  1.00 59.22           C  
ATOM   1069  CB  SER A 141      -3.826 -18.953  19.938  1.00 59.22           C  
ATOM   1070  O   SER A 141      -5.426 -16.547  18.906  1.00 59.22           O  
ATOM   1071  OG  SER A 141      -3.400 -17.812  20.672  1.00 59.22           O  
ATOM   1072  N   ALA A 142      -6.406 -18.031  17.688  1.00 60.09           N  
ATOM   1073  CA  ALA A 142      -7.715 -17.391  17.750  1.00 60.09           C  
ATOM   1074  C   ALA A 142      -8.758 -18.297  18.391  1.00 60.09           C  
ATOM   1075  CB  ALA A 142      -8.164 -16.984  16.344  1.00 60.09           C  
ATOM   1076  O   ALA A 142      -8.953 -19.438  17.938  1.00 60.09           O  
ATOM   1077  N   SER A 143      -9.281 -17.891  19.562  1.00 62.41           N  
ATOM   1078  CA  SER A 143     -10.344 -18.656  20.203  1.00 62.41           C  
ATOM   1079  C   SER A 143      -9.867 -20.062  20.578  1.00 62.41           C  
ATOM   1080  CB  SER A 143     -11.570 -18.750  19.312  1.00 62.41           C  
ATOM   1081  O   SER A 143     -10.625 -21.031  20.469  1.00 62.41           O  
ATOM   1082  OG  SER A 143     -12.102 -17.453  19.047  1.00 62.41           O  
ATOM   1083  N   GLY A 144      -8.531 -20.250  20.828  1.00 64.25           N  
ATOM   1084  CA  GLY A 144      -8.055 -21.562  21.203  1.00 64.25           C  
ATOM   1085  C   GLY A 144      -7.676 -22.422  20.016  1.00 64.25           C  
ATOM   1086  O   GLY A 144      -7.328 -23.594  20.172  1.00 64.25           O  
ATOM   1087  N   TYR A 145      -7.812 -21.828  18.688  1.00 67.62           N  
ATOM   1088  CA  TYR A 145      -7.438 -22.516  17.453  1.00 67.62           C  
ATOM   1089  C   TYR A 145      -6.195 -21.875  16.828  1.00 67.62           C  
ATOM   1090  CB  TYR A 145      -8.594 -22.484  16.438  1.00 67.62           C  
ATOM   1091  O   TYR A 145      -6.008 -20.656  16.906  1.00 67.62           O  
ATOM   1092  CG  TYR A 145      -9.867 -23.094  16.969  1.00 67.62           C  
ATOM   1093  CD1 TYR A 145     -10.062 -24.469  16.922  1.00 67.62           C  
ATOM   1094  CD2 TYR A 145     -10.883 -22.297  17.500  1.00 67.62           C  
ATOM   1095  CE1 TYR A 145     -11.234 -25.047  17.406  1.00 67.62           C  
ATOM   1096  CE2 TYR A 145     -12.055 -22.859  17.969  1.00 67.62           C  
ATOM   1097  OH  TYR A 145     -13.391 -24.797  18.406  1.00 67.62           O  
ATOM   1098  CZ  TYR A 145     -12.227 -24.234  17.922  1.00 67.62           C  
ATOM   1099  N   SER A 146      -5.242 -22.734  16.281  1.00 70.31           N  
ATOM   1100  CA  SER A 146      -4.078 -22.234  15.555  1.00 70.31           C  
ATOM   1101  C   SER A 146      -4.449 -21.844  14.133  1.00 70.31           C  
ATOM   1102  CB  SER A 146      -2.975 -23.297  15.531  1.00 70.31           C  
ATOM   1103  O   SER A 146      -5.145 -22.578  13.438  1.00 70.31           O  
ATOM   1104  OG  SER A 146      -2.484 -23.547  16.828  1.00 70.31           O  
ATOM   1105  N   LEU A 147      -4.320 -20.594  13.852  1.00 72.75           N  
ATOM   1106  CA  LEU A 147      -4.629 -20.047  12.539  1.00 72.75           C  
ATOM   1107  C   LEU A 147      -3.352 -19.797  11.742  1.00 72.75           C  
ATOM   1108  CB  LEU A 147      -5.430 -18.750  12.672  1.00 72.75           C  
ATOM   1109  O   LEU A 147      -2.439 -19.125  12.227  1.00 72.75           O  
ATOM   1110  CG  LEU A 147      -5.828 -18.062  11.367  1.00 72.75           C  
ATOM   1111  CD1 LEU A 147      -6.832 -18.922  10.602  1.00 72.75           C  
ATOM   1112  CD2 LEU A 147      -6.402 -16.688  11.641  1.00 72.75           C  
ATOM   1113  N   THR A 148      -3.242 -20.516  10.492  1.00 76.75           N  
ATOM   1114  CA  THR A 148      -2.170 -20.188   9.555  1.00 76.75           C  
ATOM   1115  C   THR A 148      -2.512 -18.938   8.758  1.00 76.75           C  
ATOM   1116  CB  THR A 148      -1.898 -21.359   8.586  1.00 76.75           C  
ATOM   1117  O   THR A 148      -3.527 -18.891   8.055  1.00 76.75           O  
ATOM   1118  CG2 THR A 148      -0.688 -21.062   7.707  1.00 76.75           C  
ATOM   1119  OG1 THR A 148      -1.653 -22.547   9.344  1.00 76.75           O  
ATOM   1120  N   LEU A 149      -1.755 -17.922   8.859  1.00 79.56           N  
ATOM   1121  CA  LEU A 149      -2.055 -16.609   8.328  1.00 79.56           C  
ATOM   1122  C   LEU A 149      -1.516 -16.453   6.910  1.00 79.56           C  
ATOM   1123  CB  LEU A 149      -1.462 -15.516   9.227  1.00 79.56           C  
ATOM   1124  O   LEU A 149      -1.914 -15.531   6.184  1.00 79.56           O  
ATOM   1125  CG  LEU A 149      -1.948 -15.508  10.680  1.00 79.56           C  
ATOM   1126  CD1 LEU A 149      -1.185 -14.461  11.484  1.00 79.56           C  
ATOM   1127  CD2 LEU A 149      -3.449 -15.242  10.742  1.00 79.56           C  
ATOM   1128  N   GLU A 150      -0.627 -17.438   6.504  1.00 82.44           N  
ATOM   1129  CA  GLU A 150      -0.040 -17.422   5.168  1.00 82.44           C  
ATOM   1130  C   GLU A 150      -0.061 -18.812   4.547  1.00 82.44           C  
ATOM   1131  CB  GLU A 150       1.395 -16.891   5.211  1.00 82.44           C  
ATOM   1132  O   GLU A 150       0.029 -19.812   5.258  1.00 82.44           O  
ATOM   1133  CG  GLU A 150       2.061 -16.797   3.848  1.00 82.44           C  
ATOM   1134  CD  GLU A 150       3.525 -16.391   3.920  1.00 82.44           C  
ATOM   1135  OE1 GLU A 150       4.133 -16.125   2.859  1.00 82.44           O  
ATOM   1136  OE2 GLU A 150       4.066 -16.344   5.047  1.00 82.44           O  
ATOM   1137  N   SER A 151      -0.312 -18.828   3.242  1.00 83.75           N  
ATOM   1138  CA  SER A 151      -0.266 -20.078   2.490  1.00 83.75           C  
ATOM   1139  C   SER A 151       0.970 -20.156   1.599  1.00 83.75           C  
ATOM   1140  CB  SER A 151      -1.526 -20.250   1.639  1.00 83.75           C  
ATOM   1141  O   SER A 151       1.568 -19.125   1.282  1.00 83.75           O  
ATOM   1142  OG  SER A 151      -1.653 -19.172   0.719  1.00 83.75           O  
ATOM   1143  N   ASN A 152       1.384 -21.359   1.328  1.00 86.00           N  
ATOM   1144  CA  ASN A 152       2.512 -21.531   0.421  1.00 86.00           C  
ATOM   1145  C   ASN A 152       2.211 -22.578  -0.645  1.00 86.00           C  
ATOM   1146  CB  ASN A 152       3.771 -21.922   1.201  1.00 86.00           C  
ATOM   1147  O   ASN A 152       1.457 -23.531  -0.399  1.00 86.00           O  
ATOM   1148  CG  ASN A 152       3.602 -23.188   1.997  1.00 86.00           C  
ATOM   1149  ND2 ASN A 152       4.191 -23.234   3.186  1.00 86.00           N  
ATOM   1150  OD1 ASN A 152       2.945 -24.141   1.548  1.00 86.00           O  
ATOM   1151  N   LEU A 153       2.619 -22.312  -1.862  1.00 85.00           N  
ATOM   1152  CA  LEU A 153       2.512 -23.234  -2.988  1.00 85.00           C  
ATOM   1153  C   LEU A 153       3.859 -23.406  -3.680  1.00 85.00           C  
ATOM   1154  CB  LEU A 153       1.472 -22.734  -3.994  1.00 85.00           C  
ATOM   1155  O   LEU A 153       4.566 -22.438  -3.928  1.00 85.00           O  
ATOM   1156  CG  LEU A 153       1.302 -23.562  -5.266  1.00 85.00           C  
ATOM   1157  CD1 LEU A 153       0.690 -24.922  -4.938  1.00 85.00           C  
ATOM   1158  CD2 LEU A 153       0.443 -22.812  -6.281  1.00 85.00           C  
ATOM   1159  N   THR A 154       4.215 -24.703  -3.916  1.00 86.19           N  
ATOM   1160  CA  THR A 154       5.453 -24.984  -4.633  1.00 86.19           C  
ATOM   1161  C   THR A 154       5.172 -25.312  -6.098  1.00 86.19           C  
ATOM   1162  CB  THR A 154       6.227 -26.141  -3.986  1.00 86.19           C  
ATOM   1163  O   THR A 154       4.363 -26.188  -6.398  1.00 86.19           O  
ATOM   1164  CG2 THR A 154       7.602 -26.328  -4.629  1.00 86.19           C  
ATOM   1165  OG1 THR A 154       6.398 -25.875  -2.588  1.00 86.19           O  
ATOM   1166  N   SER A 155       5.621 -24.438  -6.953  1.00 83.25           N  
ATOM   1167  CA  SER A 155       5.488 -24.625  -8.391  1.00 83.25           C  
ATOM   1168  C   SER A 155       6.785 -24.281  -9.117  1.00 83.25           C  
ATOM   1169  CB  SER A 155       4.344 -23.781  -8.945  1.00 83.25           C  
ATOM   1170  O   SER A 155       7.340 -23.188  -8.914  1.00 83.25           O  
ATOM   1171  OG  SER A 155       4.203 -23.969 -10.344  1.00 83.25           O  
ATOM   1172  N   GLY A 156       7.281 -25.234 -10.039  1.00 80.75           N  
ATOM   1173  CA  GLY A 156       8.445 -24.906 -10.859  1.00 80.75           C  
ATOM   1174  C   GLY A 156       9.695 -24.688 -10.039  1.00 80.75           C  
ATOM   1175  O   GLY A 156      10.555 -23.875 -10.422  1.00 80.75           O  
ATOM   1176  N   GLY A 157       9.930 -25.312  -8.758  1.00 82.44           N  
ATOM   1177  CA  GLY A 157      11.125 -25.250  -7.938  1.00 82.44           C  
ATOM   1178  C   GLY A 157      11.180 -24.016  -7.051  1.00 82.44           C  
ATOM   1179  O   GLY A 157      12.141 -23.828  -6.305  1.00 82.44           O  
ATOM   1180  N   ASN A 158      10.078 -23.141  -7.137  1.00 82.38           N  
ATOM   1181  CA  ASN A 158       9.930 -21.969  -6.285  1.00 82.38           C  
ATOM   1182  C   ASN A 158       8.766 -22.125  -5.309  1.00 82.38           C  
ATOM   1183  CB  ASN A 158       9.742 -20.703  -7.133  1.00 82.38           C  
ATOM   1184  O   ASN A 158       7.754 -22.750  -5.637  1.00 82.38           O  
ATOM   1185  CG  ASN A 158      10.953 -20.406  -7.996  1.00 82.38           C  
ATOM   1186  ND2 ASN A 158      10.703 -19.984  -9.234  1.00 82.38           N  
ATOM   1187  OD1 ASN A 158      12.094 -20.531  -7.555  1.00 82.38           O  
ATOM   1188  N   THR A 159       8.930 -21.641  -4.000  1.00 83.88           N  
ATOM   1189  CA  THR A 159       7.852 -21.625  -3.016  1.00 83.88           C  
ATOM   1190  C   THR A 159       7.195 -20.234  -2.969  1.00 83.88           C  
ATOM   1191  CB  THR A 159       8.367 -21.984  -1.614  1.00 83.88           C  
ATOM   1192  O   THR A 159       7.867 -19.234  -2.738  1.00 83.88           O  
ATOM   1193  CG2 THR A 159       7.230 -22.031  -0.601  1.00 83.88           C  
ATOM   1194  OG1 THR A 159       9.000 -23.281  -1.670  1.00 83.88           O  
ATOM   1195  N   TYR A 160       5.922 -20.219  -3.236  1.00 84.25           N  
ATOM   1196  CA  TYR A 160       5.137 -18.984  -3.242  1.00 84.25           C  
ATOM   1197  C   TYR A 160       4.391 -18.812  -1.925  1.00 84.25           C  
ATOM   1198  CB  TYR A 160       4.148 -18.984  -4.410  1.00 84.25           C  
ATOM   1199  O   TYR A 160       3.725 -19.734  -1.454  1.00 84.25           O  
ATOM   1200  CG  TYR A 160       4.805 -19.094  -5.766  1.00 84.25           C  
ATOM   1201  CD1 TYR A 160       5.133 -17.938  -6.488  1.00 84.25           C  
ATOM   1202  CD2 TYR A 160       5.098 -20.328  -6.324  1.00 84.25           C  
ATOM   1203  CE1 TYR A 160       5.734 -18.031  -7.738  1.00 84.25           C  
ATOM   1204  CE2 TYR A 160       5.699 -20.422  -7.574  1.00 84.25           C  
ATOM   1205  OH  TYR A 160       6.613 -19.375  -9.508  1.00 84.25           O  
ATOM   1206  CZ  TYR A 160       6.016 -19.281  -8.273  1.00 84.25           C  
ATOM   1207  N   TYR A 161       4.613 -17.578  -1.342  1.00 84.31           N  
ATOM   1208  CA  TYR A 161       3.908 -17.234  -0.113  1.00 84.31           C  
ATOM   1209  C   TYR A 161       2.828 -16.188  -0.378  1.00 84.31           C  
ATOM   1210  CB  TYR A 161       4.887 -16.703   0.942  1.00 84.31           C  
ATOM   1211  O   TYR A 161       3.078 -15.180  -1.043  1.00 84.31           O  
ATOM   1212  CG  TYR A 161       5.887 -17.734   1.403  1.00 84.31           C  
ATOM   1213  CD1 TYR A 161       5.633 -18.531   2.518  1.00 84.31           C  
ATOM   1214  CD2 TYR A 161       7.090 -17.922   0.728  1.00 84.31           C  
ATOM   1215  CE1 TYR A 161       6.551 -19.484   2.949  1.00 84.31           C  
ATOM   1216  CE2 TYR A 161       8.016 -18.875   1.149  1.00 84.31           C  
ATOM   1217  OH  TYR A 161       8.648 -20.594   2.682  1.00 84.31           O  
ATOM   1218  CZ  TYR A 161       7.738 -19.641   2.260  1.00 84.31           C  
ATOM   1219  N   TYR A 162       1.603 -16.484   0.145  1.00 88.69           N  
ATOM   1220  CA  TYR A 162       0.535 -15.523  -0.105  1.00 88.69           C  
ATOM   1221  C   TYR A 162      -0.510 -15.562   1.003  1.00 88.69           C  
ATOM   1222  CB  TYR A 162      -0.128 -15.789  -1.459  1.00 88.69           C  
ATOM   1223  O   TYR A 162      -0.552 -16.516   1.786  1.00 88.69           O  
ATOM   1224  CG  TYR A 162      -0.813 -17.141  -1.540  1.00 88.69           C  
ATOM   1225  CD1 TYR A 162      -0.105 -18.281  -1.894  1.00 88.69           C  
ATOM   1226  CD2 TYR A 162      -2.170 -17.266  -1.265  1.00 88.69           C  
ATOM   1227  CE1 TYR A 162      -0.732 -19.516  -1.972  1.00 88.69           C  
ATOM   1228  CE2 TYR A 162      -2.809 -18.500  -1.339  1.00 88.69           C  
ATOM   1229  OH  TYR A 162      -2.709 -20.844  -1.769  1.00 88.69           O  
ATOM   1230  CZ  TYR A 162      -2.082 -19.609  -1.693  1.00 88.69           C  
ATOM   1231  N   PHE A 163      -1.294 -14.477   1.064  1.00 90.19           N  
ATOM   1232  CA  PHE A 163      -2.459 -14.406   1.938  1.00 90.19           C  
ATOM   1233  C   PHE A 163      -3.744 -14.625   1.147  1.00 90.19           C  
ATOM   1234  CB  PHE A 163      -2.512 -13.062   2.660  1.00 90.19           C  
ATOM   1235  O   PHE A 163      -3.979 -13.961   0.137  1.00 90.19           O  
ATOM   1236  CG  PHE A 163      -1.357 -12.828   3.598  1.00 90.19           C  
ATOM   1237  CD1 PHE A 163      -1.441 -13.211   4.934  1.00 90.19           C  
ATOM   1238  CD2 PHE A 163      -0.188 -12.227   3.146  1.00 90.19           C  
ATOM   1239  CE1 PHE A 163      -0.376 -12.992   5.805  1.00 90.19           C  
ATOM   1240  CE2 PHE A 163       0.881 -12.016   4.012  1.00 90.19           C  
ATOM   1241  CZ  PHE A 163       0.785 -12.398   5.340  1.00 90.19           C  
ATOM   1242  N   SER A 164      -4.531 -15.602   1.583  1.00 85.31           N  
ATOM   1243  CA  SER A 164      -5.734 -16.016   0.875  1.00 85.31           C  
ATOM   1244  C   SER A 164      -6.859 -15.008   1.049  1.00 85.31           C  
ATOM   1245  CB  SER A 164      -6.195 -17.391   1.364  1.00 85.31           C  
ATOM   1246  O   SER A 164      -7.801 -14.977   0.254  1.00 85.31           O  
ATOM   1247  OG  SER A 164      -6.402 -17.391   2.768  1.00 85.31           O  
ATOM   1248  N   SER A 165      -6.734 -14.172   2.018  1.00 88.31           N  
ATOM   1249  CA  SER A 165      -7.711 -13.125   2.303  1.00 88.31           C  
ATOM   1250  C   SER A 165      -7.039 -11.875   2.857  1.00 88.31           C  
ATOM   1251  CB  SER A 165      -8.766 -13.633   3.293  1.00 88.31           C  
ATOM   1252  O   SER A 165      -6.027 -11.969   3.557  1.00 88.31           O  
ATOM   1253  OG  SER A 165      -9.531 -12.555   3.799  1.00 88.31           O  
ATOM   1254  N   PRO A 166      -7.586 -10.672   2.541  1.00 91.00           N  
ATOM   1255  CA  PRO A 166      -7.055  -9.438   3.115  1.00 91.00           C  
ATOM   1256  C   PRO A 166      -7.164  -9.398   4.637  1.00 91.00           C  
ATOM   1257  CB  PRO A 166      -7.926  -8.352   2.479  1.00 91.00           C  
ATOM   1258  O   PRO A 166      -6.340  -8.766   5.305  1.00 91.00           O  
ATOM   1259  CG  PRO A 166      -9.148  -9.070   2.000  1.00 91.00           C  
ATOM   1260  CD  PRO A 166      -8.766 -10.492   1.684  1.00 91.00           C  
ATOM   1261  N   TYR A 167      -8.102 -10.070   5.176  1.00 91.38           N  
ATOM   1262  CA  TYR A 167      -8.320 -10.102   6.617  1.00 91.38           C  
ATOM   1263  C   TYR A 167      -7.262 -10.953   7.312  1.00 91.38           C  
ATOM   1264  CB  TYR A 167      -9.719 -10.648   6.938  1.00 91.38           C  
ATOM   1265  O   TYR A 167      -6.848 -10.648   8.430  1.00 91.38           O  
ATOM   1266  CG  TYR A 167     -10.836  -9.750   6.461  1.00 91.38           C  
ATOM   1267  CD1 TYR A 167     -10.859  -8.398   6.789  1.00 91.38           C  
ATOM   1268  CD2 TYR A 167     -11.867 -10.258   5.680  1.00 91.38           C  
ATOM   1269  CE1 TYR A 167     -11.891  -7.574   6.352  1.00 91.38           C  
ATOM   1270  CE2 TYR A 167     -12.906  -9.445   5.238  1.00 91.38           C  
ATOM   1271  OH  TYR A 167     -13.930  -7.293   5.141  1.00 91.38           O  
ATOM   1272  CZ  TYR A 167     -12.906  -8.102   5.578  1.00 91.38           C  
ATOM   1273  N   LEU A 168      -6.855 -12.086   6.688  1.00 89.62           N  
ATOM   1274  CA  LEU A 168      -5.734 -12.859   7.203  1.00 89.62           C  
ATOM   1275  C   LEU A 168      -4.461 -12.016   7.223  1.00 89.62           C  
ATOM   1276  CB  LEU A 168      -5.516 -14.117   6.363  1.00 89.62           C  
ATOM   1277  O   LEU A 168      -3.652 -12.133   8.148  1.00 89.62           O  
ATOM   1278  CG  LEU A 168      -6.566 -15.219   6.508  1.00 89.62           C  
ATOM   1279  CD1 LEU A 168      -6.301 -16.344   5.508  1.00 89.62           C  
ATOM   1280  CD2 LEU A 168      -6.590 -15.758   7.934  1.00 89.62           C  
ATOM   1281  N   ALA A 169      -4.297 -11.195   6.219  1.00 91.31           N  
ATOM   1282  CA  ALA A 169      -3.164 -10.273   6.156  1.00 91.31           C  
ATOM   1283  C   ALA A 169      -3.209  -9.273   7.309  1.00 91.31           C  
ATOM   1284  CB  ALA A 169      -3.146  -9.539   4.816  1.00 91.31           C  
ATOM   1285  O   ALA A 169      -2.172  -8.938   7.883  1.00 91.31           O  
ATOM   1286  N   LEU A 170      -4.383  -8.766   7.617  1.00 91.06           N  
ATOM   1287  CA  LEU A 170      -4.582  -7.824   8.711  1.00 91.06           C  
ATOM   1288  C   LEU A 170      -4.176  -8.445  10.047  1.00 91.06           C  
ATOM   1289  CB  LEU A 170      -6.047  -7.375   8.766  1.00 91.06           C  
ATOM   1290  O   LEU A 170      -3.537  -7.789  10.867  1.00 91.06           O  
ATOM   1291  CG  LEU A 170      -6.438  -6.219   7.848  1.00 91.06           C  
ATOM   1292  CD1 LEU A 170      -7.953  -6.066   7.801  1.00 91.06           C  
ATOM   1293  CD2 LEU A 170      -5.781  -4.922   8.312  1.00 91.06           C  
ATOM   1294  N   LEU A 171      -4.625  -9.648  10.266  1.00 89.00           N  
ATOM   1295  CA  LEU A 171      -4.250 -10.367  11.477  1.00 89.00           C  
ATOM   1296  C   LEU A 171      -2.734 -10.531  11.555  1.00 89.00           C  
ATOM   1297  CB  LEU A 171      -4.930 -11.734  11.523  1.00 89.00           C  
ATOM   1298  O   LEU A 171      -2.148 -10.391  12.633  1.00 89.00           O  
ATOM   1299  CG  LEU A 171      -6.441 -11.734  11.750  1.00 89.00           C  
ATOM   1300  CD1 LEU A 171      -6.992 -13.156  11.656  1.00 89.00           C  
ATOM   1301  CD2 LEU A 171      -6.773 -11.117  13.109  1.00 89.00           C  
ATOM   1302  N   ALA A 172      -2.131 -10.859  10.438  1.00 88.44           N  
ATOM   1303  CA  ALA A 172      -0.681 -11.008  10.359  1.00 88.44           C  
ATOM   1304  C   ALA A 172       0.026  -9.695  10.688  1.00 88.44           C  
ATOM   1305  CB  ALA A 172      -0.269 -11.500   8.977  1.00 88.44           C  
ATOM   1306  O   ALA A 172       1.056  -9.688  11.359  1.00 88.44           O  
ATOM   1307  N   LEU A 173      -0.505  -8.656  10.102  1.00 89.69           N  
ATOM   1308  CA  LEU A 173       0.046  -7.336  10.375  1.00 89.69           C  
ATOM   1309  C   LEU A 173       0.001  -7.023  11.867  1.00 89.69           C  
ATOM   1310  CB  LEU A 173      -0.720  -6.266   9.594  1.00 89.69           C  
ATOM   1311  O   LEU A 173       0.965  -6.496  12.422  1.00 89.69           O  
ATOM   1312  CG  LEU A 173      -0.217  -4.828   9.742  1.00 89.69           C  
ATOM   1313  CD1 LEU A 173       1.162  -4.684   9.102  1.00 89.69           C  
ATOM   1314  CD2 LEU A 173      -1.205  -3.850   9.117  1.00 89.69           C  
ATOM   1315  N   ASN A 174      -1.192  -7.258  12.453  1.00 88.00           N  
ATOM   1316  CA  ASN A 174      -1.370  -7.059  13.891  1.00 88.00           C  
ATOM   1317  C   ASN A 174      -0.316  -7.809  14.695  1.00 88.00           C  
ATOM   1318  CB  ASN A 174      -2.775  -7.484  14.320  1.00 88.00           C  
ATOM   1319  O   ASN A 174       0.232  -7.273  15.664  1.00 88.00           O  
ATOM   1320  CG  ASN A 174      -3.045  -7.203  15.789  1.00 88.00           C  
ATOM   1321  ND2 ASN A 174      -3.375  -8.250  16.547  1.00 88.00           N  
ATOM   1322  OD1 ASN A 174      -2.961  -6.059  16.234  1.00 88.00           O  
ATOM   1323  N   GLN A 175       0.026  -8.969  14.312  1.00 84.56           N  
ATOM   1324  CA  GLN A 175       1.010  -9.812  14.992  1.00 84.56           C  
ATOM   1325  C   GLN A 175       2.424  -9.273  14.789  1.00 84.56           C  
ATOM   1326  CB  GLN A 175       0.918 -11.258  14.492  1.00 84.56           C  
ATOM   1327  O   GLN A 175       3.250  -9.328  15.703  1.00 84.56           O  
ATOM   1328  CG  GLN A 175      -0.309 -12.000  14.992  1.00 84.56           C  
ATOM   1329  CD  GLN A 175      -0.301 -13.469  14.609  1.00 84.56           C  
ATOM   1330  NE2 GLN A 175      -1.103 -14.273  15.305  1.00 84.56           N  
ATOM   1331  OE1 GLN A 175       0.420 -13.883  13.695  1.00 84.56           O  
ATOM   1332  N   SER A 176       2.688  -8.844  13.602  1.00 82.88           N  
ATOM   1333  CA  SER A 176       4.008  -8.352  13.227  1.00 82.88           C  
ATOM   1334  C   SER A 176       4.324  -7.031  13.922  1.00 82.88           C  
ATOM   1335  CB  SER A 176       4.102  -8.164  11.711  1.00 82.88           C  
ATOM   1336  O   SER A 176       5.488  -6.742  14.219  1.00 82.88           O  
ATOM   1337  OG  SER A 176       3.266  -7.105  11.273  1.00 82.88           O  
ATOM   1338  N   LEU A 177       3.441  -6.246  14.172  1.00 83.12           N  
ATOM   1339  CA  LEU A 177       3.619  -4.918  14.742  1.00 83.12           C  
ATOM   1340  C   LEU A 177       3.455  -4.949  16.266  1.00 83.12           C  
ATOM   1341  CB  LEU A 177       2.617  -3.934  14.133  1.00 83.12           C  
ATOM   1342  O   LEU A 177       3.672  -3.941  16.938  1.00 83.12           O  
ATOM   1343  CG  LEU A 177       2.775  -3.646  12.641  1.00 83.12           C  
ATOM   1344  CD1 LEU A 177       1.685  -2.693  12.164  1.00 83.12           C  
ATOM   1345  CD2 LEU A 177       4.156  -3.074  12.344  1.00 83.12           C  
ATOM   1346  N   SER A 178       3.727  -6.219  16.922  1.00 67.00           N  
ATOM   1347  CA  SER A 178       3.861  -6.465  18.344  1.00 67.00           C  
ATOM   1348  C   SER A 178       2.859  -5.637  19.141  1.00 67.00           C  
ATOM   1349  CB  SER A 178       5.285  -6.148  18.812  1.00 67.00           C  
ATOM   1350  O   SER A 178       2.586  -4.484  18.812  1.00 67.00           O  
ATOM   1351  OG  SER A 178       6.109  -7.297  18.719  1.00 67.00           O  
ATOM   1352  N   LYS A 179       1.732  -6.168  19.938  1.00 58.94           N  
ATOM   1353  CA  LYS A 179       0.741  -5.887  20.969  1.00 58.94           C  
ATOM   1354  C   LYS A 179       1.233  -4.797  21.922  1.00 58.94           C  
ATOM   1355  CB  LYS A 179       0.407  -7.152  21.750  1.00 58.94           C  
ATOM   1356  O   LYS A 179       1.255  -4.988  23.141  1.00 58.94           O  
ATOM   1357  CG  LYS A 179      -0.338  -8.203  20.953  1.00 58.94           C  
ATOM   1358  CD  LYS A 179      -0.775  -9.375  21.828  1.00 58.94           C  
ATOM   1359  CE  LYS A 179      -1.468 -10.453  21.000  1.00 58.94           C  
ATOM   1360  NZ  LYS A 179      -1.925 -11.594  21.859  1.00 58.94           N  
ATOM   1361  N   VAL A 180       2.348  -3.928  21.469  1.00 52.91           N  
ATOM   1362  CA  VAL A 180       2.812  -3.043  22.531  1.00 52.91           C  
ATOM   1363  C   VAL A 180       1.750  -1.985  22.828  1.00 52.91           C  
ATOM   1364  CB  VAL A 180       4.152  -2.365  22.172  1.00 52.91           C  
ATOM   1365  O   VAL A 180       1.291  -1.288  21.922  1.00 52.91           O  
ATOM   1366  CG1 VAL A 180       4.656  -1.505  23.328  1.00 52.91           C  
ATOM   1367  CG2 VAL A 180       5.191  -3.414  21.781  1.00 52.91           C  
ATOM   1368  N   SER A 181       0.784  -2.338  23.688  1.00 54.09           N  
ATOM   1369  CA  SER A 181      -0.282  -1.636  24.391  1.00 54.09           C  
ATOM   1370  C   SER A 181       0.027  -0.148  24.516  1.00 54.09           C  
ATOM   1371  CB  SER A 181      -0.498  -2.242  25.781  1.00 54.09           C  
ATOM   1372  O   SER A 181       1.097   0.229  25.000  1.00 54.09           O  
ATOM   1373  OG  SER A 181       0.731  -2.357  26.469  1.00 54.09           O  
ATOM   1374  N   GLY A 182      -0.276   0.614  23.266  1.00 58.19           N  
ATOM   1375  CA  GLY A 182      -0.504   2.047  23.359  1.00 58.19           C  
ATOM   1376  C   GLY A 182       0.210   2.838  22.281  1.00 58.19           C  
ATOM   1377  O   GLY A 182      -0.078   4.020  22.078  1.00 58.19           O  
ATOM   1378  N   HIS A 183       0.916   2.096  21.281  1.00 66.69           N  
ATOM   1379  CA  HIS A 183       1.593   2.863  20.250  1.00 66.69           C  
ATOM   1380  C   HIS A 183       1.490   2.168  18.891  1.00 66.69           C  
ATOM   1381  CB  HIS A 183       3.061   3.082  20.609  1.00 66.69           C  
ATOM   1382  O   HIS A 183       2.113   2.600  17.922  1.00 66.69           O  
ATOM   1383  CG  HIS A 183       3.254   3.906  21.844  1.00 66.69           C  
ATOM   1384  CD2 HIS A 183       3.369   5.242  22.016  1.00 66.69           C  
ATOM   1385  ND1 HIS A 183       3.355   3.350  23.109  1.00 66.69           N  
ATOM   1386  CE1 HIS A 183       3.521   4.312  24.000  1.00 66.69           C  
ATOM   1387  NE2 HIS A 183       3.533   5.473  23.359  1.00 66.69           N  
ATOM   1388  N   SER A 184       0.719   0.999  18.875  1.00 82.31           N  
ATOM   1389  CA  SER A 184       0.555   0.341  17.578  1.00 82.31           C  
ATOM   1390  C   SER A 184      -0.578   0.972  16.781  1.00 82.31           C  
ATOM   1391  CB  SER A 184       0.285  -1.152  17.766  1.00 82.31           C  
ATOM   1392  O   SER A 184      -1.599   1.370  17.344  1.00 82.31           O  
ATOM   1393  OG  SER A 184       0.115  -1.796  16.516  1.00 82.31           O  
ATOM   1394  N   PRO A 185      -0.315   1.218  15.516  1.00 88.31           N  
ATOM   1395  CA  PRO A 185      -1.318   1.837  14.648  1.00 88.31           C  
ATOM   1396  C   PRO A 185      -2.527   0.936  14.406  1.00 88.31           C  
ATOM   1397  CB  PRO A 185      -0.552   2.082  13.344  1.00 88.31           C  
ATOM   1398  O   PRO A 185      -3.580   1.412  13.977  1.00 88.31           O  
ATOM   1399  CG  PRO A 185       0.546   1.068  13.352  1.00 88.31           C  
ATOM   1400  CD  PRO A 185       0.951   0.812  14.773  1.00 88.31           C  
ATOM   1401  N   ILE A 186      -2.398  -0.417  14.875  1.00 90.94           N  
ATOM   1402  CA  ILE A 186      -3.490  -1.365  14.680  1.00 90.94           C  
ATOM   1403  C   ILE A 186      -3.568  -2.311  15.883  1.00 90.94           C  
ATOM   1404  CB  ILE A 186      -3.316  -2.170  13.375  1.00 90.94           C  
ATOM   1405  O   ILE A 186      -2.541  -2.734  16.406  1.00 90.94           O  
ATOM   1406  CG1 ILE A 186      -4.516  -3.102  13.156  1.00 90.94           C  
ATOM   1407  CG2 ILE A 186      -2.004  -2.959  13.398  1.00 90.94           C  
ATOM   1408  CD1 ILE A 186      -4.539  -3.770  11.789  1.00 90.94           C  
ATOM   1409  N   TYR A 187      -4.805  -2.562  16.297  1.00 90.31           N  
ATOM   1410  CA  TYR A 187      -5.109  -3.508  17.375  1.00 90.31           C  
ATOM   1411  C   TYR A 187      -6.305  -4.379  17.000  1.00 90.31           C  
ATOM   1412  CB  TYR A 187      -5.383  -2.766  18.672  1.00 90.31           C  
ATOM   1413  O   TYR A 187      -7.371  -3.863  16.656  1.00 90.31           O  
ATOM   1414  CG  TYR A 187      -5.715  -3.678  19.844  1.00 90.31           C  
ATOM   1415  CD1 TYR A 187      -7.031  -3.889  20.234  1.00 90.31           C  
ATOM   1416  CD2 TYR A 187      -4.707  -4.328  20.547  1.00 90.31           C  
ATOM   1417  CE1 TYR A 187      -7.340  -4.727  21.297  1.00 90.31           C  
ATOM   1418  CE2 TYR A 187      -5.000  -5.168  21.609  1.00 90.31           C  
ATOM   1419  OH  TYR A 187      -6.621  -6.191  23.031  1.00 90.31           O  
ATOM   1420  CZ  TYR A 187      -6.320  -5.363  21.984  1.00 90.31           C  
ATOM   1421  N   ILE A 188      -6.023  -5.738  17.078  1.00 88.81           N  
ATOM   1422  CA  ILE A 188      -7.090  -6.672  16.719  1.00 88.81           C  
ATOM   1423  C   ILE A 188      -7.277  -7.688  17.844  1.00 88.81           C  
ATOM   1424  CB  ILE A 188      -6.789  -7.391  15.383  1.00 88.81           C  
ATOM   1425  O   ILE A 188      -6.305  -8.258  18.344  1.00 88.81           O  
ATOM   1426  CG1 ILE A 188      -6.582  -6.371  14.258  1.00 88.81           C  
ATOM   1427  CG2 ILE A 188      -7.918  -8.367  15.039  1.00 88.81           C  
ATOM   1428  CD1 ILE A 188      -6.180  -6.992  12.930  1.00 88.81           C  
ATOM   1429  N   ASN A 189      -8.500  -7.801  18.172  1.00 86.44           N  
ATOM   1430  CA  ASN A 189      -8.867  -8.766  19.203  1.00 86.44           C  
ATOM   1431  C   ASN A 189     -10.148  -9.516  18.844  1.00 86.44           C  
ATOM   1432  CB  ASN A 189      -9.016  -8.070  20.562  1.00 86.44           C  
ATOM   1433  O   ASN A 189     -10.883  -9.086  17.953  1.00 86.44           O  
ATOM   1434  CG  ASN A 189      -8.867  -9.023  21.719  1.00 86.44           C  
ATOM   1435  ND2 ASN A 189      -8.664  -8.477  22.922  1.00 86.44           N  
ATOM   1436  OD1 ASN A 189      -8.922 -10.250  21.547  1.00 86.44           O  
ATOM   1437  N   TYR A 190     -10.320 -10.633  19.484  1.00 83.88           N  
ATOM   1438  CA  TYR A 190     -11.508 -11.430  19.188  1.00 83.88           C  
ATOM   1439  C   TYR A 190     -12.477 -11.430  20.375  1.00 83.88           C  
ATOM   1440  CB  TYR A 190     -11.117 -12.867  18.844  1.00 83.88           C  
ATOM   1441  O   TYR A 190     -13.539 -12.055  20.312  1.00 83.88           O  
ATOM   1442  CG  TYR A 190     -10.297 -13.555  19.906  1.00 83.88           C  
ATOM   1443  CD1 TYR A 190      -8.906 -13.453  19.922  1.00 83.88           C  
ATOM   1444  CD2 TYR A 190     -10.914 -14.297  20.906  1.00 83.88           C  
ATOM   1445  CE1 TYR A 190      -8.148 -14.078  20.906  1.00 83.88           C  
ATOM   1446  CE2 TYR A 190     -10.164 -14.938  21.891  1.00 83.88           C  
ATOM   1447  OH  TYR A 190      -8.047 -15.445  22.859  1.00 83.88           O  
ATOM   1448  CZ  TYR A 190      -8.789 -14.820  21.891  1.00 83.88           C  
ATOM   1449  N   THR A 191     -12.094 -10.695  21.500  1.00 79.62           N  
ATOM   1450  CA  THR A 191     -12.953 -10.570  22.672  1.00 79.62           C  
ATOM   1451  C   THR A 191     -13.930  -9.406  22.500  1.00 79.62           C  
ATOM   1452  CB  THR A 191     -12.125 -10.367  23.953  1.00 79.62           C  
ATOM   1453  O   THR A 191     -13.531  -8.312  22.109  1.00 79.62           O  
ATOM   1454  CG2 THR A 191     -12.992 -10.516  25.203  1.00 79.62           C  
ATOM   1455  OG1 THR A 191     -11.070 -11.336  24.000  1.00 79.62           O  
ATOM   1456  N   SER A 192     -15.188  -9.766  22.672  1.00 76.12           N  
ATOM   1457  CA  SER A 192     -16.203  -8.719  22.594  1.00 76.12           C  
ATOM   1458  C   SER A 192     -16.125  -7.773  23.781  1.00 76.12           C  
ATOM   1459  CB  SER A 192     -17.594  -9.336  22.516  1.00 76.12           C  
ATOM   1460  O   SER A 192     -15.734  -8.180  24.875  1.00 76.12           O  
ATOM   1461  OG  SER A 192     -17.922 -10.000  23.719  1.00 76.12           O  
ATOM   1462  N   PHE A 193     -16.281  -6.469  23.531  1.00 78.44           N  
ATOM   1463  CA  PHE A 193     -16.328  -5.477  24.594  1.00 78.44           C  
ATOM   1464  C   PHE A 193     -17.766  -5.207  25.031  1.00 78.44           C  
ATOM   1465  CB  PHE A 193     -15.664  -4.172  24.156  1.00 78.44           C  
ATOM   1466  O   PHE A 193     -18.656  -5.078  24.188  1.00 78.44           O  
ATOM   1467  CG  PHE A 193     -14.211  -4.324  23.781  1.00 78.44           C  
ATOM   1468  CD1 PHE A 193     -13.258  -4.582  24.766  1.00 78.44           C  
ATOM   1469  CD2 PHE A 193     -13.797  -4.211  22.469  1.00 78.44           C  
ATOM   1470  CE1 PHE A 193     -11.914  -4.727  24.438  1.00 78.44           C  
ATOM   1471  CE2 PHE A 193     -12.453  -4.355  22.125  1.00 78.44           C  
ATOM   1472  CZ  PHE A 193     -11.516  -4.609  23.109  1.00 78.44           C  
ATOM   1473  N   SER A 194     -18.016  -5.414  26.312  1.00 79.12           N  
ATOM   1474  CA  SER A 194     -19.359  -5.223  26.875  1.00 79.12           C  
ATOM   1475  C   SER A 194     -19.312  -4.320  28.109  1.00 79.12           C  
ATOM   1476  CB  SER A 194     -19.984  -6.566  27.234  1.00 79.12           C  
ATOM   1477  O   SER A 194     -18.250  -3.893  28.531  1.00 79.12           O  
ATOM   1478  OG  SER A 194     -19.344  -7.133  28.359  1.00 79.12           O  
ATOM   1479  N   SER A 195     -20.516  -3.957  28.641  1.00 76.19           N  
ATOM   1480  CA  SER A 195     -20.641  -3.137  29.844  1.00 76.19           C  
ATOM   1481  C   SER A 195     -19.875  -3.754  31.000  1.00 76.19           C  
ATOM   1482  CB  SER A 195     -22.109  -2.951  30.203  1.00 76.19           C  
ATOM   1483  O   SER A 195     -19.359  -3.037  31.859  1.00 76.19           O  
ATOM   1484  OG  SER A 195     -22.703  -4.195  30.531  1.00 76.19           O  
ATOM   1485  N   THR A 196     -19.672  -5.086  31.016  1.00 81.31           N  
ATOM   1486  CA  THR A 196     -19.000  -5.852  32.062  1.00 81.31           C  
ATOM   1487  C   THR A 196     -17.516  -6.023  31.734  1.00 81.31           C  
ATOM   1488  CB  THR A 196     -19.641  -7.234  32.250  1.00 81.31           C  
ATOM   1489  O   THR A 196     -16.703  -6.316  32.625  1.00 81.31           O  
ATOM   1490  CG2 THR A 196     -21.062  -7.105  32.781  1.00 81.31           C  
ATOM   1491  OG1 THR A 196     -19.672  -7.914  30.984  1.00 81.31           O  
ATOM   1492  N   ASN A 197     -17.016  -5.715  30.500  1.00 82.94           N  
ATOM   1493  CA  ASN A 197     -15.656  -5.676  29.969  1.00 82.94           C  
ATOM   1494  C   ASN A 197     -15.461  -4.523  28.984  1.00 82.94           C  
ATOM   1495  CB  ASN A 197     -15.297  -7.008  29.312  1.00 82.94           C  
ATOM   1496  O   ASN A 197     -15.609  -4.707  27.781  1.00 82.94           O  
ATOM   1497  CG  ASN A 197     -13.836  -7.082  28.891  1.00 82.94           C  
ATOM   1498  ND2 ASN A 197     -13.539  -7.918  27.906  1.00 82.94           N  
ATOM   1499  OD1 ASN A 197     -12.984  -6.391  29.469  1.00 82.94           O  
ATOM   1500  N   PRO A 198     -15.375  -3.359  29.656  1.00 81.69           N  
ATOM   1501  CA  PRO A 198     -15.352  -2.176  28.797  1.00 81.69           C  
ATOM   1502  C   PRO A 198     -14.070  -2.080  27.969  1.00 81.69           C  
ATOM   1503  CB  PRO A 198     -15.445  -1.014  29.781  1.00 81.69           C  
ATOM   1504  O   PRO A 198     -13.031  -2.613  28.359  1.00 81.69           O  
ATOM   1505  CG  PRO A 198     -14.859  -1.544  31.062  1.00 81.69           C  
ATOM   1506  CD  PRO A 198     -15.102  -3.025  31.109  1.00 81.69           C  
ATOM   1507  N   GLU A 199     -14.273  -1.515  26.719  1.00 84.31           N  
ATOM   1508  CA  GLU A 199     -13.141  -1.188  25.859  1.00 84.31           C  
ATOM   1509  C   GLU A 199     -12.094  -0.365  26.594  1.00 84.31           C  
ATOM   1510  CB  GLU A 199     -13.625  -0.431  24.609  1.00 84.31           C  
ATOM   1511  O   GLU A 199     -12.430   0.591  27.297  1.00 84.31           O  
ATOM   1512  CG  GLU A 199     -12.500  -0.045  23.656  1.00 84.31           C  
ATOM   1513  CD  GLU A 199     -12.984   0.746  22.453  1.00 84.31           C  
ATOM   1514  OE1 GLU A 199     -12.148   1.357  21.750  1.00 84.31           O  
ATOM   1515  OE2 GLU A 199     -14.211   0.754  22.203  1.00 84.31           O  
ATOM   1516  N   PRO A 200     -10.781  -0.802  26.484  1.00 85.62           N  
ATOM   1517  CA  PRO A 200      -9.719  -0.008  27.109  1.00 85.62           C  
ATOM   1518  C   PRO A 200      -9.734   1.452  26.656  1.00 85.62           C  
ATOM   1519  CB  PRO A 200      -8.438  -0.707  26.641  1.00 85.62           C  
ATOM   1520  O   PRO A 200     -10.109   1.749  25.516  1.00 85.62           O  
ATOM   1521  CG  PRO A 200      -8.875  -2.084  26.250  1.00 85.62           C  
ATOM   1522  CD  PRO A 200     -10.297  -2.016  25.766  1.00 85.62           C  
ATOM   1523  N   SER A 201      -9.461   2.406  27.562  1.00 85.56           N  
ATOM   1524  CA  SER A 201      -9.516   3.848  27.344  1.00 85.56           C  
ATOM   1525  C   SER A 201      -8.641   4.254  26.156  1.00 85.56           C  
ATOM   1526  CB  SER A 201      -9.086   4.605  28.594  1.00 85.56           C  
ATOM   1527  O   SER A 201      -8.961   5.199  25.438  1.00 85.56           O  
ATOM   1528  OG  SER A 201      -7.770   4.234  28.969  1.00 85.56           O  
ATOM   1529  N   TRP A 202      -7.520   3.578  25.875  1.00 85.56           N  
ATOM   1530  CA  TRP A 202      -6.590   3.938  24.812  1.00 85.56           C  
ATOM   1531  C   TRP A 202      -7.156   3.568  23.438  1.00 85.56           C  
ATOM   1532  CB  TRP A 202      -5.238   3.248  25.016  1.00 85.56           C  
ATOM   1533  O   TRP A 202      -6.629   3.984  22.406  1.00 85.56           O  
ATOM   1534  CG  TRP A 202      -5.324   1.752  25.094  1.00 85.56           C  
ATOM   1535  CD1 TRP A 202      -5.641   0.998  26.188  1.00 85.56           C  
ATOM   1536  CD2 TRP A 202      -5.082   0.830  24.016  1.00 85.56           C  
ATOM   1537  CE2 TRP A 202      -5.273  -0.470  24.547  1.00 85.56           C  
ATOM   1538  CE3 TRP A 202      -4.727   0.976  22.672  1.00 85.56           C  
ATOM   1539  NE1 TRP A 202      -5.613  -0.339  25.859  1.00 85.56           N  
ATOM   1540  CH2 TRP A 202      -4.766  -1.446  22.453  1.00 85.56           C  
ATOM   1541  CZ2 TRP A 202      -5.117  -1.617  23.766  1.00 85.56           C  
ATOM   1542  CZ3 TRP A 202      -4.570  -0.167  21.891  1.00 85.56           C  
ATOM   1543  N   LEU A 203      -8.289   2.824  23.359  1.00 87.25           N  
ATOM   1544  CA  LEU A 203      -8.914   2.402  22.109  1.00 87.25           C  
ATOM   1545  C   LEU A 203     -10.148   3.242  21.812  1.00 87.25           C  
ATOM   1546  CB  LEU A 203      -9.289   0.920  22.172  1.00 87.25           C  
ATOM   1547  O   LEU A 203     -10.727   3.146  20.719  1.00 87.25           O  
ATOM   1548  CG  LEU A 203      -8.133  -0.073  22.219  1.00 87.25           C  
ATOM   1549  CD1 LEU A 203      -8.656  -1.490  22.422  1.00 87.25           C  
ATOM   1550  CD2 LEU A 203      -7.297   0.012  20.938  1.00 87.25           C  
ATOM   1551  N   LYS A 204     -10.625   4.016  22.688  1.00 85.50           N  
ATOM   1552  CA  LYS A 204     -11.891   4.746  22.672  1.00 85.50           C  
ATOM   1553  C   LYS A 204     -11.961   5.707  21.484  1.00 85.50           C  
ATOM   1554  CB  LYS A 204     -12.094   5.508  23.969  1.00 85.50           C  
ATOM   1555  O   LYS A 204     -13.016   5.863  20.859  1.00 85.50           O  
ATOM   1556  CG  LYS A 204     -13.453   6.180  24.109  1.00 85.50           C  
ATOM   1557  CD  LYS A 204     -13.602   6.887  25.438  1.00 85.50           C  
ATOM   1558  CE  LYS A 204     -14.945   7.598  25.547  1.00 85.50           C  
ATOM   1559  NZ  LYS A 204     -15.078   8.336  26.844  1.00 85.50           N  
ATOM   1560  N   ASN A 205     -10.898   6.234  21.109  1.00 88.12           N  
ATOM   1561  CA  ASN A 205     -10.898   7.242  20.062  1.00 88.12           C  
ATOM   1562  C   ASN A 205     -10.445   6.660  18.734  1.00 88.12           C  
ATOM   1563  CB  ASN A 205     -10.000   8.422  20.453  1.00 88.12           C  
ATOM   1564  O   ASN A 205     -10.344   7.383  17.734  1.00 88.12           O  
ATOM   1565  CG  ASN A 205     -10.492   9.141  21.703  1.00 88.12           C  
ATOM   1566  ND2 ASN A 205      -9.562   9.602  22.516  1.00 88.12           N  
ATOM   1567  OD1 ASN A 205     -11.695   9.281  21.906  1.00 88.12           O  
ATOM   1568  N   ASP A 206     -10.250   5.391  18.703  1.00 90.62           N  
ATOM   1569  CA  ASP A 206      -9.812   4.711  17.500  1.00 90.62           C  
ATOM   1570  C   ASP A 206     -10.984   4.477  16.547  1.00 90.62           C  
ATOM   1571  CB  ASP A 206      -9.148   3.377  17.844  1.00 90.62           C  
ATOM   1572  O   ASP A 206     -12.133   4.348  16.984  1.00 90.62           O  
ATOM   1573  CG  ASP A 206      -7.770   3.547  18.453  1.00 90.62           C  
ATOM   1574  OD1 ASP A 206      -7.344   4.699  18.703  1.00 90.62           O  
ATOM   1575  OD2 ASP A 206      -7.098   2.520  18.703  1.00 90.62           O  
ATOM   1576  N   ASN A 207     -10.656   4.535  15.234  1.00 94.06           N  
ATOM   1577  CA  ASN A 207     -11.602   3.996  14.258  1.00 94.06           C  
ATOM   1578  C   ASN A 207     -11.688   2.477  14.344  1.00 94.06           C  
ATOM   1579  CB  ASN A 207     -11.211   4.426  12.844  1.00 94.06           C  
ATOM   1580  O   ASN A 207     -10.664   1.795  14.445  1.00 94.06           O  
ATOM   1581  CG  ASN A 207     -12.359   4.289  11.859  1.00 94.06           C  
ATOM   1582  ND2 ASN A 207     -12.023   4.211  10.578  1.00 94.06           N  
ATOM   1583  OD1 ASN A 207     -13.523   4.254  12.250  1.00 94.06           O  
ATOM   1584  N   ASN A 208     -12.883   1.965  14.375  1.00 92.81           N  
ATOM   1585  CA  ASN A 208     -13.008   0.531  14.609  1.00 92.81           C  
ATOM   1586  C   ASN A 208     -13.977  -0.118  13.625  1.00 92.81           C  
ATOM   1587  CB  ASN A 208     -13.469   0.264  16.047  1.00 92.81           C  
ATOM   1588  O   ASN A 208     -14.906   0.527  13.148  1.00 92.81           O  
ATOM   1589  CG  ASN A 208     -14.867   0.773  16.312  1.00 92.81           C  
ATOM   1590  ND2 ASN A 208     -15.016   1.590  17.359  1.00 92.81           N  
ATOM   1591  OD1 ASN A 208     -15.812   0.434  15.602  1.00 92.81           O  
ATOM   1592  N   PHE A 209     -13.719  -1.350  13.258  1.00 93.25           N  
ATOM   1593  CA  PHE A 209     -14.594  -2.174  12.438  1.00 93.25           C  
ATOM   1594  C   PHE A 209     -14.445  -3.648  12.797  1.00 93.25           C  
ATOM   1595  CB  PHE A 209     -14.297  -1.967  10.945  1.00 93.25           C  
ATOM   1596  O   PHE A 209     -13.531  -4.023  13.531  1.00 93.25           O  
ATOM   1597  CG  PHE A 209     -12.953  -2.486  10.523  1.00 93.25           C  
ATOM   1598  CD1 PHE A 209     -11.812  -1.708  10.672  1.00 93.25           C  
ATOM   1599  CD2 PHE A 209     -12.828  -3.754   9.969  1.00 93.25           C  
ATOM   1600  CE1 PHE A 209     -10.562  -2.186  10.281  1.00 93.25           C  
ATOM   1601  CE2 PHE A 209     -11.586  -4.238   9.570  1.00 93.25           C  
ATOM   1602  CZ  PHE A 209     -10.453  -3.451   9.727  1.00 93.25           C  
ATOM   1603  N   THR A 210     -15.406  -4.477  12.289  1.00 93.00           N  
ATOM   1604  CA  THR A 210     -15.375  -5.902  12.602  1.00 93.00           C  
ATOM   1605  C   THR A 210     -15.375  -6.742  11.328  1.00 93.00           C  
ATOM   1606  CB  THR A 210     -16.578  -6.301  13.484  1.00 93.00           C  
ATOM   1607  O   THR A 210     -15.867  -6.301  10.289  1.00 93.00           O  
ATOM   1608  CG2 THR A 210     -16.609  -5.480  14.766  1.00 93.00           C  
ATOM   1609  OG1 THR A 210     -17.797  -6.078  12.750  1.00 93.00           O  
ATOM   1610  N   PHE A 211     -14.734  -7.867  11.359  1.00 91.88           N  
ATOM   1611  CA  PHE A 211     -14.828  -8.859  10.297  1.00 91.88           C  
ATOM   1612  C   PHE A 211     -14.875 -10.273  10.883  1.00 91.88           C  
ATOM   1613  CB  PHE A 211     -13.641  -8.734   9.336  1.00 91.88           C  
ATOM   1614  O   PHE A 211     -14.453 -10.492  12.016  1.00 91.88           O  
ATOM   1615  CG  PHE A 211     -12.312  -9.047   9.961  1.00 91.88           C  
ATOM   1616  CD1 PHE A 211     -11.555  -8.055  10.570  1.00 91.88           C  
ATOM   1617  CD2 PHE A 211     -11.812 -10.344   9.953  1.00 91.88           C  
ATOM   1618  CE1 PHE A 211     -10.320  -8.344  11.148  1.00 91.88           C  
ATOM   1619  CE2 PHE A 211     -10.586 -10.641  10.531  1.00 91.88           C  
ATOM   1620  CZ  PHE A 211      -9.844  -9.641  11.125  1.00 91.88           C  
ATOM   1621  N   THR A 212     -15.484 -11.172  10.070  1.00 90.12           N  
ATOM   1622  CA  THR A 212     -15.656 -12.555  10.516  1.00 90.12           C  
ATOM   1623  C   THR A 212     -14.812 -13.500   9.672  1.00 90.12           C  
ATOM   1624  CB  THR A 212     -17.125 -12.984  10.461  1.00 90.12           C  
ATOM   1625  O   THR A 212     -14.734 -13.359   8.453  1.00 90.12           O  
ATOM   1626  CG2 THR A 212     -17.312 -14.398  11.008  1.00 90.12           C  
ATOM   1627  OG1 THR A 212     -17.922 -12.078  11.234  1.00 90.12           O  
ATOM   1628  N   LEU A 213     -14.070 -14.391  10.359  1.00 87.81           N  
ATOM   1629  CA  LEU A 213     -13.320 -15.461   9.703  1.00 87.81           C  
ATOM   1630  C   LEU A 213     -13.828 -16.828  10.148  1.00 87.81           C  
ATOM   1631  CB  LEU A 213     -11.828 -15.336  10.016  1.00 87.81           C  
ATOM   1632  O   LEU A 213     -14.211 -17.016  11.305  1.00 87.81           O  
ATOM   1633  CG  LEU A 213     -11.109 -14.125   9.414  1.00 87.81           C  
ATOM   1634  CD1 LEU A 213      -9.688 -14.031   9.953  1.00 87.81           C  
ATOM   1635  CD2 LEU A 213     -11.109 -14.203   7.891  1.00 87.81           C  
ATOM   1636  N   THR A 214     -13.891 -17.734   9.172  1.00 86.31           N  
ATOM   1637  CA  THR A 214     -14.242 -19.109   9.500  1.00 86.31           C  
ATOM   1638  C   THR A 214     -12.992 -19.953   9.742  1.00 86.31           C  
ATOM   1639  CB  THR A 214     -15.078 -19.766   8.375  1.00 86.31           C  
ATOM   1640  O   THR A 214     -12.172 -20.141   8.836  1.00 86.31           O  
ATOM   1641  CG2 THR A 214     -15.523 -21.172   8.766  1.00 86.31           C  
ATOM   1642  OG1 THR A 214     -16.234 -18.953   8.133  1.00 86.31           O  
ATOM   1643  N   ILE A 215     -12.797 -20.312  11.039  1.00 80.69           N  
ATOM   1644  CA  ILE A 215     -11.641 -21.094  11.445  1.00 80.69           C  
ATOM   1645  C   ILE A 215     -12.094 -22.469  11.938  1.00 80.69           C  
ATOM   1646  CB  ILE A 215     -10.828 -20.375  12.555  1.00 80.69           C  
ATOM   1647  O   ILE A 215     -12.875 -22.578  12.883  1.00 80.69           O  
ATOM   1648  CG1 ILE A 215     -10.430 -18.969  12.094  1.00 80.69           C  
ATOM   1649  CG2 ILE A 215      -9.594 -21.203  12.938  1.00 80.69           C  
ATOM   1650  CD1 ILE A 215      -9.906 -18.078  13.211  1.00 80.69           C  
ATOM   1651  N   ALA A 216     -11.633 -23.531  11.203  1.00 78.44           N  
ATOM   1652  CA  ALA A 216     -11.992 -24.891  11.570  1.00 78.44           C  
ATOM   1653  C   ALA A 216     -13.500 -25.062  11.648  1.00 78.44           C  
ATOM   1654  CB  ALA A 216     -11.344 -25.281  12.898  1.00 78.44           C  
ATOM   1655  O   ALA A 216     -14.016 -25.734  12.555  1.00 78.44           O  
ATOM   1656  N   GLY A 217     -14.211 -24.359  10.789  1.00 80.88           N  
ATOM   1657  CA  GLY A 217     -15.648 -24.562  10.680  1.00 80.88           C  
ATOM   1658  C   GLY A 217     -16.453 -23.688  11.617  1.00 80.88           C  
ATOM   1659  O   GLY A 217     -17.688 -23.719  11.609  1.00 80.88           O  
ATOM   1660  N   GLN A 218     -15.758 -22.828  12.445  1.00 83.81           N  
ATOM   1661  CA  GLN A 218     -16.391 -21.891  13.359  1.00 83.81           C  
ATOM   1662  C   GLN A 218     -16.156 -20.453  12.922  1.00 83.81           C  
ATOM   1663  CB  GLN A 218     -15.891 -22.094  14.789  1.00 83.81           C  
ATOM   1664  O   GLN A 218     -15.031 -20.094  12.555  1.00 83.81           O  
ATOM   1665  CG  GLN A 218     -16.188 -23.484  15.352  1.00 83.81           C  
ATOM   1666  CD  GLN A 218     -17.656 -23.672  15.672  1.00 83.81           C  
ATOM   1667  NE2 GLN A 218     -18.141 -24.906  15.523  1.00 83.81           N  
ATOM   1668  OE1 GLN A 218     -18.359 -22.719  16.047  1.00 83.81           O  
ATOM   1669  N   LYS A 219     -17.219 -19.672  13.016  1.00 86.81           N  
ATOM   1670  CA  LYS A 219     -17.125 -18.250  12.695  1.00 86.81           C  
ATOM   1671  C   LYS A 219     -16.609 -17.453  13.891  1.00 86.81           C  
ATOM   1672  CB  LYS A 219     -18.484 -17.719  12.250  1.00 86.81           C  
ATOM   1673  O   LYS A 219     -17.172 -17.547  14.984  1.00 86.81           O  
ATOM   1674  CG  LYS A 219     -18.938 -18.234  10.898  1.00 86.81           C  
ATOM   1675  CD  LYS A 219     -20.219 -17.562  10.438  1.00 86.81           C  
ATOM   1676  CE  LYS A 219     -20.672 -18.078   9.078  1.00 86.81           C  
ATOM   1677  NZ  LYS A 219     -21.922 -17.391   8.617  1.00 86.81           N  
ATOM   1678  N   VAL A 220     -15.570 -16.812  13.695  1.00 86.25           N  
ATOM   1679  CA  VAL A 220     -14.977 -15.992  14.742  1.00 86.25           C  
ATOM   1680  C   VAL A 220     -15.055 -14.516  14.352  1.00 86.25           C  
ATOM   1681  CB  VAL A 220     -13.508 -16.391  15.023  1.00 86.25           C  
ATOM   1682  O   VAL A 220     -14.648 -14.141  13.250  1.00 86.25           O  
ATOM   1683  CG1 VAL A 220     -12.930 -15.570  16.172  1.00 86.25           C  
ATOM   1684  CG2 VAL A 220     -13.414 -17.891  15.328  1.00 86.25           C  
ATOM   1685  N   LEU A 221     -15.562 -13.703  15.266  1.00 89.88           N  
ATOM   1686  CA  LEU A 221     -15.680 -12.266  15.055  1.00 89.88           C  
ATOM   1687  C   LEU A 221     -14.461 -11.531  15.602  1.00 89.88           C  
ATOM   1688  CB  LEU A 221     -16.953 -11.727  15.719  1.00 89.88           C  
ATOM   1689  O   LEU A 221     -14.117 -11.680  16.781  1.00 89.88           O  
ATOM   1690  CG  LEU A 221     -17.234 -10.242  15.523  1.00 89.88           C  
ATOM   1691  CD1 LEU A 221     -17.516  -9.938  14.055  1.00 89.88           C  
ATOM   1692  CD2 LEU A 221     -18.422  -9.805  16.391  1.00 89.88           C  
ATOM   1693  N   TYR A 222     -13.852 -10.664  14.789  1.00 90.62           N  
ATOM   1694  CA  TYR A 222     -12.680  -9.883  15.164  1.00 90.62           C  
ATOM   1695  C   TYR A 222     -13.008  -8.398  15.234  1.00 90.62           C  
ATOM   1696  CB  TYR A 222     -11.539 -10.117  14.156  1.00 90.62           C  
ATOM   1697  O   TYR A 222     -13.742  -7.875  14.391  1.00 90.62           O  
ATOM   1698  CG  TYR A 222     -10.883 -11.469  14.297  1.00 90.62           C  
ATOM   1699  CD1 TYR A 222      -9.789 -11.648  15.148  1.00 90.62           C  
ATOM   1700  CD2 TYR A 222     -11.344 -12.562  13.578  1.00 90.62           C  
ATOM   1701  CE1 TYR A 222      -9.172 -12.891  15.273  1.00 90.62           C  
ATOM   1702  CE2 TYR A 222     -10.734 -13.812  13.695  1.00 90.62           C  
ATOM   1703  OH  TYR A 222      -9.055 -15.195  14.672  1.00 90.62           O  
ATOM   1704  CZ  TYR A 222      -9.656 -13.961  14.547  1.00 90.62           C  
ATOM   1705  N   TYR A 223     -12.453  -7.742  16.203  1.00 90.88           N  
ATOM   1706  CA  TYR A 223     -12.586  -6.301  16.391  1.00 90.88           C  
ATOM   1707  C   TYR A 223     -11.281  -5.586  16.078  1.00 90.88           C  
ATOM   1708  CB  TYR A 223     -13.031  -5.977  17.812  1.00 90.88           C  
ATOM   1709  O   TYR A 223     -10.242  -5.887  16.672  1.00 90.88           O  
ATOM   1710  CG  TYR A 223     -14.352  -6.605  18.203  1.00 90.88           C  
ATOM   1711  CD1 TYR A 223     -15.539  -5.895  18.109  1.00 90.88           C  
ATOM   1712  CD2 TYR A 223     -14.398  -7.914  18.672  1.00 90.88           C  
ATOM   1713  CE1 TYR A 223     -16.750  -6.469  18.453  1.00 90.88           C  
ATOM   1714  CE2 TYR A 223     -15.609  -8.500  19.031  1.00 90.88           C  
ATOM   1715  OH  TYR A 223     -17.984  -8.352  19.281  1.00 90.88           O  
ATOM   1716  CZ  TYR A 223     -16.781  -7.773  18.922  1.00 90.88           C  
ATOM   1717  N   VAL A 224     -11.406  -4.695  15.180  1.00 92.31           N  
ATOM   1718  CA  VAL A 224     -10.211  -4.008  14.703  1.00 92.31           C  
ATOM   1719  C   VAL A 224     -10.242  -2.547  15.148  1.00 92.31           C  
ATOM   1720  CB  VAL A 224     -10.078  -4.094  13.164  1.00 92.31           C  
ATOM   1721  O   VAL A 224     -11.250  -1.862  14.984  1.00 92.31           O  
ATOM   1722  CG1 VAL A 224      -8.789  -3.428  12.695  1.00 92.31           C  
ATOM   1723  CG2 VAL A 224     -10.133  -5.551  12.703  1.00 92.31           C  
ATOM   1724  N   PHE A 225      -9.094  -2.117  15.680  1.00 92.94           N  
ATOM   1725  CA  PHE A 225      -8.938  -0.729  16.094  1.00 92.94           C  
ATOM   1726  C   PHE A 225      -7.742  -0.088  15.406  1.00 92.94           C  
ATOM   1727  CB  PHE A 225      -8.781  -0.637  17.609  1.00 92.94           C  
ATOM   1728  O   PHE A 225      -6.625  -0.606  15.477  1.00 92.94           O  
ATOM   1729  CG  PHE A 225      -9.953  -1.189  18.375  1.00 92.94           C  
ATOM   1730  CD1 PHE A 225     -11.008  -0.365  18.766  1.00 92.94           C  
ATOM   1731  CD2 PHE A 225     -10.000  -2.535  18.719  1.00 92.94           C  
ATOM   1732  CE1 PHE A 225     -12.094  -0.873  19.469  1.00 92.94           C  
ATOM   1733  CE2 PHE A 225     -11.086  -3.051  19.422  1.00 92.94           C  
ATOM   1734  CZ  PHE A 225     -12.125  -2.219  19.812  1.00 92.94           C  
ATOM   1735  N   ILE A 226      -8.008   1.072  14.789  1.00 93.56           N  
ATOM   1736  CA  ILE A 226      -6.977   1.780  14.031  1.00 93.56           C  
ATOM   1737  C   ILE A 226      -6.738   3.154  14.656  1.00 93.56           C  
ATOM   1738  CB  ILE A 226      -7.367   1.926  12.547  1.00 93.56           C  
ATOM   1739  O   ILE A 226      -7.668   3.955  14.789  1.00 93.56           O  
ATOM   1740  CG1 ILE A 226      -7.672   0.553  11.938  1.00 93.56           C  
ATOM   1741  CG2 ILE A 226      -6.254   2.637  11.766  1.00 93.56           C  
ATOM   1742  CD1 ILE A 226      -6.484  -0.402  11.938  1.00 93.56           C  
ATOM   1743  N   ASN A 227      -5.559   3.402  14.992  1.00 91.38           N  
ATOM   1744  CA  ASN A 227      -5.242   4.629  15.711  1.00 91.38           C  
ATOM   1745  C   ASN A 227      -4.684   5.699  14.781  1.00 91.38           C  
ATOM   1746  CB  ASN A 227      -4.262   4.344  16.844  1.00 91.38           C  
ATOM   1747  O   ASN A 227      -4.633   6.879  15.141  1.00 91.38           O  
ATOM   1748  CG  ASN A 227      -2.855   4.062  16.344  1.00 91.38           C  
ATOM   1749  ND2 ASN A 227      -1.905   3.973  17.281  1.00 91.38           N  
ATOM   1750  OD1 ASN A 227      -2.627   3.932  15.148  1.00 91.38           O  
ATOM   1751  N   GLN A 228      -4.320   5.410  13.602  1.00 92.06           N  
ATOM   1752  CA  GLN A 228      -3.848   6.320  12.562  1.00 92.06           C  
ATOM   1753  C   GLN A 228      -4.086   5.742  11.172  1.00 92.06           C  
ATOM   1754  CB  GLN A 228      -2.363   6.629  12.758  1.00 92.06           C  
ATOM   1755  O   GLN A 228      -4.137   4.523  11.000  1.00 92.06           O  
ATOM   1756  CG  GLN A 228      -1.458   5.414  12.609  1.00 92.06           C  
ATOM   1757  CD  GLN A 228      -0.001   5.727  12.898  1.00 92.06           C  
ATOM   1758  NE2 GLN A 228       0.900   5.043  12.195  1.00 92.06           N  
ATOM   1759  OE1 GLN A 228       0.311   6.574  13.734  1.00 92.06           O  
ATOM   1760  N   THR A 229      -4.254   6.684  10.180  1.00 95.19           N  
ATOM   1761  CA  THR A 229      -4.426   6.281   8.789  1.00 95.19           C  
ATOM   1762  C   THR A 229      -3.100   5.824   8.188  1.00 95.19           C  
ATOM   1763  CB  THR A 229      -5.008   7.430   7.941  1.00 95.19           C  
ATOM   1764  O   THR A 229      -2.107   6.555   8.234  1.00 95.19           O  
ATOM   1765  CG2 THR A 229      -5.176   7.008   6.484  1.00 95.19           C  
ATOM   1766  OG1 THR A 229      -6.285   7.805   8.469  1.00 95.19           O  
ATOM   1767  N   PHE A 230      -3.035   4.621   7.656  1.00 95.56           N  
ATOM   1768  CA  PHE A 230      -1.831   4.098   7.023  1.00 95.56           C  
ATOM   1769  C   PHE A 230      -2.182   3.014   6.012  1.00 95.56           C  
ATOM   1770  CB  PHE A 230      -0.869   3.539   8.078  1.00 95.56           C  
ATOM   1771  O   PHE A 230      -3.303   2.502   6.004  1.00 95.56           O  
ATOM   1772  CG  PHE A 230      -1.365   2.291   8.758  1.00 95.56           C  
ATOM   1773  CD1 PHE A 230      -2.232   2.369   9.836  1.00 95.56           C  
ATOM   1774  CD2 PHE A 230      -0.965   1.039   8.305  1.00 95.56           C  
ATOM   1775  CE1 PHE A 230      -2.695   1.214  10.469  1.00 95.56           C  
ATOM   1776  CE2 PHE A 230      -1.422  -0.120   8.930  1.00 95.56           C  
ATOM   1777  CZ  PHE A 230      -2.285  -0.030  10.008  1.00 95.56           C  
ATOM   1778  N   ALA A 231      -1.229   2.717   5.125  1.00 96.94           N  
ATOM   1779  CA  ALA A 231      -1.363   1.633   4.156  1.00 96.94           C  
ATOM   1780  C   ALA A 231      -0.278   0.579   4.359  1.00 96.94           C  
ATOM   1781  CB  ALA A 231      -1.310   2.184   2.734  1.00 96.94           C  
ATOM   1782  O   ALA A 231       0.819   0.890   4.828  1.00 96.94           O  
ATOM   1783  N   PHE A 232      -0.610  -0.678   4.059  1.00 95.62           N  
ATOM   1784  CA  PHE A 232       0.386  -1.742   4.098  1.00 95.62           C  
ATOM   1785  C   PHE A 232       0.216  -2.684   2.912  1.00 95.62           C  
ATOM   1786  CB  PHE A 232       0.288  -2.527   5.410  1.00 95.62           C  
ATOM   1787  O   PHE A 232      -0.854  -2.734   2.301  1.00 95.62           O  
ATOM   1788  CG  PHE A 232      -0.874  -3.482   5.461  1.00 95.62           C  
ATOM   1789  CD1 PHE A 232      -2.152  -3.027   5.762  1.00 95.62           C  
ATOM   1790  CD2 PHE A 232      -0.687  -4.836   5.207  1.00 95.62           C  
ATOM   1791  CE1 PHE A 232      -3.230  -3.910   5.809  1.00 95.62           C  
ATOM   1792  CE2 PHE A 232      -1.759  -5.723   5.250  1.00 95.62           C  
ATOM   1793  CZ  PHE A 232      -3.029  -5.258   5.555  1.00 95.62           C  
ATOM   1794  N   SER A 233       1.258  -3.404   2.598  1.00 95.00           N  
ATOM   1795  CA  SER A 233       1.235  -4.320   1.463  1.00 95.00           C  
ATOM   1796  C   SER A 233       1.469  -5.762   1.911  1.00 95.00           C  
ATOM   1797  CB  SER A 233       2.289  -3.924   0.430  1.00 95.00           C  
ATOM   1798  O   SER A 233       2.102  -6.000   2.941  1.00 95.00           O  
ATOM   1799  OG  SER A 233       3.592  -4.020   0.979  1.00 95.00           O  
ATOM   1800  N   TYR A 234       0.933  -6.695   1.112  1.00 93.25           N  
ATOM   1801  CA  TYR A 234       1.078  -8.117   1.405  1.00 93.25           C  
ATOM   1802  C   TYR A 234       0.994  -8.945   0.131  1.00 93.25           C  
ATOM   1803  CB  TYR A 234       0.005  -8.570   2.398  1.00 93.25           C  
ATOM   1804  O   TYR A 234       0.394  -8.523  -0.858  1.00 93.25           O  
ATOM   1805  CG  TYR A 234      -1.405  -8.305   1.936  1.00 93.25           C  
ATOM   1806  CD1 TYR A 234      -2.023  -7.082   2.199  1.00 93.25           C  
ATOM   1807  CD2 TYR A 234      -2.123  -9.266   1.235  1.00 93.25           C  
ATOM   1808  CE1 TYR A 234      -3.324  -6.828   1.776  1.00 93.25           C  
ATOM   1809  CE2 TYR A 234      -3.426  -9.023   0.807  1.00 93.25           C  
ATOM   1810  OH  TYR A 234      -5.305  -7.555   0.661  1.00 93.25           O  
ATOM   1811  CZ  TYR A 234      -4.016  -7.801   1.082  1.00 93.25           C  
ATOM   1812  N   PRO A 235       1.646 -10.133   0.167  1.00 92.38           N  
ATOM   1813  CA  PRO A 235       1.605 -10.977  -1.030  1.00 92.38           C  
ATOM   1814  C   PRO A 235       0.246 -11.641  -1.238  1.00 92.38           C  
ATOM   1815  CB  PRO A 235       2.689 -12.023  -0.760  1.00 92.38           C  
ATOM   1816  O   PRO A 235      -0.293 -12.250  -0.313  1.00 92.38           O  
ATOM   1817  CG  PRO A 235       2.771 -12.109   0.729  1.00 92.38           C  
ATOM   1818  CD  PRO A 235       2.412 -10.773   1.309  1.00 92.38           C  
ATOM   1819  N   VAL A 236      -0.301 -11.539  -2.447  1.00 91.56           N  
ATOM   1820  CA  VAL A 236      -1.596 -12.125  -2.781  1.00 91.56           C  
ATOM   1821  C   VAL A 236      -1.396 -13.352  -3.666  1.00 91.56           C  
ATOM   1822  CB  VAL A 236      -2.516 -11.102  -3.486  1.00 91.56           C  
ATOM   1823  O   VAL A 236      -2.072 -14.367  -3.490  1.00 91.56           O  
ATOM   1824  CG1 VAL A 236      -3.828 -11.758  -3.910  1.00 91.56           C  
ATOM   1825  CG2 VAL A 236      -2.781  -9.906  -2.574  1.00 91.56           C  
ATOM   1826  N   ALA A 237      -0.460 -13.258  -4.652  1.00 89.75           N  
ATOM   1827  CA  ALA A 237      -0.166 -14.383  -5.543  1.00 89.75           C  
ATOM   1828  C   ALA A 237       1.187 -14.203  -6.227  1.00 89.75           C  
ATOM   1829  CB  ALA A 237      -1.269 -14.539  -6.586  1.00 89.75           C  
ATOM   1830  O   ALA A 237       1.599 -13.070  -6.512  1.00 89.75           O  
ATOM   1831  N   GLY A 238       1.892 -15.438  -6.504  1.00 81.31           N  
ATOM   1832  CA  GLY A 238       3.037 -15.430  -7.398  1.00 81.31           C  
ATOM   1833  C   GLY A 238       4.254 -14.742  -6.805  1.00 81.31           C  
ATOM   1834  O   GLY A 238       5.125 -14.266  -7.539  1.00 81.31           O  
ATOM   1835  N   ASP A 239       4.359 -14.633  -5.430  1.00 82.31           N  
ATOM   1836  CA  ASP A 239       5.492 -14.008  -4.754  1.00 82.31           C  
ATOM   1837  C   ASP A 239       6.469 -15.062  -4.230  1.00 82.31           C  
ATOM   1838  CB  ASP A 239       5.008 -13.125  -3.602  1.00 82.31           C  
ATOM   1839  O   ASP A 239       6.289 -15.586  -3.131  1.00 82.31           O  
ATOM   1840  CG  ASP A 239       6.117 -12.289  -2.988  1.00 82.31           C  
ATOM   1841  OD1 ASP A 239       7.246 -12.289  -3.523  1.00 82.31           O  
ATOM   1842  OD2 ASP A 239       5.859 -11.625  -1.960  1.00 82.31           O  
ATOM   1843  N   PRO A 240       7.496 -15.359  -4.977  1.00 71.94           N  
ATOM   1844  CA  PRO A 240       8.414 -16.453  -4.641  1.00 71.94           C  
ATOM   1845  C   PRO A 240       9.578 -16.000  -3.760  1.00 71.94           C  
ATOM   1846  CB  PRO A 240       8.914 -16.922  -6.008  1.00 71.94           C  
ATOM   1847  O   PRO A 240      10.297 -16.828  -3.203  1.00 71.94           O  
ATOM   1848  CG  PRO A 240       8.859 -15.711  -6.875  1.00 71.94           C  
ATOM   1849  CD  PRO A 240       7.695 -14.867  -6.438  1.00 71.94           C  
ATOM   1850  N   LEU A 241       9.742 -14.680  -3.555  1.00 77.19           N  
ATOM   1851  CA  LEU A 241      10.891 -14.133  -2.838  1.00 77.19           C  
ATOM   1852  C   LEU A 241      10.516 -13.781  -1.402  1.00 77.19           C  
ATOM   1853  CB  LEU A 241      11.422 -12.891  -3.557  1.00 77.19           C  
ATOM   1854  O   LEU A 241      10.266 -12.609  -1.087  1.00 77.19           O  
ATOM   1855  CG  LEU A 241      11.922 -13.094  -4.988  1.00 77.19           C  
ATOM   1856  CD1 LEU A 241      12.148 -11.750  -5.668  1.00 77.19           C  
ATOM   1857  CD2 LEU A 241      13.203 -13.922  -4.992  1.00 77.19           C  
ATOM   1858  N   VAL A 242      10.289 -14.789  -0.615  1.00 69.44           N  
ATOM   1859  CA  VAL A 242       9.930 -14.617   0.789  1.00 69.44           C  
ATOM   1860  C   VAL A 242      11.016 -13.812   1.502  1.00 69.44           C  
ATOM   1861  CB  VAL A 242       9.719 -15.969   1.496  1.00 69.44           C  
ATOM   1862  O   VAL A 242      12.203 -14.086   1.341  1.00 69.44           O  
ATOM   1863  CG1 VAL A 242       9.375 -15.766   2.971  1.00 69.44           C  
ATOM   1864  CG2 VAL A 242       8.625 -16.781   0.795  1.00 69.44           C  
ATOM   1865  N   GLY A 243      10.602 -12.664   2.178  1.00 75.44           N  
ATOM   1866  CA  GLY A 243      11.555 -11.898   2.963  1.00 75.44           C  
ATOM   1867  C   GLY A 243      12.141 -10.727   2.203  1.00 75.44           C  
ATOM   1868  O   GLY A 243      13.023 -10.031   2.711  1.00 75.44           O  
ATOM   1869  N   SER A 244      11.695 -10.586   0.946  1.00 86.44           N  
ATOM   1870  CA  SER A 244      12.102  -9.453   0.119  1.00 86.44           C  
ATOM   1871  C   SER A 244      10.906  -8.555  -0.206  1.00 86.44           C  
ATOM   1872  CB  SER A 244      12.750  -9.938  -1.177  1.00 86.44           C  
ATOM   1873  O   SER A 244       9.773  -9.023  -0.272  1.00 86.44           O  
ATOM   1874  OG  SER A 244      12.898  -8.875  -2.098  1.00 86.44           O  
ATOM   1875  N   ALA A 245      11.172  -7.250  -0.253  1.00 89.62           N  
ATOM   1876  CA  ALA A 245      10.133  -6.301  -0.638  1.00 89.62           C  
ATOM   1877  C   ALA A 245      10.062  -6.148  -2.154  1.00 89.62           C  
ATOM   1878  CB  ALA A 245      10.375  -4.945   0.022  1.00 89.62           C  
ATOM   1879  O   ALA A 245       9.562  -5.141  -2.660  1.00 89.62           O  
ATOM   1880  N   ILE A 246      10.562  -7.219  -2.816  1.00 91.19           N  
ATOM   1881  CA  ILE A 246      10.625  -7.184  -4.273  1.00 91.19           C  
ATOM   1882  C   ILE A 246       9.477  -7.992  -4.859  1.00 91.19           C  
ATOM   1883  CB  ILE A 246      11.977  -7.719  -4.797  1.00 91.19           C  
ATOM   1884  O   ILE A 246       9.297  -9.164  -4.523  1.00 91.19           O  
ATOM   1885  CG1 ILE A 246      13.133  -6.844  -4.289  1.00 91.19           C  
ATOM   1886  CG2 ILE A 246      11.977  -7.789  -6.324  1.00 91.19           C  
ATOM   1887  CD1 ILE A 246      14.516  -7.402  -4.598  1.00 91.19           C  
ATOM   1888  N   ALA A 247       8.680  -7.285  -5.699  1.00 91.06           N  
ATOM   1889  CA  ALA A 247       7.605  -7.957  -6.426  1.00 91.06           C  
ATOM   1890  C   ALA A 247       8.055  -8.352  -7.828  1.00 91.06           C  
ATOM   1891  CB  ALA A 247       6.371  -7.062  -6.492  1.00 91.06           C  
ATOM   1892  O   ALA A 247       8.211  -7.492  -8.703  1.00 91.06           O  
ATOM   1893  N   PRO A 248       8.266  -9.711  -8.047  1.00 89.25           N  
ATOM   1894  CA  PRO A 248       8.688 -10.164  -9.375  1.00 89.25           C  
ATOM   1895  C   PRO A 248       7.559 -10.117 -10.398  1.00 89.25           C  
ATOM   1896  CB  PRO A 248       9.148 -11.602  -9.133  1.00 89.25           C  
ATOM   1897  O   PRO A 248       6.387 -10.008 -10.031  1.00 89.25           O  
ATOM   1898  CG  PRO A 248       8.359 -12.062  -7.945  1.00 89.25           C  
ATOM   1899  CD  PRO A 248       8.102 -10.875  -7.062  1.00 89.25           C  
ATOM   1900  N   ALA A 249       7.957 -10.203 -11.672  1.00 87.44           N  
ATOM   1901  CA  ALA A 249       6.977 -10.273 -12.750  1.00 87.44           C  
ATOM   1902  C   ALA A 249       6.016 -11.438 -12.539  1.00 87.44           C  
ATOM   1903  CB  ALA A 249       7.680 -10.398 -14.102  1.00 87.44           C  
ATOM   1904  O   ALA A 249       6.438 -12.539 -12.180  1.00 87.44           O  
ATOM   1905  N   GLY A 250       4.695 -11.094 -12.648  1.00 86.19           N  
ATOM   1906  CA  GLY A 250       3.732 -12.172 -12.523  1.00 86.19           C  
ATOM   1907  C   GLY A 250       3.180 -12.320 -11.117  1.00 86.19           C  
ATOM   1908  O   GLY A 250       2.266 -13.117 -10.891  1.00 86.19           O  
ATOM   1909  N   SER A 251       3.740 -11.570 -10.195  1.00 90.75           N  
ATOM   1910  CA  SER A 251       3.236 -11.586  -8.828  1.00 90.75           C  
ATOM   1911  C   SER A 251       2.131 -10.555  -8.633  1.00 90.75           C  
ATOM   1912  CB  SER A 251       4.371 -11.328  -7.836  1.00 90.75           C  
ATOM   1913  O   SER A 251       2.002  -9.617  -9.422  1.00 90.75           O  
ATOM   1914  OG  SER A 251       4.879 -10.008  -7.988  1.00 90.75           O  
ATOM   1915  N   THR A 252       1.268 -10.844  -7.672  1.00 93.19           N  
ATOM   1916  CA  THR A 252       0.228  -9.906  -7.266  1.00 93.19           C  
ATOM   1917  C   THR A 252       0.419  -9.477  -5.812  1.00 93.19           C  
ATOM   1918  CB  THR A 252      -1.176 -10.516  -7.445  1.00 93.19           C  
ATOM   1919  O   THR A 252       0.601 -10.328  -4.934  1.00 93.19           O  
ATOM   1920  CG2 THR A 252      -2.262  -9.500  -7.094  1.00 93.19           C  
ATOM   1921  OG1 THR A 252      -1.342 -10.922  -8.812  1.00 93.19           O  
ATOM   1922  N   VAL A 253       0.444  -8.133  -5.664  1.00 94.44           N  
ATOM   1923  CA  VAL A 253       0.608  -7.578  -4.328  1.00 94.44           C  
ATOM   1924  C   VAL A 253      -0.655  -6.820  -3.924  1.00 94.44           C  
ATOM   1925  CB  VAL A 253       1.836  -6.641  -4.250  1.00 94.44           C  
ATOM   1926  O   VAL A 253      -1.189  -6.031  -4.707  1.00 94.44           O  
ATOM   1927  CG1 VAL A 253       1.965  -6.035  -2.854  1.00 94.44           C  
ATOM   1928  CG2 VAL A 253       3.107  -7.402  -4.625  1.00 94.44           C  
ATOM   1929  N   GLY A 254      -1.103  -7.094  -2.660  1.00 95.12           N  
ATOM   1930  CA  GLY A 254      -2.271  -6.398  -2.143  1.00 95.12           C  
ATOM   1931  C   GLY A 254      -1.922  -5.148  -1.354  1.00 95.12           C  
ATOM   1932  O   GLY A 254      -0.980  -5.152  -0.559  1.00 95.12           O  
ATOM   1933  N   PHE A 255      -2.590  -4.055  -1.635  1.00 95.81           N  
ATOM   1934  CA  PHE A 255      -2.514  -2.834  -0.840  1.00 95.81           C  
ATOM   1935  C   PHE A 255      -3.818  -2.594  -0.089  1.00 95.81           C  
ATOM   1936  CB  PHE A 255      -2.191  -1.629  -1.729  1.00 95.81           C  
ATOM   1937  O   PHE A 255      -4.902  -2.734  -0.657  1.00 95.81           O  
ATOM   1938  CG  PHE A 255      -0.731  -1.495  -2.066  1.00 95.81           C  
ATOM   1939  CD1 PHE A 255       0.117  -0.750  -1.257  1.00 95.81           C  
ATOM   1940  CD2 PHE A 255      -0.207  -2.115  -3.193  1.00 95.81           C  
ATOM   1941  CE1 PHE A 255       1.470  -0.625  -1.565  1.00 95.81           C  
ATOM   1942  CE2 PHE A 255       1.144  -1.995  -3.508  1.00 95.81           C  
ATOM   1943  CZ  PHE A 255       1.979  -1.249  -2.693  1.00 95.81           C  
ATOM   1944  N   MET A 256      -3.656  -2.352   1.157  1.00 96.25           N  
ATOM   1945  CA  MET A 256      -4.820  -1.999   1.966  1.00 96.25           C  
ATOM   1946  C   MET A 256      -4.594  -0.681   2.699  1.00 96.25           C  
ATOM   1947  CB  MET A 256      -5.133  -3.109   2.971  1.00 96.25           C  
ATOM   1948  O   MET A 256      -3.582  -0.512   3.383  1.00 96.25           O  
ATOM   1949  CG  MET A 256      -6.414  -2.883   3.754  1.00 96.25           C  
ATOM   1950  SD  MET A 256      -6.871  -4.324   4.793  1.00 96.25           S  
ATOM   1951  CE  MET A 256      -8.453  -3.750   5.461  1.00 96.25           C  
ATOM   1952  N   ILE A 257      -5.516   0.281   2.475  1.00 96.62           N  
ATOM   1953  CA  ILE A 257      -5.512   1.549   3.197  1.00 96.62           C  
ATOM   1954  C   ILE A 257      -6.465   1.471   4.387  1.00 96.62           C  
ATOM   1955  CB  ILE A 257      -5.898   2.727   2.275  1.00 96.62           C  
ATOM   1956  O   ILE A 257      -7.656   1.187   4.219  1.00 96.62           O  
ATOM   1957  CG1 ILE A 257      -4.980   2.766   1.046  1.00 96.62           C  
ATOM   1958  CG2 ILE A 257      -5.844   4.051   3.039  1.00 96.62           C  
ATOM   1959  CD1 ILE A 257      -5.398   3.785  -0.005  1.00 96.62           C  
ATOM   1960  N   LEU A 258      -5.914   1.721   5.566  1.00 96.56           N  
ATOM   1961  CA  LEU A 258      -6.727   1.720   6.781  1.00 96.56           C  
ATOM   1962  C   LEU A 258      -6.934   3.141   7.297  1.00 96.56           C  
ATOM   1963  CB  LEU A 258      -6.066   0.863   7.863  1.00 96.56           C  
ATOM   1964  O   LEU A 258      -5.973   3.893   7.461  1.00 96.56           O  
ATOM   1965  CG  LEU A 258      -5.938  -0.631   7.562  1.00 96.56           C  
ATOM   1966  CD1 LEU A 258      -4.816  -1.244   8.391  1.00 96.56           C  
ATOM   1967  CD2 LEU A 258      -7.258  -1.346   7.832  1.00 96.56           C  
ATOM   1968  N   PHE A 259      -8.242   3.473   7.523  1.00 95.62           N  
ATOM   1969  CA  PHE A 259      -8.562   4.840   7.918  1.00 95.62           C  
ATOM   1970  C   PHE A 259      -8.570   4.977   9.438  1.00 95.62           C  
ATOM   1971  CB  PHE A 259      -9.922   5.258   7.340  1.00 95.62           C  
ATOM   1972  O   PHE A 259      -9.242   4.207  10.125  1.00 95.62           O  
ATOM   1973  CG  PHE A 259      -9.953   5.301   5.836  1.00 95.62           C  
ATOM   1974  CD1 PHE A 259      -9.047   6.078   5.129  1.00 95.62           C  
ATOM   1975  CD2 PHE A 259     -10.891   4.559   5.133  1.00 95.62           C  
ATOM   1976  CE1 PHE A 259      -9.078   6.117   3.736  1.00 95.62           C  
ATOM   1977  CE2 PHE A 259     -10.930   4.594   3.740  1.00 95.62           C  
ATOM   1978  CZ  PHE A 259     -10.023   5.375   3.045  1.00 95.62           C  
ATOM   1979  N   GLY A 260      -7.762   5.883   9.969  1.00 93.75           N  
ATOM   1980  CA  GLY A 260      -7.734   6.203  11.391  1.00 93.75           C  
ATOM   1981  C   GLY A 260      -8.820   7.176  11.805  1.00 93.75           C  
ATOM   1982  O   GLY A 260      -9.672   7.551  10.992  1.00 93.75           O  
ATOM   1983  N   PRO A 261      -8.859   7.574  13.039  1.00 90.44           N  
ATOM   1984  CA  PRO A 261      -9.922   8.398  13.625  1.00 90.44           C  
ATOM   1985  C   PRO A 261     -10.055   9.758  12.945  1.00 90.44           C  
ATOM   1986  CB  PRO A 261      -9.484   8.555  15.078  1.00 90.44           C  
ATOM   1987  O   PRO A 261     -11.148  10.328  12.898  1.00 90.44           O  
ATOM   1988  CG  PRO A 261      -8.023   8.219  15.078  1.00 90.44           C  
ATOM   1989  CD  PRO A 261      -7.754   7.277  13.945  1.00 90.44           C  
ATOM   1990  N   ASN A 262      -8.984  10.312  12.336  1.00 86.62           N  
ATOM   1991  CA  ASN A 262      -9.000  11.602  11.664  1.00 86.62           C  
ATOM   1992  C   ASN A 262      -9.695  11.523  10.312  1.00 86.62           C  
ATOM   1993  CB  ASN A 262      -7.574  12.133  11.500  1.00 86.62           C  
ATOM   1994  O   ASN A 262     -10.367  12.469   9.898  1.00 86.62           O  
ATOM   1995  CG  ASN A 262      -6.945  12.539  12.820  1.00 86.62           C  
ATOM   1996  ND2 ASN A 262      -5.617  12.547  12.859  1.00 86.62           N  
ATOM   1997  OD1 ASN A 262      -7.645  12.844  13.789  1.00 86.62           O  
ATOM   1998  N   LEU A 263      -9.641  10.430   9.680  1.00 89.44           N  
ATOM   1999  CA  LEU A 263     -10.180  10.258   8.336  1.00 89.44           C  
ATOM   2000  C   LEU A 263     -11.359   9.281   8.344  1.00 89.44           C  
ATOM   2001  CB  LEU A 263      -9.094   9.750   7.379  1.00 89.44           C  
ATOM   2002  O   LEU A 263     -12.195   9.305   7.438  1.00 89.44           O  
ATOM   2003  CG  LEU A 263      -8.352  10.820   6.574  1.00 89.44           C  
ATOM   2004  CD1 LEU A 263      -7.406  11.602   7.477  1.00 89.44           C  
ATOM   2005  CD2 LEU A 263      -7.594  10.180   5.414  1.00 89.44           C  
ATOM   2006  N   GLY A 264     -11.477   8.422   9.336  1.00 84.88           N  
ATOM   2007  CA  GLY A 264     -12.469   7.359   9.461  1.00 84.88           C  
ATOM   2008  C   GLY A 264     -13.883   7.879   9.609  1.00 84.88           C  
ATOM   2009  O   GLY A 264     -14.844   7.160   9.320  1.00 84.88           O  
ATOM   2010  N   GLN A 265     -14.031   9.203   9.945  1.00 87.62           N  
ATOM   2011  CA  GLN A 265     -15.328   9.844  10.141  1.00 87.62           C  
ATOM   2012  C   GLN A 265     -15.875  10.398   8.828  1.00 87.62           C  
ATOM   2013  CB  GLN A 265     -15.234  10.961  11.180  1.00 87.62           C  
ATOM   2014  O   GLN A 265     -17.031  10.789   8.742  1.00 87.62           O  
ATOM   2015  CG  GLN A 265     -14.875  10.469  12.578  1.00 87.62           C  
ATOM   2016  CD  GLN A 265     -14.766  11.594  13.586  1.00 87.62           C  
ATOM   2017  NE2 GLN A 265     -14.727  11.242  14.867  1.00 87.62           N  
ATOM   2018  OE1 GLN A 265     -14.711  12.773  13.219  1.00 87.62           O  
ATOM   2019  N   HIS A 266     -14.961  10.328   7.746  1.00 89.75           N  
ATOM   2020  CA  HIS A 266     -15.359  10.766   6.414  1.00 89.75           C  
ATOM   2021  C   HIS A 266     -15.891   9.594   5.590  1.00 89.75           C  
ATOM   2022  CB  HIS A 266     -14.188  11.422   5.691  1.00 89.75           C  
ATOM   2023  O   HIS A 266     -15.344   8.484   5.652  1.00 89.75           O  
ATOM   2024  CG  HIS A 266     -13.688  12.664   6.363  1.00 89.75           C  
ATOM   2025  CD2 HIS A 266     -12.680  12.859   7.242  1.00 89.75           C  
ATOM   2026  ND1 HIS A 266     -14.258  13.898   6.152  1.00 89.75           N  
ATOM   2027  CE1 HIS A 266     -13.617  14.805   6.879  1.00 89.75           C  
ATOM   2028  NE2 HIS A 266     -12.656  14.195   7.547  1.00 89.75           N  
ATOM   2029  N   VAL A 267     -16.984   9.820   4.930  1.00 89.62           N  
ATOM   2030  CA  VAL A 267     -17.516   8.836   3.990  1.00 89.62           C  
ATOM   2031  C   VAL A 267     -17.312   9.336   2.559  1.00 89.62           C  
ATOM   2032  CB  VAL A 267     -19.016   8.562   4.258  1.00 89.62           C  
ATOM   2033  O   VAL A 267     -17.750  10.438   2.213  1.00 89.62           O  
ATOM   2034  CG1 VAL A 267     -19.562   7.551   3.252  1.00 89.62           C  
ATOM   2035  CG2 VAL A 267     -19.219   8.062   5.688  1.00 89.62           C  
ATOM   2036  N   PHE A 268     -16.578   8.570   1.771  1.00 87.94           N  
ATOM   2037  CA  PHE A 268     -16.156   9.008   0.445  1.00 87.94           C  
ATOM   2038  C   PHE A 268     -17.156   8.570  -0.613  1.00 87.94           C  
ATOM   2039  CB  PHE A 268     -14.766   8.445   0.113  1.00 87.94           C  
ATOM   2040  O   PHE A 268     -16.797   8.391  -1.780  1.00 87.94           O  
ATOM   2041  CG  PHE A 268     -13.711   8.781   1.134  1.00 87.94           C  
ATOM   2042  CD1 PHE A 268     -13.250  10.086   1.271  1.00 87.94           C  
ATOM   2043  CD2 PHE A 268     -13.180   7.797   1.956  1.00 87.94           C  
ATOM   2044  CE1 PHE A 268     -12.273  10.406   2.215  1.00 87.94           C  
ATOM   2045  CE2 PHE A 268     -12.211   8.102   2.900  1.00 87.94           C  
ATOM   2046  CZ  PHE A 268     -11.758   9.406   3.029  1.00 87.94           C  
ATOM   2047  N   GLU A 269     -18.500   8.453  -0.290  1.00 86.50           N  
ATOM   2048  CA  GLU A 269     -19.562   8.062  -1.213  1.00 86.50           C  
ATOM   2049  C   GLU A 269     -19.969   9.219  -2.115  1.00 86.50           C  
ATOM   2050  CB  GLU A 269     -20.781   7.539  -0.444  1.00 86.50           C  
ATOM   2051  O   GLU A 269     -19.953  10.383  -1.694  1.00 86.50           O  
ATOM   2052  CG  GLU A 269     -20.562   6.191   0.221  1.00 86.50           C  
ATOM   2053  CD  GLU A 269     -21.797   5.637   0.891  1.00 86.50           C  
ATOM   2054  OE1 GLU A 269     -21.750   4.516   1.449  1.00 86.50           O  
ATOM   2055  OE2 GLU A 269     -22.844   6.324   0.855  1.00 86.50           O  
ATOM   2056  N   TYR A 270     -20.203   8.859  -3.377  1.00 86.38           N  
ATOM   2057  CA  TYR A 270     -20.656   9.805  -4.387  1.00 86.38           C  
ATOM   2058  C   TYR A 270     -19.594  10.844  -4.688  1.00 86.38           C  
ATOM   2059  CB  TYR A 270     -21.938  10.500  -3.928  1.00 86.38           C  
ATOM   2060  O   TYR A 270     -19.891  12.031  -4.832  1.00 86.38           O  
ATOM   2061  CG  TYR A 270     -23.078   9.547  -3.631  1.00 86.38           C  
ATOM   2062  CD1 TYR A 270     -23.703   8.844  -4.656  1.00 86.38           C  
ATOM   2063  CD2 TYR A 270     -23.516   9.352  -2.328  1.00 86.38           C  
ATOM   2064  CE1 TYR A 270     -24.750   7.965  -4.387  1.00 86.38           C  
ATOM   2065  CE2 TYR A 270     -24.562   8.477  -2.049  1.00 86.38           C  
ATOM   2066  OH  TYR A 270     -26.203   6.918  -2.812  1.00 86.38           O  
ATOM   2067  CZ  TYR A 270     -25.172   7.789  -3.082  1.00 86.38           C  
ATOM   2068  N   GLN A 271     -18.391  10.422  -4.625  1.00 87.88           N  
ATOM   2069  CA  GLN A 271     -17.250  11.250  -4.980  1.00 87.88           C  
ATOM   2070  C   GLN A 271     -16.125  10.422  -5.602  1.00 87.88           C  
ATOM   2071  CB  GLN A 271     -16.719  12.000  -3.752  1.00 87.88           C  
ATOM   2072  O   GLN A 271     -16.094   9.195  -5.434  1.00 87.88           O  
ATOM   2073  CG  GLN A 271     -16.141  11.086  -2.680  1.00 87.88           C  
ATOM   2074  CD  GLN A 271     -15.625  11.852  -1.476  1.00 87.88           C  
ATOM   2075  NE2 GLN A 271     -15.406  11.141  -0.373  1.00 87.88           N  
ATOM   2076  OE1 GLN A 271     -15.422  13.070  -1.536  1.00 87.88           O  
ATOM   2077  N   THR A 272     -15.266  11.141  -6.348  1.00 89.94           N  
ATOM   2078  CA  THR A 272     -14.086  10.516  -6.930  1.00 89.94           C  
ATOM   2079  C   THR A 272     -12.891  10.617  -5.980  1.00 89.94           C  
ATOM   2080  CB  THR A 272     -13.727  11.148  -8.289  1.00 89.94           C  
ATOM   2081  O   THR A 272     -12.617  11.695  -5.445  1.00 89.94           O  
ATOM   2082  CG2 THR A 272     -12.492  10.484  -8.891  1.00 89.94           C  
ATOM   2083  OG1 THR A 272     -14.828  10.992  -9.188  1.00 89.94           O  
ATOM   2084  N   ILE A 273     -12.289   9.438  -5.730  1.00 92.75           N  
ATOM   2085  CA  ILE A 273     -11.070   9.422  -4.934  1.00 92.75           C  
ATOM   2086  C   ILE A 273      -9.875   9.078  -5.820  1.00 92.75           C  
ATOM   2087  CB  ILE A 273     -11.172   8.422  -3.760  1.00 92.75           C  
ATOM   2088  O   ILE A 273     -10.016   8.375  -6.824  1.00 92.75           O  
ATOM   2089  CG1 ILE A 273     -11.336   6.988  -4.293  1.00 92.75           C  
ATOM   2090  CG2 ILE A 273     -12.328   8.797  -2.828  1.00 92.75           C  
ATOM   2091  CD1 ILE A 273     -11.094   5.910  -3.248  1.00 92.75           C  
ATOM   2092  N   ASN A 274      -8.750   9.633  -5.473  1.00 94.19           N  
ATOM   2093  CA  ASN A 274      -7.512   9.359  -6.191  1.00 94.19           C  
ATOM   2094  C   ASN A 274      -6.477   8.688  -5.293  1.00 94.19           C  
ATOM   2095  CB  ASN A 274      -6.941  10.648  -6.785  1.00 94.19           C  
ATOM   2096  O   ASN A 274      -6.176   9.188  -4.203  1.00 94.19           O  
ATOM   2097  CG  ASN A 274      -7.832  11.242  -7.859  1.00 94.19           C  
ATOM   2098  ND2 ASN A 274      -8.312  12.461  -7.629  1.00 94.19           N  
ATOM   2099  OD1 ASN A 274      -8.094  10.609  -8.883  1.00 94.19           O  
ATOM   2100  N   ILE A 275      -6.004   7.512  -5.742  1.00 95.12           N  
ATOM   2101  CA  ILE A 275      -4.918   6.793  -5.086  1.00 95.12           C  
ATOM   2102  C   ILE A 275      -3.717   6.703  -6.023  1.00 95.12           C  
ATOM   2103  CB  ILE A 275      -5.363   5.379  -4.645  1.00 95.12           C  
ATOM   2104  O   ILE A 275      -3.850   6.289  -7.176  1.00 95.12           O  
ATOM   2105  CG1 ILE A 275      -6.582   5.465  -3.723  1.00 95.12           C  
ATOM   2106  CG2 ILE A 275      -4.207   4.641  -3.961  1.00 95.12           C  
ATOM   2107  CD1 ILE A 275      -7.309   4.141  -3.529  1.00 95.12           C  
ATOM   2108  N   GLN A 276      -2.598   7.113  -5.512  1.00 95.12           N  
ATOM   2109  CA  GLN A 276      -1.399   7.105  -6.344  1.00 95.12           C  
ATOM   2110  C   GLN A 276      -0.270   6.332  -5.672  1.00 95.12           C  
ATOM   2111  CB  GLN A 276      -0.946   8.531  -6.648  1.00 95.12           C  
ATOM   2112  O   GLN A 276       0.074   6.598  -4.520  1.00 95.12           O  
ATOM   2113  CG  GLN A 276       0.230   8.617  -7.613  1.00 95.12           C  
ATOM   2114  CD  GLN A 276       0.675  10.039  -7.879  1.00 95.12           C  
ATOM   2115  NE2 GLN A 276       0.958  10.344  -9.141  1.00 95.12           N  
ATOM   2116  OE1 GLN A 276       0.764  10.859  -6.957  1.00 95.12           O  
ATOM   2117  N   ILE A 277       0.277   5.340  -6.426  1.00 94.94           N  
ATOM   2118  CA  ILE A 277       1.449   4.594  -5.980  1.00 94.94           C  
ATOM   2119  C   ILE A 277       2.676   5.043  -6.770  1.00 94.94           C  
ATOM   2120  CB  ILE A 277       1.241   3.070  -6.129  1.00 94.94           C  
ATOM   2121  O   ILE A 277       2.676   5.008  -8.000  1.00 94.94           O  
ATOM   2122  CG1 ILE A 277      -0.008   2.625  -5.359  1.00 94.94           C  
ATOM   2123  CG2 ILE A 277       2.480   2.309  -5.652  1.00 94.94           C  
ATOM   2124  CD1 ILE A 277      -0.382   1.166  -5.582  1.00 94.94           C  
ATOM   2125  N   THR A 278       3.615   5.445  -6.043  1.00 93.50           N  
ATOM   2126  CA  THR A 278       4.859   5.875  -6.676  1.00 93.50           C  
ATOM   2127  C   THR A 278       5.988   4.895  -6.367  1.00 93.50           C  
ATOM   2128  CB  THR A 278       5.258   7.289  -6.211  1.00 93.50           C  
ATOM   2129  O   THR A 278       6.598   4.961  -5.297  1.00 93.50           O  
ATOM   2130  CG2 THR A 278       6.445   7.812  -7.012  1.00 93.50           C  
ATOM   2131  OG1 THR A 278       4.148   8.172  -6.387  1.00 93.50           O  
ATOM   2132  N   PRO A 279       6.191   3.953  -7.262  1.00 89.88           N  
ATOM   2133  CA  PRO A 279       7.258   2.975  -7.027  1.00 89.88           C  
ATOM   2134  C   PRO A 279       8.648   3.561  -7.234  1.00 89.88           C  
ATOM   2135  CB  PRO A 279       6.965   1.885  -8.062  1.00 89.88           C  
ATOM   2136  O   PRO A 279       8.781   4.699  -7.691  1.00 89.88           O  
ATOM   2137  CG  PRO A 279       6.309   2.602  -9.195  1.00 89.88           C  
ATOM   2138  CD  PRO A 279       5.516   3.750  -8.641  1.00 89.88           C  
ATOM   2139  N   ASN A 280       9.680   2.750  -6.902  1.00 85.62           N  
ATOM   2140  CA  ASN A 280      11.078   3.164  -7.031  1.00 85.62           C  
ATOM   2141  C   ASN A 280      11.508   3.246  -8.492  1.00 85.62           C  
ATOM   2142  CB  ASN A 280      11.992   2.211  -6.258  1.00 85.62           C  
ATOM   2143  O   ASN A 280      12.461   3.955  -8.828  1.00 85.62           O  
ATOM   2144  CG  ASN A 280      12.039   0.825  -6.871  1.00 85.62           C  
ATOM   2145  ND2 ASN A 280      13.125   0.104  -6.621  1.00 85.62           N  
ATOM   2146  OD1 ASN A 280      11.109   0.407  -7.566  1.00 85.62           O  
ATOM   2147  N   ILE A 281      10.805   2.498  -9.328  1.00 85.00           N  
ATOM   2148  CA  ILE A 281      11.062   2.484 -10.766  1.00 85.00           C  
ATOM   2149  C   ILE A 281       9.750   2.639 -11.531  1.00 85.00           C  
ATOM   2150  CB  ILE A 281      11.789   1.188 -11.195  1.00 85.00           C  
ATOM   2151  O   ILE A 281       8.688   2.262 -11.031  1.00 85.00           O  
ATOM   2152  CG1 ILE A 281      10.930  -0.037 -10.867  1.00 85.00           C  
ATOM   2153  CG2 ILE A 281      13.164   1.090 -10.523  1.00 85.00           C  
ATOM   2154  CD1 ILE A 281      11.391  -1.316 -11.555  1.00 85.00           C  
ATOM   2155  N   GLY A 282       9.797   3.279 -12.672  1.00 85.69           N  
ATOM   2156  CA  GLY A 282       8.609   3.445 -13.492  1.00 85.69           C  
ATOM   2157  C   GLY A 282       7.785   4.664 -13.117  1.00 85.69           C  
ATOM   2158  O   GLY A 282       8.055   5.309 -12.102  1.00 85.69           O  
ATOM   2159  N   SER A 283       6.773   4.996 -13.938  1.00 86.81           N  
ATOM   2160  CA  SER A 283       5.844   6.086 -13.672  1.00 86.81           C  
ATOM   2161  C   SER A 283       4.855   5.707 -12.570  1.00 86.81           C  
ATOM   2162  CB  SER A 283       5.082   6.469 -14.938  1.00 86.81           C  
ATOM   2163  O   SER A 283       4.562   4.527 -12.375  1.00 86.81           O  
ATOM   2164  OG  SER A 283       4.195   5.434 -15.328  1.00 86.81           O  
ATOM   2165  N   PRO A 284       4.410   6.746 -11.797  1.00 90.94           N  
ATOM   2166  CA  PRO A 284       3.420   6.484 -10.750  1.00 90.94           C  
ATOM   2167  C   PRO A 284       2.139   5.859 -11.297  1.00 90.94           C  
ATOM   2168  CB  PRO A 284       3.146   7.871 -10.164  1.00 90.94           C  
ATOM   2169  O   PRO A 284       1.747   6.137 -12.438  1.00 90.94           O  
ATOM   2170  CG  PRO A 284       4.375   8.664 -10.477  1.00 90.94           C  
ATOM   2171  CD  PRO A 284       4.945   8.172 -11.773  1.00 90.94           C  
ATOM   2172  N   LEU A 285       1.660   4.922 -10.570  1.00 92.62           N  
ATOM   2173  CA  LEU A 285       0.333   4.375 -10.836  1.00 92.62           C  
ATOM   2174  C   LEU A 285      -0.743   5.199 -10.141  1.00 92.62           C  
ATOM   2175  CB  LEU A 285       0.251   2.916 -10.383  1.00 92.62           C  
ATOM   2176  O   LEU A 285      -0.707   5.371  -8.922  1.00 92.62           O  
ATOM   2177  CG  LEU A 285      -1.125   2.256 -10.469  1.00 92.62           C  
ATOM   2178  CD1 LEU A 285      -1.551   2.104 -11.922  1.00 92.62           C  
ATOM   2179  CD2 LEU A 285      -1.114   0.904  -9.766  1.00 92.62           C  
ATOM   2180  N   THR A 286      -1.683   5.785 -10.953  1.00 92.88           N  
ATOM   2181  CA  THR A 286      -2.768   6.582 -10.383  1.00 92.88           C  
ATOM   2182  C   THR A 286      -4.113   5.898 -10.617  1.00 92.88           C  
ATOM   2183  CB  THR A 286      -2.797   7.996 -10.992  1.00 92.88           C  
ATOM   2184  O   THR A 286      -4.449   5.539 -11.742  1.00 92.88           O  
ATOM   2185  CG2 THR A 286      -3.914   8.836 -10.375  1.00 92.88           C  
ATOM   2186  OG1 THR A 286      -1.541   8.641 -10.742  1.00 92.88           O  
ATOM   2187  N   LEU A 287      -4.836   5.629  -9.508  1.00 92.00           N  
ATOM   2188  CA  LEU A 287      -6.195   5.105  -9.555  1.00 92.00           C  
ATOM   2189  C   LEU A 287      -7.211   6.207  -9.258  1.00 92.00           C  
ATOM   2190  CB  LEU A 287      -6.363   3.961  -8.547  1.00 92.00           C  
ATOM   2191  O   LEU A 287      -7.133   6.871  -8.227  1.00 92.00           O  
ATOM   2192  CG  LEU A 287      -5.363   2.809  -8.656  1.00 92.00           C  
ATOM   2193  CD1 LEU A 287      -5.488   1.883  -7.453  1.00 92.00           C  
ATOM   2194  CD2 LEU A 287      -5.578   2.039  -9.961  1.00 92.00           C  
ATOM   2195  N   SER A 288      -8.102   6.418 -10.180  1.00 91.38           N  
ATOM   2196  CA  SER A 288      -9.203   7.352  -9.992  1.00 91.38           C  
ATOM   2197  C   SER A 288     -10.547   6.625 -10.008  1.00 91.38           C  
ATOM   2198  CB  SER A 288      -9.188   8.430 -11.070  1.00 91.38           C  
ATOM   2199  O   SER A 288     -10.969   6.113 -11.047  1.00 91.38           O  
ATOM   2200  OG  SER A 288      -8.016   9.227 -10.977  1.00 91.38           O  
ATOM   2201  N   GLU A 289     -11.102   6.484  -8.766  1.00 89.44           N  
ATOM   2202  CA  GLU A 289     -12.312   5.672  -8.648  1.00 89.44           C  
ATOM   2203  C   GLU A 289     -13.469   6.488  -8.086  1.00 89.44           C  
ATOM   2204  CB  GLU A 289     -12.055   4.445  -7.773  1.00 89.44           C  
ATOM   2205  O   GLU A 289     -13.297   7.242  -7.125  1.00 89.44           O  
ATOM   2206  CG  GLU A 289     -10.977   3.514  -8.320  1.00 89.44           C  
ATOM   2207  CD  GLU A 289     -11.398   2.795  -9.594  1.00 89.44           C  
ATOM   2208  OE1 GLU A 289     -10.539   2.166 -10.250  1.00 89.44           O  
ATOM   2209  OE2 GLU A 289     -12.602   2.863  -9.938  1.00 89.44           O  
ATOM   2210  N   TYR A 290     -14.609   6.324  -8.805  1.00 88.06           N  
ATOM   2211  CA  TYR A 290     -15.852   6.879  -8.266  1.00 88.06           C  
ATOM   2212  C   TYR A 290     -16.500   5.914  -7.281  1.00 88.06           C  
ATOM   2213  CB  TYR A 290     -16.828   7.207  -9.398  1.00 88.06           C  
ATOM   2214  O   TYR A 290     -16.766   4.758  -7.621  1.00 88.06           O  
ATOM   2215  CG  TYR A 290     -18.078   7.930  -8.938  1.00 88.06           C  
ATOM   2216  CD1 TYR A 290     -19.250   7.230  -8.688  1.00 88.06           C  
ATOM   2217  CD2 TYR A 290     -18.062   9.305  -8.742  1.00 88.06           C  
ATOM   2218  CE1 TYR A 290     -20.406   7.891  -8.266  1.00 88.06           C  
ATOM   2219  CE2 TYR A 290     -19.203   9.977  -8.320  1.00 88.06           C  
ATOM   2220  OH  TYR A 290     -21.500   9.922  -7.660  1.00 88.06           O  
ATOM   2221  CZ  TYR A 290     -20.375   9.266  -8.078  1.00 88.06           C  
ATOM   2222  N   ILE A 291     -16.719   6.398  -6.094  1.00 85.75           N  
ATOM   2223  CA  ILE A 291     -17.250   5.520  -5.051  1.00 85.75           C  
ATOM   2224  C   ILE A 291     -18.766   5.625  -5.012  1.00 85.75           C  
ATOM   2225  CB  ILE A 291     -16.641   5.859  -3.668  1.00 85.75           C  
ATOM   2226  O   ILE A 291     -19.312   6.711  -4.809  1.00 85.75           O  
ATOM   2227  CG1 ILE A 291     -15.125   5.664  -3.680  1.00 85.75           C  
ATOM   2228  CG2 ILE A 291     -17.297   5.012  -2.574  1.00 85.75           C  
ATOM   2229  CD1 ILE A 291     -14.445   6.047  -2.375  1.00 85.75           C  
ATOM   2230  N   TYR A 292     -19.297   4.465  -5.414  1.00 81.00           N  
ATOM   2231  CA  TYR A 292     -20.750   4.309  -5.289  1.00 81.00           C  
ATOM   2232  C   TYR A 292     -21.094   3.031  -4.531  1.00 81.00           C  
ATOM   2233  CB  TYR A 292     -21.406   4.293  -6.668  1.00 81.00           C  
ATOM   2234  O   TYR A 292     -20.812   1.928  -5.000  1.00 81.00           O  
ATOM   2235  CG  TYR A 292     -22.906   4.176  -6.621  1.00 81.00           C  
ATOM   2236  CD1 TYR A 292     -23.562   3.057  -7.145  1.00 81.00           C  
ATOM   2237  CD2 TYR A 292     -23.688   5.176  -6.055  1.00 81.00           C  
ATOM   2238  CE1 TYR A 292     -24.938   2.941  -7.105  1.00 81.00           C  
ATOM   2239  CE2 TYR A 292     -25.078   5.074  -6.008  1.00 81.00           C  
ATOM   2240  OH  TYR A 292     -27.062   3.844  -6.496  1.00 81.00           O  
ATOM   2241  CZ  TYR A 292     -25.688   3.953  -6.535  1.00 81.00           C  
ATOM   2242  N   GLN A 293     -21.625   3.170  -3.283  1.00 73.88           N  
ATOM   2243  CA  GLN A 293     -21.906   2.006  -2.453  1.00 73.88           C  
ATOM   2244  C   GLN A 293     -23.391   1.914  -2.131  1.00 73.88           C  
ATOM   2245  CB  GLN A 293     -21.094   2.049  -1.160  1.00 73.88           C  
ATOM   2246  O   GLN A 293     -23.859   2.510  -1.157  1.00 73.88           O  
ATOM   2247  CG  GLN A 293     -21.141   0.756  -0.359  1.00 73.88           C  
ATOM   2248  CD  GLN A 293     -20.250   0.794   0.870  1.00 73.88           C  
ATOM   2249  NE2 GLN A 293     -20.547  -0.053   1.847  1.00 73.88           N  
ATOM   2250  OE1 GLN A 293     -19.297   1.579   0.939  1.00 73.88           O  
ATOM   2251  N   PRO A 294     -24.203   1.242  -2.979  1.00 65.38           N  
ATOM   2252  CA  PRO A 294     -25.656   1.263  -2.871  1.00 65.38           C  
ATOM   2253  C   PRO A 294     -26.188   0.246  -1.863  1.00 65.38           C  
ATOM   2254  CB  PRO A 294     -26.125   0.919  -4.289  1.00 65.38           C  
ATOM   2255  O   PRO A 294     -27.234   0.476  -1.237  1.00 65.38           O  
ATOM   2256  CG  PRO A 294     -24.953   0.247  -4.922  1.00 65.38           C  
ATOM   2257  CD  PRO A 294     -23.703   0.720  -4.234  1.00 65.38           C  
ATOM   2258  N   GLU A 295     -25.281  -0.858  -1.388  1.00 72.12           N  
ATOM   2259  CA  GLU A 295     -25.766  -1.877  -0.460  1.00 72.12           C  
ATOM   2260  C   GLU A 295     -24.625  -2.787  -0.002  1.00 72.12           C  
ATOM   2261  CB  GLU A 295     -26.875  -2.709  -1.105  1.00 72.12           C  
ATOM   2262  O   GLU A 295     -23.797  -3.193  -0.807  1.00 72.12           O  
ATOM   2263  CG  GLU A 295     -28.125  -1.909  -1.432  1.00 72.12           C  
ATOM   2264  CD  GLU A 295     -29.234  -2.752  -2.053  1.00 72.12           C  
ATOM   2265  OE1 GLU A 295     -30.328  -2.213  -2.318  1.00 72.12           O  
ATOM   2266  OE2 GLU A 295     -29.000  -3.961  -2.271  1.00 72.12           O  
ATOM   2267  N   GLY A 296     -24.312  -2.697   1.343  1.00 78.12           N  
ATOM   2268  CA  GLY A 296     -23.375  -3.652   1.902  1.00 78.12           C  
ATOM   2269  C   GLY A 296     -22.234  -2.990   2.662  1.00 78.12           C  
ATOM   2270  O   GLY A 296     -22.078  -1.769   2.623  1.00 78.12           O  
ATOM   2271  N   THR A 297     -21.562  -3.838   3.381  1.00 79.44           N  
ATOM   2272  CA  THR A 297     -20.453  -3.430   4.230  1.00 79.44           C  
ATOM   2273  C   THR A 297     -19.172  -3.271   3.412  1.00 79.44           C  
ATOM   2274  CB  THR A 297     -20.219  -4.445   5.367  1.00 79.44           C  
ATOM   2275  O   THR A 297     -18.328  -2.432   3.727  1.00 79.44           O  
ATOM   2276  CG2 THR A 297     -21.359  -4.426   6.371  1.00 79.44           C  
ATOM   2277  OG1 THR A 297     -20.109  -5.758   4.809  1.00 79.44           O  
ATOM   2278  N   VAL A 298     -19.047  -3.957   2.160  1.00 82.12           N  
ATOM   2279  CA  VAL A 298     -17.922  -3.869   1.232  1.00 82.12           C  
ATOM   2280  C   VAL A 298     -18.438  -3.721  -0.196  1.00 82.12           C  
ATOM   2281  CB  VAL A 298     -17.000  -5.102   1.340  1.00 82.12           C  
ATOM   2282  O   VAL A 298     -19.312  -4.477  -0.626  1.00 82.12           O  
ATOM   2283  CG1 VAL A 298     -15.828  -4.988   0.367  1.00 82.12           C  
ATOM   2284  CG2 VAL A 298     -16.500  -5.270   2.771  1.00 82.12           C  
ATOM   2285  N   THR A 299     -17.906  -2.740  -0.942  1.00 80.94           N  
ATOM   2286  CA  THR A 299     -18.344  -2.512  -2.316  1.00 80.94           C  
ATOM   2287  C   THR A 299     -17.141  -2.445  -3.256  1.00 80.94           C  
ATOM   2288  CB  THR A 299     -19.156  -1.213  -2.438  1.00 80.94           C  
ATOM   2289  O   THR A 299     -16.094  -1.892  -2.900  1.00 80.94           O  
ATOM   2290  CG2 THR A 299     -19.688  -1.026  -3.855  1.00 80.94           C  
ATOM   2291  OG1 THR A 299     -20.266  -1.270  -1.529  1.00 80.94           O  
ATOM   2292  N   ALA A 300     -17.312  -3.137  -4.348  1.00 80.25           N  
ATOM   2293  CA  ALA A 300     -16.328  -2.996  -5.414  1.00 80.25           C  
ATOM   2294  C   ALA A 300     -16.484  -1.665  -6.141  1.00 80.25           C  
ATOM   2295  CB  ALA A 300     -16.438  -4.156  -6.402  1.00 80.25           C  
ATOM   2296  O   ALA A 300     -17.578  -1.334  -6.605  1.00 80.25           O  
ATOM   2297  N   ILE A 301     -15.555  -0.805  -6.199  1.00 77.12           N  
ATOM   2298  CA  ILE A 301     -15.664   0.559  -6.707  1.00 77.12           C  
ATOM   2299  C   ILE A 301     -14.797   0.716  -7.953  1.00 77.12           C  
ATOM   2300  CB  ILE A 301     -15.258   1.594  -5.637  1.00 77.12           C  
ATOM   2301  O   ILE A 301     -14.828   1.761  -8.609  1.00 77.12           O  
ATOM   2302  CG1 ILE A 301     -13.859   1.272  -5.090  1.00 77.12           C  
ATOM   2303  CG2 ILE A 301     -16.281   1.640  -4.504  1.00 77.12           C  
ATOM   2304  CD1 ILE A 301     -13.320   2.311  -4.113  1.00 77.12           C  
ATOM   2305  N   GLY A 302     -14.492  -0.519  -8.617  1.00 52.12           N  
ATOM   2306  CA  GLY A 302     -13.727  -0.583  -9.852  1.00 52.12           C  
ATOM   2307  C   GLY A 302     -12.938  -1.870 -10.000  1.00 52.12           C  
ATOM   2308  O   GLY A 302     -12.570  -2.496  -9.000  1.00 52.12           O  
TER    2309      GLY A 302                                                      
ENDMDL                                                                          
END                                                                             
