# Supplementary material for: Towards a molecular picture of the archaeal cell surface
Source: Nat Commun. 2024 Nov 29;15:10401. doi: 10.1038/s41467-024-53986-9 (PMC11607397; doi:10.1038/s41467-024-53986-9)
Supplement: Supplementary file 5 — Supplementary Dataset 1 [file 41467_2024_53986_MOESM5_ESM.zip › Archaellum_Homologues_2024/MsedA_1348_Metallosphaera/MsedA_1348_Metallosphaera_ad736_unrelaxed_rank_004_alphafold2_ptm_model_5_seed_000.pdb]

MODEL     1                                                                     
ATOM      1  N   MET A   1      89.500   7.359 -70.000  1.00 54.03           N  
ATOM      2  CA  MET A   1      89.188   7.285 -68.625  1.00 54.03           C  
ATOM      3  C   MET A   1      87.875   8.023 -68.312  1.00 54.03           C  
ATOM      4  CB  MET A   1      90.312   7.859 -67.750  1.00 54.03           C  
ATOM      5  O   MET A   1      87.375   7.934 -67.188  1.00 54.03           O  
ATOM      6  CG  MET A   1      91.188   6.805 -67.125  1.00 54.03           C  
ATOM      7  SD  MET A   1      92.688   7.520 -66.312  1.00 54.03           S  
ATOM      8  CE  MET A   1      93.438   6.016 -65.625  1.00 54.03           C  
ATOM      9  N   GLY A   2      87.250   8.547 -69.375  1.00 56.41           N  
ATOM     10  CA  GLY A   2      86.000   9.305 -69.312  1.00 56.41           C  
ATOM     11  C   GLY A   2      84.750   8.438 -69.500  1.00 56.41           C  
ATOM     12  O   GLY A   2      83.688   8.766 -68.938  1.00 56.41           O  
ATOM     13  N   LYS A   3      84.938   7.188 -69.938  1.00 59.47           N  
ATOM     14  CA  LYS A   3      83.750   6.395 -70.250  1.00 59.47           C  
ATOM     15  C   LYS A   3      83.312   5.621 -69.000  1.00 59.47           C  
ATOM     16  CB  LYS A   3      84.000   5.434 -71.375  1.00 59.47           C  
ATOM     17  O   LYS A   3      82.125   5.426 -68.750  1.00 59.47           O  
ATOM     18  CG  LYS A   3      83.688   6.023 -72.750  1.00 59.47           C  
ATOM     19  CD  LYS A   3      83.875   4.988 -73.875  1.00 59.47           C  
ATOM     20  CE  LYS A   3      83.500   5.562 -75.250  1.00 59.47           C  
ATOM     21  NZ  LYS A   3      83.688   4.551 -76.312  1.00 59.47           N  
ATOM     22  N   ILE A   4      84.250   5.402 -68.062  1.00 60.44           N  
ATOM     23  CA  ILE A   4      83.875   4.645 -66.875  1.00 60.44           C  
ATOM     24  C   ILE A   4      83.250   5.566 -65.875  1.00 60.44           C  
ATOM     25  CB  ILE A   4      85.125   3.965 -66.250  1.00 60.44           C  
ATOM     26  O   ILE A   4      82.312   5.145 -65.125  1.00 60.44           O  
ATOM     27  CG1 ILE A   4      85.750   2.947 -67.250  1.00 60.44           C  
ATOM     28  CG2 ILE A   4      84.812   3.299 -64.938  1.00 60.44           C  
ATOM     29  CD1 ILE A   4      87.062   2.316 -66.750  1.00 60.44           C  
ATOM     30  N   ARG A   5      83.438   6.836 -65.875  1.00 60.44           N  
ATOM     31  CA  ARG A   5      82.812   7.777 -64.938  1.00 60.44           C  
ATOM     32  C   ARG A   5      81.375   7.969 -65.312  1.00 60.44           C  
ATOM     33  CB  ARG A   5      83.562   9.125 -65.000  1.00 60.44           C  
ATOM     34  O   ARG A   5      80.500   8.086 -64.375  1.00 60.44           O  
ATOM     35  CG  ARG A   5      84.688   9.227 -64.000  1.00 60.44           C  
ATOM     36  CD  ARG A   5      85.250  10.648 -63.906  1.00 60.44           C  
ATOM     37  NE  ARG A   5      85.938  10.875 -62.656  1.00 60.44           N  
ATOM     38  NH1 ARG A   5      87.312  12.570 -63.469  1.00 60.44           N  
ATOM     39  NH2 ARG A   5      87.500  11.914 -61.281  1.00 60.44           N  
ATOM     40  CZ  ARG A   5      86.938  11.789 -62.469  1.00 60.44           C  
ATOM     41  N   GLY A   6      81.000   7.766 -66.562  1.00 67.81           N  
ATOM     42  CA  GLY A   6      79.562   7.902 -66.938  1.00 67.81           C  
ATOM     43  C   GLY A   6      78.750   6.711 -66.500  1.00 67.81           C  
ATOM     44  O   GLY A   6      77.562   6.867 -66.125  1.00 67.81           O  
ATOM     45  N   LEU A   7      79.438   5.555 -66.500  1.00 65.69           N  
ATOM     46  CA  LEU A   7      78.688   4.336 -66.125  1.00 65.69           C  
ATOM     47  C   LEU A   7      78.438   4.270 -64.625  1.00 65.69           C  
ATOM     48  CB  LEU A   7      79.438   3.102 -66.625  1.00 65.69           C  
ATOM     49  O   LEU A   7      77.438   3.807 -64.188  1.00 65.69           O  
ATOM     50  CG  LEU A   7      78.812   2.234 -67.688  1.00 65.69           C  
ATOM     51  CD1 LEU A   7      79.812   1.668 -68.625  1.00 65.69           C  
ATOM     52  CD2 LEU A   7      78.000   1.113 -67.000  1.00 65.69           C  
ATOM     53  N   VAL A   8      79.438   4.742 -63.844  1.00 69.62           N  
ATOM     54  CA  VAL A   8      79.312   4.758 -62.375  1.00 69.62           C  
ATOM     55  C   VAL A   8      78.250   5.770 -61.969  1.00 69.62           C  
ATOM     56  CB  VAL A   8      80.625   5.090 -61.688  1.00 69.62           C  
ATOM     57  O   VAL A   8      77.438   5.516 -61.031  1.00 69.62           O  
ATOM     58  CG1 VAL A   8      80.438   5.277 -60.188  1.00 69.62           C  
ATOM     59  CG2 VAL A   8      81.688   3.992 -61.969  1.00 69.62           C  
ATOM     60  N   GLN A   9      78.125   6.828 -62.781  1.00 65.12           N  
ATOM     61  CA  GLN A   9      77.125   7.840 -62.500  1.00 65.12           C  
ATOM     62  C   GLN A   9      75.750   7.320 -62.781  1.00 65.12           C  
ATOM     63  CB  GLN A   9      77.375   9.109 -63.312  1.00 65.12           C  
ATOM     64  O   GLN A   9      74.750   7.594 -62.031  1.00 65.12           O  
ATOM     65  CG  GLN A   9      78.000  10.242 -62.469  1.00 65.12           C  
ATOM     66  CD  GLN A   9      78.438  11.430 -63.344  1.00 65.12           C  
ATOM     67  NE2 GLN A   9      79.062  12.422 -62.719  1.00 65.12           N  
ATOM     68  OE1 GLN A   9      78.188  11.461 -64.562  1.00 65.12           O  
ATOM     69  N   LYS A  10      75.625   6.496 -63.812  1.00 64.38           N  
ATOM     70  CA  LYS A  10      74.312   5.941 -64.188  1.00 64.38           C  
ATOM     71  C   LYS A  10      73.875   4.883 -63.156  1.00 64.38           C  
ATOM     72  CB  LYS A  10      74.375   5.340 -65.562  1.00 64.38           C  
ATOM     73  O   LYS A  10      72.688   4.793 -62.844  1.00 64.38           O  
ATOM     74  CG  LYS A  10      74.000   6.324 -66.688  1.00 64.38           C  
ATOM     75  CD  LYS A  10      73.938   5.637 -68.062  1.00 64.38           C  
ATOM     76  CE  LYS A  10      73.688   6.633 -69.125  1.00 64.38           C  
ATOM     77  NZ  LYS A  10      73.562   5.957 -70.500  1.00 64.38           N  
ATOM     78  N   TYR A  11      74.875   4.098 -62.750  1.00 68.19           N  
ATOM     79  CA  TYR A  11      74.562   3.074 -61.750  1.00 68.19           C  
ATOM     80  C   TYR A  11      74.125   3.703 -60.438  1.00 68.19           C  
ATOM     81  CB  TYR A  11      75.812   2.184 -61.500  1.00 68.19           C  
ATOM     82  O   TYR A  11      73.125   3.234 -59.844  1.00 68.19           O  
ATOM     83  CG  TYR A  11      75.562   1.112 -60.469  1.00 68.19           C  
ATOM     84  CD1 TYR A  11      76.062   1.249 -59.188  1.00 68.19           C  
ATOM     85  CD2 TYR A  11      74.812  -0.038 -60.781  1.00 68.19           C  
ATOM     86  CE1 TYR A  11      75.812   0.264 -58.219  1.00 68.19           C  
ATOM     87  CE2 TYR A  11      74.625  -1.029 -59.812  1.00 68.19           C  
ATOM     88  OH  TYR A  11      74.938  -1.849 -57.594  1.00 68.19           O  
ATOM     89  CZ  TYR A  11      75.125  -0.870 -58.562  1.00 68.19           C  
ATOM     90  N   ASN A  12      74.875   4.797 -60.000  1.00 65.69           N  
ATOM     91  CA  ASN A  12      74.500   5.477 -58.781  1.00 65.69           C  
ATOM     92  C   ASN A  12      73.125   6.117 -58.906  1.00 65.69           C  
ATOM     93  CB  ASN A  12      75.500   6.531 -58.406  1.00 65.69           C  
ATOM     94  O   ASN A  12      72.375   6.172 -57.906  1.00 65.69           O  
ATOM     95  CG  ASN A  12      76.562   6.004 -57.438  1.00 65.69           C  
ATOM     96  ND2 ASN A  12      77.625   6.789 -57.188  1.00 65.69           N  
ATOM     97  OD1 ASN A  12      76.438   4.898 -56.906  1.00 65.69           O  
ATOM     98  N   LYS A  13      72.688   6.516 -60.062  1.00 65.50           N  
ATOM     99  CA  LYS A  13      71.375   7.102 -60.312  1.00 65.50           C  
ATOM    100  C   LYS A  13      70.312   6.043 -60.219  1.00 65.50           C  
ATOM    101  CB  LYS A  13      71.375   7.762 -61.688  1.00 65.50           C  
ATOM    102  O   LYS A  13      69.188   6.316 -59.688  1.00 65.50           O  
ATOM    103  CG  LYS A  13      70.188   8.695 -61.906  1.00 65.50           C  
ATOM    104  CD  LYS A  13      70.250   9.406 -63.250  1.00 65.50           C  
ATOM    105  CE  LYS A  13      69.062  10.312 -63.469  1.00 65.50           C  
ATOM    106  NZ  LYS A  13      69.062  10.977 -64.812  1.00 65.50           N  
ATOM    107  N   LEU A  14      70.625   4.836 -60.688  1.00 64.88           N  
ATOM    108  CA  LEU A  14      69.625   3.771 -60.625  1.00 64.88           C  
ATOM    109  C   LEU A  14      69.438   3.293 -59.188  1.00 64.88           C  
ATOM    110  CB  LEU A  14      70.062   2.596 -61.531  1.00 64.88           C  
ATOM    111  O   LEU A  14      68.375   2.934 -58.781  1.00 64.88           O  
ATOM    112  CG  LEU A  14      69.938   2.807 -63.031  1.00 64.88           C  
ATOM    113  CD1 LEU A  14      70.688   1.729 -63.781  1.00 64.88           C  
ATOM    114  CD2 LEU A  14      68.438   2.811 -63.438  1.00 64.88           C  
ATOM    115  N   VAL A  15      70.625   3.230 -58.438  1.00 66.69           N  
ATOM    116  CA  VAL A  15      70.562   2.777 -57.062  1.00 66.69           C  
ATOM    117  C   VAL A  15      69.875   3.811 -56.188  1.00 66.69           C  
ATOM    118  CB  VAL A  15      72.000   2.523 -56.500  1.00 66.69           C  
ATOM    119  O   VAL A  15      69.125   3.451 -55.250  1.00 66.69           O  
ATOM    120  CG1 VAL A  15      72.000   2.219 -55.000  1.00 66.69           C  
ATOM    121  CG2 VAL A  15      72.688   1.382 -57.281  1.00 66.69           C  
ATOM    122  N   ARG A  16      70.000   5.168 -56.531  1.00 64.62           N  
ATOM    123  CA  ARG A  16      69.312   6.227 -55.781  1.00 64.62           C  
ATOM    124  C   ARG A  16      67.812   6.184 -56.000  1.00 64.62           C  
ATOM    125  CB  ARG A  16      69.875   7.598 -56.188  1.00 64.62           C  
ATOM    126  O   ARG A  16      67.062   6.531 -55.125  1.00 64.62           O  
ATOM    127  CG  ARG A  16      71.125   8.008 -55.438  1.00 64.62           C  
ATOM    128  CD  ARG A  16      71.500   9.453 -55.719  1.00 64.62           C  
ATOM    129  NE  ARG A  16      72.625   9.891 -54.875  1.00 64.62           N  
ATOM    130  NH1 ARG A  16      72.750  11.984 -55.844  1.00 64.62           N  
ATOM    131  NH2 ARG A  16      74.188  11.367 -54.156  1.00 64.62           N  
ATOM    132  CZ  ARG A  16      73.188  11.078 -54.969  1.00 64.62           C  
ATOM    133  N   ARG A  17      67.312   5.676 -57.188  1.00 66.69           N  
ATOM    134  CA  ARG A  17      65.875   5.598 -57.469  1.00 66.69           C  
ATOM    135  C   ARG A  17      65.250   4.488 -56.656  1.00 66.69           C  
ATOM    136  CB  ARG A  17      65.625   5.367 -58.938  1.00 66.69           C  
ATOM    137  O   ARG A  17      64.062   4.570 -56.312  1.00 66.69           O  
ATOM    138  CG  ARG A  17      65.875   6.590 -59.812  1.00 66.69           C  
ATOM    139  CD  ARG A  17      65.438   6.383 -61.250  1.00 66.69           C  
ATOM    140  NE  ARG A  17      65.750   7.512 -62.094  1.00 66.69           N  
ATOM    141  NH1 ARG A  17      64.250   6.965 -63.781  1.00 66.69           N  
ATOM    142  NH2 ARG A  17      65.625   8.820 -63.969  1.00 66.69           N  
ATOM    143  CZ  ARG A  17      65.188   7.766 -63.281  1.00 66.69           C  
ATOM    144  N   ARG A  18      66.000   3.461 -56.219  1.00 68.12           N  
ATOM    145  CA  ARG A  18      65.375   2.373 -55.438  1.00 68.12           C  
ATOM    146  C   ARG A  18      65.000   2.842 -54.031  1.00 68.12           C  
ATOM    147  CB  ARG A  18      66.375   1.192 -55.344  1.00 68.12           C  
ATOM    148  O   ARG A  18      64.000   2.418 -53.500  1.00 68.12           O  
ATOM    149  CG  ARG A  18      66.438   0.353 -56.625  1.00 68.12           C  
ATOM    150  CD  ARG A  18      67.312  -0.884 -56.438  1.00 68.12           C  
ATOM    151  NE  ARG A  18      67.750  -1.438 -57.719  1.00 68.12           N  
ATOM    152  NH1 ARG A  18      69.500  -2.637 -56.844  1.00 68.12           N  
ATOM    153  NH2 ARG A  18      69.062  -2.703 -59.094  1.00 68.12           N  
ATOM    154  CZ  ARG A  18      68.750  -2.258 -57.875  1.00 68.12           C  
ATOM    155  N   GLY A  19      65.875   3.803 -53.344  1.00 69.31           N  
ATOM    156  CA  GLY A  19      65.500   4.316 -52.031  1.00 69.31           C  
ATOM    157  C   GLY A  19      64.312   5.211 -52.031  1.00 69.31           C  
ATOM    158  O   GLY A  19      63.500   5.176 -51.094  1.00 69.31           O  
ATOM    159  N   LEU A  20      64.062   6.031 -53.188  1.00 74.62           N  
ATOM    160  CA  LEU A  20      62.906   6.938 -53.281  1.00 74.62           C  
ATOM    161  C   LEU A  20      61.625   6.156 -53.469  1.00 74.62           C  
ATOM    162  CB  LEU A  20      63.125   7.895 -54.469  1.00 74.62           C  
ATOM    163  O   LEU A  20      60.562   6.547 -52.938  1.00 74.62           O  
ATOM    164  CG  LEU A  20      63.125   9.391 -54.125  1.00 74.62           C  
ATOM    165  CD1 LEU A  20      64.562   9.914 -54.062  1.00 74.62           C  
ATOM    166  CD2 LEU A  20      62.312  10.164 -55.156  1.00 74.62           C  
ATOM    167  N   ALA A  21      61.625   4.984 -54.250  1.00 79.56           N  
ATOM    168  CA  ALA A  21      60.438   4.160 -54.438  1.00 79.56           C  
ATOM    169  C   ALA A  21      60.000   3.492 -53.125  1.00 79.56           C  
ATOM    170  CB  ALA A  21      60.656   3.104 -55.500  1.00 79.56           C  
ATOM    171  O   ALA A  21      58.812   3.311 -52.875  1.00 79.56           O  
ATOM    172  N   GLY A  22      61.000   3.111 -52.188  1.00 85.62           N  
ATOM    173  CA  GLY A  22      60.719   2.539 -50.875  1.00 85.62           C  
ATOM    174  C   GLY A  22      60.031   3.508 -49.938  1.00 85.62           C  
ATOM    175  O   GLY A  22      59.094   3.127 -49.219  1.00 85.62           O  
ATOM    176  N   LEU A  23      60.531   4.754 -50.062  1.00 87.44           N  
ATOM    177  CA  LEU A  23      59.938   5.781 -49.219  1.00 87.44           C  
ATOM    178  C   LEU A  23      58.500   6.074 -49.625  1.00 87.44           C  
ATOM    179  CB  LEU A  23      60.750   7.066 -49.250  1.00 87.44           C  
ATOM    180  O   LEU A  23      57.594   6.230 -48.781  1.00 87.44           O  
ATOM    181  CG  LEU A  23      60.219   8.258 -48.469  1.00 87.44           C  
ATOM    182  CD1 LEU A  23      60.375   8.016 -46.969  1.00 87.44           C  
ATOM    183  CD2 LEU A  23      60.906   9.539 -48.875  1.00 87.44           C  
ATOM    184  N   ASP A  24      58.188   6.047 -50.969  1.00 90.69           N  
ATOM    185  CA  ASP A  24      56.844   6.270 -51.500  1.00 90.69           C  
ATOM    186  C   ASP A  24      55.875   5.160 -51.062  1.00 90.69           C  
ATOM    187  CB  ASP A  24      56.875   6.367 -53.031  1.00 90.69           C  
ATOM    188  O   ASP A  24      54.750   5.430 -50.625  1.00 90.69           O  
ATOM    189  CG  ASP A  24      55.625   6.980 -53.625  1.00 90.69           C  
ATOM    190  OD1 ASP A  24      54.969   7.781 -52.906  1.00 90.69           O  
ATOM    191  OD2 ASP A  24      55.281   6.656 -54.781  1.00 90.69           O  
ATOM    192  N   THR A  25      56.312   3.928 -51.156  1.00 93.00           N  
ATOM    193  CA  THR A  25      55.500   2.797 -50.719  1.00 93.00           C  
ATOM    194  C   THR A  25      55.250   2.826 -49.219  1.00 93.00           C  
ATOM    195  CB  THR A  25      56.156   1.459 -51.125  1.00 93.00           C  
ATOM    196  O   THR A  25      54.156   2.479 -48.750  1.00 93.00           O  
ATOM    197  CG2 THR A  25      56.125   1.248 -52.625  1.00 93.00           C  
ATOM    198  OG1 THR A  25      57.531   1.455 -50.688  1.00 93.00           O  
ATOM    199  N   ALA A  26      56.281   3.221 -48.375  1.00 94.88           N  
ATOM    200  CA  ALA A  26      56.125   3.322 -46.906  1.00 94.88           C  
ATOM    201  C   ALA A  26      55.031   4.324 -46.562  1.00 94.88           C  
ATOM    202  CB  ALA A  26      57.438   3.717 -46.281  1.00 94.88           C  
ATOM    203  O   ALA A  26      54.219   4.070 -45.656  1.00 94.88           O  
ATOM    204  N   ILE A  27      55.000   5.480 -47.188  1.00 95.00           N  
ATOM    205  CA  ILE A  27      54.031   6.516 -46.906  1.00 95.00           C  
ATOM    206  C   ILE A  27      52.625   6.004 -47.219  1.00 95.00           C  
ATOM    207  CB  ILE A  27      54.312   7.816 -47.688  1.00 95.00           C  
ATOM    208  O   ILE A  27      51.688   6.227 -46.469  1.00 95.00           O  
ATOM    209  CG1 ILE A  27      55.594   8.461 -47.188  1.00 95.00           C  
ATOM    210  CG2 ILE A  27      53.125   8.789 -47.562  1.00 95.00           C  
ATOM    211  CD1 ILE A  27      56.062   9.648 -48.000  1.00 95.00           C  
ATOM    212  N   ILE A  28      52.531   5.340 -48.375  1.00 95.62           N  
ATOM    213  CA  ILE A  28      51.250   4.750 -48.750  1.00 95.62           C  
ATOM    214  C   ILE A  28      50.844   3.699 -47.719  1.00 95.62           C  
ATOM    215  CB  ILE A  28      51.312   4.117 -50.156  1.00 95.62           C  
ATOM    216  O   ILE A  28      49.656   3.605 -47.344  1.00 95.62           O  
ATOM    217  CG1 ILE A  28      51.531   5.203 -51.219  1.00 95.62           C  
ATOM    218  CG2 ILE A  28      50.031   3.330 -50.438  1.00 95.62           C  
ATOM    219  CD1 ILE A  28      51.844   4.652 -52.594  1.00 95.62           C  
ATOM    220  N   LEU A  29      51.750   2.893 -47.281  1.00 96.69           N  
ATOM    221  CA  LEU A  29      51.469   1.880 -46.281  1.00 96.69           C  
ATOM    222  C   LEU A  29      50.969   2.521 -44.969  1.00 96.69           C  
ATOM    223  CB  LEU A  29      52.750   1.057 -46.000  1.00 96.69           C  
ATOM    224  O   LEU A  29      50.000   2.049 -44.375  1.00 96.69           O  
ATOM    225  CG  LEU A  29      52.594  -0.062 -44.969  1.00 96.69           C  
ATOM    226  CD1 LEU A  29      51.656  -1.139 -45.469  1.00 96.69           C  
ATOM    227  CD2 LEU A  29      53.969  -0.659 -44.625  1.00 96.69           C  
ATOM    228  N   ILE A  30      51.625   3.686 -44.469  1.00 95.88           N  
ATOM    229  CA  ILE A  30      51.219   4.375 -43.250  1.00 95.88           C  
ATOM    230  C   ILE A  30      49.812   4.918 -43.438  1.00 95.88           C  
ATOM    231  CB  ILE A  30      52.219   5.523 -42.906  1.00 95.88           C  
ATOM    232  O   ILE A  30      49.000   4.828 -42.500  1.00 95.88           O  
ATOM    233  CG1 ILE A  30      53.562   4.957 -42.500  1.00 95.88           C  
ATOM    234  CG2 ILE A  30      51.625   6.398 -41.781  1.00 95.88           C  
ATOM    235  CD1 ILE A  30      54.656   6.016 -42.281  1.00 95.88           C  
ATOM    236  N   ALA A  31      49.531   5.523 -44.625  1.00 96.75           N  
ATOM    237  CA  ALA A  31      48.188   6.059 -44.875  1.00 96.75           C  
ATOM    238  C   ALA A  31      47.125   4.957 -44.844  1.00 96.75           C  
ATOM    239  CB  ALA A  31      48.156   6.773 -46.219  1.00 96.75           C  
ATOM    240  O   ALA A  31      46.031   5.152 -44.312  1.00 96.75           O  
ATOM    241  N   PHE A  32      47.312   3.842 -45.438  1.00 95.88           N  
ATOM    242  CA  PHE A  32      46.406   2.707 -45.438  1.00 95.88           C  
ATOM    243  C   PHE A  32      46.156   2.219 -44.031  1.00 95.88           C  
ATOM    244  CB  PHE A  32      46.969   1.565 -46.281  1.00 95.88           C  
ATOM    245  O   PHE A  32      45.000   1.951 -43.656  1.00 95.88           O  
ATOM    246  CG  PHE A  32      46.031   0.395 -46.438  1.00 95.88           C  
ATOM    247  CD1 PHE A  32      46.250  -0.769 -45.688  1.00 95.88           C  
ATOM    248  CD2 PHE A  32      44.938   0.458 -47.281  1.00 95.88           C  
ATOM    249  CE1 PHE A  32      45.375  -1.854 -45.812  1.00 95.88           C  
ATOM    250  CE2 PHE A  32      44.062  -0.622 -47.438  1.00 95.88           C  
ATOM    251  CZ  PHE A  32      44.281  -1.777 -46.688  1.00 95.88           C  
ATOM    252  N   ILE A  33      47.188   2.111 -43.219  1.00 97.25           N  
ATOM    253  CA  ILE A  33      47.062   1.644 -41.844  1.00 97.25           C  
ATOM    254  C   ILE A  33      46.250   2.645 -41.031  1.00 97.25           C  
ATOM    255  CB  ILE A  33      48.469   1.428 -41.188  1.00 97.25           C  
ATOM    256  O   ILE A  33      45.406   2.254 -40.219  1.00 97.25           O  
ATOM    257  CG1 ILE A  33      49.156   0.214 -41.812  1.00 97.25           C  
ATOM    258  CG2 ILE A  33      48.344   1.263 -39.688  1.00 97.25           C  
ATOM    259  CD1 ILE A  33      50.594   0.042 -41.406  1.00 97.25           C  
ATOM    260  N   ILE A  34      46.469   3.922 -41.219  1.00 97.12           N  
ATOM    261  CA  ILE A  34      45.781   4.961 -40.438  1.00 97.12           C  
ATOM    262  C   ILE A  34      44.281   4.934 -40.781  1.00 97.12           C  
ATOM    263  CB  ILE A  34      46.375   6.359 -40.750  1.00 97.12           C  
ATOM    264  O   ILE A  34      43.438   4.988 -39.875  1.00 97.12           O  
ATOM    265  CG1 ILE A  34      47.781   6.473 -40.156  1.00 97.12           C  
ATOM    266  CG2 ILE A  34      45.469   7.457 -40.188  1.00 97.12           C  
ATOM    267  CD1 ILE A  34      48.469   7.789 -40.500  1.00 97.12           C  
ATOM    268  N   THR A  35      43.938   4.812 -42.094  1.00 96.31           N  
ATOM    269  CA  THR A  35      42.531   4.742 -42.531  1.00 96.31           C  
ATOM    270  C   THR A  35      41.875   3.510 -41.938  1.00 96.31           C  
ATOM    271  CB  THR A  35      42.406   4.715 -44.062  1.00 96.31           C  
ATOM    272  O   THR A  35      40.719   3.582 -41.469  1.00 96.31           O  
ATOM    273  CG2 THR A  35      42.906   6.012 -44.688  1.00 96.31           C  
ATOM    274  OG1 THR A  35      43.188   3.621 -44.562  1.00 96.31           O  
ATOM    275  N   ALA A  36      42.562   2.348 -42.031  1.00 97.50           N  
ATOM    276  CA  ALA A  36      42.031   1.122 -41.406  1.00 97.50           C  
ATOM    277  C   ALA A  36      41.812   1.305 -39.906  1.00 97.50           C  
ATOM    278  CB  ALA A  36      43.000  -0.039 -41.688  1.00 97.50           C  
ATOM    279  O   ALA A  36      40.812   0.859 -39.375  1.00 97.50           O  
ATOM    280  N   SER A  37      42.781   1.971 -39.188  1.00 96.81           N  
ATOM    281  CA  SER A  37      42.688   2.219 -37.750  1.00 96.81           C  
ATOM    282  C   SER A  37      41.469   3.088 -37.406  1.00 96.81           C  
ATOM    283  CB  SER A  37      43.969   2.887 -37.219  1.00 96.81           C  
ATOM    284  O   SER A  37      40.750   2.811 -36.438  1.00 96.81           O  
ATOM    285  OG  SER A  37      45.062   2.008 -37.344  1.00 96.81           O  
ATOM    286  N   VAL A  38      41.219   4.098 -38.188  1.00 97.19           N  
ATOM    287  CA  VAL A  38      40.094   5.000 -37.938  1.00 97.19           C  
ATOM    288  C   VAL A  38      38.781   4.254 -38.125  1.00 97.19           C  
ATOM    289  CB  VAL A  38      40.156   6.230 -38.875  1.00 97.19           C  
ATOM    290  O   VAL A  38      37.875   4.391 -37.312  1.00 97.19           O  
ATOM    291  CG1 VAL A  38      38.844   7.043 -38.750  1.00 97.19           C  
ATOM    292  CG2 VAL A  38      41.375   7.105 -38.531  1.00 97.19           C  
ATOM    293  N   LEU A  39      38.750   3.443 -39.219  1.00 96.62           N  
ATOM    294  CA  LEU A  39      37.531   2.645 -39.438  1.00 96.62           C  
ATOM    295  C   LEU A  39      37.312   1.663 -38.312  1.00 96.62           C  
ATOM    296  CB  LEU A  39      37.656   1.886 -40.781  1.00 96.62           C  
ATOM    297  O   LEU A  39      36.188   1.457 -37.875  1.00 96.62           O  
ATOM    298  CG  LEU A  39      37.562   2.727 -42.031  1.00 96.62           C  
ATOM    299  CD1 LEU A  39      37.875   1.875 -43.281  1.00 96.62           C  
ATOM    300  CD2 LEU A  39      36.156   3.354 -42.156  1.00 96.62           C  
ATOM    301  N   ALA A  40      38.344   1.034 -37.844  1.00 97.38           N  
ATOM    302  CA  ALA A  40      38.250   0.105 -36.719  1.00 97.38           C  
ATOM    303  C   ALA A  40      37.781   0.817 -35.469  1.00 97.38           C  
ATOM    304  CB  ALA A  40      39.594  -0.571 -36.469  1.00 97.38           C  
ATOM    305  O   ALA A  40      36.969   0.283 -34.688  1.00 97.38           O  
ATOM    306  N   PHE A  41      38.250   1.941 -35.156  1.00 96.50           N  
ATOM    307  CA  PHE A  41      37.875   2.717 -34.000  1.00 96.50           C  
ATOM    308  C   PHE A  41      36.375   3.047 -34.031  1.00 96.50           C  
ATOM    309  CB  PHE A  41      38.688   4.008 -33.906  1.00 96.50           C  
ATOM    310  O   PHE A  41      35.688   2.889 -33.000  1.00 96.50           O  
ATOM    311  CG  PHE A  41      38.375   4.859 -32.719  1.00 96.50           C  
ATOM    312  CD1 PHE A  41      37.531   5.957 -32.844  1.00 96.50           C  
ATOM    313  CD2 PHE A  41      38.906   4.562 -31.469  1.00 96.50           C  
ATOM    314  CE1 PHE A  41      37.219   6.746 -31.719  1.00 96.50           C  
ATOM    315  CE2 PHE A  41      38.594   5.348 -30.359  1.00 96.50           C  
ATOM    316  CZ  PHE A  41      37.750   6.438 -30.484  1.00 96.50           C  
ATOM    317  N   VAL A  42      35.906   3.504 -35.156  1.00 96.88           N  
ATOM    318  CA  VAL A  42      34.500   3.857 -35.281  1.00 96.88           C  
ATOM    319  C   VAL A  42      33.656   2.615 -35.094  1.00 96.88           C  
ATOM    320  CB  VAL A  42      34.219   4.492 -36.656  1.00 96.88           C  
ATOM    321  O   VAL A  42      32.625   2.660 -34.375  1.00 96.88           O  
ATOM    322  CG1 VAL A  42      32.719   4.707 -36.875  1.00 96.88           C  
ATOM    323  CG2 VAL A  42      34.969   5.812 -36.812  1.00 96.88           C  
ATOM    324  N   ALA A  43      34.094   1.536 -35.781  1.00 96.81           N  
ATOM    325  CA  ALA A  43      33.344   0.287 -35.688  1.00 96.81           C  
ATOM    326  C   ALA A  43      33.281  -0.205 -34.219  1.00 96.81           C  
ATOM    327  CB  ALA A  43      33.938  -0.780 -36.594  1.00 96.81           C  
ATOM    328  O   ALA A  43      32.250  -0.625 -33.750  1.00 96.81           O  
ATOM    329  N   ILE A  44      34.344  -0.154 -33.562  1.00 97.38           N  
ATOM    330  CA  ILE A  44      34.406  -0.596 -32.156  1.00 97.38           C  
ATOM    331  C   ILE A  44      33.562   0.310 -31.297  1.00 97.38           C  
ATOM    332  CB  ILE A  44      35.875  -0.607 -31.656  1.00 97.38           C  
ATOM    333  O   ILE A  44      32.812  -0.171 -30.438  1.00 97.38           O  
ATOM    334  CG1 ILE A  44      36.688  -1.692 -32.375  1.00 97.38           C  
ATOM    335  CG2 ILE A  44      35.906  -0.812 -30.141  1.00 97.38           C  
ATOM    336  CD1 ILE A  44      38.156  -1.654 -32.094  1.00 97.38           C  
ATOM    337  N   ASN A  45      33.656   1.653 -31.562  1.00 96.06           N  
ATOM    338  CA  ASN A  45      32.875   2.590 -30.781  1.00 96.06           C  
ATOM    339  C   ASN A  45      31.375   2.322 -30.938  1.00 96.06           C  
ATOM    340  CB  ASN A  45      33.188   4.031 -31.172  1.00 96.06           C  
ATOM    341  O   ASN A  45      30.625   2.355 -29.969  1.00 96.06           O  
ATOM    342  CG  ASN A  45      34.438   4.559 -30.469  1.00 96.06           C  
ATOM    343  ND2 ASN A  45      34.969   5.664 -30.969  1.00 96.06           N  
ATOM    344  OD1 ASN A  45      34.906   3.980 -29.484  1.00 96.06           O  
ATOM    345  N   MET A  46      30.969   2.125 -32.125  1.00 95.62           N  
ATOM    346  CA  MET A  46      29.578   1.815 -32.406  1.00 95.62           C  
ATOM    347  C   MET A  46      29.172   0.489 -31.766  1.00 95.62           C  
ATOM    348  CB  MET A  46      29.328   1.767 -33.906  1.00 95.62           C  
ATOM    349  O   MET A  46      28.078   0.365 -31.219  1.00 95.62           O  
ATOM    350  CG  MET A  46      29.375   3.129 -34.594  1.00 95.62           C  
ATOM    351  SD  MET A  46      28.156   4.305 -33.875  1.00 95.62           S  
ATOM    352  CE  MET A  46      29.016   5.875 -34.156  1.00 95.62           C  
ATOM    353  N   GLY A  47      30.125  -0.461 -31.828  1.00 97.19           N  
ATOM    354  CA  GLY A  47      29.906  -1.735 -31.156  1.00 97.19           C  
ATOM    355  C   GLY A  47      29.750  -1.607 -29.656  1.00 97.19           C  
ATOM    356  O   GLY A  47      28.828  -2.188 -29.062  1.00 97.19           O  
ATOM    357  N   LEU A  48      30.594  -0.790 -29.094  1.00 96.69           N  
ATOM    358  CA  LEU A  48      30.531  -0.595 -27.656  1.00 96.69           C  
ATOM    359  C   LEU A  48      29.250   0.125 -27.250  1.00 96.69           C  
ATOM    360  CB  LEU A  48      31.750   0.198 -27.172  1.00 96.69           C  
ATOM    361  O   LEU A  48      28.625  -0.219 -26.234  1.00 96.69           O  
ATOM    362  CG  LEU A  48      33.094  -0.532 -27.203  1.00 96.69           C  
ATOM    363  CD1 LEU A  48      34.219   0.420 -26.828  1.00 96.69           C  
ATOM    364  CD2 LEU A  48      33.062  -1.735 -26.266  1.00 96.69           C  
ATOM    365  N   PHE A  49      28.828   1.115 -28.062  1.00 96.31           N  
ATOM    366  CA  PHE A  49      27.594   1.845 -27.797  1.00 96.31           C  
ATOM    367  C   PHE A  49      26.406   0.910 -27.844  1.00 96.31           C  
ATOM    368  CB  PHE A  49      27.422   2.982 -28.812  1.00 96.31           C  
ATOM    369  O   PHE A  49      25.531   0.969 -26.969  1.00 96.31           O  
ATOM    370  CG  PHE A  49      26.141   3.752 -28.625  1.00 96.31           C  
ATOM    371  CD1 PHE A  49      25.031   3.482 -29.438  1.00 96.31           C  
ATOM    372  CD2 PHE A  49      26.031   4.746 -27.672  1.00 96.31           C  
ATOM    373  CE1 PHE A  49      23.844   4.191 -29.266  1.00 96.31           C  
ATOM    374  CE2 PHE A  49      24.859   5.457 -27.500  1.00 96.31           C  
ATOM    375  CZ  PHE A  49      23.766   5.180 -28.297  1.00 96.31           C  
ATOM    376  N   VAL A  50      26.328   0.091 -28.781  1.00 97.00           N  
ATOM    377  CA  VAL A  50      25.234  -0.857 -28.938  1.00 97.00           C  
ATOM    378  C   VAL A  50      25.203  -1.822 -27.766  1.00 97.00           C  
ATOM    379  CB  VAL A  50      25.344  -1.642 -30.266  1.00 97.00           C  
ATOM    380  O   VAL A  50      24.141  -2.115 -27.203  1.00 97.00           O  
ATOM    381  CG1 VAL A  50      24.328  -2.785 -30.312  1.00 97.00           C  
ATOM    382  CG2 VAL A  50      25.141  -0.706 -31.453  1.00 97.00           C  
ATOM    383  N   THR A  51      26.391  -2.275 -27.375  1.00 96.50           N  
ATOM    384  CA  THR A  51      26.469  -3.209 -26.266  1.00 96.50           C  
ATOM    385  C   THR A  51      26.047  -2.529 -24.953  1.00 96.50           C  
ATOM    386  CB  THR A  51      27.891  -3.785 -26.109  1.00 96.50           C  
ATOM    387  O   THR A  51      25.422  -3.154 -24.094  1.00 96.50           O  
ATOM    388  CG2 THR A  51      28.266  -4.645 -27.312  1.00 96.50           C  
ATOM    389  OG1 THR A  51      28.828  -2.707 -25.984  1.00 96.50           O  
ATOM    390  N   GLN A  52      26.375  -1.310 -24.797  1.00 96.44           N  
ATOM    391  CA  GLN A  52      25.953  -0.576 -23.594  1.00 96.44           C  
ATOM    392  C   GLN A  52      24.438  -0.358 -23.594  1.00 96.44           C  
ATOM    393  CB  GLN A  52      26.688   0.768 -23.516  1.00 96.44           C  
ATOM    394  O   GLN A  52      23.797  -0.495 -22.547  1.00 96.44           O  
ATOM    395  CG  GLN A  52      28.156   0.650 -23.141  1.00 96.44           C  
ATOM    396  CD  GLN A  52      28.859   1.988 -23.141  1.00 96.44           C  
ATOM    397  NE2 GLN A  52      30.047   2.027 -22.547  1.00 96.44           N  
ATOM    398  OE1 GLN A  52      28.359   2.979 -23.672  1.00 96.44           O  
ATOM    399  N   LYS A  53      23.953   0.016 -24.750  1.00 96.19           N  
ATOM    400  CA  LYS A  53      22.500   0.181 -24.859  1.00 96.19           C  
ATOM    401  C   LYS A  53      21.781  -1.144 -24.625  1.00 96.19           C  
ATOM    402  CB  LYS A  53      22.125   0.757 -26.219  1.00 96.19           C  
ATOM    403  O   LYS A  53      20.750  -1.188 -23.953  1.00 96.19           O  
ATOM    404  CG  LYS A  53      20.641   1.015 -26.391  1.00 96.19           C  
ATOM    405  CD  LYS A  53      20.172   2.184 -25.531  1.00 96.19           C  
ATOM    406  CE  LYS A  53      18.672   2.436 -25.703  1.00 96.19           C  
ATOM    407  NZ  LYS A  53      18.219   3.619 -24.906  1.00 96.19           N  
ATOM    408  N   ALA A  54      22.266  -2.199 -25.203  1.00 96.25           N  
ATOM    409  CA  ALA A  54      21.703  -3.531 -25.000  1.00 96.25           C  
ATOM    410  C   ALA A  54      21.750  -3.916 -23.516  1.00 96.25           C  
ATOM    411  CB  ALA A  54      22.453  -4.562 -25.828  1.00 96.25           C  
ATOM    412  O   ALA A  54      20.781  -4.480 -23.000  1.00 96.25           O  
ATOM    413  N   LYS A  55      22.844  -3.688 -22.922  1.00 95.12           N  
ATOM    414  CA  LYS A  55      22.984  -3.977 -21.500  1.00 95.12           C  
ATOM    415  C   LYS A  55      21.922  -3.229 -20.688  1.00 95.12           C  
ATOM    416  CB  LYS A  55      24.375  -3.613 -21.000  1.00 95.12           C  
ATOM    417  O   LYS A  55      21.312  -3.801 -19.781  1.00 95.12           O  
ATOM    418  CG  LYS A  55      24.594  -3.881 -19.516  1.00 95.12           C  
ATOM    419  CD  LYS A  55      26.031  -3.562 -19.094  1.00 95.12           C  
ATOM    420  CE  LYS A  55      26.250  -3.840 -17.625  1.00 95.12           C  
ATOM    421  NZ  LYS A  55      27.641  -3.471 -17.188  1.00 95.12           N  
ATOM    422  N   THR A  56      21.766  -1.868 -20.969  1.00 92.06           N  
ATOM    423  CA  THR A  56      20.781  -1.072 -20.234  1.00 92.06           C  
ATOM    424  C   THR A  56      19.375  -1.605 -20.469  1.00 92.06           C  
ATOM    425  CB  THR A  56      20.844   0.410 -20.656  1.00 92.06           C  
ATOM    426  O   THR A  56      18.562  -1.646 -19.547  1.00 92.06           O  
ATOM    427  CG2 THR A  56      22.219   1.010 -20.328  1.00 92.06           C  
ATOM    428  OG1 THR A  56      20.609   0.521 -22.062  1.00 92.06           O  
ATOM    429  N   THR A  57      18.984  -2.031 -21.688  1.00 91.12           N  
ATOM    430  CA  THR A  57      17.672  -2.580 -21.984  1.00 91.12           C  
ATOM    431  C   THR A  57      17.453  -3.904 -21.266  1.00 91.12           C  
ATOM    432  CB  THR A  57      17.500  -2.791 -23.500  1.00 91.12           C  
ATOM    433  O   THR A  57      16.359  -4.156 -20.734  1.00 91.12           O  
ATOM    434  CG2 THR A  57      16.125  -3.381 -23.828  1.00 91.12           C  
ATOM    435  OG1 THR A  57      17.625  -1.530 -24.172  1.00 91.12           O  
ATOM    436  N   ILE A  58      18.453  -4.758 -21.250  1.00 90.44           N  
ATOM    437  CA  ILE A  58      18.375  -6.035 -20.562  1.00 90.44           C  
ATOM    438  C   ILE A  58      18.172  -5.793 -19.062  1.00 90.44           C  
ATOM    439  CB  ILE A  58      19.656  -6.879 -20.797  1.00 90.44           C  
ATOM    440  O   ILE A  58      17.328  -6.434 -18.438  1.00 90.44           O  
ATOM    441  CG1 ILE A  58      19.688  -7.391 -22.234  1.00 90.44           C  
ATOM    442  CG2 ILE A  58      19.719  -8.039 -19.797  1.00 90.44           C  
ATOM    443  CD1 ILE A  58      21.016  -8.031 -22.641  1.00 90.44           C  
ATOM    444  N   ASN A  59      18.906  -4.855 -18.500  1.00 86.19           N  
ATOM    445  CA  ASN A  59      18.766  -4.555 -17.078  1.00 86.19           C  
ATOM    446  C   ASN A  59      17.375  -4.008 -16.766  1.00 86.19           C  
ATOM    447  CB  ASN A  59      19.844  -3.564 -16.641  1.00 86.19           C  
ATOM    448  O   ASN A  59      16.781  -4.395 -15.758  1.00 86.19           O  
ATOM    449  CG  ASN A  59      21.219  -4.195 -16.562  1.00 86.19           C  
ATOM    450  ND2 ASN A  59      22.250  -3.359 -16.547  1.00 86.19           N  
ATOM    451  OD1 ASN A  59      21.359  -5.418 -16.516  1.00 86.19           O  
ATOM    452  N   LYS A  60      16.859  -3.111 -17.641  1.00 82.25           N  
ATOM    453  CA  LYS A  60      15.516  -2.586 -17.438  1.00 82.25           C  
ATOM    454  C   LYS A  60      14.461  -3.676 -17.625  1.00 82.25           C  
ATOM    455  CB  LYS A  60      15.242  -1.418 -18.391  1.00 82.25           C  
ATOM    456  O   LYS A  60      13.438  -3.688 -16.938  1.00 82.25           O  
ATOM    457  CG  LYS A  60      15.922  -0.120 -17.984  1.00 82.25           C  
ATOM    458  CD  LYS A  60      15.508   1.034 -18.875  1.00 82.25           C  
ATOM    459  CE  LYS A  60      16.219   2.326 -18.500  1.00 82.25           C  
ATOM    460  NZ  LYS A  60      15.891   3.438 -19.438  1.00 82.25           N  
ATOM    461  N   GLY A  61      14.773  -4.520 -18.609  1.00 84.12           N  
ATOM    462  CA  GLY A  61      13.891  -5.660 -18.797  1.00 84.12           C  
ATOM    463  C   GLY A  61      13.812  -6.562 -17.578  1.00 84.12           C  
ATOM    464  O   GLY A  61      12.734  -7.039 -17.219  1.00 84.12           O  
ATOM    465  N   GLU A  62      14.922  -6.855 -17.016  1.00 83.06           N  
ATOM    466  CA  GLU A  62      14.961  -7.668 -15.805  1.00 83.06           C  
ATOM    467  C   GLU A  62      14.219  -6.992 -14.656  1.00 83.06           C  
ATOM    468  CB  GLU A  62      16.406  -7.949 -15.391  1.00 83.06           C  
ATOM    469  O   GLU A  62      13.508  -7.652 -13.898  1.00 83.06           O  
ATOM    470  CG  GLU A  62      16.547  -8.938 -14.250  1.00 83.06           C  
ATOM    471  CD  GLU A  62      17.984  -9.141 -13.797  1.00 83.06           C  
ATOM    472  OE1 GLU A  62      18.203  -9.555 -12.633  1.00 83.06           O  
ATOM    473  OE2 GLU A  62      18.906  -8.891 -14.609  1.00 83.06           O  
ATOM    474  N   GLU A  63      14.430  -5.727 -14.586  1.00 76.88           N  
ATOM    475  CA  GLU A  63      13.766  -4.949 -13.539  1.00 76.88           C  
ATOM    476  C   GLU A  63      12.250  -4.980 -13.711  1.00 76.88           C  
ATOM    477  CB  GLU A  63      14.266  -3.504 -13.547  1.00 76.88           C  
ATOM    478  O   GLU A  63      11.508  -5.137 -12.742  1.00 76.88           O  
ATOM    479  CG  GLU A  63      13.781  -2.684 -12.359  1.00 76.88           C  
ATOM    480  CD  GLU A  63      14.305  -1.257 -12.359  1.00 76.88           C  
ATOM    481  OE1 GLU A  63      13.938  -0.472 -11.461  1.00 76.88           O  
ATOM    482  OE2 GLU A  63      15.094  -0.920 -13.273  1.00 76.88           O  
ATOM    483  N   THR A  64      11.750  -4.906 -14.945  1.00 74.94           N  
ATOM    484  CA  THR A  64      10.320  -4.875 -15.211  1.00 74.94           C  
ATOM    485  C   THR A  64       9.719  -6.273 -15.086  1.00 74.94           C  
ATOM    486  CB  THR A  64      10.023  -4.305 -16.609  1.00 74.94           C  
ATOM    487  O   THR A  64       8.516  -6.418 -14.836  1.00 74.94           O  
ATOM    488  CG2 THR A  64      10.414  -2.836 -16.703  1.00 74.94           C  
ATOM    489  OG1 THR A  64      10.758  -5.051 -17.594  1.00 74.94           O  
ATOM    490  N   ALA A  65      10.516  -7.320 -15.359  1.00 78.94           N  
ATOM    491  CA  ALA A  65      10.016  -8.688 -15.266  1.00 78.94           C  
ATOM    492  C   ALA A  65       9.906  -9.141 -13.812  1.00 78.94           C  
ATOM    493  CB  ALA A  65      10.922  -9.641 -16.047  1.00 78.94           C  
ATOM    494  O   ALA A  65       9.070  -9.977 -13.477  1.00 78.94           O  
ATOM    495  N   SER A  66      10.688  -8.516 -13.008  1.00 79.56           N  
ATOM    496  CA  SER A  66      10.680  -8.906 -11.602  1.00 79.56           C  
ATOM    497  C   SER A  66       9.547  -8.219 -10.844  1.00 79.56           C  
ATOM    498  CB  SER A  66      12.023  -8.570 -10.938  1.00 79.56           C  
ATOM    499  O   SER A  66       9.016  -7.199 -11.297  1.00 79.56           O  
ATOM    500  OG  SER A  66      12.055  -9.039  -9.602  1.00 79.56           O  
ATOM    501  N   THR A  67       8.883  -8.953  -9.812  1.00 73.12           N  
ATOM    502  CA  THR A  67       7.816  -8.344  -9.023  1.00 73.12           C  
ATOM    503  C   THR A  67       8.328  -7.121  -8.273  1.00 73.12           C  
ATOM    504  CB  THR A  67       7.219  -9.352  -8.031  1.00 73.12           C  
ATOM    505  O   THR A  67       9.336  -7.199  -7.566  1.00 73.12           O  
ATOM    506  CG2 THR A  67       6.637 -10.562  -8.750  1.00 73.12           C  
ATOM    507  OG1 THR A  67       8.242  -9.797  -7.133  1.00 73.12           O  
ATOM    508  N   ALA A  68       7.707  -6.023  -8.516  1.00 80.81           N  
ATOM    509  CA  ALA A  68       8.133  -4.762  -7.918  1.00 80.81           C  
ATOM    510  C   ALA A  68       7.652  -4.652  -6.473  1.00 80.81           C  
ATOM    511  CB  ALA A  68       7.617  -3.582  -8.734  1.00 80.81           C  
ATOM    512  O   ALA A  68       8.312  -4.031  -5.637  1.00 80.81           O  
ATOM    513  N   LEU A  69       6.602  -5.367  -6.184  1.00 88.88           N  
ATOM    514  CA  LEU A  69       6.008  -5.223  -4.859  1.00 88.88           C  
ATOM    515  C   LEU A  69       5.656  -6.586  -4.270  1.00 88.88           C  
ATOM    516  CB  LEU A  69       4.754  -4.348  -4.930  1.00 88.88           C  
ATOM    517  O   LEU A  69       5.293  -7.508  -5.004  1.00 88.88           O  
ATOM    518  CG  LEU A  69       4.965  -2.896  -5.363  1.00 88.88           C  
ATOM    519  CD1 LEU A  69       3.623  -2.232  -5.664  1.00 88.88           C  
ATOM    520  CD2 LEU A  69       5.723  -2.119  -4.293  1.00 88.88           C  
ATOM    521  N   THR A  70       5.859  -6.734  -2.998  1.00 89.62           N  
ATOM    522  CA  THR A  70       5.434  -7.926  -2.271  1.00 89.62           C  
ATOM    523  C   THR A  70       4.543  -7.547  -1.089  1.00 89.62           C  
ATOM    524  CB  THR A  70       6.641  -8.734  -1.770  1.00 89.62           C  
ATOM    525  O   THR A  70       4.703  -6.473  -0.503  1.00 89.62           O  
ATOM    526  CG2 THR A  70       7.543  -9.148  -2.928  1.00 89.62           C  
ATOM    527  OG1 THR A  70       7.398  -7.934  -0.853  1.00 89.62           O  
ATOM    528  N   VAL A  71       3.605  -8.445  -0.771  1.00 90.31           N  
ATOM    529  CA  VAL A  71       2.783  -8.203   0.409  1.00 90.31           C  
ATOM    530  C   VAL A  71       3.600  -8.461   1.672  1.00 90.31           C  
ATOM    531  CB  VAL A  71       1.512  -9.078   0.404  1.00 90.31           C  
ATOM    532  O   VAL A  71       4.266  -9.492   1.784  1.00 90.31           O  
ATOM    533  CG1 VAL A  71       0.705  -8.875   1.684  1.00 90.31           C  
ATOM    534  CG2 VAL A  71       0.658  -8.773  -0.826  1.00 90.31           C  
ATOM    535  N   SER A  72       3.586  -7.484   2.572  1.00 87.00           N  
ATOM    536  CA  SER A  72       4.445  -7.578   3.746  1.00 87.00           C  
ATOM    537  C   SER A  72       3.666  -8.039   4.973  1.00 87.00           C  
ATOM    538  CB  SER A  72       5.109  -6.230   4.035  1.00 87.00           C  
ATOM    539  O   SER A  72       4.227  -8.680   5.867  1.00 87.00           O  
ATOM    540  OG  SER A  72       5.977  -5.859   2.977  1.00 87.00           O  
ATOM    541  N   SER A  73       2.322  -7.770   4.992  1.00 81.94           N  
ATOM    542  CA  SER A  73       1.487  -8.125   6.137  1.00 81.94           C  
ATOM    543  C   SER A  73       0.158  -8.727   5.684  1.00 81.94           C  
ATOM    544  CB  SER A  73       1.234  -6.906   7.020  1.00 81.94           C  
ATOM    545  O   SER A  73      -0.081  -8.891   4.488  1.00 81.94           O  
ATOM    546  OG  SER A  73       0.439  -5.949   6.336  1.00 81.94           O  
ATOM    547  N   SER A  74      -0.639  -9.164   6.746  1.00 85.62           N  
ATOM    548  CA  SER A  74      -1.961  -9.719   6.477  1.00 85.62           C  
ATOM    549  C   SER A  74      -2.910  -8.656   5.938  1.00 85.62           C  
ATOM    550  CB  SER A  74      -2.549 -10.344   7.746  1.00 85.62           C  
ATOM    551  O   SER A  74      -2.725  -7.465   6.195  1.00 85.62           O  
ATOM    552  OG  SER A  74      -1.707 -11.375   8.234  1.00 85.62           O  
ATOM    553  N   VAL A  75      -3.824  -9.102   5.145  1.00 89.56           N  
ATOM    554  CA  VAL A  75      -4.887  -8.250   4.617  1.00 89.56           C  
ATOM    555  C   VAL A  75      -6.055  -8.203   5.602  1.00 89.56           C  
ATOM    556  CB  VAL A  75      -5.375  -8.750   3.236  1.00 89.56           C  
ATOM    557  O   VAL A  75      -6.559  -9.250   6.023  1.00 89.56           O  
ATOM    558  CG1 VAL A  75      -6.438  -7.812   2.668  1.00 89.56           C  
ATOM    559  CG2 VAL A  75      -4.199  -8.883   2.270  1.00 89.56           C  
ATOM    560  N   LEU A  76      -6.375  -6.992   5.965  1.00 90.44           N  
ATOM    561  CA  LEU A  76      -7.465  -6.824   6.918  1.00 90.44           C  
ATOM    562  C   LEU A  76      -8.703  -6.258   6.234  1.00 90.44           C  
ATOM    563  CB  LEU A  76      -7.035  -5.906   8.062  1.00 90.44           C  
ATOM    564  O   LEU A  76      -8.602  -5.375   5.383  1.00 90.44           O  
ATOM    565  CG  LEU A  76      -5.801  -6.340   8.859  1.00 90.44           C  
ATOM    566  CD1 LEU A  76      -5.508  -5.340   9.969  1.00 90.44           C  
ATOM    567  CD2 LEU A  76      -6.000  -7.742   9.430  1.00 90.44           C  
ATOM    568  N   TYR A  77      -9.820  -6.793   6.645  1.00 90.75           N  
ATOM    569  CA  TYR A  77     -11.117  -6.410   6.086  1.00 90.75           C  
ATOM    570  C   TYR A  77     -12.109  -6.074   7.191  1.00 90.75           C  
ATOM    571  CB  TYR A  77     -11.672  -7.527   5.199  1.00 90.75           C  
ATOM    572  O   TYR A  77     -12.281  -6.852   8.133  1.00 90.75           O  
ATOM    573  CG  TYR A  77     -13.055  -7.242   4.664  1.00 90.75           C  
ATOM    574  CD1 TYR A  77     -14.102  -8.148   4.852  1.00 90.75           C  
ATOM    575  CD2 TYR A  77     -13.328  -6.066   3.973  1.00 90.75           C  
ATOM    576  CE1 TYR A  77     -15.375  -7.895   4.359  1.00 90.75           C  
ATOM    577  CE2 TYR A  77     -14.594  -5.801   3.475  1.00 90.75           C  
ATOM    578  OH  TYR A  77     -16.875  -6.461   3.184  1.00 90.75           O  
ATOM    579  CZ  TYR A  77     -15.609  -6.719   3.674  1.00 90.75           C  
ATOM    580  N   ALA A  78     -12.727  -4.863   7.039  1.00 89.81           N  
ATOM    581  CA  ALA A  78     -13.648  -4.438   8.086  1.00 89.81           C  
ATOM    582  C   ALA A  78     -15.062  -4.273   7.535  1.00 89.81           C  
ATOM    583  CB  ALA A  78     -13.180  -3.131   8.719  1.00 89.81           C  
ATOM    584  O   ALA A  78     -15.258  -3.695   6.465  1.00 89.81           O  
ATOM    585  N   VAL A  79     -16.016  -4.797   8.391  1.00 89.62           N  
ATOM    586  CA  VAL A  79     -17.422  -4.668   8.062  1.00 89.62           C  
ATOM    587  C   VAL A  79     -18.203  -4.207   9.297  1.00 89.62           C  
ATOM    588  CB  VAL A  79     -18.016  -5.996   7.531  1.00 89.62           C  
ATOM    589  O   VAL A  79     -17.641  -4.129  10.391  1.00 89.62           O  
ATOM    590  CG1 VAL A  79     -17.328  -6.402   6.227  1.00 89.62           C  
ATOM    591  CG2 VAL A  79     -17.875  -7.098   8.578  1.00 89.62           C  
ATOM    592  N   ASN A  80     -19.469  -3.938   9.031  1.00 89.31           N  
ATOM    593  CA  ASN A  80     -20.312  -3.588  10.164  1.00 89.31           C  
ATOM    594  C   ASN A  80     -20.781  -4.828  10.914  1.00 89.31           C  
ATOM    595  CB  ASN A  80     -21.516  -2.758   9.703  1.00 89.31           C  
ATOM    596  O   ASN A  80     -21.750  -5.469  10.516  1.00 89.31           O  
ATOM    597  CG  ASN A  80     -22.500  -3.564   8.875  1.00 89.31           C  
ATOM    598  ND2 ASN A  80     -23.781  -3.297   9.062  1.00 89.31           N  
ATOM    599  OD1 ASN A  80     -22.094  -4.422   8.078  1.00 89.31           O  
ATOM    600  N   TYR A  81     -20.016  -5.227  11.852  1.00 83.81           N  
ATOM    601  CA  TYR A  81     -20.328  -6.340  12.742  1.00 83.81           C  
ATOM    602  C   TYR A  81     -21.219  -5.883  13.891  1.00 83.81           C  
ATOM    603  CB  TYR A  81     -19.047  -6.969  13.289  1.00 83.81           C  
ATOM    604  O   TYR A  81     -21.016  -4.809  14.461  1.00 83.81           O  
ATOM    605  CG  TYR A  81     -19.297  -8.133  14.219  1.00 83.81           C  
ATOM    606  CD1 TYR A  81     -19.359  -7.945  15.602  1.00 83.81           C  
ATOM    607  CD2 TYR A  81     -19.469  -9.422  13.727  1.00 83.81           C  
ATOM    608  CE1 TYR A  81     -19.578  -9.016  16.469  1.00 83.81           C  
ATOM    609  CE2 TYR A  81     -19.688 -10.492  14.578  1.00 83.81           C  
ATOM    610  OH  TYR A  81     -19.969 -11.344  16.797  1.00 83.81           O  
ATOM    611  CZ  TYR A  81     -19.750 -10.281  15.945  1.00 83.81           C  
ATOM    612  N   PRO A  82     -22.234  -6.785  14.133  1.00 83.25           N  
ATOM    613  CA  PRO A  82     -22.500  -8.164  13.719  1.00 83.25           C  
ATOM    614  C   PRO A  82     -23.484  -8.242  12.555  1.00 83.25           C  
ATOM    615  CB  PRO A  82     -23.078  -8.812  14.977  1.00 83.25           C  
ATOM    616  O   PRO A  82     -23.766  -9.328  12.047  1.00 83.25           O  
ATOM    617  CG  PRO A  82     -23.750  -7.688  15.703  1.00 83.25           C  
ATOM    618  CD  PRO A  82     -22.984  -6.422  15.430  1.00 83.25           C  
ATOM    619  N   SER A  83     -24.062  -7.051  12.109  1.00 87.44           N  
ATOM    620  CA  SER A  83     -25.094  -7.102  11.086  1.00 87.44           C  
ATOM    621  C   SER A  83     -24.516  -7.500   9.734  1.00 87.44           C  
ATOM    622  CB  SER A  83     -25.812  -5.754  10.969  1.00 87.44           C  
ATOM    623  O   SER A  83     -25.219  -8.055   8.883  1.00 87.44           O  
ATOM    624  OG  SER A  83     -24.891  -4.727  10.641  1.00 87.44           O  
ATOM    625  N   ASN A  84     -23.219  -7.234   9.445  1.00 87.06           N  
ATOM    626  CA  ASN A  84     -22.500  -7.551   8.211  1.00 87.06           C  
ATOM    627  C   ASN A  84     -23.281  -7.133   6.977  1.00 87.06           C  
ATOM    628  CB  ASN A  84     -22.172  -9.047   8.156  1.00 87.06           C  
ATOM    629  O   ASN A  84     -23.422  -7.910   6.031  1.00 87.06           O  
ATOM    630  CG  ASN A  84     -21.156  -9.461   9.203  1.00 87.06           C  
ATOM    631  ND2 ASN A  84     -21.203 -10.727   9.602  1.00 87.06           N  
ATOM    632  OD1 ASN A  84     -20.344  -8.656   9.664  1.00 87.06           O  
ATOM    633  N   THR A  85     -23.750  -5.941   6.945  1.00 89.12           N  
ATOM    634  CA  THR A  85     -24.531  -5.434   5.828  1.00 89.12           C  
ATOM    635  C   THR A  85     -23.766  -4.359   5.062  1.00 89.12           C  
ATOM    636  CB  THR A  85     -25.875  -4.855   6.309  1.00 89.12           C  
ATOM    637  O   THR A  85     -24.125  -4.016   3.936  1.00 89.12           O  
ATOM    638  CG2 THR A  85     -26.734  -5.934   6.965  1.00 89.12           C  
ATOM    639  OG1 THR A  85     -25.625  -3.814   7.266  1.00 89.12           O  
ATOM    640  N   LYS A  86     -22.672  -3.904   5.719  1.00 90.19           N  
ATOM    641  CA  LYS A  86     -21.875  -2.840   5.121  1.00 90.19           C  
ATOM    642  C   LYS A  86     -20.375  -3.145   5.242  1.00 90.19           C  
ATOM    643  CB  LYS A  86     -22.188  -1.496   5.777  1.00 90.19           C  
ATOM    644  O   LYS A  86     -19.938  -3.691   6.250  1.00 90.19           O  
ATOM    645  CG  LYS A  86     -23.594  -0.988   5.504  1.00 90.19           C  
ATOM    646  CD  LYS A  86     -23.828   0.381   6.129  1.00 90.19           C  
ATOM    647  CE  LYS A  86     -25.250   0.868   5.895  1.00 90.19           C  
ATOM    648  NZ  LYS A  86     -25.484   2.219   6.492  1.00 90.19           N  
ATOM    649  N   SER A  87     -19.672  -2.770   4.141  1.00 92.31           N  
ATOM    650  CA  SER A  87     -18.219  -2.877   4.160  1.00 92.31           C  
ATOM    651  C   SER A  87     -17.562  -1.513   4.352  1.00 92.31           C  
ATOM    652  CB  SER A  87     -17.703  -3.520   2.867  1.00 92.31           C  
ATOM    653  O   SER A  87     -17.953  -0.534   3.715  1.00 92.31           O  
ATOM    654  OG  SER A  87     -18.234  -4.824   2.715  1.00 92.31           O  
ATOM    655  N   TYR A  88     -16.562  -1.522   5.234  1.00 93.06           N  
ATOM    656  CA  TYR A  88     -15.922  -0.248   5.559  1.00 93.06           C  
ATOM    657  C   TYR A  88     -14.633  -0.066   4.770  1.00 93.06           C  
ATOM    658  CB  TYR A  88     -15.633  -0.155   7.059  1.00 93.06           C  
ATOM    659  O   TYR A  88     -14.500   0.884   3.994  1.00 93.06           O  
ATOM    660  CG  TYR A  88     -16.875  -0.252   7.922  1.00 93.06           C  
ATOM    661  CD1 TYR A  88     -18.109   0.206   7.461  1.00 93.06           C  
ATOM    662  CD2 TYR A  88     -16.812  -0.801   9.195  1.00 93.06           C  
ATOM    663  CE1 TYR A  88     -19.250   0.121   8.250  1.00 93.06           C  
ATOM    664  CE2 TYR A  88     -17.938  -0.891  10.000  1.00 93.06           C  
ATOM    665  OH  TYR A  88     -20.281  -0.516  10.305  1.00 93.06           O  
ATOM    666  CZ  TYR A  88     -19.156  -0.429   9.516  1.00 93.06           C  
ATOM    667  N   TRP A  89     -13.672  -0.901   4.938  1.00 94.25           N  
ATOM    668  CA  TRP A  89     -12.359  -0.717   4.320  1.00 94.25           C  
ATOM    669  C   TRP A  89     -11.578  -2.025   4.297  1.00 94.25           C  
ATOM    670  CB  TRP A  89     -11.562   0.357   5.062  1.00 94.25           C  
ATOM    671  O   TRP A  89     -11.930  -2.977   5.000  1.00 94.25           O  
ATOM    672  CG  TRP A  89     -11.570   0.194   6.555  1.00 94.25           C  
ATOM    673  CD1 TRP A  89     -12.320   0.892   7.457  1.00 94.25           C  
ATOM    674  CD2 TRP A  89     -10.773  -0.724   7.316  1.00 94.25           C  
ATOM    675  CE2 TRP A  89     -11.102  -0.528   8.672  1.00 94.25           C  
ATOM    676  CE3 TRP A  89      -9.820  -1.694   6.977  1.00 94.25           C  
ATOM    677  NE1 TRP A  89     -12.039   0.462   8.734  1.00 94.25           N  
ATOM    678  CH2 TRP A  89      -9.578  -2.211   9.344  1.00 94.25           C  
ATOM    679  CZ2 TRP A  89     -10.500  -1.269   9.703  1.00 94.25           C  
ATOM    680  CZ3 TRP A  89      -9.234  -2.430   7.996  1.00 94.25           C  
ATOM    681  N   ILE A  90     -10.641  -2.100   3.459  1.00 93.88           N  
ATOM    682  CA  ILE A  90      -9.609  -3.123   3.389  1.00 93.88           C  
ATOM    683  C   ILE A  90      -8.227  -2.471   3.492  1.00 93.88           C  
ATOM    684  CB  ILE A  90      -9.711  -3.945   2.084  1.00 93.88           C  
ATOM    685  O   ILE A  90      -7.965  -1.457   2.844  1.00 93.88           O  
ATOM    686  CG1 ILE A  90     -11.062  -4.676   2.021  1.00 93.88           C  
ATOM    687  CG2 ILE A  90      -8.547  -4.938   1.975  1.00 93.88           C  
ATOM    688  CD1 ILE A  90     -11.320  -5.383   0.699  1.00 93.88           C  
ATOM    689  N   TYR A  91      -7.426  -3.076   4.328  1.00 92.88           N  
ATOM    690  CA  TYR A  91      -6.082  -2.508   4.387  1.00 92.88           C  
ATOM    691  C   TYR A  91      -5.023  -3.604   4.363  1.00 92.88           C  
ATOM    692  CB  TYR A  91      -5.918  -1.653   5.648  1.00 92.88           C  
ATOM    693  O   TYR A  91      -5.242  -4.699   4.891  1.00 92.88           O  
ATOM    694  CG  TYR A  91      -5.336  -2.406   6.820  1.00 92.88           C  
ATOM    695  CD1 TYR A  91      -6.160  -2.928   7.816  1.00 92.88           C  
ATOM    696  CD2 TYR A  91      -3.965  -2.596   6.938  1.00 92.88           C  
ATOM    697  CE1 TYR A  91      -5.629  -3.619   8.898  1.00 92.88           C  
ATOM    698  CE2 TYR A  91      -3.422  -3.285   8.016  1.00 92.88           C  
ATOM    699  OH  TYR A  91      -3.730  -4.477  10.062  1.00 92.88           O  
ATOM    700  CZ  TYR A  91      -4.262  -3.793   8.992  1.00 92.88           C  
ATOM    701  N   PHE A  92      -3.908  -3.311   3.789  1.00 93.38           N  
ATOM    702  CA  PHE A  92      -2.758  -4.203   3.711  1.00 93.38           C  
ATOM    703  C   PHE A  92      -1.478  -3.414   3.461  1.00 93.38           C  
ATOM    704  CB  PHE A  92      -2.955  -5.242   2.605  1.00 93.38           C  
ATOM    705  O   PHE A  92      -1.528  -2.250   3.057  1.00 93.38           O  
ATOM    706  CG  PHE A  92      -3.178  -4.648   1.241  1.00 93.38           C  
ATOM    707  CD1 PHE A  92      -4.445  -4.242   0.841  1.00 93.38           C  
ATOM    708  CD2 PHE A  92      -2.117  -4.488   0.359  1.00 93.38           C  
ATOM    709  CE1 PHE A  92      -4.652  -3.691  -0.420  1.00 93.38           C  
ATOM    710  CE2 PHE A  92      -2.316  -3.938  -0.903  1.00 93.38           C  
ATOM    711  CZ  PHE A  92      -3.586  -3.539  -1.291  1.00 93.38           C  
ATOM    712  N   THR A  93      -0.380  -4.055   3.748  1.00 93.19           N  
ATOM    713  CA  THR A  93       0.906  -3.395   3.551  1.00 93.19           C  
ATOM    714  C   THR A  93       1.732  -4.125   2.496  1.00 93.19           C  
ATOM    715  CB  THR A  93       1.703  -3.316   4.867  1.00 93.19           C  
ATOM    716  O   THR A  93       1.670  -5.352   2.393  1.00 93.19           O  
ATOM    717  CG2 THR A  93       0.938  -2.533   5.926  1.00 93.19           C  
ATOM    718  OG1 THR A  93       1.944  -4.645   5.352  1.00 93.19           O  
ATOM    719  N   VAL A  94       2.441  -3.299   1.722  1.00 92.50           N  
ATOM    720  CA  VAL A  94       3.297  -3.857   0.680  1.00 92.50           C  
ATOM    721  C   VAL A  94       4.715  -3.312   0.827  1.00 92.50           C  
ATOM    722  CB  VAL A  94       2.750  -3.545  -0.731  1.00 92.50           C  
ATOM    723  O   VAL A  94       4.918  -2.246   1.411  1.00 92.50           O  
ATOM    724  CG1 VAL A  94       1.357  -4.148  -0.916  1.00 92.50           C  
ATOM    725  CG2 VAL A  94       2.719  -2.037  -0.969  1.00 92.50           C  
ATOM    726  N   SER A  95       5.609  -4.125   0.326  1.00 90.06           N  
ATOM    727  CA  SER A  95       7.008  -3.699   0.297  1.00 90.06           C  
ATOM    728  C   SER A  95       7.617  -3.902  -1.085  1.00 90.06           C  
ATOM    729  CB  SER A  95       7.824  -4.465   1.341  1.00 90.06           C  
ATOM    730  O   SER A  95       7.355  -4.910  -1.744  1.00 90.06           O  
ATOM    731  OG  SER A  95       7.371  -4.164   2.650  1.00 90.06           O  
ATOM    732  N   PRO A  96       8.492  -2.871  -1.431  1.00 87.69           N  
ATOM    733  CA  PRO A  96       9.273  -3.154  -2.639  1.00 87.69           C  
ATOM    734  C   PRO A  96      10.188  -4.363  -2.482  1.00 87.69           C  
ATOM    735  CB  PRO A  96      10.094  -1.874  -2.838  1.00 87.69           C  
ATOM    736  O   PRO A  96      10.773  -4.570  -1.413  1.00 87.69           O  
ATOM    737  CG  PRO A  96       9.305  -0.809  -2.141  1.00 87.69           C  
ATOM    738  CD  PRO A  96       8.641  -1.416  -0.938  1.00 87.69           C  
ATOM    739  N   THR A  97      10.250  -5.207  -3.432  1.00 82.25           N  
ATOM    740  CA  THR A  97      11.070  -6.410  -3.389  1.00 82.25           C  
ATOM    741  C   THR A  97      12.555  -6.051  -3.346  1.00 82.25           C  
ATOM    742  CB  THR A  97      10.797  -7.320  -4.598  1.00 82.25           C  
ATOM    743  O   THR A  97      12.961  -5.016  -3.879  1.00 82.25           O  
ATOM    744  CG2 THR A  97      11.602  -8.609  -4.512  1.00 82.25           C  
ATOM    745  OG1 THR A  97       9.398  -7.641  -4.641  1.00 82.25           O  
ATOM    746  N   SER A  98      13.445  -6.793  -2.652  1.00 71.19           N  
ATOM    747  CA  SER A  98      14.867  -6.535  -2.445  1.00 71.19           C  
ATOM    748  C   SER A  98      15.602  -6.367  -3.771  1.00 71.19           C  
ATOM    749  CB  SER A  98      15.508  -7.672  -1.645  1.00 71.19           C  
ATOM    750  O   SER A  98      16.625  -5.691  -3.838  1.00 71.19           O  
ATOM    751  OG  SER A  98      15.250  -8.922  -2.256  1.00 71.19           O  
ATOM    752  N   GLY A  99      15.016  -6.766  -4.922  1.00 67.88           N  
ATOM    753  CA  GLY A  99      15.688  -6.742  -6.211  1.00 67.88           C  
ATOM    754  C   GLY A  99      15.500  -5.434  -6.957  1.00 67.88           C  
ATOM    755  O   GLY A  99      16.203  -5.164  -7.938  1.00 67.88           O  
ATOM    756  N   VAL A 100      14.703  -4.531  -6.469  1.00 65.88           N  
ATOM    757  CA  VAL A 100      14.516  -3.254  -7.148  1.00 65.88           C  
ATOM    758  C   VAL A 100      14.945  -2.111  -6.230  1.00 65.88           C  
ATOM    759  CB  VAL A 100      13.047  -3.053  -7.590  1.00 65.88           C  
ATOM    760  O   VAL A 100      14.977  -2.268  -5.008  1.00 65.88           O  
ATOM    761  CG1 VAL A 100      12.641  -4.125  -8.602  1.00 65.88           C  
ATOM    762  CG2 VAL A 100      12.117  -3.072  -6.379  1.00 65.88           C  
ATOM    763  N   SER A 101      15.672  -1.098  -6.801  1.00 74.06           N  
ATOM    764  CA  SER A 101      16.234  -0.032  -5.980  1.00 74.06           C  
ATOM    765  C   SER A 101      15.141   0.795  -5.316  1.00 74.06           C  
ATOM    766  CB  SER A 101      17.141   0.877  -6.820  1.00 74.06           C  
ATOM    767  O   SER A 101      15.250   1.154  -4.145  1.00 74.06           O  
ATOM    768  OG  SER A 101      16.406   1.435  -7.906  1.00 74.06           O  
ATOM    769  N   SER A 102      13.922   1.034  -6.078  1.00 81.50           N  
ATOM    770  CA  SER A 102      12.836   1.881  -5.602  1.00 81.50           C  
ATOM    771  C   SER A 102      11.625   1.800  -6.523  1.00 81.50           C  
ATOM    772  CB  SER A 102      13.297   3.334  -5.480  1.00 81.50           C  
ATOM    773  O   SER A 102      11.758   1.479  -7.707  1.00 81.50           O  
ATOM    774  OG  SER A 102      13.711   3.836  -6.738  1.00 81.50           O  
ATOM    775  N   VAL A 103      10.422   1.905  -5.914  1.00 87.19           N  
ATOM    776  CA  VAL A 103       9.188   1.820  -6.684  1.00 87.19           C  
ATOM    777  C   VAL A 103       8.383   3.109  -6.516  1.00 87.19           C  
ATOM    778  CB  VAL A 103       8.336   0.603  -6.262  1.00 87.19           C  
ATOM    779  O   VAL A 103       8.164   3.570  -5.395  1.00 87.19           O  
ATOM    780  CG1 VAL A 103       7.031   0.554  -7.055  1.00 87.19           C  
ATOM    781  CG2 VAL A 103       9.125  -0.691  -6.449  1.00 87.19           C  
ATOM    782  N   GLU A 104       8.133   3.662  -7.652  1.00 88.69           N  
ATOM    783  CA  GLU A 104       7.289   4.852  -7.621  1.00 88.69           C  
ATOM    784  C   GLU A 104       5.820   4.484  -7.422  1.00 88.69           C  
ATOM    785  CB  GLU A 104       7.457   5.664  -8.906  1.00 88.69           C  
ATOM    786  O   GLU A 104       5.258   3.715  -8.203  1.00 88.69           O  
ATOM    787  CG  GLU A 104       6.652   6.957  -8.930  1.00 88.69           C  
ATOM    788  CD  GLU A 104       7.195   8.016  -7.992  1.00 88.69           C  
ATOM    789  OE1 GLU A 104       6.453   8.469  -7.086  1.00 88.69           O  
ATOM    790  OE2 GLU A 104       8.375   8.406  -8.156  1.00 88.69           O  
ATOM    791  N   LEU A 105       5.199   5.074  -6.387  1.00 90.50           N  
ATOM    792  CA  LEU A 105       3.818   4.730  -6.066  1.00 90.50           C  
ATOM    793  C   LEU A 105       2.918   5.957  -6.148  1.00 90.50           C  
ATOM    794  CB  LEU A 105       3.730   4.109  -4.672  1.00 90.50           C  
ATOM    795  O   LEU A 105       1.933   6.059  -5.414  1.00 90.50           O  
ATOM    796  CG  LEU A 105       4.426   2.758  -4.484  1.00 90.50           C  
ATOM    797  CD1 LEU A 105       4.441   2.371  -3.010  1.00 90.50           C  
ATOM    798  CD2 LEU A 105       3.732   1.683  -5.316  1.00 90.50           C  
ATOM    799  N   ASP A 106       3.254   6.781  -7.070  1.00 91.94           N  
ATOM    800  CA  ASP A 106       2.400   7.941  -7.305  1.00 91.94           C  
ATOM    801  C   ASP A 106       1.081   7.527  -7.953  1.00 91.94           C  
ATOM    802  CB  ASP A 106       3.119   8.969  -8.180  1.00 91.94           C  
ATOM    803  O   ASP A 106       1.066   6.711  -8.875  1.00 91.94           O  
ATOM    804  CG  ASP A 106       2.406  10.305  -8.234  1.00 91.94           C  
ATOM    805  OD1 ASP A 106       1.161  10.336  -8.336  1.00 91.94           O  
ATOM    806  OD2 ASP A 106       3.096  11.352  -8.172  1.00 91.94           O  
ATOM    807  N   PRO A 107      -0.018   8.109  -7.430  1.00 92.44           N  
ATOM    808  CA  PRO A 107      -1.321   7.750  -7.992  1.00 92.44           C  
ATOM    809  C   PRO A 107      -1.413   8.016  -9.492  1.00 92.44           C  
ATOM    810  CB  PRO A 107      -2.301   8.633  -7.215  1.00 92.44           C  
ATOM    811  O   PRO A 107      -2.258   7.438 -10.180  1.00 92.44           O  
ATOM    812  CG  PRO A 107      -1.609   8.930  -5.926  1.00 92.44           C  
ATOM    813  CD  PRO A 107      -0.130   8.992  -6.180  1.00 92.44           C  
ATOM    814  N   ALA A 108      -0.521   8.875 -10.055  1.00 92.19           N  
ATOM    815  CA  ALA A 108      -0.525   9.203 -11.477  1.00 92.19           C  
ATOM    816  C   ALA A 108       0.075   8.070 -12.305  1.00 92.19           C  
ATOM    817  CB  ALA A 108       0.240  10.500 -11.719  1.00 92.19           C  
ATOM    818  O   ALA A 108      -0.260   7.910 -13.477  1.00 92.19           O  
ATOM    819  N   THR A 109       0.906   7.312 -11.711  1.00 91.44           N  
ATOM    820  CA  THR A 109       1.604   6.297 -12.484  1.00 91.44           C  
ATOM    821  C   THR A 109       1.262   4.895 -11.984  1.00 91.44           C  
ATOM    822  CB  THR A 109       3.129   6.504 -12.438  1.00 91.44           C  
ATOM    823  O   THR A 109       1.550   3.902 -12.656  1.00 91.44           O  
ATOM    824  CG2 THR A 109       3.521   7.848 -13.047  1.00 91.44           C  
ATOM    825  OG1 THR A 109       3.566   6.461 -11.070  1.00 91.44           O  
ATOM    826  N   THR A 110       0.677   4.836 -10.758  1.00 92.75           N  
ATOM    827  CA  THR A 110       0.337   3.549 -10.164  1.00 92.75           C  
ATOM    828  C   THR A 110      -1.177   3.373 -10.078  1.00 92.75           C  
ATOM    829  CB  THR A 110       0.952   3.398  -8.758  1.00 92.75           C  
ATOM    830  O   THR A 110      -1.897   4.312  -9.734  1.00 92.75           O  
ATOM    831  CG2 THR A 110       0.651   2.025  -8.172  1.00 92.75           C  
ATOM    832  OG1 THR A 110       2.373   3.568  -8.844  1.00 92.75           O  
ATOM    833  N   GLY A 111      -1.583   2.176 -10.508  1.00 94.44           N  
ATOM    834  CA  GLY A 111      -3.006   1.892 -10.414  1.00 94.44           C  
ATOM    835  C   GLY A 111      -3.328   0.773  -9.438  1.00 94.44           C  
ATOM    836  O   GLY A 111      -2.506  -0.116  -9.211  1.00 94.44           O  
ATOM    837  N   LEU A 112      -4.445   0.900  -8.773  1.00 96.50           N  
ATOM    838  CA  LEU A 112      -4.984  -0.155  -7.922  1.00 96.50           C  
ATOM    839  C   LEU A 112      -6.398  -0.536  -8.359  1.00 96.50           C  
ATOM    840  CB  LEU A 112      -4.992   0.288  -6.457  1.00 96.50           C  
ATOM    841  O   LEU A 112      -7.273   0.324  -8.453  1.00 96.50           O  
ATOM    842  CG  LEU A 112      -5.352  -0.784  -5.426  1.00 96.50           C  
ATOM    843  CD1 LEU A 112      -4.586  -0.547  -4.129  1.00 96.50           C  
ATOM    844  CD2 LEU A 112      -6.855  -0.799  -5.172  1.00 96.50           C  
ATOM    845  N   SER A 113      -6.508  -1.848  -8.625  1.00 96.75           N  
ATOM    846  CA  SER A 113      -7.805  -2.355  -9.055  1.00 96.75           C  
ATOM    847  C   SER A 113      -8.375  -3.348  -8.047  1.00 96.75           C  
ATOM    848  CB  SER A 113      -7.695  -3.021 -10.430  1.00 96.75           C  
ATOM    849  O   SER A 113      -7.625  -4.082  -7.398  1.00 96.75           O  
ATOM    850  OG  SER A 113      -7.219  -2.100 -11.398  1.00 96.75           O  
ATOM    851  N   PHE A 114      -9.609  -3.307  -7.906  1.00 96.25           N  
ATOM    852  CA  PHE A 114     -10.344  -4.184  -7.000  1.00 96.25           C  
ATOM    853  C   PHE A 114     -11.430  -4.945  -7.742  1.00 96.25           C  
ATOM    854  CB  PHE A 114     -10.961  -3.377  -5.852  1.00 96.25           C  
ATOM    855  O   PHE A 114     -12.258  -4.348  -8.438  1.00 96.25           O  
ATOM    856  CG  PHE A 114     -11.828  -4.195  -4.930  1.00 96.25           C  
ATOM    857  CD1 PHE A 114     -13.203  -4.230  -5.102  1.00 96.25           C  
ATOM    858  CD2 PHE A 114     -11.266  -4.930  -3.896  1.00 96.25           C  
ATOM    859  CE1 PHE A 114     -14.008  -4.984  -4.254  1.00 96.25           C  
ATOM    860  CE2 PHE A 114     -12.062  -5.688  -3.043  1.00 96.25           C  
ATOM    861  CZ  PHE A 114     -13.438  -5.711  -3.223  1.00 96.25           C  
ATOM    862  N   ILE A 115     -11.398  -6.289  -7.516  1.00 95.19           N  
ATOM    863  CA  ILE A 115     -12.375  -7.117  -8.211  1.00 95.19           C  
ATOM    864  C   ILE A 115     -13.008  -8.102  -7.234  1.00 95.19           C  
ATOM    865  CB  ILE A 115     -11.734  -7.871  -9.398  1.00 95.19           C  
ATOM    866  O   ILE A 115     -12.305  -8.812  -6.516  1.00 95.19           O  
ATOM    867  CG1 ILE A 115     -11.039  -6.891 -10.344  1.00 95.19           C  
ATOM    868  CG2 ILE A 115     -12.781  -8.711 -10.133  1.00 95.19           C  
ATOM    869  CD1 ILE A 115     -10.094  -7.551 -11.344  1.00 95.19           C  
ATOM    870  N   ALA A 116     -14.281  -8.070  -7.238  1.00 93.50           N  
ATOM    871  CA  ALA A 116     -15.094  -9.055  -6.543  1.00 93.50           C  
ATOM    872  C   ALA A 116     -16.078  -9.727  -7.496  1.00 93.50           C  
ATOM    873  CB  ALA A 116     -15.844  -8.406  -5.379  1.00 93.50           C  
ATOM    874  O   ALA A 116     -17.188  -9.219  -7.715  1.00 93.50           O  
ATOM    875  N   THR A 117     -15.773 -10.875  -7.980  1.00 90.56           N  
ATOM    876  CA  THR A 117     -16.453 -11.547  -9.086  1.00 90.56           C  
ATOM    877  C   THR A 117     -17.844 -12.023  -8.664  1.00 90.56           C  
ATOM    878  CB  THR A 117     -15.633 -12.742  -9.602  1.00 90.56           C  
ATOM    879  O   THR A 117     -18.797 -11.891  -9.422  1.00 90.56           O  
ATOM    880  CG2 THR A 117     -16.312 -13.391 -10.805  1.00 90.56           C  
ATOM    881  OG1 THR A 117     -14.328 -12.289  -9.984  1.00 90.56           O  
ATOM    882  N   GLU A 118     -17.969 -12.461  -7.500  1.00 89.81           N  
ATOM    883  CA  GLU A 118     -19.234 -13.008  -7.031  1.00 89.81           C  
ATOM    884  C   GLU A 118     -20.281 -11.906  -6.883  1.00 89.81           C  
ATOM    885  CB  GLU A 118     -19.047 -13.734  -5.699  1.00 89.81           C  
ATOM    886  O   GLU A 118     -21.484 -12.164  -7.020  1.00 89.81           O  
ATOM    887  CG  GLU A 118     -18.297 -15.062  -5.828  1.00 89.81           C  
ATOM    888  CD  GLU A 118     -18.172 -15.805  -4.508  1.00 89.81           C  
ATOM    889  OE1 GLU A 118     -17.359 -16.750  -4.426  1.00 89.81           O  
ATOM    890  OE2 GLU A 118     -18.875 -15.430  -3.547  1.00 89.81           O  
ATOM    891  N   GLU A 119     -19.734 -10.719  -6.621  1.00 89.69           N  
ATOM    892  CA  GLU A 119     -20.641  -9.586  -6.457  1.00 89.69           C  
ATOM    893  C   GLU A 119     -20.781  -8.789  -7.750  1.00 89.69           C  
ATOM    894  CB  GLU A 119     -20.172  -8.672  -5.320  1.00 89.69           C  
ATOM    895  O   GLU A 119     -21.547  -7.824  -7.816  1.00 89.69           O  
ATOM    896  CG  GLU A 119     -20.281  -9.305  -3.939  1.00 89.69           C  
ATOM    897  CD  GLU A 119     -21.719  -9.602  -3.527  1.00 89.69           C  
ATOM    898  OE1 GLU A 119     -21.938 -10.562  -2.762  1.00 89.69           O  
ATOM    899  OE2 GLU A 119     -22.625  -8.859  -3.973  1.00 89.69           O  
ATOM    900  N   GLY A 120     -20.000  -9.203  -8.805  1.00 89.94           N  
ATOM    901  CA  GLY A 120     -20.016  -8.516 -10.086  1.00 89.94           C  
ATOM    902  C   GLY A 120     -19.391  -7.137 -10.031  1.00 89.94           C  
ATOM    903  O   GLY A 120     -19.812  -6.227 -10.750  1.00 89.94           O  
ATOM    904  N   ILE A 121     -18.453  -6.945  -9.172  1.00 93.00           N  
ATOM    905  CA  ILE A 121     -17.828  -5.637  -8.961  1.00 93.00           C  
ATOM    906  C   ILE A 121     -16.422  -5.629  -9.562  1.00 93.00           C  
ATOM    907  CB  ILE A 121     -17.781  -5.266  -7.465  1.00 93.00           C  
ATOM    908  O   ILE A 121     -15.625  -6.527  -9.289  1.00 93.00           O  
ATOM    909  CG1 ILE A 121     -19.203  -5.113  -6.902  1.00 93.00           C  
ATOM    910  CG2 ILE A 121     -16.969  -3.988  -7.254  1.00 93.00           C  
ATOM    911  CD1 ILE A 121     -19.266  -5.055  -5.383  1.00 93.00           C  
ATOM    912  N   THR A 122     -16.172  -4.719 -10.453  1.00 94.44           N  
ATOM    913  CA  THR A 122     -14.828  -4.453 -10.984  1.00 94.44           C  
ATOM    914  C   THR A 122     -14.516  -2.963 -10.930  1.00 94.44           C  
ATOM    915  CB  THR A 122     -14.695  -4.957 -12.430  1.00 94.44           C  
ATOM    916  O   THR A 122     -15.172  -2.158 -11.586  1.00 94.44           O  
ATOM    917  CG2 THR A 122     -13.273  -4.773 -12.945  1.00 94.44           C  
ATOM    918  OG1 THR A 122     -15.039  -6.348 -12.484  1.00 94.44           O  
ATOM    919  N   LEU A 123     -13.547  -2.684 -10.117  1.00 94.75           N  
ATOM    920  CA  LEU A 123     -13.078  -1.304 -10.039  1.00 94.75           C  
ATOM    921  C   LEU A 123     -11.656  -1.180 -10.578  1.00 94.75           C  
ATOM    922  CB  LEU A 123     -13.133  -0.804  -8.594  1.00 94.75           C  
ATOM    923  O   LEU A 123     -10.773  -1.966 -10.211  1.00 94.75           O  
ATOM    924  CG  LEU A 123     -14.492  -0.859  -7.906  1.00 94.75           C  
ATOM    925  CD1 LEU A 123     -14.375  -0.420  -6.449  1.00 94.75           C  
ATOM    926  CD2 LEU A 123     -15.500   0.009  -8.648  1.00 94.75           C  
ATOM    927  N   SER A 124     -11.555  -0.199 -11.469  1.00 93.69           N  
ATOM    928  CA  SER A 124     -10.227   0.025 -12.039  1.00 93.69           C  
ATOM    929  C   SER A 124      -9.648   1.363 -11.586  1.00 93.69           C  
ATOM    930  CB  SER A 124     -10.281  -0.025 -13.562  1.00 93.69           C  
ATOM    931  O   SER A 124     -10.375   2.350 -11.461  1.00 93.69           O  
ATOM    932  OG  SER A 124     -10.742  -1.291 -14.008  1.00 93.69           O  
ATOM    933  N   ASN A 125      -8.422   1.367 -11.133  1.00 94.00           N  
ATOM    934  CA  ASN A 125      -7.605   2.529 -10.805  1.00 94.00           C  
ATOM    935  C   ASN A 125      -8.219   3.348  -9.680  1.00 94.00           C  
ATOM    936  CB  ASN A 125      -7.398   3.406 -12.047  1.00 94.00           C  
ATOM    937  O   ASN A 125      -8.477   4.543  -9.836  1.00 94.00           O  
ATOM    938  CG  ASN A 125      -6.262   4.398 -11.875  1.00 94.00           C  
ATOM    939  ND2 ASN A 125      -6.273   5.457 -12.680  1.00 94.00           N  
ATOM    940  OD1 ASN A 125      -5.383   4.211 -11.031  1.00 94.00           O  
ATOM    941  N   ILE A 126      -8.445   2.695  -8.562  1.00 96.19           N  
ATOM    942  CA  ILE A 126      -9.094   3.350  -7.434  1.00 96.19           C  
ATOM    943  C   ILE A 126      -8.047   3.979  -6.523  1.00 96.19           C  
ATOM    944  CB  ILE A 126      -9.969   2.357  -6.637  1.00 96.19           C  
ATOM    945  O   ILE A 126      -8.383   4.621  -5.527  1.00 96.19           O  
ATOM    946  CG1 ILE A 126      -9.133   1.163  -6.164  1.00 96.19           C  
ATOM    947  CG2 ILE A 126     -11.164   1.893  -7.477  1.00 96.19           C  
ATOM    948  CD1 ILE A 126      -9.867   0.229  -5.211  1.00 96.19           C  
ATOM    949  N   TYR A 127      -6.809   3.809  -6.844  1.00 96.50           N  
ATOM    950  CA  TYR A 127      -5.730   4.469  -6.113  1.00 96.50           C  
ATOM    951  C   TYR A 127      -5.668   5.953  -6.453  1.00 96.50           C  
ATOM    952  CB  TYR A 127      -4.387   3.803  -6.422  1.00 96.50           C  
ATOM    953  O   TYR A 127      -5.137   6.332  -7.500  1.00 96.50           O  
ATOM    954  CG  TYR A 127      -3.225   4.410  -5.680  1.00 96.50           C  
ATOM    955  CD1 TYR A 127      -2.016   4.664  -6.324  1.00 96.50           C  
ATOM    956  CD2 TYR A 127      -3.328   4.730  -4.332  1.00 96.50           C  
ATOM    957  CE1 TYR A 127      -0.939   5.223  -5.645  1.00 96.50           C  
ATOM    958  CE2 TYR A 127      -2.260   5.293  -3.639  1.00 96.50           C  
ATOM    959  OH  TYR A 127      -0.009   6.086  -3.623  1.00 96.50           O  
ATOM    960  CZ  TYR A 127      -1.070   5.531  -4.301  1.00 96.50           C  
ATOM    961  N   LYS A 128      -6.172   6.852  -5.461  1.00 94.25           N  
ATOM    962  CA  LYS A 128      -6.379   8.250  -5.832  1.00 94.25           C  
ATOM    963  C   LYS A 128      -5.473   9.172  -5.023  1.00 94.25           C  
ATOM    964  CB  LYS A 128      -7.844   8.648  -5.633  1.00 94.25           C  
ATOM    965  O   LYS A 128      -5.062  10.227  -5.508  1.00 94.25           O  
ATOM    966  CG  LYS A 128      -8.812   7.902  -6.535  1.00 94.25           C  
ATOM    967  CD  LYS A 128      -8.555   8.203  -8.008  1.00 94.25           C  
ATOM    968  CE  LYS A 128      -9.570   7.512  -8.906  1.00 94.25           C  
ATOM    969  NZ  LYS A 128      -9.266   7.727 -10.352  1.00 94.25           N  
ATOM    970  N   TYR A 129      -5.211   8.711  -3.785  1.00 93.06           N  
ATOM    971  CA  TYR A 129      -4.492   9.609  -2.895  1.00 93.06           C  
ATOM    972  C   TYR A 129      -3.291   8.914  -2.266  1.00 93.06           C  
ATOM    973  CB  TYR A 129      -5.418  10.141  -1.800  1.00 93.06           C  
ATOM    974  O   TYR A 129      -3.291   7.691  -2.107  1.00 93.06           O  
ATOM    975  CG  TYR A 129      -6.680  10.781  -2.330  1.00 93.06           C  
ATOM    976  CD1 TYR A 129      -6.652  12.039  -2.934  1.00 93.06           C  
ATOM    977  CD2 TYR A 129      -7.906  10.133  -2.227  1.00 93.06           C  
ATOM    978  CE1 TYR A 129      -7.812  12.625  -3.422  1.00 93.06           C  
ATOM    979  CE2 TYR A 129      -9.070  10.711  -2.711  1.00 93.06           C  
ATOM    980  OH  TYR A 129     -10.164  12.539  -3.787  1.00 93.06           O  
ATOM    981  CZ  TYR A 129      -9.016  11.961  -3.307  1.00 93.06           C  
ATOM    982  N   THR A 130      -2.234   9.773  -1.951  1.00 91.81           N  
ATOM    983  CA  THR A 130      -1.057   9.227  -1.283  1.00 91.81           C  
ATOM    984  C   THR A 130      -0.541  10.195  -0.221  1.00 91.81           C  
ATOM    985  CB  THR A 130       0.066   8.922  -2.291  1.00 91.81           C  
ATOM    986  O   THR A 130      -0.555  11.406  -0.422  1.00 91.81           O  
ATOM    987  CG2 THR A 130       0.519  10.188  -3.012  1.00 91.81           C  
ATOM    988  OG1 THR A 130       1.184   8.352  -1.597  1.00 91.81           O  
ATOM    989  N   LEU A 131      -0.122   9.602   0.924  1.00 90.56           N  
ATOM    990  CA  LEU A 131       0.488  10.383   1.993  1.00 90.56           C  
ATOM    991  C   LEU A 131       2.008  10.250   1.966  1.00 90.56           C  
ATOM    992  CB  LEU A 131      -0.050   9.945   3.355  1.00 90.56           C  
ATOM    993  O   LEU A 131       2.695  10.766   2.852  1.00 90.56           O  
ATOM    994  CG  LEU A 131      -1.535  10.203   3.615  1.00 90.56           C  
ATOM    995  CD1 LEU A 131      -1.940   9.641   4.977  1.00 90.56           C  
ATOM    996  CD2 LEU A 131      -1.843  11.688   3.527  1.00 90.56           C  
ATOM    997  N   LEU A 132       2.508   9.609   0.957  1.00 87.56           N  
ATOM    998  CA  LEU A 132       3.947   9.414   0.822  1.00 87.56           C  
ATOM    999  C   LEU A 132       4.652  10.734   0.540  1.00 87.56           C  
ATOM   1000  CB  LEU A 132       4.250   8.406  -0.297  1.00 87.56           C  
ATOM   1001  O   LEU A 132       5.836  10.891   0.851  1.00 87.56           O  
ATOM   1002  CG  LEU A 132       3.756   6.980  -0.078  1.00 87.56           C  
ATOM   1003  CD1 LEU A 132       3.998   6.137  -1.327  1.00 87.56           C  
ATOM   1004  CD2 LEU A 132       4.441   6.355   1.133  1.00 87.56           C  
ATOM   1005  N   THR A 133       3.900  11.656  -0.038  1.00 83.88           N  
ATOM   1006  CA  THR A 133       4.508  12.922  -0.437  1.00 83.88           C  
ATOM   1007  C   THR A 133       4.352  13.969   0.664  1.00 83.88           C  
ATOM   1008  CB  THR A 133       3.889  13.453  -1.744  1.00 83.88           C  
ATOM   1009  O   THR A 133       4.957  15.039   0.600  1.00 83.88           O  
ATOM   1010  CG2 THR A 133       4.133  12.484  -2.898  1.00 83.88           C  
ATOM   1011  OG1 THR A 133       2.477  13.617  -1.564  1.00 83.88           O  
ATOM   1012  N   ASP A 134       3.408  13.602   1.540  1.00 73.69           N  
ATOM   1013  CA  ASP A 134       3.088  14.633   2.527  1.00 73.69           C  
ATOM   1014  C   ASP A 134       4.254  14.844   3.490  1.00 73.69           C  
ATOM   1015  CB  ASP A 134       1.825  14.250   3.305  1.00 73.69           C  
ATOM   1016  O   ASP A 134       4.930  13.891   3.881  1.00 73.69           O  
ATOM   1017  CG  ASP A 134       0.557  14.398   2.482  1.00 73.69           C  
ATOM   1018  OD1 ASP A 134       0.537  15.211   1.530  1.00 73.69           O  
ATOM   1019  OD2 ASP A 134      -0.433  13.703   2.793  1.00 73.69           O  
ATOM   1020  N   THR A 135       4.480  16.125   3.744  1.00 71.06           N  
ATOM   1021  CA  THR A 135       5.473  16.516   4.738  1.00 71.06           C  
ATOM   1022  C   THR A 135       4.848  16.594   6.129  1.00 71.06           C  
ATOM   1023  CB  THR A 135       6.105  17.875   4.391  1.00 71.06           C  
ATOM   1024  O   THR A 135       3.670  16.266   6.301  1.00 71.06           O  
ATOM   1025  CG2 THR A 135       6.824  17.828   3.045  1.00 71.06           C  
ATOM   1026  OG1 THR A 135       5.074  18.875   4.328  1.00 71.06           O  
ATOM   1027  N   HIS A 136       5.695  17.156   7.059  1.00 71.94           N  
ATOM   1028  CA  HIS A 136       5.227  17.297   8.430  1.00 71.94           C  
ATOM   1029  C   HIS A 136       3.797  17.844   8.469  1.00 71.94           C  
ATOM   1030  CB  HIS A 136       6.152  18.234   9.219  1.00 71.94           C  
ATOM   1031  O   HIS A 136       3.496  18.859   7.840  1.00 71.94           O  
ATOM   1032  CG  HIS A 136       5.695  18.484  10.617  1.00 71.94           C  
ATOM   1033  CD2 HIS A 136       5.258  19.625  11.219  1.00 71.94           C  
ATOM   1034  ND1 HIS A 136       5.660  17.500  11.586  1.00 71.94           N  
ATOM   1035  CE1 HIS A 136       5.219  18.031  12.719  1.00 71.94           C  
ATOM   1036  NE2 HIS A 136       4.969  19.312  12.523  1.00 71.94           N  
ATOM   1037  N   LEU A 137       2.889  17.047   9.117  1.00 77.19           N  
ATOM   1038  CA  LEU A 137       1.493  17.406   9.336  1.00 77.19           C  
ATOM   1039  C   LEU A 137       1.315  18.109  10.680  1.00 77.19           C  
ATOM   1040  CB  LEU A 137       0.598  16.172   9.266  1.00 77.19           C  
ATOM   1041  O   LEU A 137       2.062  17.844  11.625  1.00 77.19           O  
ATOM   1042  CG  LEU A 137       0.627  15.383   7.953  1.00 77.19           C  
ATOM   1043  CD1 LEU A 137      -0.179  14.094   8.086  1.00 77.19           C  
ATOM   1044  CD2 LEU A 137       0.096  16.234   6.809  1.00 77.19           C  
ATOM   1045  N   THR A 138       0.442  19.078  10.648  1.00 81.44           N  
ATOM   1046  CA  THR A 138       0.092  19.781  11.883  1.00 81.44           C  
ATOM   1047  C   THR A 138      -0.679  18.859  12.820  1.00 81.44           C  
ATOM   1048  CB  THR A 138      -0.746  21.031  11.594  1.00 81.44           C  
ATOM   1049  O   THR A 138      -1.506  18.062  12.383  1.00 81.44           O  
ATOM   1050  CG2 THR A 138       0.053  22.062  10.789  1.00 81.44           C  
ATOM   1051  OG1 THR A 138      -1.914  20.672  10.852  1.00 81.44           O  
ATOM   1052  N   PRO A 139      -0.282  18.953  14.141  1.00 83.00           N  
ATOM   1053  CA  PRO A 139      -1.054  18.156  15.086  1.00 83.00           C  
ATOM   1054  C   PRO A 139      -2.539  18.500  15.094  1.00 83.00           C  
ATOM   1055  CB  PRO A 139      -0.411  18.469  16.438  1.00 83.00           C  
ATOM   1056  O   PRO A 139      -2.904  19.656  14.836  1.00 83.00           O  
ATOM   1057  CG  PRO A 139       0.937  19.016  16.094  1.00 83.00           C  
ATOM   1058  CD  PRO A 139       0.862  19.656  14.734  1.00 83.00           C  
ATOM   1059  N   VAL A 140      -3.418  17.453  15.250  1.00 84.12           N  
ATOM   1060  CA  VAL A 140      -4.863  17.641  15.336  1.00 84.12           C  
ATOM   1061  C   VAL A 140      -5.309  17.578  16.797  1.00 84.12           C  
ATOM   1062  CB  VAL A 140      -5.621  16.594  14.492  1.00 84.12           C  
ATOM   1063  O   VAL A 140      -4.645  16.953  17.625  1.00 84.12           O  
ATOM   1064  CG1 VAL A 140      -7.133  16.781  14.625  1.00 84.12           C  
ATOM   1065  CG2 VAL A 140      -5.199  16.672  13.031  1.00 84.12           C  
ATOM   1066  N   SER A 141      -6.297  18.406  17.109  1.00 82.44           N  
ATOM   1067  CA  SER A 141      -6.855  18.391  18.469  1.00 82.44           C  
ATOM   1068  C   SER A 141      -8.188  17.656  18.500  1.00 82.44           C  
ATOM   1069  CB  SER A 141      -7.039  19.828  18.984  1.00 82.44           C  
ATOM   1070  O   SER A 141      -9.008  17.797  17.594  1.00 82.44           O  
ATOM   1071  OG  SER A 141      -5.805  20.516  19.000  1.00 82.44           O  
ATOM   1072  N   ALA A 142      -8.305  16.797  19.547  1.00 83.12           N  
ATOM   1073  CA  ALA A 142      -9.578  16.141  19.828  1.00 83.12           C  
ATOM   1074  C   ALA A 142      -9.875  16.141  21.328  1.00 83.12           C  
ATOM   1075  CB  ALA A 142      -9.570  14.703  19.297  1.00 83.12           C  
ATOM   1076  O   ALA A 142      -9.055  15.695  22.125  1.00 83.12           O  
ATOM   1077  N   SER A 143     -11.078  16.719  21.688  1.00 82.75           N  
ATOM   1078  CA  SER A 143     -11.539  16.750  23.062  1.00 82.75           C  
ATOM   1079  C   SER A 143     -10.562  17.516  23.953  1.00 82.75           C  
ATOM   1080  CB  SER A 143     -11.727  15.344  23.609  1.00 82.75           C  
ATOM   1081  O   SER A 143     -10.289  17.109  25.078  1.00 82.75           O  
ATOM   1082  OG  SER A 143     -10.523  14.602  23.516  1.00 82.75           O  
ATOM   1083  N   GLY A 144      -9.898  18.594  23.375  1.00 84.81           N  
ATOM   1084  CA  GLY A 144      -9.016  19.453  24.156  1.00 84.81           C  
ATOM   1085  C   GLY A 144      -7.586  18.953  24.203  1.00 84.81           C  
ATOM   1086  O   GLY A 144      -6.727  19.562  24.844  1.00 84.81           O  
ATOM   1087  N   TYR A 145      -7.328  17.812  23.500  1.00 85.00           N  
ATOM   1088  CA  TYR A 145      -5.996  17.203  23.500  1.00 85.00           C  
ATOM   1089  C   TYR A 145      -5.375  17.266  22.109  1.00 85.00           C  
ATOM   1090  CB  TYR A 145      -6.059  15.758  23.984  1.00 85.00           C  
ATOM   1091  O   TYR A 145      -6.074  17.141  21.109  1.00 85.00           O  
ATOM   1092  CG  TYR A 145      -6.676  15.594  25.344  1.00 85.00           C  
ATOM   1093  CD1 TYR A 145      -5.941  15.859  26.500  1.00 85.00           C  
ATOM   1094  CD2 TYR A 145      -7.996  15.172  25.484  1.00 85.00           C  
ATOM   1095  CE1 TYR A 145      -6.508  15.703  27.766  1.00 85.00           C  
ATOM   1096  CE2 TYR A 145      -8.570  15.016  26.750  1.00 85.00           C  
ATOM   1097  OH  TYR A 145      -8.383  15.133  29.125  1.00 85.00           O  
ATOM   1098  CZ  TYR A 145      -7.820  15.281  27.875  1.00 85.00           C  
ATOM   1099  N   SER A 146      -4.055  17.531  22.078  1.00 85.88           N  
ATOM   1100  CA  SER A 146      -3.330  17.547  20.812  1.00 85.88           C  
ATOM   1101  C   SER A 146      -2.824  16.141  20.453  1.00 85.88           C  
ATOM   1102  CB  SER A 146      -2.156  18.516  20.875  1.00 85.88           C  
ATOM   1103  O   SER A 146      -2.289  15.438  21.297  1.00 85.88           O  
ATOM   1104  OG  SER A 146      -1.654  18.781  19.578  1.00 85.88           O  
ATOM   1105  N   LEU A 147      -3.074  15.797  19.250  1.00 86.56           N  
ATOM   1106  CA  LEU A 147      -2.670  14.484  18.766  1.00 86.56           C  
ATOM   1107  C   LEU A 147      -1.714  14.602  17.594  1.00 86.56           C  
ATOM   1108  CB  LEU A 147      -3.896  13.656  18.359  1.00 86.56           C  
ATOM   1109  O   LEU A 147      -2.051  15.211  16.578  1.00 86.56           O  
ATOM   1110  CG  LEU A 147      -3.619  12.297  17.719  1.00 86.56           C  
ATOM   1111  CD1 LEU A 147      -2.930  11.375  18.719  1.00 86.56           C  
ATOM   1112  CD2 LEU A 147      -4.914  11.672  17.219  1.00 86.56           C  
ATOM   1113  N   THR A 148      -0.550  13.984  17.781  1.00 87.31           N  
ATOM   1114  CA  THR A 148       0.397  13.891  16.672  1.00 87.31           C  
ATOM   1115  C   THR A 148       0.059  12.703  15.773  1.00 87.31           C  
ATOM   1116  CB  THR A 148       1.842  13.750  17.188  1.00 87.31           C  
ATOM   1117  O   THR A 148      -0.073  11.570  16.250  1.00 87.31           O  
ATOM   1118  CG2 THR A 148       2.836  13.719  16.031  1.00 87.31           C  
ATOM   1119  OG1 THR A 148       2.148  14.859  18.047  1.00 87.31           O  
ATOM   1120  N   LEU A 149      -0.031  12.914  14.508  1.00 87.25           N  
ATOM   1121  CA  LEU A 149      -0.555  11.914  13.586  1.00 87.25           C  
ATOM   1122  C   LEU A 149       0.568  11.039  13.031  1.00 87.25           C  
ATOM   1123  CB  LEU A 149      -1.308  12.586  12.430  1.00 87.25           C  
ATOM   1124  O   LEU A 149       0.326   9.914  12.594  1.00 87.25           O  
ATOM   1125  CG  LEU A 149      -2.484  13.477  12.828  1.00 87.25           C  
ATOM   1126  CD1 LEU A 149      -3.072  14.156  11.586  1.00 87.25           C  
ATOM   1127  CD2 LEU A 149      -3.549  12.672  13.562  1.00 87.25           C  
ATOM   1128  N   GLU A 150       1.794  11.594  13.078  1.00 86.56           N  
ATOM   1129  CA  GLU A 150       2.898  10.875  12.453  1.00 86.56           C  
ATOM   1130  C   GLU A 150       4.094  10.766  13.391  1.00 86.56           C  
ATOM   1131  CB  GLU A 150       3.314  11.562  11.148  1.00 86.56           C  
ATOM   1132  O   GLU A 150       4.234  11.570  14.320  1.00 86.56           O  
ATOM   1133  CG  GLU A 150       3.975  12.914  11.352  1.00 86.56           C  
ATOM   1134  CD  GLU A 150       2.977  14.047  11.531  1.00 86.56           C  
ATOM   1135  OE1 GLU A 150       3.391  15.227  11.516  1.00 86.56           O  
ATOM   1136  OE2 GLU A 150       1.771  13.750  11.680  1.00 86.56           O  
ATOM   1137  N   SER A 151       4.836   9.742  13.211  1.00 86.62           N  
ATOM   1138  CA  SER A 151       6.145   9.602  13.844  1.00 86.62           C  
ATOM   1139  C   SER A 151       7.266   9.938  12.867  1.00 86.62           C  
ATOM   1140  CB  SER A 151       6.328   8.180  14.375  1.00 86.62           C  
ATOM   1141  O   SER A 151       7.066   9.922  11.648  1.00 86.62           O  
ATOM   1142  OG  SER A 151       5.250   7.812  15.219  1.00 86.62           O  
ATOM   1143  N   ASN A 152       8.305  10.453  13.422  1.00 84.81           N  
ATOM   1144  CA  ASN A 152       9.430  10.805  12.562  1.00 84.81           C  
ATOM   1145  C   ASN A 152      10.719  10.141  13.031  1.00 84.81           C  
ATOM   1146  CB  ASN A 152       9.602  12.320  12.500  1.00 84.81           C  
ATOM   1147  O   ASN A 152      10.883   9.859  14.219  1.00 84.81           O  
ATOM   1148  CG  ASN A 152       9.867  12.938  13.867  1.00 84.81           C  
ATOM   1149  ND2 ASN A 152       9.258  14.086  14.125  1.00 84.81           N  
ATOM   1150  OD1 ASN A 152      10.609  12.375  14.672  1.00 84.81           O  
ATOM   1151  N   LEU A 153      11.508   9.695  12.102  1.00 80.69           N  
ATOM   1152  CA  LEU A 153      12.844   9.148  12.312  1.00 80.69           C  
ATOM   1153  C   LEU A 153      13.875   9.891  11.477  1.00 80.69           C  
ATOM   1154  CB  LEU A 153      12.867   7.656  11.977  1.00 80.69           C  
ATOM   1155  O   LEU A 153      13.695  10.070  10.266  1.00 80.69           O  
ATOM   1156  CG  LEU A 153      14.227   6.957  12.109  1.00 80.69           C  
ATOM   1157  CD1 LEU A 153      14.656   6.902  13.570  1.00 80.69           C  
ATOM   1158  CD2 LEU A 153      14.164   5.555  11.508  1.00 80.69           C  
ATOM   1159  N   THR A 154      14.906  10.398  12.172  1.00 79.75           N  
ATOM   1160  CA  THR A 154      15.984  11.078  11.461  1.00 79.75           C  
ATOM   1161  C   THR A 154      17.188  10.164  11.289  1.00 79.75           C  
ATOM   1162  CB  THR A 154      16.406  12.367  12.188  1.00 79.75           C  
ATOM   1163  O   THR A 154      17.703   9.609  12.266  1.00 79.75           O  
ATOM   1164  CG2 THR A 154      17.312  13.227  11.305  1.00 79.75           C  
ATOM   1165  OG1 THR A 154      15.242  13.125  12.531  1.00 79.75           O  
ATOM   1166  N   SER A 155      17.422   9.797  10.039  1.00 73.50           N  
ATOM   1167  CA  SER A 155      18.578   8.992   9.688  1.00 73.50           C  
ATOM   1168  C   SER A 155      19.297   9.555   8.469  1.00 73.50           C  
ATOM   1169  CB  SER A 155      18.172   7.539   9.422  1.00 73.50           C  
ATOM   1170  O   SER A 155      18.672   9.844   7.449  1.00 73.50           O  
ATOM   1171  OG  SER A 155      19.297   6.738   9.141  1.00 73.50           O  
ATOM   1172  N   GLY A 156      20.688   9.711   8.586  1.00 74.19           N  
ATOM   1173  CA  GLY A 156      21.547  10.156   7.488  1.00 74.19           C  
ATOM   1174  C   GLY A 156      21.234  11.562   7.023  1.00 74.19           C  
ATOM   1175  O   GLY A 156      21.328  11.867   5.832  1.00 74.19           O  
ATOM   1176  N   GLY A 157      20.719  12.398   7.887  1.00 77.69           N  
ATOM   1177  CA  GLY A 157      20.484  13.789   7.566  1.00 77.69           C  
ATOM   1178  C   GLY A 157      19.094  14.039   6.996  1.00 77.69           C  
ATOM   1179  O   GLY A 157      18.750  15.172   6.648  1.00 77.69           O  
ATOM   1180  N   ASN A 158      18.281  12.961   6.777  1.00 73.75           N  
ATOM   1181  CA  ASN A 158      16.922  13.070   6.270  1.00 73.75           C  
ATOM   1182  C   ASN A 158      15.891  12.656   7.324  1.00 73.75           C  
ATOM   1183  CB  ASN A 158      16.750  12.227   5.004  1.00 73.75           C  
ATOM   1184  O   ASN A 158      16.156  11.781   8.148  1.00 73.75           O  
ATOM   1185  CG  ASN A 158      17.609  12.711   3.859  1.00 73.75           C  
ATOM   1186  ND2 ASN A 158      18.203  11.781   3.119  1.00 73.75           N  
ATOM   1187  OD1 ASN A 158      17.766  13.922   3.645  1.00 73.75           O  
ATOM   1188  N   THR A 159      14.719  13.539   7.391  1.00 75.56           N  
ATOM   1189  CA  THR A 159      13.633  13.203   8.297  1.00 75.56           C  
ATOM   1190  C   THR A 159      12.531  12.445   7.566  1.00 75.56           C  
ATOM   1191  CB  THR A 159      13.039  14.469   8.953  1.00 75.56           C  
ATOM   1192  O   THR A 159      12.086  12.859   6.496  1.00 75.56           O  
ATOM   1193  CG2 THR A 159      11.977  14.102   9.992  1.00 75.56           C  
ATOM   1194  OG1 THR A 159      14.086  15.203   9.586  1.00 75.56           O  
ATOM   1195  N   TYR A 160      12.156  11.367   8.227  1.00 77.31           N  
ATOM   1196  CA  TYR A 160      11.141  10.484   7.668  1.00 77.31           C  
ATOM   1197  C   TYR A 160       9.875  10.500   8.516  1.00 77.31           C  
ATOM   1198  CB  TYR A 160      11.672   9.047   7.559  1.00 77.31           C  
ATOM   1199  O   TYR A 160       9.945  10.531   9.750  1.00 77.31           O  
ATOM   1200  CG  TYR A 160      12.984   8.945   6.832  1.00 77.31           C  
ATOM   1201  CD1 TYR A 160      13.031   8.867   5.441  1.00 77.31           C  
ATOM   1202  CD2 TYR A 160      14.188   8.922   7.531  1.00 77.31           C  
ATOM   1203  CE1 TYR A 160      14.250   8.766   4.766  1.00 77.31           C  
ATOM   1204  CE2 TYR A 160      15.406   8.828   6.867  1.00 77.31           C  
ATOM   1205  OH  TYR A 160      16.625   8.648   4.824  1.00 77.31           O  
ATOM   1206  CZ  TYR A 160      15.430   8.750   5.484  1.00 77.31           C  
ATOM   1207  N   TYR A 161       8.734  10.477   7.746  1.00 84.12           N  
ATOM   1208  CA  TYR A 161       7.457  10.438   8.453  1.00 84.12           C  
ATOM   1209  C   TYR A 161       6.703   9.148   8.164  1.00 84.12           C  
ATOM   1210  CB  TYR A 161       6.598  11.648   8.070  1.00 84.12           C  
ATOM   1211  O   TYR A 161       6.637   8.711   7.012  1.00 84.12           O  
ATOM   1212  CG  TYR A 161       7.195  12.977   8.469  1.00 84.12           C  
ATOM   1213  CD1 TYR A 161       7.098  13.438   9.781  1.00 84.12           C  
ATOM   1214  CD2 TYR A 161       7.863  13.766   7.539  1.00 84.12           C  
ATOM   1215  CE1 TYR A 161       7.648  14.664  10.148  1.00 84.12           C  
ATOM   1216  CE2 TYR A 161       8.414  14.984   7.898  1.00 84.12           C  
ATOM   1217  OH  TYR A 161       8.852  16.641   9.562  1.00 84.12           O  
ATOM   1218  CZ  TYR A 161       8.305  15.430   9.203  1.00 84.12           C  
ATOM   1219  N   TYR A 162       6.312   8.508   9.219  1.00 87.88           N  
ATOM   1220  CA  TYR A 162       5.547   7.277   9.039  1.00 87.88           C  
ATOM   1221  C   TYR A 162       4.383   7.215  10.023  1.00 87.88           C  
ATOM   1222  CB  TYR A 162       6.449   6.051   9.227  1.00 87.88           C  
ATOM   1223  O   TYR A 162       4.355   7.953  11.008  1.00 87.88           O  
ATOM   1224  CG  TYR A 162       7.094   5.973  10.586  1.00 87.88           C  
ATOM   1225  CD1 TYR A 162       8.320   6.582  10.836  1.00 87.88           C  
ATOM   1226  CD2 TYR A 162       6.477   5.285  11.633  1.00 87.88           C  
ATOM   1227  CE1 TYR A 162       8.914   6.508  12.094  1.00 87.88           C  
ATOM   1228  CE2 TYR A 162       7.066   5.203  12.891  1.00 87.88           C  
ATOM   1229  OH  TYR A 162       8.867   5.742  14.352  1.00 87.88           O  
ATOM   1230  CZ  TYR A 162       8.281   5.820  13.109  1.00 87.88           C  
ATOM   1231  N   PHE A 163       3.418   6.379   9.633  1.00 90.44           N  
ATOM   1232  CA  PHE A 163       2.221   6.207  10.453  1.00 90.44           C  
ATOM   1233  C   PHE A 163       2.182   4.816  11.070  1.00 90.44           C  
ATOM   1234  CB  PHE A 163       0.959   6.445   9.609  1.00 90.44           C  
ATOM   1235  O   PHE A 163       2.264   3.812  10.359  1.00 90.44           O  
ATOM   1236  CG  PHE A 163       0.881   7.820   9.008  1.00 90.44           C  
ATOM   1237  CD1 PHE A 163       0.250   8.859   9.680  1.00 90.44           C  
ATOM   1238  CD2 PHE A 163       1.438   8.078   7.762  1.00 90.44           C  
ATOM   1239  CE1 PHE A 163       0.176  10.133   9.125  1.00 90.44           C  
ATOM   1240  CE2 PHE A 163       1.368   9.344   7.195  1.00 90.44           C  
ATOM   1241  CZ  PHE A 163       0.735  10.375   7.879  1.00 90.44           C  
ATOM   1242  N   SER A 164       2.096   4.805  12.398  1.00 83.75           N  
ATOM   1243  CA  SER A 164       2.119   3.541  13.125  1.00 83.75           C  
ATOM   1244  C   SER A 164       0.778   2.820  13.023  1.00 83.75           C  
ATOM   1245  CB  SER A 164       2.469   3.779  14.594  1.00 83.75           C  
ATOM   1246  O   SER A 164       0.709   1.601  13.195  1.00 83.75           O  
ATOM   1247  OG  SER A 164       1.634   4.777  15.156  1.00 83.75           O  
ATOM   1248  N   SER A 165      -0.245   3.650  12.758  1.00 88.69           N  
ATOM   1249  CA  SER A 165      -1.595   3.104  12.672  1.00 88.69           C  
ATOM   1250  C   SER A 165      -2.316   3.607  11.430  1.00 88.69           C  
ATOM   1251  CB  SER A 165      -2.402   3.467  13.922  1.00 88.69           C  
ATOM   1252  O   SER A 165      -2.160   4.770  11.039  1.00 88.69           O  
ATOM   1253  OG  SER A 165      -3.773   3.158  13.742  1.00 88.69           O  
ATOM   1254  N   PRO A 166      -3.070   2.637  10.812  1.00 91.44           N  
ATOM   1255  CA  PRO A 166      -3.846   3.062   9.648  1.00 91.44           C  
ATOM   1256  C   PRO A 166      -4.863   4.152   9.984  1.00 91.44           C  
ATOM   1257  CB  PRO A 166      -4.547   1.778   9.203  1.00 91.44           C  
ATOM   1258  O   PRO A 166      -5.195   4.977   9.125  1.00 91.44           O  
ATOM   1259  CG  PRO A 166      -4.512   0.889  10.406  1.00 91.44           C  
ATOM   1260  CD  PRO A 166      -3.297   1.229  11.219  1.00 91.44           C  
ATOM   1261  N   TYR A 167      -5.309   4.180  11.211  1.00 92.50           N  
ATOM   1262  CA  TYR A 167      -6.305   5.168  11.609  1.00 92.50           C  
ATOM   1263  C   TYR A 167      -5.684   6.555  11.727  1.00 92.50           C  
ATOM   1264  CB  TYR A 167      -6.949   4.773  12.945  1.00 92.50           C  
ATOM   1265  O   TYR A 167      -6.324   7.559  11.398  1.00 92.50           O  
ATOM   1266  CG  TYR A 167      -7.773   3.512  12.867  1.00 92.50           C  
ATOM   1267  CD1 TYR A 167      -8.773   3.365  11.906  1.00 92.50           C  
ATOM   1268  CD2 TYR A 167      -7.559   2.463  13.758  1.00 92.50           C  
ATOM   1269  CE1 TYR A 167      -9.539   2.205  11.836  1.00 92.50           C  
ATOM   1270  CE2 TYR A 167      -8.312   1.299  13.695  1.00 92.50           C  
ATOM   1271  OH  TYR A 167     -10.055   0.028  12.664  1.00 92.50           O  
ATOM   1272  CZ  TYR A 167      -9.305   1.179  12.734  1.00 92.50           C  
ATOM   1273  N   LEU A 168      -4.457   6.621  12.219  1.00 92.38           N  
ATOM   1274  CA  LEU A 168      -3.744   7.895  12.219  1.00 92.38           C  
ATOM   1275  C   LEU A 168      -3.553   8.406  10.789  1.00 92.38           C  
ATOM   1276  CB  LEU A 168      -2.385   7.750  12.906  1.00 92.38           C  
ATOM   1277  O   LEU A 168      -3.664   9.609  10.539  1.00 92.38           O  
ATOM   1278  CG  LEU A 168      -2.412   7.492  14.414  1.00 92.38           C  
ATOM   1279  CD1 LEU A 168      -0.996   7.297  14.945  1.00 92.38           C  
ATOM   1280  CD2 LEU A 168      -3.107   8.641  15.141  1.00 92.38           C  
ATOM   1281  N   ALA A 169      -3.285   7.461   9.922  1.00 92.62           N  
ATOM   1282  CA  ALA A 169      -3.145   7.805   8.508  1.00 92.62           C  
ATOM   1283  C   ALA A 169      -4.445   8.367   7.953  1.00 92.62           C  
ATOM   1284  CB  ALA A 169      -2.707   6.586   7.707  1.00 92.62           C  
ATOM   1285  O   ALA A 169      -4.430   9.297   7.141  1.00 92.62           O  
ATOM   1286  N   LEU A 170      -5.535   7.812   8.375  1.00 92.50           N  
ATOM   1287  CA  LEU A 170      -6.848   8.281   7.938  1.00 92.50           C  
ATOM   1288  C   LEU A 170      -7.078   9.727   8.375  1.00 92.50           C  
ATOM   1289  CB  LEU A 170      -7.949   7.383   8.500  1.00 92.50           C  
ATOM   1290  O   LEU A 170      -7.598  10.531   7.598  1.00 92.50           O  
ATOM   1291  CG  LEU A 170      -9.320   7.488   7.832  1.00 92.50           C  
ATOM   1292  CD1 LEU A 170      -9.211   7.152   6.348  1.00 92.50           C  
ATOM   1293  CD2 LEU A 170     -10.328   6.574   8.516  1.00 92.50           C  
ATOM   1294  N   LEU A 171      -6.746  10.008   9.602  1.00 91.69           N  
ATOM   1295  CA  LEU A 171      -6.879  11.375  10.109  1.00 91.69           C  
ATOM   1296  C   LEU A 171      -5.988  12.336   9.328  1.00 91.69           C  
ATOM   1297  CB  LEU A 171      -6.527  11.430  11.594  1.00 91.69           C  
ATOM   1298  O   LEU A 171      -6.391  13.461   9.039  1.00 91.69           O  
ATOM   1299  CG  LEU A 171      -7.484  10.711  12.547  1.00 91.69           C  
ATOM   1300  CD1 LEU A 171      -6.980  10.805  13.984  1.00 91.69           C  
ATOM   1301  CD2 LEU A 171      -8.891  11.289  12.430  1.00 91.69           C  
ATOM   1302  N   ALA A 172      -4.840  11.820   9.016  1.00 91.19           N  
ATOM   1303  CA  ALA A 172      -3.904  12.625   8.234  1.00 91.19           C  
ATOM   1304  C   ALA A 172      -4.457  12.898   6.836  1.00 91.19           C  
ATOM   1305  CB  ALA A 172      -2.551  11.922   8.133  1.00 91.19           C  
ATOM   1306  O   ALA A 172      -4.297  14.000   6.309  1.00 91.19           O  
ATOM   1307  N   LEU A 173      -4.973  11.875   6.277  1.00 91.31           N  
ATOM   1308  CA  LEU A 173      -5.578  12.031   4.957  1.00 91.31           C  
ATOM   1309  C   LEU A 173      -6.684  13.086   4.988  1.00 91.31           C  
ATOM   1310  CB  LEU A 173      -6.145  10.695   4.469  1.00 91.31           C  
ATOM   1311  O   LEU A 173      -6.777  13.914   4.082  1.00 91.31           O  
ATOM   1312  CG  LEU A 173      -6.781  10.703   3.078  1.00 91.31           C  
ATOM   1313  CD1 LEU A 173      -5.730  10.992   2.014  1.00 91.31           C  
ATOM   1314  CD2 LEU A 173      -7.477   9.367   2.805  1.00 91.31           C  
ATOM   1315  N   ASN A 174      -7.535  12.961   5.988  1.00 89.81           N  
ATOM   1316  CA  ASN A 174      -8.617  13.922   6.156  1.00 89.81           C  
ATOM   1317  C   ASN A 174      -8.086  15.352   6.227  1.00 89.81           C  
ATOM   1318  CB  ASN A 174      -9.438  13.602   7.410  1.00 89.81           C  
ATOM   1319  O   ASN A 174      -8.648  16.266   5.609  1.00 89.81           O  
ATOM   1320  CG  ASN A 174     -10.641  14.500   7.570  1.00 89.81           C  
ATOM   1321  ND2 ASN A 174     -10.820  15.047   8.766  1.00 89.81           N  
ATOM   1322  OD1 ASN A 174     -11.406  14.711   6.625  1.00 89.81           O  
ATOM   1323  N   GLN A 175      -7.012  15.570   6.930  1.00 87.00           N  
ATOM   1324  CA  GLN A 175      -6.387  16.875   7.070  1.00 87.00           C  
ATOM   1325  C   GLN A 175      -5.789  17.344   5.746  1.00 87.00           C  
ATOM   1326  CB  GLN A 175      -5.309  16.859   8.156  1.00 87.00           C  
ATOM   1327  O   GLN A 175      -5.863  18.531   5.410  1.00 87.00           O  
ATOM   1328  CG  GLN A 175      -4.660  18.203   8.414  1.00 87.00           C  
ATOM   1329  CD  GLN A 175      -3.588  18.141   9.484  1.00 87.00           C  
ATOM   1330  NE2 GLN A 175      -3.213  19.312  10.016  1.00 87.00           N  
ATOM   1331  OE1 GLN A 175      -3.102  17.062   9.836  1.00 87.00           O  
ATOM   1332  N   SER A 176      -5.148  16.453   5.023  1.00 85.38           N  
ATOM   1333  CA  SER A 176      -4.477  16.797   3.773  1.00 85.38           C  
ATOM   1334  C   SER A 176      -5.480  17.188   2.695  1.00 85.38           C  
ATOM   1335  CB  SER A 176      -3.631  15.609   3.289  1.00 85.38           C  
ATOM   1336  O   SER A 176      -5.180  18.000   1.829  1.00 85.38           O  
ATOM   1337  OG  SER A 176      -4.281  14.930   2.230  1.00 85.38           O  
ATOM   1338  N   LEU A 177      -6.574  16.609   2.670  1.00 85.06           N  
ATOM   1339  CA  LEU A 177      -7.586  16.906   1.662  1.00 85.06           C  
ATOM   1340  C   LEU A 177      -8.438  18.109   2.080  1.00 85.06           C  
ATOM   1341  CB  LEU A 177      -8.477  15.688   1.427  1.00 85.06           C  
ATOM   1342  O   LEU A 177      -9.297  18.547   1.321  1.00 85.06           O  
ATOM   1343  CG  LEU A 177      -7.797  14.453   0.838  1.00 85.06           C  
ATOM   1344  CD1 LEU A 177      -8.805  13.312   0.683  1.00 85.06           C  
ATOM   1345  CD2 LEU A 177      -7.148  14.781  -0.501  1.00 85.06           C  
ATOM   1346  N   SER A 178      -7.914  19.016   2.969  1.00 67.62           N  
ATOM   1347  CA  SER A 178      -8.555  20.250   3.439  1.00 67.62           C  
ATOM   1348  C   SER A 178     -10.062  20.062   3.559  1.00 67.62           C  
ATOM   1349  CB  SER A 178      -8.242  21.406   2.500  1.00 67.62           C  
ATOM   1350  O   SER A 178     -10.695  19.484   2.678  1.00 67.62           O  
ATOM   1351  OG  SER A 178      -6.852  21.672   2.471  1.00 67.62           O  
ATOM   1352  N   LYS A 179     -10.680  19.938   4.816  1.00 57.25           N  
ATOM   1353  CA  LYS A 179     -12.102  19.859   5.168  1.00 57.25           C  
ATOM   1354  C   LYS A 179     -12.953  20.641   4.184  1.00 57.25           C  
ATOM   1355  CB  LYS A 179     -12.328  20.375   6.594  1.00 57.25           C  
ATOM   1356  O   LYS A 179     -12.930  21.875   4.180  1.00 57.25           O  
ATOM   1357  CG  LYS A 179     -11.812  19.438   7.676  1.00 57.25           C  
ATOM   1358  CD  LYS A 179     -12.180  19.938   9.070  1.00 57.25           C  
ATOM   1359  CE  LYS A 179     -11.594  19.047  10.156  1.00 57.25           C  
ATOM   1360  NZ  LYS A 179     -12.008  19.500  11.523  1.00 57.25           N  
ATOM   1361  N   VAL A 180     -12.820  20.547   2.887  1.00 55.69           N  
ATOM   1362  CA  VAL A 180     -13.758  21.359   2.129  1.00 55.69           C  
ATOM   1363  C   VAL A 180     -15.188  20.906   2.406  1.00 55.69           C  
ATOM   1364  CB  VAL A 180     -13.461  21.312   0.612  1.00 55.69           C  
ATOM   1365  O   VAL A 180     -15.492  19.703   2.305  1.00 55.69           O  
ATOM   1366  CG1 VAL A 180     -14.320  22.328  -0.140  1.00 55.69           C  
ATOM   1367  CG2 VAL A 180     -11.984  21.547   0.346  1.00 55.69           C  
ATOM   1368  N   SER A 181     -15.914  21.547   3.377  1.00 56.72           N  
ATOM   1369  CA  SER A 181     -17.344  21.359   3.650  1.00 56.72           C  
ATOM   1370  C   SER A 181     -18.125  21.094   2.365  1.00 56.72           C  
ATOM   1371  CB  SER A 181     -17.906  22.578   4.371  1.00 56.72           C  
ATOM   1372  O   SER A 181     -17.938  21.797   1.369  1.00 56.72           O  
ATOM   1373  OG  SER A 181     -17.250  23.750   3.969  1.00 56.72           O  
ATOM   1374  N   GLY A 182     -18.359  19.703   2.100  1.00 60.50           N  
ATOM   1375  CA  GLY A 182     -19.438  19.312   1.200  1.00 60.50           C  
ATOM   1376  C   GLY A 182     -18.938  18.609  -0.050  1.00 60.50           C  
ATOM   1377  O   GLY A 182     -19.703  17.891  -0.709  1.00 60.50           O  
ATOM   1378  N   HIS A 183     -17.578  18.344  -0.190  1.00 68.50           N  
ATOM   1379  CA  HIS A 183     -17.219  17.641  -1.411  1.00 68.50           C  
ATOM   1380  C   HIS A 183     -15.953  16.812  -1.205  1.00 68.50           C  
ATOM   1381  CB  HIS A 183     -17.016  18.625  -2.561  1.00 68.50           C  
ATOM   1382  O   HIS A 183     -15.297  16.406  -2.174  1.00 68.50           O  
ATOM   1383  CG  HIS A 183     -18.266  19.328  -2.977  1.00 68.50           C  
ATOM   1384  CD2 HIS A 183     -19.234  18.969  -3.840  1.00 68.50           C  
ATOM   1385  ND1 HIS A 183     -18.625  20.562  -2.484  1.00 68.50           N  
ATOM   1386  CE1 HIS A 183     -19.766  20.938  -3.029  1.00 68.50           C  
ATOM   1387  NE2 HIS A 183     -20.156  19.984  -3.855  1.00 68.50           N  
ATOM   1388  N   SER A 184     -15.602  16.594   0.092  1.00 79.62           N  
ATOM   1389  CA  SER A 184     -14.406  15.773   0.209  1.00 79.62           C  
ATOM   1390  C   SER A 184     -14.766  14.289   0.224  1.00 79.62           C  
ATOM   1391  CB  SER A 184     -13.633  16.125   1.474  1.00 79.62           C  
ATOM   1392  O   SER A 184     -15.883  13.914   0.589  1.00 79.62           O  
ATOM   1393  OG  SER A 184     -13.203  17.484   1.437  1.00 79.62           O  
ATOM   1394  N   PRO A 185     -13.969  13.484  -0.431  1.00 89.25           N  
ATOM   1395  CA  PRO A 185     -14.234  12.039  -0.460  1.00 89.25           C  
ATOM   1396  C   PRO A 185     -14.258  11.414   0.933  1.00 89.25           C  
ATOM   1397  CB  PRO A 185     -13.078  11.484  -1.293  1.00 89.25           C  
ATOM   1398  O   PRO A 185     -14.852  10.352   1.129  1.00 89.25           O  
ATOM   1399  CG  PRO A 185     -12.023  12.547  -1.242  1.00 89.25           C  
ATOM   1400  CD  PRO A 185     -12.695  13.875  -1.046  1.00 89.25           C  
ATOM   1401  N   ILE A 186     -13.648  12.188   1.891  1.00 91.00           N  
ATOM   1402  CA  ILE A 186     -13.594  11.695   3.264  1.00 91.00           C  
ATOM   1403  C   ILE A 186     -13.820  12.852   4.234  1.00 91.00           C  
ATOM   1404  CB  ILE A 186     -12.242  11.000   3.561  1.00 91.00           C  
ATOM   1405  O   ILE A 186     -13.344  13.969   4.004  1.00 91.00           O  
ATOM   1406  CG1 ILE A 186     -12.227  10.461   4.996  1.00 91.00           C  
ATOM   1407  CG2 ILE A 186     -11.078  11.961   3.326  1.00 91.00           C  
ATOM   1408  CD1 ILE A 186     -11.000   9.617   5.324  1.00 91.00           C  
ATOM   1409  N   TYR A 187     -14.617  12.555   5.312  1.00 91.12           N  
ATOM   1410  CA  TYR A 187     -14.859  13.477   6.418  1.00 91.12           C  
ATOM   1411  C   TYR A 187     -14.812  12.742   7.758  1.00 91.12           C  
ATOM   1412  CB  TYR A 187     -16.219  14.172   6.250  1.00 91.12           C  
ATOM   1413  O   TYR A 187     -15.492  11.727   7.941  1.00 91.12           O  
ATOM   1414  CG  TYR A 187     -16.531  15.141   7.359  1.00 91.12           C  
ATOM   1415  CD1 TYR A 187     -17.391  14.781   8.398  1.00 91.12           C  
ATOM   1416  CD2 TYR A 187     -15.992  16.422   7.367  1.00 91.12           C  
ATOM   1417  CE1 TYR A 187     -17.703  15.680   9.422  1.00 91.12           C  
ATOM   1418  CE2 TYR A 187     -16.281  17.328   8.383  1.00 91.12           C  
ATOM   1419  OH  TYR A 187     -17.438  17.828  10.414  1.00 91.12           O  
ATOM   1420  CZ  TYR A 187     -17.141  16.938   9.406  1.00 91.12           C  
ATOM   1421  N   ILE A 188     -13.930  13.359   8.633  1.00 90.88           N  
ATOM   1422  CA  ILE A 188     -13.789  12.734   9.945  1.00 90.88           C  
ATOM   1423  C   ILE A 188     -14.016  13.781  11.039  1.00 90.88           C  
ATOM   1424  CB  ILE A 188     -12.398  12.078  10.109  1.00 90.88           C  
ATOM   1425  O   ILE A 188     -13.477  14.883  10.969  1.00 90.88           O  
ATOM   1426  CG1 ILE A 188     -12.148  11.070   8.977  1.00 90.88           C  
ATOM   1427  CG2 ILE A 188     -12.281  11.398  11.477  1.00 90.88           C  
ATOM   1428  CD1 ILE A 188     -10.781  10.414   9.031  1.00 90.88           C  
ATOM   1429  N   ASN A 189     -14.820  13.344  11.992  1.00 88.94           N  
ATOM   1430  CA  ASN A 189     -15.117  14.195  13.148  1.00 88.94           C  
ATOM   1431  C   ASN A 189     -15.164  13.383  14.438  1.00 88.94           C  
ATOM   1432  CB  ASN A 189     -16.438  14.938  12.938  1.00 88.94           C  
ATOM   1433  O   ASN A 189     -15.336  12.164  14.406  1.00 88.94           O  
ATOM   1434  CG  ASN A 189     -16.562  16.156  13.820  1.00 88.94           C  
ATOM   1435  ND2 ASN A 189     -17.703  16.844  13.734  1.00 88.94           N  
ATOM   1436  OD1 ASN A 189     -15.648  16.484  14.578  1.00 88.94           O  
ATOM   1437  N   TYR A 190     -14.844  14.062  15.547  1.00 87.88           N  
ATOM   1438  CA  TYR A 190     -14.852  13.336  16.797  1.00 87.88           C  
ATOM   1439  C   TYR A 190     -16.047  13.742  17.672  1.00 87.88           C  
ATOM   1440  CB  TYR A 190     -13.547  13.562  17.578  1.00 87.88           C  
ATOM   1441  O   TYR A 190     -16.188  13.281  18.797  1.00 87.88           O  
ATOM   1442  CG  TYR A 190     -13.289  15.008  17.922  1.00 87.88           C  
ATOM   1443  CD1 TYR A 190     -12.570  15.828  17.047  1.00 87.88           C  
ATOM   1444  CD2 TYR A 190     -13.766  15.555  19.109  1.00 87.88           C  
ATOM   1445  CE1 TYR A 190     -12.328  17.172  17.359  1.00 87.88           C  
ATOM   1446  CE2 TYR A 190     -13.531  16.891  19.422  1.00 87.88           C  
ATOM   1447  OH  TYR A 190     -12.578  19.000  18.859  1.00 87.88           O  
ATOM   1448  CZ  TYR A 190     -12.812  17.688  18.547  1.00 87.88           C  
ATOM   1449  N   THR A 191     -16.922  14.602  17.188  1.00 84.44           N  
ATOM   1450  CA  THR A 191     -18.141  14.969  17.906  1.00 84.44           C  
ATOM   1451  C   THR A 191     -19.344  14.195  17.359  1.00 84.44           C  
ATOM   1452  CB  THR A 191     -18.422  16.484  17.797  1.00 84.44           C  
ATOM   1453  O   THR A 191     -19.516  14.086  16.141  1.00 84.44           O  
ATOM   1454  CG2 THR A 191     -17.375  17.281  18.578  1.00 84.44           C  
ATOM   1455  OG1 THR A 191     -18.375  16.875  16.422  1.00 84.44           O  
ATOM   1456  N   SER A 192     -20.047  13.594  18.281  1.00 79.06           N  
ATOM   1457  CA  SER A 192     -21.234  12.852  17.859  1.00 79.06           C  
ATOM   1458  C   SER A 192     -22.328  13.797  17.406  1.00 79.06           C  
ATOM   1459  CB  SER A 192     -21.734  11.961  19.000  1.00 79.06           C  
ATOM   1460  O   SER A 192     -22.438  14.922  17.891  1.00 79.06           O  
ATOM   1461  OG  SER A 192     -22.219  12.742  20.062  1.00 79.06           O  
ATOM   1462  N   PHE A 193     -23.031  13.367  16.328  1.00 83.62           N  
ATOM   1463  CA  PHE A 193     -24.188  14.125  15.859  1.00 83.62           C  
ATOM   1464  C   PHE A 193     -25.406  13.820  16.719  1.00 83.62           C  
ATOM   1465  CB  PHE A 193     -24.469  13.820  14.391  1.00 83.62           C  
ATOM   1466  O   PHE A 193     -25.641  12.664  17.094  1.00 83.62           O  
ATOM   1467  CG  PHE A 193     -23.344  14.195  13.461  1.00 83.62           C  
ATOM   1468  CD1 PHE A 193     -22.953  15.516  13.320  1.00 83.62           C  
ATOM   1469  CD2 PHE A 193     -22.688  13.211  12.727  1.00 83.62           C  
ATOM   1470  CE1 PHE A 193     -21.906  15.859  12.461  1.00 83.62           C  
ATOM   1471  CE2 PHE A 193     -21.656  13.547  11.867  1.00 83.62           C  
ATOM   1472  CZ  PHE A 193     -21.266  14.875  11.734  1.00 83.62           C  
ATOM   1473  N   SER A 194     -26.016  14.930  17.172  1.00 83.88           N  
ATOM   1474  CA  SER A 194     -27.203  14.828  18.016  1.00 83.88           C  
ATOM   1475  C   SER A 194     -28.297  15.773  17.547  1.00 83.88           C  
ATOM   1476  CB  SER A 194     -26.844  15.141  19.469  1.00 83.88           C  
ATOM   1477  O   SER A 194     -28.141  16.438  16.516  1.00 83.88           O  
ATOM   1478  OG  SER A 194     -26.484  16.500  19.625  1.00 83.88           O  
ATOM   1479  N   SER A 195     -29.469  15.781  18.297  1.00 84.44           N  
ATOM   1480  CA  SER A 195     -30.562  16.688  17.969  1.00 84.44           C  
ATOM   1481  C   SER A 195     -30.125  18.141  18.062  1.00 84.44           C  
ATOM   1482  CB  SER A 195     -31.750  16.453  18.906  1.00 84.44           C  
ATOM   1483  O   SER A 195     -30.594  18.984  17.297  1.00 84.44           O  
ATOM   1484  OG  SER A 195     -31.406  16.703  20.250  1.00 84.44           O  
ATOM   1485  N   THR A 196     -29.156  18.500  19.031  1.00 86.44           N  
ATOM   1486  CA  THR A 196     -28.641  19.844  19.203  1.00 86.44           C  
ATOM   1487  C   THR A 196     -27.547  20.141  18.188  1.00 86.44           C  
ATOM   1488  CB  THR A 196     -28.094  20.062  20.625  1.00 86.44           C  
ATOM   1489  O   THR A 196     -27.297  21.312  17.859  1.00 86.44           O  
ATOM   1490  CG2 THR A 196     -29.188  19.938  21.672  1.00 86.44           C  
ATOM   1491  OG1 THR A 196     -27.078  19.062  20.891  1.00 86.44           O  
ATOM   1492  N   ASN A 197     -26.906  19.109  17.641  1.00 82.81           N  
ATOM   1493  CA  ASN A 197     -25.875  19.172  16.609  1.00 82.81           C  
ATOM   1494  C   ASN A 197     -26.156  18.172  15.484  1.00 82.81           C  
ATOM   1495  CB  ASN A 197     -24.484  18.938  17.203  1.00 82.81           C  
ATOM   1496  O   ASN A 197     -25.609  17.062  15.484  1.00 82.81           O  
ATOM   1497  CG  ASN A 197     -23.375  19.109  16.188  1.00 82.81           C  
ATOM   1498  ND2 ASN A 197     -22.359  18.266  16.266  1.00 82.81           N  
ATOM   1499  OD1 ASN A 197     -23.438  20.016  15.336  1.00 82.81           O  
ATOM   1500  N   PRO A 198     -27.156  18.562  14.633  1.00 86.06           N  
ATOM   1501  CA  PRO A 198     -27.578  17.578  13.625  1.00 86.06           C  
ATOM   1502  C   PRO A 198     -26.516  17.312  12.570  1.00 86.06           C  
ATOM   1503  CB  PRO A 198     -28.812  18.234  13.000  1.00 86.06           C  
ATOM   1504  O   PRO A 198     -25.672  18.188  12.305  1.00 86.06           O  
ATOM   1505  CG  PRO A 198     -28.625  19.703  13.203  1.00 86.06           C  
ATOM   1506  CD  PRO A 198     -27.812  19.906  14.453  1.00 86.06           C  
ATOM   1507  N   GLU A 199     -26.531  16.000  12.109  1.00 86.00           N  
ATOM   1508  CA  GLU A 199     -25.672  15.602  11.000  1.00 86.00           C  
ATOM   1509  C   GLU A 199     -25.969  16.422   9.742  1.00 86.00           C  
ATOM   1510  CB  GLU A 199     -25.828  14.109  10.703  1.00 86.00           C  
ATOM   1511  O   GLU A 199     -27.125  16.547   9.344  1.00 86.00           O  
ATOM   1512  CG  GLU A 199     -24.906  13.602   9.594  1.00 86.00           C  
ATOM   1513  CD  GLU A 199     -25.047  12.109   9.336  1.00 86.00           C  
ATOM   1514  OE1 GLU A 199     -24.578  11.633   8.281  1.00 86.00           O  
ATOM   1515  OE2 GLU A 199     -25.625  11.414  10.203  1.00 86.00           O  
ATOM   1516  N   PRO A 200     -24.906  17.016   9.164  1.00 86.00           N  
ATOM   1517  CA  PRO A 200     -25.125  17.750   7.918  1.00 86.00           C  
ATOM   1518  C   PRO A 200     -25.719  16.891   6.809  1.00 86.00           C  
ATOM   1519  CB  PRO A 200     -23.719  18.219   7.539  1.00 86.00           C  
ATOM   1520  O   PRO A 200     -25.438  15.688   6.734  1.00 86.00           O  
ATOM   1521  CG  PRO A 200     -22.922  18.141   8.805  1.00 86.00           C  
ATOM   1522  CD  PRO A 200     -23.500  17.031   9.648  1.00 86.00           C  
ATOM   1523  N   SER A 201     -26.594  17.469   5.992  1.00 86.62           N  
ATOM   1524  CA  SER A 201     -27.328  16.750   4.949  1.00 86.62           C  
ATOM   1525  C   SER A 201     -26.375  16.125   3.939  1.00 86.62           C  
ATOM   1526  CB  SER A 201     -28.297  17.688   4.227  1.00 86.62           C  
ATOM   1527  O   SER A 201     -26.672  15.078   3.359  1.00 86.62           O  
ATOM   1528  OG  SER A 201     -27.594  18.781   3.658  1.00 86.62           O  
ATOM   1529  N   TRP A 202     -25.188  16.719   3.727  1.00 86.44           N  
ATOM   1530  CA  TRP A 202     -24.281  16.234   2.701  1.00 86.44           C  
ATOM   1531  C   TRP A 202     -23.562  14.961   3.166  1.00 86.44           C  
ATOM   1532  CB  TRP A 202     -23.250  17.312   2.340  1.00 86.44           C  
ATOM   1533  O   TRP A 202     -22.891  14.297   2.375  1.00 86.44           O  
ATOM   1534  CG  TRP A 202     -22.484  17.844   3.514  1.00 86.44           C  
ATOM   1535  CD1 TRP A 202     -22.844  18.891   4.309  1.00 86.44           C  
ATOM   1536  CD2 TRP A 202     -21.250  17.344   4.023  1.00 86.44           C  
ATOM   1537  CE2 TRP A 202     -20.906  18.156   5.129  1.00 86.44           C  
ATOM   1538  CE3 TRP A 202     -20.391  16.297   3.648  1.00 86.44           C  
ATOM   1539  NE1 TRP A 202     -21.891  19.094   5.285  1.00 86.44           N  
ATOM   1540  CH2 TRP A 202     -18.922  16.906   5.480  1.00 86.44           C  
ATOM   1541  CZ2 TRP A 202     -19.734  17.938   5.867  1.00 86.44           C  
ATOM   1542  CZ3 TRP A 202     -19.234  16.094   4.383  1.00 86.44           C  
ATOM   1543  N   LEU A 203     -23.734  14.562   4.461  1.00 89.00           N  
ATOM   1544  CA  LEU A 203     -23.125  13.352   5.000  1.00 89.00           C  
ATOM   1545  C   LEU A 203     -24.125  12.203   5.039  1.00 89.00           C  
ATOM   1546  CB  LEU A 203     -22.562  13.609   6.406  1.00 89.00           C  
ATOM   1547  O   LEU A 203     -23.750  11.055   5.297  1.00 89.00           O  
ATOM   1548  CG  LEU A 203     -21.391  14.570   6.504  1.00 89.00           C  
ATOM   1549  CD1 LEU A 203     -21.016  14.812   7.961  1.00 89.00           C  
ATOM   1550  CD2 LEU A 203     -20.188  14.039   5.719  1.00 89.00           C  
ATOM   1551  N   LYS A 204     -25.344  12.453   4.832  1.00 86.31           N  
ATOM   1552  CA  LYS A 204     -26.453  11.547   5.074  1.00 86.31           C  
ATOM   1553  C   LYS A 204     -26.312  10.273   4.246  1.00 86.31           C  
ATOM   1554  CB  LYS A 204     -27.781  12.227   4.758  1.00 86.31           C  
ATOM   1555  O   LYS A 204     -26.594   9.172   4.734  1.00 86.31           O  
ATOM   1556  CG  LYS A 204     -29.016  11.414   5.148  1.00 86.31           C  
ATOM   1557  CD  LYS A 204     -30.297  12.195   4.906  1.00 86.31           C  
ATOM   1558  CE  LYS A 204     -31.531  11.375   5.293  1.00 86.31           C  
ATOM   1559  NZ  LYS A 204     -32.781  12.125   5.031  1.00 86.31           N  
ATOM   1560  N   ASN A 205     -25.750  10.391   3.086  1.00 89.38           N  
ATOM   1561  CA  ASN A 205     -25.719   9.234   2.193  1.00 89.38           C  
ATOM   1562  C   ASN A 205     -24.328   8.602   2.174  1.00 89.38           C  
ATOM   1563  CB  ASN A 205     -26.141   9.633   0.778  1.00 89.38           C  
ATOM   1564  O   ASN A 205     -24.078   7.652   1.423  1.00 89.38           O  
ATOM   1565  CG  ASN A 205     -27.562  10.133   0.713  1.00 89.38           C  
ATOM   1566  ND2 ASN A 205     -27.797  11.156  -0.106  1.00 89.38           N  
ATOM   1567  OD1 ASN A 205     -28.453   9.609   1.396  1.00 89.38           O  
ATOM   1568  N   ASP A 206     -23.500   9.086   3.029  1.00 92.00           N  
ATOM   1569  CA  ASP A 206     -22.141   8.562   3.057  1.00 92.00           C  
ATOM   1570  C   ASP A 206     -22.062   7.234   3.805  1.00 92.00           C  
ATOM   1571  CB  ASP A 206     -21.188   9.578   3.701  1.00 92.00           C  
ATOM   1572  O   ASP A 206     -22.891   6.969   4.684  1.00 92.00           O  
ATOM   1573  CG  ASP A 206     -20.938  10.797   2.826  1.00 92.00           C  
ATOM   1574  OD1 ASP A 206     -21.516  10.883   1.721  1.00 92.00           O  
ATOM   1575  OD2 ASP A 206     -20.156  11.680   3.246  1.00 92.00           O  
ATOM   1576  N   ASN A 207     -21.125   6.438   3.309  1.00 94.06           N  
ATOM   1577  CA  ASN A 207     -20.766   5.297   4.145  1.00 94.06           C  
ATOM   1578  C   ASN A 207     -19.984   5.734   5.379  1.00 94.06           C  
ATOM   1579  CB  ASN A 207     -19.969   4.273   3.340  1.00 94.06           C  
ATOM   1580  O   ASN A 207     -19.062   6.559   5.277  1.00 94.06           O  
ATOM   1581  CG  ASN A 207     -19.938   2.908   3.998  1.00 94.06           C  
ATOM   1582  ND2 ASN A 207     -18.984   2.072   3.580  1.00 94.06           N  
ATOM   1583  OD1 ASN A 207     -20.750   2.609   4.875  1.00 94.06           O  
ATOM   1584  N   ASN A 208     -20.375   5.207   6.496  1.00 92.44           N  
ATOM   1585  CA  ASN A 208     -19.750   5.711   7.719  1.00 92.44           C  
ATOM   1586  C   ASN A 208     -19.344   4.574   8.648  1.00 92.44           C  
ATOM   1587  CB  ASN A 208     -20.703   6.668   8.438  1.00 92.44           C  
ATOM   1588  O   ASN A 208     -19.938   3.492   8.617  1.00 92.44           O  
ATOM   1589  CG  ASN A 208     -21.922   5.961   9.023  1.00 92.44           C  
ATOM   1590  ND2 ASN A 208     -23.109   6.363   8.586  1.00 92.44           N  
ATOM   1591  OD1 ASN A 208     -21.781   5.066   9.859  1.00 92.44           O  
ATOM   1592  N   PHE A 209     -18.281   4.762   9.391  1.00 92.69           N  
ATOM   1593  CA  PHE A 209     -17.828   3.861  10.438  1.00 92.69           C  
ATOM   1594  C   PHE A 209     -17.109   4.637  11.539  1.00 92.69           C  
ATOM   1595  CB  PHE A 209     -16.891   2.791   9.867  1.00 92.69           C  
ATOM   1596  O   PHE A 209     -16.828   5.828  11.383  1.00 92.69           O  
ATOM   1597  CG  PHE A 209     -15.586   3.336   9.344  1.00 92.69           C  
ATOM   1598  CD1 PHE A 209     -15.484   3.797   8.031  1.00 92.69           C  
ATOM   1599  CD2 PHE A 209     -14.469   3.387  10.156  1.00 92.69           C  
ATOM   1600  CE1 PHE A 209     -14.281   4.301   7.547  1.00 92.69           C  
ATOM   1601  CE2 PHE A 209     -13.258   3.889   9.680  1.00 92.69           C  
ATOM   1602  CZ  PHE A 209     -13.172   4.344   8.375  1.00 92.69           C  
ATOM   1603  N   THR A 210     -16.875   3.934  12.664  1.00 92.56           N  
ATOM   1604  CA  THR A 210     -16.250   4.590  13.805  1.00 92.56           C  
ATOM   1605  C   THR A 210     -15.000   3.832  14.250  1.00 92.56           C  
ATOM   1606  CB  THR A 210     -17.234   4.707  14.992  1.00 92.56           C  
ATOM   1607  O   THR A 210     -14.867   2.635  13.984  1.00 92.56           O  
ATOM   1608  CG2 THR A 210     -18.469   5.508  14.602  1.00 92.56           C  
ATOM   1609  OG1 THR A 210     -17.625   3.395  15.398  1.00 92.56           O  
ATOM   1610  N   PHE A 211     -14.078   4.570  14.711  1.00 91.69           N  
ATOM   1611  CA  PHE A 211     -12.930   3.965  15.375  1.00 91.69           C  
ATOM   1612  C   PHE A 211     -12.516   4.777  16.594  1.00 91.69           C  
ATOM   1613  CB  PHE A 211     -11.750   3.840  14.406  1.00 91.69           C  
ATOM   1614  O   PHE A 211     -12.898   5.945  16.734  1.00 91.69           O  
ATOM   1615  CG  PHE A 211     -11.164   5.160  13.992  1.00 91.69           C  
ATOM   1616  CD1 PHE A 211     -11.641   5.824  12.859  1.00 91.69           C  
ATOM   1617  CD2 PHE A 211     -10.141   5.742  14.727  1.00 91.69           C  
ATOM   1618  CE1 PHE A 211     -11.094   7.047  12.477  1.00 91.69           C  
ATOM   1619  CE2 PHE A 211      -9.594   6.965  14.344  1.00 91.69           C  
ATOM   1620  CZ  PHE A 211     -10.078   7.617  13.219  1.00 91.69           C  
ATOM   1621  N   THR A 212     -11.812   4.070  17.484  1.00 90.88           N  
ATOM   1622  CA  THR A 212     -11.406   4.719  18.734  1.00 90.88           C  
ATOM   1623  C   THR A 212      -9.883   4.820  18.812  1.00 90.88           C  
ATOM   1624  CB  THR A 212     -11.938   3.957  19.953  1.00 90.88           C  
ATOM   1625  O   THR A 212      -9.172   3.898  18.406  1.00 90.88           O  
ATOM   1626  CG2 THR A 212     -11.609   4.695  21.250  1.00 90.88           C  
ATOM   1627  OG1 THR A 212     -13.367   3.824  19.844  1.00 90.88           O  
ATOM   1628  N   LEU A 213      -9.406   6.051  19.250  1.00 89.94           N  
ATOM   1629  CA  LEU A 213      -7.992   6.273  19.547  1.00 89.94           C  
ATOM   1630  C   LEU A 213      -7.805   6.723  20.984  1.00 89.94           C  
ATOM   1631  CB  LEU A 213      -7.402   7.320  18.594  1.00 89.94           C  
ATOM   1632  O   LEU A 213      -8.664   7.410  21.547  1.00 89.94           O  
ATOM   1633  CG  LEU A 213      -7.312   6.918  17.125  1.00 89.94           C  
ATOM   1634  CD1 LEU A 213      -6.840   8.102  16.281  1.00 89.94           C  
ATOM   1635  CD2 LEU A 213      -6.379   5.723  16.953  1.00 89.94           C  
ATOM   1636  N   THR A 214      -6.773   6.234  21.578  1.00 88.94           N  
ATOM   1637  CA  THR A 214      -6.414   6.727  22.906  1.00 88.94           C  
ATOM   1638  C   THR A 214      -5.477   7.926  22.797  1.00 88.94           C  
ATOM   1639  CB  THR A 214      -5.754   5.625  23.750  1.00 88.94           C  
ATOM   1640  O   THR A 214      -4.383   7.820  22.250  1.00 88.94           O  
ATOM   1641  CG2 THR A 214      -5.453   6.117  25.156  1.00 88.94           C  
ATOM   1642  OG1 THR A 214      -6.629   4.492  23.828  1.00 88.94           O  
ATOM   1643  N   ILE A 215      -5.977   9.086  23.281  1.00 86.56           N  
ATOM   1644  CA  ILE A 215      -5.172  10.305  23.312  1.00 86.56           C  
ATOM   1645  C   ILE A 215      -4.973  10.758  24.750  1.00 86.56           C  
ATOM   1646  CB  ILE A 215      -5.824  11.430  22.469  1.00 86.56           C  
ATOM   1647  O   ILE A 215      -5.941  11.055  25.453  1.00 86.56           O  
ATOM   1648  CG1 ILE A 215      -6.133  10.938  21.062  1.00 86.56           C  
ATOM   1649  CG2 ILE A 215      -4.922  12.672  22.438  1.00 86.56           C  
ATOM   1650  CD1 ILE A 215      -7.020  11.883  20.250  1.00 86.56           C  
ATOM   1651  N   ALA A 216      -3.686  10.805  25.188  1.00 84.56           N  
ATOM   1652  CA  ALA A 216      -3.334  11.211  26.547  1.00 84.56           C  
ATOM   1653  C   ALA A 216      -4.121  10.406  27.578  1.00 84.56           C  
ATOM   1654  CB  ALA A 216      -3.584  12.703  26.734  1.00 84.56           C  
ATOM   1655  O   ALA A 216      -4.625  10.969  28.562  1.00 84.56           O  
ATOM   1656  N   GLY A 217      -4.367   9.141  27.328  1.00 86.00           N  
ATOM   1657  CA  GLY A 217      -4.996   8.219  28.266  1.00 86.00           C  
ATOM   1658  C   GLY A 217      -6.504   8.156  28.109  1.00 86.00           C  
ATOM   1659  O   GLY A 217      -7.164   7.355  28.781  1.00 86.00           O  
ATOM   1660  N   GLN A 218      -7.117   9.000  27.234  1.00 87.19           N  
ATOM   1661  CA  GLN A 218      -8.562   9.016  27.000  1.00 87.19           C  
ATOM   1662  C   GLN A 218      -8.906   8.438  25.641  1.00 87.19           C  
ATOM   1663  CB  GLN A 218      -9.109  10.438  27.125  1.00 87.19           C  
ATOM   1664  O   GLN A 218      -8.250   8.742  24.641  1.00 87.19           O  
ATOM   1665  CG  GLN A 218      -8.953  11.039  28.516  1.00 87.19           C  
ATOM   1666  CD  GLN A 218      -9.844  10.375  29.547  1.00 87.19           C  
ATOM   1667  NE2 GLN A 218      -9.547  10.602  30.828  1.00 87.19           N  
ATOM   1668  OE1 GLN A 218     -10.797   9.664  29.203  1.00 87.19           O  
ATOM   1669  N   LYS A 219     -10.008   7.625  25.656  1.00 89.12           N  
ATOM   1670  CA  LYS A 219     -10.492   7.066  24.406  1.00 89.12           C  
ATOM   1671  C   LYS A 219     -11.391   8.062  23.672  1.00 89.12           C  
ATOM   1672  CB  LYS A 219     -11.250   5.762  24.656  1.00 89.12           C  
ATOM   1673  O   LYS A 219     -12.359   8.570  24.234  1.00 89.12           O  
ATOM   1674  CG  LYS A 219     -10.367   4.605  25.094  1.00 89.12           C  
ATOM   1675  CD  LYS A 219     -11.148   3.305  25.188  1.00 89.12           C  
ATOM   1676  CE  LYS A 219     -10.266   2.143  25.609  1.00 89.12           C  
ATOM   1677  NZ  LYS A 219     -11.023   0.863  25.688  1.00 89.12           N  
ATOM   1678  N   VAL A 220     -10.977   8.367  22.547  1.00 90.19           N  
ATOM   1679  CA  VAL A 220     -11.750   9.297  21.719  1.00 90.19           C  
ATOM   1680  C   VAL A 220     -12.344   8.555  20.516  1.00 90.19           C  
ATOM   1681  CB  VAL A 220     -10.898  10.484  21.250  1.00 90.19           C  
ATOM   1682  O   VAL A 220     -11.617   7.898  19.766  1.00 90.19           O  
ATOM   1683  CG1 VAL A 220     -11.734  11.461  20.422  1.00 90.19           C  
ATOM   1684  CG2 VAL A 220     -10.266  11.203  22.438  1.00 90.19           C  
ATOM   1685  N   LEU A 221     -13.656   8.742  20.344  1.00 91.69           N  
ATOM   1686  CA  LEU A 221     -14.367   8.109  19.250  1.00 91.69           C  
ATOM   1687  C   LEU A 221     -14.438   9.031  18.031  1.00 91.69           C  
ATOM   1688  CB  LEU A 221     -15.781   7.711  19.672  1.00 91.69           C  
ATOM   1689  O   LEU A 221     -14.922  10.164  18.141  1.00 91.69           O  
ATOM   1690  CG  LEU A 221     -16.609   6.945  18.641  1.00 91.69           C  
ATOM   1691  CD1 LEU A 221     -16.031   5.551  18.422  1.00 91.69           C  
ATOM   1692  CD2 LEU A 221     -18.078   6.863  19.094  1.00 91.69           C  
ATOM   1693  N   TYR A 222     -14.039   8.477  16.906  1.00 92.25           N  
ATOM   1694  CA  TYR A 222     -14.062   9.227  15.648  1.00 92.25           C  
ATOM   1695  C   TYR A 222     -15.133   8.688  14.711  1.00 92.25           C  
ATOM   1696  CB  TYR A 222     -12.695   9.164  14.969  1.00 92.25           C  
ATOM   1697  O   TYR A 222     -15.328   7.473  14.609  1.00 92.25           O  
ATOM   1698  CG  TYR A 222     -11.656  10.055  15.609  1.00 92.25           C  
ATOM   1699  CD1 TYR A 222     -11.445  11.352  15.141  1.00 92.25           C  
ATOM   1700  CD2 TYR A 222     -10.891   9.609  16.672  1.00 92.25           C  
ATOM   1701  CE1 TYR A 222     -10.492  12.180  15.719  1.00 92.25           C  
ATOM   1702  CE2 TYR A 222      -9.930  10.430  17.266  1.00 92.25           C  
ATOM   1703  OH  TYR A 222      -8.797  12.523  17.359  1.00 92.25           O  
ATOM   1704  CZ  TYR A 222      -9.742  11.711  16.781  1.00 92.25           C  
ATOM   1705  N   TYR A 223     -15.758   9.586  14.039  1.00 91.69           N  
ATOM   1706  CA  TYR A 223     -16.766   9.266  13.031  1.00 91.69           C  
ATOM   1707  C   TYR A 223     -16.234   9.562  11.633  1.00 91.69           C  
ATOM   1708  CB  TYR A 223     -18.047  10.055  13.281  1.00 91.69           C  
ATOM   1709  O   TYR A 223     -15.859  10.695  11.328  1.00 91.69           O  
ATOM   1710  CG  TYR A 223     -18.641   9.828  14.656  1.00 91.69           C  
ATOM   1711  CD1 TYR A 223     -19.625   8.867  14.859  1.00 91.69           C  
ATOM   1712  CD2 TYR A 223     -18.219  10.578  15.750  1.00 91.69           C  
ATOM   1713  CE1 TYR A 223     -20.172   8.656  16.109  1.00 91.69           C  
ATOM   1714  CE2 TYR A 223     -18.766  10.375  17.016  1.00 91.69           C  
ATOM   1715  OH  TYR A 223     -20.281   9.203  18.438  1.00 91.69           O  
ATOM   1716  CZ  TYR A 223     -19.734   9.406  17.188  1.00 91.69           C  
ATOM   1717  N   VAL A 224     -16.250   8.492  10.867  1.00 93.00           N  
ATOM   1718  CA  VAL A 224     -15.695   8.602   9.523  1.00 93.00           C  
ATOM   1719  C   VAL A 224     -16.812   8.516   8.484  1.00 93.00           C  
ATOM   1720  CB  VAL A 224     -14.625   7.516   9.258  1.00 93.00           C  
ATOM   1721  O   VAL A 224     -17.641   7.609   8.539  1.00 93.00           O  
ATOM   1722  CG1 VAL A 224     -13.977   7.719   7.887  1.00 93.00           C  
ATOM   1723  CG2 VAL A 224     -13.570   7.523  10.359  1.00 93.00           C  
ATOM   1724  N   PHE A 225     -16.750   9.445   7.555  1.00 92.69           N  
ATOM   1725  CA  PHE A 225     -17.703   9.469   6.461  1.00 92.69           C  
ATOM   1726  C   PHE A 225     -17.000   9.422   5.113  1.00 92.69           C  
ATOM   1727  CB  PHE A 225     -18.594  10.711   6.543  1.00 92.69           C  
ATOM   1728  O   PHE A 225     -16.172  10.281   4.812  1.00 92.69           O  
ATOM   1729  CG  PHE A 225     -19.375  10.812   7.820  1.00 92.69           C  
ATOM   1730  CD1 PHE A 225     -20.672  10.297   7.906  1.00 92.69           C  
ATOM   1731  CD2 PHE A 225     -18.844  11.438   8.938  1.00 92.69           C  
ATOM   1732  CE1 PHE A 225     -21.391  10.391   9.086  1.00 92.69           C  
ATOM   1733  CE2 PHE A 225     -19.562  11.531  10.125  1.00 92.69           C  
ATOM   1734  CZ  PHE A 225     -20.844  11.008  10.195  1.00 92.69           C  
ATOM   1735  N   ILE A 226     -17.438   8.383   4.293  1.00 93.88           N  
ATOM   1736  CA  ILE A 226     -16.797   8.188   2.990  1.00 93.88           C  
ATOM   1737  C   ILE A 226     -17.828   8.406   1.882  1.00 93.88           C  
ATOM   1738  CB  ILE A 226     -16.172   6.781   2.875  1.00 93.88           C  
ATOM   1739  O   ILE A 226     -18.844   7.703   1.821  1.00 93.88           O  
ATOM   1740  CG1 ILE A 226     -15.172   6.547   4.012  1.00 93.88           C  
ATOM   1741  CG2 ILE A 226     -15.508   6.598   1.509  1.00 93.88           C  
ATOM   1742  CD1 ILE A 226     -14.000   7.520   4.016  1.00 93.88           C  
ATOM   1743  N   ASN A 227     -17.516   9.289   1.039  1.00 92.00           N  
ATOM   1744  CA  ASN A 227     -18.453   9.656  -0.012  1.00 92.00           C  
ATOM   1745  C   ASN A 227     -18.156   8.930  -1.319  1.00 92.00           C  
ATOM   1746  CB  ASN A 227     -18.453  11.172  -0.232  1.00 92.00           C  
ATOM   1747  O   ASN A 227     -19.047   8.719  -2.143  1.00 92.00           O  
ATOM   1748  CG  ASN A 227     -19.484  11.617  -1.255  1.00 92.00           C  
ATOM   1749  ND2 ASN A 227     -20.719  11.797  -0.812  1.00 92.00           N  
ATOM   1750  OD1 ASN A 227     -19.172  11.789  -2.434  1.00 92.00           O  
ATOM   1751  N   GLN A 228     -16.938   8.500  -1.492  1.00 91.44           N  
ATOM   1752  CA  GLN A 228     -16.500   7.785  -2.689  1.00 91.44           C  
ATOM   1753  C   GLN A 228     -15.547   6.645  -2.340  1.00 91.44           C  
ATOM   1754  CB  GLN A 228     -15.828   8.742  -3.674  1.00 91.44           C  
ATOM   1755  O   GLN A 228     -14.828   6.715  -1.340  1.00 91.44           O  
ATOM   1756  CG  GLN A 228     -15.430  10.078  -3.055  1.00 91.44           C  
ATOM   1757  CD  GLN A 228     -14.812  11.031  -4.062  1.00 91.44           C  
ATOM   1758  NE2 GLN A 228     -13.648  11.586  -3.719  1.00 91.44           N  
ATOM   1759  OE1 GLN A 228     -15.367  11.266  -5.137  1.00 91.44           O  
ATOM   1760  N   THR A 229     -15.641   5.582  -3.217  1.00 94.88           N  
ATOM   1761  CA  THR A 229     -14.703   4.477  -3.062  1.00 94.88           C  
ATOM   1762  C   THR A 229     -13.344   4.836  -3.650  1.00 94.88           C  
ATOM   1763  CB  THR A 229     -15.234   3.197  -3.734  1.00 94.88           C  
ATOM   1764  O   THR A 229     -13.242   5.180  -4.828  1.00 94.88           O  
ATOM   1765  CG2 THR A 229     -14.242   2.047  -3.584  1.00 94.88           C  
ATOM   1766  OG1 THR A 229     -16.484   2.826  -3.127  1.00 94.88           O  
ATOM   1767  N   PHE A 230     -12.297   4.785  -2.859  1.00 95.38           N  
ATOM   1768  CA  PHE A 230     -10.945   5.086  -3.316  1.00 95.38           C  
ATOM   1769  C   PHE A 230      -9.914   4.406  -2.428  1.00 95.38           C  
ATOM   1770  CB  PHE A 230     -10.711   6.598  -3.338  1.00 95.38           C  
ATOM   1771  O   PHE A 230     -10.250   3.893  -1.357  1.00 95.38           O  
ATOM   1772  CG  PHE A 230     -10.695   7.230  -1.972  1.00 95.38           C  
ATOM   1773  CD1 PHE A 230     -11.883   7.656  -1.379  1.00 95.38           C  
ATOM   1774  CD2 PHE A 230      -9.508   7.398  -1.280  1.00 95.38           C  
ATOM   1775  CE1 PHE A 230     -11.875   8.242  -0.115  1.00 95.38           C  
ATOM   1776  CE2 PHE A 230      -9.492   7.984  -0.017  1.00 95.38           C  
ATOM   1777  CZ  PHE A 230     -10.672   8.406   0.563  1.00 95.38           C  
ATOM   1778  N   ALA A 231      -8.734   4.352  -2.914  1.00 96.81           N  
ATOM   1779  CA  ALA A 231      -7.613   3.832  -2.137  1.00 96.81           C  
ATOM   1780  C   ALA A 231      -6.531   4.895  -1.957  1.00 96.81           C  
ATOM   1781  CB  ALA A 231      -7.027   2.592  -2.809  1.00 96.81           C  
ATOM   1782  O   ALA A 231      -6.379   5.785  -2.799  1.00 96.81           O  
ATOM   1783  N   PHE A 232      -5.875   4.848  -0.862  1.00 95.50           N  
ATOM   1784  CA  PHE A 232      -4.742   5.738  -0.654  1.00 95.50           C  
ATOM   1785  C   PHE A 232      -3.578   4.992  -0.009  1.00 95.50           C  
ATOM   1786  CB  PHE A 232      -5.145   6.934   0.216  1.00 95.50           C  
ATOM   1787  O   PHE A 232      -3.766   3.920   0.569  1.00 95.50           O  
ATOM   1788  CG  PHE A 232      -5.266   6.605   1.680  1.00 95.50           C  
ATOM   1789  CD1 PHE A 232      -6.402   5.980   2.178  1.00 95.50           C  
ATOM   1790  CD2 PHE A 232      -4.238   6.922   2.559  1.00 95.50           C  
ATOM   1791  CE1 PHE A 232      -6.512   5.676   3.531  1.00 95.50           C  
ATOM   1792  CE2 PHE A 232      -4.340   6.621   3.914  1.00 95.50           C  
ATOM   1793  CZ  PHE A 232      -5.480   6.000   4.398  1.00 95.50           C  
ATOM   1794  N   SER A 233      -2.432   5.508  -0.127  1.00 93.94           N  
ATOM   1795  CA  SER A 233      -1.234   4.887   0.429  1.00 93.94           C  
ATOM   1796  C   SER A 233      -0.557   5.797   1.445  1.00 93.94           C  
ATOM   1797  CB  SER A 233      -0.249   4.527  -0.685  1.00 93.94           C  
ATOM   1798  O   SER A 233      -0.716   7.020   1.393  1.00 93.94           O  
ATOM   1799  OG  SER A 233       0.193   5.695  -1.357  1.00 93.94           O  
ATOM   1800  N   TYR A 234       0.138   5.199   2.377  1.00 92.38           N  
ATOM   1801  CA  TYR A 234       0.871   5.938   3.400  1.00 92.38           C  
ATOM   1802  C   TYR A 234       2.104   5.164   3.854  1.00 92.38           C  
ATOM   1803  CB  TYR A 234      -0.032   6.230   4.602  1.00 92.38           C  
ATOM   1804  O   TYR A 234       2.143   3.934   3.752  1.00 92.38           O  
ATOM   1805  CG  TYR A 234      -0.579   4.992   5.270  1.00 92.38           C  
ATOM   1806  CD1 TYR A 234      -1.754   4.395   4.816  1.00 92.38           C  
ATOM   1807  CD2 TYR A 234       0.078   4.414   6.348  1.00 92.38           C  
ATOM   1808  CE1 TYR A 234      -2.262   3.254   5.426  1.00 92.38           C  
ATOM   1809  CE2 TYR A 234      -0.421   3.271   6.969  1.00 92.38           C  
ATOM   1810  OH  TYR A 234      -2.090   1.570   7.109  1.00 92.38           O  
ATOM   1811  CZ  TYR A 234      -1.590   2.701   6.500  1.00 92.38           C  
ATOM   1812  N   PRO A 235       3.098   5.906   4.309  1.00 91.06           N  
ATOM   1813  CA  PRO A 235       4.305   5.223   4.773  1.00 91.06           C  
ATOM   1814  C   PRO A 235       4.125   4.570   6.141  1.00 91.06           C  
ATOM   1815  CB  PRO A 235       5.344   6.344   4.836  1.00 91.06           C  
ATOM   1816  O   PRO A 235       3.678   5.223   7.090  1.00 91.06           O  
ATOM   1817  CG  PRO A 235       4.551   7.586   5.094  1.00 91.06           C  
ATOM   1818  CD  PRO A 235       3.203   7.430   4.449  1.00 91.06           C  
ATOM   1819  N   VAL A 236       4.430   3.275   6.238  1.00 90.06           N  
ATOM   1820  CA  VAL A 236       4.340   2.541   7.496  1.00 90.06           C  
ATOM   1821  C   VAL A 236       5.715   2.482   8.156  1.00 90.06           C  
ATOM   1822  CB  VAL A 236       3.791   1.113   7.281  1.00 90.06           C  
ATOM   1823  O   VAL A 236       5.844   2.730   9.359  1.00 90.06           O  
ATOM   1824  CG1 VAL A 236       3.777   0.337   8.602  1.00 90.06           C  
ATOM   1825  CG2 VAL A 236       2.391   1.167   6.676  1.00 90.06           C  
ATOM   1826  N   ALA A 237       6.781   2.066   7.371  1.00 81.62           N  
ATOM   1827  CA  ALA A 237       8.180   1.938   7.770  1.00 81.62           C  
ATOM   1828  C   ALA A 237       9.102   2.000   6.559  1.00 81.62           C  
ATOM   1829  CB  ALA A 237       8.398   0.635   8.539  1.00 81.62           C  
ATOM   1830  O   ALA A 237       8.648   1.885   5.418  1.00 81.62           O  
ATOM   1831  N   GLY A 238      10.461   2.363   6.844  1.00 69.81           N  
ATOM   1832  CA  GLY A 238      11.461   2.105   5.820  1.00 69.81           C  
ATOM   1833  C   GLY A 238      11.789   3.326   4.980  1.00 69.81           C  
ATOM   1834  O   GLY A 238      12.469   3.221   3.957  1.00 69.81           O  
ATOM   1835  N   ASP A 239      11.477   4.469   5.391  1.00 64.31           N  
ATOM   1836  CA  ASP A 239      12.008   5.789   5.074  1.00 64.31           C  
ATOM   1837  C   ASP A 239      11.539   6.258   3.699  1.00 64.31           C  
ATOM   1838  CB  ASP A 239      13.539   5.781   5.133  1.00 64.31           C  
ATOM   1839  O   ASP A 239      12.352   6.402   2.777  1.00 64.31           O  
ATOM   1840  CG  ASP A 239      14.078   5.410   6.504  1.00 64.31           C  
ATOM   1841  OD1 ASP A 239      13.430   5.730   7.520  1.00 64.31           O  
ATOM   1842  OD2 ASP A 239      15.164   4.793   6.566  1.00 64.31           O  
ATOM   1843  N   PRO A 240      10.297   6.344   3.303  1.00 59.41           N  
ATOM   1844  CA  PRO A 240      10.086   6.977   1.998  1.00 59.41           C  
ATOM   1845  C   PRO A 240      10.617   8.406   1.943  1.00 59.41           C  
ATOM   1846  CB  PRO A 240       8.562   6.953   1.836  1.00 59.41           C  
ATOM   1847  O   PRO A 240      10.703   9.078   2.975  1.00 59.41           O  
ATOM   1848  CG  PRO A 240       8.039   6.793   3.225  1.00 59.41           C  
ATOM   1849  CD  PRO A 240       9.109   6.176   4.074  1.00 59.41           C  
ATOM   1850  N   LEU A 241      11.516   8.742   1.027  1.00 59.91           N  
ATOM   1851  CA  LEU A 241      12.023  10.094   0.816  1.00 59.91           C  
ATOM   1852  C   LEU A 241      10.906  11.117   0.954  1.00 59.91           C  
ATOM   1853  CB  LEU A 241      12.680  10.211  -0.564  1.00 59.91           C  
ATOM   1854  O   LEU A 241       9.820  10.938   0.389  1.00 59.91           O  
ATOM   1855  CG  LEU A 241      14.086   9.641  -0.699  1.00 59.91           C  
ATOM   1856  CD1 LEU A 241      14.203   8.805  -1.971  1.00 59.91           C  
ATOM   1857  CD2 LEU A 241      15.125  10.766  -0.693  1.00 59.91           C  
ATOM   1858  N   VAL A 242      11.008  12.070   1.953  1.00 60.94           N  
ATOM   1859  CA  VAL A 242      10.062  13.180   2.088  1.00 60.94           C  
ATOM   1860  C   VAL A 242       9.867  13.859   0.735  1.00 60.94           C  
ATOM   1861  CB  VAL A 242      10.531  14.203   3.139  1.00 60.94           C  
ATOM   1862  O   VAL A 242      10.844  14.180   0.051  1.00 60.94           O  
ATOM   1863  CG1 VAL A 242       9.570  15.391   3.207  1.00 60.94           C  
ATOM   1864  CG2 VAL A 242      10.672  13.539   4.508  1.00 60.94           C  
ATOM   1865  N   GLY A 243       8.516  14.008   0.410  1.00 67.75           N  
ATOM   1866  CA  GLY A 243       8.141  14.750  -0.786  1.00 67.75           C  
ATOM   1867  C   GLY A 243       8.141  13.891  -2.039  1.00 67.75           C  
ATOM   1868  O   GLY A 243       7.957  14.406  -3.145  1.00 67.75           O  
ATOM   1869  N   SER A 244       8.500  12.672  -1.840  1.00 79.44           N  
ATOM   1870  CA  SER A 244       8.516  11.758  -2.977  1.00 79.44           C  
ATOM   1871  C   SER A 244       7.570  10.578  -2.752  1.00 79.44           C  
ATOM   1872  CB  SER A 244       9.930  11.242  -3.230  1.00 79.44           C  
ATOM   1873  O   SER A 244       7.340  10.172  -1.611  1.00 79.44           O  
ATOM   1874  OG  SER A 244       9.922  10.180  -4.168  1.00 79.44           O  
ATOM   1875  N   ALA A 245       6.867  10.156  -3.836  1.00 85.06           N  
ATOM   1876  CA  ALA A 245       6.016   8.969  -3.779  1.00 85.06           C  
ATOM   1877  C   ALA A 245       6.805   7.707  -4.129  1.00 85.06           C  
ATOM   1878  CB  ALA A 245       4.824   9.117  -4.723  1.00 85.06           C  
ATOM   1879  O   ALA A 245       6.246   6.742  -4.648  1.00 85.06           O  
ATOM   1880  N   ILE A 246       8.133   7.820  -3.793  1.00 86.38           N  
ATOM   1881  CA  ILE A 246       9.008   6.695  -4.105  1.00 86.38           C  
ATOM   1882  C   ILE A 246       9.219   5.848  -2.852  1.00 86.38           C  
ATOM   1883  CB  ILE A 246      10.367   7.172  -4.668  1.00 86.38           C  
ATOM   1884  O   ILE A 246       9.578   6.371  -1.793  1.00 86.38           O  
ATOM   1885  CG1 ILE A 246      10.164   7.910  -5.996  1.00 86.38           C  
ATOM   1886  CG2 ILE A 246      11.328   5.988  -4.840  1.00 86.38           C  
ATOM   1887  CD1 ILE A 246      11.414   8.602  -6.516  1.00 86.38           C  
ATOM   1888  N   ALA A 247       8.922   4.594  -3.029  1.00 86.12           N  
ATOM   1889  CA  ALA A 247       9.164   3.648  -1.943  1.00 86.12           C  
ATOM   1890  C   ALA A 247      10.469   2.891  -2.160  1.00 86.12           C  
ATOM   1891  CB  ALA A 247       7.996   2.670  -1.818  1.00 86.12           C  
ATOM   1892  O   ALA A 247      10.578   2.072  -3.076  1.00 86.12           O  
ATOM   1893  N   PRO A 248      11.516   3.158  -1.348  1.00 82.69           N  
ATOM   1894  CA  PRO A 248      12.773   2.428  -1.493  1.00 82.69           C  
ATOM   1895  C   PRO A 248      12.664   0.969  -1.057  1.00 82.69           C  
ATOM   1896  CB  PRO A 248      13.734   3.199  -0.583  1.00 82.69           C  
ATOM   1897  O   PRO A 248      11.727   0.602  -0.346  1.00 82.69           O  
ATOM   1898  CG  PRO A 248      12.852   3.877   0.416  1.00 82.69           C  
ATOM   1899  CD  PRO A 248      11.500   4.070  -0.199  1.00 82.69           C  
ATOM   1900  N   ALA A 249      13.695   0.172  -1.539  1.00 79.88           N  
ATOM   1901  CA  ALA A 249      13.758  -1.219  -1.095  1.00 79.88           C  
ATOM   1902  C   ALA A 249      13.875  -1.305   0.425  1.00 79.88           C  
ATOM   1903  CB  ALA A 249      14.938  -1.934  -1.755  1.00 79.88           C  
ATOM   1904  O   ALA A 249      14.633  -0.551   1.040  1.00 79.88           O  
ATOM   1905  N   GLY A 250      12.984  -2.170   0.971  1.00 79.69           N  
ATOM   1906  CA  GLY A 250      13.008  -2.375   2.410  1.00 79.69           C  
ATOM   1907  C   GLY A 250      11.953  -1.565   3.148  1.00 79.69           C  
ATOM   1908  O   GLY A 250      11.750  -1.757   4.348  1.00 79.69           O  
ATOM   1909  N   SER A 251      11.359  -0.605   2.412  1.00 86.00           N  
ATOM   1910  CA  SER A 251      10.305   0.186   3.043  1.00 86.00           C  
ATOM   1911  C   SER A 251       8.969  -0.543   3.004  1.00 86.00           C  
ATOM   1912  CB  SER A 251      10.172   1.547   2.357  1.00 86.00           C  
ATOM   1913  O   SER A 251       8.805  -1.517   2.264  1.00 86.00           O  
ATOM   1914  OG  SER A 251       9.695   1.397   1.030  1.00 86.00           O  
ATOM   1915  N   THR A 252       8.109  -0.102   3.926  1.00 89.81           N  
ATOM   1916  CA  THR A 252       6.754  -0.653   3.963  1.00 89.81           C  
ATOM   1917  C   THR A 252       5.719   0.441   3.732  1.00 89.81           C  
ATOM   1918  CB  THR A 252       6.477  -1.354   5.305  1.00 89.81           C  
ATOM   1919  O   THR A 252       5.758   1.489   4.379  1.00 89.81           O  
ATOM   1920  CG2 THR A 252       5.098  -2.014   5.305  1.00 89.81           C  
ATOM   1921  OG1 THR A 252       7.473  -2.357   5.531  1.00 89.81           O  
ATOM   1922  N   VAL A 253       4.875   0.108   2.725  1.00 92.50           N  
ATOM   1923  CA  VAL A 253       3.812   1.052   2.396  1.00 92.50           C  
ATOM   1924  C   VAL A 253       2.453   0.413   2.668  1.00 92.50           C  
ATOM   1925  CB  VAL A 253       3.900   1.513   0.923  1.00 92.50           C  
ATOM   1926  O   VAL A 253       2.207  -0.729   2.271  1.00 92.50           O  
ATOM   1927  CG1 VAL A 253       2.766   2.480   0.593  1.00 92.50           C  
ATOM   1928  CG2 VAL A 253       5.258   2.160   0.647  1.00 92.50           C  
ATOM   1929  N   GLY A 254       1.593   1.236   3.355  1.00 93.88           N  
ATOM   1930  CA  GLY A 254       0.242   0.763   3.611  1.00 93.88           C  
ATOM   1931  C   GLY A 254      -0.762   1.234   2.576  1.00 93.88           C  
ATOM   1932  O   GLY A 254      -0.724   2.391   2.148  1.00 93.88           O  
ATOM   1933  N   PHE A 255      -1.548   0.315   2.107  1.00 94.75           N  
ATOM   1934  CA  PHE A 255      -2.680   0.641   1.247  1.00 94.75           C  
ATOM   1935  C   PHE A 255      -3.998   0.412   1.977  1.00 94.75           C  
ATOM   1936  CB  PHE A 255      -2.637  -0.193  -0.037  1.00 94.75           C  
ATOM   1937  O   PHE A 255      -4.180  -0.614   2.637  1.00 94.75           O  
ATOM   1938  CG  PHE A 255      -1.675   0.328  -1.069  1.00 94.75           C  
ATOM   1939  CD1 PHE A 255      -2.094   1.231  -2.037  1.00 94.75           C  
ATOM   1940  CD2 PHE A 255      -0.349  -0.085  -1.070  1.00 94.75           C  
ATOM   1941  CE1 PHE A 255      -1.205   1.716  -2.994  1.00 94.75           C  
ATOM   1942  CE2 PHE A 255       0.546   0.395  -2.023  1.00 94.75           C  
ATOM   1943  CZ  PHE A 255       0.115   1.294  -2.984  1.00 94.75           C  
ATOM   1944  N   MET A 256      -4.785   1.414   1.869  1.00 95.94           N  
ATOM   1945  CA  MET A 256      -6.133   1.270   2.418  1.00 95.94           C  
ATOM   1946  C   MET A 256      -7.188   1.572   1.359  1.00 95.94           C  
ATOM   1947  CB  MET A 256      -6.320   2.189   3.625  1.00 95.94           C  
ATOM   1948  O   MET A 256      -7.129   2.609   0.698  1.00 95.94           O  
ATOM   1949  CG  MET A 256      -7.613   1.940   4.391  1.00 95.94           C  
ATOM   1950  SD  MET A 256      -7.715   2.922   5.938  1.00 95.94           S  
ATOM   1951  CE  MET A 256      -9.266   2.277   6.621  1.00 95.94           C  
ATOM   1952  N   ILE A 257      -8.109   0.639   1.211  1.00 96.56           N  
ATOM   1953  CA  ILE A 257      -9.266   0.827   0.341  1.00 96.56           C  
ATOM   1954  C   ILE A 257     -10.484   1.221   1.176  1.00 96.56           C  
ATOM   1955  CB  ILE A 257      -9.570  -0.447  -0.480  1.00 96.56           C  
ATOM   1956  O   ILE A 257     -10.883   0.488   2.084  1.00 96.56           O  
ATOM   1957  CG1 ILE A 257      -8.328  -0.882  -1.268  1.00 96.56           C  
ATOM   1958  CG2 ILE A 257     -10.758  -0.216  -1.416  1.00 96.56           C  
ATOM   1959  CD1 ILE A 257      -8.477  -2.229  -1.962  1.00 96.56           C  
ATOM   1960  N   LEU A 258     -11.023   2.379   0.805  1.00 96.31           N  
ATOM   1961  CA  LEU A 258     -12.219   2.854   1.487  1.00 96.31           C  
ATOM   1962  C   LEU A 258     -13.438   2.756   0.576  1.00 96.31           C  
ATOM   1963  CB  LEU A 258     -12.031   4.301   1.955  1.00 96.31           C  
ATOM   1964  O   LEU A 258     -13.406   3.213  -0.569  1.00 96.31           O  
ATOM   1965  CG  LEU A 258     -10.930   4.543   2.980  1.00 96.31           C  
ATOM   1966  CD1 LEU A 258     -10.516   6.012   2.984  1.00 96.31           C  
ATOM   1967  CD2 LEU A 258     -11.383   4.105   4.371  1.00 96.31           C  
ATOM   1968  N   PHE A 259     -14.500   2.160   1.177  1.00 95.81           N  
ATOM   1969  CA  PHE A 259     -15.680   1.918   0.350  1.00 95.81           C  
ATOM   1970  C   PHE A 259     -16.703   3.025   0.539  1.00 95.81           C  
ATOM   1971  CB  PHE A 259     -16.297   0.559   0.684  1.00 95.81           C  
ATOM   1972  O   PHE A 259     -17.078   3.352   1.669  1.00 95.81           O  
ATOM   1973  CG  PHE A 259     -15.414  -0.612   0.358  1.00 95.81           C  
ATOM   1974  CD1 PHE A 259     -15.070  -0.896  -0.958  1.00 95.81           C  
ATOM   1975  CD2 PHE A 259     -14.922  -1.428   1.368  1.00 95.81           C  
ATOM   1976  CE1 PHE A 259     -14.250  -1.979  -1.263  1.00 95.81           C  
ATOM   1977  CE2 PHE A 259     -14.102  -2.512   1.072  1.00 95.81           C  
ATOM   1978  CZ  PHE A 259     -13.766  -2.785  -0.244  1.00 95.81           C  
ATOM   1979  N   GLY A 260     -17.062   3.605  -0.572  1.00 94.12           N  
ATOM   1980  CA  GLY A 260     -18.125   4.602  -0.571  1.00 94.12           C  
ATOM   1981  C   GLY A 260     -19.516   3.996  -0.527  1.00 94.12           C  
ATOM   1982  O   GLY A 260     -19.672   2.777  -0.412  1.00 94.12           O  
ATOM   1983  N   PRO A 261     -20.562   4.820  -0.575  1.00 91.56           N  
ATOM   1984  CA  PRO A 261     -21.938   4.359  -0.401  1.00 91.56           C  
ATOM   1985  C   PRO A 261     -22.375   3.387  -1.494  1.00 91.56           C  
ATOM   1986  CB  PRO A 261     -22.750   5.652  -0.460  1.00 91.56           C  
ATOM   1987  O   PRO A 261     -23.219   2.512  -1.250  1.00 91.56           O  
ATOM   1988  CG  PRO A 261     -21.859   6.637  -1.146  1.00 91.56           C  
ATOM   1989  CD  PRO A 261     -20.438   6.266  -0.861  1.00 91.56           C  
ATOM   1990  N   ASN A 262     -21.812   3.502  -2.697  1.00 88.50           N  
ATOM   1991  CA  ASN A 262     -22.219   2.625  -3.787  1.00 88.50           C  
ATOM   1992  C   ASN A 262     -21.766   1.189  -3.559  1.00 88.50           C  
ATOM   1993  CB  ASN A 262     -21.703   3.146  -5.125  1.00 88.50           C  
ATOM   1994  O   ASN A 262     -22.531   0.246  -3.756  1.00 88.50           O  
ATOM   1995  CG  ASN A 262     -22.359   4.441  -5.551  1.00 88.50           C  
ATOM   1996  ND2 ASN A 262     -21.688   5.199  -6.406  1.00 88.50           N  
ATOM   1997  OD1 ASN A 262     -23.469   4.754  -5.117  1.00 88.50           O  
ATOM   1998  N   LEU A 263     -20.531   1.080  -3.061  1.00 88.44           N  
ATOM   1999  CA  LEU A 263     -19.953  -0.246  -2.879  1.00 88.44           C  
ATOM   2000  C   LEU A 263     -20.062  -0.690  -1.425  1.00 88.44           C  
ATOM   2001  CB  LEU A 263     -18.500  -0.255  -3.324  1.00 88.44           C  
ATOM   2002  O   LEU A 263     -19.984  -1.885  -1.128  1.00 88.44           O  
ATOM   2003  CG  LEU A 263     -18.234  -0.332  -4.828  1.00 88.44           C  
ATOM   2004  CD1 LEU A 263     -16.750  -0.186  -5.125  1.00 88.44           C  
ATOM   2005  CD2 LEU A 263     -18.781  -1.643  -5.395  1.00 88.44           C  
ATOM   2006  N   GLY A 264     -20.172   0.252  -0.541  1.00 85.25           N  
ATOM   2007  CA  GLY A 264     -20.188  -0.006   0.890  1.00 85.25           C  
ATOM   2008  C   GLY A 264     -21.375  -0.848   1.330  1.00 85.25           C  
ATOM   2009  O   GLY A 264     -21.359  -1.447   2.406  1.00 85.25           O  
ATOM   2010  N   GLN A 265     -22.391  -1.054   0.418  1.00 86.50           N  
ATOM   2011  CA  GLN A 265     -23.562  -1.853   0.756  1.00 86.50           C  
ATOM   2012  C   GLN A 265     -23.344  -3.328   0.446  1.00 86.50           C  
ATOM   2013  CB  GLN A 265     -24.797  -1.345   0.005  1.00 86.50           C  
ATOM   2014  O   GLN A 265     -24.172  -4.176   0.765  1.00 86.50           O  
ATOM   2015  CG  GLN A 265     -25.203   0.080   0.367  1.00 86.50           C  
ATOM   2016  CD  GLN A 265     -26.438   0.550  -0.374  1.00 86.50           C  
ATOM   2017  NE2 GLN A 265     -26.906   1.748  -0.041  1.00 86.50           N  
ATOM   2018  OE1 GLN A 265     -26.969  -0.156  -1.238  1.00 86.50           O  
ATOM   2019  N   HIS A 266     -22.156  -3.547  -0.138  1.00 89.94           N  
ATOM   2020  CA  HIS A 266     -21.812  -4.926  -0.459  1.00 89.94           C  
ATOM   2021  C   HIS A 266     -20.906  -5.527   0.601  1.00 89.94           C  
ATOM   2022  CB  HIS A 266     -21.156  -5.008  -1.835  1.00 89.94           C  
ATOM   2023  O   HIS A 266     -20.047  -4.836   1.150  1.00 89.94           O  
ATOM   2024  CG  HIS A 266     -22.016  -4.512  -2.949  1.00 89.94           C  
ATOM   2025  CD2 HIS A 266     -22.141  -3.281  -3.502  1.00 89.94           C  
ATOM   2026  ND1 HIS A 266     -22.891  -5.328  -3.627  1.00 89.94           N  
ATOM   2027  CE1 HIS A 266     -23.516  -4.617  -4.551  1.00 89.94           C  
ATOM   2028  NE2 HIS A 266     -23.078  -3.373  -4.496  1.00 89.94           N  
ATOM   2029  N   VAL A 267     -21.125  -6.793   0.846  1.00 89.44           N  
ATOM   2030  CA  VAL A 267     -20.281  -7.535   1.774  1.00 89.44           C  
ATOM   2031  C   VAL A 267     -19.547  -8.648   1.029  1.00 89.44           C  
ATOM   2032  CB  VAL A 267     -21.094  -8.125   2.943  1.00 89.44           C  
ATOM   2033  O   VAL A 267     -20.156  -9.414   0.276  1.00 89.44           O  
ATOM   2034  CG1 VAL A 267     -20.203  -8.930   3.881  1.00 89.44           C  
ATOM   2035  CG2 VAL A 267     -21.812  -7.012   3.707  1.00 89.44           C  
ATOM   2036  N   PHE A 268     -18.266  -8.664   1.224  1.00 89.50           N  
ATOM   2037  CA  PHE A 268     -17.438  -9.555   0.429  1.00 89.50           C  
ATOM   2038  C   PHE A 268     -17.016 -10.773   1.246  1.00 89.50           C  
ATOM   2039  CB  PHE A 268     -16.203  -8.828  -0.092  1.00 89.50           C  
ATOM   2040  O   PHE A 268     -15.938 -11.320   1.043  1.00 89.50           O  
ATOM   2041  CG  PHE A 268     -16.516  -7.547  -0.826  1.00 89.50           C  
ATOM   2042  CD1 PHE A 268     -17.188  -7.574  -2.035  1.00 89.50           C  
ATOM   2043  CD2 PHE A 268     -16.125  -6.320  -0.307  1.00 89.50           C  
ATOM   2044  CE1 PHE A 268     -17.484  -6.398  -2.717  1.00 89.50           C  
ATOM   2045  CE2 PHE A 268     -16.406  -5.137  -0.983  1.00 89.50           C  
ATOM   2046  CZ  PHE A 268     -17.094  -5.180  -2.188  1.00 89.50           C  
ATOM   2047  N   GLU A 269     -17.891 -11.297   2.127  1.00 86.12           N  
ATOM   2048  CA  GLU A 269     -17.609 -12.477   2.941  1.00 86.12           C  
ATOM   2049  C   GLU A 269     -17.906 -13.766   2.172  1.00 86.12           C  
ATOM   2050  CB  GLU A 269     -18.422 -12.445   4.238  1.00 86.12           C  
ATOM   2051  O   GLU A 269     -18.766 -13.773   1.288  1.00 86.12           O  
ATOM   2052  CG  GLU A 269     -18.031 -11.312   5.180  1.00 86.12           C  
ATOM   2053  CD  GLU A 269     -18.844 -11.289   6.461  1.00 86.12           C  
ATOM   2054  OE1 GLU A 269     -18.547 -10.461   7.355  1.00 86.12           O  
ATOM   2055  OE2 GLU A 269     -19.797 -12.102   6.574  1.00 86.12           O  
ATOM   2056  N   TYR A 270     -17.062 -14.805   2.492  1.00 86.69           N  
ATOM   2057  CA  TYR A 270     -17.172 -16.141   1.909  1.00 86.69           C  
ATOM   2058  C   TYR A 270     -17.000 -16.094   0.396  1.00 86.69           C  
ATOM   2059  CB  TYR A 270     -18.531 -16.766   2.262  1.00 86.69           C  
ATOM   2060  O   TYR A 270     -17.750 -16.750  -0.340  1.00 86.69           O  
ATOM   2061  CG  TYR A 270     -18.781 -16.859   3.746  1.00 86.69           C  
ATOM   2062  CD1 TYR A 270     -18.078 -17.750   4.535  1.00 86.69           C  
ATOM   2063  CD2 TYR A 270     -19.750 -16.062   4.359  1.00 86.69           C  
ATOM   2064  CE1 TYR A 270     -18.297 -17.859   5.906  1.00 86.69           C  
ATOM   2065  CE2 TYR A 270     -19.984 -16.141   5.727  1.00 86.69           C  
ATOM   2066  OH  TYR A 270     -19.500 -17.141   7.844  1.00 86.69           O  
ATOM   2067  CZ  TYR A 270     -19.266 -17.047   6.492  1.00 86.69           C  
ATOM   2068  N   GLN A 271     -16.172 -15.188  -0.050  1.00 87.94           N  
ATOM   2069  CA  GLN A 271     -15.789 -15.062  -1.455  1.00 87.94           C  
ATOM   2070  C   GLN A 271     -14.336 -14.641  -1.601  1.00 87.94           C  
ATOM   2071  CB  GLN A 271     -16.703 -14.070  -2.174  1.00 87.94           C  
ATOM   2072  O   GLN A 271     -13.719 -14.172  -0.640  1.00 87.94           O  
ATOM   2073  CG  GLN A 271     -16.578 -12.641  -1.668  1.00 87.94           C  
ATOM   2074  CD  GLN A 271     -17.469 -11.664  -2.418  1.00 87.94           C  
ATOM   2075  NE2 GLN A 271     -17.109 -10.383  -2.369  1.00 87.94           N  
ATOM   2076  OE1 GLN A 271     -18.453 -12.062  -3.037  1.00 87.94           O  
ATOM   2077  N   THR A 272     -13.867 -14.875  -2.801  1.00 91.31           N  
ATOM   2078  CA  THR A 272     -12.516 -14.453  -3.119  1.00 91.31           C  
ATOM   2079  C   THR A 272     -12.516 -13.070  -3.771  1.00 91.31           C  
ATOM   2080  CB  THR A 272     -11.812 -15.461  -4.051  1.00 91.31           C  
ATOM   2081  O   THR A 272     -13.320 -12.805  -4.672  1.00 91.31           O  
ATOM   2082  CG2 THR A 272     -10.391 -15.016  -4.375  1.00 91.31           C  
ATOM   2083  OG1 THR A 272     -11.766 -16.734  -3.410  1.00 91.31           O  
ATOM   2084  N   ILE A 273     -11.680 -12.164  -3.184  1.00 92.88           N  
ATOM   2085  CA  ILE A 273     -11.508 -10.852  -3.799  1.00 92.88           C  
ATOM   2086  C   ILE A 273     -10.102 -10.742  -4.398  1.00 92.88           C  
ATOM   2087  CB  ILE A 273     -11.742  -9.719  -2.781  1.00 92.88           C  
ATOM   2088  O   ILE A 273      -9.164 -11.391  -3.924  1.00 92.88           O  
ATOM   2089  CG1 ILE A 273     -10.719  -9.789  -1.646  1.00 92.88           C  
ATOM   2090  CG2 ILE A 273     -13.172  -9.773  -2.232  1.00 92.88           C  
ATOM   2091  CD1 ILE A 273     -10.641  -8.531  -0.797  1.00 92.88           C  
ATOM   2092  N   ASN A 274     -10.062 -10.008  -5.457  1.00 95.31           N  
ATOM   2093  CA  ASN A 274      -8.781  -9.781  -6.109  1.00 95.31           C  
ATOM   2094  C   ASN A 274      -8.391  -8.305  -6.078  1.00 95.31           C  
ATOM   2095  CB  ASN A 274      -8.812 -10.289  -7.551  1.00 95.31           C  
ATOM   2096  O   ASN A 274      -9.195  -7.441  -6.430  1.00 95.31           O  
ATOM   2097  CG  ASN A 274      -9.008 -11.789  -7.637  1.00 95.31           C  
ATOM   2098  ND2 ASN A 274      -9.594 -12.250  -8.734  1.00 95.31           N  
ATOM   2099  OD1 ASN A 274      -8.648 -12.531  -6.719  1.00 95.31           O  
ATOM   2100  N   ILE A 275      -7.234  -8.047  -5.551  1.00 95.69           N  
ATOM   2101  CA  ILE A 275      -6.641  -6.715  -5.559  1.00 95.69           C  
ATOM   2102  C   ILE A 275      -5.355  -6.727  -6.383  1.00 95.69           C  
ATOM   2103  CB  ILE A 275      -6.355  -6.215  -4.125  1.00 95.69           C  
ATOM   2104  O   ILE A 275      -4.488  -7.574  -6.176  1.00 95.69           O  
ATOM   2105  CG1 ILE A 275      -7.648  -6.191  -3.301  1.00 95.69           C  
ATOM   2106  CG2 ILE A 275      -5.695  -4.836  -4.152  1.00 95.69           C  
ATOM   2107  CD1 ILE A 275      -7.422  -6.098  -1.797  1.00 95.69           C  
ATOM   2108  N   GLN A 276      -5.324  -5.801  -7.305  1.00 95.12           N  
ATOM   2109  CA  GLN A 276      -4.133  -5.730  -8.148  1.00 95.12           C  
ATOM   2110  C   GLN A 276      -3.516  -4.336  -8.109  1.00 95.12           C  
ATOM   2111  CB  GLN A 276      -4.469  -6.113  -9.586  1.00 95.12           C  
ATOM   2112  O   GLN A 276      -4.203  -3.338  -8.336  1.00 95.12           O  
ATOM   2113  CG  GLN A 276      -3.258  -6.172 -10.508  1.00 95.12           C  
ATOM   2114  CD  GLN A 276      -3.613  -6.605 -11.922  1.00 95.12           C  
ATOM   2115  NE2 GLN A 276      -2.604  -6.727 -12.773  1.00 95.12           N  
ATOM   2116  OE1 GLN A 276      -4.785  -6.828 -12.234  1.00 95.12           O  
ATOM   2117  N   ILE A 277      -2.201  -4.305  -7.789  1.00 94.69           N  
ATOM   2118  CA  ILE A 277      -1.438  -3.064  -7.836  1.00 94.69           C  
ATOM   2119  C   ILE A 277      -0.492  -3.086  -9.031  1.00 94.69           C  
ATOM   2120  CB  ILE A 277      -0.644  -2.838  -6.531  1.00 94.69           C  
ATOM   2121  O   ILE A 277       0.321  -4.000  -9.172  1.00 94.69           O  
ATOM   2122  CG1 ILE A 277      -1.590  -2.836  -5.324  1.00 94.69           C  
ATOM   2123  CG2 ILE A 277       0.154  -1.532  -6.602  1.00 94.69           C  
ATOM   2124  CD1 ILE A 277      -0.877  -2.812  -3.979  1.00 94.69           C  
ATOM   2125  N   THR A 278      -0.680  -2.080  -9.828  1.00 93.12           N  
ATOM   2126  CA  THR A 278       0.169  -1.978 -11.008  1.00 93.12           C  
ATOM   2127  C   THR A 278       1.070  -0.749 -10.922  1.00 93.12           C  
ATOM   2128  CB  THR A 278      -0.672  -1.911 -12.297  1.00 93.12           C  
ATOM   2129  O   THR A 278       0.656   0.357 -11.273  1.00 93.12           O  
ATOM   2130  CG2 THR A 278       0.200  -2.096 -13.531  1.00 93.12           C  
ATOM   2131  OG1 THR A 278      -1.665  -2.943 -12.266  1.00 93.12           O  
ATOM   2132  N   PRO A 279       2.305  -1.003 -10.484  1.00 88.69           N  
ATOM   2133  CA  PRO A 279       3.230   0.128 -10.398  1.00 88.69           C  
ATOM   2134  C   PRO A 279       3.805   0.525 -11.758  1.00 88.69           C  
ATOM   2135  CB  PRO A 279       4.332  -0.390  -9.469  1.00 88.69           C  
ATOM   2136  O   PRO A 279       3.520  -0.125 -12.766  1.00 88.69           O  
ATOM   2137  CG  PRO A 279       4.355  -1.867  -9.688  1.00 88.69           C  
ATOM   2138  CD  PRO A 279       2.973  -2.316 -10.062  1.00 88.69           C  
ATOM   2139  N   ASN A 280       4.590   1.639 -11.836  1.00 85.06           N  
ATOM   2140  CA  ASN A 280       5.184   2.129 -13.070  1.00 85.06           C  
ATOM   2141  C   ASN A 280       6.309   1.218 -13.555  1.00 85.06           C  
ATOM   2142  CB  ASN A 280       5.699   3.559 -12.891  1.00 85.06           C  
ATOM   2143  O   ASN A 280       6.605   1.168 -14.750  1.00 85.06           O  
ATOM   2144  CG  ASN A 280       6.848   3.645 -11.906  1.00 85.06           C  
ATOM   2145  ND2 ASN A 280       7.570   4.758 -11.938  1.00 85.06           N  
ATOM   2146  OD1 ASN A 280       7.086   2.717 -11.133  1.00 85.06           O  
ATOM   2147  N   ILE A 281       7.027   0.608 -12.656  1.00 81.25           N  
ATOM   2148  CA  ILE A 281       8.086  -0.345 -12.977  1.00 81.25           C  
ATOM   2149  C   ILE A 281       7.789  -1.686 -12.312  1.00 81.25           C  
ATOM   2150  CB  ILE A 281       9.469   0.181 -12.547  1.00 81.25           C  
ATOM   2151  O   ILE A 281       7.152  -1.733 -11.258  1.00 81.25           O  
ATOM   2152  CG1 ILE A 281       9.500   0.411 -11.031  1.00 81.25           C  
ATOM   2153  CG2 ILE A 281       9.820   1.464 -13.305  1.00 81.25           C  
ATOM   2154  CD1 ILE A 281      10.898   0.644 -10.469  1.00 81.25           C  
ATOM   2155  N   GLY A 282       8.227  -2.768 -13.070  1.00 81.50           N  
ATOM   2156  CA  GLY A 282       8.047  -4.117 -12.555  1.00 81.50           C  
ATOM   2157  C   GLY A 282       6.711  -4.730 -12.922  1.00 81.50           C  
ATOM   2158  O   GLY A 282       5.891  -4.086 -13.578  1.00 81.50           O  
ATOM   2159  N   SER A 283       6.504  -5.988 -12.523  1.00 85.25           N  
ATOM   2160  CA  SER A 283       5.254  -6.699 -12.773  1.00 85.25           C  
ATOM   2161  C   SER A 283       4.203  -6.340 -11.727  1.00 85.25           C  
ATOM   2162  CB  SER A 283       5.488  -8.211 -12.773  1.00 85.25           C  
ATOM   2163  O   SER A 283       4.535  -5.965 -10.602  1.00 85.25           O  
ATOM   2164  OG  SER A 283       5.836  -8.664 -11.477  1.00 85.25           O  
ATOM   2165  N   PRO A 284       2.918  -6.375 -12.094  1.00 90.06           N  
ATOM   2166  CA  PRO A 284       1.835  -6.074 -11.156  1.00 90.06           C  
ATOM   2167  C   PRO A 284       1.781  -7.055  -9.984  1.00 90.06           C  
ATOM   2168  CB  PRO A 284       0.577  -6.188 -12.023  1.00 90.06           C  
ATOM   2169  O   PRO A 284       2.174  -8.219 -10.125  1.00 90.06           O  
ATOM   2170  CG  PRO A 284       1.065  -6.051 -13.430  1.00 90.06           C  
ATOM   2171  CD  PRO A 284       2.488  -6.527 -13.484  1.00 90.06           C  
ATOM   2172  N   LEU A 285       1.466  -6.500  -8.875  1.00 91.50           N  
ATOM   2173  CA  LEU A 285       1.156  -7.336  -7.723  1.00 91.50           C  
ATOM   2174  C   LEU A 285      -0.333  -7.664  -7.672  1.00 91.50           C  
ATOM   2175  CB  LEU A 285       1.583  -6.641  -6.426  1.00 91.50           C  
ATOM   2176  O   LEU A 285      -1.171  -6.758  -7.668  1.00 91.50           O  
ATOM   2177  CG  LEU A 285       1.136  -7.305  -5.121  1.00 91.50           C  
ATOM   2178  CD1 LEU A 285       1.836  -8.648  -4.945  1.00 91.50           C  
ATOM   2179  CD2 LEU A 285       1.412  -6.391  -3.934  1.00 91.50           C  
ATOM   2180  N   THR A 286      -0.622  -9.008  -7.676  1.00 92.56           N  
ATOM   2181  CA  THR A 286      -2.012  -9.438  -7.574  1.00 92.56           C  
ATOM   2182  C   THR A 286      -2.244 -10.211  -6.277  1.00 92.56           C  
ATOM   2183  CB  THR A 286      -2.414 -10.312  -8.773  1.00 92.56           C  
ATOM   2184  O   THR A 286      -1.530 -11.172  -5.984  1.00 92.56           O  
ATOM   2185  CG2 THR A 286      -3.879 -10.734  -8.688  1.00 92.56           C  
ATOM   2186  OG1 THR A 286      -2.215  -9.570  -9.984  1.00 92.56           O  
ATOM   2187  N   LEU A 287      -3.184  -9.680  -5.512  1.00 92.06           N  
ATOM   2188  CA  LEU A 287      -3.592 -10.352  -4.281  1.00 92.06           C  
ATOM   2189  C   LEU A 287      -4.961 -11.000  -4.445  1.00 92.06           C  
ATOM   2190  CB  LEU A 287      -3.621  -9.359  -3.115  1.00 92.06           C  
ATOM   2191  O   LEU A 287      -5.934 -10.336  -4.805  1.00 92.06           O  
ATOM   2192  CG  LEU A 287      -2.312  -8.633  -2.811  1.00 92.06           C  
ATOM   2193  CD1 LEU A 287      -2.553  -7.504  -1.810  1.00 92.06           C  
ATOM   2194  CD2 LEU A 287      -1.266  -9.609  -2.285  1.00 92.06           C  
ATOM   2195  N   SER A 288      -4.980 -12.328  -4.246  1.00 93.00           N  
ATOM   2196  CA  SER A 288      -6.234 -13.070  -4.219  1.00 93.00           C  
ATOM   2197  C   SER A 288      -6.527 -13.609  -2.824  1.00 93.00           C  
ATOM   2198  CB  SER A 288      -6.191 -14.227  -5.223  1.00 93.00           C  
ATOM   2199  O   SER A 288      -5.820 -14.492  -2.330  1.00 93.00           O  
ATOM   2200  OG  SER A 288      -6.129 -13.742  -6.551  1.00 93.00           O  
ATOM   2201  N   GLU A 289      -7.523 -12.922  -2.260  1.00 90.06           N  
ATOM   2202  CA  GLU A 289      -7.797 -13.289  -0.875  1.00 90.06           C  
ATOM   2203  C   GLU A 289      -9.219 -13.805  -0.711  1.00 90.06           C  
ATOM   2204  CB  GLU A 289      -7.555 -12.102   0.057  1.00 90.06           C  
ATOM   2205  O   GLU A 289     -10.164 -13.203  -1.223  1.00 90.06           O  
ATOM   2206  CG  GLU A 289      -6.105 -11.648   0.120  1.00 90.06           C  
ATOM   2207  CD  GLU A 289      -5.188 -12.672   0.772  1.00 90.06           C  
ATOM   2208  OE1 GLU A 289      -3.957 -12.617   0.545  1.00 90.06           O  
ATOM   2209  OE2 GLU A 289      -5.699 -13.539   1.515  1.00 90.06           O  
ATOM   2210  N   TYR A 290      -9.250 -15.016  -0.043  1.00 89.38           N  
ATOM   2211  CA  TYR A 290     -10.555 -15.508   0.382  1.00 89.38           C  
ATOM   2212  C   TYR A 290     -10.953 -14.914   1.729  1.00 89.38           C  
ATOM   2213  CB  TYR A 290     -10.547 -17.047   0.467  1.00 89.38           C  
ATOM   2214  O   TYR A 290     -10.219 -15.047   2.711  1.00 89.38           O  
ATOM   2215  CG  TYR A 290     -11.906 -17.641   0.735  1.00 89.38           C  
ATOM   2216  CD1 TYR A 290     -12.273 -18.047   2.016  1.00 89.38           C  
ATOM   2217  CD2 TYR A 290     -12.836 -17.797  -0.292  1.00 89.38           C  
ATOM   2218  CE1 TYR A 290     -13.523 -18.609   2.266  1.00 89.38           C  
ATOM   2219  CE2 TYR A 290     -14.086 -18.344  -0.052  1.00 89.38           C  
ATOM   2220  OH  TYR A 290     -15.664 -19.297   1.471  1.00 89.38           O  
ATOM   2221  CZ  TYR A 290     -14.422 -18.750   1.229  1.00 89.38           C  
ATOM   2222  N   ILE A 291     -12.023 -14.242   1.698  1.00 84.88           N  
ATOM   2223  CA  ILE A 291     -12.469 -13.578   2.914  1.00 84.88           C  
ATOM   2224  C   ILE A 291     -13.336 -14.523   3.736  1.00 84.88           C  
ATOM   2225  CB  ILE A 291     -13.242 -12.281   2.592  1.00 84.88           C  
ATOM   2226  O   ILE A 291     -14.375 -14.992   3.262  1.00 84.88           O  
ATOM   2227  CG1 ILE A 291     -12.367 -11.320   1.786  1.00 84.88           C  
ATOM   2228  CG2 ILE A 291     -13.742 -11.617   3.879  1.00 84.88           C  
ATOM   2229  CD1 ILE A 291     -13.078 -10.039   1.359  1.00 84.88           C  
ATOM   2230  N   TYR A 292     -12.664 -14.891   4.871  1.00 79.81           N  
ATOM   2231  CA  TYR A 292     -13.375 -15.711   5.852  1.00 79.81           C  
ATOM   2232  C   TYR A 292     -13.484 -14.984   7.188  1.00 79.81           C  
ATOM   2233  CB  TYR A 292     -12.664 -17.047   6.043  1.00 79.81           C  
ATOM   2234  O   TYR A 292     -12.484 -14.508   7.727  1.00 79.81           O  
ATOM   2235  CG  TYR A 292     -13.352 -17.969   7.035  1.00 79.81           C  
ATOM   2236  CD1 TYR A 292     -12.805 -18.188   8.297  1.00 79.81           C  
ATOM   2237  CD2 TYR A 292     -14.547 -18.594   6.711  1.00 79.81           C  
ATOM   2238  CE1 TYR A 292     -13.430 -19.031   9.211  1.00 79.81           C  
ATOM   2239  CE2 TYR A 292     -15.180 -19.438   7.617  1.00 79.81           C  
ATOM   2240  OH  TYR A 292     -15.242 -20.484   9.766  1.00 79.81           O  
ATOM   2241  CZ  TYR A 292     -14.617 -19.656   8.859  1.00 79.81           C  
ATOM   2242  N   GLN A 293     -14.680 -14.688   7.652  1.00 67.06           N  
ATOM   2243  CA  GLN A 293     -14.797 -14.070   8.969  1.00 67.06           C  
ATOM   2244  C   GLN A 293     -15.352 -15.047   9.992  1.00 67.06           C  
ATOM   2245  CB  GLN A 293     -15.680 -12.820   8.891  1.00 67.06           C  
ATOM   2246  O   GLN A 293     -16.500 -15.492   9.875  1.00 67.06           O  
ATOM   2247  CG  GLN A 293     -15.602 -11.938  10.133  1.00 67.06           C  
ATOM   2248  CD  GLN A 293     -16.359 -10.633   9.969  1.00 67.06           C  
ATOM   2249  NE2 GLN A 293     -16.516  -9.891  11.062  1.00 67.06           N  
ATOM   2250  OE1 GLN A 293     -16.797 -10.289   8.859  1.00 67.06           O  
ATOM   2251  N   PRO A 294     -14.523 -15.539  10.984  1.00 59.25           N  
ATOM   2252  CA  PRO A 294     -15.164 -16.219  12.109  1.00 59.25           C  
ATOM   2253  C   PRO A 294     -15.711 -15.250  13.156  1.00 59.25           C  
ATOM   2254  CB  PRO A 294     -14.031 -17.078  12.695  1.00 59.25           C  
ATOM   2255  O   PRO A 294     -15.438 -14.047  13.086  1.00 59.25           O  
ATOM   2256  CG  PRO A 294     -12.805 -16.609  11.992  1.00 59.25           C  
ATOM   2257  CD  PRO A 294     -13.203 -15.625  10.922  1.00 59.25           C  
ATOM   2258  N   GLU A 295     -16.891 -15.438  13.781  1.00 56.94           N  
ATOM   2259  CA  GLU A 295     -17.516 -14.719  14.891  1.00 56.94           C  
ATOM   2260  C   GLU A 295     -16.531 -13.789  15.586  1.00 56.94           C  
ATOM   2261  CB  GLU A 295     -18.109 -15.703  15.898  1.00 56.94           C  
ATOM   2262  O   GLU A 295     -15.477 -14.234  16.047  1.00 56.94           O  
ATOM   2263  CG  GLU A 295     -19.375 -16.406  15.406  1.00 56.94           C  
ATOM   2264  CD  GLU A 295     -20.094 -17.188  16.500  1.00 56.94           C  
ATOM   2265  OE1 GLU A 295     -21.172 -17.750  16.219  1.00 56.94           O  
ATOM   2266  OE2 GLU A 295     -19.562 -17.234  17.625  1.00 56.94           O  
ATOM   2267  N   GLY A 296     -16.047 -12.586  15.148  1.00 54.88           N  
ATOM   2268  CA  GLY A 296     -15.242 -11.758  16.031  1.00 54.88           C  
ATOM   2269  C   GLY A 296     -15.172 -10.305  15.586  1.00 54.88           C  
ATOM   2270  O   GLY A 296     -15.633  -9.969  14.492  1.00 54.88           O  
ATOM   2271  N   THR A 297     -15.250  -9.297  16.562  1.00 52.56           N  
ATOM   2272  CA  THR A 297     -15.016  -7.859  16.484  1.00 52.56           C  
ATOM   2273  C   THR A 297     -13.516  -7.559  16.453  1.00 52.56           C  
ATOM   2274  CB  THR A 297     -15.664  -7.125  17.672  1.00 52.56           C  
ATOM   2275  O   THR A 297     -12.742  -8.164  17.203  1.00 52.56           O  
ATOM   2276  CG2 THR A 297     -17.016  -6.539  17.281  1.00 52.56           C  
ATOM   2277  OG1 THR A 297     -15.852  -8.047  18.750  1.00 52.56           O  
ATOM   2278  N   VAL A 298     -12.812  -7.277  15.297  1.00 50.06           N  
ATOM   2279  CA  VAL A 298     -11.453  -6.754  15.391  1.00 50.06           C  
ATOM   2280  C   VAL A 298     -11.477  -5.355  15.992  1.00 50.06           C  
ATOM   2281  CB  VAL A 298     -10.758  -6.727  14.008  1.00 50.06           C  
ATOM   2282  O   VAL A 298     -12.180  -4.469  15.508  1.00 50.06           O  
ATOM   2283  CG1 VAL A 298      -9.305  -6.266  14.141  1.00 50.06           C  
ATOM   2284  CG2 VAL A 298     -10.820  -8.102  13.352  1.00 50.06           C  
ATOM   2285  N   THR A 299     -11.398  -5.156  17.359  1.00 46.78           N  
ATOM   2286  CA  THR A 299     -11.539  -3.861  18.016  1.00 46.78           C  
ATOM   2287  C   THR A 299     -10.195  -3.141  18.078  1.00 46.78           C  
ATOM   2288  CB  THR A 299     -12.109  -4.016  19.438  1.00 46.78           C  
ATOM   2289  O   THR A 299     -10.148  -1.909  18.094  1.00 46.78           O  
ATOM   2290  CG2 THR A 299     -13.617  -3.830  19.453  1.00 46.78           C  
ATOM   2291  OG1 THR A 299     -11.789  -5.320  19.938  1.00 46.78           O  
ATOM   2292  N   ALA A 300      -9.047  -3.719  17.562  1.00 41.25           N  
ATOM   2293  CA  ALA A 300      -7.836  -2.900  17.531  1.00 41.25           C  
ATOM   2294  C   ALA A 300      -6.898  -3.357  16.422  1.00 41.25           C  
ATOM   2295  CB  ALA A 300      -7.117  -2.945  18.875  1.00 41.25           C  
ATOM   2296  O   ALA A 300      -6.746  -4.559  16.172  1.00 41.25           O  
ATOM   2297  N   ILE A 301      -6.633  -2.404  15.391  1.00 47.00           N  
ATOM   2298  CA  ILE A 301      -5.574  -2.588  14.406  1.00 47.00           C  
ATOM   2299  C   ILE A 301      -4.328  -1.812  14.836  1.00 47.00           C  
ATOM   2300  CB  ILE A 301      -6.023  -2.141  13.000  1.00 47.00           C  
ATOM   2301  O   ILE A 301      -4.418  -0.633  15.188  1.00 47.00           O  
ATOM   2302  CG1 ILE A 301      -7.324  -2.852  12.602  1.00 47.00           C  
ATOM   2303  CG2 ILE A 301      -4.922  -2.404  11.969  1.00 47.00           C  
ATOM   2304  CD1 ILE A 301      -7.879  -2.420  11.250  1.00 47.00           C  
ATOM   2305  N   GLY A 302      -3.439  -2.410  15.594  1.00 36.88           N  
ATOM   2306  CA  GLY A 302      -2.082  -1.953  15.844  1.00 36.88           C  
ATOM   2307  C   GLY A 302      -1.411  -2.672  17.000  1.00 36.88           C  
ATOM   2308  O   GLY A 302      -1.902  -2.637  18.125  1.00 36.88           O  
TER    2309      GLY A 302                                                      
ENDMDL                                                                          
END                                                                             
