# Supplementary material for: Towards a molecular picture of the archaeal cell surface
Source: Nat Commun. 2024 Nov 29;15:10401. doi: 10.1038/s41467-024-53986-9 (PMC11607397; doi:10.1038/s41467-024-53986-9)
Supplement: Supplementary file 5 — Supplementary Dataset 1 [file 41467_2024_53986_MOESM5_ESM.zip › Archaellum_Homologues_2024/MsedA_1348_Metallosphaera/MsedA_1348_Metallosphaera_ad736_unrelaxed_rank_005_alphafold2_ptm_model_3_seed_000.pdb]

MODEL     1                                                                     
ATOM      1  N   MET A   1      89.062 -45.906 -51.000  1.00 58.38           N  
ATOM      2  CA  MET A   1      87.688 -46.219 -50.781  1.00 58.38           C  
ATOM      3  C   MET A   1      87.125 -45.500 -49.562  1.00 58.38           C  
ATOM      4  CB  MET A   1      87.500 -47.719 -50.625  1.00 58.38           C  
ATOM      5  O   MET A   1      85.938 -45.500 -49.312  1.00 58.38           O  
ATOM      6  CG  MET A   1      87.125 -48.438 -51.906  1.00 58.38           C  
ATOM      7  SD  MET A   1      87.500 -50.250 -51.844  1.00 58.38           S  
ATOM      8  CE  MET A   1      86.812 -50.781 -53.438  1.00 58.38           C  
ATOM      9  N   GLY A   2      87.938 -44.438 -48.906  1.00 59.66           N  
ATOM     10  CA  GLY A   2      87.625 -43.656 -47.719  1.00 59.66           C  
ATOM     11  C   GLY A   2      87.125 -42.281 -48.031  1.00 59.66           C  
ATOM     12  O   GLY A   2      86.375 -41.719 -47.250  1.00 59.66           O  
ATOM     13  N   LYS A   3      87.312 -41.781 -49.312  1.00 61.59           N  
ATOM     14  CA  LYS A   3      87.000 -40.375 -49.656  1.00 61.59           C  
ATOM     15  C   LYS A   3      85.562 -40.281 -50.125  1.00 61.59           C  
ATOM     16  CB  LYS A   3      87.938 -39.844 -50.719  1.00 61.59           C  
ATOM     17  O   LYS A   3      84.875 -39.312 -49.844  1.00 61.59           O  
ATOM     18  CG  LYS A   3      88.812 -38.719 -50.219  1.00 61.59           C  
ATOM     19  CD  LYS A   3      89.812 -38.219 -51.312  1.00 61.59           C  
ATOM     20  CE  LYS A   3      90.625 -37.031 -50.844  1.00 61.59           C  
ATOM     21  NZ  LYS A   3      91.562 -36.594 -51.906  1.00 61.59           N  
ATOM     22  N   ILE A   4      85.000 -41.438 -50.625  1.00 64.56           N  
ATOM     23  CA  ILE A   4      83.625 -41.438 -51.125  1.00 64.56           C  
ATOM     24  C   ILE A   4      82.625 -41.656 -49.938  1.00 64.56           C  
ATOM     25  CB  ILE A   4      83.375 -42.500 -52.219  1.00 64.56           C  
ATOM     26  O   ILE A   4      81.562 -41.094 -49.906  1.00 64.56           O  
ATOM     27  CG1 ILE A   4      84.188 -42.156 -53.469  1.00 64.56           C  
ATOM     28  CG2 ILE A   4      81.938 -42.688 -52.531  1.00 64.56           C  
ATOM     29  CD1 ILE A   4      84.250 -43.281 -54.500  1.00 64.56           C  
ATOM     30  N   ARG A   5      83.125 -42.344 -48.875  1.00 62.28           N  
ATOM     31  CA  ARG A   5      82.250 -42.594 -47.719  1.00 62.28           C  
ATOM     32  C   ARG A   5      82.062 -41.312 -46.906  1.00 62.28           C  
ATOM     33  CB  ARG A   5      82.875 -43.656 -46.812  1.00 62.28           C  
ATOM     34  O   ARG A   5      81.000 -41.031 -46.375  1.00 62.28           O  
ATOM     35  CG  ARG A   5      82.250 -45.031 -47.000  1.00 62.28           C  
ATOM     36  CD  ARG A   5      82.938 -46.094 -46.188  1.00 62.28           C  
ATOM     37  NE  ARG A   5      82.188 -46.500 -45.000  1.00 62.28           N  
ATOM     38  NH1 ARG A   5      82.375 -48.781 -45.406  1.00 62.28           N  
ATOM     39  NH2 ARG A   5      81.188 -48.000 -43.594  1.00 62.28           N  
ATOM     40  CZ  ARG A   5      81.938 -47.750 -44.688  1.00 62.28           C  
ATOM     41  N   GLY A   6      83.062 -40.344 -46.938  1.00 66.88           N  
ATOM     42  CA  GLY A   6      82.938 -39.094 -46.219  1.00 66.88           C  
ATOM     43  C   GLY A   6      82.000 -38.094 -46.875  1.00 66.88           C  
ATOM     44  O   GLY A   6      81.250 -37.375 -46.188  1.00 66.88           O  
ATOM     45  N   LEU A   7      81.938 -38.219 -48.250  1.00 66.44           N  
ATOM     46  CA  LEU A   7      81.125 -37.312 -49.000  1.00 66.44           C  
ATOM     47  C   LEU A   7      79.688 -37.688 -48.938  1.00 66.44           C  
ATOM     48  CB  LEU A   7      81.562 -37.281 -50.469  1.00 66.44           C  
ATOM     49  O   LEU A   7      78.812 -36.812 -48.844  1.00 66.44           O  
ATOM     50  CG  LEU A   7      82.562 -36.188 -50.844  1.00 66.44           C  
ATOM     51  CD1 LEU A   7      83.500 -36.688 -51.969  1.00 66.44           C  
ATOM     52  CD2 LEU A   7      81.875 -34.906 -51.250  1.00 66.44           C  
ATOM     53  N   VAL A   8      79.375 -39.062 -48.844  1.00 71.44           N  
ATOM     54  CA  VAL A   8      78.000 -39.531 -48.688  1.00 71.44           C  
ATOM     55  C   VAL A   8      77.438 -39.219 -47.312  1.00 71.44           C  
ATOM     56  CB  VAL A   8      77.875 -41.062 -48.969  1.00 71.44           C  
ATOM     57  O   VAL A   8      76.312 -38.812 -47.125  1.00 71.44           O  
ATOM     58  CG1 VAL A   8      76.500 -41.562 -48.656  1.00 71.44           C  
ATOM     59  CG2 VAL A   8      78.250 -41.344 -50.438  1.00 71.44           C  
ATOM     60  N   GLN A   9      78.375 -39.281 -46.312  1.00 67.31           N  
ATOM     61  CA  GLN A   9      78.000 -38.969 -44.938  1.00 67.31           C  
ATOM     62  C   GLN A   9      77.688 -37.500 -44.750  1.00 67.31           C  
ATOM     63  CB  GLN A   9      79.125 -39.375 -43.969  1.00 67.31           C  
ATOM     64  O   GLN A   9      76.750 -37.125 -44.062  1.00 67.31           O  
ATOM     65  CG  GLN A   9      78.938 -40.781 -43.406  1.00 67.31           C  
ATOM     66  CD  GLN A   9      80.125 -41.188 -42.531  1.00 67.31           C  
ATOM     67  NE2 GLN A   9      80.000 -42.375 -41.906  1.00 67.31           N  
ATOM     68  OE1 GLN A   9      81.125 -40.500 -42.406  1.00 67.31           O  
ATOM     69  N   LYS A  10      78.438 -36.656 -45.500  1.00 64.00           N  
ATOM     70  CA  LYS A  10      78.250 -35.219 -45.406  1.00 64.00           C  
ATOM     71  C   LYS A  10      77.000 -34.781 -46.125  1.00 64.00           C  
ATOM     72  CB  LYS A  10      79.438 -34.469 -46.000  1.00 64.00           C  
ATOM     73  O   LYS A  10      76.250 -33.906 -45.656  1.00 64.00           O  
ATOM     74  CG  LYS A  10      80.375 -33.906 -44.969  1.00 64.00           C  
ATOM     75  CD  LYS A  10      81.562 -33.125 -45.594  1.00 64.00           C  
ATOM     76  CE  LYS A  10      82.500 -32.594 -44.562  1.00 64.00           C  
ATOM     77  NZ  LYS A  10      83.625 -31.781 -45.188  1.00 64.00           N  
ATOM     78  N   TYR A  11      76.750 -35.531 -47.219  1.00 66.69           N  
ATOM     79  CA  TYR A  11      75.562 -35.219 -47.969  1.00 66.69           C  
ATOM     80  C   TYR A  11      74.312 -35.625 -47.188  1.00 66.69           C  
ATOM     81  CB  TYR A  11      75.562 -35.938 -49.312  1.00 66.69           C  
ATOM     82  O   TYR A  11      73.312 -34.906 -47.156  1.00 66.69           O  
ATOM     83  CG  TYR A  11      74.312 -35.719 -50.156  1.00 66.69           C  
ATOM     84  CD1 TYR A  11      73.312 -36.688 -50.219  1.00 66.69           C  
ATOM     85  CD2 TYR A  11      74.125 -34.531 -50.844  1.00 66.69           C  
ATOM     86  CE1 TYR A  11      72.188 -36.469 -50.969  1.00 66.69           C  
ATOM     87  CE2 TYR A  11      73.000 -34.312 -51.625  1.00 66.69           C  
ATOM     88  OH  TYR A  11      70.875 -35.094 -52.406  1.00 66.69           O  
ATOM     89  CZ  TYR A  11      72.000 -35.312 -51.656  1.00 66.69           C  
ATOM     90  N   ASN A  12      74.375 -36.812 -46.531  1.00 66.56           N  
ATOM     91  CA  ASN A  12      73.250 -37.281 -45.750  1.00 66.56           C  
ATOM     92  C   ASN A  12      73.000 -36.375 -44.531  1.00 66.56           C  
ATOM     93  CB  ASN A  12      73.500 -38.719 -45.281  1.00 66.56           C  
ATOM     94  O   ASN A  12      71.875 -36.156 -44.156  1.00 66.56           O  
ATOM     95  CG  ASN A  12      73.000 -39.750 -46.312  1.00 66.56           C  
ATOM     96  ND2 ASN A  12      73.375 -41.000 -46.125  1.00 66.56           N  
ATOM     97  OD1 ASN A  12      72.250 -39.375 -47.250  1.00 66.56           O  
ATOM     98  N   LYS A  13      74.062 -35.750 -44.031  1.00 66.12           N  
ATOM     99  CA  LYS A  13      74.000 -34.844 -42.875  1.00 66.12           C  
ATOM    100  C   LYS A  13      73.312 -33.500 -43.312  1.00 66.12           C  
ATOM    101  CB  LYS A  13      75.375 -34.562 -42.281  1.00 66.12           C  
ATOM    102  O   LYS A  13      72.500 -32.969 -42.562  1.00 66.12           O  
ATOM    103  CG  LYS A  13      75.312 -33.812 -40.969  1.00 66.12           C  
ATOM    104  CD  LYS A  13      76.750 -33.625 -40.375  1.00 66.12           C  
ATOM    105  CE  LYS A  13      76.688 -32.812 -39.125  1.00 66.12           C  
ATOM    106  NZ  LYS A  13      78.062 -32.594 -38.562  1.00 66.12           N  
ATOM    107  N   LEU A  14      73.625 -33.094 -44.531  1.00 65.38           N  
ATOM    108  CA  LEU A  14      73.062 -31.828 -45.000  1.00 65.38           C  
ATOM    109  C   LEU A  14      71.625 -31.984 -45.375  1.00 65.38           C  
ATOM    110  CB  LEU A  14      73.875 -31.312 -46.219  1.00 65.38           C  
ATOM    111  O   LEU A  14      70.812 -31.062 -45.156  1.00 65.38           O  
ATOM    112  CG  LEU A  14      75.250 -30.719 -45.938  1.00 65.38           C  
ATOM    113  CD1 LEU A  14      76.000 -30.500 -47.250  1.00 65.38           C  
ATOM    114  CD2 LEU A  14      75.125 -29.422 -45.156  1.00 65.38           C  
ATOM    115  N   VAL A  15      71.250 -33.188 -45.906  1.00 66.31           N  
ATOM    116  CA  VAL A  15      69.875 -33.469 -46.281  1.00 66.31           C  
ATOM    117  C   VAL A  15      69.062 -33.719 -45.031  1.00 66.31           C  
ATOM    118  CB  VAL A  15      69.812 -34.688 -47.250  1.00 66.31           C  
ATOM    119  O   VAL A  15      67.875 -33.344 -45.000  1.00 66.31           O  
ATOM    120  CG1 VAL A  15      68.312 -35.031 -47.500  1.00 66.31           C  
ATOM    121  CG2 VAL A  15      70.500 -34.406 -48.562  1.00 66.31           C  
ATOM    122  N   ARG A  16      69.688 -34.250 -43.969  1.00 65.81           N  
ATOM    123  CA  ARG A  16      68.938 -34.531 -42.719  1.00 65.81           C  
ATOM    124  C   ARG A  16      68.562 -33.250 -42.000  1.00 65.81           C  
ATOM    125  CB  ARG A  16      69.750 -35.438 -41.812  1.00 65.81           C  
ATOM    126  O   ARG A  16      67.562 -33.188 -41.344  1.00 65.81           O  
ATOM    127  CG  ARG A  16      69.562 -36.938 -42.062  1.00 65.81           C  
ATOM    128  CD  ARG A  16      70.250 -37.781 -41.000  1.00 65.81           C  
ATOM    129  NE  ARG A  16      70.125 -39.219 -41.312  1.00 65.81           N  
ATOM    130  NH1 ARG A  16      71.625 -39.875 -39.656  1.00 65.81           N  
ATOM    131  NH2 ARG A  16      70.625 -41.438 -41.000  1.00 65.81           N  
ATOM    132  CZ  ARG A  16      70.812 -40.156 -40.656  1.00 65.81           C  
ATOM    133  N   ARG A  17      69.312 -32.094 -42.281  1.00 68.25           N  
ATOM    134  CA  ARG A  17      69.062 -30.828 -41.594  1.00 68.25           C  
ATOM    135  C   ARG A  17      67.938 -30.094 -42.250  1.00 68.25           C  
ATOM    136  CB  ARG A  17      70.312 -29.953 -41.594  1.00 68.25           C  
ATOM    137  O   ARG A  17      67.188 -29.328 -41.594  1.00 68.25           O  
ATOM    138  CG  ARG A  17      71.438 -30.453 -40.656  1.00 68.25           C  
ATOM    139  CD  ARG A  17      72.562 -29.438 -40.500  1.00 68.25           C  
ATOM    140  NE  ARG A  17      73.562 -29.922 -39.594  1.00 68.25           N  
ATOM    141  NH1 ARG A  17      74.438 -27.812 -39.156  1.00 68.25           N  
ATOM    142  NH2 ARG A  17      75.375 -29.672 -38.188  1.00 68.25           N  
ATOM    143  CZ  ARG A  17      74.438 -29.141 -38.969  1.00 68.25           C  
ATOM    144  N   ARG A  18      67.688 -30.406 -43.594  1.00 69.38           N  
ATOM    145  CA  ARG A  18      66.625 -29.672 -44.312  1.00 69.38           C  
ATOM    146  C   ARG A  18      65.250 -30.125 -43.844  1.00 69.38           C  
ATOM    147  CB  ARG A  18      66.750 -29.844 -45.812  1.00 69.38           C  
ATOM    148  O   ARG A  18      64.312 -29.312 -43.719  1.00 69.38           O  
ATOM    149  CG  ARG A  18      67.875 -29.062 -46.438  1.00 69.38           C  
ATOM    150  CD  ARG A  18      67.812 -29.125 -47.969  1.00 69.38           C  
ATOM    151  NE  ARG A  18      68.938 -28.391 -48.562  1.00 69.38           N  
ATOM    152  NH1 ARG A  18      69.188 -29.797 -50.375  1.00 69.38           N  
ATOM    153  NH2 ARG A  18      70.562 -27.984 -50.125  1.00 69.38           N  
ATOM    154  CZ  ARG A  18      69.562 -28.719 -49.688  1.00 69.38           C  
ATOM    155  N   GLY A  19      65.062 -31.406 -43.375  1.00 75.19           N  
ATOM    156  CA  GLY A  19      63.781 -31.906 -42.906  1.00 75.19           C  
ATOM    157  C   GLY A  19      63.469 -31.516 -41.469  1.00 75.19           C  
ATOM    158  O   GLY A  19      62.312 -31.344 -41.094  1.00 75.19           O  
ATOM    159  N   LEU A  20      64.625 -31.141 -40.688  1.00 77.25           N  
ATOM    160  CA  LEU A  20      64.500 -30.797 -39.281  1.00 77.25           C  
ATOM    161  C   LEU A  20      63.938 -29.391 -39.094  1.00 77.25           C  
ATOM    162  CB  LEU A  20      65.875 -30.875 -38.594  1.00 77.25           C  
ATOM    163  O   LEU A  20      63.156 -29.156 -38.188  1.00 77.25           O  
ATOM    164  CG  LEU A  20      66.438 -32.281 -38.344  1.00 77.25           C  
ATOM    165  CD1 LEU A  20      67.938 -32.188 -37.938  1.00 77.25           C  
ATOM    166  CD2 LEU A  20      65.625 -33.000 -37.312  1.00 77.25           C  
ATOM    167  N   ALA A  21      64.250 -28.469 -40.094  1.00 81.56           N  
ATOM    168  CA  ALA A  21      63.688 -27.125 -40.031  1.00 81.56           C  
ATOM    169  C   ALA A  21      62.188 -27.125 -40.344  1.00 81.56           C  
ATOM    170  CB  ALA A  21      64.438 -26.203 -41.000  1.00 81.56           C  
ATOM    171  O   ALA A  21      61.438 -26.359 -39.719  1.00 81.56           O  
ATOM    172  N   GLY A  22      61.656 -28.000 -41.344  1.00 87.38           N  
ATOM    173  CA  GLY A  22      60.250 -28.156 -41.656  1.00 87.38           C  
ATOM    174  C   GLY A  22      59.438 -28.703 -40.500  1.00 87.38           C  
ATOM    175  O   GLY A  22      58.312 -28.234 -40.250  1.00 87.38           O  
ATOM    176  N   LEU A  23      60.188 -29.688 -39.844  1.00 88.44           N  
ATOM    177  CA  LEU A  23      59.531 -30.281 -38.656  1.00 88.44           C  
ATOM    178  C   LEU A  23      59.344 -29.250 -37.562  1.00 88.44           C  
ATOM    179  CB  LEU A  23      60.344 -31.469 -38.125  1.00 88.44           C  
ATOM    180  O   LEU A  23      58.312 -29.234 -36.875  1.00 88.44           O  
ATOM    181  CG  LEU A  23      59.750 -32.219 -36.938  1.00 88.44           C  
ATOM    182  CD1 LEU A  23      59.781 -33.719 -37.188  1.00 88.44           C  
ATOM    183  CD2 LEU A  23      60.531 -31.844 -35.656  1.00 88.44           C  
ATOM    184  N   ASP A  24      60.312 -28.234 -37.406  1.00 90.19           N  
ATOM    185  CA  ASP A  24      60.250 -27.188 -36.406  1.00 90.19           C  
ATOM    186  C   ASP A  24      59.125 -26.219 -36.656  1.00 90.19           C  
ATOM    187  CB  ASP A  24      61.594 -26.438 -36.344  1.00 90.19           C  
ATOM    188  O   ASP A  24      58.375 -25.828 -35.750  1.00 90.19           O  
ATOM    189  CG  ASP A  24      61.750 -25.578 -35.094  1.00 90.19           C  
ATOM    190  OD1 ASP A  24      61.125 -25.906 -34.062  1.00 90.19           O  
ATOM    191  OD2 ASP A  24      62.469 -24.578 -35.125  1.00 90.19           O  
ATOM    192  N   THR A  25      58.969 -25.797 -37.938  1.00 92.81           N  
ATOM    193  CA  THR A  25      57.906 -24.875 -38.344  1.00 92.81           C  
ATOM    194  C   THR A  25      56.531 -25.547 -38.219  1.00 92.81           C  
ATOM    195  CB  THR A  25      58.125 -24.375 -39.781  1.00 92.81           C  
ATOM    196  O   THR A  25      55.562 -24.922 -37.844  1.00 92.81           O  
ATOM    197  CG2 THR A  25      59.375 -23.516 -39.875  1.00 92.81           C  
ATOM    198  OG1 THR A  25      58.219 -25.500 -40.656  1.00 92.81           O  
ATOM    199  N   ALA A  26      56.375 -26.953 -38.531  1.00 94.25           N  
ATOM    200  CA  ALA A  26      55.125 -27.703 -38.469  1.00 94.25           C  
ATOM    201  C   ALA A  26      54.625 -27.750 -37.031  1.00 94.25           C  
ATOM    202  CB  ALA A  26      55.312 -29.109 -39.000  1.00 94.25           C  
ATOM    203  O   ALA A  26      53.438 -27.578 -36.781  1.00 94.25           O  
ATOM    204  N   ILE A  27      55.594 -28.000 -36.000  1.00 93.44           N  
ATOM    205  CA  ILE A  27      55.219 -28.094 -34.594  1.00 93.44           C  
ATOM    206  C   ILE A  27      54.781 -26.719 -34.094  1.00 93.44           C  
ATOM    207  CB  ILE A  27      56.375 -28.641 -33.750  1.00 93.44           C  
ATOM    208  O   ILE A  27      53.812 -26.625 -33.344  1.00 93.44           O  
ATOM    209  CG1 ILE A  27      56.656 -30.109 -34.062  1.00 93.44           C  
ATOM    210  CG2 ILE A  27      56.062 -28.469 -32.250  1.00 93.44           C  
ATOM    211  CD1 ILE A  27      57.906 -30.656 -33.406  1.00 93.44           C  
ATOM    212  N   ILE A  28      55.438 -25.594 -34.531  1.00 93.94           N  
ATOM    213  CA  ILE A  28      55.062 -24.234 -34.219  1.00 93.94           C  
ATOM    214  C   ILE A  28      53.688 -23.938 -34.781  1.00 93.94           C  
ATOM    215  CB  ILE A  28      56.094 -23.203 -34.750  1.00 93.94           C  
ATOM    216  O   ILE A  28      52.844 -23.297 -34.125  1.00 93.94           O  
ATOM    217  CG1 ILE A  28      57.438 -23.406 -34.062  1.00 93.94           C  
ATOM    218  CG2 ILE A  28      55.594 -21.781 -34.562  1.00 93.94           C  
ATOM    219  CD1 ILE A  28      58.594 -22.625 -34.719  1.00 93.94           C  
ATOM    220  N   LEU A  29      53.406 -24.438 -36.031  1.00 95.12           N  
ATOM    221  CA  LEU A  29      52.094 -24.266 -36.656  1.00 95.12           C  
ATOM    222  C   LEU A  29      51.031 -25.016 -35.875  1.00 95.12           C  
ATOM    223  CB  LEU A  29      52.156 -24.766 -38.094  1.00 95.12           C  
ATOM    224  O   LEU A  29      49.938 -24.484 -35.656  1.00 95.12           O  
ATOM    225  CG  LEU A  29      50.844 -24.625 -38.906  1.00 95.12           C  
ATOM    226  CD1 LEU A  29      50.625 -23.156 -39.250  1.00 95.12           C  
ATOM    227  CD2 LEU A  29      50.906 -25.484 -40.188  1.00 95.12           C  
ATOM    228  N   ILE A  30      51.281 -26.328 -35.375  1.00 94.19           N  
ATOM    229  CA  ILE A  30      50.312 -27.125 -34.594  1.00 94.19           C  
ATOM    230  C   ILE A  30      50.031 -26.422 -33.281  1.00 94.19           C  
ATOM    231  CB  ILE A  30      50.844 -28.562 -34.344  1.00 94.19           C  
ATOM    232  O   ILE A  30      48.875 -26.344 -32.875  1.00 94.19           O  
ATOM    233  CG1 ILE A  30      50.906 -29.328 -35.656  1.00 94.19           C  
ATOM    234  CG2 ILE A  30      49.938 -29.281 -33.344  1.00 94.19           C  
ATOM    235  CD1 ILE A  30      51.594 -30.688 -35.562  1.00 94.19           C  
ATOM    236  N   ALA A  31      51.156 -25.922 -32.562  1.00 95.44           N  
ATOM    237  CA  ALA A  31      50.969 -25.203 -31.312  1.00 95.44           C  
ATOM    238  C   ALA A  31      50.156 -23.938 -31.516  1.00 95.44           C  
ATOM    239  CB  ALA A  31      52.344 -24.844 -30.703  1.00 95.44           C  
ATOM    240  O   ALA A  31      49.312 -23.609 -30.672  1.00 95.44           O  
ATOM    241  N   PHE A  32      50.281 -23.219 -32.594  1.00 94.50           N  
ATOM    242  CA  PHE A  32      49.562 -21.984 -32.906  1.00 94.50           C  
ATOM    243  C   PHE A  32      48.094 -22.266 -33.125  1.00 94.50           C  
ATOM    244  CB  PHE A  32      50.156 -21.312 -34.156  1.00 94.50           C  
ATOM    245  O   PHE A  32      47.219 -21.562 -32.594  1.00 94.50           O  
ATOM    246  CG  PHE A  32      49.500 -20.016 -34.500  1.00 94.50           C  
ATOM    247  CD1 PHE A  32      48.656 -19.938 -35.625  1.00 94.50           C  
ATOM    248  CD2 PHE A  32      49.719 -18.875 -33.750  1.00 94.50           C  
ATOM    249  CE1 PHE A  32      48.031 -18.750 -35.969  1.00 94.50           C  
ATOM    250  CE2 PHE A  32      49.094 -17.672 -34.094  1.00 94.50           C  
ATOM    251  CZ  PHE A  32      48.250 -17.609 -35.188  1.00 94.50           C  
ATOM    252  N   ILE A  33      47.750 -23.328 -33.875  1.00 96.00           N  
ATOM    253  CA  ILE A  33      46.375 -23.703 -34.188  1.00 96.00           C  
ATOM    254  C   ILE A  33      45.688 -24.172 -32.906  1.00 96.00           C  
ATOM    255  CB  ILE A  33      46.312 -24.797 -35.250  1.00 96.00           C  
ATOM    256  O   ILE A  33      44.500 -23.859 -32.688  1.00 96.00           O  
ATOM    257  CG1 ILE A  33      46.781 -24.234 -36.625  1.00 96.00           C  
ATOM    258  CG2 ILE A  33      44.906 -25.391 -35.375  1.00 96.00           C  
ATOM    259  CD1 ILE A  33      47.000 -25.297 -37.688  1.00 96.00           C  
ATOM    260  N   ILE A  34      46.406 -24.984 -32.000  1.00 96.50           N  
ATOM    261  CA  ILE A  34      45.844 -25.484 -30.750  1.00 96.50           C  
ATOM    262  C   ILE A  34      45.500 -24.297 -29.844  1.00 96.50           C  
ATOM    263  CB  ILE A  34      46.812 -26.453 -30.047  1.00 96.50           C  
ATOM    264  O   ILE A  34      44.406 -24.250 -29.266  1.00 96.50           O  
ATOM    265  CG1 ILE A  34      46.969 -27.734 -30.859  1.00 96.50           C  
ATOM    266  CG2 ILE A  34      46.344 -26.750 -28.625  1.00 96.50           C  
ATOM    267  CD1 ILE A  34      48.000 -28.703 -30.281  1.00 96.50           C  
ATOM    268  N   THR A  35      46.531 -23.312 -29.750  1.00 96.12           N  
ATOM    269  CA  THR A  35      46.281 -22.109 -28.938  1.00 96.12           C  
ATOM    270  C   THR A  35      45.094 -21.328 -29.469  1.00 96.12           C  
ATOM    271  CB  THR A  35      47.531 -21.203 -28.906  1.00 96.12           C  
ATOM    272  O   THR A  35      44.250 -20.875 -28.703  1.00 96.12           O  
ATOM    273  CG2 THR A  35      47.312 -20.000 -28.000  1.00 96.12           C  
ATOM    274  OG1 THR A  35      48.656 -21.953 -28.406  1.00 96.12           O  
ATOM    275  N   ALA A  36      45.031 -21.062 -30.844  1.00 97.12           N  
ATOM    276  CA  ALA A  36      43.875 -20.391 -31.469  1.00 97.12           C  
ATOM    277  C   ALA A  36      42.594 -21.125 -31.172  1.00 97.12           C  
ATOM    278  CB  ALA A  36      44.094 -20.297 -33.000  1.00 97.12           C  
ATOM    279  O   ALA A  36      41.562 -20.484 -30.906  1.00 97.12           O  
ATOM    280  N   SER A  37      42.594 -22.594 -31.203  1.00 96.25           N  
ATOM    281  CA  SER A  37      41.406 -23.391 -30.922  1.00 96.25           C  
ATOM    282  C   SER A  37      40.938 -23.203 -29.484  1.00 96.25           C  
ATOM    283  CB  SER A  37      41.656 -24.859 -31.188  1.00 96.25           C  
ATOM    284  O   SER A  37      39.719 -23.062 -29.234  1.00 96.25           O  
ATOM    285  OG  SER A  37      42.594 -25.375 -30.250  1.00 96.25           O  
ATOM    286  N   VAL A  38      41.844 -23.156 -28.531  1.00 96.75           N  
ATOM    287  CA  VAL A  38      41.469 -22.984 -27.125  1.00 96.75           C  
ATOM    288  C   VAL A  38      40.875 -21.594 -26.906  1.00 96.75           C  
ATOM    289  CB  VAL A  38      42.688 -23.219 -26.188  1.00 96.75           C  
ATOM    290  O   VAL A  38      39.875 -21.438 -26.219  1.00 96.75           O  
ATOM    291  CG1 VAL A  38      42.344 -22.828 -24.766  1.00 96.75           C  
ATOM    292  CG2 VAL A  38      43.156 -24.672 -26.266  1.00 96.75           C  
ATOM    293  N   LEU A  39      41.562 -20.531 -27.484  1.00 95.88           N  
ATOM    294  CA  LEU A  39      41.062 -19.172 -27.391  1.00 95.88           C  
ATOM    295  C   LEU A  39      39.688 -19.047 -28.016  1.00 95.88           C  
ATOM    296  CB  LEU A  39      42.031 -18.188 -28.047  1.00 95.88           C  
ATOM    297  O   LEU A  39      38.812 -18.344 -27.500  1.00 95.88           O  
ATOM    298  CG  LEU A  39      43.375 -17.953 -27.312  1.00 95.88           C  
ATOM    299  CD1 LEU A  39      44.312 -17.109 -28.172  1.00 95.88           C  
ATOM    300  CD2 LEU A  39      43.125 -17.266 -25.969  1.00 95.88           C  
ATOM    301  N   ALA A  40      39.406 -19.703 -29.234  1.00 97.25           N  
ATOM    302  CA  ALA A  40      38.094 -19.703 -29.891  1.00 97.25           C  
ATOM    303  C   ALA A  40      37.031 -20.359 -29.016  1.00 97.25           C  
ATOM    304  CB  ALA A  40      38.188 -20.406 -31.234  1.00 97.25           C  
ATOM    305  O   ALA A  40      35.906 -19.875 -28.938  1.00 97.25           O  
ATOM    306  N   PHE A  41      37.375 -21.469 -28.391  1.00 96.19           N  
ATOM    307  CA  PHE A  41      36.469 -22.172 -27.500  1.00 96.19           C  
ATOM    308  C   PHE A  41      36.031 -21.266 -26.344  1.00 96.19           C  
ATOM    309  CB  PHE A  41      37.094 -23.453 -26.969  1.00 96.19           C  
ATOM    310  O   PHE A  41      34.844 -21.172 -26.016  1.00 96.19           O  
ATOM    311  CG  PHE A  41      36.219 -24.188 -25.984  1.00 96.19           C  
ATOM    312  CD1 PHE A  41      36.438 -24.078 -24.625  1.00 96.19           C  
ATOM    313  CD2 PHE A  41      35.188 -25.000 -26.438  1.00 96.19           C  
ATOM    314  CE1 PHE A  41      35.625 -24.750 -23.703  1.00 96.19           C  
ATOM    315  CE2 PHE A  41      34.375 -25.688 -25.531  1.00 96.19           C  
ATOM    316  CZ  PHE A  41      34.594 -25.562 -24.156  1.00 96.19           C  
ATOM    317  N   VAL A  42      37.031 -20.578 -25.688  1.00 96.31           N  
ATOM    318  CA  VAL A  42      36.750 -19.672 -24.578  1.00 96.31           C  
ATOM    319  C   VAL A  42      35.875 -18.500 -25.062  1.00 96.31           C  
ATOM    320  CB  VAL A  42      38.062 -19.125 -23.938  1.00 96.31           C  
ATOM    321  O   VAL A  42      34.906 -18.125 -24.391  1.00 96.31           O  
ATOM    322  CG1 VAL A  42      37.750 -18.094 -22.859  1.00 96.31           C  
ATOM    323  CG2 VAL A  42      38.875 -20.281 -23.359  1.00 96.31           C  
ATOM    324  N   ALA A  43      36.281 -17.906 -26.203  1.00 96.88           N  
ATOM    325  CA  ALA A  43      35.531 -16.797 -26.781  1.00 96.88           C  
ATOM    326  C   ALA A  43      34.094 -17.188 -27.078  1.00 96.88           C  
ATOM    327  CB  ALA A  43      36.219 -16.281 -28.047  1.00 96.88           C  
ATOM    328  O   ALA A  43      33.156 -16.438 -26.781  1.00 96.88           O  
ATOM    329  N   ILE A  44      33.844 -18.359 -27.641  1.00 97.19           N  
ATOM    330  CA  ILE A  44      32.500 -18.844 -27.969  1.00 97.19           C  
ATOM    331  C   ILE A  44      31.703 -19.062 -26.688  1.00 97.19           C  
ATOM    332  CB  ILE A  44      32.562 -20.141 -28.797  1.00 97.19           C  
ATOM    333  O   ILE A  44      30.531 -18.672 -26.594  1.00 97.19           O  
ATOM    334  CG1 ILE A  44      33.125 -19.859 -30.188  1.00 97.19           C  
ATOM    335  CG2 ILE A  44      31.156 -20.766 -28.891  1.00 97.19           C  
ATOM    336  CD1 ILE A  44      33.344 -21.109 -31.031  1.00 97.19           C  
ATOM    337  N   ASN A  45      32.406 -19.734 -25.641  1.00 97.44           N  
ATOM    338  CA  ASN A  45      31.703 -19.984 -24.391  1.00 97.44           C  
ATOM    339  C   ASN A  45      31.297 -18.688 -23.688  1.00 97.44           C  
ATOM    340  CB  ASN A  45      32.562 -20.844 -23.453  1.00 97.44           C  
ATOM    341  O   ASN A  45      30.203 -18.562 -23.172  1.00 97.44           O  
ATOM    342  CG  ASN A  45      32.594 -22.297 -23.844  1.00 97.44           C  
ATOM    343  ND2 ASN A  45      33.656 -23.000 -23.516  1.00 97.44           N  
ATOM    344  OD1 ASN A  45      31.625 -22.812 -24.453  1.00 97.44           O  
ATOM    345  N   MET A  46      32.250 -17.766 -23.688  1.00 96.31           N  
ATOM    346  CA  MET A  46      31.953 -16.453 -23.109  1.00 96.31           C  
ATOM    347  C   MET A  46      30.875 -15.734 -23.906  1.00 96.31           C  
ATOM    348  CB  MET A  46      33.219 -15.609 -23.047  1.00 96.31           C  
ATOM    349  O   MET A  46      30.016 -15.062 -23.344  1.00 96.31           O  
ATOM    350  CG  MET A  46      34.219 -16.078 -22.016  1.00 96.31           C  
ATOM    351  SD  MET A  46      33.594 -16.000 -20.312  1.00 96.31           S  
ATOM    352  CE  MET A  46      33.750 -14.219 -19.984  1.00 96.31           C  
ATOM    353  N   GLY A  47      30.984 -15.922 -25.266  1.00 96.56           N  
ATOM    354  CA  GLY A  47      29.922 -15.391 -26.109  1.00 96.56           C  
ATOM    355  C   GLY A  47      28.547 -15.961 -25.781  1.00 96.56           C  
ATOM    356  O   GLY A  47      27.562 -15.227 -25.672  1.00 96.56           O  
ATOM    357  N   LEU A  48      28.453 -17.281 -25.609  1.00 96.44           N  
ATOM    358  CA  LEU A  48      27.203 -17.922 -25.266  1.00 96.44           C  
ATOM    359  C   LEU A  48      26.719 -17.469 -23.891  1.00 96.44           C  
ATOM    360  CB  LEU A  48      27.359 -19.453 -25.266  1.00 96.44           C  
ATOM    361  O   LEU A  48      25.516 -17.250 -23.688  1.00 96.44           O  
ATOM    362  CG  LEU A  48      27.516 -20.109 -26.641  1.00 96.44           C  
ATOM    363  CD1 LEU A  48      27.828 -21.594 -26.484  1.00 96.44           C  
ATOM    364  CD2 LEU A  48      26.250 -19.906 -27.469  1.00 96.44           C  
ATOM    365  N   PHE A  49      27.656 -17.344 -22.906  1.00 95.94           N  
ATOM    366  CA  PHE A  49      27.312 -16.859 -21.562  1.00 95.94           C  
ATOM    367  C   PHE A  49      26.734 -15.453 -21.641  1.00 95.94           C  
ATOM    368  CB  PHE A  49      28.547 -16.859 -20.656  1.00 95.94           C  
ATOM    369  O   PHE A  49      25.719 -15.164 -20.984  1.00 95.94           O  
ATOM    370  CG  PHE A  49      28.297 -16.328 -19.281  1.00 95.94           C  
ATOM    371  CD1 PHE A  49      28.625 -15.031 -18.938  1.00 95.94           C  
ATOM    372  CD2 PHE A  49      27.703 -17.141 -18.312  1.00 95.94           C  
ATOM    373  CE1 PHE A  49      28.391 -14.531 -17.656  1.00 95.94           C  
ATOM    374  CE2 PHE A  49      27.469 -16.656 -17.031  1.00 95.94           C  
ATOM    375  CZ  PHE A  49      27.812 -15.352 -16.703  1.00 95.94           C  
ATOM    376  N   VAL A  50      27.344 -14.531 -22.375  1.00 96.19           N  
ATOM    377  CA  VAL A  50      26.875 -13.156 -22.531  1.00 96.19           C  
ATOM    378  C   VAL A  50      25.500 -13.156 -23.203  1.00 96.19           C  
ATOM    379  CB  VAL A  50      27.859 -12.312 -23.359  1.00 96.19           C  
ATOM    380  O   VAL A  50      24.609 -12.406 -22.797  1.00 96.19           O  
ATOM    381  CG1 VAL A  50      27.250 -10.953 -23.719  1.00 96.19           C  
ATOM    382  CG2 VAL A  50      29.172 -12.133 -22.609  1.00 96.19           C  
ATOM    383  N   THR A  51      25.297 -14.078 -24.234  1.00 95.44           N  
ATOM    384  CA  THR A  51      24.016 -14.172 -24.906  1.00 95.44           C  
ATOM    385  C   THR A  51      22.938 -14.695 -23.953  1.00 95.44           C  
ATOM    386  CB  THR A  51      24.094 -15.078 -26.141  1.00 95.44           C  
ATOM    387  O   THR A  51      21.797 -14.234 -23.984  1.00 95.44           O  
ATOM    388  CG2 THR A  51      24.984 -14.469 -27.219  1.00 95.44           C  
ATOM    389  OG1 THR A  51      24.641 -16.359 -25.766  1.00 95.44           O  
ATOM    390  N   GLN A  52      23.297 -15.641 -23.156  1.00 95.94           N  
ATOM    391  CA  GLN A  52      22.344 -16.156 -22.188  1.00 95.94           C  
ATOM    392  C   GLN A  52      21.984 -15.086 -21.156  1.00 95.94           C  
ATOM    393  CB  GLN A  52      22.906 -17.391 -21.484  1.00 95.94           C  
ATOM    394  O   GLN A  52      20.828 -14.961 -20.766  1.00 95.94           O  
ATOM    395  CG  GLN A  52      22.984 -18.625 -22.375  1.00 95.94           C  
ATOM    396  CD  GLN A  52      23.641 -19.812 -21.688  1.00 95.94           C  
ATOM    397  NE2 GLN A  52      23.438 -21.000 -22.250  1.00 95.94           N  
ATOM    398  OE1 GLN A  52      24.312 -19.656 -20.672  1.00 95.94           O  
ATOM    399  N   LYS A  53      22.984 -14.391 -20.688  1.00 94.38           N  
ATOM    400  CA  LYS A  53      22.719 -13.297 -19.750  1.00 94.38           C  
ATOM    401  C   LYS A  53      21.875 -12.203 -20.406  1.00 94.38           C  
ATOM    402  CB  LYS A  53      24.031 -12.703 -19.250  1.00 94.38           C  
ATOM    403  O   LYS A  53      20.969 -11.656 -19.781  1.00 94.38           O  
ATOM    404  CG  LYS A  53      23.875 -11.695 -18.125  1.00 94.38           C  
ATOM    405  CD  LYS A  53      25.203 -11.352 -17.469  1.00 94.38           C  
ATOM    406  CE  LYS A  53      25.016 -10.422 -16.281  1.00 94.38           C  
ATOM    407  NZ  LYS A  53      26.328 -10.047 -15.672  1.00 94.38           N  
ATOM    408  N   ALA A  54      22.203 -11.867 -21.656  1.00 94.69           N  
ATOM    409  CA  ALA A  54      21.406 -10.898 -22.406  1.00 94.69           C  
ATOM    410  C   ALA A  54      19.953 -11.367 -22.531  1.00 94.69           C  
ATOM    411  CB  ALA A  54      22.016 -10.664 -23.781  1.00 94.69           C  
ATOM    412  O   ALA A  54      19.031 -10.570 -22.391  1.00 94.69           O  
ATOM    413  N   LYS A  55      19.750 -12.648 -22.844  1.00 93.38           N  
ATOM    414  CA  LYS A  55      18.422 -13.211 -22.938  1.00 93.38           C  
ATOM    415  C   LYS A  55      17.672 -13.070 -21.609  1.00 93.38           C  
ATOM    416  CB  LYS A  55      18.484 -14.688 -23.344  1.00 93.38           C  
ATOM    417  O   LYS A  55      16.484 -12.695 -21.594  1.00 93.38           O  
ATOM    418  CG  LYS A  55      17.125 -15.336 -23.547  1.00 93.38           C  
ATOM    419  CD  LYS A  55      17.250 -16.781 -24.000  1.00 93.38           C  
ATOM    420  CE  LYS A  55      15.891 -17.453 -24.141  1.00 93.38           C  
ATOM    421  NZ  LYS A  55      16.016 -18.891 -24.516  1.00 93.38           N  
ATOM    422  N   THR A  56      18.312 -13.445 -20.516  1.00 89.44           N  
ATOM    423  CA  THR A  56      17.688 -13.336 -19.203  1.00 89.44           C  
ATOM    424  C   THR A  56      17.328 -11.883 -18.891  1.00 89.44           C  
ATOM    425  CB  THR A  56      18.609 -13.898 -18.109  1.00 89.44           C  
ATOM    426  O   THR A  56      16.281 -11.609 -18.297  1.00 89.44           O  
ATOM    427  CG2 THR A  56      18.891 -15.375 -18.328  1.00 89.44           C  
ATOM    428  OG1 THR A  56      19.844 -13.172 -18.109  1.00 89.44           O  
ATOM    429  N   THR A  57      18.203 -10.898 -19.203  1.00 88.12           N  
ATOM    430  CA  THR A  57      17.938  -9.477 -18.984  1.00 88.12           C  
ATOM    431  C   THR A  57      16.750  -9.016 -19.812  1.00 88.12           C  
ATOM    432  CB  THR A  57      19.172  -8.617 -19.312  1.00 88.12           C  
ATOM    433  O   THR A  57      15.898  -8.266 -19.328  1.00 88.12           O  
ATOM    434  CG2 THR A  57      18.891  -7.141 -19.078  1.00 88.12           C  
ATOM    435  OG1 THR A  57      20.266  -9.023 -18.484  1.00 88.12           O  
ATOM    436  N   ILE A  58      16.703  -9.461 -21.062  1.00 88.12           N  
ATOM    437  CA  ILE A  58      15.594  -9.117 -21.953  1.00 88.12           C  
ATOM    438  C   ILE A  58      14.289  -9.695 -21.406  1.00 88.12           C  
ATOM    439  CB  ILE A  58      15.836  -9.617 -23.391  1.00 88.12           C  
ATOM    440  O   ILE A  58      13.266  -9.016 -21.359  1.00 88.12           O  
ATOM    441  CG1 ILE A  58      16.969  -8.812 -24.047  1.00 88.12           C  
ATOM    442  CG2 ILE A  58      14.555  -9.547 -24.219  1.00 88.12           C  
ATOM    443  CD1 ILE A  58      17.469  -9.414 -25.359  1.00 88.12           C  
ATOM    444  N   ASN A  59      14.312 -10.914 -21.031  1.00 84.94           N  
ATOM    445  CA  ASN A  59      13.125 -11.562 -20.484  1.00 84.94           C  
ATOM    446  C   ASN A  59      12.648 -10.859 -19.219  1.00 84.94           C  
ATOM    447  CB  ASN A  59      13.414 -13.039 -20.188  1.00 84.94           C  
ATOM    448  O   ASN A  59      11.445 -10.656 -19.031  1.00 84.94           O  
ATOM    449  CG  ASN A  59      13.445 -13.883 -21.453  1.00 84.94           C  
ATOM    450  ND2 ASN A  59      14.062 -15.055 -21.359  1.00 84.94           N  
ATOM    451  OD1 ASN A  59      12.922 -13.484 -22.500  1.00 84.94           O  
ATOM    452  N   LYS A  60      13.633 -10.547 -18.344  1.00 79.44           N  
ATOM    453  CA  LYS A  60      13.273  -9.820 -17.141  1.00 79.44           C  
ATOM    454  C   LYS A  60      12.750  -8.430 -17.469  1.00 79.44           C  
ATOM    455  CB  LYS A  60      14.469  -9.727 -16.188  1.00 79.44           C  
ATOM    456  O   LYS A  60      11.844  -7.926 -16.812  1.00 79.44           O  
ATOM    457  CG  LYS A  60      14.797 -11.031 -15.477  1.00 79.44           C  
ATOM    458  CD  LYS A  60      15.914 -10.836 -14.453  1.00 79.44           C  
ATOM    459  CE  LYS A  60      16.234 -12.133 -13.719  1.00 79.44           C  
ATOM    460  NZ  LYS A  60      17.359 -11.969 -12.758  1.00 79.44           N  
ATOM    461  N   GLY A  61      13.375  -7.785 -18.453  1.00 80.88           N  
ATOM    462  CA  GLY A  61      12.875  -6.504 -18.922  1.00 80.88           C  
ATOM    463  C   GLY A  61      11.453  -6.570 -19.438  1.00 80.88           C  
ATOM    464  O   GLY A  61      10.648  -5.676 -19.188  1.00 80.88           O  
ATOM    465  N   GLU A  62      11.211  -7.598 -20.250  1.00 81.06           N  
ATOM    466  CA  GLU A  62       9.859  -7.824 -20.750  1.00 81.06           C  
ATOM    467  C   GLU A  62       8.875  -8.062 -19.609  1.00 81.06           C  
ATOM    468  CB  GLU A  62       9.836  -9.008 -21.719  1.00 81.06           C  
ATOM    469  O   GLU A  62       7.746  -7.566 -19.641  1.00 81.06           O  
ATOM    470  CG  GLU A  62       8.484  -9.242 -22.391  1.00 81.06           C  
ATOM    471  CD  GLU A  62       8.461 -10.461 -23.297  1.00 81.06           C  
ATOM    472  OE1 GLU A  62       7.363 -10.867 -23.734  1.00 81.06           O  
ATOM    473  OE2 GLU A  62       9.555 -11.016 -23.562  1.00 81.06           O  
ATOM    474  N   GLU A  63       9.289  -8.852 -18.703  1.00 74.69           N  
ATOM    475  CA  GLU A  63       8.453  -9.141 -17.547  1.00 74.69           C  
ATOM    476  C   GLU A  63       8.102  -7.867 -16.781  1.00 74.69           C  
ATOM    477  CB  GLU A  63       9.141 -10.141 -16.609  1.00 74.69           C  
ATOM    478  O   GLU A  63       6.957  -7.676 -16.375  1.00 74.69           O  
ATOM    479  CG  GLU A  63       8.266 -10.617 -15.469  1.00 74.69           C  
ATOM    480  CD  GLU A  63       8.961 -11.633 -14.570  1.00 74.69           C  
ATOM    481  OE1 GLU A  63       8.391 -11.984 -13.508  1.00 74.69           O  
ATOM    482  OE2 GLU A  63      10.078 -12.070 -14.922  1.00 74.69           O  
ATOM    483  N   THR A  64       9.086  -7.031 -16.562  1.00 70.75           N  
ATOM    484  CA  THR A  64       8.883  -5.773 -15.852  1.00 70.75           C  
ATOM    485  C   THR A  64       7.965  -4.848 -16.641  1.00 70.75           C  
ATOM    486  CB  THR A  64      10.219  -5.066 -15.578  1.00 70.75           C  
ATOM    487  O   THR A  64       7.121  -4.160 -16.078  1.00 70.75           O  
ATOM    488  CG2 THR A  64      10.016  -3.807 -14.742  1.00 70.75           C  
ATOM    489  OG1 THR A  64      11.086  -5.961 -14.867  1.00 70.75           O  
ATOM    490  N   ALA A  65       8.172  -4.816 -17.922  1.00 72.69           N  
ATOM    491  CA  ALA A  65       7.375  -3.938 -18.781  1.00 72.69           C  
ATOM    492  C   ALA A  65       5.930  -4.418 -18.859  1.00 72.69           C  
ATOM    493  CB  ALA A  65       7.988  -3.852 -20.172  1.00 72.69           C  
ATOM    494  O   ALA A  65       5.012  -3.615 -19.047  1.00 72.69           O  
ATOM    495  N   SER A  66       5.766  -5.680 -18.656  1.00 71.19           N  
ATOM    496  CA  SER A  66       4.449  -6.270 -18.859  1.00 71.19           C  
ATOM    497  C   SER A  66       3.660  -6.348 -17.562  1.00 71.19           C  
ATOM    498  CB  SER A  66       4.578  -7.664 -19.484  1.00 71.19           C  
ATOM    499  O   SER A  66       2.455  -6.602 -17.578  1.00 71.19           O  
ATOM    500  OG  SER A  66       5.035  -7.586 -20.812  1.00 71.19           O  
ATOM    501  N   THR A  67       4.422  -6.137 -16.406  1.00 68.94           N  
ATOM    502  CA  THR A  67       3.754  -6.277 -15.125  1.00 68.94           C  
ATOM    503  C   THR A  67       3.162  -4.941 -14.680  1.00 68.94           C  
ATOM    504  CB  THR A  67       4.723  -6.801 -14.047  1.00 68.94           C  
ATOM    505  O   THR A  67       3.895  -3.975 -14.461  1.00 68.94           O  
ATOM    506  CG2 THR A  67       5.188  -8.219 -14.367  1.00 68.94           C  
ATOM    507  OG1 THR A  67       5.863  -5.938 -13.984  1.00 68.94           O  
ATOM    508  N   ALA A  68       1.887  -4.711 -14.938  1.00 77.06           N  
ATOM    509  CA  ALA A  68       1.206  -3.486 -14.523  1.00 77.06           C  
ATOM    510  C   ALA A  68       0.250  -3.750 -13.367  1.00 77.06           C  
ATOM    511  CB  ALA A  68       0.453  -2.877 -15.703  1.00 77.06           C  
ATOM    512  O   ALA A  68      -0.198  -4.883 -13.172  1.00 77.06           O  
ATOM    513  N   LEU A  69       0.277  -2.840 -12.430  1.00 85.75           N  
ATOM    514  CA  LEU A  69      -0.717  -2.814 -11.359  1.00 85.75           C  
ATOM    515  C   LEU A  69      -1.938  -2.002 -11.773  1.00 85.75           C  
ATOM    516  CB  LEU A  69      -0.112  -2.234 -10.078  1.00 85.75           C  
ATOM    517  O   LEU A  69      -1.806  -0.947 -12.398  1.00 85.75           O  
ATOM    518  CG  LEU A  69       0.939  -3.094  -9.375  1.00 85.75           C  
ATOM    519  CD1 LEU A  69       1.624  -2.297  -8.273  1.00 85.75           C  
ATOM    520  CD2 LEU A  69       0.305  -4.363  -8.812  1.00 85.75           C  
ATOM    521  N   THR A  70      -3.080  -2.625 -11.594  1.00 88.12           N  
ATOM    522  CA  THR A  70      -4.320  -1.924 -11.898  1.00 88.12           C  
ATOM    523  C   THR A  70      -5.215  -1.843 -10.664  1.00 88.12           C  
ATOM    524  CB  THR A  70      -5.086  -2.613 -13.047  1.00 88.12           C  
ATOM    525  O   THR A  70      -5.152  -2.707  -9.789  1.00 88.12           O  
ATOM    526  CG2 THR A  70      -4.230  -2.695 -14.305  1.00 88.12           C  
ATOM    527  OG1 THR A  70      -5.449  -3.938 -12.641  1.00 88.12           O  
ATOM    528  N   VAL A  71      -5.949  -0.758 -10.609  1.00 89.06           N  
ATOM    529  CA  VAL A  71      -6.926  -0.629  -9.531  1.00 89.06           C  
ATOM    530  C   VAL A  71      -8.086  -1.597  -9.766  1.00 89.06           C  
ATOM    531  CB  VAL A  71      -7.453   0.817  -9.414  1.00 89.06           C  
ATOM    532  O   VAL A  71      -8.641  -1.653 -10.859  1.00 89.06           O  
ATOM    533  CG1 VAL A  71      -8.523   0.915  -8.328  1.00 89.06           C  
ATOM    534  CG2 VAL A  71      -6.305   1.783  -9.125  1.00 89.06           C  
ATOM    535  N   SER A  72      -8.344  -2.549  -8.758  1.00 86.31           N  
ATOM    536  CA  SER A  72      -9.320  -3.621  -8.922  1.00 86.31           C  
ATOM    537  C   SER A  72     -10.711  -3.178  -8.477  1.00 86.31           C  
ATOM    538  CB  SER A  72      -8.898  -4.863  -8.141  1.00 86.31           C  
ATOM    539  O   SER A  72     -11.719  -3.627  -9.023  1.00 86.31           O  
ATOM    540  OG  SER A  72      -7.715  -5.418  -8.688  1.00 86.31           O  
ATOM    541  N   SER A  73     -10.750  -2.178  -7.523  1.00 83.38           N  
ATOM    542  CA  SER A  73     -12.023  -1.714  -6.980  1.00 83.38           C  
ATOM    543  C   SER A  73     -12.016  -0.204  -6.770  1.00 83.38           C  
ATOM    544  CB  SER A  73     -12.336  -2.422  -5.660  1.00 83.38           C  
ATOM    545  O   SER A  73     -11.055   0.475  -7.133  1.00 83.38           O  
ATOM    546  OG  SER A  73     -11.383  -2.078  -4.668  1.00 83.38           O  
ATOM    547  N   SER A  74     -13.203   0.271  -6.215  1.00 87.56           N  
ATOM    548  CA  SER A  74     -13.359   1.692  -5.930  1.00 87.56           C  
ATOM    549  C   SER A  74     -12.422   2.143  -4.816  1.00 87.56           C  
ATOM    550  CB  SER A  74     -14.812   2.000  -5.547  1.00 87.56           C  
ATOM    551  O   SER A  74     -12.023   1.338  -3.971  1.00 87.56           O  
ATOM    552  OG  SER A  74     -15.688   1.679  -6.609  1.00 87.56           O  
ATOM    553  N   VAL A  75     -11.953   3.311  -4.938  1.00 90.38           N  
ATOM    554  CA  VAL A  75     -11.172   3.949  -3.885  1.00 90.38           C  
ATOM    555  C   VAL A  75     -12.102   4.559  -2.840  1.00 90.38           C  
ATOM    556  CB  VAL A  75     -10.234   5.035  -4.457  1.00 90.38           C  
ATOM    557  O   VAL A  75     -12.992   5.348  -3.176  1.00 90.38           O  
ATOM    558  CG1 VAL A  75      -9.344   5.613  -3.359  1.00 90.38           C  
ATOM    559  CG2 VAL A  75      -9.383   4.461  -5.590  1.00 90.38           C  
ATOM    560  N   LEU A  76     -11.898   4.062  -1.615  1.00 91.69           N  
ATOM    561  CA  LEU A  76     -12.742   4.539  -0.524  1.00 91.69           C  
ATOM    562  C   LEU A  76     -11.984   5.516   0.364  1.00 91.69           C  
ATOM    563  CB  LEU A  76     -13.258   3.363   0.312  1.00 91.69           C  
ATOM    564  O   LEU A  76     -10.797   5.312   0.643  1.00 91.69           O  
ATOM    565  CG  LEU A  76     -14.031   2.281  -0.441  1.00 91.69           C  
ATOM    566  CD1 LEU A  76     -14.469   1.179   0.517  1.00 91.69           C  
ATOM    567  CD2 LEU A  76     -15.234   2.887  -1.154  1.00 91.69           C  
ATOM    568  N   TYR A  77     -12.656   6.551   0.768  1.00 91.19           N  
ATOM    569  CA  TYR A  77     -12.102   7.613   1.601  1.00 91.19           C  
ATOM    570  C   TYR A  77     -13.016   7.902   2.787  1.00 91.19           C  
ATOM    571  CB  TYR A  77     -11.898   8.891   0.779  1.00 91.19           C  
ATOM    572  O   TYR A  77     -14.227   8.094   2.619  1.00 91.19           O  
ATOM    573  CG  TYR A  77     -11.508  10.086   1.608  1.00 91.19           C  
ATOM    574  CD1 TYR A  77     -12.344  11.203   1.688  1.00 91.19           C  
ATOM    575  CD2 TYR A  77     -10.312  10.117   2.312  1.00 91.19           C  
ATOM    576  CE1 TYR A  77     -11.992  12.312   2.451  1.00 91.19           C  
ATOM    577  CE2 TYR A  77      -9.953  11.219   3.078  1.00 91.19           C  
ATOM    578  OH  TYR A  77     -10.445  13.406   3.896  1.00 91.19           O  
ATOM    579  CZ  TYR A  77     -10.797  12.312   3.141  1.00 91.19           C  
ATOM    580  N   ALA A  78     -12.383   7.906   4.059  1.00 90.62           N  
ATOM    581  CA  ALA A  78     -13.180   8.102   5.270  1.00 90.62           C  
ATOM    582  C   ALA A  78     -12.750   9.367   6.012  1.00 90.62           C  
ATOM    583  CB  ALA A  78     -13.062   6.883   6.184  1.00 90.62           C  
ATOM    584  O   ALA A  78     -11.562   9.586   6.230  1.00 90.62           O  
ATOM    585  N   VAL A  79     -13.836  10.156   6.441  1.00 88.44           N  
ATOM    586  CA  VAL A  79     -13.602  11.367   7.227  1.00 88.44           C  
ATOM    587  C   VAL A  79     -14.578  11.414   8.398  1.00 88.44           C  
ATOM    588  CB  VAL A  79     -13.742  12.641   6.363  1.00 88.44           C  
ATOM    589  O   VAL A  79     -15.500  10.609   8.484  1.00 88.44           O  
ATOM    590  CG1 VAL A  79     -12.648  12.688   5.297  1.00 88.44           C  
ATOM    591  CG2 VAL A  79     -15.125  12.695   5.715  1.00 88.44           C  
ATOM    592  N   ASN A  80     -14.359  12.398   9.227  1.00 85.88           N  
ATOM    593  CA  ASN A  80     -15.281  12.633  10.328  1.00 85.88           C  
ATOM    594  C   ASN A  80     -16.484  13.461   9.883  1.00 85.88           C  
ATOM    595  CB  ASN A  80     -14.562  13.320  11.492  1.00 85.88           C  
ATOM    596  O   ASN A  80     -16.344  14.633   9.531  1.00 85.88           O  
ATOM    597  CG  ASN A  80     -15.484  13.602  12.656  1.00 85.88           C  
ATOM    598  ND2 ASN A  80     -14.906  13.781  13.844  1.00 85.88           N  
ATOM    599  OD1 ASN A  80     -16.703  13.664  12.500  1.00 85.88           O  
ATOM    600  N   TYR A  81     -17.625  12.719   9.727  1.00 79.88           N  
ATOM    601  CA  TYR A  81     -18.875  13.359   9.352  1.00 79.88           C  
ATOM    602  C   TYR A  81     -19.797  13.523  10.555  1.00 79.88           C  
ATOM    603  CB  TYR A  81     -19.594  12.547   8.266  1.00 79.88           C  
ATOM    604  O   TYR A  81     -19.891  12.633  11.406  1.00 79.88           O  
ATOM    605  CG  TYR A  81     -20.859  13.195   7.758  1.00 79.88           C  
ATOM    606  CD1 TYR A  81     -22.094  12.898   8.328  1.00 79.88           C  
ATOM    607  CD2 TYR A  81     -20.828  14.102   6.703  1.00 79.88           C  
ATOM    608  CE1 TYR A  81     -23.266  13.492   7.867  1.00 79.88           C  
ATOM    609  CE2 TYR A  81     -21.984  14.703   6.230  1.00 79.88           C  
ATOM    610  OH  TYR A  81     -24.359  14.984   6.352  1.00 79.88           O  
ATOM    611  CZ  TYR A  81     -23.203  14.391   6.816  1.00 79.88           C  
ATOM    612  N   PRO A  82     -20.516  14.734  10.523  1.00 80.50           N  
ATOM    613  CA  PRO A  82     -20.625  15.812   9.539  1.00 80.50           C  
ATOM    614  C   PRO A  82     -19.641  16.953   9.805  1.00 80.50           C  
ATOM    615  CB  PRO A  82     -22.078  16.281   9.703  1.00 80.50           C  
ATOM    616  O   PRO A  82     -19.625  17.938   9.062  1.00 80.50           O  
ATOM    617  CG  PRO A  82     -22.406  16.016  11.133  1.00 80.50           C  
ATOM    618  CD  PRO A  82     -21.641  14.797  11.578  1.00 80.50           C  
ATOM    619  N   SER A  83     -18.844  16.891  10.898  1.00 84.06           N  
ATOM    620  CA  SER A  83     -17.953  17.984  11.266  1.00 84.06           C  
ATOM    621  C   SER A  83     -16.875  18.172  10.219  1.00 84.06           C  
ATOM    622  CB  SER A  83     -17.328  17.734  12.633  1.00 84.06           C  
ATOM    623  O   SER A  83     -16.391  19.297  10.008  1.00 84.06           O  
ATOM    624  OG  SER A  83     -16.547  16.547  12.617  1.00 84.06           O  
ATOM    625  N   ASN A  84     -16.516  17.109   9.383  1.00 81.38           N  
ATOM    626  CA  ASN A  84     -15.477  17.125   8.359  1.00 81.38           C  
ATOM    627  C   ASN A  84     -14.203  17.797   8.859  1.00 81.38           C  
ATOM    628  CB  ASN A  84     -15.984  17.828   7.102  1.00 81.38           C  
ATOM    629  O   ASN A  84     -13.672  18.703   8.219  1.00 81.38           O  
ATOM    630  CG  ASN A  84     -17.062  17.047   6.383  1.00 81.38           C  
ATOM    631  ND2 ASN A  84     -17.891  17.750   5.613  1.00 81.38           N  
ATOM    632  OD1 ASN A  84     -17.156  15.828   6.516  1.00 81.38           O  
ATOM    633  N   THR A  85     -13.695  17.297   9.992  1.00 84.75           N  
ATOM    634  CA  THR A  85     -12.531  17.953  10.586  1.00 84.75           C  
ATOM    635  C   THR A  85     -11.297  17.062  10.477  1.00 84.75           C  
ATOM    636  CB  THR A  85     -12.789  18.297  12.070  1.00 84.75           C  
ATOM    637  O   THR A  85     -10.164  17.547  10.500  1.00 84.75           O  
ATOM    638  CG2 THR A  85     -13.852  19.391  12.203  1.00 84.75           C  
ATOM    639  OG1 THR A  85     -13.227  17.125  12.758  1.00 84.75           O  
ATOM    640  N   LYS A  86     -11.539  15.727  10.312  1.00 86.38           N  
ATOM    641  CA  LYS A  86     -10.391  14.820  10.320  1.00 86.38           C  
ATOM    642  C   LYS A  86     -10.539  13.742   9.258  1.00 86.38           C  
ATOM    643  CB  LYS A  86     -10.227  14.180  11.703  1.00 86.38           C  
ATOM    644  O   LYS A  86     -11.594  13.117   9.133  1.00 86.38           O  
ATOM    645  CG  LYS A  86      -9.891  15.164  12.812  1.00 86.38           C  
ATOM    646  CD  LYS A  86      -9.750  14.469  14.156  1.00 86.38           C  
ATOM    647  CE  LYS A  86      -9.461  15.461  15.273  1.00 86.38           C  
ATOM    648  NZ  LYS A  86      -9.297  14.781  16.594  1.00 86.38           N  
ATOM    649  N   SER A  87      -9.414  13.523   8.500  1.00 89.06           N  
ATOM    650  CA  SER A  87      -9.352  12.391   7.582  1.00 89.06           C  
ATOM    651  C   SER A  87      -8.805  11.141   8.273  1.00 89.06           C  
ATOM    652  CB  SER A  87      -8.477  12.727   6.371  1.00 89.06           C  
ATOM    653  O   SER A  87      -7.773  11.203   8.945  1.00 89.06           O  
ATOM    654  OG  SER A  87      -9.031  13.805   5.637  1.00 89.06           O  
ATOM    655  N   TYR A  88      -9.516  10.062   8.086  1.00 90.50           N  
ATOM    656  CA  TYR A  88      -9.156   8.852   8.812  1.00 90.50           C  
ATOM    657  C   TYR A  88      -8.305   7.934   7.945  1.00 90.50           C  
ATOM    658  CB  TYR A  88     -10.406   8.117   9.289  1.00 90.50           C  
ATOM    659  O   TYR A  88      -7.195   7.555   8.328  1.00 90.50           O  
ATOM    660  CG  TYR A  88     -11.273   8.930  10.219  1.00 90.50           C  
ATOM    661  CD1 TYR A  88     -10.711   9.812  11.141  1.00 90.50           C  
ATOM    662  CD2 TYR A  88     -12.664   8.820  10.180  1.00 90.50           C  
ATOM    663  CE1 TYR A  88     -11.508  10.562  12.000  1.00 90.50           C  
ATOM    664  CE2 TYR A  88     -13.469   9.562  11.031  1.00 90.50           C  
ATOM    665  OH  TYR A  88     -13.672  11.172  12.781  1.00 90.50           O  
ATOM    666  CZ  TYR A  88     -12.883  10.430  11.938  1.00 90.50           C  
ATOM    667  N   TRP A  89      -8.805   7.477   6.781  1.00 92.50           N  
ATOM    668  CA  TRP A  89      -8.086   6.500   5.969  1.00 92.50           C  
ATOM    669  C   TRP A  89      -8.586   6.508   4.531  1.00 92.50           C  
ATOM    670  CB  TRP A  89      -8.227   5.094   6.566  1.00 92.50           C  
ATOM    671  O   TRP A  89      -9.672   7.023   4.250  1.00 92.50           O  
ATOM    672  CG  TRP A  89      -9.633   4.727   6.934  1.00 92.50           C  
ATOM    673  CD1 TRP A  89     -10.188   4.730   8.180  1.00 92.50           C  
ATOM    674  CD2 TRP A  89     -10.664   4.301   6.035  1.00 92.50           C  
ATOM    675  CE2 TRP A  89     -11.820   4.059   6.812  1.00 92.50           C  
ATOM    676  CE3 TRP A  89     -10.719   4.094   4.652  1.00 92.50           C  
ATOM    677  NE1 TRP A  89     -11.500   4.332   8.117  1.00 92.50           N  
ATOM    678  CH2 TRP A  89     -13.047   3.432   4.891  1.00 92.50           C  
ATOM    679  CZ2 TRP A  89     -13.023   3.625   6.250  1.00 92.50           C  
ATOM    680  CZ3 TRP A  89     -11.922   3.662   4.094  1.00 92.50           C  
ATOM    681  N   ILE A  90      -7.754   6.117   3.654  1.00 94.06           N  
ATOM    682  CA  ILE A  90      -8.062   5.809   2.264  1.00 94.06           C  
ATOM    683  C   ILE A  90      -7.797   4.332   1.990  1.00 94.06           C  
ATOM    684  CB  ILE A  90      -7.250   6.691   1.293  1.00 94.06           C  
ATOM    685  O   ILE A  90      -6.750   3.803   2.371  1.00 94.06           O  
ATOM    686  CG1 ILE A  90      -7.621   8.164   1.470  1.00 94.06           C  
ATOM    687  CG2 ILE A  90      -7.465   6.242  -0.156  1.00 94.06           C  
ATOM    688  CD1 ILE A  90      -6.762   9.125   0.659  1.00 94.06           C  
ATOM    689  N   TYR A  91      -8.727   3.723   1.319  1.00 93.19           N  
ATOM    690  CA  TYR A  91      -8.625   2.299   1.022  1.00 93.19           C  
ATOM    691  C   TYR A  91      -8.867   2.031  -0.458  1.00 93.19           C  
ATOM    692  CB  TYR A  91      -9.617   1.500   1.870  1.00 93.19           C  
ATOM    693  O   TYR A  91      -9.797   2.594  -1.051  1.00 93.19           O  
ATOM    694  CG  TYR A  91      -9.984   0.162   1.275  1.00 93.19           C  
ATOM    695  CD1 TYR A  91     -11.219  -0.035   0.663  1.00 93.19           C  
ATOM    696  CD2 TYR A  91      -9.094  -0.907   1.324  1.00 93.19           C  
ATOM    697  CE1 TYR A  91     -11.562  -1.267   0.116  1.00 93.19           C  
ATOM    698  CE2 TYR A  91      -9.430  -2.143   0.780  1.00 93.19           C  
ATOM    699  OH  TYR A  91     -11.000  -3.535  -0.362  1.00 93.19           O  
ATOM    700  CZ  TYR A  91     -10.664  -2.312   0.178  1.00 93.19           C  
ATOM    701  N   PHE A  92      -8.055   1.151  -1.034  1.00 93.56           N  
ATOM    702  CA  PHE A  92      -8.250   0.729  -2.416  1.00 93.56           C  
ATOM    703  C   PHE A  92      -7.570  -0.608  -2.676  1.00 93.56           C  
ATOM    704  CB  PHE A  92      -7.719   1.788  -3.385  1.00 93.56           C  
ATOM    705  O   PHE A  92      -6.695  -1.024  -1.913  1.00 93.56           O  
ATOM    706  CG  PHE A  92      -6.254   2.090  -3.207  1.00 93.56           C  
ATOM    707  CD1 PHE A  92      -5.832   3.008  -2.254  1.00 93.56           C  
ATOM    708  CD2 PHE A  92      -5.305   1.457  -3.994  1.00 93.56           C  
ATOM    709  CE1 PHE A  92      -4.477   3.289  -2.086  1.00 93.56           C  
ATOM    710  CE2 PHE A  92      -3.949   1.732  -3.834  1.00 93.56           C  
ATOM    711  CZ  PHE A  92      -3.537   2.648  -2.881  1.00 93.56           C  
ATOM    712  N   THR A  93      -7.988  -1.293  -3.652  1.00 92.75           N  
ATOM    713  CA  THR A  93      -7.418  -2.590  -4.004  1.00 92.75           C  
ATOM    714  C   THR A  93      -6.754  -2.535  -5.375  1.00 92.75           C  
ATOM    715  CB  THR A  93      -8.492  -3.693  -3.990  1.00 92.75           C  
ATOM    716  O   THR A  93      -7.258  -1.876  -6.289  1.00 92.75           O  
ATOM    717  CG2 THR A  93      -9.109  -3.844  -2.605  1.00 92.75           C  
ATOM    718  OG1 THR A  93      -9.523  -3.359  -4.930  1.00 92.75           O  
ATOM    719  N   VAL A  94      -5.637  -3.203  -5.465  1.00 91.50           N  
ATOM    720  CA  VAL A  94      -4.898  -3.248  -6.719  1.00 91.50           C  
ATOM    721  C   VAL A  94      -4.664  -4.699  -7.129  1.00 91.50           C  
ATOM    722  CB  VAL A  94      -3.549  -2.500  -6.613  1.00 91.50           C  
ATOM    723  O   VAL A  94      -4.664  -5.598  -6.285  1.00 91.50           O  
ATOM    724  CG1 VAL A  94      -3.773  -1.025  -6.285  1.00 91.50           C  
ATOM    725  CG2 VAL A  94      -2.656  -3.156  -5.562  1.00 91.50           C  
ATOM    726  N   SER A  95      -4.598  -4.859  -8.414  1.00 89.19           N  
ATOM    727  CA  SER A  95      -4.332  -6.191  -8.945  1.00 89.19           C  
ATOM    728  C   SER A  95      -3.279  -6.145 -10.047  1.00 89.19           C  
ATOM    729  CB  SER A  95      -5.617  -6.824  -9.477  1.00 89.19           C  
ATOM    730  O   SER A  95      -3.355  -5.309 -10.953  1.00 89.19           O  
ATOM    731  OG  SER A  95      -5.379  -8.148  -9.930  1.00 89.19           O  
ATOM    732  N   PRO A  96      -2.285  -7.086  -9.820  1.00 86.62           N  
ATOM    733  CA  PRO A  96      -1.425  -7.250 -10.992  1.00 86.62           C  
ATOM    734  C   PRO A  96      -2.188  -7.754 -12.219  1.00 86.62           C  
ATOM    735  CB  PRO A  96      -0.391  -8.281 -10.531  1.00 86.62           C  
ATOM    736  O   PRO A  96      -3.055  -8.625 -12.094  1.00 86.62           O  
ATOM    737  CG  PRO A  96      -0.477  -8.266  -9.039  1.00 86.62           C  
ATOM    738  CD  PRO A  96      -1.882  -7.906  -8.648  1.00 86.62           C  
ATOM    739  N   THR A  97      -2.176  -7.051 -13.266  1.00 79.69           N  
ATOM    740  CA  THR A  97      -2.885  -7.367 -14.500  1.00 79.69           C  
ATOM    741  C   THR A  97      -2.670  -8.828 -14.891  1.00 79.69           C  
ATOM    742  CB  THR A  97      -2.432  -6.457 -15.656  1.00 79.69           C  
ATOM    743  O   THR A  97      -1.556  -9.344 -14.781  1.00 79.69           O  
ATOM    744  CG2 THR A  97      -3.211  -6.758 -16.938  1.00 79.69           C  
ATOM    745  OG1 THR A  97      -2.648  -5.090 -15.289  1.00 79.69           O  
ATOM    746  N   SER A  98      -3.873  -9.539 -15.172  1.00 70.56           N  
ATOM    747  CA  SER A  98      -3.943 -10.922 -15.625  1.00 70.56           C  
ATOM    748  C   SER A  98      -3.131 -11.125 -16.906  1.00 70.56           C  
ATOM    749  CB  SER A  98      -5.395 -11.336 -15.867  1.00 70.56           C  
ATOM    750  O   SER A  98      -3.098 -10.250 -17.766  1.00 70.56           O  
ATOM    751  OG  SER A  98      -6.031 -10.438 -16.766  1.00 70.56           O  
ATOM    752  N   GLY A  99      -2.160 -12.023 -16.906  1.00 66.56           N  
ATOM    753  CA  GLY A  99      -1.325 -12.320 -18.062  1.00 66.56           C  
ATOM    754  C   GLY A  99       0.119 -11.891 -17.875  1.00 66.56           C  
ATOM    755  O   GLY A  99       0.966 -12.164 -18.734  1.00 66.56           O  
ATOM    756  N   VAL A 100       0.383 -11.156 -16.875  1.00 64.94           N  
ATOM    757  CA  VAL A 100       1.731 -10.719 -16.531  1.00 64.94           C  
ATOM    758  C   VAL A 100       2.232 -11.500 -15.312  1.00 64.94           C  
ATOM    759  CB  VAL A 100       1.780  -9.203 -16.250  1.00 64.94           C  
ATOM    760  O   VAL A 100       1.491 -12.297 -14.727  1.00 64.94           O  
ATOM    761  CG1 VAL A 100       1.425  -8.406 -17.500  1.00 64.94           C  
ATOM    762  CG2 VAL A 100       0.839  -8.844 -15.094  1.00 64.94           C  
ATOM    763  N   SER A 101       3.670 -11.383 -15.195  1.00 75.56           N  
ATOM    764  CA  SER A 101       4.445 -11.898 -14.070  1.00 75.56           C  
ATOM    765  C   SER A 101       3.965 -11.312 -12.750  1.00 75.56           C  
ATOM    766  CB  SER A 101       5.934 -11.609 -14.266  1.00 75.56           C  
ATOM    767  O   SER A 101       3.043 -10.492 -12.727  1.00 75.56           O  
ATOM    768  OG  SER A 101       6.188 -10.219 -14.164  1.00 75.56           O  
ATOM    769  N   SER A 102       4.242 -11.914 -11.617  1.00 80.69           N  
ATOM    770  CA  SER A 102       4.016 -11.547 -10.227  1.00 80.69           C  
ATOM    771  C   SER A 102       4.684 -10.219  -9.891  1.00 80.69           C  
ATOM    772  CB  SER A 102       4.539 -12.641  -9.289  1.00 80.69           C  
ATOM    773  O   SER A 102       5.590  -9.773 -10.602  1.00 80.69           O  
ATOM    774  OG  SER A 102       5.930 -12.836  -9.477  1.00 80.69           O  
ATOM    775  N   VAL A 103       4.020  -9.367  -9.070  1.00 86.19           N  
ATOM    776  CA  VAL A 103       4.543  -8.078  -8.625  1.00 86.19           C  
ATOM    777  C   VAL A 103       4.984  -8.180  -7.164  1.00 86.19           C  
ATOM    778  CB  VAL A 103       3.494  -6.957  -8.789  1.00 86.19           C  
ATOM    779  O   VAL A 103       4.266  -8.727  -6.328  1.00 86.19           O  
ATOM    780  CG1 VAL A 103       4.043  -5.629  -8.266  1.00 86.19           C  
ATOM    781  CG2 VAL A 103       3.074  -6.828 -10.250  1.00 86.19           C  
ATOM    782  N   GLU A 104       6.258  -7.723  -7.020  1.00 87.06           N  
ATOM    783  CA  GLU A 104       6.773  -7.695  -5.652  1.00 87.06           C  
ATOM    784  C   GLU A 104       6.293  -6.453  -4.910  1.00 87.06           C  
ATOM    785  CB  GLU A 104       8.305  -7.746  -5.656  1.00 87.06           C  
ATOM    786  O   GLU A 104       6.559  -5.324  -5.332  1.00 87.06           O  
ATOM    787  CG  GLU A 104       8.914  -7.844  -4.266  1.00 87.06           C  
ATOM    788  CD  GLU A 104      10.281  -8.516  -4.258  1.00 87.06           C  
ATOM    789  OE1 GLU A 104      10.773  -8.883  -3.164  1.00 87.06           O  
ATOM    790  OE2 GLU A 104      10.859  -8.688  -5.352  1.00 87.06           O  
ATOM    791  N   LEU A 105       5.562  -6.699  -3.787  1.00 89.12           N  
ATOM    792  CA  LEU A 105       4.988  -5.598  -3.023  1.00 89.12           C  
ATOM    793  C   LEU A 105       5.555  -5.566  -1.607  1.00 89.12           C  
ATOM    794  CB  LEU A 105       3.463  -5.719  -2.973  1.00 89.12           C  
ATOM    795  O   LEU A 105       4.824  -5.293  -0.650  1.00 89.12           O  
ATOM    796  CG  LEU A 105       2.729  -5.582  -4.309  1.00 89.12           C  
ATOM    797  CD1 LEU A 105       1.253  -5.934  -4.141  1.00 89.12           C  
ATOM    798  CD2 LEU A 105       2.887  -4.172  -4.863  1.00 89.12           C  
ATOM    799  N   ASP A 106       6.820  -5.785  -1.525  1.00 91.38           N  
ATOM    800  CA  ASP A 106       7.500  -5.668  -0.240  1.00 91.38           C  
ATOM    801  C   ASP A 106       7.766  -4.207   0.111  1.00 91.38           C  
ATOM    802  CB  ASP A 106       8.812  -6.453  -0.255  1.00 91.38           C  
ATOM    803  O   ASP A 106       8.242  -3.438  -0.728  1.00 91.38           O  
ATOM    804  CG  ASP A 106       9.438  -6.598   1.123  1.00 91.38           C  
ATOM    805  OD1 ASP A 106       9.352  -5.648   1.933  1.00 91.38           O  
ATOM    806  OD2 ASP A 106      10.016  -7.664   1.401  1.00 91.38           O  
ATOM    807  N   PRO A 107       7.363  -3.814   1.365  1.00 91.88           N  
ATOM    808  CA  PRO A 107       7.559  -2.418   1.756  1.00 91.88           C  
ATOM    809  C   PRO A 107       9.016  -1.974   1.646  1.00 91.88           C  
ATOM    810  CB  PRO A 107       7.086  -2.389   3.213  1.00 91.88           C  
ATOM    811  O   PRO A 107       9.297  -0.774   1.560  1.00 91.88           O  
ATOM    812  CG  PRO A 107       6.227  -3.602   3.357  1.00 91.88           C  
ATOM    813  CD  PRO A 107       6.652  -4.617   2.336  1.00 91.88           C  
ATOM    814  N   ALA A 108      10.008  -2.902   1.612  1.00 92.06           N  
ATOM    815  CA  ALA A 108      11.430  -2.580   1.510  1.00 92.06           C  
ATOM    816  C   ALA A 108      11.797  -2.176   0.085  1.00 92.06           C  
ATOM    817  CB  ALA A 108      12.281  -3.768   1.958  1.00 92.06           C  
ATOM    818  O   ALA A 108      12.734  -1.402  -0.123  1.00 92.06           O  
ATOM    819  N   THR A 109      11.031  -2.611  -0.861  1.00 90.69           N  
ATOM    820  CA  THR A 109      11.414  -2.354  -2.246  1.00 90.69           C  
ATOM    821  C   THR A 109      10.305  -1.611  -2.982  1.00 90.69           C  
ATOM    822  CB  THR A 109      11.742  -3.662  -2.988  1.00 90.69           C  
ATOM    823  O   THR A 109      10.508  -1.113  -4.090  1.00 90.69           O  
ATOM    824  CG2 THR A 109      12.953  -4.355  -2.373  1.00 90.69           C  
ATOM    825  OG1 THR A 109      10.609  -4.543  -2.912  1.00 90.69           O  
ATOM    826  N   THR A 110       9.078  -1.596  -2.375  1.00 92.00           N  
ATOM    827  CA  THR A 110       7.938  -0.928  -2.986  1.00 92.00           C  
ATOM    828  C   THR A 110       7.602   0.362  -2.244  1.00 92.00           C  
ATOM    829  CB  THR A 110       6.699  -1.845  -3.010  1.00 92.00           C  
ATOM    830  O   THR A 110       7.570   0.384  -1.012  1.00 92.00           O  
ATOM    831  CG2 THR A 110       5.527  -1.167  -3.707  1.00 92.00           C  
ATOM    832  OG1 THR A 110       7.023  -3.055  -3.709  1.00 92.00           O  
ATOM    833  N   GLY A 111       7.414   1.411  -3.062  1.00 93.88           N  
ATOM    834  CA  GLY A 111       7.055   2.676  -2.441  1.00 93.88           C  
ATOM    835  C   GLY A 111       5.629   3.102  -2.736  1.00 93.88           C  
ATOM    836  O   GLY A 111       5.078   2.766  -3.787  1.00 93.88           O  
ATOM    837  N   LEU A 112       4.980   3.721  -1.742  1.00 95.94           N  
ATOM    838  CA  LEU A 112       3.680   4.363  -1.897  1.00 95.94           C  
ATOM    839  C   LEU A 112       3.740   5.824  -1.471  1.00 95.94           C  
ATOM    840  CB  LEU A 112       2.617   3.623  -1.080  1.00 95.94           C  
ATOM    841  O   LEU A 112       4.137   6.133  -0.344  1.00 95.94           O  
ATOM    842  CG  LEU A 112       1.168   4.059  -1.301  1.00 95.94           C  
ATOM    843  CD1 LEU A 112       0.219   2.891  -1.053  1.00 95.94           C  
ATOM    844  CD2 LEU A 112       0.820   5.238  -0.397  1.00 95.94           C  
ATOM    845  N   SER A 113       3.354   6.695  -2.482  1.00 95.81           N  
ATOM    846  CA  SER A 113       3.379   8.133  -2.219  1.00 95.81           C  
ATOM    847  C   SER A 113       1.986   8.742  -2.346  1.00 95.81           C  
ATOM    848  CB  SER A 113       4.340   8.836  -3.176  1.00 95.81           C  
ATOM    849  O   SER A 113       1.177   8.289  -3.160  1.00 95.81           O  
ATOM    850  OG  SER A 113       5.648   8.305  -3.059  1.00 95.81           O  
ATOM    851  N   PHE A 114       1.721   9.664  -1.525  1.00 95.19           N  
ATOM    852  CA  PHE A 114       0.452  10.383  -1.475  1.00 95.19           C  
ATOM    853  C   PHE A 114       0.673  11.883  -1.617  1.00 95.19           C  
ATOM    854  CB  PHE A 114      -0.283  10.078  -0.164  1.00 95.19           C  
ATOM    855  O   PHE A 114       1.481  12.469  -0.894  1.00 95.19           O  
ATOM    856  CG  PHE A 114      -1.531  10.898   0.032  1.00 95.19           C  
ATOM    857  CD1 PHE A 114      -1.502  12.070   0.781  1.00 95.19           C  
ATOM    858  CD2 PHE A 114      -2.734  10.492  -0.534  1.00 95.19           C  
ATOM    859  CE1 PHE A 114      -2.656  12.828   0.964  1.00 95.19           C  
ATOM    860  CE2 PHE A 114      -3.893  11.250  -0.355  1.00 95.19           C  
ATOM    861  CZ  PHE A 114      -3.850  12.414   0.395  1.00 95.19           C  
ATOM    862  N   ILE A 115      -0.132  12.453  -2.580  1.00 94.31           N  
ATOM    863  CA  ILE A 115       0.025  13.883  -2.828  1.00 94.31           C  
ATOM    864  C   ILE A 115      -1.346  14.555  -2.859  1.00 94.31           C  
ATOM    865  CB  ILE A 115       0.783  14.148  -4.148  1.00 94.31           C  
ATOM    866  O   ILE A 115      -2.242  14.117  -3.584  1.00 94.31           O  
ATOM    867  CG1 ILE A 115       2.148  13.453  -4.129  1.00 94.31           C  
ATOM    868  CG2 ILE A 115       0.938  15.656  -4.387  1.00 94.31           C  
ATOM    869  CD1 ILE A 115       2.832  13.398  -5.488  1.00 94.31           C  
ATOM    870  N   ALA A 116      -1.482  15.539  -2.023  1.00 92.19           N  
ATOM    871  CA  ALA A 116      -2.611  16.469  -2.021  1.00 92.19           C  
ATOM    872  C   ALA A 116      -2.143  17.891  -2.244  1.00 92.19           C  
ATOM    873  CB  ALA A 116      -3.387  16.359  -0.711  1.00 92.19           C  
ATOM    874  O   ALA A 116      -1.783  18.594  -1.293  1.00 92.19           O  
ATOM    875  N   THR A 117      -2.195  18.375  -3.451  1.00 89.31           N  
ATOM    876  CA  THR A 117      -1.591  19.625  -3.906  1.00 89.31           C  
ATOM    877  C   THR A 117      -2.309  20.828  -3.301  1.00 89.31           C  
ATOM    878  CB  THR A 117      -1.616  19.734  -5.441  1.00 89.31           C  
ATOM    879  O   THR A 117      -1.671  21.812  -2.924  1.00 89.31           O  
ATOM    880  CG2 THR A 117      -0.854  20.969  -5.922  1.00 89.31           C  
ATOM    881  OG1 THR A 117      -1.013  18.562  -6.004  1.00 89.31           O  
ATOM    882  N   GLU A 118      -3.568  20.750  -3.150  1.00 88.81           N  
ATOM    883  CA  GLU A 118      -4.352  21.891  -2.650  1.00 88.81           C  
ATOM    884  C   GLU A 118      -4.059  22.156  -1.178  1.00 88.81           C  
ATOM    885  CB  GLU A 118      -5.848  21.625  -2.852  1.00 88.81           C  
ATOM    886  O   GLU A 118      -4.137  23.297  -0.719  1.00 88.81           O  
ATOM    887  CG  GLU A 118      -6.293  21.688  -4.305  1.00 88.81           C  
ATOM    888  CD  GLU A 118      -7.773  21.406  -4.492  1.00 88.81           C  
ATOM    889  OE1 GLU A 118      -8.195  21.141  -5.641  1.00 88.81           O  
ATOM    890  OE2 GLU A 118      -8.516  21.438  -3.486  1.00 88.81           O  
ATOM    891  N   GLU A 119      -3.715  21.047  -0.498  1.00 86.94           N  
ATOM    892  CA  GLU A 119      -3.398  21.172   0.921  1.00 86.94           C  
ATOM    893  C   GLU A 119      -1.894  21.297   1.141  1.00 86.94           C  
ATOM    894  CB  GLU A 119      -3.943  19.969   1.701  1.00 86.94           C  
ATOM    895  O   GLU A 119      -1.438  21.484   2.273  1.00 86.94           O  
ATOM    896  CG  GLU A 119      -5.461  19.906   1.740  1.00 86.94           C  
ATOM    897  CD  GLU A 119      -6.098  21.078   2.457  1.00 86.94           C  
ATOM    898  OE1 GLU A 119      -7.254  21.438   2.131  1.00 86.94           O  
ATOM    899  OE2 GLU A 119      -5.438  21.656   3.352  1.00 86.94           O  
ATOM    900  N   GLY A 120      -1.082  21.219   0.047  1.00 88.12           N  
ATOM    901  CA  GLY A 120       0.366  21.312   0.136  1.00 88.12           C  
ATOM    902  C   GLY A 120       0.999  20.125   0.819  1.00 88.12           C  
ATOM    903  O   GLY A 120       2.004  20.250   1.518  1.00 88.12           O  
ATOM    904  N   ILE A 121       0.411  18.938   0.682  1.00 91.31           N  
ATOM    905  CA  ILE A 121       0.893  17.750   1.369  1.00 91.31           C  
ATOM    906  C   ILE A 121       1.529  16.797   0.361  1.00 91.31           C  
ATOM    907  CB  ILE A 121      -0.246  17.031   2.135  1.00 91.31           C  
ATOM    908  O   ILE A 121       0.938  16.500  -0.680  1.00 91.31           O  
ATOM    909  CG1 ILE A 121      -0.791  17.938   3.244  1.00 91.31           C  
ATOM    910  CG2 ILE A 121       0.239  15.703   2.707  1.00 91.31           C  
ATOM    911  CD1 ILE A 121      -2.068  17.422   3.893  1.00 91.31           C  
ATOM    912  N   THR A 122       2.730  16.484   0.586  1.00 93.69           N  
ATOM    913  CA  THR A 122       3.443  15.469  -0.185  1.00 93.69           C  
ATOM    914  C   THR A 122       4.078  14.430   0.739  1.00 93.69           C  
ATOM    915  CB  THR A 122       4.531  16.109  -1.071  1.00 93.69           C  
ATOM    916  O   THR A 122       5.000  14.750   1.493  1.00 93.69           O  
ATOM    917  CG2 THR A 122       5.188  15.062  -1.972  1.00 93.69           C  
ATOM    918  OG1 THR A 122       3.938  17.125  -1.889  1.00 93.69           O  
ATOM    919  N   LEU A 123       3.520  13.211   0.695  1.00 93.94           N  
ATOM    920  CA  LEU A 123       4.051  12.094   1.474  1.00 93.94           C  
ATOM    921  C   LEU A 123       4.727  11.070   0.567  1.00 93.94           C  
ATOM    922  CB  LEU A 123       2.932  11.422   2.277  1.00 93.94           C  
ATOM    923  O   LEU A 123       4.098  10.539  -0.349  1.00 93.94           O  
ATOM    924  CG  LEU A 123       2.117  12.336   3.197  1.00 93.94           C  
ATOM    925  CD1 LEU A 123       0.992  11.547   3.861  1.00 93.94           C  
ATOM    926  CD2 LEU A 123       3.018  12.977   4.246  1.00 93.94           C  
ATOM    927  N   SER A 124       5.984  10.852   0.848  1.00 93.75           N  
ATOM    928  CA  SER A 124       6.727   9.898   0.031  1.00 93.75           C  
ATOM    929  C   SER A 124       7.027   8.617   0.809  1.00 93.75           C  
ATOM    930  CB  SER A 124       8.031  10.516  -0.470  1.00 93.75           C  
ATOM    931  O   SER A 124       7.340   8.672   2.000  1.00 93.75           O  
ATOM    932  OG  SER A 124       7.770  11.664  -1.255  1.00 93.75           O  
ATOM    933  N   ASN A 125       6.824   7.477   0.197  1.00 93.38           N  
ATOM    934  CA  ASN A 125       7.172   6.148   0.682  1.00 93.38           C  
ATOM    935  C   ASN A 125       6.527   5.855   2.033  1.00 93.38           C  
ATOM    936  CB  ASN A 125       8.695   5.992   0.775  1.00 93.38           C  
ATOM    937  O   ASN A 125       7.203   5.418   2.967  1.00 93.38           O  
ATOM    938  CG  ASN A 125       9.133   4.543   0.773  1.00 93.38           C  
ATOM    939  ND2 ASN A 125      10.344   4.289   1.250  1.00 93.38           N  
ATOM    940  OD1 ASN A 125       8.391   3.656   0.346  1.00 93.38           O  
ATOM    941  N   ILE A 126       5.215   6.082   2.090  1.00 95.31           N  
ATOM    942  CA  ILE A 126       4.477   5.895   3.334  1.00 95.31           C  
ATOM    943  C   ILE A 126       4.082   4.430   3.482  1.00 95.31           C  
ATOM    944  CB  ILE A 126       3.225   6.797   3.393  1.00 95.31           C  
ATOM    945  O   ILE A 126       3.502   4.035   4.496  1.00 95.31           O  
ATOM    946  CG1 ILE A 126       2.324   6.539   2.182  1.00 95.31           C  
ATOM    947  CG2 ILE A 126       3.627   8.273   3.473  1.00 95.31           C  
ATOM    948  CD1 ILE A 126       0.982   7.254   2.242  1.00 95.31           C  
ATOM    949  N   TYR A 127       4.391   3.572   2.502  1.00 95.81           N  
ATOM    950  CA  TYR A 127       4.180   2.131   2.578  1.00 95.81           C  
ATOM    951  C   TYR A 127       5.195   1.479   3.508  1.00 95.81           C  
ATOM    952  CB  TYR A 127       4.270   1.501   1.185  1.00 95.81           C  
ATOM    953  O   TYR A 127       6.336   1.229   3.115  1.00 95.81           O  
ATOM    954  CG  TYR A 127       4.047   0.008   1.179  1.00 95.81           C  
ATOM    955  CD1 TYR A 127       4.805  -0.826   0.362  1.00 95.81           C  
ATOM    956  CD2 TYR A 127       3.074  -0.571   1.988  1.00 95.81           C  
ATOM    957  CE1 TYR A 127       4.602  -2.203   0.352  1.00 95.81           C  
ATOM    958  CE2 TYR A 127       2.863  -1.946   1.986  1.00 95.81           C  
ATOM    959  OH  TYR A 127       3.426  -4.113   1.160  1.00 95.81           O  
ATOM    960  CZ  TYR A 127       3.631  -2.752   1.166  1.00 95.81           C  
ATOM    961  N   LYS A 128       4.719   1.132   4.801  1.00 93.88           N  
ATOM    962  CA  LYS A 128       5.688   0.729   5.816  1.00 93.88           C  
ATOM    963  C   LYS A 128       5.449  -0.710   6.266  1.00 93.88           C  
ATOM    964  CB  LYS A 128       5.625   1.670   7.023  1.00 93.88           C  
ATOM    965  O   LYS A 128       6.391  -1.408   6.652  1.00 93.88           O  
ATOM    966  CG  LYS A 128       6.051   3.098   6.715  1.00 93.88           C  
ATOM    967  CD  LYS A 128       7.520   3.170   6.324  1.00 93.88           C  
ATOM    968  CE  LYS A 128       7.973   4.609   6.105  1.00 93.88           C  
ATOM    969  NZ  LYS A 128       9.391   4.680   5.629  1.00 93.88           N  
ATOM    970  N   TYR A 129       4.188  -1.118   6.188  1.00 92.62           N  
ATOM    971  CA  TYR A 129       3.861  -2.428   6.742  1.00 92.62           C  
ATOM    972  C   TYR A 129       3.086  -3.268   5.734  1.00 92.62           C  
ATOM    973  CB  TYR A 129       3.051  -2.277   8.031  1.00 92.62           C  
ATOM    974  O   TYR A 129       2.447  -2.729   4.828  1.00 92.62           O  
ATOM    975  CG  TYR A 129       3.715  -1.405   9.070  1.00 92.62           C  
ATOM    976  CD1 TYR A 129       4.812  -1.862   9.797  1.00 92.62           C  
ATOM    977  CD2 TYR A 129       3.244  -0.122   9.328  1.00 92.62           C  
ATOM    978  CE1 TYR A 129       5.430  -1.062  10.750  1.00 92.62           C  
ATOM    979  CE2 TYR A 129       3.850   0.687  10.289  1.00 92.62           C  
ATOM    980  OH  TYR A 129       5.543   1.005  11.938  1.00 92.62           O  
ATOM    981  CZ  TYR A 129       4.941   0.208  10.992  1.00 92.62           C  
ATOM    982  N   THR A 130       3.250  -4.609   5.852  1.00 91.50           N  
ATOM    983  CA  THR A 130       2.518  -5.520   4.980  1.00 91.50           C  
ATOM    984  C   THR A 130       2.082  -6.766   5.746  1.00 91.50           C  
ATOM    985  CB  THR A 130       3.365  -5.930   3.762  1.00 91.50           C  
ATOM    986  O   THR A 130       2.820  -7.270   6.594  1.00 91.50           O  
ATOM    987  CG2 THR A 130       4.641  -6.645   4.195  1.00 91.50           C  
ATOM    988  OG1 THR A 130       2.598  -6.809   2.928  1.00 91.50           O  
ATOM    989  N   LEU A 131       0.843  -7.203   5.488  1.00 90.00           N  
ATOM    990  CA  LEU A 131       0.334  -8.453   6.043  1.00 90.00           C  
ATOM    991  C   LEU A 131       0.491  -9.594   5.047  1.00 90.00           C  
ATOM    992  CB  LEU A 131      -1.138  -8.305   6.438  1.00 90.00           C  
ATOM    993  O   LEU A 131       0.077 -10.727   5.320  1.00 90.00           O  
ATOM    994  CG  LEU A 131      -1.431  -7.387   7.629  1.00 90.00           C  
ATOM    995  CD1 LEU A 131      -2.936  -7.227   7.816  1.00 90.00           C  
ATOM    996  CD2 LEU A 131      -0.784  -7.934   8.898  1.00 90.00           C  
ATOM    997  N   LEU A 132       1.108  -9.352   3.887  1.00 88.31           N  
ATOM    998  CA  LEU A 132       1.315 -10.359   2.855  1.00 88.31           C  
ATOM    999  C   LEU A 132       2.287 -11.430   3.334  1.00 88.31           C  
ATOM   1000  CB  LEU A 132       1.840  -9.711   1.570  1.00 88.31           C  
ATOM   1001  O   LEU A 132       2.166 -12.602   2.953  1.00 88.31           O  
ATOM   1002  CG  LEU A 132       0.924  -8.688   0.904  1.00 88.31           C  
ATOM   1003  CD1 LEU A 132       1.610  -8.078  -0.313  1.00 88.31           C  
ATOM   1004  CD2 LEU A 132      -0.402  -9.328   0.511  1.00 88.31           C  
ATOM   1005  N   THR A 133       3.221 -11.094   4.180  1.00 85.25           N  
ATOM   1006  CA  THR A 133       4.266 -12.016   4.605  1.00 85.25           C  
ATOM   1007  C   THR A 133       4.012 -12.508   6.031  1.00 85.25           C  
ATOM   1008  CB  THR A 133       5.656 -11.359   4.527  1.00 85.25           C  
ATOM   1009  O   THR A 133       4.770 -13.320   6.559  1.00 85.25           O  
ATOM   1010  CG2 THR A 133       6.012 -11.000   3.092  1.00 85.25           C  
ATOM   1011  OG1 THR A 133       5.664 -10.172   5.328  1.00 85.25           O  
ATOM   1012  N   ASP A 134       2.900 -11.891   6.617  1.00 78.56           N  
ATOM   1013  CA  ASP A 134       2.639 -12.250   8.008  1.00 78.56           C  
ATOM   1014  C   ASP A 134       1.884 -13.578   8.102  1.00 78.56           C  
ATOM   1015  CB  ASP A 134       1.846 -11.148   8.711  1.00 78.56           C  
ATOM   1016  O   ASP A 134       0.767 -13.695   7.598  1.00 78.56           O  
ATOM   1017  CG  ASP A 134       1.900 -11.242  10.227  1.00 78.56           C  
ATOM   1018  OD1 ASP A 134       2.252 -12.320  10.750  1.00 78.56           O  
ATOM   1019  OD2 ASP A 134       1.588 -10.234  10.891  1.00 78.56           O  
ATOM   1020  N   THR A 135       2.557 -14.633   8.703  1.00 71.88           N  
ATOM   1021  CA  THR A 135       1.994 -15.977   8.766  1.00 71.88           C  
ATOM   1022  C   THR A 135       1.409 -16.266  10.148  1.00 71.88           C  
ATOM   1023  CB  THR A 135       3.053 -17.047   8.422  1.00 71.88           C  
ATOM   1024  O   THR A 135       0.673 -17.234  10.328  1.00 71.88           O  
ATOM   1025  CG2 THR A 135       3.549 -16.891   6.992  1.00 71.88           C  
ATOM   1026  OG1 THR A 135       4.164 -16.906   9.320  1.00 71.88           O  
ATOM   1027  N   HIS A 136       1.544 -15.383  11.133  1.00 68.06           N  
ATOM   1028  CA  HIS A 136       1.146 -15.727  12.492  1.00 68.06           C  
ATOM   1029  C   HIS A 136       0.055 -14.789  13.000  1.00 68.06           C  
ATOM   1030  CB  HIS A 136       2.354 -15.680  13.430  1.00 68.06           C  
ATOM   1031  O   HIS A 136       0.297 -13.969  13.891  1.00 68.06           O  
ATOM   1032  CG  HIS A 136       3.414 -16.672  13.094  1.00 68.06           C  
ATOM   1033  CD2 HIS A 136       4.621 -16.531  12.492  1.00 68.06           C  
ATOM   1034  ND1 HIS A 136       3.285 -18.031  13.359  1.00 68.06           N  
ATOM   1035  CE1 HIS A 136       4.371 -18.656  12.953  1.00 68.06           C  
ATOM   1036  NE2 HIS A 136       5.195 -17.766  12.422  1.00 68.06           N  
ATOM   1037  N   LEU A 137      -1.123 -14.680  12.289  1.00 71.00           N  
ATOM   1038  CA  LEU A 137      -2.170 -13.852  12.875  1.00 71.00           C  
ATOM   1039  C   LEU A 137      -3.133 -14.703  13.703  1.00 71.00           C  
ATOM   1040  CB  LEU A 137      -2.939 -13.109  11.781  1.00 71.00           C  
ATOM   1041  O   LEU A 137      -3.729 -15.648  13.188  1.00 71.00           O  
ATOM   1042  CG  LEU A 137      -2.115 -12.172  10.898  1.00 71.00           C  
ATOM   1043  CD1 LEU A 137      -2.982 -11.602   9.773  1.00 71.00           C  
ATOM   1044  CD2 LEU A 137      -1.503 -11.047  11.727  1.00 71.00           C  
ATOM   1045  N   THR A 138      -2.814 -14.805  15.047  1.00 69.75           N  
ATOM   1046  CA  THR A 138      -3.594 -15.586  16.000  1.00 69.75           C  
ATOM   1047  C   THR A 138      -4.992 -14.992  16.172  1.00 69.75           C  
ATOM   1048  CB  THR A 138      -2.895 -15.656  17.375  1.00 69.75           C  
ATOM   1049  O   THR A 138      -5.184 -13.789  16.000  1.00 69.75           O  
ATOM   1050  CG2 THR A 138      -1.596 -16.453  17.281  1.00 69.75           C  
ATOM   1051  OG1 THR A 138      -2.602 -14.328  17.812  1.00 69.75           O  
ATOM   1052  N   PRO A 139      -5.949 -15.852  16.266  1.00 69.25           N  
ATOM   1053  CA  PRO A 139      -7.289 -15.375  16.625  1.00 69.25           C  
ATOM   1054  C   PRO A 139      -7.289 -14.500  17.875  1.00 69.25           C  
ATOM   1055  CB  PRO A 139      -8.062 -16.672  16.859  1.00 69.25           C  
ATOM   1056  O   PRO A 139      -6.457 -14.688  18.766  1.00 69.25           O  
ATOM   1057  CG  PRO A 139      -7.219 -17.750  16.250  1.00 69.25           C  
ATOM   1058  CD  PRO A 139      -5.801 -17.250  16.188  1.00 69.25           C  
ATOM   1059  N   VAL A 140      -7.914 -13.258  17.781  1.00 65.75           N  
ATOM   1060  CA  VAL A 140      -8.055 -12.375  18.922  1.00 65.75           C  
ATOM   1061  C   VAL A 140      -9.414 -12.602  19.578  1.00 65.75           C  
ATOM   1062  CB  VAL A 140      -7.898 -10.891  18.516  1.00 65.75           C  
ATOM   1063  O   VAL A 140     -10.359 -13.047  18.938  1.00 65.75           O  
ATOM   1064  CG1 VAL A 140      -8.062  -9.977  19.734  1.00 65.75           C  
ATOM   1065  CG2 VAL A 140      -6.543 -10.656  17.859  1.00 65.75           C  
ATOM   1066  N   SER A 141      -9.328 -12.516  20.969  1.00 61.53           N  
ATOM   1067  CA  SER A 141     -10.570 -12.562  21.734  1.00 61.53           C  
ATOM   1068  C   SER A 141     -11.180 -11.172  21.891  1.00 61.53           C  
ATOM   1069  CB  SER A 141     -10.336 -13.180  23.109  1.00 61.53           C  
ATOM   1070  O   SER A 141     -10.469 -10.219  22.234  1.00 61.53           O  
ATOM   1071  OG  SER A 141      -9.406 -12.414  23.859  1.00 61.53           O  
ATOM   1072  N   ALA A 142     -12.156 -10.828  21.016  1.00 61.81           N  
ATOM   1073  CA  ALA A 142     -12.914  -9.602  21.219  1.00 61.81           C  
ATOM   1074  C   ALA A 142     -14.203  -9.867  21.984  1.00 61.81           C  
ATOM   1075  CB  ALA A 142     -13.227  -8.930  19.891  1.00 61.81           C  
ATOM   1076  O   ALA A 142     -15.016 -10.695  21.578  1.00 61.81           O  
ATOM   1077  N   SER A 143     -14.352  -9.281  23.266  1.00 63.69           N  
ATOM   1078  CA  SER A 143     -15.578  -9.422  24.047  1.00 63.69           C  
ATOM   1079  C   SER A 143     -15.797 -10.867  24.469  1.00 63.69           C  
ATOM   1080  CB  SER A 143     -16.781  -8.938  23.234  1.00 63.69           C  
ATOM   1081  O   SER A 143     -16.922 -11.375  24.438  1.00 63.69           O  
ATOM   1082  OG  SER A 143     -16.641  -7.574  22.875  1.00 63.69           O  
ATOM   1083  N   GLY A 144     -14.625 -11.656  24.688  1.00 65.81           N  
ATOM   1084  CA  GLY A 144     -14.836 -13.039  25.078  1.00 65.81           C  
ATOM   1085  C   GLY A 144     -15.062 -13.977  23.906  1.00 65.81           C  
ATOM   1086  O   GLY A 144     -15.305 -15.164  24.094  1.00 65.81           O  
ATOM   1087  N   TYR A 145     -15.047 -13.391  22.672  1.00 66.38           N  
ATOM   1088  CA  TYR A 145     -15.227 -14.188  21.469  1.00 66.38           C  
ATOM   1089  C   TYR A 145     -13.930 -14.297  20.688  1.00 66.38           C  
ATOM   1090  CB  TYR A 145     -16.328 -13.594  20.594  1.00 66.38           C  
ATOM   1091  O   TYR A 145     -13.133 -13.352  20.656  1.00 66.38           O  
ATOM   1092  CG  TYR A 145     -17.656 -13.438  21.297  1.00 66.38           C  
ATOM   1093  CD1 TYR A 145     -18.562 -14.500  21.344  1.00 66.38           C  
ATOM   1094  CD2 TYR A 145     -18.000 -12.234  21.891  1.00 66.38           C  
ATOM   1095  CE1 TYR A 145     -19.781 -14.359  22.000  1.00 66.38           C  
ATOM   1096  CE2 TYR A 145     -19.234 -12.086  22.531  1.00 66.38           C  
ATOM   1097  OH  TYR A 145     -21.328 -13.008  23.219  1.00 66.38           O  
ATOM   1098  CZ  TYR A 145     -20.109 -13.156  22.578  1.00 66.38           C  
ATOM   1099  N   SER A 146     -13.602 -15.562  20.172  1.00 69.38           N  
ATOM   1100  CA  SER A 146     -12.438 -15.781  19.328  1.00 69.38           C  
ATOM   1101  C   SER A 146     -12.688 -15.289  17.906  1.00 69.38           C  
ATOM   1102  CB  SER A 146     -12.055 -17.266  19.297  1.00 69.38           C  
ATOM   1103  O   SER A 146     -13.750 -15.531  17.344  1.00 69.38           O  
ATOM   1104  OG  SER A 146     -11.680 -17.703  20.594  1.00 69.38           O  
ATOM   1105  N   LEU A 147     -11.961 -14.234  17.578  1.00 74.19           N  
ATOM   1106  CA  LEU A 147     -12.055 -13.664  16.234  1.00 74.19           C  
ATOM   1107  C   LEU A 147     -10.914 -14.141  15.359  1.00 74.19           C  
ATOM   1108  CB  LEU A 147     -12.055 -12.133  16.312  1.00 74.19           C  
ATOM   1109  O   LEU A 147      -9.742 -14.000  15.719  1.00 74.19           O  
ATOM   1110  CG  LEU A 147     -12.055 -11.391  14.977  1.00 74.19           C  
ATOM   1111  CD1 LEU A 147     -13.367 -11.625  14.242  1.00 74.19           C  
ATOM   1112  CD2 LEU A 147     -11.820  -9.898  15.188  1.00 74.19           C  
ATOM   1113  N   THR A 148     -11.336 -14.891  14.164  1.00 77.12           N  
ATOM   1114  CA  THR A 148     -10.328 -15.227  13.172  1.00 77.12           C  
ATOM   1115  C   THR A 148     -10.055 -14.039  12.258  1.00 77.12           C  
ATOM   1116  CB  THR A 148     -10.766 -16.438  12.320  1.00 77.12           C  
ATOM   1117  O   THR A 148     -10.961 -13.531  11.594  1.00 77.12           O  
ATOM   1118  CG2 THR A 148      -9.625 -16.922  11.430  1.00 77.12           C  
ATOM   1119  OG1 THR A 148     -11.156 -17.516  13.195  1.00 77.12           O  
ATOM   1120  N   LEU A 149      -8.898 -13.508  12.258  1.00 78.62           N  
ATOM   1121  CA  LEU A 149      -8.516 -12.281  11.578  1.00 78.62           C  
ATOM   1122  C   LEU A 149      -8.242 -12.531  10.102  1.00 78.62           C  
ATOM   1123  CB  LEU A 149      -7.277 -11.664  12.242  1.00 78.62           C  
ATOM   1124  O   LEU A 149      -8.125 -11.594   9.312  1.00 78.62           O  
ATOM   1125  CG  LEU A 149      -7.402 -11.328  13.727  1.00 78.62           C  
ATOM   1126  CD1 LEU A 149      -6.070 -10.820  14.266  1.00 78.62           C  
ATOM   1127  CD2 LEU A 149      -8.508 -10.305  13.953  1.00 78.62           C  
ATOM   1128  N   GLU A 150      -8.133 -13.938   9.781  1.00 80.50           N  
ATOM   1129  CA  GLU A 150      -7.855 -14.312   8.398  1.00 80.50           C  
ATOM   1130  C   GLU A 150      -8.555 -15.617   8.031  1.00 80.50           C  
ATOM   1131  CB  GLU A 150      -6.348 -14.445   8.164  1.00 80.50           C  
ATOM   1132  O   GLU A 150      -8.961 -16.375   8.914  1.00 80.50           O  
ATOM   1133  CG  GLU A 150      -5.727 -15.664   8.828  1.00 80.50           C  
ATOM   1134  CD  GLU A 150      -4.223 -15.758   8.617  1.00 80.50           C  
ATOM   1135  OE1 GLU A 150      -3.625 -16.797   8.969  1.00 80.50           O  
ATOM   1136  OE2 GLU A 150      -3.635 -14.773   8.109  1.00 80.50           O  
ATOM   1137  N   SER A 151      -8.805 -15.703   6.648  1.00 78.69           N  
ATOM   1138  CA  SER A 151      -9.266 -16.953   6.047  1.00 78.69           C  
ATOM   1139  C   SER A 151      -8.180 -17.594   5.199  1.00 78.69           C  
ATOM   1140  CB  SER A 151     -10.508 -16.703   5.191  1.00 78.69           C  
ATOM   1141  O   SER A 151      -7.227 -16.922   4.789  1.00 78.69           O  
ATOM   1142  OG  SER A 151     -10.250 -15.719   4.199  1.00 78.69           O  
ATOM   1143  N   ASN A 152      -8.180 -18.891   5.105  1.00 78.44           N  
ATOM   1144  CA  ASN A 152      -7.176 -19.578   4.301  1.00 78.44           C  
ATOM   1145  C   ASN A 152      -7.820 -20.516   3.293  1.00 78.44           C  
ATOM   1146  CB  ASN A 152      -6.199 -20.344   5.195  1.00 78.44           C  
ATOM   1147  O   ASN A 152      -8.945 -20.984   3.500  1.00 78.44           O  
ATOM   1148  CG  ASN A 152      -6.895 -21.344   6.102  1.00 78.44           C  
ATOM   1149  ND2 ASN A 152      -6.184 -21.812   7.113  1.00 78.44           N  
ATOM   1150  OD1 ASN A 152      -8.062 -21.672   5.887  1.00 78.44           O  
ATOM   1151  N   LEU A 153      -7.262 -20.609   2.102  1.00 75.62           N  
ATOM   1152  CA  LEU A 153      -7.617 -21.547   1.034  1.00 75.62           C  
ATOM   1153  C   LEU A 153      -6.422 -22.406   0.647  1.00 75.62           C  
ATOM   1154  CB  LEU A 153      -8.125 -20.781  -0.190  1.00 75.62           C  
ATOM   1155  O   LEU A 153      -5.336 -21.891   0.385  1.00 75.62           O  
ATOM   1156  CG  LEU A 153      -8.406 -21.609  -1.440  1.00 75.62           C  
ATOM   1157  CD1 LEU A 153      -9.562 -22.578  -1.187  1.00 75.62           C  
ATOM   1158  CD2 LEU A 153      -8.711 -20.703  -2.631  1.00 75.62           C  
ATOM   1159  N   THR A 154      -6.574 -23.734   0.743  1.00 75.44           N  
ATOM   1160  CA  THR A 154      -5.516 -24.656   0.342  1.00 75.44           C  
ATOM   1161  C   THR A 154      -5.758 -25.172  -1.070  1.00 75.44           C  
ATOM   1162  CB  THR A 154      -5.406 -25.844   1.319  1.00 75.44           C  
ATOM   1163  O   THR A 154      -6.840 -25.688  -1.374  1.00 75.44           O  
ATOM   1164  CG2 THR A 154      -4.918 -25.375   2.689  1.00 75.44           C  
ATOM   1165  OG1 THR A 154      -6.691 -26.453   1.461  1.00 75.44           O  
ATOM   1166  N   SER A 155      -5.027 -24.641  -2.000  1.00 69.31           N  
ATOM   1167  CA  SER A 155      -5.078 -25.109  -3.383  1.00 69.31           C  
ATOM   1168  C   SER A 155      -3.688 -25.484  -3.891  1.00 69.31           C  
ATOM   1169  CB  SER A 155      -5.695 -24.047  -4.289  1.00 69.31           C  
ATOM   1170  O   SER A 155      -2.754 -24.688  -3.793  1.00 69.31           O  
ATOM   1171  OG  SER A 155      -5.719 -24.484  -5.637  1.00 69.31           O  
ATOM   1172  N   GLY A 156      -3.570 -26.797  -4.488  1.00 69.62           N  
ATOM   1173  CA  GLY A 156      -2.346 -27.266  -5.113  1.00 69.62           C  
ATOM   1174  C   GLY A 156      -1.181 -27.359  -4.145  1.00 69.62           C  
ATOM   1175  O   GLY A 156      -0.028 -27.156  -4.527  1.00 69.62           O  
ATOM   1176  N   GLY A 157      -1.431 -27.594  -2.824  1.00 72.94           N  
ATOM   1177  CA  GLY A 157      -0.387 -27.766  -1.829  1.00 72.94           C  
ATOM   1178  C   GLY A 157       0.039 -26.469  -1.167  1.00 72.94           C  
ATOM   1179  O   GLY A 157       0.918 -26.469  -0.303  1.00 72.94           O  
ATOM   1180  N   ASN A 158      -0.540 -25.359  -1.641  1.00 73.94           N  
ATOM   1181  CA  ASN A 158      -0.208 -24.062  -1.071  1.00 73.94           C  
ATOM   1182  C   ASN A 158      -1.381 -23.469  -0.291  1.00 73.94           C  
ATOM   1183  CB  ASN A 158       0.238 -23.094  -2.168  1.00 73.94           C  
ATOM   1184  O   ASN A 158      -2.539 -23.766  -0.587  1.00 73.94           O  
ATOM   1185  CG  ASN A 158       1.503 -23.547  -2.869  1.00 73.94           C  
ATOM   1186  ND2 ASN A 158       1.484 -23.531  -4.199  1.00 73.94           N  
ATOM   1187  OD1 ASN A 158       2.488 -23.906  -2.225  1.00 73.94           O  
ATOM   1188  N   THR A 159      -1.112 -22.844   0.877  1.00 75.94           N  
ATOM   1189  CA  THR A 159      -2.133 -22.188   1.688  1.00 75.94           C  
ATOM   1190  C   THR A 159      -2.137 -20.688   1.437  1.00 75.94           C  
ATOM   1191  CB  THR A 159      -1.913 -22.453   3.188  1.00 75.94           C  
ATOM   1192  O   THR A 159      -1.088 -20.031   1.481  1.00 75.94           O  
ATOM   1193  CG2 THR A 159      -3.053 -21.891   4.023  1.00 75.94           C  
ATOM   1194  OG1 THR A 159      -1.842 -23.875   3.406  1.00 75.94           O  
ATOM   1195  N   TYR A 160      -3.264 -20.141   1.161  1.00 76.88           N  
ATOM   1196  CA  TYR A 160      -3.463 -18.719   0.898  1.00 76.88           C  
ATOM   1197  C   TYR A 160      -4.266 -18.062   2.016  1.00 76.88           C  
ATOM   1198  CB  TYR A 160      -4.172 -18.516  -0.443  1.00 76.88           C  
ATOM   1199  O   TYR A 160      -5.188 -18.672   2.564  1.00 76.88           O  
ATOM   1200  CG  TYR A 160      -3.465 -19.156  -1.610  1.00 76.88           C  
ATOM   1201  CD1 TYR A 160      -2.506 -18.469  -2.340  1.00 76.88           C  
ATOM   1202  CD2 TYR A 160      -3.754 -20.469  -1.985  1.00 76.88           C  
ATOM   1203  CE1 TYR A 160      -1.853 -19.047  -3.418  1.00 76.88           C  
ATOM   1204  CE2 TYR A 160      -3.105 -21.062  -3.061  1.00 76.88           C  
ATOM   1205  OH  TYR A 160      -1.514 -20.938  -4.836  1.00 76.88           O  
ATOM   1206  CZ  TYR A 160      -2.158 -20.359  -3.770  1.00 76.88           C  
ATOM   1207  N   TYR A 161      -3.816 -16.812   2.305  1.00 80.00           N  
ATOM   1208  CA  TYR A 161      -4.547 -16.062   3.322  1.00 80.00           C  
ATOM   1209  C   TYR A 161      -5.172 -14.805   2.732  1.00 80.00           C  
ATOM   1210  CB  TYR A 161      -3.619 -15.688   4.484  1.00 80.00           C  
ATOM   1211  O   TYR A 161      -4.617 -14.195   1.811  1.00 80.00           O  
ATOM   1212  CG  TYR A 161      -3.086 -16.875   5.242  1.00 80.00           C  
ATOM   1213  CD1 TYR A 161      -3.930 -17.672   6.020  1.00 80.00           C  
ATOM   1214  CD2 TYR A 161      -1.738 -17.219   5.184  1.00 80.00           C  
ATOM   1215  CE1 TYR A 161      -3.441 -18.766   6.723  1.00 80.00           C  
ATOM   1216  CE2 TYR A 161      -1.240 -18.312   5.879  1.00 80.00           C  
ATOM   1217  OH  TYR A 161      -1.610 -20.156   7.340  1.00 80.00           O  
ATOM   1218  CZ  TYR A 161      -2.098 -19.078   6.645  1.00 80.00           C  
ATOM   1219  N   TYR A 162      -6.449 -14.617   3.154  1.00 85.38           N  
ATOM   1220  CA  TYR A 162      -7.082 -13.375   2.723  1.00 85.38           C  
ATOM   1221  C   TYR A 162      -7.922 -12.773   3.842  1.00 85.38           C  
ATOM   1222  CB  TYR A 162      -7.953 -13.617   1.487  1.00 85.38           C  
ATOM   1223  O   TYR A 162      -8.266 -13.461   4.805  1.00 85.38           O  
ATOM   1224  CG  TYR A 162      -9.094 -14.570   1.729  1.00 85.38           C  
ATOM   1225  CD1 TYR A 162      -8.930 -15.945   1.583  1.00 85.38           C  
ATOM   1226  CD2 TYR A 162     -10.352 -14.102   2.102  1.00 85.38           C  
ATOM   1227  CE1 TYR A 162      -9.977 -16.828   1.803  1.00 85.38           C  
ATOM   1228  CE2 TYR A 162     -11.414 -14.977   2.324  1.00 85.38           C  
ATOM   1229  OH  TYR A 162     -12.258 -17.203   2.391  1.00 85.38           O  
ATOM   1230  CZ  TYR A 162     -11.211 -16.328   2.172  1.00 85.38           C  
ATOM   1231  N   PHE A 163      -8.109 -11.492   3.729  1.00 88.00           N  
ATOM   1232  CA  PHE A 163      -8.977 -10.750   4.637  1.00 88.00           C  
ATOM   1233  C   PHE A 163     -10.250 -10.312   3.930  1.00 88.00           C  
ATOM   1234  CB  PHE A 163      -8.242  -9.531   5.203  1.00 88.00           C  
ATOM   1235  O   PHE A 163     -10.195  -9.688   2.865  1.00 88.00           O  
ATOM   1236  CG  PHE A 163      -7.043  -9.875   6.043  1.00 88.00           C  
ATOM   1237  CD1 PHE A 163      -7.168 -10.078   7.410  1.00 88.00           C  
ATOM   1238  CD2 PHE A 163      -5.785 -10.000   5.461  1.00 88.00           C  
ATOM   1239  CE1 PHE A 163      -6.059 -10.398   8.188  1.00 88.00           C  
ATOM   1240  CE2 PHE A 163      -4.672 -10.320   6.234  1.00 88.00           C  
ATOM   1241  CZ  PHE A 163      -4.812 -10.523   7.598  1.00 88.00           C  
ATOM   1242  N   SER A 164     -11.383 -10.680   4.500  1.00 83.06           N  
ATOM   1243  CA  SER A 164     -12.672 -10.383   3.895  1.00 83.06           C  
ATOM   1244  C   SER A 164     -13.016  -8.898   4.020  1.00 83.06           C  
ATOM   1245  CB  SER A 164     -13.781 -11.219   4.543  1.00 83.06           C  
ATOM   1246  O   SER A 164     -13.781  -8.367   3.219  1.00 83.06           O  
ATOM   1247  OG  SER A 164     -13.789 -11.039   5.945  1.00 83.06           O  
ATOM   1248  N   SER A 165     -12.430  -8.281   4.996  1.00 86.81           N  
ATOM   1249  CA  SER A 165     -12.695  -6.875   5.262  1.00 86.81           C  
ATOM   1250  C   SER A 165     -11.414  -6.125   5.617  1.00 86.81           C  
ATOM   1251  CB  SER A 165     -13.719  -6.723   6.391  1.00 86.81           C  
ATOM   1252  O   SER A 165     -10.516  -6.691   6.242  1.00 86.81           O  
ATOM   1253  OG  SER A 165     -13.828  -5.367   6.789  1.00 86.81           O  
ATOM   1254  N   PRO A 166     -11.336  -4.871   5.148  1.00 90.56           N  
ATOM   1255  CA  PRO A 166     -10.172  -4.062   5.527  1.00 90.56           C  
ATOM   1256  C   PRO A 166     -10.039  -3.889   7.039  1.00 90.56           C  
ATOM   1257  CB  PRO A 166     -10.438  -2.721   4.840  1.00 90.56           C  
ATOM   1258  O   PRO A 166      -8.930  -3.756   7.555  1.00 90.56           O  
ATOM   1259  CG  PRO A 166     -11.906  -2.715   4.570  1.00 90.56           C  
ATOM   1260  CD  PRO A 166     -12.352  -4.129   4.348  1.00 90.56           C  
ATOM   1261  N   TYR A 167     -11.148  -3.918   7.738  1.00 90.75           N  
ATOM   1262  CA  TYR A 167     -11.133  -3.734   9.188  1.00 90.75           C  
ATOM   1263  C   TYR A 167     -10.555  -4.957   9.883  1.00 90.75           C  
ATOM   1264  CB  TYR A 167     -12.547  -3.459   9.711  1.00 90.75           C  
ATOM   1265  O   TYR A 167      -9.867  -4.828  10.906  1.00 90.75           O  
ATOM   1266  CG  TYR A 167     -13.125  -2.145   9.234  1.00 90.75           C  
ATOM   1267  CD1 TYR A 167     -12.430  -0.953   9.422  1.00 90.75           C  
ATOM   1268  CD2 TYR A 167     -14.367  -2.092   8.609  1.00 90.75           C  
ATOM   1269  CE1 TYR A 167     -12.953   0.261   8.992  1.00 90.75           C  
ATOM   1270  CE2 TYR A 167     -14.898  -0.885   8.180  1.00 90.75           C  
ATOM   1271  OH  TYR A 167     -14.719   1.483   7.945  1.00 90.75           O  
ATOM   1272  CZ  TYR A 167     -14.188   0.285   8.375  1.00 90.75           C  
ATOM   1273  N   LEU A 168     -10.852  -6.172   9.344  1.00 88.94           N  
ATOM   1274  CA  LEU A 168     -10.203  -7.371   9.867  1.00 88.94           C  
ATOM   1275  C   LEU A 168      -8.695  -7.309   9.664  1.00 88.94           C  
ATOM   1276  CB  LEU A 168     -10.773  -8.617   9.180  1.00 88.94           C  
ATOM   1277  O   LEU A 168      -7.934  -7.746  10.531  1.00 88.94           O  
ATOM   1278  CG  LEU A 168     -12.219  -8.984   9.523  1.00 88.94           C  
ATOM   1279  CD1 LEU A 168     -12.672 -10.180   8.695  1.00 88.94           C  
ATOM   1280  CD2 LEU A 168     -12.352  -9.281  11.016  1.00 88.94           C  
ATOM   1281  N   ALA A 169      -8.344  -6.766   8.477  1.00 90.81           N  
ATOM   1282  CA  ALA A 169      -6.918  -6.586   8.195  1.00 90.81           C  
ATOM   1283  C   ALA A 169      -6.285  -5.602   9.180  1.00 90.81           C  
ATOM   1284  CB  ALA A 169      -6.719  -6.102   6.762  1.00 90.81           C  
ATOM   1285  O   ALA A 169      -5.152  -5.801   9.617  1.00 90.81           O  
ATOM   1286  N   LEU A 170      -7.012  -4.570   9.461  1.00 90.62           N  
ATOM   1287  CA  LEU A 170      -6.547  -3.564  10.406  1.00 90.62           C  
ATOM   1288  C   LEU A 170      -6.324  -4.180  11.789  1.00 90.62           C  
ATOM   1289  CB  LEU A 170      -7.547  -2.410  10.508  1.00 90.62           C  
ATOM   1290  O   LEU A 170      -5.320  -3.895  12.445  1.00 90.62           O  
ATOM   1291  CG  LEU A 170      -7.090  -1.178  11.289  1.00 90.62           C  
ATOM   1292  CD1 LEU A 170      -5.828  -0.593  10.656  1.00 90.62           C  
ATOM   1293  CD2 LEU A 170      -8.203  -0.135  11.336  1.00 90.62           C  
ATOM   1294  N   LEU A 171      -7.246  -4.969  12.258  1.00 88.38           N  
ATOM   1295  CA  LEU A 171      -7.113  -5.656  13.531  1.00 88.38           C  
ATOM   1296  C   LEU A 171      -5.902  -6.586  13.531  1.00 88.38           C  
ATOM   1297  CB  LEU A 171      -8.383  -6.453  13.852  1.00 88.38           C  
ATOM   1298  O   LEU A 171      -5.168  -6.656  14.516  1.00 88.38           O  
ATOM   1299  CG  LEU A 171      -9.586  -5.645  14.336  1.00 88.38           C  
ATOM   1300  CD1 LEU A 171     -10.844  -6.078  13.586  1.00 88.38           C  
ATOM   1301  CD2 LEU A 171      -9.766  -5.805  15.836  1.00 88.38           C  
ATOM   1302  N   ALA A 172      -5.738  -7.258  12.383  1.00 88.12           N  
ATOM   1303  CA  ALA A 172      -4.594  -8.156  12.242  1.00 88.12           C  
ATOM   1304  C   ALA A 172      -3.279  -7.379  12.281  1.00 88.12           C  
ATOM   1305  CB  ALA A 172      -4.699  -8.945  10.938  1.00 88.12           C  
ATOM   1306  O   ALA A 172      -2.293  -7.848  12.859  1.00 88.12           O  
ATOM   1307  N   LEU A 173      -3.279  -6.273  11.633  1.00 89.50           N  
ATOM   1308  CA  LEU A 173      -2.094  -5.426  11.641  1.00 89.50           C  
ATOM   1309  C   LEU A 173      -1.729  -5.016  13.062  1.00 89.50           C  
ATOM   1310  CB  LEU A 173      -2.320  -4.180  10.781  1.00 89.50           C  
ATOM   1311  O   LEU A 173      -0.554  -5.031  13.438  1.00 89.50           O  
ATOM   1312  CG  LEU A 173      -1.143  -3.209  10.672  1.00 89.50           C  
ATOM   1313  CD1 LEU A 173       0.001  -3.850   9.891  1.00 89.50           C  
ATOM   1314  CD2 LEU A 173      -1.583  -1.907  10.008  1.00 89.50           C  
ATOM   1315  N   ASN A 174      -2.762  -4.512  13.820  1.00 87.56           N  
ATOM   1316  CA  ASN A 174      -2.557  -4.129  15.219  1.00 87.56           C  
ATOM   1317  C   ASN A 174      -1.917  -5.254  16.016  1.00 87.56           C  
ATOM   1318  CB  ASN A 174      -3.879  -3.701  15.859  1.00 87.56           C  
ATOM   1319  O   ASN A 174      -1.011  -5.016  16.828  1.00 87.56           O  
ATOM   1320  CG  ASN A 174      -3.703  -3.170  17.266  1.00 87.56           C  
ATOM   1321  ND2 ASN A 174      -4.473  -3.709  18.203  1.00 87.56           N  
ATOM   1322  OD1 ASN A 174      -2.883  -2.279  17.500  1.00 87.56           O  
ATOM   1323  N   GLN A 175      -2.268  -6.449  15.734  1.00 84.00           N  
ATOM   1324  CA  GLN A 175      -1.730  -7.609  16.438  1.00 84.00           C  
ATOM   1325  C   GLN A 175      -0.287  -7.883  16.031  1.00 84.00           C  
ATOM   1326  CB  GLN A 175      -2.594  -8.844  16.172  1.00 84.00           C  
ATOM   1327  O   GLN A 175       0.537  -8.273  16.859  1.00 84.00           O  
ATOM   1328  CG  GLN A 175      -3.965  -8.789  16.828  1.00 84.00           C  
ATOM   1329  CD  GLN A 175      -4.738 -10.086  16.688  1.00 84.00           C  
ATOM   1330  NE2 GLN A 175      -5.781 -10.250  17.484  1.00 84.00           N  
ATOM   1331  OE1 GLN A 175      -4.398 -10.938  15.852  1.00 84.00           O  
ATOM   1332  N   SER A 176      -0.105  -7.781  14.742  1.00 82.06           N  
ATOM   1333  CA  SER A 176       1.237  -8.031  14.227  1.00 82.06           C  
ATOM   1334  C   SER A 176       2.229  -6.988  14.734  1.00 82.06           C  
ATOM   1335  CB  SER A 176       1.230  -8.039  12.695  1.00 82.06           C  
ATOM   1336  O   SER A 176       3.400  -7.297  14.953  1.00 82.06           O  
ATOM   1337  OG  SER A 176       0.936  -6.754  12.188  1.00 82.06           O  
ATOM   1338  N   LEU A 177       1.738  -5.832  14.961  1.00 82.75           N  
ATOM   1339  CA  LEU A 177       2.615  -4.750  15.391  1.00 82.75           C  
ATOM   1340  C   LEU A 177       2.709  -4.699  16.906  1.00 82.75           C  
ATOM   1341  CB  LEU A 177       2.111  -3.406  14.859  1.00 82.75           C  
ATOM   1342  O   LEU A 177       3.551  -3.986  17.469  1.00 82.75           O  
ATOM   1343  CG  LEU A 177       2.146  -3.225  13.336  1.00 82.75           C  
ATOM   1344  CD1 LEU A 177       1.583  -1.862  12.953  1.00 82.75           C  
ATOM   1345  CD2 LEU A 177       3.568  -3.389  12.812  1.00 82.75           C  
ATOM   1346  N   SER A 178       2.027  -5.797  17.672  1.00 65.56           N  
ATOM   1347  CA  SER A 178       2.084  -5.949  19.125  1.00 65.56           C  
ATOM   1348  C   SER A 178       2.742  -4.742  19.781  1.00 65.56           C  
ATOM   1349  CB  SER A 178       2.842  -7.223  19.500  1.00 65.56           C  
ATOM   1350  O   SER A 178       3.738  -4.219  19.281  1.00 65.56           O  
ATOM   1351  OG  SER A 178       2.123  -8.375  19.094  1.00 65.56           O  
ATOM   1352  N   LYS A 179       1.976  -3.766  20.500  1.00 53.00           N  
ATOM   1353  CA  LYS A 179       2.057  -2.795  21.578  1.00 53.00           C  
ATOM   1354  C   LYS A 179       3.506  -2.537  21.984  1.00 53.00           C  
ATOM   1355  CB  LYS A 179       1.256  -3.277  22.797  1.00 53.00           C  
ATOM   1356  O   LYS A 179       4.113  -3.346  22.688  1.00 53.00           O  
ATOM   1357  CG  LYS A 179      -0.251  -3.270  22.578  1.00 53.00           C  
ATOM   1358  CD  LYS A 179      -0.998  -3.596  23.875  1.00 53.00           C  
ATOM   1359  CE  LYS A 179      -2.500  -3.680  23.641  1.00 53.00           C  
ATOM   1360  NZ  LYS A 179      -3.242  -3.941  24.906  1.00 53.00           N  
ATOM   1361  N   VAL A 180       4.523  -2.549  20.984  1.00 50.19           N  
ATOM   1362  CA  VAL A 180       5.770  -2.035  21.547  1.00 50.19           C  
ATOM   1363  C   VAL A 180       5.480  -0.817  22.422  1.00 50.19           C  
ATOM   1364  CB  VAL A 180       6.781  -1.665  20.438  1.00 50.19           C  
ATOM   1365  O   VAL A 180       4.715   0.068  22.031  1.00 50.19           O  
ATOM   1366  CG1 VAL A 180       8.141  -1.306  21.031  1.00 50.19           C  
ATOM   1367  CG2 VAL A 180       6.922  -2.814  19.438  1.00 50.19           C  
ATOM   1368  N   SER A 181       5.000  -1.047  23.734  1.00 49.41           N  
ATOM   1369  CA  SER A 181       4.887  -0.027  24.766  1.00 49.41           C  
ATOM   1370  C   SER A 181       5.312   1.342  24.250  1.00 49.41           C  
ATOM   1371  CB  SER A 181       5.730  -0.402  25.984  1.00 49.41           C  
ATOM   1372  O   SER A 181       6.473   1.541  23.891  1.00 49.41           O  
ATOM   1373  OG  SER A 181       7.020  -0.834  25.594  1.00 49.41           O  
ATOM   1374  N   GLY A 182       4.336   2.078  23.531  1.00 56.50           N  
ATOM   1375  CA  GLY A 182       4.246   3.529  23.531  1.00 56.50           C  
ATOM   1376  C   GLY A 182       4.598   4.148  22.188  1.00 56.50           C  
ATOM   1377  O   GLY A 182       4.312   5.324  21.953  1.00 56.50           O  
ATOM   1378  N   HIS A 183       4.859   3.299  21.156  1.00 67.00           N  
ATOM   1379  CA  HIS A 183       5.137   3.994  19.906  1.00 67.00           C  
ATOM   1380  C   HIS A 183       4.551   3.240  18.719  1.00 67.00           C  
ATOM   1381  CB  HIS A 183       6.645   4.180  19.719  1.00 67.00           C  
ATOM   1382  O   HIS A 183       5.062   3.344  17.594  1.00 67.00           O  
ATOM   1383  CG  HIS A 183       7.277   5.027  20.781  1.00 67.00           C  
ATOM   1384  CD2 HIS A 183       7.449   6.367  20.859  1.00 67.00           C  
ATOM   1385  ND1 HIS A 183       7.832   4.496  21.922  1.00 67.00           N  
ATOM   1386  CE1 HIS A 183       8.320   5.480  22.656  1.00 67.00           C  
ATOM   1387  NE2 HIS A 183       8.102   6.625  22.031  1.00 67.00           N  
ATOM   1388  N   SER A 184       3.588   2.348  19.047  1.00 78.19           N  
ATOM   1389  CA  SER A 184       2.984   1.661  17.906  1.00 78.19           C  
ATOM   1390  C   SER A 184       2.270   2.643  16.984  1.00 78.19           C  
ATOM   1391  CB  SER A 184       2.004   0.590  18.391  1.00 78.19           C  
ATOM   1392  O   SER A 184       1.717   3.645  17.453  1.00 78.19           O  
ATOM   1393  OG  SER A 184       1.437  -0.099  17.281  1.00 78.19           O  
ATOM   1394  N   PRO A 185       2.510   2.480  15.719  1.00 86.31           N  
ATOM   1395  CA  PRO A 185       1.849   3.385  14.773  1.00 86.31           C  
ATOM   1396  C   PRO A 185       0.325   3.307  14.852  1.00 86.31           C  
ATOM   1397  CB  PRO A 185       2.352   2.898  13.414  1.00 86.31           C  
ATOM   1398  O   PRO A 185      -0.364   4.258  14.469  1.00 86.31           O  
ATOM   1399  CG  PRO A 185       2.787   1.487  13.648  1.00 86.31           C  
ATOM   1400  CD  PRO A 185       3.258   1.364  15.070  1.00 86.31           C  
ATOM   1401  N   ILE A 186      -0.139   2.158  15.500  1.00 87.50           N  
ATOM   1402  CA  ILE A 186      -1.584   1.972  15.578  1.00 87.50           C  
ATOM   1403  C   ILE A 186      -1.939   1.253  16.875  1.00 87.50           C  
ATOM   1404  CB  ILE A 186      -2.121   1.182  14.367  1.00 87.50           C  
ATOM   1405  O   ILE A 186      -1.180   0.405  17.359  1.00 87.50           O  
ATOM   1406  CG1 ILE A 186      -3.650   1.090  14.422  1.00 87.50           C  
ATOM   1407  CG2 ILE A 186      -1.490  -0.213  14.312  1.00 87.50           C  
ATOM   1408  CD1 ILE A 186      -4.277   0.458  13.188  1.00 87.50           C  
ATOM   1409  N   TYR A 187      -3.090   1.684  17.438  1.00 86.25           N  
ATOM   1410  CA  TYR A 187      -3.648   1.068  18.641  1.00 86.25           C  
ATOM   1411  C   TYR A 187      -5.156   0.892  18.516  1.00 86.25           C  
ATOM   1412  CB  TYR A 187      -3.328   1.910  19.875  1.00 86.25           C  
ATOM   1413  O   TYR A 187      -5.871   1.838  18.172  1.00 86.25           O  
ATOM   1414  CG  TYR A 187      -3.832   1.311  21.172  1.00 86.25           C  
ATOM   1415  CD1 TYR A 187      -5.027   1.742  21.734  1.00 86.25           C  
ATOM   1416  CD2 TYR A 187      -3.115   0.311  21.812  1.00 86.25           C  
ATOM   1417  CE1 TYR A 187      -5.492   1.194  22.938  1.00 86.25           C  
ATOM   1418  CE2 TYR A 187      -3.572  -0.245  23.016  1.00 86.25           C  
ATOM   1419  OH  TYR A 187      -5.219  -0.344  24.734  1.00 86.25           O  
ATOM   1420  CZ  TYR A 187      -4.762   0.202  23.562  1.00 86.25           C  
ATOM   1421  N   ILE A 188      -5.551  -0.437  18.672  1.00 85.31           N  
ATOM   1422  CA  ILE A 188      -6.977  -0.729  18.562  1.00 85.31           C  
ATOM   1423  C   ILE A 188      -7.477  -1.375  19.859  1.00 85.31           C  
ATOM   1424  CB  ILE A 188      -7.270  -1.648  17.359  1.00 85.31           C  
ATOM   1425  O   ILE A 188      -6.863  -2.318  20.359  1.00 85.31           O  
ATOM   1426  CG1 ILE A 188      -6.750  -1.013  16.062  1.00 85.31           C  
ATOM   1427  CG2 ILE A 188      -8.766  -1.947  17.250  1.00 85.31           C  
ATOM   1428  CD1 ILE A 188      -6.918  -1.891  14.828  1.00 85.31           C  
ATOM   1429  N   ASN A 189      -8.523  -0.792  20.344  1.00 81.94           N  
ATOM   1430  CA  ASN A 189      -9.188  -1.315  21.531  1.00 81.94           C  
ATOM   1431  C   ASN A 189     -10.680  -1.525  21.297  1.00 81.94           C  
ATOM   1432  CB  ASN A 189      -8.969  -0.385  22.734  1.00 81.94           C  
ATOM   1433  O   ASN A 189     -11.234  -0.995  20.328  1.00 81.94           O  
ATOM   1434  CG  ASN A 189      -9.109  -1.100  24.062  1.00 81.94           C  
ATOM   1435  ND2 ASN A 189      -8.883  -0.374  25.156  1.00 81.94           N  
ATOM   1436  OD1 ASN A 189      -9.406  -2.295  24.109  1.00 81.94           O  
ATOM   1437  N   TYR A 190     -11.352  -2.445  22.078  1.00 75.75           N  
ATOM   1438  CA  TYR A 190     -12.781  -2.711  21.938  1.00 75.75           C  
ATOM   1439  C   TYR A 190     -13.523  -2.340  23.219  1.00 75.75           C  
ATOM   1440  CB  TYR A 190     -13.023  -4.188  21.609  1.00 75.75           C  
ATOM   1441  O   TYR A 190     -12.898  -1.974  24.219  1.00 75.75           O  
ATOM   1442  CG  TYR A 190     -12.453  -5.145  22.625  1.00 75.75           C  
ATOM   1443  CD1 TYR A 190     -11.117  -5.535  22.562  1.00 75.75           C  
ATOM   1444  CD2 TYR A 190     -13.242  -5.656  23.641  1.00 75.75           C  
ATOM   1445  CE1 TYR A 190     -10.586  -6.418  23.500  1.00 75.75           C  
ATOM   1446  CE2 TYR A 190     -12.719  -6.539  24.594  1.00 75.75           C  
ATOM   1447  OH  TYR A 190     -10.867  -7.789  25.438  1.00 75.75           O  
ATOM   1448  CZ  TYR A 190     -11.391  -6.914  24.500  1.00 75.75           C  
ATOM   1449  N   THR A 191     -14.797  -2.170  23.344  1.00 63.94           N  
ATOM   1450  CA  THR A 191     -15.688  -1.485  24.281  1.00 63.94           C  
ATOM   1451  C   THR A 191     -15.336  -1.838  25.719  1.00 63.94           C  
ATOM   1452  CB  THR A 191     -17.156  -1.840  24.000  1.00 63.94           C  
ATOM   1453  O   THR A 191     -16.188  -1.787  26.594  1.00 63.94           O  
ATOM   1454  CG2 THR A 191     -17.797  -0.839  23.047  1.00 63.94           C  
ATOM   1455  OG1 THR A 191     -17.234  -3.148  23.422  1.00 63.94           O  
ATOM   1456  N   SER A 192     -14.055  -1.805  26.078  1.00 52.34           N  
ATOM   1457  CA  SER A 192     -13.883  -1.348  27.453  1.00 52.34           C  
ATOM   1458  C   SER A 192     -13.484   0.124  27.500  1.00 52.34           C  
ATOM   1459  CB  SER A 192     -12.828  -2.191  28.172  1.00 52.34           C  
ATOM   1460  O   SER A 192     -13.156   0.650  28.562  1.00 52.34           O  
ATOM   1461  OG  SER A 192     -11.578  -2.088  27.516  1.00 52.34           O  
ATOM   1462  N   PHE A 193     -13.852   1.038  26.438  1.00 54.50           N  
ATOM   1463  CA  PHE A 193     -13.445   2.400  26.750  1.00 54.50           C  
ATOM   1464  C   PHE A 193     -14.602   3.184  27.359  1.00 54.50           C  
ATOM   1465  CB  PHE A 193     -12.930   3.117  25.500  1.00 54.50           C  
ATOM   1466  O   PHE A 193     -15.672   3.299  26.750  1.00 54.50           O  
ATOM   1467  CG  PHE A 193     -11.461   2.922  25.250  1.00 54.50           C  
ATOM   1468  CD1 PHE A 193     -10.516   3.711  25.906  1.00 54.50           C  
ATOM   1469  CD2 PHE A 193     -11.016   1.946  24.359  1.00 54.50           C  
ATOM   1470  CE1 PHE A 193      -9.156   3.531  25.672  1.00 54.50           C  
ATOM   1471  CE2 PHE A 193      -9.656   1.762  24.125  1.00 54.50           C  
ATOM   1472  CZ  PHE A 193      -8.727   2.557  24.781  1.00 54.50           C  
ATOM   1473  N   SER A 194     -15.102   2.787  28.562  1.00 51.88           N  
ATOM   1474  CA  SER A 194     -16.078   3.578  29.312  1.00 51.88           C  
ATOM   1475  C   SER A 194     -15.508   4.953  29.672  1.00 51.88           C  
ATOM   1476  CB  SER A 194     -16.500   2.846  30.578  1.00 51.88           C  
ATOM   1477  O   SER A 194     -14.297   5.164  29.625  1.00 51.88           O  
ATOM   1478  OG  SER A 194     -15.492   2.957  31.578  1.00 51.88           O  
ATOM   1479  N   SER A 195     -16.266   6.047  29.375  1.00 51.94           N  
ATOM   1480  CA  SER A 195     -16.000   7.391  29.875  1.00 51.94           C  
ATOM   1481  C   SER A 195     -15.250   7.344  31.203  1.00 51.94           C  
ATOM   1482  CB  SER A 195     -17.312   8.156  30.062  1.00 51.94           C  
ATOM   1483  O   SER A 195     -14.539   8.281  31.547  1.00 51.94           O  
ATOM   1484  OG  SER A 195     -18.156   7.496  30.984  1.00 51.94           O  
ATOM   1485  N   THR A 196     -15.258   6.113  31.875  1.00 51.72           N  
ATOM   1486  CA  THR A 196     -14.555   6.055  33.156  1.00 51.72           C  
ATOM   1487  C   THR A 196     -13.094   5.680  32.938  1.00 51.72           C  
ATOM   1488  CB  THR A 196     -15.219   5.047  34.125  1.00 51.72           C  
ATOM   1489  O   THR A 196     -12.273   5.820  33.875  1.00 51.72           O  
ATOM   1490  CG2 THR A 196     -16.625   5.508  34.531  1.00 51.72           C  
ATOM   1491  OG1 THR A 196     -15.320   3.773  33.469  1.00 51.72           O  
ATOM   1492  N   ASN A 197     -12.695   5.277  31.734  1.00 57.22           N  
ATOM   1493  CA  ASN A 197     -11.281   5.016  31.484  1.00 57.22           C  
ATOM   1494  C   ASN A 197     -10.703   5.988  30.469  1.00 57.22           C  
ATOM   1495  CB  ASN A 197     -11.086   3.570  31.016  1.00 57.22           C  
ATOM   1496  O   ASN A 197     -10.930   5.840  29.266  1.00 57.22           O  
ATOM   1497  CG  ASN A 197      -9.727   3.018  31.406  1.00 57.22           C  
ATOM   1498  ND2 ASN A 197      -9.422   1.810  30.938  1.00 57.22           N  
ATOM   1499  OD1 ASN A 197      -8.953   3.670  32.094  1.00 57.22           O  
ATOM   1500  N   PRO A 198     -10.406   7.230  30.922  1.00 60.47           N  
ATOM   1501  CA  PRO A 198      -9.875   8.234  29.984  1.00 60.47           C  
ATOM   1502  C   PRO A 198      -8.773   7.676  29.078  1.00 60.47           C  
ATOM   1503  CB  PRO A 198      -9.312   9.312  30.922  1.00 60.47           C  
ATOM   1504  O   PRO A 198      -8.148   6.668  29.422  1.00 60.47           O  
ATOM   1505  CG  PRO A 198      -9.133   8.625  32.250  1.00 60.47           C  
ATOM   1506  CD  PRO A 198     -10.008   7.398  32.250  1.00 60.47           C  
ATOM   1507  N   GLU A 199      -9.008   7.695  27.672  1.00 64.94           N  
ATOM   1508  CA  GLU A 199      -7.930   7.461  26.719  1.00 64.94           C  
ATOM   1509  C   GLU A 199      -6.562   7.543  27.391  1.00 64.94           C  
ATOM   1510  CB  GLU A 199      -8.008   8.461  25.562  1.00 64.94           C  
ATOM   1511  O   GLU A 199      -6.332   8.414  28.234  1.00 64.94           O  
ATOM   1512  CG  GLU A 199      -9.234   8.281  24.672  1.00 64.94           C  
ATOM   1513  CD  GLU A 199      -9.305   9.289  23.531  1.00 64.94           C  
ATOM   1514  OE1 GLU A 199     -10.234   9.203  22.703  1.00 64.94           O  
ATOM   1515  OE2 GLU A 199      -8.414  10.172  23.469  1.00 64.94           O  
ATOM   1516  N   PRO A 200      -5.777   6.418  27.266  1.00 68.88           N  
ATOM   1517  CA  PRO A 200      -4.418   6.574  27.797  1.00 68.88           C  
ATOM   1518  C   PRO A 200      -3.771   7.891  27.375  1.00 68.88           C  
ATOM   1519  CB  PRO A 200      -3.668   5.383  27.188  1.00 68.88           C  
ATOM   1520  O   PRO A 200      -4.102   8.438  26.312  1.00 68.88           O  
ATOM   1521  CG  PRO A 200      -4.742   4.438  26.750  1.00 68.88           C  
ATOM   1522  CD  PRO A 200      -5.984   5.227  26.469  1.00 68.88           C  
ATOM   1523  N   SER A 201      -3.150   8.617  28.234  1.00 71.50           N  
ATOM   1524  CA  SER A 201      -2.529   9.922  28.031  1.00 71.50           C  
ATOM   1525  C   SER A 201      -1.666   9.930  26.766  1.00 71.50           C  
ATOM   1526  CB  SER A 201      -1.684  10.312  29.234  1.00 71.50           C  
ATOM   1527  O   SER A 201      -1.541  10.961  26.109  1.00 71.50           O  
ATOM   1528  OG  SER A 201      -0.727   9.305  29.531  1.00 71.50           O  
ATOM   1529  N   TRP A 202      -1.027   8.750  26.359  1.00 72.19           N  
ATOM   1530  CA  TRP A 202      -0.153   8.727  25.188  1.00 72.19           C  
ATOM   1531  C   TRP A 202      -0.967   8.734  23.906  1.00 72.19           C  
ATOM   1532  CB  TRP A 202       0.759   7.496  25.234  1.00 72.19           C  
ATOM   1533  O   TRP A 202      -0.406   8.836  22.812  1.00 72.19           O  
ATOM   1534  CG  TRP A 202       0.033   6.207  25.469  1.00 72.19           C  
ATOM   1535  CD1 TRP A 202      -0.253   5.637  26.672  1.00 72.19           C  
ATOM   1536  CD2 TRP A 202      -0.493   5.324  24.469  1.00 72.19           C  
ATOM   1537  CE2 TRP A 202      -1.088   4.234  25.156  1.00 72.19           C  
ATOM   1538  CE3 TRP A 202      -0.521   5.348  23.078  1.00 72.19           C  
ATOM   1539  NE1 TRP A 202      -0.928   4.449  26.500  1.00 72.19           N  
ATOM   1540  CH2 TRP A 202      -1.717   3.229  23.109  1.00 72.19           C  
ATOM   1541  CZ2 TRP A 202      -1.704   3.180  24.469  1.00 72.19           C  
ATOM   1542  CZ3 TRP A 202      -1.135   4.293  22.406  1.00 72.19           C  
ATOM   1543  N   LEU A 203      -2.318   8.727  23.922  1.00 76.44           N  
ATOM   1544  CA  LEU A 203      -3.164   8.719  22.734  1.00 76.44           C  
ATOM   1545  C   LEU A 203      -3.791  10.086  22.500  1.00 76.44           C  
ATOM   1546  CB  LEU A 203      -4.262   7.656  22.859  1.00 76.44           C  
ATOM   1547  O   LEU A 203      -4.527  10.281  21.531  1.00 76.44           O  
ATOM   1548  CG  LEU A 203      -3.807   6.195  22.781  1.00 76.44           C  
ATOM   1549  CD1 LEU A 203      -4.973   5.262  23.078  1.00 76.44           C  
ATOM   1550  CD2 LEU A 203      -3.217   5.895  21.406  1.00 76.44           C  
ATOM   1551  N   LYS A 204      -3.543  11.070  23.359  1.00 73.06           N  
ATOM   1552  CA  LYS A 204      -4.195  12.375  23.328  1.00 73.06           C  
ATOM   1553  C   LYS A 204      -3.977  13.078  22.000  1.00 73.06           C  
ATOM   1554  CB  LYS A 204      -3.676  13.258  24.469  1.00 73.06           C  
ATOM   1555  O   LYS A 204      -4.875  13.750  21.484  1.00 73.06           O  
ATOM   1556  CG  LYS A 204      -4.418  14.578  24.625  1.00 73.06           C  
ATOM   1557  CD  LYS A 204      -3.895  15.383  25.812  1.00 73.06           C  
ATOM   1558  CE  LYS A 204      -4.582  16.734  25.906  1.00 73.06           C  
ATOM   1559  NZ  LYS A 204      -3.996  17.562  27.000  1.00 73.06           N  
ATOM   1560  N   ASN A 205      -2.918  12.828  21.344  1.00 78.38           N  
ATOM   1561  CA  ASN A 205      -2.596  13.516  20.094  1.00 78.38           C  
ATOM   1562  C   ASN A 205      -2.742  12.602  18.891  1.00 78.38           C  
ATOM   1563  CB  ASN A 205      -1.180  14.094  20.156  1.00 78.38           C  
ATOM   1564  O   ASN A 205      -2.279  12.922  17.797  1.00 78.38           O  
ATOM   1565  CG  ASN A 205      -1.024  15.156  21.219  1.00 78.38           C  
ATOM   1566  ND2 ASN A 205       0.112  15.141  21.906  1.00 78.38           N  
ATOM   1567  OD1 ASN A 205      -1.920  15.977  21.438  1.00 78.38           O  
ATOM   1568  N   ASP A 206      -3.480  11.523  19.094  1.00 80.56           N  
ATOM   1569  CA  ASP A 206      -3.654  10.555  18.016  1.00 80.56           C  
ATOM   1570  C   ASP A 206      -4.934  10.828  17.234  1.00 80.56           C  
ATOM   1571  CB  ASP A 206      -3.678   9.133  18.594  1.00 80.56           C  
ATOM   1572  O   ASP A 206      -5.875  11.422  17.750  1.00 80.56           O  
ATOM   1573  CG  ASP A 206      -2.336   8.688  19.141  1.00 80.56           C  
ATOM   1574  OD1 ASP A 206      -1.395   9.508  19.188  1.00 80.56           O  
ATOM   1575  OD2 ASP A 206      -2.217   7.512  19.547  1.00 80.56           O  
ATOM   1576  N   ASN A 207      -4.801  10.555  15.914  1.00 88.06           N  
ATOM   1577  CA  ASN A 207      -6.016  10.500  15.117  1.00 88.06           C  
ATOM   1578  C   ASN A 207      -6.828   9.242  15.414  1.00 88.06           C  
ATOM   1579  CB  ASN A 207      -5.684  10.578  13.625  1.00 88.06           C  
ATOM   1580  O   ASN A 207      -6.262   8.164  15.578  1.00 88.06           O  
ATOM   1581  CG  ASN A 207      -6.891  10.922  12.773  1.00 88.06           C  
ATOM   1582  ND2 ASN A 207      -6.852  10.523  11.508  1.00 88.06           N  
ATOM   1583  OD1 ASN A 207      -7.848  11.531  13.250  1.00 88.06           O  
ATOM   1584  N   ASN A 208      -8.125   9.375  15.719  1.00 87.19           N  
ATOM   1585  CA  ASN A 208      -8.922   8.227  16.125  1.00 87.19           C  
ATOM   1586  C   ASN A 208     -10.211   8.117  15.312  1.00 87.19           C  
ATOM   1587  CB  ASN A 208      -9.242   8.305  17.625  1.00 87.19           C  
ATOM   1588  O   ASN A 208     -10.695   9.109  14.773  1.00 87.19           O  
ATOM   1589  CG  ASN A 208     -10.133   9.477  17.969  1.00 87.19           C  
ATOM   1590  ND2 ASN A 208      -9.703  10.297  18.922  1.00 87.19           N  
ATOM   1591  OD1 ASN A 208     -11.203   9.656  17.375  1.00 87.19           O  
ATOM   1592  N   PHE A 209     -10.633   6.910  15.055  1.00 88.31           N  
ATOM   1593  CA  PHE A 209     -11.930   6.605  14.461  1.00 88.31           C  
ATOM   1594  C   PHE A 209     -12.469   5.277  14.984  1.00 88.31           C  
ATOM   1595  CB  PHE A 209     -11.820   6.562  12.930  1.00 88.31           C  
ATOM   1596  O   PHE A 209     -11.758   4.539  15.664  1.00 88.31           O  
ATOM   1597  CG  PHE A 209     -11.023   5.398  12.414  1.00 88.31           C  
ATOM   1598  CD1 PHE A 209      -9.641   5.465  12.328  1.00 88.31           C  
ATOM   1599  CD2 PHE A 209     -11.664   4.234  12.000  1.00 88.31           C  
ATOM   1600  CE1 PHE A 209      -8.898   4.387  11.852  1.00 88.31           C  
ATOM   1601  CE2 PHE A 209     -10.930   3.152  11.516  1.00 88.31           C  
ATOM   1602  CZ  PHE A 209      -9.547   3.230  11.445  1.00 88.31           C  
ATOM   1603  N   THR A 210     -13.781   4.977  14.727  1.00 87.81           N  
ATOM   1604  CA  THR A 210     -14.422   3.770  15.234  1.00 87.81           C  
ATOM   1605  C   THR A 210     -15.062   2.971  14.102  1.00 87.81           C  
ATOM   1606  CB  THR A 210     -15.492   4.113  16.297  1.00 87.81           C  
ATOM   1607  O   THR A 210     -15.367   3.520  13.047  1.00 87.81           O  
ATOM   1608  CG2 THR A 210     -14.891   4.914  17.438  1.00 87.81           C  
ATOM   1609  OG1 THR A 210     -16.531   4.883  15.680  1.00 87.81           O  
ATOM   1610  N   PHE A 211     -15.039   1.676  14.258  1.00 87.19           N  
ATOM   1611  CA  PHE A 211     -15.797   0.803  13.375  1.00 87.19           C  
ATOM   1612  C   PHE A 211     -16.406  -0.358  14.148  1.00 87.19           C  
ATOM   1613  CB  PHE A 211     -14.906   0.271  12.250  1.00 87.19           C  
ATOM   1614  O   PHE A 211     -15.977  -0.668  15.258  1.00 87.19           O  
ATOM   1615  CG  PHE A 211     -13.805  -0.640  12.727  1.00 87.19           C  
ATOM   1616  CD1 PHE A 211     -12.570  -0.125  13.086  1.00 87.19           C  
ATOM   1617  CD2 PHE A 211     -14.008  -2.012  12.805  1.00 87.19           C  
ATOM   1618  CE1 PHE A 211     -11.547  -0.966  13.531  1.00 87.19           C  
ATOM   1619  CE2 PHE A 211     -13.000  -2.857  13.250  1.00 87.19           C  
ATOM   1620  CZ  PHE A 211     -11.766  -2.332  13.609  1.00 87.19           C  
ATOM   1621  N   THR A 212     -17.516  -0.880  13.578  1.00 85.88           N  
ATOM   1622  CA  THR A 212     -18.250  -1.959  14.227  1.00 85.88           C  
ATOM   1623  C   THR A 212     -18.156  -3.248  13.422  1.00 85.88           C  
ATOM   1624  CB  THR A 212     -19.734  -1.588  14.430  1.00 85.88           C  
ATOM   1625  O   THR A 212     -18.203  -3.221  12.188  1.00 85.88           O  
ATOM   1626  CG2 THR A 212     -20.453  -2.652  15.242  1.00 85.88           C  
ATOM   1627  OG1 THR A 212     -19.812  -0.335  15.117  1.00 85.88           O  
ATOM   1628  N   LEU A 213     -17.812  -4.363  14.172  1.00 83.69           N  
ATOM   1629  CA  LEU A 213     -17.812  -5.703  13.594  1.00 83.69           C  
ATOM   1630  C   LEU A 213     -18.859  -6.586  14.289  1.00 83.69           C  
ATOM   1631  CB  LEU A 213     -16.438  -6.340  13.703  1.00 83.69           C  
ATOM   1632  O   LEU A 213     -19.078  -6.449  15.492  1.00 83.69           O  
ATOM   1633  CG  LEU A 213     -15.312  -5.660  12.914  1.00 83.69           C  
ATOM   1634  CD1 LEU A 213     -13.977  -6.332  13.203  1.00 83.69           C  
ATOM   1635  CD2 LEU A 213     -15.617  -5.691  11.414  1.00 83.69           C  
ATOM   1636  N   THR A 214     -19.578  -7.344  13.492  1.00 81.81           N  
ATOM   1637  CA  THR A 214     -20.484  -8.336  14.047  1.00 81.81           C  
ATOM   1638  C   THR A 214     -19.797  -9.680  14.219  1.00 81.81           C  
ATOM   1639  CB  THR A 214     -21.734  -8.508  13.156  1.00 81.81           C  
ATOM   1640  O   THR A 214     -19.391 -10.305  13.234  1.00 81.81           O  
ATOM   1641  CG2 THR A 214     -22.750  -9.445  13.797  1.00 81.81           C  
ATOM   1642  OG1 THR A 214     -22.344  -7.230  12.945  1.00 81.81           O  
ATOM   1643  N   ILE A 215     -19.484  -9.992  15.516  1.00 76.25           N  
ATOM   1644  CA  ILE A 215     -18.844 -11.250  15.859  1.00 76.25           C  
ATOM   1645  C   ILE A 215     -19.828 -12.156  16.578  1.00 76.25           C  
ATOM   1646  CB  ILE A 215     -17.594 -11.023  16.734  1.00 76.25           C  
ATOM   1647  O   ILE A 215     -20.375 -11.789  17.625  1.00 76.25           O  
ATOM   1648  CG1 ILE A 215     -16.625 -10.062  16.031  1.00 76.25           C  
ATOM   1649  CG2 ILE A 215     -16.906 -12.359  17.062  1.00 76.25           C  
ATOM   1650  CD1 ILE A 215     -15.469  -9.594  16.922  1.00 76.25           C  
ATOM   1651  N   ALA A 216     -20.047 -13.375  16.062  1.00 74.88           N  
ATOM   1652  CA  ALA A 216     -20.953 -14.352  16.656  1.00 74.88           C  
ATOM   1653  C   ALA A 216     -22.328 -13.727  16.922  1.00 74.88           C  
ATOM   1654  CB  ALA A 216     -20.375 -14.914  17.938  1.00 74.88           C  
ATOM   1655  O   ALA A 216     -22.938 -13.984  17.953  1.00 74.88           O  
ATOM   1656  N   GLY A 217     -22.766 -12.773  16.062  1.00 76.19           N  
ATOM   1657  CA  GLY A 217     -24.094 -12.188  16.172  1.00 76.19           C  
ATOM   1658  C   GLY A 217     -24.125 -10.938  17.031  1.00 76.19           C  
ATOM   1659  O   GLY A 217     -25.172 -10.289  17.156  1.00 76.19           O  
ATOM   1660  N   GLN A 218     -23.000 -10.625  17.703  1.00 79.00           N  
ATOM   1661  CA  GLN A 218     -22.906  -9.438  18.547  1.00 79.00           C  
ATOM   1662  C   GLN A 218     -22.094  -8.344  17.859  1.00 79.00           C  
ATOM   1663  CB  GLN A 218     -22.297  -9.781  19.891  1.00 79.00           C  
ATOM   1664  O   GLN A 218     -21.000  -8.609  17.328  1.00 79.00           O  
ATOM   1665  CG  GLN A 218     -23.141 -10.750  20.719  1.00 79.00           C  
ATOM   1666  CD  GLN A 218     -24.375 -10.086  21.312  1.00 79.00           C  
ATOM   1667  NE2 GLN A 218     -25.453 -10.852  21.438  1.00 79.00           N  
ATOM   1668  OE1 GLN A 218     -24.344  -8.906  21.672  1.00 79.00           O  
ATOM   1669  N   LYS A 219     -22.656  -7.148  17.938  1.00 82.00           N  
ATOM   1670  CA  LYS A 219     -21.953  -5.984  17.391  1.00 82.00           C  
ATOM   1671  C   LYS A 219     -20.922  -5.457  18.391  1.00 82.00           C  
ATOM   1672  CB  LYS A 219     -22.953  -4.879  17.031  1.00 82.00           C  
ATOM   1673  O   LYS A 219     -21.250  -5.172  19.547  1.00 82.00           O  
ATOM   1674  CG  LYS A 219     -23.781  -5.172  15.805  1.00 82.00           C  
ATOM   1675  CD  LYS A 219     -24.656  -3.980  15.414  1.00 82.00           C  
ATOM   1676  CE  LYS A 219     -25.516  -4.289  14.203  1.00 82.00           C  
ATOM   1677  NZ  LYS A 219     -26.375  -3.127  13.820  1.00 82.00           N  
ATOM   1678  N   VAL A 220     -19.719  -5.484  18.000  1.00 80.25           N  
ATOM   1679  CA  VAL A 220     -18.625  -5.000  18.828  1.00 80.25           C  
ATOM   1680  C   VAL A 220     -18.047  -3.719  18.234  1.00 80.25           C  
ATOM   1681  CB  VAL A 220     -17.516  -6.062  19.000  1.00 80.25           C  
ATOM   1682  O   VAL A 220     -17.719  -3.670  17.047  1.00 80.25           O  
ATOM   1683  CG1 VAL A 220     -16.422  -5.566  19.938  1.00 80.25           C  
ATOM   1684  CG2 VAL A 220     -18.109  -7.379  19.500  1.00 80.25           C  
ATOM   1685  N   LEU A 221     -17.906  -2.719  19.062  1.00 85.69           N  
ATOM   1686  CA  LEU A 221     -17.344  -1.433  18.656  1.00 85.69           C  
ATOM   1687  C   LEU A 221     -15.859  -1.368  18.953  1.00 85.69           C  
ATOM   1688  CB  LEU A 221     -18.078  -0.286  19.359  1.00 85.69           C  
ATOM   1689  O   LEU A 221     -15.438  -1.580  20.078  1.00 85.69           O  
ATOM   1690  CG  LEU A 221     -17.594   1.128  19.031  1.00 85.69           C  
ATOM   1691  CD1 LEU A 221     -17.938   1.471  17.578  1.00 85.69           C  
ATOM   1692  CD2 LEU A 221     -18.219   2.143  19.984  1.00 85.69           C  
ATOM   1693  N   TYR A 222     -15.078  -0.980  17.953  1.00 85.44           N  
ATOM   1694  CA  TYR A 222     -13.633  -0.869  18.078  1.00 85.44           C  
ATOM   1695  C   TYR A 222     -13.188   0.585  17.984  1.00 85.44           C  
ATOM   1696  CB  TYR A 222     -12.938  -1.702  17.000  1.00 85.44           C  
ATOM   1697  O   TYR A 222     -13.719   1.351  17.172  1.00 85.44           O  
ATOM   1698  CG  TYR A 222     -13.023  -3.191  17.234  1.00 85.44           C  
ATOM   1699  CD1 TYR A 222     -12.023  -3.865  17.922  1.00 85.44           C  
ATOM   1700  CD2 TYR A 222     -14.102  -3.926  16.750  1.00 85.44           C  
ATOM   1701  CE1 TYR A 222     -12.094  -5.238  18.141  1.00 85.44           C  
ATOM   1702  CE2 TYR A 222     -14.180  -5.297  16.953  1.00 85.44           C  
ATOM   1703  OH  TYR A 222     -13.258  -7.305  17.859  1.00 85.44           O  
ATOM   1704  CZ  TYR A 222     -13.180  -5.945  17.656  1.00 85.44           C  
ATOM   1705  N   TYR A 223     -12.273   0.919  18.812  1.00 85.75           N  
ATOM   1706  CA  TYR A 223     -11.633   2.232  18.781  1.00 85.75           C  
ATOM   1707  C   TYR A 223     -10.219   2.141  18.234  1.00 85.75           C  
ATOM   1708  CB  TYR A 223     -11.617   2.848  20.188  1.00 85.75           C  
ATOM   1709  O   TYR A 223      -9.391   1.385  18.766  1.00 85.75           O  
ATOM   1710  CG  TYR A 223     -12.984   3.207  20.719  1.00 85.75           C  
ATOM   1711  CD1 TYR A 223     -13.469   4.508  20.609  1.00 85.75           C  
ATOM   1712  CD2 TYR A 223     -13.797   2.246  21.312  1.00 85.75           C  
ATOM   1713  CE1 TYR A 223     -14.734   4.844  21.094  1.00 85.75           C  
ATOM   1714  CE2 TYR A 223     -15.062   2.570  21.797  1.00 85.75           C  
ATOM   1715  OH  TYR A 223     -16.766   4.199  22.156  1.00 85.75           O  
ATOM   1716  CZ  TYR A 223     -15.516   3.871  21.688  1.00 85.75           C  
ATOM   1717  N   VAL A 224     -10.008   2.938  17.219  1.00 88.50           N  
ATOM   1718  CA  VAL A 224      -8.711   2.881  16.562  1.00 88.50           C  
ATOM   1719  C   VAL A 224      -7.957   4.191  16.781  1.00 88.50           C  
ATOM   1720  CB  VAL A 224      -8.852   2.598  15.055  1.00 88.50           C  
ATOM   1721  O   VAL A 224      -8.516   5.273  16.578  1.00 88.50           O  
ATOM   1722  CG1 VAL A 224      -7.480   2.463  14.398  1.00 88.50           C  
ATOM   1723  CG2 VAL A 224      -9.680   1.336  14.820  1.00 88.50           C  
ATOM   1724  N   PHE A 225      -6.719   4.066  17.172  1.00 87.88           N  
ATOM   1725  CA  PHE A 225      -5.844   5.219  17.359  1.00 87.88           C  
ATOM   1726  C   PHE A 225      -4.617   5.117  16.453  1.00 87.88           C  
ATOM   1727  CB  PHE A 225      -5.414   5.344  18.812  1.00 87.88           C  
ATOM   1728  O   PHE A 225      -3.879   4.133  16.516  1.00 87.88           O  
ATOM   1729  CG  PHE A 225      -6.562   5.469  19.781  1.00 87.88           C  
ATOM   1730  CD1 PHE A 225      -7.051   6.719  20.141  1.00 87.88           C  
ATOM   1731  CD2 PHE A 225      -7.156   4.336  20.328  1.00 87.88           C  
ATOM   1732  CE1 PHE A 225      -8.117   6.836  21.031  1.00 87.88           C  
ATOM   1733  CE2 PHE A 225      -8.219   4.449  21.219  1.00 87.88           C  
ATOM   1734  CZ  PHE A 225      -8.695   5.699  21.578  1.00 87.88           C  
ATOM   1735  N   ILE A 226      -4.422   6.203  15.711  1.00 89.94           N  
ATOM   1736  CA  ILE A 226      -3.297   6.230  14.773  1.00 89.94           C  
ATOM   1737  C   ILE A 226      -2.275   7.270  15.234  1.00 89.94           C  
ATOM   1738  CB  ILE A 226      -3.766   6.531  13.336  1.00 89.94           C  
ATOM   1739  O   ILE A 226      -2.590   8.461  15.328  1.00 89.94           O  
ATOM   1740  CG1 ILE A 226      -4.859   5.547  12.914  1.00 89.94           C  
ATOM   1741  CG2 ILE A 226      -2.582   6.488  12.367  1.00 89.94           C  
ATOM   1742  CD1 ILE A 226      -4.410   4.090  12.906  1.00 89.94           C  
ATOM   1743  N   ASN A 227      -1.061   6.887  15.430  1.00 88.81           N  
ATOM   1744  CA  ASN A 227      -0.002   7.742  15.953  1.00 88.81           C  
ATOM   1745  C   ASN A 227       0.903   8.258  14.836  1.00 88.81           C  
ATOM   1746  CB  ASN A 227       0.823   6.996  17.000  1.00 88.81           C  
ATOM   1747  O   ASN A 227       1.543   9.305  14.984  1.00 88.81           O  
ATOM   1748  CG  ASN A 227       1.772   7.906  17.750  1.00 88.81           C  
ATOM   1749  ND2 ASN A 227       2.826   7.328  18.312  1.00 88.81           N  
ATOM   1750  OD1 ASN A 227       1.560   9.117  17.828  1.00 88.81           O  
ATOM   1751  N   GLN A 228       0.895   7.559  13.664  1.00 89.56           N  
ATOM   1752  CA  GLN A 228       1.716   7.926  12.516  1.00 89.56           C  
ATOM   1753  C   GLN A 228       0.989   7.645  11.203  1.00 89.56           C  
ATOM   1754  CB  GLN A 228       3.051   7.180  12.547  1.00 89.56           C  
ATOM   1755  O   GLN A 228       0.187   6.711  11.117  1.00 89.56           O  
ATOM   1756  CG  GLN A 228       3.891   7.477  13.781  1.00 89.56           C  
ATOM   1757  CD  GLN A 228       5.168   6.660  13.828  1.00 89.56           C  
ATOM   1758  NE2 GLN A 228       5.555   6.238  15.031  1.00 89.56           N  
ATOM   1759  OE1 GLN A 228       5.805   6.414  12.797  1.00 89.56           O  
ATOM   1760  N   THR A 229       1.261   8.578  10.250  1.00 93.50           N  
ATOM   1761  CA  THR A 229       0.721   8.352   8.914  1.00 93.50           C  
ATOM   1762  C   THR A 229       1.512   7.273   8.188  1.00 93.50           C  
ATOM   1763  CB  THR A 229       0.732   9.648   8.086  1.00 93.50           C  
ATOM   1764  O   THR A 229       2.729   7.387   8.031  1.00 93.50           O  
ATOM   1765  CG2 THR A 229       0.138   9.422   6.699  1.00 93.50           C  
ATOM   1766  OG1 THR A 229      -0.036  10.656   8.766  1.00 93.50           O  
ATOM   1767  N   PHE A 230       0.835   6.172   7.789  1.00 94.38           N  
ATOM   1768  CA  PHE A 230       1.490   5.094   7.055  1.00 94.38           C  
ATOM   1769  C   PHE A 230       0.482   4.320   6.215  1.00 94.38           C  
ATOM   1770  CB  PHE A 230       2.213   4.145   8.016  1.00 94.38           C  
ATOM   1771  O   PHE A 230      -0.729   4.488   6.379  1.00 94.38           O  
ATOM   1772  CG  PHE A 230       1.283   3.334   8.875  1.00 94.38           C  
ATOM   1773  CD1 PHE A 230       0.781   3.854  10.062  1.00 94.38           C  
ATOM   1774  CD2 PHE A 230       0.913   2.049   8.500  1.00 94.38           C  
ATOM   1775  CE1 PHE A 230      -0.079   3.104  10.867  1.00 94.38           C  
ATOM   1776  CE2 PHE A 230       0.055   1.294   9.297  1.00 94.38           C  
ATOM   1777  CZ  PHE A 230      -0.439   1.822  10.477  1.00 94.38           C  
ATOM   1778  N   ALA A 231       1.021   3.566   5.289  1.00 96.38           N  
ATOM   1779  CA  ALA A 231       0.206   2.662   4.484  1.00 96.38           C  
ATOM   1780  C   ALA A 231       0.642   1.212   4.676  1.00 96.38           C  
ATOM   1781  CB  ALA A 231       0.285   3.047   3.008  1.00 96.38           C  
ATOM   1782  O   ALA A 231       1.805   0.942   4.984  1.00 96.38           O  
ATOM   1783  N   PHE A 232      -0.332   0.337   4.613  1.00 94.62           N  
ATOM   1784  CA  PHE A 232       0.008  -1.080   4.680  1.00 94.62           C  
ATOM   1785  C   PHE A 232      -0.796  -1.876   3.658  1.00 94.62           C  
ATOM   1786  CB  PHE A 232      -0.242  -1.630   6.086  1.00 94.62           C  
ATOM   1787  O   PHE A 232      -1.823  -1.405   3.164  1.00 94.62           O  
ATOM   1788  CG  PHE A 232      -1.694  -1.869   6.398  1.00 94.62           C  
ATOM   1789  CD1 PHE A 232      -2.521  -0.819   6.777  1.00 94.62           C  
ATOM   1790  CD2 PHE A 232      -2.234  -3.145   6.305  1.00 94.62           C  
ATOM   1791  CE1 PHE A 232      -3.865  -1.038   7.066  1.00 94.62           C  
ATOM   1792  CE2 PHE A 232      -3.578  -3.371   6.590  1.00 94.62           C  
ATOM   1793  CZ  PHE A 232      -4.391  -2.316   6.973  1.00 94.62           C  
ATOM   1794  N   SER A 233      -0.293  -3.012   3.289  1.00 93.69           N  
ATOM   1795  CA  SER A 233      -0.952  -3.881   2.318  1.00 93.69           C  
ATOM   1796  C   SER A 233      -1.388  -5.195   2.959  1.00 93.69           C  
ATOM   1797  CB  SER A 233      -0.024  -4.164   1.137  1.00 93.69           C  
ATOM   1798  O   SER A 233      -0.831  -5.609   3.979  1.00 93.69           O  
ATOM   1799  OG  SER A 233       1.139  -4.852   1.563  1.00 93.69           O  
ATOM   1800  N   TYR A 234      -2.426  -5.793   2.410  1.00 91.38           N  
ATOM   1801  CA  TYR A 234      -2.953  -7.066   2.893  1.00 91.38           C  
ATOM   1802  C   TYR A 234      -3.602  -7.852   1.759  1.00 91.38           C  
ATOM   1803  CB  TYR A 234      -3.969  -6.836   4.016  1.00 91.38           C  
ATOM   1804  O   TYR A 234      -4.027  -7.273   0.757  1.00 91.38           O  
ATOM   1805  CG  TYR A 234      -5.148  -5.984   3.604  1.00 91.38           C  
ATOM   1806  CD1 TYR A 234      -5.066  -4.594   3.615  1.00 91.38           C  
ATOM   1807  CD2 TYR A 234      -6.344  -6.570   3.201  1.00 91.38           C  
ATOM   1808  CE1 TYR A 234      -6.148  -3.809   3.238  1.00 91.38           C  
ATOM   1809  CE2 TYR A 234      -7.434  -5.797   2.822  1.00 91.38           C  
ATOM   1810  OH  TYR A 234      -8.398  -3.643   2.471  1.00 91.38           O  
ATOM   1811  CZ  TYR A 234      -7.328  -4.418   2.844  1.00 91.38           C  
ATOM   1812  N   PRO A 235      -3.621  -9.133   1.896  1.00 90.31           N  
ATOM   1813  CA  PRO A 235      -4.230  -9.953   0.849  1.00 90.31           C  
ATOM   1814  C   PRO A 235      -5.758  -9.945   0.903  1.00 90.31           C  
ATOM   1815  CB  PRO A 235      -3.686 -11.359   1.138  1.00 90.31           C  
ATOM   1816  O   PRO A 235      -6.344 -10.195   1.958  1.00 90.31           O  
ATOM   1817  CG  PRO A 235      -3.430 -11.367   2.611  1.00 90.31           C  
ATOM   1818  CD  PRO A 235      -3.033  -9.984   3.039  1.00 90.31           C  
ATOM   1819  N   VAL A 236      -6.445  -9.562  -0.244  1.00 88.75           N  
ATOM   1820  CA  VAL A 236      -7.902  -9.508  -0.333  1.00 88.75           C  
ATOM   1821  C   VAL A 236      -8.422 -10.789  -0.989  1.00 88.75           C  
ATOM   1822  CB  VAL A 236      -8.375  -8.273  -1.123  1.00 88.75           C  
ATOM   1823  O   VAL A 236      -9.336 -11.430  -0.469  1.00 88.75           O  
ATOM   1824  CG1 VAL A 236      -9.898  -8.273  -1.258  1.00 88.75           C  
ATOM   1825  CG2 VAL A 236      -7.898  -6.988  -0.445  1.00 88.75           C  
ATOM   1826  N   ALA A 237      -7.852 -11.109  -2.207  1.00 79.62           N  
ATOM   1827  CA  ALA A 237      -8.234 -12.289  -2.980  1.00 79.62           C  
ATOM   1828  C   ALA A 237      -7.160 -12.648  -3.998  1.00 79.62           C  
ATOM   1829  CB  ALA A 237      -9.570 -12.047  -3.686  1.00 79.62           C  
ATOM   1830  O   ALA A 237      -6.270 -11.844  -4.285  1.00 79.62           O  
ATOM   1831  N   GLY A 238      -7.141 -13.891  -4.426  1.00 67.25           N  
ATOM   1832  CA  GLY A 238      -6.402 -14.242  -5.629  1.00 67.25           C  
ATOM   1833  C   GLY A 238      -5.004 -14.758  -5.344  1.00 67.25           C  
ATOM   1834  O   GLY A 238      -4.199 -14.930  -6.262  1.00 67.25           O  
ATOM   1835  N   ASP A 239      -4.688 -15.219  -4.094  1.00 64.50           N  
ATOM   1836  CA  ASP A 239      -3.762 -16.250  -3.645  1.00 64.50           C  
ATOM   1837  C   ASP A 239      -2.395 -15.664  -3.311  1.00 64.50           C  
ATOM   1838  CB  ASP A 239      -3.619 -17.344  -4.711  1.00 64.50           C  
ATOM   1839  O   ASP A 239      -1.395 -16.000  -3.949  1.00 64.50           O  
ATOM   1840  CG  ASP A 239      -4.910 -18.109  -4.961  1.00 64.50           C  
ATOM   1841  OD1 ASP A 239      -5.680 -18.328  -4.000  1.00 64.50           O  
ATOM   1842  OD2 ASP A 239      -5.164 -18.469  -6.125  1.00 64.50           O  
ATOM   1843  N   PRO A 240      -2.188 -14.570  -2.553  1.00 63.44           N  
ATOM   1844  CA  PRO A 240      -0.793 -14.375  -2.154  1.00 63.44           C  
ATOM   1845  C   PRO A 240      -0.259 -15.508  -1.287  1.00 63.44           C  
ATOM   1846  CB  PRO A 240      -0.834 -13.062  -1.370  1.00 63.44           C  
ATOM   1847  O   PRO A 240      -0.967 -16.000  -0.406  1.00 63.44           O  
ATOM   1848  CG  PRO A 240      -2.271 -12.883  -1.001  1.00 63.44           C  
ATOM   1849  CD  PRO A 240      -3.107 -13.742  -1.902  1.00 63.44           C  
ATOM   1850  N   LEU A 241       0.587 -16.344  -1.791  1.00 62.47           N  
ATOM   1851  CA  LEU A 241       1.243 -17.406  -1.039  1.00 62.47           C  
ATOM   1852  C   LEU A 241       1.602 -16.938   0.367  1.00 62.47           C  
ATOM   1853  CB  LEU A 241       2.504 -17.875  -1.769  1.00 62.47           C  
ATOM   1854  O   LEU A 241       2.035 -15.797   0.554  1.00 62.47           O  
ATOM   1855  CG  LEU A 241       2.285 -18.609  -3.090  1.00 62.47           C  
ATOM   1856  CD1 LEU A 241       3.596 -18.719  -3.861  1.00 62.47           C  
ATOM   1857  CD2 LEU A 241       1.694 -20.000  -2.840  1.00 62.47           C  
ATOM   1858  N   VAL A 242       1.166 -17.688   1.312  1.00 63.81           N  
ATOM   1859  CA  VAL A 242       1.515 -17.422   2.705  1.00 63.81           C  
ATOM   1860  C   VAL A 242       3.004 -17.109   2.814  1.00 63.81           C  
ATOM   1861  CB  VAL A 242       1.157 -18.625   3.611  1.00 63.81           C  
ATOM   1862  O   VAL A 242       3.844 -17.875   2.320  1.00 63.81           O  
ATOM   1863  CG1 VAL A 242       1.642 -18.391   5.039  1.00 63.81           C  
ATOM   1864  CG2 VAL A 242      -0.348 -18.891   3.588  1.00 63.81           C  
ATOM   1865  N   GLY A 243       3.248 -15.844   3.303  1.00 73.19           N  
ATOM   1866  CA  GLY A 243       4.617 -15.492   3.643  1.00 73.19           C  
ATOM   1867  C   GLY A 243       5.375 -14.867   2.488  1.00 73.19           C  
ATOM   1868  O   GLY A 243       6.594 -14.703   2.557  1.00 73.19           O  
ATOM   1869  N   SER A 244       4.680 -14.602   1.431  1.00 83.88           N  
ATOM   1870  CA  SER A 244       5.355 -14.000   0.284  1.00 83.88           C  
ATOM   1871  C   SER A 244       4.785 -12.625  -0.034  1.00 83.88           C  
ATOM   1872  CB  SER A 244       5.234 -14.906  -0.943  1.00 83.88           C  
ATOM   1873  O   SER A 244       3.574 -12.414   0.056  1.00 83.88           O  
ATOM   1874  OG  SER A 244       5.754 -14.266  -2.094  1.00 83.88           O  
ATOM   1875  N   ALA A 245       5.711 -11.656  -0.341  1.00 85.62           N  
ATOM   1876  CA  ALA A 245       5.301 -10.320  -0.748  1.00 85.62           C  
ATOM   1877  C   ALA A 245       5.094 -10.242  -2.258  1.00 85.62           C  
ATOM   1878  CB  ALA A 245       6.332  -9.289  -0.302  1.00 85.62           C  
ATOM   1879  O   ALA A 245       4.926  -9.156  -2.814  1.00 85.62           O  
ATOM   1880  N   ILE A 246       5.078 -11.453  -2.838  1.00 85.94           N  
ATOM   1881  CA  ILE A 246       4.906 -11.523  -4.285  1.00 85.94           C  
ATOM   1882  C   ILE A 246       3.436 -11.773  -4.617  1.00 85.94           C  
ATOM   1883  CB  ILE A 246       5.785 -12.633  -4.902  1.00 85.94           C  
ATOM   1884  O   ILE A 246       2.852 -12.766  -4.184  1.00 85.94           O  
ATOM   1885  CG1 ILE A 246       7.266 -12.359  -4.625  1.00 85.94           C  
ATOM   1886  CG2 ILE A 246       5.523 -12.758  -6.406  1.00 85.94           C  
ATOM   1887  CD1 ILE A 246       8.203 -13.469  -5.090  1.00 85.94           C  
ATOM   1888  N   ALA A 247       2.873 -10.820  -5.262  1.00 85.81           N  
ATOM   1889  CA  ALA A 247       1.478 -10.930  -5.676  1.00 85.81           C  
ATOM   1890  C   ALA A 247       1.367 -11.500  -7.086  1.00 85.81           C  
ATOM   1891  CB  ALA A 247       0.795  -9.562  -5.602  1.00 85.81           C  
ATOM   1892  O   ALA A 247       1.801 -10.867  -8.055  1.00 85.81           O  
ATOM   1893  N   PRO A 248       0.858 -12.703  -7.250  1.00 82.88           N  
ATOM   1894  CA  PRO A 248       0.709 -13.297  -8.578  1.00 82.88           C  
ATOM   1895  C   PRO A 248      -0.350 -12.594  -9.422  1.00 82.88           C  
ATOM   1896  CB  PRO A 248       0.296 -14.742  -8.281  1.00 82.88           C  
ATOM   1897  O   PRO A 248      -1.202 -11.883  -8.883  1.00 82.88           O  
ATOM   1898  CG  PRO A 248      -0.317 -14.688  -6.918  1.00 82.88           C  
ATOM   1899  CD  PRO A 248       0.269 -13.523  -6.176  1.00 82.88           C  
ATOM   1900  N   ALA A 249      -0.225 -12.828 -10.758  1.00 81.69           N  
ATOM   1901  CA  ALA A 249      -1.217 -12.289 -11.688  1.00 81.69           C  
ATOM   1902  C   ALA A 249      -2.621 -12.758 -11.320  1.00 81.69           C  
ATOM   1903  CB  ALA A 249      -0.879 -12.680 -13.117  1.00 81.69           C  
ATOM   1904  O   ALA A 249      -2.826 -13.938 -11.008  1.00 81.69           O  
ATOM   1905  N   GLY A 250      -3.477 -11.789 -11.219  1.00 80.38           N  
ATOM   1906  CA  GLY A 250      -4.867 -12.117 -10.945  1.00 80.38           C  
ATOM   1907  C   GLY A 250      -5.234 -11.977  -9.484  1.00 80.38           C  
ATOM   1908  O   GLY A 250      -6.414 -12.008  -9.125  1.00 80.38           O  
ATOM   1909  N   SER A 251      -4.137 -11.844  -8.641  1.00 85.81           N  
ATOM   1910  CA  SER A 251      -4.430 -11.656  -7.227  1.00 85.81           C  
ATOM   1911  C   SER A 251      -4.867 -10.227  -6.941  1.00 85.81           C  
ATOM   1912  CB  SER A 251      -3.207 -12.000  -6.375  1.00 85.81           C  
ATOM   1913  O   SER A 251      -4.652  -9.328  -7.758  1.00 85.81           O  
ATOM   1914  OG  SER A 251      -2.137 -11.109  -6.641  1.00 85.81           O  
ATOM   1915  N   THR A 252      -5.605 -10.070  -5.801  1.00 89.56           N  
ATOM   1916  CA  THR A 252      -6.035  -8.750  -5.359  1.00 89.56           C  
ATOM   1917  C   THR A 252      -5.402  -8.398  -4.016  1.00 89.56           C  
ATOM   1918  CB  THR A 252      -7.570  -8.672  -5.238  1.00 89.56           C  
ATOM   1919  O   THR A 252      -5.492  -9.164  -3.059  1.00 89.56           O  
ATOM   1920  CG2 THR A 252      -8.023  -7.266  -4.867  1.00 89.56           C  
ATOM   1921  OG1 THR A 252      -8.156  -9.039  -6.496  1.00 89.56           O  
ATOM   1922  N   VAL A 253      -4.688  -7.266  -4.074  1.00 91.88           N  
ATOM   1923  CA  VAL A 253      -4.039  -6.766  -2.867  1.00 91.88           C  
ATOM   1924  C   VAL A 253      -4.688  -5.449  -2.438  1.00 91.88           C  
ATOM   1925  CB  VAL A 253      -2.520  -6.570  -3.078  1.00 91.88           C  
ATOM   1926  O   VAL A 253      -4.887  -4.555  -3.260  1.00 91.88           O  
ATOM   1927  CG1 VAL A 253      -1.864  -6.031  -1.807  1.00 91.88           C  
ATOM   1928  CG2 VAL A 253      -1.867  -7.883  -3.506  1.00 91.88           C  
ATOM   1929  N   GLY A 254      -5.000  -5.363  -1.116  1.00 93.31           N  
ATOM   1930  CA  GLY A 254      -5.574  -4.145  -0.573  1.00 93.31           C  
ATOM   1931  C   GLY A 254      -4.539  -3.207   0.022  1.00 93.31           C  
ATOM   1932  O   GLY A 254      -3.568  -3.656   0.633  1.00 93.31           O  
ATOM   1933  N   PHE A 255      -4.680  -1.953  -0.265  1.00 94.44           N  
ATOM   1934  CA  PHE A 255      -3.883  -0.909   0.366  1.00 94.44           C  
ATOM   1935  C   PHE A 255      -4.758  -0.011   1.234  1.00 94.44           C  
ATOM   1936  CB  PHE A 255      -3.158  -0.071  -0.692  1.00 94.44           C  
ATOM   1937  O   PHE A 255      -5.871   0.348   0.844  1.00 94.44           O  
ATOM   1938  CG  PHE A 255      -1.912  -0.720  -1.230  1.00 94.44           C  
ATOM   1939  CD1 PHE A 255      -0.672  -0.456  -0.661  1.00 94.44           C  
ATOM   1940  CD2 PHE A 255      -1.979  -1.595  -2.307  1.00 94.44           C  
ATOM   1941  CE1 PHE A 255       0.483  -1.056  -1.157  1.00 94.44           C  
ATOM   1942  CE2 PHE A 255      -0.830  -2.197  -2.809  1.00 94.44           C  
ATOM   1943  CZ  PHE A 255       0.401  -1.926  -2.232  1.00 94.44           C  
ATOM   1944  N   MET A 256      -4.289   0.202   2.402  1.00 95.38           N  
ATOM   1945  CA  MET A 256      -4.949   1.156   3.287  1.00 95.38           C  
ATOM   1946  C   MET A 256      -3.967   2.215   3.777  1.00 95.38           C  
ATOM   1947  CB  MET A 256      -5.578   0.435   4.480  1.00 95.38           C  
ATOM   1948  O   MET A 256      -2.912   1.885   4.320  1.00 95.38           O  
ATOM   1949  CG  MET A 256      -6.395   1.344   5.387  1.00 95.38           C  
ATOM   1950  SD  MET A 256      -7.320   0.413   6.668  1.00 95.38           S  
ATOM   1951  CE  MET A 256      -8.172   1.780   7.504  1.00 95.38           C  
ATOM   1952  N   ILE A 257      -4.301   3.516   3.516  1.00 95.62           N  
ATOM   1953  CA  ILE A 257      -3.541   4.648   4.031  1.00 95.62           C  
ATOM   1954  C   ILE A 257      -4.195   5.172   5.309  1.00 95.62           C  
ATOM   1955  CB  ILE A 257      -3.428   5.777   2.982  1.00 95.62           C  
ATOM   1956  O   ILE A 257      -5.375   5.539   5.301  1.00 95.62           O  
ATOM   1957  CG1 ILE A 257      -2.842   5.234   1.675  1.00 95.62           C  
ATOM   1958  CG2 ILE A 257      -2.582   6.934   3.525  1.00 95.62           C  
ATOM   1959  CD1 ILE A 257      -2.844   6.242   0.532  1.00 95.62           C  
ATOM   1960  N   LEU A 258      -3.404   5.184   6.371  1.00 94.69           N  
ATOM   1961  CA  LEU A 258      -3.877   5.707   7.652  1.00 94.69           C  
ATOM   1962  C   LEU A 258      -3.219   7.043   7.973  1.00 94.69           C  
ATOM   1963  CB  LEU A 258      -3.598   4.703   8.773  1.00 94.69           C  
ATOM   1964  O   LEU A 258      -1.994   7.172   7.895  1.00 94.69           O  
ATOM   1965  CG  LEU A 258      -4.309   3.354   8.672  1.00 94.69           C  
ATOM   1966  CD1 LEU A 258      -3.576   2.303   9.500  1.00 94.69           C  
ATOM   1967  CD2 LEU A 258      -5.762   3.479   9.125  1.00 94.69           C  
ATOM   1968  N   PHE A 259      -4.090   7.988   8.320  1.00 93.69           N  
ATOM   1969  CA  PHE A 259      -3.580   9.336   8.562  1.00 93.69           C  
ATOM   1970  C   PHE A 259      -3.367   9.570  10.055  1.00 93.69           C  
ATOM   1971  CB  PHE A 259      -4.539  10.383   8.000  1.00 93.69           C  
ATOM   1972  O   PHE A 259      -4.277   9.352  10.859  1.00 93.69           O  
ATOM   1973  CG  PHE A 259      -4.703  10.312   6.504  1.00 93.69           C  
ATOM   1974  CD1 PHE A 259      -3.660  10.672   5.660  1.00 93.69           C  
ATOM   1975  CD2 PHE A 259      -5.902   9.891   5.945  1.00 93.69           C  
ATOM   1976  CE1 PHE A 259      -3.811  10.609   4.277  1.00 93.69           C  
ATOM   1977  CE2 PHE A 259      -6.059   9.828   4.566  1.00 93.69           C  
ATOM   1978  CZ  PHE A 259      -5.012  10.188   3.732  1.00 93.69           C  
ATOM   1979  N   GLY A 260      -2.139   9.906  10.406  1.00 90.75           N  
ATOM   1980  CA  GLY A 260      -1.807  10.227  11.781  1.00 90.75           C  
ATOM   1981  C   GLY A 260      -2.217  11.633  12.180  1.00 90.75           C  
ATOM   1982  O   GLY A 260      -2.861  12.344  11.406  1.00 90.75           O  
ATOM   1983  N   PRO A 261      -1.887  12.102  13.359  1.00 87.19           N  
ATOM   1984  CA  PRO A 261      -2.314  13.391  13.906  1.00 87.19           C  
ATOM   1985  C   PRO A 261      -1.793  14.570  13.102  1.00 87.19           C  
ATOM   1986  CB  PRO A 261      -1.723  13.391  15.320  1.00 87.19           C  
ATOM   1987  O   PRO A 261      -2.418  15.633  13.078  1.00 87.19           O  
ATOM   1988  CG  PRO A 261      -0.647  12.352  15.281  1.00 87.19           C  
ATOM   1989  CD  PRO A 261      -1.016  11.320  14.258  1.00 87.19           C  
ATOM   1990  N   ASN A 262      -0.615  14.406  12.359  1.00 84.88           N  
ATOM   1991  CA  ASN A 262      -0.050  15.508  11.586  1.00 84.88           C  
ATOM   1992  C   ASN A 262      -0.918  15.844  10.375  1.00 84.88           C  
ATOM   1993  CB  ASN A 262       1.375  15.172  11.141  1.00 84.88           C  
ATOM   1994  O   ASN A 262      -0.964  17.000   9.938  1.00 84.88           O  
ATOM   1995  CG  ASN A 262       2.334  15.023  12.305  1.00 84.88           C  
ATOM   1996  ND2 ASN A 262       3.408  14.273  12.102  1.00 84.88           N  
ATOM   1997  OD1 ASN A 262       2.109  15.586  13.375  1.00 84.88           O  
ATOM   1998  N   LEU A 263      -1.598  14.805   9.914  1.00 83.94           N  
ATOM   1999  CA  LEU A 263      -2.398  15.008   8.711  1.00 83.94           C  
ATOM   2000  C   LEU A 263      -3.885  14.867   9.016  1.00 83.94           C  
ATOM   2001  CB  LEU A 263      -1.992  14.008   7.621  1.00 83.94           C  
ATOM   2002  O   LEU A 263      -4.730  15.258   8.211  1.00 83.94           O  
ATOM   2003  CG  LEU A 263      -0.609  14.211   7.000  1.00 83.94           C  
ATOM   2004  CD1 LEU A 263      -0.286  13.062   6.047  1.00 83.94           C  
ATOM   2005  CD2 LEU A 263      -0.535  15.547   6.273  1.00 83.94           C  
ATOM   2006  N   GLY A 264      -4.238  14.188  10.141  1.00 76.44           N  
ATOM   2007  CA  GLY A 264      -5.602  13.867  10.523  1.00 76.44           C  
ATOM   2008  C   GLY A 264      -6.484  15.094  10.680  1.00 76.44           C  
ATOM   2009  O   GLY A 264      -7.711  14.992  10.648  1.00 76.44           O  
ATOM   2010  N   GLN A 265      -5.871  16.344  10.656  1.00 80.50           N  
ATOM   2011  CA  GLN A 265      -6.660  17.562  10.797  1.00 80.50           C  
ATOM   2012  C   GLN A 265      -7.059  18.125   9.438  1.00 80.50           C  
ATOM   2013  CB  GLN A 265      -5.883  18.609  11.594  1.00 80.50           C  
ATOM   2014  O   GLN A 265      -7.871  19.047   9.352  1.00 80.50           O  
ATOM   2015  CG  GLN A 265      -5.586  18.203  13.031  1.00 80.50           C  
ATOM   2016  CD  GLN A 265      -4.754  19.234  13.773  1.00 80.50           C  
ATOM   2017  NE2 GLN A 265      -4.512  18.984  15.055  1.00 80.50           N  
ATOM   2018  OE1 GLN A 265      -4.328  20.234  13.203  1.00 80.50           O  
ATOM   2019  N   HIS A 266      -6.453  17.438   8.367  1.00 84.38           N  
ATOM   2020  CA  HIS A 266      -6.734  17.891   7.008  1.00 84.38           C  
ATOM   2021  C   HIS A 266      -7.859  17.062   6.379  1.00 84.38           C  
ATOM   2022  CB  HIS A 266      -5.477  17.797   6.141  1.00 84.38           C  
ATOM   2023  O   HIS A 266      -7.941  15.859   6.582  1.00 84.38           O  
ATOM   2024  CG  HIS A 266      -4.371  18.703   6.594  1.00 84.38           C  
ATOM   2025  CD2 HIS A 266      -3.346  18.484   7.449  1.00 84.38           C  
ATOM   2026  ND1 HIS A 266      -4.246  20.000   6.148  1.00 84.38           N  
ATOM   2027  CE1 HIS A 266      -3.188  20.547   6.715  1.00 84.38           C  
ATOM   2028  NE2 HIS A 266      -2.623  19.656   7.508  1.00 84.38           N  
ATOM   2029  N   VAL A 267      -8.781  17.734   5.785  1.00 85.44           N  
ATOM   2030  CA  VAL A 267      -9.836  17.094   5.008  1.00 85.44           C  
ATOM   2031  C   VAL A 267      -9.586  17.328   3.518  1.00 85.44           C  
ATOM   2032  CB  VAL A 267     -11.234  17.641   5.402  1.00 85.44           C  
ATOM   2033  O   VAL A 267      -9.445  18.453   3.068  1.00 85.44           O  
ATOM   2034  CG1 VAL A 267     -12.328  16.969   4.574  1.00 85.44           C  
ATOM   2035  CG2 VAL A 267     -11.484  17.422   6.895  1.00 85.44           C  
ATOM   2036  N   PHE A 268      -9.398  16.234   2.791  1.00 85.88           N  
ATOM   2037  CA  PHE A 268      -9.031  16.281   1.380  1.00 85.88           C  
ATOM   2038  C   PHE A 268     -10.273  16.328   0.500  1.00 85.88           C  
ATOM   2039  CB  PHE A 268      -8.172  15.062   1.013  1.00 85.88           C  
ATOM   2040  O   PHE A 268     -10.367  15.594  -0.492  1.00 85.88           O  
ATOM   2041  CG  PHE A 268      -6.965  14.883   1.897  1.00 85.88           C  
ATOM   2042  CD1 PHE A 268      -5.953  15.836   1.921  1.00 85.88           C  
ATOM   2043  CD2 PHE A 268      -6.844  13.766   2.705  1.00 85.88           C  
ATOM   2044  CE1 PHE A 268      -4.840  15.672   2.738  1.00 85.88           C  
ATOM   2045  CE2 PHE A 268      -5.734  13.594   3.525  1.00 85.88           C  
ATOM   2046  CZ  PHE A 268      -4.730  14.547   3.539  1.00 85.88           C  
ATOM   2047  N   GLU A 269     -11.336  17.141   0.844  1.00 84.00           N  
ATOM   2048  CA  GLU A 269     -12.578  17.281   0.082  1.00 84.00           C  
ATOM   2049  C   GLU A 269     -12.453  18.406  -0.948  1.00 84.00           C  
ATOM   2050  CB  GLU A 269     -13.758  17.562   1.019  1.00 84.00           C  
ATOM   2051  O   GLU A 269     -11.703  19.359  -0.746  1.00 84.00           O  
ATOM   2052  CG  GLU A 269     -14.125  16.375   1.902  1.00 84.00           C  
ATOM   2053  CD  GLU A 269     -15.312  16.656   2.812  1.00 84.00           C  
ATOM   2054  OE1 GLU A 269     -15.773  15.727   3.510  1.00 84.00           O  
ATOM   2055  OE2 GLU A 269     -15.781  17.812   2.830  1.00 84.00           O  
ATOM   2056  N   TYR A 270     -13.070  18.172  -2.115  1.00 84.56           N  
ATOM   2057  CA  TYR A 270     -13.133  19.125  -3.215  1.00 84.56           C  
ATOM   2058  C   TYR A 270     -11.742  19.375  -3.801  1.00 84.56           C  
ATOM   2059  CB  TYR A 270     -13.742  20.453  -2.746  1.00 84.56           C  
ATOM   2060  O   TYR A 270     -11.367  20.516  -4.062  1.00 84.56           O  
ATOM   2061  CG  TYR A 270     -15.133  20.312  -2.176  1.00 84.56           C  
ATOM   2062  CD1 TYR A 270     -16.219  20.016  -3.000  1.00 84.56           C  
ATOM   2063  CD2 TYR A 270     -15.367  20.484  -0.816  1.00 84.56           C  
ATOM   2064  CE1 TYR A 270     -17.500  19.891  -2.480  1.00 84.56           C  
ATOM   2065  CE2 TYR A 270     -16.641  20.359  -0.285  1.00 84.56           C  
ATOM   2066  OH  TYR A 270     -18.969  19.922  -0.604  1.00 84.56           O  
ATOM   2067  CZ  TYR A 270     -17.703  20.047  -1.123  1.00 84.56           C  
ATOM   2068  N   GLN A 271     -10.992  18.297  -3.805  1.00 87.50           N  
ATOM   2069  CA  GLN A 271      -9.656  18.344  -4.395  1.00 87.50           C  
ATOM   2070  C   GLN A 271      -9.281  17.000  -5.020  1.00 87.50           C  
ATOM   2071  CB  GLN A 271      -8.625  18.750  -3.348  1.00 87.50           C  
ATOM   2072  O   GLN A 271      -9.898  15.977  -4.727  1.00 87.50           O  
ATOM   2073  CG  GLN A 271      -8.438  17.719  -2.236  1.00 87.50           C  
ATOM   2074  CD  GLN A 271      -7.391  18.141  -1.222  1.00 87.50           C  
ATOM   2075  NE2 GLN A 271      -7.625  17.812   0.044  1.00 87.50           N  
ATOM   2076  OE1 GLN A 271      -6.375  18.750  -1.573  1.00 87.50           O  
ATOM   2077  N   THR A 272      -8.266  17.094  -5.914  1.00 90.38           N  
ATOM   2078  CA  THR A 272      -7.719  15.898  -6.527  1.00 90.38           C  
ATOM   2079  C   THR A 272      -6.500  15.406  -5.754  1.00 90.38           C  
ATOM   2080  CB  THR A 272      -7.336  16.141  -7.996  1.00 90.38           C  
ATOM   2081  O   THR A 272      -5.598  16.188  -5.441  1.00 90.38           O  
ATOM   2082  CG2 THR A 272      -6.801  14.867  -8.648  1.00 90.38           C  
ATOM   2083  OG1 THR A 272      -8.492  16.578  -8.719  1.00 90.38           O  
ATOM   2084  N   ILE A 273      -6.566  14.117  -5.336  1.00 92.00           N  
ATOM   2085  CA  ILE A 273      -5.430  13.508  -4.652  1.00 92.00           C  
ATOM   2086  C   ILE A 273      -4.734  12.523  -5.586  1.00 92.00           C  
ATOM   2087  CB  ILE A 273      -5.867  12.797  -3.352  1.00 92.00           C  
ATOM   2088  O   ILE A 273      -5.367  11.953  -6.480  1.00 92.00           O  
ATOM   2089  CG1 ILE A 273      -6.828  11.648  -3.670  1.00 92.00           C  
ATOM   2090  CG2 ILE A 273      -6.512  13.797  -2.381  1.00 92.00           C  
ATOM   2091  CD1 ILE A 273      -7.016  10.664  -2.521  1.00 92.00           C  
ATOM   2092  N   ASN A 274      -3.486  12.477  -5.430  1.00 94.38           N  
ATOM   2093  CA  ASN A 274      -2.684  11.562  -6.227  1.00 94.38           C  
ATOM   2094  C   ASN A 274      -2.000  10.508  -5.355  1.00 94.38           C  
ATOM   2095  CB  ASN A 274      -1.645  12.328  -7.047  1.00 94.38           C  
ATOM   2096  O   ASN A 274      -1.339  10.852  -4.371  1.00 94.38           O  
ATOM   2097  CG  ASN A 274      -2.273  13.227  -8.094  1.00 94.38           C  
ATOM   2098  ND2 ASN A 274      -1.518  14.211  -8.562  1.00 94.38           N  
ATOM   2099  OD1 ASN A 274      -3.432  13.039  -8.477  1.00 94.38           O  
ATOM   2100  N   ILE A 275      -2.211   9.250  -5.684  1.00 94.69           N  
ATOM   2101  CA  ILE A 275      -1.551   8.125  -5.023  1.00 94.69           C  
ATOM   2102  C   ILE A 275      -0.722   7.348  -6.043  1.00 94.69           C  
ATOM   2103  CB  ILE A 275      -2.572   7.191  -4.340  1.00 94.69           C  
ATOM   2104  O   ILE A 275      -1.225   6.973  -7.105  1.00 94.69           O  
ATOM   2105  CG1 ILE A 275      -3.416   7.977  -3.326  1.00 94.69           C  
ATOM   2106  CG2 ILE A 275      -1.861   6.016  -3.666  1.00 94.69           C  
ATOM   2107  CD1 ILE A 275      -4.676   7.250  -2.875  1.00 94.69           C  
ATOM   2108  N   GLN A 276       0.515   7.160  -5.730  1.00 94.75           N  
ATOM   2109  CA  GLN A 276       1.391   6.434  -6.645  1.00 94.75           C  
ATOM   2110  C   GLN A 276       2.055   5.250  -5.949  1.00 94.75           C  
ATOM   2111  CB  GLN A 276       2.455   7.371  -7.223  1.00 94.75           C  
ATOM   2112  O   GLN A 276       2.686   5.414  -4.902  1.00 94.75           O  
ATOM   2113  CG  GLN A 276       3.352   6.711  -8.266  1.00 94.75           C  
ATOM   2114  CD  GLN A 276       4.391   7.660  -8.828  1.00 94.75           C  
ATOM   2115  NE2 GLN A 276       4.520   7.680 -10.148  1.00 94.75           N  
ATOM   2116  OE1 GLN A 276       5.070   8.375  -8.086  1.00 94.75           O  
ATOM   2117  N   ILE A 277       1.927   4.023  -6.559  1.00 93.75           N  
ATOM   2118  CA  ILE A 277       2.611   2.818  -6.109  1.00 93.75           C  
ATOM   2119  C   ILE A 277       3.750   2.482  -7.074  1.00 93.75           C  
ATOM   2120  CB  ILE A 277       1.638   1.624  -5.996  1.00 93.75           C  
ATOM   2121  O   ILE A 277       3.525   2.311  -8.273  1.00 93.75           O  
ATOM   2122  CG1 ILE A 277       0.483   1.967  -5.047  1.00 93.75           C  
ATOM   2123  CG2 ILE A 277       2.377   0.367  -5.527  1.00 93.75           C  
ATOM   2124  CD1 ILE A 277      -0.641   0.939  -5.043  1.00 93.75           C  
ATOM   2125  N   THR A 278       4.934   2.420  -6.516  1.00 92.75           N  
ATOM   2126  CA  THR A 278       6.105   2.127  -7.328  1.00 92.75           C  
ATOM   2127  C   THR A 278       6.766   0.829  -6.875  1.00 92.75           C  
ATOM   2128  CB  THR A 278       7.129   3.275  -7.270  1.00 92.75           C  
ATOM   2129  O   THR A 278       7.598   0.834  -5.965  1.00 92.75           O  
ATOM   2130  CG2 THR A 278       8.234   3.084  -8.305  1.00 92.75           C  
ATOM   2131  OG1 THR A 278       6.461   4.516  -7.527  1.00 92.75           O  
ATOM   2132  N   PRO A 279       6.352  -0.288  -7.461  1.00 87.75           N  
ATOM   2133  CA  PRO A 279       6.977  -1.561  -7.098  1.00 87.75           C  
ATOM   2134  C   PRO A 279       8.391  -1.702  -7.656  1.00 87.75           C  
ATOM   2135  CB  PRO A 279       6.039  -2.604  -7.711  1.00 87.75           C  
ATOM   2136  O   PRO A 279       8.789  -0.944  -8.547  1.00 87.75           O  
ATOM   2137  CG  PRO A 279       5.422  -1.917  -8.883  1.00 87.75           C  
ATOM   2138  CD  PRO A 279       5.324  -0.450  -8.586  1.00 87.75           C  
ATOM   2139  N   ASN A 280       9.258  -2.625  -7.074  1.00 83.75           N  
ATOM   2140  CA  ASN A 280      10.602  -2.914  -7.559  1.00 83.75           C  
ATOM   2141  C   ASN A 280      10.578  -3.484  -8.977  1.00 83.75           C  
ATOM   2142  CB  ASN A 280      11.320  -3.879  -6.609  1.00 83.75           C  
ATOM   2143  O   ASN A 280      11.430  -3.148  -9.797  1.00 83.75           O  
ATOM   2144  CG  ASN A 280      12.758  -4.137  -7.012  1.00 83.75           C  
ATOM   2145  ND2 ASN A 280      13.227  -5.355  -6.785  1.00 83.75           N  
ATOM   2146  OD1 ASN A 280      13.438  -3.246  -7.527  1.00 83.75           O  
ATOM   2147  N   ILE A 281       9.625  -4.406  -9.188  1.00 77.12           N  
ATOM   2148  CA  ILE A 281       9.398  -5.043 -10.477  1.00 77.12           C  
ATOM   2149  C   ILE A 281       7.996  -4.715 -10.977  1.00 77.12           C  
ATOM   2150  CB  ILE A 281       9.602  -6.574 -10.398  1.00 77.12           C  
ATOM   2151  O   ILE A 281       7.016  -4.891 -10.242  1.00 77.12           O  
ATOM   2152  CG1 ILE A 281      11.008  -6.906  -9.891  1.00 77.12           C  
ATOM   2153  CG2 ILE A 281       9.336  -7.227 -11.758  1.00 77.12           C  
ATOM   2154  CD1 ILE A 281      11.227  -8.383  -9.586  1.00 77.12           C  
ATOM   2155  N   GLY A 282       7.930  -4.070 -12.180  1.00 75.44           N  
ATOM   2156  CA  GLY A 282       6.652  -3.666 -12.750  1.00 75.44           C  
ATOM   2157  C   GLY A 282       6.527  -2.166 -12.930  1.00 75.44           C  
ATOM   2158  O   GLY A 282       7.406  -1.409 -12.508  1.00 75.44           O  
ATOM   2159  N   SER A 283       5.520  -1.759 -13.641  1.00 81.94           N  
ATOM   2160  CA  SER A 283       5.270  -0.341 -13.875  1.00 81.94           C  
ATOM   2161  C   SER A 283       4.539   0.293 -12.688  1.00 81.94           C  
ATOM   2162  CB  SER A 283       4.453  -0.144 -15.148  1.00 81.94           C  
ATOM   2163  O   SER A 283       3.744  -0.367 -12.023  1.00 81.94           O  
ATOM   2164  OG  SER A 283       3.180  -0.757 -15.031  1.00 81.94           O  
ATOM   2165  N   PRO A 284       4.961   1.603 -12.367  1.00 87.38           N  
ATOM   2166  CA  PRO A 284       4.262   2.330 -11.305  1.00 87.38           C  
ATOM   2167  C   PRO A 284       2.777   2.527 -11.602  1.00 87.38           C  
ATOM   2168  CB  PRO A 284       4.996   3.674 -11.258  1.00 87.38           C  
ATOM   2169  O   PRO A 284       2.375   2.561 -12.766  1.00 87.38           O  
ATOM   2170  CG  PRO A 284       6.312   3.412 -11.914  1.00 87.38           C  
ATOM   2171  CD  PRO A 284       6.145   2.287 -12.891  1.00 87.38           C  
ATOM   2172  N   LEU A 285       2.008   2.430 -10.594  1.00 90.50           N  
ATOM   2173  CA  LEU A 285       0.589   2.756 -10.672  1.00 90.50           C  
ATOM   2174  C   LEU A 285       0.312   4.125 -10.055  1.00 90.50           C  
ATOM   2175  CB  LEU A 285      -0.247   1.688  -9.961  1.00 90.50           C  
ATOM   2176  O   LEU A 285       0.709   4.395  -8.922  1.00 90.50           O  
ATOM   2177  CG  LEU A 285      -1.741   1.982  -9.812  1.00 90.50           C  
ATOM   2178  CD1 LEU A 285      -2.418   1.973 -11.180  1.00 90.50           C  
ATOM   2179  CD2 LEU A 285      -2.396   0.971  -8.883  1.00 90.50           C  
ATOM   2180  N   THR A 286      -0.297   5.023 -10.883  1.00 91.94           N  
ATOM   2181  CA  THR A 286      -0.683   6.344 -10.391  1.00 91.94           C  
ATOM   2182  C   THR A 286      -2.201   6.500 -10.406  1.00 91.94           C  
ATOM   2183  CB  THR A 286      -0.042   7.461 -11.234  1.00 91.94           C  
ATOM   2184  O   THR A 286      -2.844   6.293 -11.430  1.00 91.94           O  
ATOM   2185  CG2 THR A 286      -0.425   8.836 -10.703  1.00 91.94           C  
ATOM   2186  OG1 THR A 286       1.384   7.324 -11.195  1.00 91.94           O  
ATOM   2187  N   LEU A 287      -2.748   6.781  -9.211  1.00 91.00           N  
ATOM   2188  CA  LEU A 287      -4.176   7.047  -9.055  1.00 91.00           C  
ATOM   2189  C   LEU A 287      -4.434   8.531  -8.820  1.00 91.00           C  
ATOM   2190  CB  LEU A 287      -4.746   6.230  -7.891  1.00 91.00           C  
ATOM   2191  O   LEU A 287      -3.848   9.133  -7.918  1.00 91.00           O  
ATOM   2192  CG  LEU A 287      -4.520   4.719  -7.945  1.00 91.00           C  
ATOM   2193  CD1 LEU A 287      -4.949   4.070  -6.633  1.00 91.00           C  
ATOM   2194  CD2 LEU A 287      -5.277   4.109  -9.117  1.00 91.00           C  
ATOM   2195  N   SER A 288      -5.203   9.164  -9.680  1.00 91.69           N  
ATOM   2196  CA  SER A 288      -5.676  10.531  -9.500  1.00 91.69           C  
ATOM   2197  C   SER A 288      -7.184  10.570  -9.281  1.00 91.69           C  
ATOM   2198  CB  SER A 288      -5.305  11.391 -10.711  1.00 91.69           C  
ATOM   2199  O   SER A 288      -7.957  10.266 -10.188  1.00 91.69           O  
ATOM   2200  OG  SER A 288      -3.898  11.492 -10.844  1.00 91.69           O  
ATOM   2201  N   GLU A 289      -7.559  10.820  -7.969  1.00 89.81           N  
ATOM   2202  CA  GLU A 289      -8.977  10.766  -7.633  1.00 89.81           C  
ATOM   2203  C   GLU A 289      -9.469  12.102  -7.086  1.00 89.81           C  
ATOM   2204  CB  GLU A 289      -9.242   9.648  -6.613  1.00 89.81           C  
ATOM   2205  O   GLU A 289      -8.789  12.734  -6.273  1.00 89.81           O  
ATOM   2206  CG  GLU A 289      -8.836   8.266  -7.098  1.00 89.81           C  
ATOM   2207  CD  GLU A 289      -9.719   7.742  -8.227  1.00 89.81           C  
ATOM   2208  OE1 GLU A 289      -9.297   6.805  -8.938  1.00 89.81           O  
ATOM   2209  OE2 GLU A 289     -10.836   8.281  -8.398  1.00 89.81           O  
ATOM   2210  N   TYR A 290     -10.641  12.500  -7.660  1.00 88.25           N  
ATOM   2211  CA  TYR A 290     -11.312  13.672  -7.121  1.00 88.25           C  
ATOM   2212  C   TYR A 290     -12.227  13.289  -5.961  1.00 88.25           C  
ATOM   2213  CB  TYR A 290     -12.125  14.375  -8.211  1.00 88.25           C  
ATOM   2214  O   TYR A 290     -13.070  12.398  -6.094  1.00 88.25           O  
ATOM   2215  CG  TYR A 290     -12.766  15.664  -7.758  1.00 88.25           C  
ATOM   2216  CD1 TYR A 290     -14.125  15.719  -7.453  1.00 88.25           C  
ATOM   2217  CD2 TYR A 290     -12.023  16.828  -7.633  1.00 88.25           C  
ATOM   2218  CE1 TYR A 290     -14.727  16.906  -7.035  1.00 88.25           C  
ATOM   2219  CE2 TYR A 290     -12.609  18.016  -7.219  1.00 88.25           C  
ATOM   2220  OH  TYR A 290     -14.547  19.219  -6.508  1.00 88.25           O  
ATOM   2221  CZ  TYR A 290     -13.961  18.047  -6.918  1.00 88.25           C  
ATOM   2222  N   ILE A 291     -12.031  13.922  -4.832  1.00 84.12           N  
ATOM   2223  CA  ILE A 291     -12.812  13.602  -3.643  1.00 84.12           C  
ATOM   2224  C   ILE A 291     -13.969  14.578  -3.508  1.00 84.12           C  
ATOM   2225  CB  ILE A 291     -11.938  13.617  -2.367  1.00 84.12           C  
ATOM   2226  O   ILE A 291     -13.758  15.797  -3.424  1.00 84.12           O  
ATOM   2227  CG1 ILE A 291     -10.797  12.609  -2.486  1.00 84.12           C  
ATOM   2228  CG2 ILE A 291     -12.789  13.344  -1.125  1.00 84.12           C  
ATOM   2229  CD1 ILE A 291      -9.836  12.625  -1.306  1.00 84.12           C  
ATOM   2230  N   TYR A 292     -15.219  13.930  -3.717  1.00 80.44           N  
ATOM   2231  CA  TYR A 292     -16.453  14.680  -3.486  1.00 80.44           C  
ATOM   2232  C   TYR A 292     -17.328  13.969  -2.463  1.00 80.44           C  
ATOM   2233  CB  TYR A 292     -17.219  14.859  -4.797  1.00 80.44           C  
ATOM   2234  O   TYR A 292     -17.703  12.812  -2.652  1.00 80.44           O  
ATOM   2235  CG  TYR A 292     -18.516  15.609  -4.641  1.00 80.44           C  
ATOM   2236  CD1 TYR A 292     -19.750  14.961  -4.793  1.00 80.44           C  
ATOM   2237  CD2 TYR A 292     -18.531  16.969  -4.340  1.00 80.44           C  
ATOM   2238  CE1 TYR A 292     -20.938  15.648  -4.648  1.00 80.44           C  
ATOM   2239  CE2 TYR A 292     -19.719  17.672  -4.191  1.00 80.44           C  
ATOM   2240  OH  TYR A 292     -22.109  17.688  -4.203  1.00 80.44           O  
ATOM   2241  CZ  TYR A 292     -20.922  17.000  -4.348  1.00 80.44           C  
ATOM   2242  N   GLN A 293     -17.531  14.555  -1.234  1.00 71.00           N  
ATOM   2243  CA  GLN A 293     -18.344  13.906  -0.216  1.00 71.00           C  
ATOM   2244  C   GLN A 293     -19.594  14.734   0.104  1.00 71.00           C  
ATOM   2245  CB  GLN A 293     -17.531  13.664   1.056  1.00 71.00           C  
ATOM   2246  O   GLN A 293     -19.500  15.734   0.816  1.00 71.00           O  
ATOM   2247  CG  GLN A 293     -18.234  12.773   2.076  1.00 71.00           C  
ATOM   2248  CD  GLN A 293     -17.344  12.422   3.254  1.00 71.00           C  
ATOM   2249  NE2 GLN A 293     -17.953  12.008   4.355  1.00 71.00           N  
ATOM   2250  OE1 GLN A 293     -16.109  12.516   3.170  1.00 71.00           O  
ATOM   2251  N   PRO A 294     -20.828  14.367  -0.349  1.00 62.34           N  
ATOM   2252  CA  PRO A 294     -22.000  15.188  -0.067  1.00 62.34           C  
ATOM   2253  C   PRO A 294     -22.719  14.773   1.214  1.00 62.34           C  
ATOM   2254  CB  PRO A 294     -22.891  14.961  -1.292  1.00 62.34           C  
ATOM   2255  O   PRO A 294     -23.203  15.625   1.963  1.00 62.34           O  
ATOM   2256  CG  PRO A 294     -22.328  13.750  -1.959  1.00 62.34           C  
ATOM   2257  CD  PRO A 294     -20.922  13.547  -1.457  1.00 62.34           C  
ATOM   2258  N   GLU A 295     -22.641  13.422   1.727  1.00 68.88           N  
ATOM   2259  CA  GLU A 295     -23.531  13.016   2.816  1.00 68.88           C  
ATOM   2260  C   GLU A 295     -23.047  11.719   3.463  1.00 68.88           C  
ATOM   2261  CB  GLU A 295     -24.969  12.859   2.314  1.00 68.88           C  
ATOM   2262  O   GLU A 295     -23.844  11.000   4.070  1.00 68.88           O  
ATOM   2263  CG  GLU A 295     -25.594  14.164   1.833  1.00 68.88           C  
ATOM   2264  CD  GLU A 295     -27.062  14.023   1.471  1.00 68.88           C  
ATOM   2265  OE1 GLU A 295     -27.688  15.031   1.091  1.00 68.88           O  
ATOM   2266  OE2 GLU A 295     -27.594  12.891   1.567  1.00 68.88           O  
ATOM   2267  N   GLY A 296     -21.906  11.609   4.000  1.00 67.31           N  
ATOM   2268  CA  GLY A 296     -21.531  10.367   4.656  1.00 67.31           C  
ATOM   2269  C   GLY A 296     -20.125  10.383   5.219  1.00 67.31           C  
ATOM   2270  O   GLY A 296     -19.375  11.352   5.027  1.00 67.31           O  
ATOM   2271  N   THR A 297     -19.906   9.352   6.105  1.00 76.31           N  
ATOM   2272  CA  THR A 297     -18.609   9.234   6.762  1.00 76.31           C  
ATOM   2273  C   THR A 297     -17.594   8.586   5.836  1.00 76.31           C  
ATOM   2274  CB  THR A 297     -18.719   8.422   8.070  1.00 76.31           C  
ATOM   2275  O   THR A 297     -16.391   8.852   5.938  1.00 76.31           O  
ATOM   2276  CG2 THR A 297     -19.469   9.203   9.141  1.00 76.31           C  
ATOM   2277  OG1 THR A 297     -19.422   7.199   7.805  1.00 76.31           O  
ATOM   2278  N   VAL A 298     -18.078   7.734   4.887  1.00 73.62           N  
ATOM   2279  CA  VAL A 298     -17.234   7.047   3.914  1.00 73.62           C  
ATOM   2280  C   VAL A 298     -17.672   7.410   2.498  1.00 73.62           C  
ATOM   2281  CB  VAL A 298     -17.266   5.516   4.109  1.00 73.62           C  
ATOM   2282  O   VAL A 298     -18.859   7.355   2.180  1.00 73.62           O  
ATOM   2283  CG1 VAL A 298     -16.391   4.816   3.072  1.00 73.62           C  
ATOM   2284  CG2 VAL A 298     -16.828   5.145   5.523  1.00 73.62           C  
ATOM   2285  N   THR A 299     -16.734   7.895   1.707  1.00 73.06           N  
ATOM   2286  CA  THR A 299     -17.047   8.258   0.330  1.00 73.06           C  
ATOM   2287  C   THR A 299     -16.250   7.414  -0.652  1.00 73.06           C  
ATOM   2288  CB  THR A 299     -16.781   9.750   0.071  1.00 73.06           C  
ATOM   2289  O   THR A 299     -15.070   7.137  -0.415  1.00 73.06           O  
ATOM   2290  CG2 THR A 299     -17.188  10.148  -1.346  1.00 73.06           C  
ATOM   2291  OG1 THR A 299     -17.531  10.531   1.007  1.00 73.06           O  
ATOM   2292  N   ALA A 300     -16.953   6.793  -1.620  1.00 74.44           N  
ATOM   2293  CA  ALA A 300     -16.297   6.121  -2.740  1.00 74.44           C  
ATOM   2294  C   ALA A 300     -15.758   7.137  -3.746  1.00 74.44           C  
ATOM   2295  CB  ALA A 300     -17.266   5.156  -3.424  1.00 74.44           C  
ATOM   2296  O   ALA A 300     -16.500   8.000  -4.219  1.00 74.44           O  
ATOM   2297  N   ILE A 301     -14.383   7.234  -3.967  1.00 67.75           N  
ATOM   2298  CA  ILE A 301     -13.766   8.250  -4.809  1.00 67.75           C  
ATOM   2299  C   ILE A 301     -13.148   7.594  -6.043  1.00 67.75           C  
ATOM   2300  CB  ILE A 301     -12.695   9.055  -4.035  1.00 67.75           C  
ATOM   2301  O   ILE A 301     -12.562   8.273  -6.891  1.00 67.75           O  
ATOM   2302  CG1 ILE A 301     -11.672   8.109  -3.406  1.00 67.75           C  
ATOM   2303  CG2 ILE A 301     -13.352   9.938  -2.971  1.00 67.75           C  
ATOM   2304  CD1 ILE A 301     -10.484   8.812  -2.770  1.00 67.75           C  
ATOM   2305  N   GLY A 302     -14.031   6.727  -6.777  1.00 52.47           N  
ATOM   2306  CA  GLY A 302     -13.680   6.082  -8.031  1.00 52.47           C  
ATOM   2307  C   GLY A 302     -13.648   4.566  -7.934  1.00 52.47           C  
ATOM   2308  O   GLY A 302     -13.008   4.012  -7.039  1.00 52.47           O  
TER    2309      GLY A 302                                                      
ENDMDL                                                                          
END                                                                             
