# Supplementary material for: Towards a molecular picture of the archaeal cell surface
Source: Nat Commun. 2024 Nov 29;15:10401. doi: 10.1038/s41467-024-53986-9 (PMC11607397; doi:10.1038/s41467-024-53986-9)
Supplement: Supplementary file 5 — Supplementary Dataset 1 [file 41467_2024_53986_MOESM5_ESM.zip › Archaellum_Homologues_2024/SACC_19750_Saccharolobus_caldissimus/SACC_19750_Saccharolobus_caldissimus_d4f34_env/bfd.mgnify30.metaeuk30.smag30.a3m]

>101
MGLKNAIKKYNKKVKRKGLAGLDTAIILIAFIITASVLAYVAINMGLFVTQKAKSTINKGEETASTALTLSGSVLYAVNYPTNTRSYWIYFTVSPSSGVSSVELSPATTAISFTASSLGIAYSNIYKYTLLTVSPSEVNGIVYVNGQYLNLADQETSGGQTYVYYPNPYYALLALNYTLGQLYKPSTYSTTKASTPLYIATSTQVSTLLTTMPWLKNDNVFSFTLNISGQLVTYYAYVNQTFAFTYPVAGDPLIGSAIAPAGSVIGVMLLFGPDLGSHVFQYQTITIQISPNIGSPLTLSEYVYQPEGNVTVIG
>8450|scaffold15450_1|-47|01	394	0.812	1.781E-119	0	313	314	7	312	313
MNTKKMLKEYNKKVKRKGLAGLDTAIILIAFIITASVLAYVAINMGLFVTQKAKSTINKGEETASTALTLSGSVLYAVNYPSNTQSYWIYFTVSPSSGVSSVELSPSTTAISFTASAEGISYSNIYEYTLLTVSPSELANQVYANGQYLDLVNQQTNAGQTYVYYPNPYYALLALNYTLSKIDKVS-------PSPLYITTTTPSSA-TQTYPFLAHDNMFTFTLNISGTLVTYYAFVNQTFAFTYPVAGDPLIGSAIAPAGSVIGVMILFGPDLGSHVFQYQTITIQITPNIGSPLTISEYVYQPEGSVSVIG
>D0KUW1	372	0.812	1.093E-111	4	313	314	7	309	310
----KMLKEYNKKVKRKGLAGLDTAIILIAFIITASVLAYVAINMGLFVTQKAKSTINKGEETASTALTLSGSVLYAVNYPLNTRSYWIYFTVSPSSGVSSVELSPTTTAISFTASAEGVTYSNIYKYTLLTVSPSELANVVYANGQYLDLVNQQTSAGQTYVYYPNPYYALLALNYTLYN-----YYLSTKTPSPIFINSSILS--LSSLPSWLKNDNSFTFTLNISGKLVTYYVFVNQTFAFTYPVAGDPLIGSAIAPAGSVIGVILLFGPDLGSHVFQYQTITIQITPNIGSPLTISEYIYQPEGSVSVIG
>A0A1C8ZU76	362	0.837	2.840E-108	0	313	314	0	305	306
MGFKKVIKEYNKKMKRKGLAGLDTAIILIAFIITASVLAYVAINMGLFVTQKAKSTIDKGEETASTALTLSGSVLYAVNYPSNSRSYWIYFTVSPSSGVSSVELSPATTAISFTASALGVAYSNIYKYTLLTVSPSEVNGVVYAAPQYLSLADQESSGGQTYVYYPNPYYALLALNYSLYQMVLSKQI----KYSPLYITTTKSTSTQT----WLTSDNVFQFTLNISGTLEIFYAYVNQTFAFTYPVAGDPLIGSAIAPAGSVIGVMILFGPDLGSHVFQYQTITIQISPNIGSPLTLSEYVYQPEGNVTVIG
>H2C431	319	0.692	2.153E-93	2	313	314	3	303	304
--LKKVVQSYNRLVRRKGLAGLDTAIILIAFIITASVLAFVAINMGLFVTQKAKTTINKGEETASTALTVSSSVLYAVNYPTNSKSYWIYFTVSPTSGVSSVELDPATTGLSFVATQEGLTLSNIYKYTLLTV-PNPGTLYSTVSGSYLTLQNNVSSGGNTYVYYPNPYYALLALNETLGKNMKNS---------PIYINY-TAYTVQSPEPVWLKHDNNFTFTLTINGNTVKYYVFVNQTFAFSFPVAGDPLVGSAIAPAGSTIGFMILFGPNVGSHIFEYQTINIQITPNIGSPLTLSEYIYQPEGSVTSIG
>A4YGD6	301	0.668	2.958E-87	3	313	314	4	301	302
---RGLVQKYNKLVRRRGLAGLDTAIILIAFIITASVLAFVAINMGLFVTQKAKTTINKGEETASTALTVSSSVLYAVNYPSNTKSYWIYFTVSPTSGVSSVELDPATTGLSFIATEEGITLSNIYKYTLLTDTHLT---PVSASGYSLTLESNLTSGGNTYYYFSSPYLALLALNQSLSK---------VSGHSPIYINY-TSFSSTNPEPSWLKNDNNFTFTLTIAGQKVLYYVFINQTFAFSYPVAGDPLVGSAIAPAGSTVGFMILFGPNLGQHVFEYQTINIQITPNIGSPLTLSEYIYQPEGTVTAIG
>Q4J9K5	301	0.668	2.958E-87	9	313	314	2	303	304
---------YMKRRKTRGLAGLDTAIILIAFIITAAVLAYVAVNMGLFVTQKAKTTINKGEETASTALSLSGNVLYAVNYPTNTKSYWMYFTVSPSSGVSSVDLSPSTTAISFTAASRGVSLSNIYQFSLLSVLPSQVNNkVQVKLG--TSIINLTLafssnSAGQTYVYYSDPNYALLALNYTLGQEVKGGQL----TSSPLYIISNTS---IVASKPWLKNDNVFTFNISVNGTEVEYYAYVNKTFAFTYPVSGFPLAGSDIAPAGSVIGVMILFGPGEATNVFQYETVTIQITPNIGSPLTISQYIYQPDGKVTVIG
>18_taG_2_1085343.scaffolds.fasta_scaffold356379_1	260	0.627	3.193E-73	0	313	314	0	288	289
MNLKSAVKAYNRKMRRRGLAGLDTAIILIAFIITASVLAYVAVNMGLFVTQKAKSTITKGEETASTALTLSGSVLYSVNYPTDTQSYWIYFPVSPSSGVSSVELSPATTAISFTASSSGIQLSNIYALSLLAYA-SNSNL----NSHNYTTVSNDTSGGQTYYYFSSPYAALVAI-YNLNQTG------TMPSAWNNYLEVSTAKPTVGSYFSFLY-------------QGTTFYVKVLRTFAFTFPIAGFSLAGSYVAPAGSTIGVMVLFGPHVGSNVFQYQTVTVQITPNIGSPLTVSEYVYQPEGNVTIIG
>Laugrefbdmm110sn_1035136.scaffolds.fasta_scaffold254650_1	255	0.610	2.567E-71	12	313	314	20	290	291
------------KKRKRGLAGLDTAIIMIAFIITASVLAYVAINMGLFVTQKAKTTIDQGEKTASTALTLSGAVLYAVNYPQNTKSYWIYFPVSPSAGVSSVDMSPQTTAISFIASTEGISLSNIYNASLLGiTNPSAL--------KYANVS--VAPSGQTYYSYSSPYAALLALNAT-------------KALNKIFI-----VETSNTAPTGFSTANEFSF----SYGGTTYYAFVKSTFAFTYPIAGDPLVGSNIAPAGSTVGVMILFGSDIGSHVFQYETITMQITPNVGSPLTISQYIYQPSGNVSVIG
>SoiMetStandDraft_5_1073268.scaffolds.fasta_scaffold4838306_1	254	0.630	6.572E-71	2	313	314	0	291	292
--MKSLITRYNQKVKRRGLAGLDTAIILIAFIITASVLAYVAINMGLFVTQKAKTTISKGEETASTALTLSSSVLYAVNYPLNSLSYWIYFTVSPSSGISSVELSPQTTAISFTAASSGISLSNIYISTLLNVT---SVQPAFYNGYYTAylLTSSKSPNGQTYYYYANPYAAVLAL------------AEQPGSSSYLVVSPNPSTGATVTAPSAPHN----TFTFQYGG--VTYTAYILQTFAFTFPVAGDPLVGSAIAPAGSTIGVMILFGPN-ADQVYQYQTITIQITPNIGSPLTISQYVYQPQGNVSVIG
>SRR5579875_411247	234	0.596	4.133E-64	12	313	314	8	275	276
------------KKRKKGLAGLDTAIILIAFIITASVLAYVAVSMGIFVTQKAKTTINKGEETASTALSITGNILYASNYPTDTYSYWIYFPVSPSSGVSSVQLSPSTTAISFEASAEGIVLTNIYNYTLLTVTS----------NPYLL---QQTSGNQVYYYYPSVYAAFLA----LQSVVPKNIFSVASTTTPSSCTSSSSA-------------NEFTFTY----QGTTYCATVSQDFAFTFPVAGDALVGSAIAPAGSTVGVVVLFGPSTGHNVFQYQTLTIAITPNIGSPLTVSQYVYQPDGSVSVIG
>MGYP001425485312	140	0.274	4.194E-32	13	171	314	16	179	209
-------------RDQRGITGLETAIVLIAFVVVSSVFAFAALSTGLFSSDKAKETIQAGLSETRGSMELKGSVILTsSTTGTSGAVSDIAFQVASAAGGESIDLTPGKTIIKYTDPSQSKIFESTSGFTVTALGNADTDKLLERNEVYEIQLidleTGTGTGRDTLTNTLVPNKTF----------------------------------------------------------------------------------------------------------------------------------------------
>MGYP001386120143	139	0.288	7.761E-32	13	164	314	22	177	214
-------------RDQRGITGLETAIVLIAFVVVSSVFAFAALSTSLFSSDKAKETIQAGLSETRGSMELKGSVILTAsTTGTSGVVSDIAFQVASAAGGESIDLTPGKTIIKYTDSGQSKIFQSTSGFTVTGLGTADSDNLLERNEVYeiqLIDLETTGSGNDTLTAQ-----------------------------------------------------------------------------------------------------------------------------------------------------
>MGYP001493174767	137	0.322	6.682E-31	14	160	314	61	209	254
--------------DQRGITGLETAIVLIAFVVVSSVFAFAALSTGLFSSDKAKETIQAGLAETRGSMELKGSVILTAsTTGTSGVVSDIAFQVANAAGGESIDLTPGKTLIKYTDSTQSKMFVSTSGFTASSLGSADSDKLLERNEVYeLQLVDLENSVHAT---------------------------------------------------------------------------------------------------------------------------------------------------------
>tagenome__1003787_1003787.scaffolds.fasta_scaffold11347182_1	135	0.252	2.284E-30	5	178	314	0	186	198
-----MLKGLNKglRRDERGITGLETAIILIAFVVVASVFAYTVLSAGIFSSQKGQEAVYAGLAQTRATMEIKGDVFAHATgTPGNMTVGNVSFTLTNAMKGQAIDLTPNplggntsVTVISYTDKNQHV--SNLPW-DVTFIGKNNGDKLLEQDEQAVVTVNLSGllpSPGiyDTFTIEVKPvTGASLIINRTL---------------------------------------------------------------------------------------------------------------------------------------
>MGYP000960052660	134	0.257	4.223E-30	7	159	314	24	191	196
-------KMFQFFKKQRGITGLETAIILIAFVVVAAVFAYTVLSAGLFSTQKSQEAIYSGLEQAQSTLEIKGGVIAKAeNTGADGYISQITFTIANALGGEPVNFTEPQqsvsnngladsstsdnvVVISYIDQDQRV--DDLYW-TVTKLGSANSNNLLESNEKFQITIGSDTAGSN----------------------------------------------------------------------------------------------------------------------------------------------------------
>UniRef100_A0A3C0EBB1	134	0.277	5.741E-30	14	148	314	23	152	164
--------------DQRGITGLETAIVLIAFVVVSSVFAFAALSTGLFSSDKAKETHAAGLSEARGTLELKGSVVAKvsGTTGASGVVTSIEFQLSNAAAGEAIDMTPGNTVIKYGDKNQTLTLNS-------SAEFSASNIASFGDSDYL---------------------------------------------------------------------------------------------------------------------------------------------------------------------
>MGYP000262344517	133	0.348	1.061E-29	14	122	314	13	120	161
--------------EERGITGLETAIVLIAFVVVSSVFAFAALSTGLFSSDQAKETIRAGLSEARGTLELRGAVIA-EDTDTDGDIDKVYFQVSNAAGGEPIDLTQGKTIIRYSDSSQSVIFD-----------------------------------------------------------------------------------------------------------------------------------------------------------------------------------------------
>SRR4030042_1422809	133	0.272	1.061E-29	3	178	314	28	214	226
---KGMLKRLAKmmRRDERGITGLETAIILIAFVVVASVFAYTVLSAGIFSSQKGQEAIHAGLEEARASMEIKGSVFADGNT-TNEEATAIVFTLTNALKGQKIDLSPNptgnethVTIISYTDANQHV--EDITWDVGFIGMDNG-DVLLEMDEQAVITVDLTGLTappgpYDTFTISVKPAtGAVLVIERTL---------------------------------------------------------------------------------------------------------------------------------------
>E0SRS0	133	0.299	1.442E-29	6	166	314	0	165	399
------MGKTNRKTLKRGIVGIEAAIVMIAFVIVAAALAFVVLNMGFFTTQQSRQVMQRGLGESSSALMVDGSVVATV-DTSISRISYIYVPIKLSTGQYMVDLTPGKSIVGYWSPQRGIAIANTYLMAVLTPVDtpdtlANITKTVVNLGETQEIYNLTKDPnGNFYLLTPN---------------------------------------------------------------------------------------------------------------------------------------------------
>MGYP000241663602	132	0.278	3.620E-29	14	144	314	20	145	207
--------------DQRGITGLETAIVLIAFVVVSSVFAFAALSTGLFSSDKAKETHTAGLAEARGTLELKGSVVAKvsGTTGATSVVTSIEFQISNAAAGEAVDMTPGNTIIKYSDKTQTVNM-------NASTEFSASNIAAFGD-------------------------------------------------------------------------------------------------------------------------------------------------------------------------
>MGYP000073584181	131	0.284	4.920E-29	15	205	314	17	200	209
---------------EKGITGLETAIVLIAFVVVSSVFAFSALSTGMFSSDKARETVTAGLAQTRASMQLKGSIIGTANaASSTGTMTTISFHVAQTAGGADVDLTPGTTTIRYTDENQHKLFSSTAGLTVTPVGGSDSDNLLEANEVYKIeLINLDTGLHDTDN---DTLKTALGVNTTFTL-----ELVPIKGSV-LYLDRTTPVS------------------------------------------------------------------------------------------------------------
>MGYP000120790096	131	0.349	6.685E-29	13	117	314	10	115	137
-------------TEQRGITGLETAIVLIAFVVVSSVFAFAALSTGLFSSDKAKETIQAGLAETRGSMELKGSVVLTATTaGTGATVSKIAFQVSNAAGGEAIDLTPGKTIIKYNDDTQ----------------------------------------------------------------------------------------------------------------------------------------------------------------------------------------------------
>MGYP000117845220	131	0.345	6.685E-29	13	117	314	30	136	216
-------------RDQRGITGLETAIVLIAFVVVSSVFAFAALSTGLFSSDKAKETIQAGLAETRGSMELKGSVIleADGTSTATSVATSIAFQVANAAGGNSIDLTPGKTLIKYTDQTQ----------------------------------------------------------------------------------------------------------------------------------------------------------------------------------------------------
>MGYP000050031357	130	0.285	9.084E-29	2	137	314	36	182	251
--MNNSMRNSPDRLralipDQRGITGLETAIVLIAFVVVSSVFAFAALSTGLFSSDKAKETIQAGLAETRGSMELKGSVVLTSpSSGTAAIISQIAFQVANAAGGNAIDLTPGKTLIKYTDQTQSKMFltdssSEGFTSTGLGSADSDM--------------------------------------------------------------------------------------------------------------------------------------------------------------------------------
>MGYP000639756692	130	0.338	1.234E-28	15	136	314	19	145	191
---------------QQGITGLETAIVLIAFVVVSSVFAFAALSTGLFSADKAKDTIQAGLAETRGSMELKGSVVLTATIGTSGVVSQIAFQVSNAAGGEAIDLTPGKTLIKYTDELQSKMFvtdsaSNGFTTTGLGSADSD---------------------------------------------------------------------------------------------------------------------------------------------------------------------------------
>GraSoiStandDraft_16_1057320.scaffolds.fasta_scaffold10839190_1	129	0.292	3.096E-28	13	151	314	0	139	193
-------------RDQRGITDLETAIVLIAFVVVSSVFAFAALSTGLFSSDKAKETILVGLAETQGSMELKGSVILTsSTTGTSGVVSDIAFQVASAAGGGSIDLTPGKTLIKYTDSTQSKIFESTAGFTVTALGTADSDKLLERNEVYEVQL------------------------------------------------------------------------------------------------------------------------------------------------------------------
>MGYP001281108238	128	0.266	4.205E-28	10	146	314	14	145	146
----------NSWSDQRGITGLETAIVLIAFVVVSSVFAFAALSTGLFSSDKAKETHAAGLSEARGTLELKGSVVAKvsGTTGASGVVTSIEFHISNAAAGEAIDMTLGNTVIKYSDNSQSVTMNS-------STEFSSCNIAAFGDSD-----------------------------------------------------------------------------------------------------------------------------------------------------------------------
>EndMetStandDraft_2_1072991.scaffolds.fasta_scaffold3345716_1	128	0.261	4.205E-28	0	167	314	97	264	288
MEVRRKMKRLIN--DNKGFTGLEAAIVLTAFVVVAAVFSYVVLGAGFFTTDTAKQVVHSGVEQATSSVVLNGDVVADGNTTAPAEINEIIFYMQLSAGRNPVDIKHNTTVISYEDSDQYI--ANIYlNGDLTFIGDDDSDTMLDPYETakvSLTVSDYDLVTNEVFTIQVKP--------------------------------------------------------------------------------------------------------------------------------------------------
>MGYP001460693809	128	0.367	7.759E-28	13	117	314	54	159	201
-------------RGQQGITGLETAIVLIAFVVVSSVFAFAALSTGLFSSDKAKETIQAGLAETRGSMELKGSVIVLAETfGTTAAATSIAFQVANAAGGESIDLTPGKTLIKYTDSTQ----------------------------------------------------------------------------------------------------------------------------------------------------------------------------------------------------
>MGYP000341914833	127	0.296	1.054E-27	8	120	314	4	138	149
--------KFGTPTSEKGITGLETAIILIAFVVVASVFAFTVLSTGIFASERSKETVYAGLEEAKSSIEPRGSVIAfkgrIENSSTTDTIYKLSFVVANAIAGEPVDLTPPyvqgndgtdpdivsnaeyKTVISYTDKNQYLA-------------------------------------------------------------------------------------------------------------------------------------------------------------------------------------------------
>MGYP001212034954	127	0.270	1.054E-27	5	118	314	0	132	185
-----MLKKLDRHSSERGITGLETAIILIAFVVVASVFAFTVLSTGIFASERSKETVFAGLEEAKSSIEPRGSVIAyKGKVGSTETLYKVVFVVSNAVSGEAVDMTPPytangadtdpdivsnaeyKTVISYIDVNQY---------------------------------------------------------------------------------------------------------------------------------------------------------------------------------------------------
>MGYP000734141722	127	0.270	1.431E-27	13	148	314	12	141	199
-------------TDQRGITGLETAIVLIAFVVVSSVFAFSVLSTGLFSSDKAKETIAAGLEGKRSTLEMKGSIVLTAsTTGASGVVSQIEFQVGMAAAGDQADLTPGHTIIRYSDNNQVRNFTN-------STEFSSANISSFGDSDTL---------------------------------------------------------------------------------------------------------------------------------------------------------------------
>MGYP000079451444	126	0.293	1.944E-27	6	206	314	0	224	233
------MRRGRRALKRRGVVGIESAIVLIAFVIVAAALAFVVLNMGFFTTQKSKETIRSGLGEASSALELDGSIVAHVDV-TNKKVTYWYAPLKLAAGEHPVDLTVGKATIAYWSPQRGISYTDIYALALsdteyKSVSDVMSNSDVQAKLETQTVDNQTVFTGyaknETFAVIAWvtninqdnvldpGEKAMLIIFYT--SSDAPESYDVVKAEvkvpvgAPLTIERSIPPSL-----------------------------------------------------------------------------------------------------------
>5|scaffold255127_1|-76|00	126	0.302	2.640E-27	7	151	314	21	178	234
-------KMYNKYfKHEKGITGLETAIILIAFVVVAAVFAYTALSAGLFSTQKAQQAVYSGLQEAQSTLELRGSVIATAN-ASGESVQQISFVVSLVLGGDPIDFTPPtaatdnggiaattstnKVVIKYIDDNQTIN--NLYW-TFTPLGTNNGNNLLEANEKFQITV------------------------------------------------------------------------------------------------------------------------------------------------------------------
>SRR5271165_6950301	126	0.415	3.585E-27	119	313	314	4	162	163
-----------------------------------------------------------------------------------------------------------------------VTLSNMYNYTLLTSTTGA------------NILEQ-KSGGENYFFYSSPYAALIDLNKTVAD-----TAVFQVTASGGHCTTSSASE------------------FNFTYSGTSYNGCVAKDVAFTFPVAGDPLVGSSIAPAGSVVGVMLLFGPSTGKNVFQYQNIQVEITPNIGSSLALSLYVYQPDGTVTSIG
>SRR5579862_4709114	125	0.470	4.868E-27	161	313	314	0	127	128
-----------------------------------------------------------------------------------------------------------------------------------------------------------------YYFYQSPYAALLDLNGT--------------ASSSVFQVHQTAGNCFAKA-------NNFSF----SYGGIQYTGCVGSDFAYTFPISGDPLVGSSIAPAGSVIGVMVLFGPDTGSKVFQYQSIQVEITPNIGSSLAVTEYVYQPDGTVTTIG
>Dee2metaT_32_FD_contig_31_4301222_length_541_multi_4_in_0_out_0_1	125	0.268	4.868E-27	10	155	314	6	148	189
----------NLWRHQEGITGLETAIILIAFVVVASVFAYTVLSAGIFSSERGKEAVHAGLKQARGSLEMVGGVIAXA---TSTHVERVRFTVSNVLGGEPVDFTPPpnnVVVIDYVDARQHV--SNLPW-TITRVGRNDGDNLLEAGEKFQLEVDLTG--------------------------------------------------------------------------------------------------------------------------------------------------------------
>MGYP000277023217	125	0.302	4.868E-27	12	206	314	1	202	211
------------KLRRKGVVGIESAIVLIAFVIVAAALAFVVLNMGFFTTQRSKQVISSGLGEASSALEIDGSIVAHV-DTSAKNITYIVIPVKLASGQHEVDLTPGKTTIAYWSPNKGIALTDIYNATLetgTYTDPSQVASEMSPDENNTVLANIAWVTNiNNDKVLDPGEKVFVVIKF--YQSVQPKNYDTIKVEirppigAPLTIERTVPASL-----------------------------------------------------------------------------------------------------------
>MGYP000843571154	124	0.291	8.974E-27	2	154	314	1	152	156
--LKKIIKVMN--HDQKGITGLETAIILIAFVVVASVFAYTVLSAGIFSSEKGKEAVYAGLDQARSSMTLKGSVVAMGDVAEN-ELTSVVFTVANALDGEAIDLTPPAggknvTVISCFDNNQR--MEDIDWTTVKL-GDSDEDDLLEPGEKFEITVDVT---------------------------------------------------------------------------------------------------------------------------------------------------------------
>SRR5258708_9743811	124	0.294	8.974E-27	2	115	314	51	167	186
--LRNFMRRLN--KDERGITGLETAIILIAFVVVATVFAFIVLTTGIFSAERGKETVYAGLQKARGTMEVRGGIVVKSTgCPSSCAVDSISFQVSPAAGGDAIPLDPsattNRTVIAYRDP------------------------------------------------------------------------------------------------------------------------------------------------------------------------------------------------------
>MGYP001500476427	124	0.288	8.974E-27	12	120	314	15	125	204
------------HRDQRGITGLETAILLIAFVVVSSIFATTALSTGLRSSDKSKEVIETGIAEVRGTLELKGPVIARvsGTTGTTGVVTTIEFQVSNVAAGKPIDLTPGNTVIKYSDQYQTVN-------------------------------------------------------------------------------------------------------------------------------------------------------------------------------------------------
>MGYP001037356738	124	0.293	8.974E-27	14	120	314	23	131	210
--------------DQRGITGLETAIVLIAFVVVSSVFAFAALSAGLFSSDKANETHTAGLAEARGTLELKGSVVAKvsGTTGATGVVTSIEFLISNAAAGEAIDMTPGNSIIKYSDKTQTVN-------------------------------------------------------------------------------------------------------------------------------------------------------------------------------------------------
>A0A2E8F396	124	0.303	8.974E-27	2	120	314	30	151	230
--LVNLFKGSRRFGRvERGITGLETAIVLIASVVVSFVFPFAALSTGLFSSDKAKETISAGLAEARGPLELKGSVVAKvsGSTGSSGVVTTIEFQVSNAAAGESIDMTPGNTVIKYSDNTQTVT-------------------------------------------------------------------------------------------------------------------------------------------------------------------------------------------------
>MGYP000529780810	124	0.229	1.218E-26	5	120	314	0	134	154
-----MFRTVTRESSQRGITGLETAIILIAFVVVASVFAFTVLSTGIFASERSKETVYAGIQKTKSSLEPRGAVVAyKADRGGTNTIYKVSFIVSNAVAGEPIDLTPPytsdgsgtdpdissgaeyKTIVSYNDQNQVMS-------------------------------------------------------------------------------------------------------------------------------------------------------------------------------------------------
>MGYP000447429929	124	0.275	1.218E-26	5	119	314	21	158	159
-----LMFKTSRGQDngQRGITGLETAIILIAFVVVASVFAFTVLSTGIFASERSKETVFAGLDEVRSSLEPRGSVIaykGRYTSGNTDSIYKVVFTVSNAVQGESINLTPPYnvggsgddpdlisgaqyrTIISYTDENQYI--------------------------------------------------------------------------------------------------------------------------------------------------------------------------------------------------
>16226|scaffold383796_1|+2|10	124	0.242	1.218E-26	13	151	314	54	213	286
-------------HQQRGITGLETAIILIAFVVVASVFSFTVLSTGVFASERSKETVYAGLEEAKSSLEPKGSVIAfkgrAGTTSADDSIYKISFVLGNAIAGEPVDLTPPytsddsgsdpdisigseyKTVISYLDKSQFLS-DVPWTVKILGQSTSDTLLEQGEKAELTVWL------------------------------------------------------------------------------------------------------------------------------------------------------------------
>MGYP000261659751	123	0.285	2.245E-26	8	118	314	4	136	193
--------KYDAPKNEKGITGLETAIILIAFVVVASVFAFTVLSTGIFASERSKETVFSGLEEAKSSIEPRGSIIAykgrVDTTSATDAIYKVVFVVSNAVAGEPVDLTPPydidgsgtdpdivsgaeyKTVVSYTDSNQY---------------------------------------------------------------------------------------------------------------------------------------------------------------------------------------------------
>MGYP001030537113	123	0.333	2.245E-26	13	192	314	8	179	209
-------------KSKKGIVGIEAAIVLIAFVIIAAALAYVVINMGFFATQKTKETIGQGIEEATSALQLDGSVIGK--TGASANISYIIFPVKLSVGRSGVDLSNGSVVISVYLPN--ATLLNIYNGTYQGSSPTELNCTALGmgeDAAIVIFYNNDNDT-----VLESKEKAFVVIH--LGSNHELSDYETIKT-------------------------------------------------------------------------------------------------------------------------
>20365|Ga0154453_1027_2|+814|00	123	0.273	2.245E-26	6	171	314	0	169	247
------MRRYAKKliRNQQGITGIETAIILIAFVIVASVFAYVVLSAGLFSTQKAKEAIHAGLDEARSTIEVKGNIYGRMVS---SVLQEVYFTIATTTGGDMIDFTPPSsgnysnlVVISYSDAYQlfpTINW------TLTKLNTNNADNLLDRNELFMITVDLsVVSANATASELPGPYHKF----------------------------------------------------------------------------------------------------------------------------------------------
>SRR5581483_8011628	123	0.315	2.245E-26	11	120	314	173	283	355
-----------RLRDERGITGLETAIILIAFVVVAAVFAFVVLSTGLFSSERGKEAVYAGLAKTRGTMELSSSVVANSN---GTNLTTVEFDITLAAGGDSVNLDPtattNRTVISYIDPTQVIN-------------------------------------------------------------------------------------------------------------------------------------------------------------------------------------------------
>SRR3990172_2160550	123	0.245	3.047E-26	2	167	314	6	176	199
--MKRLLKFARPAAEERGITGLETAIVLIAFVVVAAVFAFVVLSTGLFSSERGKETVYAGLAKTRGSMELTGGVIASSN---TTQLTAITFDLTLAAGGDQVNLNPsdttNRTVISYSDTSNKVN-DVVYTTTVITGNTGNLleqgeLFEINIDLTQTALSPVSITTNETFTFEVKP--------------------------------------------------------------------------------------------------------------------------------------------------
>ABMV01.1.fsa_nt_gi|175950141|gb|ABMV01099793.1|_1	123	0.262	3.047E-26	5	127	314	0	144	235
-----MIRTIDGGTSERGITGLETAIILIAFVVVASVFAFTALSTGLFASERSKETVYAGLQEAKSSLEPRGaTVAYKADRGGTDTIYKLSFVVTNAVDGEPVDLTPPytadgsatdpdisigaeyKTIISYSDINQFmsdVPWSVGWLG------------------------------------------------------------------------------------------------------------------------------------------------------------------------------------------
>MGYP001146645578	123	0.250	3.047E-26	9	136	314	1	150	249
---------FNNSHDrdeaQRGITGLETAIILIAFVVVASVFAFTVLSTGVFSSERSKETVFAGLDEVRSSLQPRGSVIAYkgALDGSTNTIYKVVFVVSNAVKGESVNLTPPYtaggtgddpdidsgavseTIISYSDSNQ--FLSDLPWSVSWPGYDNG---------------------------------------------------------------------------------------------------------------------------------------------------------------------------------
>7457|Ga0209635_10408321_2|+525|01	123	0.279	4.136E-26	15	126	314	39	165	177
---------------ERGITGIETAIILIAFVVVAAVFAYTVLSAGLFATQKSQEAVYSGLKEARSTVELKGGVIATGNqTGNNGNIKSLSFVLSNSLGGEAIDFTPPtanttytglaagnsnnKVIISYIDKDQAV--SDLYW-------------------------------------------------------------------------------------------------------------------------------------------------------------------------------------------
>MGYP000359651693	123	0.342	4.136E-26	14	123	314	28	137	194
--------------DQRGITGLETAIVLIAFVVVASVFAFAVLNTGLLSSEKSKEAALGGLEETSATLSIRGNVIAAANSG-KTAIDTLKFNLTPAsTSSESVDLSTTGTVVTYLDENQGINCQN----------------------------------------------------------------------------------------------------------------------------------------------------------------------------------------------
>SRR4030043_361084	123	0.280	4.136E-26	4	159	314	27	196	232
----KMLKKF--LRHEKGITGLETAIILIAFVVVAAVFAYTVLSAGLFSTQKSQEAVYAGLKEARATLELKGNVIATANeSAASGRIQQISFIVANVLGGEAVDFaepdaaagntgiadaaSTNKVVINYVDEAQTVN--DLYW-TLDKLGGSDSDDLLKTNEKFKvtIGSDNLTSGGN----------------------------------------------------------------------------------------------------------------------------------------------------------
>MGYP000586640836	123	0.300	4.136E-26	12	125	314	68	195	273
------------RRDQRGITGLETAIILIAFVVVAAVFSYTVISSGLFSTQKSKETVYSGLDEARGCLELKGGIIALANsTGTNGQVTMLSFTVANAMDGAPIDFtapldadndgvadsgSSNQVVISYLDKNNRKN--NLY--------------------------------------------------------------------------------------------------------------------------------------------------------------------------------------------
>OM-RGC.v1.034675313	122	0.321	5.614E-26	13	119	314	9	119	191
-------------RGERGITGLETAIILIAFVVVASVFAYTVLSAGIFSSQKGKEAIYTGLAEARSSLTLKGELVAR-DTNSDGKLNTVTFMLTNALNGEAVDMTPtaggnNVTVISYTDKTQHI--------------------------------------------------------------------------------------------------------------------------------------------------------------------------------------------------
>MDTE01.1.fsa_nt_gb|MDTE01033949.1|_2	122	0.320	5.614E-26	0	117	314	16	143	242
MNAKNFCQKTYRRfrriaIDQAGITGLETAIVLIAFIVVAAVFAFTVLTTGLFTTEKAKQTAQAGVGETQSTLTLKGSVIATATTedcpgDEEICVKTISFKLGQAAGSDPVDLEPSRTLITYSDANN----------------------------------------------------------------------------------------------------------------------------------------------------------------------------------------------------
>MGYP000659743131	122	0.268	5.614E-26	9	120	314	33	166	267
---------FNRETNvgaQKGITGLETAIILIAFVVVASVFAFTVLSTGIFASERSKETVFTGLQEAKSSIEPRGSVIAfKANRGGTDTIFKVSWVVSNAVAGEPVDLTPPytegadgtdpdivtdaeyKTVISYTDINQHLN-------------------------------------------------------------------------------------------------------------------------------------------------------------------------------------------------
>MGYP000285046978	122	0.303	7.619E-26	13	123	314	16	126	138
-------------RDQRGITGLETAIVLIAFVVVASVFAFAVLSTGLLSSEKSKETVLGGLEETSSTLSIRGDIIGTANTP-KDALDSIKFTLSSAtQASEAVDLSTTGVVVTYLDANHALNCDN----------------------------------------------------------------------------------------------------------------------------------------------------------------------------------------------
>MGYP000049842742	122	0.358	7.619E-26	5	107	314	0	105	141
-----MLEKFLKRthKSEKGITGLETAIILIAFVVVAAVFAYTALSAGLFSTQKSQEAVYSGLQEARSTLELKGAVIATANtTGSSGTIKQISFTVGNVLGGEPIDFTAPT--------------------------------------------------------------------------------------------------------------------------------------------------------------------------------------------------------------
>MGYP000341923894	122	0.292	7.619E-26	2	123	314	29	150	232
--VRSLIKSAKLHDNQRGITDLETAIVLIAFVVVASVFAFAVLSTGLLSSEKSKETVLGGLEETSSTISVRGSVIGDSNS-AKTFIDTVKFTLSSAAqASDAVDLSTTGVVVTYLDNNQAINCEN----------------------------------------------------------------------------------------------------------------------------------------------------------------------------------------------
>2344|scaffold_6918_c1_1|+368|00	122	0.234	7.619E-26	5	127	314	0	144	273
-----MFRTGKRETPQQGITGLETAIILIAFVVVASVFAFTVLSTGVFASERSKETIFAGIQETKSSLEPRGAVVAyKADRGGTDTIYKVSFIVSNAVDGEAVDLTPPYtadgtatdpdissgaeyrTVIAYNDQNQFmsdVPWSVTWLG------------------------------------------------------------------------------------------------------------------------------------------------------------------------------------------
>MGYP000019666417	121	0.333	1.034E-25	9	109	314	5	106	123
---------FGSPKSEKGITGLETAIILIAFVVVASVFAFTVLSTGIFASERSKETVFAGLEEAKSSIEPRGSVIAyKGYEDTTDTIYKVSFVVSNAVAGEPVDLTPPYAT------------------------------------------------------------------------------------------------------------------------------------------------------------------------------------------------------------
>MGYP001342527621	121	0.338	1.034E-25	0	117	314	0	123	222
MNAKNFCQNTYRRfrriaVDQAGITGLETAIVLIAFIVVAAVFAFTVLTTGLFTTEKAKQTAQAGVGETQATLTLKGSVIATSDgCPDECELKTISFKLAQAAGSDAVDLEPSRTLITYSDANN----------------------------------------------------------------------------------------------------------------------------------------------------------------------------------------------------
>SynMetStandDraft_1070027.scaffolds.fasta_scaffold84035_1	121	0.303	1.403E-25	13	123	314	11	121	157
-------------RDQRGITGLETAIVLIAFVVVASVFAFAVLSTGLLSSEKSKETVLGGLEETSSTLSVRGDVIGDANSG-KTALDTVKFTLPSAAqAADAVDLSSTGVVITYLDQDQALNCTN----------------------------------------------------------------------------------------------------------------------------------------------------------------------------------------------
>MGYP001086249186	121	0.284	1.403E-25	12	120	314	33	138	182
------------RNDQSGITGLETAIVLIAFIVVAAVFAFAVLTTGLFTTERAKETTLSALGEAQSTLAPKGAVIGEA---AGTSVDTVKFKLANATGAAAVDLATTRTLLTYSDDNQNVN-------------------------------------------------------------------------------------------------------------------------------------------------------------------------------------------------
>SRR5581483_846462	121	0.330	1.403E-25	13	120	314	82	190	222
-------------HDERGITGLETAIILIAFVVVAAVFAFVVLSTGLFSSERGKEAVYAGLAKTRGTMELSSGVVANSN---GTNVTTVEFDMTLAAGGDSVNLDPtatsNRTVISYIDSSQVIN-------------------------------------------------------------------------------------------------------------------------------------------------------------------------------------------------
>MGYP001127708167	121	0.330	1.403E-25	12	120	314	33	140	229
------------RNDQSGITGLETAIVLIAFIVVAAVFAFAVLTTGLFTTERAKETTLSALGEAQSTLAPKGAVIGEA-TANQTYVDTIKFKLANAAGALSVDLASAKTLLTYTDDSQSVT-------------------------------------------------------------------------------------------------------------------------------------------------------------------------------------------------
>SRR6266566_8263726	121	0.303	1.904E-25	5	115	314	9	118	157
-----LMRRF--QHEEDGITGLETAIVLIAFVVVSSVFAYTILNTGMFSADRSKESITAGMMQTRSNMELKGSVTALADDPTaPTAVASVKFYVGTTAAAEPIDFDPATLVVSYTDD------------------------------------------------------------------------------------------------------------------------------------------------------------------------------------------------------
>MGYP001090539288	121	0.309	1.904E-25	12	120	314	18	130	162
------------RHDQSGITGLETAIVLIAFIVVAAVFAFAVLTTGLFTTERAKDTTISAVGEAQSTLSPKGAVFAqslmQAVDPAPQFVDRIIFKLANASGAEAVDLGDLTTLLTYTDENQSVN-------------------------------------------------------------------------------------------------------------------------------------------------------------------------------------------------
>SRR5579862_4087432	121	0.563	1.904E-25	11	175	314	13	164	165
-----------NRRRQSAMAGLDTAIILIAFVITASVLAYVAVNMGLFVTQKAKAVINNGEAQASTALEVGGSVLYSTNYPLNTKSNWLYFPITPSAGISSVQLAPATTSIAFTASAENVTLSNVYNYTLLSSATGSHLIKEI-------------SGGENYYYYPSPYSALLDLN------------------------------------------------------------------------------------------------------------------------------------------
>SRR5512140_3110449	121	0.311	1.904E-25	4	120	314	31	149	215
----KRMKDFaNKVRGEHGITGLETAIVLIAFVVVAAVFAFVVLSTGLFSSERGKETVYAGLAKTRGSMELTGGVIASSN---TTKLTGITFDLTLAAGGDQVNLNPldttNRTVISYQDASNKVN-------------------------------------------------------------------------------------------------------------------------------------------------------------------------------------------------
>MGYP000951458511	120	0.339	2.583E-25	10	108	314	8	110	153
----------NEIRHQHGITGLETAIILIAFVVVASVFAFTVLSTGMFASERSKETVYSGLEEAKSSLEPRGSVIAfkgrAGTTVADDTIYKIKFVLSNAIAGEPIDLTPPYT-------------------------------------------------------------------------------------------------------------------------------------------------------------------------------------------------------------
>MGYP001356296317	120	0.324	2.583E-25	14	123	314	16	125	193
--------------DQRGIIGLETAIVLIAFVVVASVFAFAVLNTGLLSSQKSEQAALGGLEETSATLSIRGDVIASANAGKTS-IDTVRFNLAPAsTSSESVDLSTTGTVVTYLDENQGINCEN----------------------------------------------------------------------------------------------------------------------------------------------------------------------------------------------
>MGYP001328529805	120	0.256	2.583E-25	2	175	314	3	184	199
--LRKALARMYGR--EEGLTGLETAIILIAFVTVAAVFGYAVLSAGIFSADKAKGTIYQGMEEAKSSMEVKGNLIAVG-DPATDAVTDVQFVVANAIGEYPIDLTPEGdasgnnvTVISYWDENQHV--AEVAGWTITQLAEADADNLLEIGEQFLvnvDLSALTTPLGVNTVFTVElkpPHGATIVLN------------------------------------------------------------------------------------------------------------------------------------------
>MGYP000941551245	120	0.289	3.504E-25	13	123	314	13	126	166
-------------RDEAGITALETAIILIAFVVVASVFAFTILSAGTFSTERGKEAIFAGLADVQSSMEVKGSVIATATvTGTTGTIDAIIFTVANAVGGEPINLstTDPVVVIDYRDSLQTTSISD----------------------------------------------------------------------------------------------------------------------------------------------------------------------------------------------
>2420|Ga0374944_554776_4|-4150|00	120	0.295	3.504E-25	12	127	314	43	172	248
------------RADERGITGLETAIILIAFVVVAAVFAFSTLSAGLFSSQKSQQSIHSGIKEAKGCLELRGGVLALANtTGSDGYIGQLTFTVLNAMDGEPVDFTPPTddnndgvadrgssniVVISYVDKNNAV--SDLYWY------------------------------------------------------------------------------------------------------------------------------------------------------------------------------------------
>MGYP001425957354	119	0.287	4.753E-25	13	117	314	9	116	120
-------------KDESGITALETAIILIAFVVVAAIFAFTVLSTGTFLTEKSKEAAYAGLQEVRGSMELKGGMVAHATTSSSNIVDYVSFTLSTVAGGSPVDFSTGSTAklrISYRDNEN----------------------------------------------------------------------------------------------------------------------------------------------------------------------------------------------------
>MGYP000627986226	119	0.296	4.753E-25	0	123	314	0	123	158
MERKRFASPGDLRADQRGIPGLETAIVLIAFVVVASVFAFAVLSTGLLSSEKSKETVLGGLEETSSTISVRGSVIGDSNT-AKTFIDTVKFTLSSAAqASDTVDLSTTGVVVTYLDQDQAINCEN----------------------------------------------------------------------------------------------------------------------------------------------------------------------------------------------
>MGYP001421147045	119	0.330	4.753E-25	12	120	314	16	122	206
------------RNGQSGITGLETAIVLIAFIVVAAVFAFAVLTTGLFTTERAKETTLRGVGEAQSTLAPKGGVIGTSSDDTN--VDTVRFKLANATGATGVDLASDTTLLTYTDDSQSVS-------------------------------------------------------------------------------------------------------------------------------------------------------------------------------------------------
>SRR3954451_13008766	119	0.256	4.753E-25	1	120	314	35	157	230
-NMRKFMKNARRRmQDERGITGLETAIILIAFVVVATVFAFIVLTTGIFSAERGKETVYAGLQKARGTIEGRGGVIATSSAP--PAVDKISFTIANTAGGDAVPLDPaatsNRTVLAYRDALVAVN-------------------------------------------------------------------------------------------------------------------------------------------------------------------------------------------------
>3300017987.a:Ga0180431_10001760_6	119	0.257	4.753E-25	1	161	314	24	194	239
-GTKMLNKVFNRiHARQKGITGLETAIILIAFVVVAAVFAYTVLSAGLFATQKSSDAVYSGLKEAQSTMELKGAVISFADPVETSEVGWFKFTLAPALKGEPINFTAPTdnsgmaassssnvVTISYIDQYQRV--DDLYW-TATELGEGDGDNLLEV-GERFEICVTSSSGGSMF--------------------------------------------------------------------------------------------------------------------------------------------------------
>SRR5581483_6302715	119	0.250	4.753E-25	4	167	314	119	286	311
----KRMAEFIRRvREERGITGLETAIVLIAFVVVAAVFAFVVLSTGLFSSERGKETVYAGLAKTRGSMELTGGVIAQSN---NTQLTDLTFDVTLAAGGDAVNLNPsdttNRTVISYADS----AYSKNSLTYTTTVITGDSDNLLEPGELLEISIDLTQDanivigTNHTFTLEVKP--------------------------------------------------------------------------------------------------------------------------------------------------
>MGYP001238115336	119	0.288	6.448E-25	0	123	314	0	123	146
MGLYRSATIRSLRADQKGITGLETAIVLIAFVVVASVFAFAVLSTGLLSSGESKETVLGGLEETSSTLSVRGDIIGDANAG-KTAIDTVKFTLTSAAqAAEAVDLSSTGVVITYLDEDQALNCTN----------------------------------------------------------------------------------------------------------------------------------------------------------------------------------------------
>MGYP000669201521	119	0.386	6.448E-25	13	131	314	4	119	197
-------------RGRRGITGLETAIILIAFVIVASVFAFTVLNMGFLTTQTTQSTIQAGTQQAASSMQLAGSVIAY-DTNGDDKVDKIEIYVKLSPGRQAVDLSEGKLIISYTNSKGH--WVNVYNSTAYT--------------------------------------------------------------------------------------------------------------------------------------------------------------------------------------
>MGYP000734142183	119	0.293	6.448E-25	12	120	314	33	138	202
------------RNDQSGITGLETAIVLIAFIVVAAVFAFAVLTTGLFTTERAKETTLSALGEAQSTLAPKGAIVAEASATT---VDTIKFKLANATGSLGVDLASGTTLLTYRDDNQSVN-------------------------------------------------------------------------------------------------------------------------------------------------------------------------------------------------
>MGYP001146641488	119	0.330	6.448E-25	12	117	314	11	115	215
------------RRDQSGITGLETAIVLIAFIVVAAVFAFAVLTTGLFTTERARDTTVSAVGEAQSTLSPKGAVIAEAN-PGLDEVDVIRFKLANASGAEGVDLAGATTLLTYSDQNQ----------------------------------------------------------------------------------------------------------------------------------------------------------------------------------------------------
>MGYP000442196934	119	0.327	8.746E-25	14	120	314	16	121	135
--------------DQRGITGLETAIVLIAFIVVAAVFAFAVLTTGLFTTERAKETTLSALGEAQSTLAPKGAVIGEA-TANQTYVDTIKFKLANTTGAVGVDLASDTTLLTYTDDSQSVT-------------------------------------------------------------------------------------------------------------------------------------------------------------------------------------------------
>MGYP001460721096	119	0.308	8.746E-25	15	149	314	17	152	157
---------------EKGIIGLETAILLIAFVVVSSVFDFSALSTGMFSSDKARETVTAGLAQTRASMQLKGSIIGTANAASaTGTLTTISFHVSQTSGGADVDLTSGTTMITYTDEFQSKLFSSTTGMTVTPVGASDSDKLLEANEIYKI--------------------------------------------------------------------------------------------------------------------------------------------------------------------
>MGYP000486373982	119	0.328	8.746E-25	13	154	314	4	146	195
-------------KGRRGITGLETAIILIAFVIVASVFAFTVLNMGFLTTQTAQSTIQAGTQQAASSIQLAGSVIAY-DTNDDNKVDKIEIYVKLSPGKQAVDLSEGKLIVSYTNAKGH--WVNVYNSTLGGCTVTEVTGdgdmLLERGEMFKITLNLT---------------------------------------------------------------------------------------------------------------------------------------------------------------
>MGYP001421996749	119	0.256	8.746E-25	0	120	314	1	123	196
MNSNNFWKKLG--RDESGITALETAIILIAFIVVASVFAFTILSAGTFSTERGKEAVYSGLGEVQSSMEVKGSLIATASVSGTTgaEMDTLVFTVGNVVGGEPLDLntTTPVMVVNYVDAAQFVN-------------------------------------------------------------------------------------------------------------------------------------------------------------------------------------------------
>MGYP000371379321	119	0.322	8.746E-25	8	154	314	1	146	196
--------KTKTPRSRRGLTGLETAIILIAFVIVAAAFAFTVLNMGVQTSQKSKEVIGTGLAEASSVIELDGSVIAY-DTDNDDAPDRIQFYIKTSAGKHPVDLSQNTVAIAYTDP--YIHVDNIYDGTQANITEviGDGDQMLEYGEKFKVTVDLT---------------------------------------------------------------------------------------------------------------------------------------------------------------
>MGYP001053780774	118	0.316	1.186E-24	12	120	314	9	122	198
------------RRDERGITGLETAIILIAFVVVASVFAYTVLSAGIFSSQKGQEAVYAGLEEARASMTVKGSMFA---YGSGGNVTSVSFCLVNTMKGQAIDLTPSGgngttdnvTIISFTDSAQHVA-------------------------------------------------------------------------------------------------------------------------------------------------------------------------------------------------
>SRR4030066_2259385	118	0.269	1.186E-24	13	171	314	31	191	210
-------------KNQQGITGIETAIILIAFVIVASVFAYVVLSAGLFSTQKAKESIHSGLDEARSTIEIKGNIYGKM---EGGILTTVYFTIATTTGGDMIDFtdtssnvSPNLVVISYADAYQIFPTLD-WTMTKLNTDTSD--NLLDKKEPFMITVGlLCVSANATAEQMPGPYHKF----------------------------------------------------------------------------------------------------------------------------------------------
>MGYP000252812251	118	0.273	1.186E-24	15	120	314	13	140	244
---------------QRGITGLETAIILIAFVVVASVFSFTVLSTGVFASERSKETVYAVLEEAKSSLNPSGSIIAfkgrAGTSTDEDSIYKIQFVLSNAIAGEPVDMTPPytvdatntdpdissgseyKTVISYQDKNQYIS-------------------------------------------------------------------------------------------------------------------------------------------------------------------------------------------------
>SRR5581483_7492523	118	0.292	1.186E-24	2	120	314	130	249	325
--MKRLMGFVRRMRDERGVTGLETAIILIAFVVVAAVFAFVVLSTGLFSSERGKEAVYAGLSKTRGTMELSSGVVATSD---GTQITALKFDVALAAGGDSVNLDPaattNRTVISYIDSTASVS-------------------------------------------------------------------------------------------------------------------------------------------------------------------------------------------------
>MGYP001238243921	118	0.320	1.609E-24	12	117	314	11	115	119
------------RHDQAGITGLETAIVLIAFIVVAAVFAFAVLTTGLFTTERAKDTTISAVGEAQSTLSPKGAVIAEADDG-LAFVELIRFKLANASGAEGVDLAGATTLLTYSDANQ----------------------------------------------------------------------------------------------------------------------------------------------------------------------------------------------------
>AraplaMF_Cvi_mMS_1032046.scaffolds.fasta_scaffold06662_2	118	0.315	1.609E-24	13	171	314	9	167	197
-------------KNQQGITGIETAIILIAFVIVASVFAYVVLSAGLFSTQKAKESIHSGLNEARSAIEVKGNTYGRM---TNDVLTSVYFTVATTTGGDMIDFTdtdnfTNKVVISYTDAYQ-IFPSVNWTLTKLNTHTND--NILDQNELFMLTVDLScVSANATAEEMPGPYHKF----------------------------------------------------------------------------------------------------------------------------------------------
>MGYP000374354075	118	0.247	1.609E-24	14	204	314	11	198	200
--------------EQRGITGLETALVLIAFVVVSSVFAFAALSSGLISSDSAKGSLLAGLSGARATLSPRGSVIA-EDTDTDGRVDRLYFQVANTAGGESIDLTPGKTIIKYNDDTQSKIFDASSGFTITAIGSADADKLLELKEIYeinLINLDTTGTGKNTLTnklqtsktfsleIIP-PRGAVLFIERT----------------TPVYLDTSTSL-------------------------------------------------------------------------------------------------------------
>MGYP001100193320	118	0.277	1.609E-24	15	120	314	11	136	232
---------------QQGITGLETAIILIAFVVVASVFAFTVLSTGIFASERSKETVFSGIQEAQSSIEPRGSVIAYKgiQSGTTSTIYKLTFIVSNAIAGEPVDLTPDYtangsgtdpdvssgaesvTLISYSDKNQFLN-------------------------------------------------------------------------------------------------------------------------------------------------------------------------------------------------
>7816|Ga0208057_1023998_1|+3|10	118	0.304	1.609E-24	2	123	314	24	150	232
--MRNLIKRPLGRaaelqANQKGITGLETAIELIAFVVVASVFAFAVLSTGLLSSEKSKETVLGGLEETSSTISVRGSVIGDSNS-AKTFIDTVKFTLSSAAqASDAVDLSTTGVVVTYLDNNQAINCEN----------------------------------------------------------------------------------------------------------------------------------------------------------------------------------------------
>MGYP000459833676	118	0.326	1.609E-24	6	142	314	0	134	234
------MKRLkGLLRNRKGLTGLETAIIVIAFVIVAAAFAFAVLNMGFQTSQRSTEVMQSGLQEASSAIELDGAVIAYSNRTKNG-VDRIEFCIKLSAGKHPVDLSNETLAIAYTDPYIHVY--DIYNGTVLPSTSLDMLNEYV---------------------------------------------------------------------------------------------------------------------------------------------------------------------------
>5634|Ga0207873_1102731_1|+2|10	118	0.254	1.609E-24	13	123	314	52	165	236
-------------REEEGITALETAIILIAFVVVASVFAFTMLSAGTFSTERGKEAVYAGLAEVRSSMEVKGSVLAIADSaGVSGTVESLIVTVGNAMGGEPIDLSTDdrKVLIEYRDARQRRPIDD----------------------------------------------------------------------------------------------------------------------------------------------------------------------------------------------
>MGYP001154025210	118	0.285	1.609E-24	10	117	314	41	166	264
----------NMNTKQRGITGLETAIILIAFVVVASVFAFTVLSTGIFSSERAKETIFAGLAQTKNTLRPSGSVIAfKGYIGSTEAIFKISFIVESVDGSDPIDLTPPYTsdgsgtdpdssstdnrlTVVYIDNNQ----------------------------------------------------------------------------------------------------------------------------------------------------------------------------------------------------
>SoimicmetaTmtLMB_FD_contig_51_1898110_length_569_multi_1_in_0_out_0_1	118	0.275	1.609E-24	1	127	314	68	190	279
-CLKKTFSRFC--KDRSGITGLETAIVLIAFVVVAAVFAFTVLTTGLFTSEKAKETALAGVATTSSSMTIKGNIIARATAGANPTVEVVRVKVATATGVEPVLFDPEQILVTYQDDNNVEQLA--YPG------------------------------------------------------------------------------------------------------------------------------------------------------------------------------------------
>MGYP001337990006	117	0.300	2.182E-24	5	106	314	0	102	111
-----MFRTINRESSQRGITGLETAIILIAFVVVASVFAFTVLSTGIFASERSKETVFAGIEETKSSLEPRGAVVAyKADRGGTDTIYKVSFIVANAVSGMPVVLTPP---------------------------------------------------------------------------------------------------------------------------------------------------------------------------------------------------------------
>MGYP000565993776	117	0.298	2.182E-24	13	191	314	9	181	212
-------------RSKRAIVGIEAAIILIAFVVIASALAYVAINMGFFASQKSKDTISRGISEATSALELDGVVIAK---TSGGKVKYIAFPVKLSVGRSEVDLGQNATVVSVYAPDDSFALLDIYQGVNQSLSdptdlDTVINSLPSTASAIFVIYNDDNDT-----VLERNEKAFLVIN--LG-THTVDEYHNVK--------------------------------------------------------------------------------------------------------------------------
>SRR6187549_3343706	117	0.300	2.959E-24	10	114	314	9	118	125
----------NRARNEKGITGLETAIILIAFVVVATVFAFIVLTTGIFSAERGKETVYAGLNKARGTMEVRGGIVVTSTgCPSTCAVDSISFQVSTAAGGDPIPLDPaatnNRTVIAYRD-------------------------------------------------------------------------------------------------------------------------------------------------------------------------------------------------------
>SRR5687768_754659	117	0.336	2.959E-24	13	115	314	47	150	159
-------------RDERGITGLETAIILIAFVVVATVFAFVVLTTGIFSAERGKETVFAGLQKARGTMEVRGGVLIRATPPT---VDSIEFTVGTTAGGDPIPLDPAatslRTVIAYRDD------------------------------------------------------------------------------------------------------------------------------------------------------------------------------------------------------
>DEB0MinimDraft_3_1074331.scaffolds.fasta_scaffold261839_1	117	0.358	2.959E-24	13	114	314	11	113	192
-------------KDQRGITGLETAIILIAFVVVASVFAFVVLSTGLFSAERSKETVLAGLAKTRGTMELSGSVIGTSD---GTELTAISFDVTLAAGGSSVNWDPdatsNKTIVSYRD-------------------------------------------------------------------------------------------------------------------------------------------------------------------------------------------------------
>13097|Ga0208747_1012483_3|+1505|01	117	0.342	2.959E-24	14	123	314	36	145	226
--------------NQWGITGLETAIVLIAFVVVASVFAFAVLNTGLLSSEKSKEATLGGLEETSATLSLRGQVIAVANTGTTS-VDTVKFTIAPAsTASETVDFSNTGTVITYLDEGQGINRGN----------------------------------------------------------------------------------------------------------------------------------------------------------------------------------------------
>3300027685.a:Ga0209554_1001302_6	117	0.302	2.959E-24	5	108	314	0	108	266
-----MFKLLNGREGtQRGITGLETAIILIAFVVVASVFAFTVLSTGIFSSERSKETVFAGLDEIRSSLEPRGSVIAykgrYSTTSASDTIYKVTFVVSNAVQGEAINLTPPYT-------------------------------------------------------------------------------------------------------------------------------------------------------------------------------------------------------------
>MGYP001288230530	117	0.292	4.012E-24	1	123	314	4	123	198
-NLKTLWSRF--LADRSGITGLETAIVLIAFVVVAAGFAFTVLTTGLFTSEKAKETALAGVATTSSSLVIKGSIIA-GDPDDNDDVDYLRLKLATATGVEQVLLDPDQLVVTYTDDNNVVLLQN----------------------------------------------------------------------------------------------------------------------------------------------------------------------------------------------
>SRR5271157_524756	117	0.294	4.012E-24	2	207	314	11	208	227
--VGKMGKRMHRRvWNRRGIVGIEAAIVLIAFVVIAAALAYVVINMGFYASQTAKSTIDKGIQEATSALELDGFVTGKTNS-TDSAVTYLAIPLKLAVGQEEVDLASSTVVVAVESGN--FSLANIYSGVATSSESSLANLMADVTGAPNASCFIYNSQFANNTVLQENAKAYLVIN--LGDSYGLPSYSTVNVE----IRTSRGASLL----------------------------------------------------------------------------------------------------------
>MGYP001045620739	116	0.346	5.440E-24	0	117	314	0	123	124
MNVKNFYQKGYQgyRKiavDQSGITGLETAIVLIAFIVVAAVFAFTVLTTGLFTSEKAKQTAQAGVGETQATLTLKGSVIATSSgCPSECELETISFKLAQAAGSDPVDLEPSRTLITFADASN----------------------------------------------------------------------------------------------------------------------------------------------------------------------------------------------------
>SRR4051812_24230385	116	0.289	5.440E-24	2	114	314	19	130	139
--LLKLIRRF--QHEEDGITGLETAIVLIAFVVVSSVFAYTILNTGMFSADRSKESITAGMTQTRSNMELKGSVTASADDaTTPTKVESVKFHVGTAAGAEPMDFKVENLVMSYTD-------------------------------------------------------------------------------------------------------------------------------------------------------------------------------------------------------
>MGYP000564559047	116	0.300	5.440E-24	5	118	314	0	116	140
-----MLKRLSGKmfRDERGITGLETAIILIAFVVVASVFAYTVLSAGIFSSQKGQEAVYTGLEEARSTLEMKGEVVATSD---GSAVQTLVFCVGNALNGEAIDLTDTTgdnvTVISYASESER---------------------------------------------------------------------------------------------------------------------------------------------------------------------------------------------------
>SRR6185295_11946011	116	0.286	5.440E-24	4	120	314	29	147	187
----KRIKEFLRRsRNEHGITGLETAIVLIAFVVVAAVFAFVVLSTGLFSAERGKETVYAGLAKTRGSMELTGSIIA---DSDTTKITGISMGITLAAGGDQVNLNPddttNRTVISYVDERNNIS-------------------------------------------------------------------------------------------------------------------------------------------------------------------------------------------------
>GraSoiStandDraft_16_1057320.scaffolds.fasta_scaffold1910867_1	116	0.271	5.440E-24	6	167	314	0	166	190
------MRRFIRwgHRNQEGITGLETAIILIAFVIVASVFAYVVLSAGLFSTQKAKEAVYSGLQETRSTVEIKGDVIGKM---VNGVITEIYFSVGGRPFNEPVDFtdtsnSSNKVVISFQDQDQLINTVNWTLTKLVSTND---DNLLDQNELFLITVDLSNAdnigPYHTFTLEVKP--------------------------------------------------------------------------------------------------------------------------------------------------
>MGYP000918997992	116	0.333	5.440E-24	12	120	314	11	127	190
------------HSDERGITGLETAIILIAFVIVASVFAFVVLSTGLFSAERGKQTVLAGLEKASGNVELRGDVIvtDVGSDGliDDTDPDTITFNLSLAAAGRPVNLDPaatnNTVVINYVDATQRVA-------------------------------------------------------------------------------------------------------------------------------------------------------------------------------------------------
>MGYP001038798447	116	0.340	5.440E-24	16	191	314	11	178	209
----------------KGIVGIEAAIVLIAFVVIAAALSYVVINMGFFATQKTKETIGSGMEEATSALQLDGSVIGK--TGASTNILYIVFPVKLSVGRSAVDLSNESVVLSVYLPN--ATLLNIYNGTYQGSAPTELDLTALGMGEDTAIVILYNNDGDT--VLEFKEKAFIIV--YLGSAHELSDYETIK--------------------------------------------------------------------------------------------------------------------------
>SRR5574338_1186115	116	0.299	5.440E-24	2	114	314	39	149	229
--LRRLLGRF---REERGITGLETAIILIAFVVVAAVFAFVVLSTGLFSSERGKEAVYAGLAKTRGTMELSSGVIATSD---GTQVTNLTFDVALAAGGDSVNLDPaattNRTVISYID-------------------------------------------------------------------------------------------------------------------------------------------------------------------------------------------------------
>MGYP000542425765	116	0.299	5.440E-24	14	120	314	46	149	238
--------------DQSGITGLETAIVLIAFIVVAAVFAFTVLTTGLFTTEKARETTMSALGEAQSTLAPKGAIVGEAR---TTVVDTIKFKLANATGALGVDLASGTTLLTYRDDNQSVN-------------------------------------------------------------------------------------------------------------------------------------------------------------------------------------------------
>MGYP000421495673	116	0.287	5.440E-24	5	191	314	0	209	240
-----MKKMRNLLKNKRGIVGIEAAIVLIAFVVIASALAYVVVNMGFYSSQKAKSTISRGIEEATSALQLDGSVIAYTNeTGGSKYVQYLLIPVKLSIGRSSLDLANTTTVISVWGSN----LLNIYRGVVNETGDGGASGgvginfnlpedpsnmtqiiqhlfydPSEENAQGWNVSAAYIIiyNDDDDAVLENFEKAYVVIN--LGDTGfWIPEYSKVK--------------------------------------------------------------------------------------------------------------------------
>MGYP001099673982	116	0.336	7.375E-24	14	117	314	18	118	120
--------------DQSGITGLETAIVLIAFIVVAAVFAFAVLTTGLFTTERARETTMSGVGEAQSTLATKGTVIGAAAATT---VDTIKFKLANATGASGVDLASGTTLLTYRDDNQ----------------------------------------------------------------------------------------------------------------------------------------------------------------------------------------------------
>MGYP000603745198	116	0.348	7.375E-24	13	117	314	8	116	143
-------------KQQQGITGIETAIILIAFVIVASVFAYVVLSAGLFSTQKAKEAIHAGLEEAKATIEIKGNIYGTM---QGGYLTTVYFTVATTTGGDQIDFTPPSssnssnlVIISYTDAYQ----------------------------------------------------------------------------------------------------------------------------------------------------------------------------------------------------
>SRR5208283_5152010	116	0.289	7.375E-24	12	167	314	12	175	194
------------HRGEKGITGLETAIILIAFVTVASVLGYSVLSAGIFSSEKGKETVYQGLAQAQASMEVKGSVYATVDQ-TTSKVTDITFTLASVLNDQAVDMTPPgtgnknTTVISYTDSTGTYN-DVTWTETPLGVDTGDTSGMLKPNEQMTIdvtlPKAASLGTYGTFTIQIVP--------------------------------------------------------------------------------------------------------------------------------------------------
>3276|scaffold83807_1|+2|10	116	0.292	7.375E-24	1	119	314	28	146	219
-GARSAWKRF---QEEHGITGLETAIILIAFVVVAAVFAFVVLSTGLFSSERGKEAVYAGLAKTRSTMTLSSGLVANADAG-LTQIDTIEFDLTLAAGGDTVNLDPtavsNSTVITYFDSDNLV--------------------------------------------------------------------------------------------------------------------------------------------------------------------------------------------------
>1319|scaffold_24724_c1_2|+1279|00	116	0.385	7.375E-24	6	132	314	0	125	356
------MSKTNRRNKRKGIVGIESAIVMIAFVIVAAALAFVVLNMGFFTTQQTRGAIQRGLGEASSALELDGTVVAHVNI-TASKIDYWFATLKLSSGQHKVDLTPVKAVISYWSPQRGISLANTYLTAITTP-------------------------------------------------------------------------------------------------------------------------------------------------------------------------------------
>SRR5215211_327666	115	0.245	9.998E-24	14	123	314	7	120	143
--------------EEDGITALETAIILIAFVVVASVFAFTMLSAGTFSTERGKEAIYAGLTEVQSSMEIKGGVIAIADtTGASGTVDSLVFTIANVLDGEAVNLATGDqavVVFEYRDATQRVALGN----------------------------------------------------------------------------------------------------------------------------------------------------------------------------------------------
>MGYP000252813354	115	0.260	9.998E-24	15	117	314	10	132	158
---------------QRGITGLETAIVLIAFVVVSSVFAFTVLTTGIFSSERSKQTVFAGLDEVRSSLHPKGSVIAYkgALDGSTDTIYKVSFVVSSAVDGDQIDLTPPydvgsdgddpdivsgartKTVISYSDSDQ----------------------------------------------------------------------------------------------------------------------------------------------------------------------------------------------------
>MGYP001223688677	115	0.336	9.998E-24	10	122	314	6	116	171
----------NFRRDQRGITGLETAIVLIAFVVVASVFAFAVITTGLFSSEQASETASSGLKEASTTLTPKGAVIAQSNAGQDS-IATVSFKLTN-GGSSAIGLAPSTTLLTYTDTNNLVTLA-----------------------------------------------------------------------------------------------------------------------------------------------------------------------------------------------
>MGYP000149604399	115	0.276	9.998E-24	13	117	314	2	124	187
-------------TKQRGITGLETAIILIAFVVVASVFAFTVLSTGVFSSERAKETIFAGLEQTKSSLRPSGSVIAfKGFVGSTEAIFKFSMVVEGVDGAEPIDMTPPYtadgngtdpdssvttnrTSIVYIDDNQ----------------------------------------------------------------------------------------------------------------------------------------------------------------------------------------------------
>MGYP000041113992	115	0.373	9.998E-24	6	128	314	0	116	199
------MKVFKGR---RGITGLETAIILIAFVIVASVFAFTMLNMGFLTTQTAQSTIQAGTQQATSAMQLAGSVIAYDN-NDDDRVDMVEIYIKLSPGRQAVDLSEGKLIVSYTSSRGH--WVNVYNST-----------------------------------------------------------------------------------------------------------------------------------------------------------------------------------------
>SRR5581483_1296778	115	0.313	9.998E-24	1	114	314	14	128	208
-GMKRLIHFARDLREERGVTGLETAIILIAFVVVAAVFAFVVLSTGLFSSERGKEAVYAGLAKTRGTMELSSGVIA---TSSGTRITALKFDVALAAGGDSVNLDPaattNRTVVSYID-------------------------------------------------------------------------------------------------------------------------------------------------------------------------------------------------------
>MGYP001324925681	115	0.336	9.998E-24	12	120	314	13	122	218
------------RDDQRGITGLETAIILIAFIVVAAVFAFTIMTTGLFSTEKAKTTAQAGIQQVSSTFTHKGSVTAEGDPaATPSFVSKIIFQIATASGAETGSIDPNDIAVVYIDENQRHA-------------------------------------------------------------------------------------------------------------------------------------------------------------------------------------------------
>26246|scaffold_866526_c1_1|+3|10	115	0.279	9.998E-24	2	114	314	35	149	229
--MSKLLKLFRRAtREEEGITGLETAIILIAFVVVATVFAFVVLSTGLFSAERGKEAVYAGLQKTRGSLELRGSVIA---NTDGTNVESLVFDVANAAGGEPVNLDPiavsNKVVMAYHD-------------------------------------------------------------------------------------------------------------------------------------------------------------------------------------------------------
>MGYP001126066860	115	0.287	1.355E-23	13	106	314	9	102	113
-------------KDERGITALETAIILIAFVVVASVFAFTVLSAGTFLTERSEEAAYAGLEEVRGSVERKGDVVAYESTVSSDAVGKVTFKVALVAGGEPVDLTPP---------------------------------------------------------------------------------------------------------------------------------------------------------------------------------------------------------------
>MGYP000742959575	115	0.302	1.355E-23	12	120	314	33	138	156
------------RNDQSGITGLETAIVLIAFIVVAAVFAFAVLTTGLFTTERAKETTLSALGEAQSTLAPKGAIIG---EGSGTTVDTIKFKLANATGAVGVALASDMTLLTYTDDSQAVN-------------------------------------------------------------------------------------------------------------------------------------------------------------------------------------------------
>MGYP000433401236	115	0.339	1.355E-23	9	108	314	68	170	179
---------YGSPRSEKGITGLETAIILIAFVVVASVFAFTVLSTGVFSAERSKDTIYAGLQEARSSLEPRGALIAYAGGAGatpTESVYKVSFIVSPAVAGESIDLTPPYT-------------------------------------------------------------------------------------------------------------------------------------------------------------------------------------------------------------
>MGYP001375515557	115	0.266	1.355E-23	5	117	314	0	119	188
-----MMFNKSLNRDESGQTALETAIILIAFVVVASVFAFTILSAGSSSTEKGEEAIYAGLESVQSSMAVKGAVIAVDDDgagGTTGNVTNVRFTLSLVSGGDPVDLTDTTgtnvVVIDYRDDTQ----------------------------------------------------------------------------------------------------------------------------------------------------------------------------------------------------
>APSaa5957512576_1039674.scaffolds.fasta_scaffold140447_1	115	0.363	1.355E-23	8	128	314	6	121	192
--------KLSWRTQRRGLTGLETAIILIAFVIVASAFAFTVLNIGFQSTQKSQEVIAAGIEEASSVMEIDGAVIAKSD---GTTLHNVSFVIKLSAGKSPVDLSQDKLVITWTSKNKH--EDNIYDGT-----------------------------------------------------------------------------------------------------------------------------------------------------------------------------------------
>MGYP001034617307	115	0.236	1.355E-23	15	136	314	11	153	198
---------------QRGITGLETAIILIAFVVVASVFAFTVLSTGIFSSERAKETVHAGLDEVRSSLEPRGSVTAfrgrYGSGSGTETIYKVSIVVAQAVAGEPLDLTPPysadgastdpdivsgaqnKTIVTYSDSDEHLS-DVPWTITWLGYSNGD---------------------------------------------------------------------------------------------------------------------------------------------------------------------------------
>MGYP000114833191	115	0.368	1.355E-23	13	134	314	9	127	233
-------------RNRKGLTGLETAIIVIAFVIVAAAFAFAVLNMGFQTSQRSTEVMQSGLQEASSAIELDGAVIAYSNT-AKTNVTSIEFCIKLSAGKHPVDLSNETLAIAYTDPYIHVY--DIYNGTVLTSLD-----------------------------------------------------------------------------------------------------------------------------------------------------------------------------------
>26271|scaffold_2199_c1_11|+5744|00	115	0.341	1.355E-23	6	131	314	0	124	290
------MVKQKISRRFKAIVGIESAIVLIAFVVVAAALAFVVLNMGFFTTQKSKETIGSGLGEASSALEIDGTVVA-GVDTTTSTITYFYIPLKLSAGKASIDVTPGKSVVSLWSPTRGYTYADIYVATLTS--------------------------------------------------------------------------------------------------------------------------------------------------------------------------------------
>SRR5262249_43316965	115	0.264	1.837E-23	3	123	314	8	130	147
---KNTMRFFKQiGAEEAGITALETAIILIAFVVVASVFAFTMLSAGTFSTERGKEAIYAGLTEVQSSLEVKGGVIAMA--STTSSVDSLIFTVANVLDGEPVNLATGDdavVVFEYRDATQRVALGN----------------------------------------------------------------------------------------------------------------------------------------------------------------------------------------------
>MGYP000742967693	115	0.330	1.837E-23	12	120	314	11	118	147
------------RHDQSGITGLETAIVLIAFIVVAAVFAFAVLTTGLFTTERARDTTVNAVGEAQSTLSPKGAVIAEAN-GILTAVNMIKFKLANGSGAEGVDLAGATTLLTYTDVNQSVN-------------------------------------------------------------------------------------------------------------------------------------------------------------------------------------------------
>ETNmetMinimDraft_13_1059891.scaffolds.fasta_scaffold452657_2	115	0.371	1.837E-23	14	117	314	17	121	207
--------------DQSGITGLETAIVLIAFIVVAAVFAFTVLTTGLFTTEKAKQTAQAGVGETQATLTLKGAVMATSDgCPTECEVKTITFKLAQAAGSDAVDLEPSRTLITFADANN----------------------------------------------------------------------------------------------------------------------------------------------------------------------------------------------------
>MGYP001234118593	115	0.324	1.837E-23	13	120	314	23	126	212
-------------RDERGITGLETAIVLIAFVVVASVFAFTVLTTGLFGTSKAKDSVEAGLSVAGSTLAKKGSTVLTAD----TAVETIHFKLASVAGSDSIDLDPNRTLITYADANNRVN-------------------------------------------------------------------------------------------------------------------------------------------------------------------------------------------------
>MGYP001192125128	115	0.314	1.837E-23	13	120	314	23	127	213
-------------KDERGITGLETAIVLIAFVVVASVFAFTVLTTGLFGTAKAKDSVETGLSVAGSTLAKKGSTVLTA---GTDSVETIHFKLASAAGSESIDLDPNRTLLSYADGNNRVN-------------------------------------------------------------------------------------------------------------------------------------------------------------------------------------------------
>MDTG01.3.fsa_nt_gb|MDTG01222045.1|_4	115	0.284	1.837E-23	2	120	314	4	134	226
--LKKAMRG------ERGITGLETAIILIAFVVVASVFAYTVLSAGIFSSQKGKEAIYSGLEEARASIEPKGSMLAYGaTVGTTDTAVKVSFTVTNALNGQAIDLTPSYVIdsgtgaleantadhvclITYIDDKQMIS-------------------------------------------------------------------------------------------------------------------------------------------------------------------------------------------------
>X0UU82	114	0.296	2.490E-23	12	115	314	11	118	173
------------HRDERGITGLETAIILIAFVIVATVFAFVVLTTGVFSSERGKETVFAGLQKARGTMELRGGVVVSATGSPADTVDDIVLTFGNAAAGDPIPLDPdateNTTIIAYRDD------------------------------------------------------------------------------------------------------------------------------------------------------------------------------------------------------
>MGYP001336392513	114	0.280	2.490E-23	12	135	314	8	127	182
------------RNDKRAFTGLEAAIVLTAFVVVAAVFSYVVLNAGFFTTQKAKEVVHTGIEQATSSVEIAGDVMALC---AGNEVTGLNVTLQLTAGQNPIDLTGGQTVISYQDKNEYV--DNVtWTTTWLSGSSS----------------------------------------------------------------------------------------------------------------------------------------------------------------------------------
>MGYP000297662933	114	0.288	2.490E-23	13	167	314	8	165	189
-------------RNKKGLTGLETAIILIAFVIVASAFAFTVLNMGILSSQRSKEVIGTGMAEASSVLELDGSVIA---NSTNNQVDSIIFYIKTSAGKHPVDLSTTTATISYTSP--HTHEDNVYdntTKAFIYEVKGDGDTLLEYGEKFKVVVNVTavdtnLAANDKFTIEVKP--------------------------------------------------------------------------------------------------------------------------------------------------
>SRR5690554_5970284	114	0.263	2.490E-23	14	123	314	55	168	198
--------------EEAGITALETAIILIAFVVVASVFAFTMLSAGTFSTERGKEAIYAGLTEVQSSLEVKGGVIALADSaGASETVDSLVFTVANVLDGEAVNLANGgaaEVVFEYRDATQRVALGN----------------------------------------------------------------------------------------------------------------------------------------------------------------------------------------------
>MGYP001321737100	114	0.246	2.490E-23	6	127	314	109	254	265
------MNNVHMRVDrQKGITGLETAIILISFVVVASVFAFTVLSTGIFASERSKEIVFAGIEEAQSSLEPRGSVIAYkaTLPDSTSTVFKLSFVVSNAIAGEPVDLTPDYtaddsgtdpdvssgaesiTVISYSDANNQFSdlpWSITWLG------------------------------------------------------------------------------------------------------------------------------------------------------------------------------------------
>SRR3990172_2436004	114	0.264	2.490E-23	1	116	314	78	197	275
-GVKKILGLFSRtARDEQGITGLETAIILIAFVVVATIFAFIVLTTGVFSAERGKETVFAGLEKARGSMEVRGGVVVTA-TGTTLAVDDVQFAVATTAGGEPLPLNPsgtnNRTVIAYRDDN-----------------------------------------------------------------------------------------------------------------------------------------------------------------------------------------------------
>MGYP001164130456	114	0.272	3.374E-23	14	146	314	17	151	161
--------------NQQGITGFETAIVLIAFVVVASVFAFAVLNVGLLSSEKSKEATLGSLEETSATLSLRGQVIAVANTGKTS-VDTVKFTIAPAsTASETVDLSTTGTAITYLDENQGINCetPQSFDGDADTDADADSDSDSDSDSD-----------------------------------------------------------------------------------------------------------------------------------------------------------------------
>APLak6261665767_1056052.scaffolds.fasta_scaffold77316_1	114	0.343	3.374E-23	2	119	314	3	128	202
--LKRAMKKV--LRGERGITGLETAIILIAFVIVASVFAFVTLSTGLFSAERSKETIFAGLAKAQSNLELHGSVVLTGAQDTETPPDgqvdqgNLTFQLALAAGGSPISLDPsannSRVVMNYTDSDGRV--------------------------------------------------------------------------------------------------------------------------------------------------------------------------------------------------
>MGYP000433416781	114	0.317	3.374E-23	1	119	314	2	128	202
-NLRRVWRKLA--RGQRGITGLETAIILIAFVIVASVFAFVTLSTGLFSAERSKETIFAGLAKAQSNLELHGSVVLTGAQDTETPPDgqvdqgNLTFQLALAAGGSPISLDPsannSRVVMNYTDSDGRV--------------------------------------------------------------------------------------------------------------------------------------------------------------------------------------------------
>MGYP001443089684	114	0.277	3.374E-23	13	156	314	1	161	215
-------------RSERGITGLETAIILIAFVVVASVFAFTILSSGIFASERAKETAYAGVEETQTTLHPTGGVVALsGAVSATTAVNRLKFTVSLTTDGDAVELTPAYTagssgtapissgvssplVVSYTDSTQHIADSR-WTLAWLGNNDGDSLLEGDETAEITVWLQPRAS-------------------------------------------------------------------------------------------------------------------------------------------------------------
>13272|Ga0209610_1029136_2|+348|00	114	0.402	3.374E-23	15	106	314	46	137	239
---------------QRGMTGLETAIILIAFVTVASVFAYAVLSAGLFSAERGKETVYAGLEQAKANLEVSGSVIVTSDNATRTAATEIRFTVRNAIAGSPIDMTPN---------------------------------------------------------------------------------------------------------------------------------------------------------------------------------------------------------------
>MGYP000642669993	114	0.263	3.374E-23	14	123	314	109	222	288
--------------EEAGITALETAIILIAFVVVASVFAFTMLSAGTFSTERGKEAIYAGLTEVQSSMEIKGGVIAIaASAGASATVDSLVFTVANVLDGEAVNLSTGdaaQVVFEYRDETQRVALGN----------------------------------------------------------------------------------------------------------------------------------------------------------------------------------------------
>UPI00020BB284	114	0.289	3.374E-23	14	120	314	104	206	292
--------------DERGITGLETAIVLIAFVVVASVFAFTVLTTGLYGTSKAKDSVEAGLSVAGSTLAKKGATVLTA----GTTVETIHFKLASATGSEPIDLDPNRTLVTYADENNRVN-------------------------------------------------------------------------------------------------------------------------------------------------------------------------------------------------
>MGYP001307155041	114	0.260	3.374E-23	2	120	314	24	136	332
--VKRVLGRF--HKDQRGITGLETAIVLIAFVVVASVFAFTVLTTGLFATEKTKESVQSGLGLSGETLAKKGATFLRA----GTAVDTITFKLSNALGTEIIDLSSDKLLVTYSDDNQNTN-------------------------------------------------------------------------------------------------------------------------------------------------------------------------------------------------
>MGYP001167339259	113	0.326	4.573E-23	12	108	314	1	98	112
------------HTNQRGITGLETAIILIAFVVVASVFAFTVLSTGVFASERAKETIFAGLAETKSSLRPSGSVIAfKGFVGSTEAIFKFSMIVESVTGSAPIDLTPPYT-------------------------------------------------------------------------------------------------------------------------------------------------------------------------------------------------------------
>SRR4030042_4416590	113	0.333	4.573E-23	0	103	314	9	113	117
MEGRNMFRQALKRtRDERGITGLETAIILIAFVVVASVFAYTVLTAGMFSSQKSQEAIYTGLEETKCTLKLMGAVYAKDTGDTADKVDQITFTLSTALNGLPIDF------------------------------------------------------------------------------------------------------------------------------------------------------------------------------------------------------------------
>SRR6476661_8922604	113	0.295	4.573E-23	2	112	314	27	138	139
--MKRLLGFVRKIGNERGITGLETAIVLIAFVVVAAVFAFVVLSTGLFSSERGKETVYAGLAKTRGSMELTGGVIA---ASDTTKLTSLTFDLTLAAGGDAVNLNPadttNRTVISY---------------------------------------------------------------------------------------------------------------------------------------------------------------------------------------------------------
>SRR5690606_22192667	113	0.245	4.573E-23	8	123	314	39	160	164
--------RFIKRigAEEAGITALETAIILIAFVVVASVFAFTMLSAGTFSTERGKEAIYAGLTEVQSTMEIKGGVIALsGEDALSQTVDSLVFTVANALDGEPVNLTNDQaavVVFEYRDAKQRAALPN----------------------------------------------------------------------------------------------------------------------------------------------------------------------------------------------
>MGYP000753901755	113	0.250	4.573E-23	4	119	314	35	170	191
----KMNLSLSRSDSQKGITGLETAIILIAFVVVASVFAFTVLSTGIFASERSKETVFAGIEEAQSSIEPRGSVVAYkaTLPSSVATGFKVTYVVSNAIAGEPVDLTPDYtsddsgtdpdvssgaesvTVVSYLDKNQHI--------------------------------------------------------------------------------------------------------------------------------------------------------------------------------------------------
>MGYP001104897209	113	0.333	4.573E-23	8	133	314	6	126	192
--------KQSWRNQRRGLTGLETAIILIAFVIVAAAFAFTVLNVGYQSIQKSQEVIAAGLEEASSVMEIDGAVIAKSD---GNTLQNVSFIIKLSAGKSPIDLSEGKLAITWTSKNMH--LDNIYNGTIANVT------------------------------------------------------------------------------------------------------------------------------------------------------------------------------------
>OrbTnscriptome_3_FD_contig_31_5668874_length_240_multi_2_in_0_out_0_1	113	0.350	4.573E-23	12	111	314	4	103	195
------------KHNDEGFTGLEAAIVLIAFVVVAAVFSYVVLGAGFFTTQKAQETVHTSVQQASSTLEIVGNVYGTNDAGVTSSMKLINFTVALAPGGTPVDFSKVTLTYS----------------------------------------------------------------------------------------------------------------------------------------------------------------------------------------------------------
>MGYP000636773878	113	0.292	4.573E-23	13	114	314	35	137	218
-------------REERGITGLETAIVLIAFVVVAAVFSFVVLSTGLFSSERGKETVYAGLAKTRGSMEITGAVIATSD---GTQVTDLTFGVTLAAGGDAVNLdngdTNNTTVISYID-------------------------------------------------------------------------------------------------------------------------------------------------------------------------------------------------------
>3300009503.a:Ga0123519_10003027_21	113	0.320	4.573E-23	5	109	314	4	129	257
-----FLKKVN--HGQKGITGLETAIILIAFVVVAAVFAYTVLSAGLFSTQKSQEVVYSGLEQTQSTLELKGGVIAYGSSGTGTGVDtidrsdgstdlssynnygpkfvtRISFTVAGVLGGEPIDLSAPYTV------------------------------------------------------------------------------------------------------------------------------------------------------------------------------------------------------------
>MGYP001341308110	113	0.271	6.197E-23	11	124	314	10	121	124
-----------RLQDQRGITGLETAIVLISLVVVSLVFAFAALSTGLFSSDKAKKTASARLAETRGALETKGSIILT--TGTSGVISLIEFHVSNAAGGEPIDLAPGNTIVRYSDKTRSTTCPQV---------------------------------------------------------------------------------------------------------------------------------------------------------------------------------------------
>MGYP001490465092	113	0.273	6.197E-23	15	123	314	3	130	135
---------------ERGITGLETAIILIAFVVVASVFAFTVLSVGIFASERSKETTLAGVEEARSTLAPAGAVIAFRDTiAGIDGITRLRFNVTLSNAGAPIDLTPswtaaasgvspvasggisGPTVISYTDKNQHVSDAN----------------------------------------------------------------------------------------------------------------------------------------------------------------------------------------------
>SRR5574337_1233860	113	0.302	6.197E-23	1	145	314	1	148	160
-NTEKGTLMFNLRklhKNESGLSALETAIILIAFIVVASVFAFTILSAGSASTDKSKKAINAGLEQVQSSMTIKGDVIAKGNAG-NTAVDNAVFTLSLVSGGDPVDLTSAaadrKVIISYRDGTQSV---NNLDYTVAWIGANNGNNLLEGNE------------------------------------------------------------------------------------------------------------------------------------------------------------------------
>GraSoi2013_100cm_1033763.scaffolds.fasta_scaffold1022533_1	113	0.278	6.197E-23	5	118	314	0	131	177
-----MVKRLVGRLHQgkRGITGLETAIILIAFVVVASVFAYTVLSAGIFSSEKGKEAVHSGLDTARSSMSLVGGVVA-SDTNSDGNLDEIIFTVSNALDGEAVDLTVTtdsdgdgdlsdeaspshTTIITYLDKTQR---------------------------------------------------------------------------------------------------------------------------------------------------------------------------------------------------
>MGYP001221670850	113	0.266	6.197E-23	2	118	314	4	118	191
--WSKMFK--NLVKEEKGVSALETAIILIAFVVVAAIFAFTILSAGTTSTEQSKEAIYAGLSEVRSSMELRGAVVAETD---GTKVTNIIFSVSNAAGGESIDMtapTSNTLIIDYRDNDQR---------------------------------------------------------------------------------------------------------------------------------------------------------------------------------------------------
>MGYP000097141741	113	0.376	6.197E-23	17	125	314	9	114	192
-----------------GLTGIQTAIILIAFVIVASVFAFAVLNMGLLTTQRAGETVSAGMQQAASALQLAGSVIAYDTDG-DDKADKIEIYVAVAPGKEPIDFTEGRLVISYT--NARVHEANIY--------------------------------------------------------------------------------------------------------------------------------------------------------------------------------------------
>MGYP001071843744	113	0.381	8.396E-23	2	145	314	0	139	145
--MIEKMLPRKLLKSKKGIVGIEAAIVLIAFVIIAAALAYVVINMGFFATQKTKETIGSGIEEATSALQLDGSVIGKTNAGA--KISYVVFPVKLSVGRSAVDLSNGSVVISVYLPN--ATLLNIYNGTYQGSSPTELNLTALNMG------------------------------------------------------------------------------------------------------------------------------------------------------------------------
>16185|scaffold489097_2|+825|01	113	0.313	8.396E-23	13	117	314	33	144	146
-------------RNQKGITGIETAIILIAFVIVASVFAYVVLSAGLFSTQKAKEAIHAGLDEAKSTIEVKGNIYGRM---TSGYMTEVFFTLATTTGGDMIDFTdttpdgtgnvSNKVIISYSDQYQ----------------------------------------------------------------------------------------------------------------------------------------------------------------------------------------------------
>SRR3970282_1617707	113	0.271	8.396E-23	1	114	314	15	126	149
-NLRSLIQRT---RDERGITGLETAIILIAFVVVATVFAFIVLTTGIFSAERGKETVFAGLQKARGTMEVRGGIIVTATPPD---VDNIQFAVSKTAGGDPIPLdaaaTTQRTVIAYRD-------------------------------------------------------------------------------------------------------------------------------------------------------------------------------------------------------
>MGYP000492274255	113	0.297	8.396E-23	6	157	314	0	155	163
------MEKTRRKllRNKRAIVGIEAAIVLIAFVVVASALAYIAINMGFFASQKSKDTISRGISEATSALELDGSVIAKTD--SDGKIKYIAFPVKLSVGRSEVDLGANATVVSVYAPDDSFTLLDIYNGVNQSLNDpsnlDTIINSLSSQGAVFIIYNDDNDT------------------------------------------------------------------------------------------------------------------------------------------------------------
>A0A2E0ZNK2	113	0.247	8.396E-23	12	120	314	5	117	191
------------HDNESGITALETAIILIAFIVVASVFAFTILSAGTFSTERGKEAVYAGLGEVQSSMEVKGSIIATAAVTGTTtaTMDTLVFTVGNVVGGEPLDLntTNPVMTMNYVDETQFVN-------------------------------------------------------------------------------------------------------------------------------------------------------------------------------------------------
>MGYP001268896570	113	0.276	8.396E-23	14	118	314	7	109	201
--------------NERAFTGLEAAIVLIAFVVVAAVFSYVVLGAGFFTTQKSQETVYSATKQATSSFEVIGSVYGMANQTNAPYLSHVKFTIGNTAGGTAVDMT--KVVVEYTDESQR---------------------------------------------------------------------------------------------------------------------------------------------------------------------------------------------------
>SidCnscriptome_3_FD_contig_123_96889_length_243_multi_16_in_1_out_1_1	113	0.296	8.396E-23	13	120	314	23	127	213
-------------KDERGITGLETAIVLIAFVVVASVFAFTVLTTGLYGTSKAKDSVETGLSVAGSTLAKKGSTVLTA---GTDSVETIHFKLAGATGSDSIDLDPNRTLVTYADGNNRVN-------------------------------------------------------------------------------------------------------------------------------------------------------------------------------------------------
>MGYP001235904904	113	0.252	8.396E-23	13	123	314	12	141	276
-------------HDERGVTGLETAIILIAFVVVASVFAFTVLSTGVFSAERGKETVYAGLKEAQASLSNAGSMGAvRGDVEGTNAIVKLKFVVTSAISGEEIDLTPPNTtdesapdpdanvgaqsviIISYSDENQAIGDAN----------------------------------------------------------------------------------------------------------------------------------------------------------------------------------------------
>MGYP001381328894	113	0.272	8.396E-23	15	117	314	60	180	278
---------------QRGITGLETAIILIAFVVVASVFAFTILSTGVFASERAKETIFAGLQQTKSSLRPSGSVIAfKGFVGSTAAIFKFSLMVESIDGADPIDLTPPytadgsgtdpdssvttnKTTIVYIDDNQ----------------------------------------------------------------------------------------------------------------------------------------------------------------------------------------------------
>AntAceMinimDraft_8_1070364.scaffolds.fasta_scaffold349022_1	113	0.276	8.396E-23	4	117	314	84	206	280
----NMFDRLKRlLRDEGGITALETAIILIAFVVVAAVFAFXVLSAGTTTTEKGKEAIYSGLQEVQSSLELRGSVMAISNTvgiSGTGKIGHLVFTVGNVAGGSAIDLTdtsagQNKVVIDYRDSKQ----------------------------------------------------------------------------------------------------------------------------------------------------------------------------------------------------
>MGYP001377019684	112	0.280	1.138E-22	13	123	314	9	121	123
-------------KDERGITALETAIILIAFVVVAAVFAFTILSAGTFLTERSEEAAYAGLEEVRGSLQRKGDVVAY-TGNTTNEVAKVTFKLALVAGGAPVDLTPGTNAVvhmSYRDAEAEIDLNN----------------------------------------------------------------------------------------------------------------------------------------------------------------------------------------------
>MGYP000324280194	112	0.329	1.138E-22	14	104	314	12	108	136
--------------EQRGITGLETAIILIAFVVVASVFAYTVLSAGIFSSEKGKEAIHSGLEQARGTMELVGGVVLKdtgaptSSTSSDDKVDQVIFTVSNALDGEAIDLT-----------------------------------------------------------------------------------------------------------------------------------------------------------------------------------------------------------------
>MGYP000867936346	112	0.245	1.138E-22	13	178	314	6	184	198
-------------KNENGFTGLEAAIVLIAFVVVAAVFSYVMLGAGFFTTQKSQEVVHTGVMQASSSIALSGDVIVT--SAKEGNASNITFYVTNTAGGTSVDLD--KTVITYTDNDDFVTKDyggkgpdtgtNGWQYTAIIFEDGHDNNMLEKGEKYRIVI----TLGDFGATEPAvneavkieikpPEGAVLIIQRTM---------------------------------------------------------------------------------------------------------------------------------------
>21854|Ga0299907_10227683_1|+1|10	112	0.305	1.138E-22	12	115	314	40	144	223
------------RRGERGITGLETAIILIAFVVVATVFAFIVLTTGIFSAERGKETVFAGLQKARGTMEIRGGVIVTAAPPD---VVDIQFAVSTVAGGDPIPLDPAatslRTVIAYRDD------------------------------------------------------------------------------------------------------------------------------------------------------------------------------------------------------
>MGYP001389986740	112	0.298	1.541E-22	14	135	314	22	141	149
--------------DQRGITGLETAIVLIAFVVVASVFAFTVLTTGLFATEKAKESVQSGLRLSGATLAKKGSTFVQA----GVAVETVKFKLSSPVGTDVVDLSPETTLVTYSDGNQneNVVYTNAFPNPLVEPVYW----------------------------------------------------------------------------------------------------------------------------------------------------------------------------------
>MGYP000247530149	112	0.257	1.541E-22	14	167	314	11	169	193
--------------EERGITGLETTIVLIAFVMVASIFAYVVLSAGIFSSQKAKQAIRSGLEETESTLVVKGNVVARVED---QKVTHIYFTVGIVPGAGPIDFTdtsegKNVVVISYRDSNEY-----IPKTTWTmeKINKHNEDNLLDEDELFQITVDLTASevqdlgPYDTFTLEVKP--------------------------------------------------------------------------------------------------------------------------------------------------
>GraSoiStandDraft_11_1057310.scaffolds.fasta_scaffold1037917_2	112	0.301	1.541E-22	5	125	314	2	122	201
-----AMRKTPYRLNDvgrrkKGLTGLETAIVLIAFVVVAAAFAFAVLNMGFFTTQKSSEVMQAGLEETLSSIEIAGSVIAR---SSGGQISNITIYVKSAVGKNPVDMRDGVLVISYRDPYNFI--PNIY--------------------------------------------------------------------------------------------------------------------------------------------------------------------------------------------
>SRR4030042_553475	112	0.280	1.541E-22	12	114	314	93	198	206
------------HRDERGITGLETAIILIAFVVVATVFAFVVLTAGIFSSERGKETVYAGLAKARGTMEVRGGVVATA-TGSPLTVDDIFFAVASTASGESIPLntaaTNHRTVIAYRD-------------------------------------------------------------------------------------------------------------------------------------------------------------------------------------------------------
>SRR5581483_274887	112	0.314	1.541E-22	11	114	314	77	181	211
-----------RRSNEAGITGLETAIVLIAFVVVAAVFAFVVLSTGLFSSERGKDTVYAGLAKTRGSMALTGGIIAESN---TTKVTAIKLTLTLAAGGDSVNLNPsdtnNRTVISYAD-------------------------------------------------------------------------------------------------------------------------------------------------------------------------------------------------------
>MGYP000277161033	112	0.254	1.541E-22	12	188	314	9	212	213
------------RRDEKGFTGLEAAIVLIAFVVVAAVFSYVMLGAGFYTTQKSKKVVDTGVKQASSSLTLDGQYIYLdcttakgGSTGSNGQVGEVYFYVTQTAGGSPVDLNKTSIAITTDDGFKQLFYDenNCAPGSggascpwWYENVVGDNDNVVEQNEKYKIVINVTLTdwSNNIGQLNPNeevtievrpPIGAPLAITKTLPPSFTSLTYI-----------------------------------------------------------------------------------------------------------------------------
>HubBroStandDraft_2_1064218.scaffolds.fasta_scaffold2189194_1	112	0.343	1.541E-22	10	104	314	43	138	229
----------NMHREQRGMTGLETAIILIAFVTVAAVFGYAVLSAGLFSAERGKETIYAGLQQAKANMEISGSVIVLGDNATpPTKVDTIKMTVRNAIAGSPIDMT-----------------------------------------------------------------------------------------------------------------------------------------------------------------------------------------------------------------
>MGYP001092084916	112	0.304	1.541E-22	9	122	314	58	171	450
---------FEPNKDQRGITGLETAIVLIAFVVVASVFAFAVLSSGLISSEKTKETTIGSLSEVSATLMVRGSVVGTSN-NSLTALDTVRFTLSSAtQAHEAVEINTASTVITYLDVDQAVNLS-----------------------------------------------------------------------------------------------------------------------------------------------------------------------------------------------
>MGYP001300068284	111	0.323	2.088E-22	11	107	314	6	104	115
-----------RSDSQKGITGLETAIILIAFVVVASVFAFTVLSTGIFASERSKETVFSGIEEAPNSIEPRGRVIAYKglVDGSMSIIYKVTFVVSNAIAGEPVDLTPDY--------------------------------------------------------------------------------------------------------------------------------------------------------------------------------------------------------------
>MGYP001031056855	111	0.350	2.088E-22	12	107	314	26	122	131
------------RRGARGITGLETAIILIAFVVVAAVFAYTVLSAGIFSTQKSQETIYSGLQEASGTMQVKGGVIAYDTDGTPDnNVDQVKFVVSTGSAGGAIDLTAPT--------------------------------------------------------------------------------------------------------------------------------------------------------------------------------------------------------------
>MGYP001430101140	111	0.366	2.088E-22	12	117	314	8	116	146
------------KRGQHGITGLETAIILIAFVIVASVFAYVVLSAGLFATQKSKEAVYAGLEETRNTIELKGDVLCKMES---SIMTTVYFTVGTTPSGGSIDFTPPTsgntslVIISYSDKYQ----------------------------------------------------------------------------------------------------------------------------------------------------------------------------------------------------
>MGYP001471302363	111	0.336	2.088E-22	6	117	314	0	111	158
------MKKFNRfYRDDSGITGLETAIILIAFVVVAAVFAFTIMTTGLFSTEKAKTTAQAALTEASSSFITKGAVTATADAG-LAYVDSITFTVALASGAEAQTLSAGELSFLYTDPNN----------------------------------------------------------------------------------------------------------------------------------------------------------------------------------------------------
>ETNmetMinimDraft_19_1059907.scaffolds.fasta_scaffold349801_1	111	0.310	2.088E-22	10	108	314	7	106	192
----------NMHREQRGMTGLETAIILIAFVTVAAVFGYAVLSAGLFSAERGKETVYAGLAQAKANMEIAGSVIVTAdNTSTPKAANEIRFVVRNAIAGTPIDMTEPGT-------------------------------------------------------------------------------------------------------------------------------------------------------------------------------------------------------------
>MGYP001244424862	111	0.330	2.088E-22	13	121	314	4	110	192
-------------KNDNAFTGLEAAIVLIAFIVVAAVFSYVVLGAGFFTTQKSQEVVHTGVTQASSSLELIGDVYGLADKPSSTHIGTLEFTVGLTAGGSVVDLS--KTVLTYSDKDSYYNL------------------------------------------------------------------------------------------------------------------------------------------------------------------------------------------------
>2352|scaffold_102739_c1_2|-323|00	111	0.330	2.088E-22	12	120	314	48	153	244
------------RNDQSGITGLETAIVLIAFIIVAAVFAFAVLTTGLFTTERAKETSMAGVGEAQATLAQKGAVLGEA---ATSTVQRVKFKIANASGAQAVNLASNTTLLTYADPSNNVN-------------------------------------------------------------------------------------------------------------------------------------------------------------------------------------------------
>1574|NODE_2673999_length_453_cov_0.334356_1|-2|11	111	0.290	2.828E-22	6	120	314	15	145	150
------MKSMKLFKQESGITGLETAIIFIAFIILAAVFAYSVLSAGLFTTQRSQEAINSGLKNAESTAVLKSTVFGKAeNTGAQGYLSQITFTVSTTAGGEPIDFTPPlssgtdgkapagstnKIVVSYKDAYQVIN-------------------------------------------------------------------------------------------------------------------------------------------------------------------------------------------------
>MGYP001106400325	111	0.237	2.828E-22	10	125	314	9	127	192
----------NMYKDEQGVSALETAIILIAFVVVAAIFAFTILSAGTTATEQSKEAIYAGLSEVRSSLELRGAVVAQTD---GSQVNSVIFSVANAAGGESIDLTapvSNTLIVDYRDNTQRsanVTWSLTW--------------------------------------------------------------------------------------------------------------------------------------------------------------------------------------------
>MGYP000577791773	111	0.406	2.828E-22	11	128	314	1	115	199
-----------RRHGRKGLTGIQTAIILIAFVIVASVFAFAVLNMGLLTTQRAGETVSAGMQQATSALQLAGSVIAY-SSAEGYVADKIIIYIKISPGREPVDLSQAAFTIAFT--NDRVHASNVYDGT-----------------------------------------------------------------------------------------------------------------------------------------------------------------------------------------
>MGYP001203162975	111	0.310	2.828E-22	5	122	314	8	124	202
-----CLKRFY--RDESGITGLETAIILIAFIVVAAVFAFTIMTTGLFSTEKAKTTAQAGISEASSTFAMKGGVQAEGLPaNAPTHVAAVRFQVTLAAGAEDVDITLNRLAFSYTDDNNSQSVA-----------------------------------------------------------------------------------------------------------------------------------------------------------------------------------------------
>MGYP000350737142	111	0.318	2.828E-22	11	119	314	17	126	208
-----------RRMARRGLTGLETAIILIAFVIVAAAFAFAVLNLGFSSTQKSGEVLKAGLEEATSSVELAGSVIAMGaNTTNGVKVENFTIYIKTAVGKRPVDMSEQTLVISYLDPYKAV--------------------------------------------------------------------------------------------------------------------------------------------------------------------------------------------------
>MGYP001028421935	111	0.314	2.828E-22	13	120	314	23	126	212
-------------KDEKGITGLETAIVLIAFVVVASVFAFTVLTTGLLGTSKAKHSVETGLSVAGSTLTKKGSTVLTA----GTSVETIHFKLASAAGSEAIDLDPGRTLVTYADANNRVN-------------------------------------------------------------------------------------------------------------------------------------------------------------------------------------------------
>MGYP001080113614	111	0.292	2.828E-22	7	109	314	13	118	220
-------KMAGLHRNQKGITGLETAIILIAFVVVAAVFAYTVLSAGLFATEKSQESVYAGLEEVRSTMEVRGSMVAyKGDANISSSVGKVEITVANATghGQDAIDLTPPYAV------------------------------------------------------------------------------------------------------------------------------------------------------------------------------------------------------------
>MGYP000141374669	111	0.280	2.828E-22	6	191	314	0	209	240
------MERPRLFRDKRGIVGVEAAIVLIAFVVIASALAYVVVNMGFFSAQKAKMTISRGIEESTSALQLDGSVIAYTNeTGGSKYIQYLLIPVKLSIGRSSLDLSNKTTAISVWGSN----LLNIYKGVVNETGtggssggvginfnlpedPSNMTEVIYKLfdknsgesnalgwnvsAAYIIIYNDDDDA-----VLENFEKAYVVIN--LGDTGfWRPEYSKVK--------------------------------------------------------------------------------------------------------------------------
>MGYP000281556743	111	0.349	2.828E-22	15	157	314	17	156	297
---------------RRGIVGIESAIVLIAFVIVAAALAFVVLNMGFFTSQQSKLVMQRGLGEASSALELDGTVVAAVNVTAQNILYAWT-PVKLSSGQHKVDLTPTKTVISYWSPDKGLTLSNTYLVAVLTPVTNTSKMEILIRDAL--LSNLTLKG------------------------------------------------------------------------------------------------------------------------------------------------------------
>JI10StandDraft_1071094.scaffolds.fasta_scaffold5734321_1	111	0.272	3.830E-22	21	171	314	0	146	175
---------------------LETAIILIAFVVVASVFAYTVLSAGIFSSQKGQEAIHSGLQQARSTLELKGDVVAESN---GTAVQTVSFCVGNALDGEAIDLTEPGnstnvTVISYS--SQAVRQDDLsWTTTKLGMSDGD--NLLEAGEMFEITVDVTgLDGGET----IGPYKTF----------------------------------------------------------------------------------------------------------------------------------------------
>APHot6391423262_1040250.scaffolds.fasta_scaffold11978_2	111	0.307	3.830E-22	6	120	314	0	126	197
------MSKFSKllsqlHKREDGITGLETAIILIAFVIVASVFAFVVLSTGLFSAERGKETVFAGLEKARGNLEVRGALTVSDsglTVGTIEDDDEIIFNLANAAGGFPVLVDPAATshsvVINYIDAQARVA-------------------------------------------------------------------------------------------------------------------------------------------------------------------------------------------------
>MGYP001358999211	111	0.321	3.830E-22	15	120	314	24	132	197
---------------QRGiITGLETAIVLIAFVVVSSVYAFAAQSTGLFSSDKAKETHAAGGPEARGTLELKGSVVvkASGTTGAKGVVTSMEFQISNAAAGEPSDLTPGNTVIKYSDNAQTVA-------------------------------------------------------------------------------------------------------------------------------------------------------------------------------------------------
>MGYP001182646195	111	0.350	3.830E-22	6	117	314	0	113	211
------MKKINRfYRDDSGITGLETAIILIAFVVVAAVFAFTIMTTGLFSTEKAKTTAQAALTEASSSFITKGAVTATCDTPGTCvYVDSITFTVALASGAEAQTLTPAELSFMYTDVNN----------------------------------------------------------------------------------------------------------------------------------------------------------------------------------------------------
>16167|scaffold136545_2|+367|00	111	0.333	3.830E-22	2	119	314	19	138	211
--MSKLTRVSNINSEEKGITGLETAIILIAFVIVASVFAYVVLSAGLFSAQKAKEAVNAGLQETRSTVELKGDIIVRMD---NSTVTEAYFTVGIPPAGEGIDFTDTTngnnvVVISYSDSRQQI--------------------------------------------------------------------------------------------------------------------------------------------------------------------------------------------------
>MGYP001376756159	111	0.280	3.830E-22	13	151	314	1	156	215
-------------RSERGITGLETAIILIAFVVVASVFAFTILSSGLFASERAKETTYAGVEETQTTLHPTGGVVAISDPvSTTTAVTRIKFTLSLATDGDAVEVAPAYTatgsgatpvsngqtgplVVSYTDTSQHISETR-WILAWLGNSYADSLLESNETAEITVWL------------------------------------------------------------------------------------------------------------------------------------------------------------------
>SRR3972149_4803825	111	0.333	3.830E-22	2	119	314	106	223	227
--MKNLIRK--LRERQEGITGLETAIILIAFVIVASVFAYVVLSAGLFSSQKAKEAVNAGLDSTMSTVEIRGNIVAKMVSG---EVTEISFPVGIPSAGTPVDFSPSSanvtpVVISYMDADSYV--------------------------------------------------------------------------------------------------------------------------------------------------------------------------------------------------
>AntAceMinimDraft_4_1070372.scaffolds.fasta_scaffold397520_1	111	0.348	3.830E-22	3	106	314	80	185	272
---KNIFGKFARAtanifRGQRGMTGLETAIILIAFVTVAAVFGYAVLSAGLFSAERGKETIYAGLQQAKANMELSGSVIVVA---TNTSVSEIRFTVRNAVAGTPIDMTPN---------------------------------------------------------------------------------------------------------------------------------------------------------------------------------------------------------------
>SRR4051812_45202323	110	0.309	5.187E-22	13	108	314	33	129	134
-------------RDERGITGLETAIILIAFVVVATVFAFIVLTAGIFSAERGKETVYAGLQKARGTMEVRGGMVVEASgCPSSCAVTSVQFQVATSAGGEPIPLDPAAT-------------------------------------------------------------------------------------------------------------------------------------------------------------------------------------------------------------
>SRR3989304_4801899	110	0.284	5.187E-22	0	116	314	26	147	149
MQMISKFKKGLQRvlGNQRGITGLETAIILIAFVTVASVLAYSVLSAGIFSAERGKETVYRGLDQAQSSMQVRGSVYATDN-NSDQIVNQVQFVLASVLGDEAVDLTdttgNNNVVINYSDQD-----------------------------------------------------------------------------------------------------------------------------------------------------------------------------------------------------
>MGYP001319639755	110	0.293	5.187E-22	12	120	314	7	111	222
------------HKDCRGITGLETAIVLIAFVVVASVFAFTVLITGLFATEKTKESVQSGLRLSGETLAKKGATFLRA----GTAIDTITFKLSNALGTEVIDLSPDTILVTYSDDNQNTN-------------------------------------------------------------------------------------------------------------------------------------------------------------------------------------------------
>MGYP001312883662	110	0.286	5.187E-22	0	134	314	0	132	232
MNFRNKFRTF--SRDNSGITGLETAIILIAFVVVAAVFAFTVMTTGLFSTEKAKTTAQAALTEASSSFIIKGAVTARANI-ADGAMSSISFNIALASGADQQTMDPGELSFLWTDDNNSFAtNGDVPSGTLLLTQD-----------------------------------------------------------------------------------------------------------------------------------------------------------------------------------
>MGYP000259322780	110	0.297	5.187E-22	1	134	314	7	145	240
-NTSRLTKRLKELKRDRaALTGIETAIILIAFVIVAAAFAFVVLNMGFYTSQRSKTVIQSGLGEASSAIELDGSVVAYGEPGDGnvpssrQNITGLVIYIKLSSGRYPVELNEGKLVISY--ANARISFDNLYNSSLVDGSF-----------------------------------------------------------------------------------------------------------------------------------------------------------------------------------
>MGYP001219622649	110	0.323	7.025E-22	11	107	314	6	104	121
-----------RSDSQKGITGLETAIILIAFVVVASVFAFTVLSTGIFASERSKETVFAGIEEAQSSIEPRGSVVAYkgVLADSTSTVFKVTFVVSNAIAGEPVDLTADY--------------------------------------------------------------------------------------------------------------------------------------------------------------------------------------------------------------
>SRR5512143_672227	110	0.300	7.025E-22	4	114	314	10	120	122
----KKMKAQLHRmmRDERGITALETAIILIAFVVVAAIFAFTVLSTGTFLTEKSKEAAYGGLQEVRGSLELKGSMVLESSDPMTTTGNIVVFNLSNVSGGSSVDL--AKVTFIYRD-------------------------------------------------------------------------------------------------------------------------------------------------------------------------------------------------------
>SRR3989337_247914	110	0.308	7.025E-22	5	120	314	0	122	187
-----MRKLFRLFNREDGITGLETAIILIAFVIVASVFAFVVLSTGLFSAERGKETVFAGLEKARGNLEVRGALTVSDsglTVGTIEDDDEIIFNLANAAGGFPVLVDPAATshsvVINYIDAQARVA-------------------------------------------------------------------------------------------------------------------------------------------------------------------------------------------------
>GraSoiStandDraft_46_1057282.scaffolds.fasta_scaffold667735_1	110	0.305	7.025E-22	2	118	314	0	120	204
--MKNMMNRINGLwKDQKGITGLETAIILIAFIVVAAVFAFTVMTTGLFSTEKAKTTAQAGIAEASSTFAPKGGLIaecAQNAQNACTHVDALTFQITTASGSTGTSIAPDKIALIYSDDNQR---------------------------------------------------------------------------------------------------------------------------------------------------------------------------------------------------
>MGYP000212262556	110	0.310	7.025E-22	2	119	314	3	132	205
--LKKVMKRV--LRGERGITGLETAIILIAFVIVASVFAFVTLSTGLFSAERSKETVFAGLQKAQSNLELHGSVVITDTVLTDHDTDpttpdaatdgTITFQLALAAGGAPISLDPASTnnrvVMNFIDADGRV--------------------------------------------------------------------------------------------------------------------------------------------------------------------------------------------------
>1118|Ga0265332_10181476_1|-209|01	110	0.333	7.025E-22	12	113	314	33	130	222
------------KSNDQGFTGLEAAIVLIAFVVVAAVFSYVVLGAGFFTTQKAQETVHTSVQQASSTLEIVGNVYGTG--ATSAKITNINFTVALAPGGTPVDFS--KVVMTYS--------------------------------------------------------------------------------------------------------------------------------------------------------------------------------------------------------
>APIni6443716594_1056825.scaffolds.fasta_scaffold4897836_1	110	0.330	7.025E-22	13	117	314	17	122	225
-------------RDDSGITGLETAIILIAFVVVAAVFAFTVMTTGLFSTEKAKTTAQAALTEASSSFITKGAVTARCDTPGTCVfVDEVTFTIALASGAEAQTLTPAELSFMYTDPNN----------------------------------------------------------------------------------------------------------------------------------------------------------------------------------------------------
>SRR3990170_4032773	110	0.289	7.025E-22	13	115	314	78	181	229
-------------REEQGITGLETAIILIAFVVVATVFAFVVLTAGIFSSERGKETVFAGLHKARGTMEVRGGVVV---TSTGGAVDNIQFAVATTAAGESIPMDPaatnNRTVIAYRDD------------------------------------------------------------------------------------------------------------------------------------------------------------------------------------------------------
>MGYP001378938751	109	0.333	9.512E-22	13	122	314	8	118	134
-------------KDERGITGLETAIVLIAFVIVASVFAFTMMSKELLTTEKTRETVLGGLEETSASLTLRGSLIVTANtTPPTPYVETTTFQVTVAFSNGSVDLSTSTAIVTYIDEDQVVNLS-----------------------------------------------------------------------------------------------------------------------------------------------------------------------------------------------
>MGYP001469548191	109	0.315	9.512E-22	13	123	314	18	127	154
-------------RDQKGITGLETTIVLIAVVVVSSVFVFSALTKGLFSADKPRETIKADLSEARGTLEIRSSVIAQTN-GTGDVVDELIFQVSNATGEEAVDLPPGETIIVYQDASQTETLVN----------------------------------------------------------------------------------------------------------------------------------------------------------------------------------------------
>SRR5271157_3604871	109	0.269	9.512E-22	12	123	314	36	148	166
------------KSNDEGFTGLEAAIVLIAFVVVAAVFSYVVLGAGFFTTQKAQQTVHTGVQQTSSTLEIVGNVYGAAPGASgspTDAVKYVNFSMALAPGGTPIDF--EKVVLVYSNETQLITLAN----------------------------------------------------------------------------------------------------------------------------------------------------------------------------------------------
>MGYP000486400294	109	0.316	9.512E-22	1	115	314	3	117	211
-NWKRLIQKrmGALLLDQRGITGLETAIVLIAFVVVAAVFAFTVLTTGLFTSEKAKETALAGVAASSSTLAVKGSIIATSADNTN--VDMIRVKVSTAAGIDRVPFNPADVLVTYQDD------------------------------------------------------------------------------------------------------------------------------------------------------------------------------------------------------
>179|scaffold176035_2|+318|00	109	0.314	9.512E-22	12	115	314	34	136	222
------------HKGQKGITGLETAIILIAFVTVAAVLAYTVLSAGIFSSERGKEAVYSGLESARSTMALKGSVVGTADDATnPTKLQSVTFNLALAITGTGVD--PSKFVINYWDN------------------------------------------------------------------------------------------------------------------------------------------------------------------------------------------------------
>GraSoiStandDraft_41_1057321.scaffolds.fasta_scaffold7055612_1	109	0.267	9.512E-22	13	120	314	1	127	231
-------------RSQKGITGLETAIVLIAFVVVASVFAFTILSAGVFSSEANKQTIHAGLKETRTGLRQAGSAFAfSGYVGSTRAVHKIVFVVQNSLAGEPVDLTPPYtwddsgtdpdivngntaaTIVSYADENQRLS-------------------------------------------------------------------------------------------------------------------------------------------------------------------------------------------------
>Q9YAN6	109	0.330	9.512E-22	13	127	314	1	119	246
-------------RRRRGIVGIEAAIVLIAFVIVAAALAFVALNMGLFTTQKSKEVMQRGLEEATSALEVDGSVIARAIDADTTtgsyniVVDALAVPLKISPGREGIDLDPSKLTVRLLLPNG--FYENVYCG------------------------------------------------------------------------------------------------------------------------------------------------------------------------------------------
>MGYP001298094522	109	0.250	9.512E-22	12	117	314	84	207	305
------------KTQQRGITGLETAIIMIAFVVVASVFAFTVLSTGVFSSERAKDTIFSGLQQTKSSLKPSGSVIAfKGFVGSTEAIFKFSLIIESVDGADPIDLtlpytaddsgtdpdssvTTNKTSIVYIDNNQ----------------------------------------------------------------------------------------------------------------------------------------------------------------------------------------------------
>MGYP001434964419	109	0.351	1.288E-21	14	106	314	17	110	111
--------------DQRGITGLETAIVLIAFVVVSSEFAFAALSTGLFSSDKAMETIQAGLAETRGSMELKGSVVLTASiTGTSGIVSEIAFQVGSAAGGESKDLTPG---------------------------------------------------------------------------------------------------------------------------------------------------------------------------------------------------------------
>Dee2metaT_20_FD_contig_41_4789877_length_205_multi_1_in_0_out_0_1	109	0.298	1.288E-21	13	107	314	8	104	156
-------------RGQEGMTGLETAIILIAFVTVAAVFGYAVLSAGLFSAERGKETIYAGLQQARANMEVVGSVIAYGDnaTNSPTKVSRVLFTCRDAIAGTPIDMTPNR--------------------------------------------------------------------------------------------------------------------------------------------------------------------------------------------------------------
>MGYP001252742064	109	0.266	1.288E-21	2	118	314	4	118	193
--WSKMFKK--LVKEEKGVSALETAIILIAFVVVAAIFAFTILSAGTTSTEQSKEAIYAGLSEVRSSMELRGAVVAQTD---GTEVTDIIFSVANAAGGDSIDLTapaNNTLIIDYRDNAQR---------------------------------------------------------------------------------------------------------------------------------------------------------------------------------------------------
>MGYP001010076348	109	0.305	1.288E-21	1	117	314	4	119	218
-NLKSLSPRF--HKEQSGITGLETAIVLIAFVVVASVFAFTVLTTGLFTSEKAKETALAGVATTSTSLTIKGAIFAGQSPGNqADRVDYVRVNISSATGLEQVSFNPTDVLVTYTDDNN----------------------------------------------------------------------------------------------------------------------------------------------------------------------------------------------------
>SRR5712692_1505949	109	0.305	1.744E-21	4	121	314	9	121	124
----NMFGKFNKLmKNESGVTALETAIILIAFVVVASIFAFTMLSTGTFLTERSKEATYAGLQEVRGSMELKGSVIL------ESTGDFVSFNLSTVAGGQSVDLSKIKMA--YLDAstNQDIAY------------------------------------------------------------------------------------------------------------------------------------------------------------------------------------------------
>GraSoiStandDraft_60_1057301.scaffolds.fasta_scaffold254673_1	109	0.289	1.744E-21	13	128	314	12	149	165
-------------RKQKGITGLETAIVLIAFVVVASVFAFTILSAGVFSSEANKQTIHAGLSETRTGLRQHGSAFAYsGKQGSTQAVYKIVFIVSNSLAGEPVDLTPPYaaddsgtdpdvvpgaataTIMSYADENQRfsdLAWSQSFIGT-----------------------------------------------------------------------------------------------------------------------------------------------------------------------------------------
>GraSoi2013_115cm_1033766.scaffolds.fasta_scaffold720834_2	109	0.320	1.744E-21	6	111	314	0	101	190
------MKSF--EHNDEGFTGLEAAIVLIAFVVVAAVFSYVVLGAGFFTTQKAQETVHTGVSQATSAVELSGPVMAKA--GGGQNVTNISFYLQLAAGGNAVDVSKIGYTVS----------------------------------------------------------------------------------------------------------------------------------------------------------------------------------------------------------
>MGYP000467321019	109	0.316	1.744E-21	13	132	314	4	120	200
-------------RDKKGFTGLEAAITLIAFITVAAVFSYILLGAGFFSTQKGQEVVHTGVQQVSSSVEIVGSVIAHGNLTNNTLTDTI-FTIQLAAGGQPIDL--EKTVITVTDPKNGRSVDLAYNETANGT-------------------------------------------------------------------------------------------------------------------------------------------------------------------------------------
>3300005300.a:Ga0072500_142278_49	109	0.276	1.744E-21	12	158	314	9	178	224
------------RRDEKGFTGLEAAIVLIAFVVVAAVFSYVMLGAGFYTTQKSKQVVDTGVKQASSSLTLDGQYIylncssgADGQTGSNGNVGRIYFYVTQTAGGSPVDLNKTSIAITTAKGYQQEFYNSSacemnqdetgnndnkqYCLWWYNVTVGDGDNVVEVNEKYKIIIDLKNSSG-----------------------------------------------------------------------------------------------------------------------------------------------------------
>16200|Ga0265296_1002980_17|-14611|00	109	0.330	1.744E-21	5	120	314	0	116	383
-----MLNKLINRisKDERGITGLETAIILIAFIVVASVFAYTVLSAGLFSSQKAEETIHSGIGTAQSTMEMKGGnvIAYKGTANGDECITKLSFTISNAlESGTSIDLTPAY----YIDSNGALA-------------------------------------------------------------------------------------------------------------------------------------------------------------------------------------------------
>MGYP000362635843	108	0.340	2.361E-21	14	109	314	8	104	186
--------------RERGITGLETSIVLIAFVVVASVFAFTVLSAGVFSSEAAKQTIFAGLKETRSRLRQNGSVFAfSAQAGTTQSVYKIVFIVSNSLAGEPLDLTAPYTV------------------------------------------------------------------------------------------------------------------------------------------------------------------------------------------------------------
>UPI00030E8D52	108	0.327	2.361E-21	14	115	314	10	119	199
--------------DESGITALETAIILIAFVVVAAVFAFTILSAGTVSTEKGKAAIFSGLEEVSSSLELRGSVLATDNVTgtlGTGKIKTIAFTVGNVAGGSALDLTDttnnaNKVVIDYRDP------------------------------------------------------------------------------------------------------------------------------------------------------------------------------------------------------
>HubBroStandDraft_4_1064222.scaffolds.fasta_scaffold3288997_1	108	0.290	2.361E-21	2	118	314	3	124	202
--MRKMLKR--LLQGQRGITGLETAIILIAFVIVASVFAFVTLSTGLFSAERSKETVFAGLQKAQSNLELHGSVVITGitlNDDGEATDGTITFQLALAAGGNPISLdrdsSNNRVVMNIVDANNR---------------------------------------------------------------------------------------------------------------------------------------------------------------------------------------------------
>MGYP000993948294	108	0.280	2.361E-21	2	118	314	0	122	202
--MKGIWQRF--SRDEQGITALETAIILIAFVVVASVFAFTILSSGTSSTQQAKDAIAGGLAQVSGSLEVRGSVIATGDlAADPKVVKELVFTLSTVTGGDPVDLTEPtdedskhTLVIDYRDGENH---------------------------------------------------------------------------------------------------------------------------------------------------------------------------------------------------
>MGYP000052909774	108	0.267	2.361E-21	4	154	314	2	154	210
----KRLRKFAKHR--KAMTGLETAIVLIAFVVVAAAFAFVVLNMGFYTSQKSRTVISAGLGEASSSIELDGSVIATVDvnqtNPQLTNVTGVIMYIKLSVGRQPVELNTDKMVISYVNP--RVSVDNVYdnSTCVITQIIGDGDAILEEGEKFKVFLNIT---------------------------------------------------------------------------------------------------------------------------------------------------------------
>GraSoiStandDraft_50_1057286.scaffolds.fasta_scaffold7459078_1	108	0.293	2.361E-21	2	117	314	5	115	210
--LRNVYQKFGN--DQSGITGLETAIVLIAFVVVAAVFAFTVLTTGLFTSEKAKETAMAGVATTSSSLNVKGGVIAHADAG--GLVDYLRIKIA-AAGTKEVLFTPADVLITYADENN----------------------------------------------------------------------------------------------------------------------------------------------------------------------------------------------------
>MGYP001395347324	108	0.326	2.361E-21	14	117	314	22	121	210
--------------DQRGITGLETAIVLIAFVVVAAVFAFTVLTTGLFATEKAKESSQAGLSLSGMTLAKKGATFLEAD----TAVETIKFKLSSPLGTEIIDLAPDKTLITYSDSSQ----------------------------------------------------------------------------------------------------------------------------------------------------------------------------------------------------
>MGYP001481829523	108	0.333	2.361E-21	6	117	314	0	113	215
------MKIFNRfYRDNSGITGLETAIILIAFVVVAAVFAFTVMTTGLFSTEKAKTTAQAALTEASSSFITKGAVTATCDDPaACAYVDSITFTVALASGADAQTLSQAELSFLYSDPNN----------------------------------------------------------------------------------------------------------------------------------------------------------------------------------------------------
>MGYP001223584465	108	0.359	2.361E-21	6	117	314	0	113	215
------MKKFNKfYRDDSGITGLETAIILIAFVVVAAVFAFTVMTTGLFSTEKAKTTAQAALTEASSSFITKGAVTATCDaPGACTRVNSITFTVALASGADAQTLDLAELSFLYTDPNN----------------------------------------------------------------------------------------------------------------------------------------------------------------------------------------------------
>MGYP001128730914	108	0.294	2.361E-21	15	128	314	16	151	216
---------------QKGITGLETAIVLIAFVVVASVFAFTILSAGVFSSEANKQTIHAGLKETRTRLSQQGSAFAfAGYEGSTQSVYKIVFIVSNSLAGEPVDLIAPYtaddantdpdvvsgantaTIISYADENQRmsdVAWSQTFIGT-----------------------------------------------------------------------------------------------------------------------------------------------------------------------------------------
>A0A2E2DQX1	108	0.298	2.361E-21	10	122	314	54	166	437
----------NLKTDQRGITGLETAIVLVAFILVATVFAFAVLSTGLVASEKSKEAALGSLKEASGTLMVRGRVVGTSN-NALTALDQVKFTLSSAtQANEGVEFTTAASVISYLDENQAVNLA-----------------------------------------------------------------------------------------------------------------------------------------------------------------------------------------------
>MGYP001114459407	108	0.265	3.196E-21	12	127	314	8	139	154
------------RRDERGVTALETAIILIAFVVVASVFAFTVLTSGVTSTEKAKEAVVSGLEDVQGTMELKGSVIATAASSTATEVETVILNFASVAGGNSVDLHPreatdgvgdtsddNVVVINYRDTENRetnVAWSVEWLG------------------------------------------------------------------------------------------------------------------------------------------------------------------------------------------
>8907|scaffold_681602_c1_1|-2|11	108	0.282	3.196E-21	13	119	314	24	146	165
-------------RKEHGVTGLETAIILIAFVVVASVFAYTVLSAGIFSAQKGQEAIHTGLEQARSSMSITGGLTAK-NTDADDKLDEFWFVVKNSLDGEAIDLTNTTdadsdgvlsdeatknhvAVMTYVDSSQRI--------------------------------------------------------------------------------------------------------------------------------------------------------------------------------------------------
>FaiFalDrversion3_1042247.scaffolds.fasta_scaffold121338_2	108	0.230	3.196E-21	13	123	314	9	124	196
-------------RDESGITALETAIILIAFVVVAAVFAFTILSAGTFTTEQSREAIYSGLEEVQGSVERRGEVVAECDSG-KTKIMTVTFSIANTAGGEAVDVTEPgateanKMLIQYRDPENDAQVAN----------------------------------------------------------------------------------------------------------------------------------------------------------------------------------------------
>SoimicMinimDraft_2_1059730.scaffolds.fasta_scaffold35293_1	108	0.304	3.196E-21	8	164	314	5	164	197
--------RYRKFRKKQGLTGIETAIILIAFVIVAAAFAFAILNVGFQTTQKSQSVISEGMLQASSSVELVGAVIAKG-DTTTNNVTYLEFTIQLSPGMTQVDLSPGKLIVSWFGD---VYSMNIYSDDINTTavtitalTPGDTDLILKPGEKYKVVVDLSKIPGESLEAY-----------------------------------------------------------------------------------------------------------------------------------------------------
>CryGeyStandDraft_6_1057127.scaffolds.fasta_scaffold401198_1	108	0.315	3.196E-21	11	120	314	8	118	199
-----------KRAQNKGLTGLETAIILIAFVVVAAAFAFAVLNLGFTTTQKSSEVIRAGLSEATSAIELSGGVVARsEEVDGKRYVSNVTIYVKTGPGKEPIDMSDKTLTVSYMDPYIHVA-------------------------------------------------------------------------------------------------------------------------------------------------------------------------------------------------
>MGYP001192115609	108	0.260	3.196E-21	12	121	314	46	160	216
------------HKENSGITGLETAIVLIAFVVVAAVFAFTVLTTGLFTSEKAKETALAGVATTSSSLTIKGSIIAHgtglpGTAANPASIDYLRVKLAAATGVEQILFDPEDIIVTYVDRNNVVQL------------------------------------------------------------------------------------------------------------------------------------------------------------------------------------------------
>3300000866.a:JzSedJan11_1001140_6	108	0.330	3.196E-21	16	119	314	27	132	220
----------------RGLTGLETAIILIAFVIVAAAFAFAVLNLGFASTQKSGEVLRAGMEEATSSIELSGSVIAGGTKDAEGKyrVKNVTIYVKTAVGKMPVDMSNDTLTISYLDPYKHV--------------------------------------------------------------------------------------------------------------------------------------------------------------------------------------------------
>MGYP000512968384	108	0.260	3.196E-21	13	117	314	2	124	231
-------------TKQRGITGLETAIILIAFVVVASVFAFTVLSTGVFASERAKESIFAGLQQTKSTLRPSGSVIAfKGFVGSTAAIFKFSLIVEAIDDADPIDLTPPYtadgsgtdpdfsvttnnTTIVYIDDNQ----------------------------------------------------------------------------------------------------------------------------------------------------------------------------------------------------
>SRR5690606_21521435	108	0.297	3.196E-21	12	120	314	112	221	301
------------HNDESGQTALETAIILIAFVVVASVFAFVILSAGSSSTEKSEAAIYSGLENVQSSTAVKGAVIATGDTDAKT-LQTVSFTVALAGGGEPVDLDPdhGKVVIAYRDASAIVN-------------------------------------------------------------------------------------------------------------------------------------------------------------------------------------------------
>MGYP001045789795	108	0.287	4.325E-21	13	120	314	5	110	180
-------------KDESGITALETAIILIAFVVVAAVFAFTILQAGTFSTERDREAIYGGIEQVSSSMEVVGSVKATDINTPDDYVDDVIFELRTVSGGSGVDMD--AVSYSYSDPSTYVA-------------------------------------------------------------------------------------------------------------------------------------------------------------------------------------------------
>GraSoiStandDraft_40_1057318.scaffolds.fasta_scaffold3347310_1	108	0.305	4.325E-21	6	126	314	0	113	194
------MKRFIN--DNKGFTGLEAAIVLTAFVVVAAVFSYVVLGAGFFTTDTAKQVVHTGMEQATSSASVVGDVMAAGN---GTNVTNITVTLQLTAGNNPVDMAKNRTIISYTAIDRHV--DDLYG-------------------------------------------------------------------------------------------------------------------------------------------------------------------------------------------
>UPI0001A5B7E1	108	0.308	4.325E-21	13	115	314	12	115	195
-------------RSEDGITGLETAIILIAFVVVATVFAFVVLTTGIFSSERGKETVFAGLHKARGTMEVRGGVVV---ESAGGAVTDISFAVATTAGGESVPLDPaattDRTVIAYRDD------------------------------------------------------------------------------------------------------------------------------------------------------------------------------------------------------
>MGYP000029320302	108	0.357	4.325E-21	14	125	314	10	118	202
--------------RRRGLTGLETAIILIAFIIVAAAFAFAVLNMGFQTVQRSSEVMQSGLQEASSALELDGAVIAYADSG-KTYMDYTVFYIKLSAGKQPVVLSTGSLSVAYTDP--YIHVDNVY--------------------------------------------------------------------------------------------------------------------------------------------------------------------------------------------
>A0A2E8RB08	108	0.297	4.325E-21	2	118	314	0	120	215
--MKNMFDRMNGLwKDQRGITGLETAIILIAFIVVAAVFAFTVMTTGLFSTEKAKTTAQAGIAEASSTFAPKGGLIaecAQNAQGACTRVEALTFQITTASGSTGTSIARDKIALIYSDDNQR---------------------------------------------------------------------------------------------------------------------------------------------------------------------------------------------------
>MGYP000224059729	108	0.300	4.325E-21	6	120	314	0	132	216
------MKRLRRlLSGQEGITGLETAIILIAFVIVASVFAFVVLSTGLFSAERGKETVFAGLNKAQANLELHGSVVVTDlnewNDPGTGCVeqagsdgepDRVVFSLALAAGGAPVNVDPaatiNTVAINYVDQDVRVA-------------------------------------------------------------------------------------------------------------------------------------------------------------------------------------------------
>SRR3972149_208096	108	0.283	4.325E-21	5	115	314	31	150	229
-----MMKRLlstlqRGNRDEQGITGLETAIILIAFVVVAPVFAFVVLTTGVFSSERGKESVFAGLQKARGTLELRGGvVISSSGCPSACVVSGIQFAVANSAGGDPVSLansGDNRTILAYRDD------------------------------------------------------------------------------------------------------------------------------------------------------------------------------------------------------
>3300021469.a:Ga0190361_1006144_4	108	0.270	4.325E-21	6	191	314	0	210	242
------MEKRARLRNRLGIVGIEAAIVLIAFVVIAAALAYVVVNMGFYSSQEAKSTISRGISEATSALQLDGSVIAYTNRSStrGTCVQYLLIPVKLSIGRSSLDLANTTTVVSVWGSN----LLNIYKGVVNETGnggqadgvginfalpedPSNMTEIIYKLfveneteenalgwdvsAAYIIIYNDDGDA-----VLENFEKAYVVIN--LGDEGfWIPEYNKVK--------------------------------------------------------------------------------------------------------------------------
>MGYP001156090925	108	0.291	4.325E-21	13	120	314	14	140	244
-------------RKQKGITGLETAIVLIAFVVVASVFAFTILSAGVFSSEANKQTIHAGLSETRTGLRQHGSAFAfAGFQGSTQAVFKIVFIVSNSLAGEPVDLTPPYsandsatdpdivpgansaTIIAYADENQRFS-------------------------------------------------------------------------------------------------------------------------------------------------------------------------------------------------
>18715|scaffold92890_2|+411|00	108	0.373	4.325E-21	11	107	314	40	138	254
-----------KLRGQRGITGLETAIILIAFVVVAAVFAYTALSAGLFSTQKSQEAIYAGLERTQSTLQQTGSVIAyKGDINIANSVGKVEITVQNALkGGESVDLTPPY--------------------------------------------------------------------------------------------------------------------------------------------------------------------------------------------------------------
>SRR5271157_2889774	108	0.280	4.325E-21	13	162	314	66	201	284
-------------KQNRGMVGIEAAIVLIAFVIVAAAFAFMVVNMGLFATQSSKQTIQTGLSEASSPLVVDGDIMIRANTTAPYYVDAIMIPLQ-VIGVRYVPMDANSTQITLTVSNQ-TAIANCYYGVNATT------------GNTIDPYNATLDHLVTYT-------------------------------------------------------------------------------------------------------------------------------------------------------
>MGYP000710556559	107	0.365	5.854E-21	15	106	314	6	98	103
---------------EKGITGLETAIVLIAFVVVSSVFAFAALSTGLFSSDKAKETIQAGLAETRGTMELKGSIIVEAqTTGTTASATTIAFQVSNAAGGEPTAPWPP---------------------------------------------------------------------------------------------------------------------------------------------------------------------------------------------------------------
>A0A0E3WP69	107	0.299	5.854E-21	5	111	314	0	103	198
-----MWKMF--SKDEKGFTGLEAAIVLVAFVVVAAVFSYVMLGAGFYTTQKSQEVVHTGVQQASSSVELSGDVVAKSDDG-NTEIDTVTLFLQLTSGGSPVDMAKTLIVVS----------------------------------------------------------------------------------------------------------------------------------------------------------------------------------------------------------
>SRR4030043_2430317	107	0.330	5.854E-21	2	114	314	6	118	198
--WKKLLKRLKDR--QEGITGLETAIILIAFVIVASVFAYVVLSAGLFSSQKTKEAMNAGLQSTMSVVEIKGNVIAKM---EGGIVTHIYFCVGIPAAGSPVDFNPTSentsiLIISYSD-------------------------------------------------------------------------------------------------------------------------------------------------------------------------------------------------------
>Dee2metaT_6_FD_contig_21_18280168_length_202_multi_2_in_0_out_0_1	107	0.308	5.854E-21	5	110	314	0	104	199
-----MLRKFG--KDIRGFTGLEAAIVLIAFVTVAAVFSYVLLGAGFFATQKGQETVHTGVKQATSSMELVGEVIGYGNTASNaNNLTKLVFTVKLASGGTPIDLGKTAIMV-----------------------------------------------------------------------------------------------------------------------------------------------------------------------------------------------------------
>GraSoiStandDraft_39_1057311.scaffolds.fasta_scaffold4579524_1	107	0.270	5.854E-21	6	154	314	4	152	206
------MIESRLRRGQAGTTGLETAIILIAFSTVVAVFGYAVLNAGLFSTERSKETVYAGLQQAKANMEISGSVIVKANNLT---AETILFTVRNAIAGAPIDMTPPggtganRCVISLST---VSAYYNNIAWTKVDIGKSDSDNLLEPGEQFEIKIDLT---------------------------------------------------------------------------------------------------------------------------------------------------------------
>A0A257AQM2	107	0.311	5.854E-21	11	119	314	9	130	212
-----------KRGARRGLTGLETAIILIAFVIVAAAFAFAVLNLGFSSTQKSGEVLKAGLEEATSSIELAGSVEATssielagsviamgENASGTMKVANITLYVKTAVGKRPVDMSTNTLVISYLDPYKAV--------------------------------------------------------------------------------------------------------------------------------------------------------------------------------------------------
>MGYP000150343247	107	0.362	5.854E-21	0	125	314	0	124	226
MGTKDAGRKTHRlPKKVKAVVGIESAIVLIAFVVVAAALAFVVLNMGFFTTQRSKETIGSGLAQASSSLELDGTVVARV-DISKSIVDCVIIPIRLSAGQKPVDLTPTKTNIAIWV-LGRYGYANIY--------------------------------------------------------------------------------------------------------------------------------------------------------------------------------------------
>SRR4030042_2103530	107	0.376	7.922E-21	14	106	314	5	94	105
--------------NQRGITGIETALILIAFVIVASVFAYVVLSAGLFSTQKAKEAINAGLDEAKSTIEIKGNVYGRMED---SVLTEVYFTVATTTGGDMIDFTDN---------------------------------------------------------------------------------------------------------------------------------------------------------------------------------------------------------------
>MGYP001207441069	107	0.391	7.922E-21	4	77	314	8	81	149
----NWIKRSRDRLDQRGVTGLETAIILIAFVVVASVFAFTVLSTGIFSAERGKETIHAGLKEARSSIELKGSVAANG--------------------------------------------------------------------------------------------------------------------------------------------------------------------------------------------------------------------------------------------
>HubBroStandDraft_1064217.scaffolds.fasta_scaffold1823213_2	107	0.316	7.922E-21	5	117	314	30	146	154
-----MIKRFlaKLRQAQEGITGLETAIILIAFVIVASVFAYVVLSAGLFSSQKVKEAVNAGLESTMATVEVKGDIIAKMDTG---IVSEIYICVGIPQAGTPVDFSPTSanispLVISYMDANN----------------------------------------------------------------------------------------------------------------------------------------------------------------------------------------------------
>SaaInlStandDraft_3_1057020.scaffolds.fasta_scaffold422817_1	107	0.346	7.922E-21	14	111	314	6	103	195
--------------NDKGFTGLEAAIVLIAFVVVAAVFSYVVLGAGFFTTQKAQETVHTGVSQATSAVELSGPVMVKAHDSDANTVSNISFYLQLGAGGSAVDVTKIGYTVS----------------------------------------------------------------------------------------------------------------------------------------------------------------------------------------------------------
>A0A1B8X2B7	107	0.238	7.922E-21	13	190	314	6	197	199
-------------KNDKAFTGLEAAIVLIAFVVVAAVFSYVMLGAGFYTTQKSQEVVHTGVQQASSSLISSGETI-VASDSDGDNASEVYFYLANTAGGSSVDL--NKTLITYTDSDDFVTHsltnnnstSDFWAYERVIKS-GDAYNLVEQGEKYKITVNL-SNGGSSWNSLPSvneqikievkpPEGAVLAMERRMPPSLTKDSYYSV---------------------------------------------------------------------------------------------------------------------------
>APHig6443717497_1056834.scaffolds.fasta_scaffold2921509_1	107	0.343	7.922E-21	14	114	314	18	119	217
--------------DQRGITGLETAIVLIAFVVVAAVFAFTVLTTGLFTSEKAKETALAGVAASSATLAVKGSVTATsAMAGPPDTLDMIRIKVSTATGVDSVPFNPAGVLVTYQD-------------------------------------------------------------------------------------------------------------------------------------------------------------------------------------------------------
>JI8StandDraft_1071087.scaffolds.fasta_scaffold41633_1	107	0.323	7.922E-21	13	114	314	6	103	223
-------------KDEKGFTGLEAAIVLIAFVVVAAVFSYVMLGAGFFTTQKSQEVVHTGVQQASSSIALSGDVIVRGF--NTSAANQITFYITNTAGGTAVDLD--KTILTYTD-------------------------------------------------------------------------------------------------------------------------------------------------------------------------------------------------------
>SRR5208337_2224702	107	0.298	7.922E-21	12	113	314	39	140	238
------------RSDDRGFTGLEAAIVLVAFVVVAAVFAYVVLGAGFFTTQKAQQTVHTSVEQTSSTLEIVGNVYGTGSGTGavGNTIKYVNFSMGLAPGGTAIDFS--KVAISYS--------------------------------------------------------------------------------------------------------------------------------------------------------------------------------------------------------
>SoimicmetaTmtHPB_FD_contig_41_3973200_length_515_multi_1_in_0_out_0_2	107	0.333	7.922E-21	15	164	314	6	150	261
---------------RRGIVGIESAIVLIAFVIVAAALAFVVLNMGFFTSQQSKLVMQRGLGEASSALELDGTFVAAVDTTAQNIVYAWA-PVKLSSGQHKVDLTPTKTVVSYWSPDKGLTITNAYLIAILTPITDTSKIPEIVNA----ILDETVSGAKGTVAQ-----------------------------------------------------------------------------------------------------------------------------------------------------
>SRR4030042_4186502	106	0.381	1.072E-20	3	94	314	4	98	99
---KNMFKKFmkamaNLHKDNRGMTGLETAIILIAFVTVAAVFGYAVLSAGLFSAERGKETIHAGLQQAKSNLELSGSVIATSSDNTT--VETILITVRN---------------------------------------------------------------------------------------------------------------------------------------------------------------------------------------------------------------------------
>MGYP001031145999	106	0.349	1.072E-20	2	104	314	29	130	170
--LYNRFYEEYMKHNDEGFTGLEAAIVLIAFVVVAAVFSYVVLGAGFFTTQKAQETVYKGLEQSTSNIQLIGNVYGLSNDTTKG-ISEIRFSIGLAPGAPSIDLT-----------------------------------------------------------------------------------------------------------------------------------------------------------------------------------------------------------------
>MGYP001492765672	106	0.285	1.072E-20	5	108	314	0	104	174
-----MYKKVSGESSQRGIIRLEAAIILITFVVAASVFAFTVLSTGIFTSERAKETIFAGVEETKGAIETRGAVVAyKADRGGTNTICKVSLIVSNAVSGEPIDLTPLYT-------------------------------------------------------------------------------------------------------------------------------------------------------------------------------------------------------------
>MDTG01.1.fsa_nt_gb|MDTG01023368.1|_2	106	0.323	1.072E-20	6	110	314	0	101	191
------MQKIMNR--EEGFTGLEAAIVLIAFVVVAAVFSYVVLGAGFFTTQKAQEVVYTSVDMSSSSMEIIGDVYGIGNT-TSNQIDTIRFTVGLSAGGSAVDFSTTQMVF-----------------------------------------------------------------------------------------------------------------------------------------------------------------------------------------------------------
>MGYP001436874930	106	0.349	1.072E-20	0	120	314	0	121	201
MCLFNR-KLLKKLSNQKGITGIETAIILIAFVIVASVFAYVVLTAGLFSTQKANEAIHAGLDEAQNTIEVKGNVYGQM---ANGILTTVYVTVGTTVGGDQVDFTDTTngtnlVTISYADAYQIFT-------------------------------------------------------------------------------------------------------------------------------------------------------------------------------------------------
>Dee2metaT_5_FD_contig_31_2402458_length_252_multi_1_in_0_out_0_1	106	0.297	1.072E-20	2	118	314	0	120	215
--MKNMLNRMNGLwKDQRGITGLETAIILIAFIVVAAVFAFTVMTTGLFSTEKAKTTAQAGIAEASSTFAPKGGLIAECAVnaqNACTRVEALTFQITTASGSTGTSIARDKIALIYSDDNQR---------------------------------------------------------------------------------------------------------------------------------------------------------------------------------------------------
>MGYP000891438014	106	0.324	1.072E-20	14	123	314	55	164	246
--------------NQQGITGLETAIVVIAFVVVASVFAFVLVNTWLLSSYKSKEATLGGLEETSVTLSIRGEVIAVANNAKTS-VDTLKFTIAAAsPASETVDLSTTGTAITYLDENQGINCEN----------------------------------------------------------------------------------------------------------------------------------------------------------------------------------------------
>12633|scaffold2812310_1|+130|01	106	0.275	1.451E-20	6	120	314	0	118	137
------MFNFNRlNKDESGQTALETAIILIAFIVVASVFAFAILSAGSASTEKGQQAINAGLEGVQSSMAIKGAIVAEGTAAGGTVKDAV-FTLSLVSGGDPIDLTSTATgkkvLVGYRDATQIIN-------------------------------------------------------------------------------------------------------------------------------------------------------------------------------------------------
>MGYP001437706600	106	0.357	1.451E-20	10	121	314	7	116	157
----------NALKDQKGITGLETAIVLIAFVVVAAVFAFTVITTGLFSSEKAAETATAGLGEVSTSLTPKGSALASGNHG-NDSVSIVWFKLANS-GAQAVGLPAARTLVTYSDTSNLVTL------------------------------------------------------------------------------------------------------------------------------------------------------------------------------------------------
>SRR5512147_1735858	106	0.298	1.963E-20	12	115	314	24	122	147
------------HRNEHGITALETAIILIAFVVVAAIFAFTVLSTGTFLTEKSKEASYAGLQEVRGSMELKGGVV---LSTTTALGDTIIFNLAPVAGGSSQDLSQVK--ITYRDN------------------------------------------------------------------------------------------------------------------------------------------------------------------------------------------------------
>APCry1669190924_1035324.scaffolds.fasta_scaffold03514_2	106	0.340	1.963E-20	13	109	314	5	100	188
-------------KRDEGFTGLEAAIVLIAFVVVAAVFSYVVLGAGFFSSQKAQESVYTGVEMASSSMDVIGDVYGLKN-GTSSTVDTIRFTVGLAAGGTSVDFNTVEMV------------------------------------------------------------------------------------------------------------------------------------------------------------------------------------------------------------
>SRR3990172_8306886	106	0.314	1.963E-20	6	120	314	18	138	197
------MRKLNglfgsLHKNEKGITGLETAIILIAFVIVASVFAFVVLSTGLFSAEKGKEAVFAGMEKASGNLEVRGAVTAQ---STLGVVDSVTFNVALAAAGSPtlIDetATTNTLALNYIDAEARVA-------------------------------------------------------------------------------------------------------------------------------------------------------------------------------------------------
>MGYP000480951820	106	0.250	1.963E-20	9	149	314	5	149	203
---------HKKKAPNAGLTGLETAIILISFVIVAAAFSFAVLNLGLFTTQKSGEVVQAGLDEATSAIETVGSVIARSDlDGGTRKVSNVTVFFKVAVGKRPIDLRVGSLVVTYHDS--RTSIQNVYTSnatapVISFSSPGVIVKQIVGDGDHLI--------------------------------------------------------------------------------------------------------------------------------------------------------------------
>SRR3972149_1002573	106	0.293	1.963E-20	8	122	314	78	188	205
--------KFNRLmKDESGITALETAIILIAFVVVAAIFAFTVLSTGTFLTERSKEAAYSGLQEVRGSMDLKGSVV---LEDTAARGDTIVFNLATVAGGSSQDLS--KVKITYRDSTMNTELA-----------------------------------------------------------------------------------------------------------------------------------------------------------------------------------------------
>MGYP000427396078	106	0.373	1.963E-20	8	114	314	3	108	208
--------KLNVKKARKGIVGIEAAIVLIAFVIVAAALAFVVLNMGFTTTQKSKETMSSGLSEASSALEIDGTVLAKADTGT-QKVTVVAIPLKLASGKAPIDMSRAAVSIVYYD-------------------------------------------------------------------------------------------------------------------------------------------------------------------------------------------------------
>SRR3972149_4045722	105	0.310	2.655E-20	5	116	314	20	135	166
-----VMKRLLKRIHQRqdGITGLETAIILIAFVIVASVFSYVVLSAGLFSSQKVKEAVNAGIQSTMATVEIRGNIIARMESGT---VREVYLTVGIPMAGTPVDFSPSTanispVVIAYSDAN-----------------------------------------------------------------------------------------------------------------------------------------------------------------------------------------------------
>SRR3990170_8497636	105	0.322	2.655E-20	13	108	314	78	170	187
-------------REEQGITGLETAIILIAFVVVATVFAFVVLTAGIFSSERGKETVFAGLQKARGTVEVRGGIVVTA---TGGVIDDIQFAVATTAGGDPIPLDPAPT-------------------------------------------------------------------------------------------------------------------------------------------------------------------------------------------------------------
>MGYP000844248110	105	0.300	2.655E-20	13	115	314	15	117	198
-------------RREDAFTGLEAAIVLIAFVVVASVFSYVVLGAGFFTTQKSQKVIHSGMTQASSNLVLIGDVIGTRDDTGQNEIEYLQFIVGLGSSGSPIDMTRISMTFSTQDD------------------------------------------------------------------------------------------------------------------------------------------------------------------------------------------------------
>DewCreStandDraft_4_1066084.scaffolds.fasta_scaffold527778_1	105	0.288	2.655E-20	13	115	314	4	105	198
-------------KNDEAFTGLEAAIVLIAFVVVAAVFSYVMLGAGFFTTQKSQEVVHTGVEQASSSVELIGTVFGYNTTPtTPEQIDFVTFTLGSTAGGTGVDM--EKILVTYRDN------------------------------------------------------------------------------------------------------------------------------------------------------------------------------------------------------
>MGYP000664892686	105	0.294	2.655E-20	6	158	314	0	139	227
------MKKINKK----GIVGIEAAIILIAFVIVATAFAFMVVNMGLTSTQRGKEAIQQGLKEATSPLTLDGTILLKSDNSYPNNITNIIIPLK-TLGVKYVPMWANETVVSVKIGT-RVAIANIYAGIEHDIDPTTMTFDAIID-------NLTSTGG-----------------------------------------------------------------------------------------------------------------------------------------------------------
>15313|scaffold_25128_c2_2|+722|00	105	0.294	2.655E-20	12	111	314	58	159	259
------------KRDDNAFTGLEAAIVLIAFVVVAAVFSYVVLGAGFFTTQKAQQTVHTGVEQSSSTLEVVGNVYGSGTGTGavGSTITFVNFSLGLAPGGTPIDFSKVVIVFS----------------------------------------------------------------------------------------------------------------------------------------------------------------------------------------------------------
>926|scaffold_35764_c1_2|-254|01	105	0.350	2.655E-20	2	135	314	33	166	270
--LMNLIQK-GHRHTHRGIIGVESAIVLIAFVIVAAALAFVVLNMGFTTAQKAKTTIVSTLAEAGSSLEIEGKAIGSSYQPGGGlpsSLNATSFPIKIAGSGDSVNLNPSITAIKYL--SNLITYDNIYGGTLNPTSYS----------------------------------------------------------------------------------------------------------------------------------------------------------------------------------
>MGYP001126153175	105	0.298	3.592E-20	12	107	314	9	105	142
------------RTDQRGTTGLETAIVLIAFVVVSSASEFADLSTGLFSSDKAKETIQAGLAETRGSMELKSPvVIIPDGSSTTSSAISIAFQVANAAGGNAIDLTPEK--------------------------------------------------------------------------------------------------------------------------------------------------------------------------------------------------------------
>OrbCnscriptome_FD_contig_121_349352_length_332_multi_4_in_0_out_0_1	105	0.330	3.592E-20	11	108	314	7	106	168
-----------QSERQQGITGLETAIILIAFVVVASVFAFTVLSTGIFSAERSKDTVYAGLSEARSSLATRGSFVGfAGKVSPTQTPYKFSFVVSSAVGsSDPIDLTPPYT-------------------------------------------------------------------------------------------------------------------------------------------------------------------------------------------------------------
>MGYP001290347914	105	0.238	3.592E-20	7	114	314	0	123	172
-------KRKSLRKDKRGFTGLEAAIVLTAFVVVAAVFSYVVLNAGFFTSQKSKEVVHTGVEQVTSSFELAGDIIGYGwkyngtnytyyyndssgkNELDDTNLTAVKLYLTLTAGQNPIDLD--KLTISYTD-------------------------------------------------------------------------------------------------------------------------------------------------------------------------------------------------------
>MGYP000843991709	105	0.276	3.592E-20	12	116	314	5	104	190
------------HRNEHGITALETAIILIAFVVVAAIFAFTVLSTGTFLTEKSKEASYAGLQEVRGSMELKGGIV---LSKTTALADTLIFNLAPVAGGSSQDLS--KVKITYRDKN-----------------------------------------------------------------------------------------------------------------------------------------------------------------------------------------------------
>MGYP000356637693	105	0.363	3.592E-20	16	131	314	5	123	197
----------------KGVTGIQTAIIMIAFIVVASVLAFAVLNMGLSATQRAQEVGTRGLRQAASALQLHGSVIGYDKDydneePGNRTIDLIEICVKLAPGNEPIDVGLGKLTISYT--NTRLHVANIYDGTNAT--------------------------------------------------------------------------------------------------------------------------------------------------------------------------------------
>BarGraIncu01121A_1022015.scaffolds.fasta_scaffold388538_1	105	0.296	3.592E-20	11	167	314	7	162	198
-----------KLSNQKGITGIETAIILIAFVIVASVFAYVVLTAGLFSTQKANEAIHSGLEEAQNTIELKGIVYGKM---VNGILDKVYLAIATTSAGAQVDFTdttngSNYVIISYADAFQIY---NSVNWTLTKINAGNGDNLLDKNELFLITVDLACVASGTNVTAEKP--------------------------------------------------------------------------------------------------------------------------------------------------
>APPan5920702963_1055757.scaffolds.fasta_scaffold928555_1	105	0.300	3.592E-20	12	111	314	16	113	202
------------HHDEDGFTGLEAAIVLIAFVVVAAVFSYVVLGAGFFTTQKAQETVHTAVGQATSAVELSGPVMVEG--GSSNDVTNATFYLQLAAGGNPVDVTKIGYTVS----------------------------------------------------------------------------------------------------------------------------------------------------------------------------------------------------------
>MGYP000663309941	105	0.304	3.592E-20	5	129	314	1	121	211
-----MFGKFVRRNGKRGLTGIETAIILVAFVIVAASFAFAVLNVGFQSTQKAQDVMRGGMEQASSAMEIDGGVVGYA--SQYGSLDQLNFTIRLSPGRTPIDLHKDYFVITVTTSSG--SFTDVYVGVL----------------------------------------------------------------------------------------------------------------------------------------------------------------------------------------
>SRR3990172_9099762	105	0.316	3.592E-20	13	109	314	30	127	218
-------------HEQRGITGLETAIILIAFVIVASVFAFTILSVGVFSAQQSQQTAYAGLEETRGTLNPNGILVGmTGDIAGTTGAVQLVFTMQLAVDGNPVDLTPPYTV------------------------------------------------------------------------------------------------------------------------------------------------------------------------------------------------------------
>I0A1Q5	105	0.450	3.592E-20	16	126	314	4	109	224
----------------RGIVGIEAAIVLIAFVIVAAALAFVALNMGLFTTQKAKETISQGLGEASTALEVDGYVVGISN---GTTVNTVSIPIRTSAGVSSVDLAPSRTSIDAIVGNQ--SFENIYK-------------------------------------------------------------------------------------------------------------------------------------------------------------------------------------------
>16461|Ga0209484_10054709_1|-94|01	105	0.400	3.592E-20	12	111	314	75	173	259
------------KRNDEGFTGLEAAIVLIAFVVVAAVFSYAVISAGFFTTQKAQETMYKGLEQSTSNIQLIGNVYGLSNDTTKG-ISEIRFSVGLGPGASSVDLSKFTVIFS----------------------------------------------------------------------------------------------------------------------------------------------------------------------------------------------------------
>SRR5512140_176346	104	0.301	4.858E-20	12	117	314	10	110	119
------------HRNEHGVTALETAIILIAFVVVAAVFAFTILSTGTFLTERSKEATYAGLQEVRGSMELKGSVV---LNTITNKGDSLIFNLAPVSGGSSVDLS--QIRVTYRDASH----------------------------------------------------------------------------------------------------------------------------------------------------------------------------------------------------
>MGYP001444443695	104	0.336	4.858E-20	12	107	314	10	110	127
------------RTEERGLTGLETAIILIAFVVVAAVFSYTVLSAGVFSAEKSKQGIYSGLSSVQCSLPLNGSVLAIDsdsdiDSDSDNDVDQIAFTLVTALGGEPVDLTETT--------------------------------------------------------------------------------------------------------------------------------------------------------------------------------------------------------------
>MGYP000704645927	104	0.298	4.858E-20	13	108	314	20	116	178
-------------RNERGVTGLETAIILIAFVVVASVFAFTVLSTGVLASERAKESIFAGLQQTKSTLRPSGSVIAfKGFVGSTAAIFKFSLIVEAIDDADPIDLTPPYT-------------------------------------------------------------------------------------------------------------------------------------------------------------------------------------------------------------
>APDee1175537692_1029409.scaffolds.fasta_scaffold170648_1	104	0.288	4.858E-20	1	111	314	6	115	203
-NTGEFMK-ITRMSNEPAFTGLEAAIVLIAFVVVAAVFSYVVLGAGFFTTQKSQETIYRGVEQASSNIQMVGNVYGIGSGTNPTQINKIQFNLALAPGAPALDISKMIIVVS----------------------------------------------------------------------------------------------------------------------------------------------------------------------------------------------------------
>14429|Ga0335084_11601139_1|+1|11	104	0.278	4.858E-20	12	120	314	32	143	214
------------HRDEKGQAALETAIILIAFVVVASVFAFAILSAGSASTDKGKQAINSGLEGVQSSMAVKGAVSA---DATGTTVDHVVVDLSLAAGGDPIDLTeadsthKNVVVVTYRDNQQVVA-------------------------------------------------------------------------------------------------------------------------------------------------------------------------------------------------
>A0A256YWQ7	104	0.288	4.858E-20	11	128	314	2	115	214
-----------RRRFKRGITGIEAAIVMIAFVIVAAALAFVTLNMGMFTTQRTREVIHRGLGEASSALEVDGSITALTD--SDSEVYVVSIPIKLAPGREVVDLRNEKVTISLKLPD--VFFEDIHKGV-----------------------------------------------------------------------------------------------------------------------------------------------------------------------------------------
>1313|scaffold_9997_c1_2|-703|00	104	0.341	4.858E-20	2	85	314	4	88	364
--LMKAMHRlYGASKDQRGMTGLETAIILIAFVTVAAVFGYAVLSAGIFSAEKGKETVYAGLEQAKSSMELKGSVIAYGAPGGGGTI------------------------------------------------------------------------------------------------------------------------------------------------------------------------------------------------------------------------------------
>MGYP000651394722	104	0.388	6.570E-20	12	101	314	9	95	96
------------KRDQSGITGLETAIILIAFVMVASVLAYVVLTAGLFSSQKAKEAVYAGMDETRSTMEIKGDVIAKM---ENSVVTELYFTVGTRPGAEPI--------------------------------------------------------------------------------------------------------------------------------------------------------------------------------------------------------------------
>SRR5271157_5787410	104	0.316	6.570E-20	13	113	314	4	100	126
-------------RNYEAFTGLEAAIVLIAFVVVAAVFSYVVLGAGFFTTQKAQETVHTSVQQASSTLEIVGNVYGTNTVSAN--IKFINFTVALAPGGTPVDFS--KVVMTYS--------------------------------------------------------------------------------------------------------------------------------------------------------------------------------------------------------
>MGYP000710549935	104	0.372	6.570E-20	14	99	314	17	99	151
--------------EQRGITGLETAIVLIAFVVVSSVFAFAALSTGLFSADKSKETIRAGLSEARGTLEMRGSVIAKK---GSTNVDEIILRVSNAAGGE----------------------------------------------------------------------------------------------------------------------------------------------------------------------------------------------------------------------
>MGYP001439966367	104	0.295	6.570E-20	3	123	314	5	136	158
---RNMIERYVRKfaHEEKGITGLETAIVLIAFVVVAAVFAFTVLTTGLFTSEKAKETAMAGVAATSSTLTVKGSLTAMGGTATGaggatccDRVDHIRVKLTGATDVNDVPFNPSQVLVTYQDDAnvQLMTYDN----------------------------------------------------------------------------------------------------------------------------------------------------------------------------------------------
>SRR3972149_553472	104	0.333	6.570E-20	15	134	314	2	119	187
---------------RKGMTGLETAIIPIAFIIVASAFAFTVLNLGFQSSQKAGQVIQRGTEEASSAFELDGAVVAYQNGTSSAYIKNVTFVIKLSAGRQAIDLSASKLTVAYWSVNKYV--ANAYTSNSTTTVY-----------------------------------------------------------------------------------------------------------------------------------------------------------------------------------
>MGYP001466762125	104	0.317	6.570E-20	13	116	314	3	104	190
-------------KRDDAFTGLEAAIVLIAFVVVAAVFSYVVLGAGFFTTQKSQETVYKGVEQATSNIQMLGQVYGINESAAAEHIDKIQFTIGLAPGAPSVDLD--AMTIIYSAPD-----------------------------------------------------------------------------------------------------------------------------------------------------------------------------------------------------
>MGYP000324195740	104	0.381	6.570E-20	6	136	314	3	127	202
------MSKFERRK---GLTGLETAIILIAFIITAAAFAFAILNVGFQTTQQAQSVISEGMKEASAAIELSGAVVAQ-DTDDDGYVDIIRFTIKLSPGMKPVDLTPGKLIIAWHSSDMYEV--NIYSDTNQTKVSSE---------------------------------------------------------------------------------------------------------------------------------------------------------------------------------
>MGYP001436858108	104	0.307	6.570E-20	15	127	314	9	120	206
---------------ENAFTGLEAAIVLIAFVVVAAVFSYVVLGAGFFTTQSAQEAVHTSVDQASSSLELSGDVYGIGDiHNTNNHLDYVNATVALTAGGTPVDVS--QMIISYSDNNGGHIANMSYGG------------------------------------------------------------------------------------------------------------------------------------------------------------------------------------------
>MGYP000524705188	104	0.355	6.570E-20	14	131	314	13	127	216
--------------NRRGMVGIEAAIVLIAFVIVAAAFSFMVVNMGLFATQRGRDTVQQGLQEASTPLTLDGSILIRGNSDGDG-IDVIIIPLK-TMGVEYVPMGTNTTVVTLRIENK-TAYANIYQGINTT--------------------------------------------------------------------------------------------------------------------------------------------------------------------------------------
>D2RE95	104	0.280	6.570E-20	13	126	314	4	114	217
-------------KDRRGFTGLEAAITLIAFITVAAVFSYILLGAGFFSTQKGQEVVHTGVQQVSSSVEIIGSIIGYGNT-TGGYLNGTTLTIQLAAGGQPIDL--NKTIITVSSPKHGWSVDLSYN-------------------------------------------------------------------------------------------------------------------------------------------------------------------------------------------
>15313|scaffold_90797_c1_1|+2|10	104	0.338	6.570E-20	1	126	314	33	155	267
-NLLKSLKRFA--RNKKAISGLETAIVLIAFVIVASAFAYAVLNMGFLATQKSQQVVLGGLSAASSALVVDGPVYGYSTAPGpTGNITSLIFWLKTASAASSVDLNVNKTTIGYQNSRGV--WPNIYN-------------------------------------------------------------------------------------------------------------------------------------------------------------------------------------------
>MGYP001382025415	104	0.244	6.570E-20	13	120	314	39	165	268
-------------RSQHGITGLETAIVLIAFVVVASVFAFTILSAGVFSSEANKQTIHAGLKETRTRLRQHGSAFAfSGYVGSTQAVHKLVFIVSNSLAGEPVDLTAPYtaddsatdpdivpgastaTIVAYADENQRMS-------------------------------------------------------------------------------------------------------------------------------------------------------------------------------------------------
>SRR3989304_5589675	104	0.350	6.570E-20	2	132	314	44	174	284
--LMNLIQK-GHRHTHRGIIGVESAIVLIAFVIVAAALAFVVLNMGFSTTQKAKTTIVSTLAEAGSSLEIEGKVIASSYQPGGGitsSINVTSIPIKIAGSGDSVNLDPALTAIKYLSNT--ITYDDIYSGTLNSV-------------------------------------------------------------------------------------------------------------------------------------------------------------------------------------
>SRR5512142_880339	104	0.283	8.886E-20	12	117	314	8	108	121
------------HRNESGITALETAIILIAFVVVAAVFAFTVLSTGTFLTARSKEAAYAGLQEVQGSMELKGSMV---LNTTTAKGDTVIFNLATVSGGASVDLS--KIKITYRDATH----------------------------------------------------------------------------------------------------------------------------------------------------------------------------------------------------
>MGYP001215135230	104	0.320	8.886E-20	10	108	314	39	138	159
----------NMNTKQRGITGLETMIIMLAFVVVASVFALKVLSTGVFSSESAKETIFAGLEQTKSSLRPSGSAIAfKGFVGSTEAIFKISMVVESVDGSDPIDLTPPYT-------------------------------------------------------------------------------------------------------------------------------------------------------------------------------------------------------------
>UPI0002AB6942	104	0.312	8.886E-20	12	123	314	4	112	191
------------KNNDNGFTGLEAAIVLIAFVVVAAVFSYVVLGAGFFTTQKAQETVHTSVQQTTSAVELSGPVSVEAND-AGTAISNVTFYLQLAAGGNGVDMS--KVTYTLATGNNMTTYSN----------------------------------------------------------------------------------------------------------------------------------------------------------------------------------------------
>JI8StandDraft_2_1071088.scaffolds.fasta_scaffold475494_1	104	0.272	8.886E-20	14	137	314	10	133	192
--------------EQRGITAIETSIVLIAFVVVASVFAFSILNTGLMSSEKERETVEAGMEETSANLTLRGGVVAVGN-GGRTGIDTIKFYLTPlVESGGSTDLSSTGVVVTYTDSASNLNCASDGSGSCSWTANWVI--------------------------------------------------------------------------------------------------------------------------------------------------------------------------------
>PorBlaMBantryBay_2_1084458.scaffolds.fasta_scaffold197846_1	104	0.284	8.886E-20	13	121	314	5	112	193
-------------RNEDAFTGLEAAIVLIAFVVVAAVFSYVVLGAGFFTTQKSQEVVHSGVTQAASNIVVKGEVYGIANAG-NTSVERIRFDVGLAAGGLPVDMEQAAFTLSTENEVQSLTF------------------------------------------------------------------------------------------------------------------------------------------------------------------------------------------------
>MGYP000072122669	104	0.300	8.886E-20	13	122	314	4	110	208
-------------KNEEGFTGLEAAIVLIAFVVVAAVFSYVMLGAGFFTSQKSQEVVHTSVQQASSSVEVVGDVIGEG-DASNTKLEYVVFTIATTAGGSSFDL--RSMLVTFTDADGHEAIS-----------------------------------------------------------------------------------------------------------------------------------------------------------------------------------------------
>4714|scaffold64986_2|+488|00	104	0.274	8.886E-20	8	120	314	8	118	209
--------KMKNLYSEDAFTGLEAAIVLIAFVVVAAVFSYVVLGAGFFTSQTAQATVHTGVQQASSSMELVGNVYGIAANSGAANLKSLNVTVALTAGGTGMDLS--QMVVSYRDNNGGYN-------------------------------------------------------------------------------------------------------------------------------------------------------------------------------------------------
>MGYP001292269127	104	0.308	8.886E-20	6	118	314	9	129	215
------LKKFY--RDESGITGLETAIILIAFIVVAAVFAFTIMTTGLFSTEKAKTTAQAGISEASSTFAMKGSVTATSNDTGGpgqppapntqGHITSVKFQVTLAAGAEDVDITLGNLAFILTHPDHV---------------------------------------------------------------------------------------------------------------------------------------------------------------------------------------------------
>1610|scaffold_281_c1_24|+20926|00	104	0.320	8.886E-20	12	111	314	37	135	219
------------KRNDEGFTGLEAAIVLIAFVVVAAVFSYVVLGAGFFTTQKAQETVYKGVEQSTANIQMIGIVYGLSSD-TASGVDEIRFSIGLAPGAPAIDLTKMKIVFS----------------------------------------------------------------------------------------------------------------------------------------------------------------------------------------------------------
>15120|scaffold93046_1|-65|00	104	0.301	8.886E-20	4	115	314	37	152	246
----NKMRNHKLLGNRRGMTGLETAIILVAFVITAAAFAFVVLNMGFLTAEKAQSVISSGMSEASSALLVDSGVIGQFGSTGGDQADidltKLTFYIKLSQGHEPIDLDDSKLVATYTNP------------------------------------------------------------------------------------------------------------------------------------------------------------------------------------------------------
>11177|Ga0265309_13116774_1|+1|11	103	0.314	1.202E-19	22	108	314	14	102	113
----------------------ETAIILIAFVVVASVFAFTVLSTGVFSAERSKDTIYAGLQEARSSLEPKGALIAYsgGDSSATATIFKVGFIVAPAVAGESIDLTPPYT-------------------------------------------------------------------------------------------------------------------------------------------------------------------------------------------------------------
>MGYP001099219015	103	0.333	1.202E-19	4	116	314	3	112	189
----KMVKSLSRlHKDQKGITGLETAIILIAFVTVAAVLAYTVLTAGIFSSERGKEAVYAGLESTQSTLTLKGSVLAEDLDSTSTA--KLYLTLGMAVSGASVDL--NRLVYNYWDSN-----------------------------------------------------------------------------------------------------------------------------------------------------------------------------------------------------
>GraSoiStandDraft_40_1057318.scaffolds.fasta_scaffold3940483_1	103	0.292	1.202E-19	13	124	314	6	118	199
-------------RNEEGFTGLEAAIVLIAFVVVAAVFSYVMLGAGFFATGEAQRTVHTGVGQATSNLEVSGPVVVQAeNKDDPEHLANISFFLQLAAGGAPVDMEKVTFTVSTANKMEIYMYENV---------------------------------------------------------------------------------------------------------------------------------------------------------------------------------------------
>LauGreDrversion2_2_1035103.scaffolds.fasta_scaffold125365_2	103	0.284	1.202E-19	14	121	314	26	133	210
--------------DQRGVTGLETAIVMIAFVVVAAVFAFSVLSIGLLSAGEVEQTVTGAMAETSATLMLRGAVFAESNT-DNTAIDTVRFTLIRAArSGGSVDLSSGGTVITYLDDDQVLNC------------------------------------------------------------------------------------------------------------------------------------------------------------------------------------------------
>L0HFG7	103	0.307	1.202E-19	5	118	314	0	111	211
-----MVKTMKNLYSEDAFTGLEAAIVLIAFVVVAAVFSYVVLGAGFFTTQTAQATVHTGVAQASSSLEIVGNVMGIAVDPASNRLTFINTSVALTAGGTAMDLT--QMVISYSDSKGG---------------------------------------------------------------------------------------------------------------------------------------------------------------------------------------------------
>MGYP001471681920	103	0.326	1.202E-19	13	111	314	6	109	222
-------------KDEKGFTGLEAAIVLVAFVVVAAVFSYVMLGAGFYTTQKSQEVVHTGVTQASSSVELSGDVIAKGDddanpDTAPTKIDIITLFLQPTAGGSAVDLSQTLITIS----------------------------------------------------------------------------------------------------------------------------------------------------------------------------------------------------------
>MGYP001276084901	103	0.298	1.202E-19	13	115	314	17	130	231
-------------HDERGITGLETAIVLIAFVVVAAVFAFTVLTTGLFTSEKAKETALAGVAAASSTLSIKGSVTAAGgpivappggqaCPPACTLVDHIRVKITSATDVNDVPFAPTSILVTYMDD------------------------------------------------------------------------------------------------------------------------------------------------------------------------------------------------------
>SRR3972149_10555203	103	0.336	1.202E-19	13	103	314	64	155	233
-------------RDEQGITGLETAIILIAFVVVATIFAFVVLTTGVFSAERGKESVFAGLNKARGTLELRGGVVGsRSGCPDTCVVSGIQFAVANSAGGDPVSL------------------------------------------------------------------------------------------------------------------------------------------------------------------------------------------------------------------
>MGYP001076496162	103	0.262	1.202E-19	12	119	314	29	144	241
------------RKDQRGFTGLEAAIVLTAFVVVAAVFSYVMLNAGFFTTQKSKEVVHTGVTQATSSIELTGSVIGysmnytasgfLDKTTTGSRLNATRFYMQLTAGQTPMAMD--GVIISYSDEDTHV--------------------------------------------------------------------------------------------------------------------------------------------------------------------------------------------------
>ERR1035437_6840255	103	0.327	1.625E-19	12	116	314	8	114	124
------------HRGQRGITGLETAIILIAFVMVASVLSYVVLSAGLYSSQKAKEAVNAGLQQSNSTLEVKGNVVA---DTDGTNIDTIYLTLGMASTNGSIDFTdtaagKNVVVISYSDRD-----------------------------------------------------------------------------------------------------------------------------------------------------------------------------------------------------
>SRR3990170_8745623	103	0.276	1.625E-19	10	114	314	39	135	136
----------NLMKEESGITALETAIILIAFVVVAAIFAFTVLSTGTFLTERSKEAAYAGLQEVRGSMELKGSVVL------EDTGDMVVFNLATVAGGSSVDLS--KVKVMYRD-------------------------------------------------------------------------------------------------------------------------------------------------------------------------------------------------------
>SRR4030067_3190572	103	0.333	1.625E-19	5	117	314	31	147	166
-----MIKRIWKRIRefEEGITGLETAIILIAFVIVASVFAYVVLSAGLYSSQKAKEAVNAGLEATMSTVEIRGNIIAKMES---SVVTEIYFCVGIPRAGSPVDFNPSSanispLLISYSDADN----------------------------------------------------------------------------------------------------------------------------------------------------------------------------------------------------
>SRR5512147_1594930	103	0.281	1.625E-19	12	114	314	35	129	174
------------HRNEHGITALETAIILIAFVVVAAIFAFTVLSTGTFLTERSKEAAYAGLQEVRGSMELKGSVVL------ESTGANMVFNLATVAGGSSVDLS--KVKITYRD-------------------------------------------------------------------------------------------------------------------------------------------------------------------------------------------------------
>OpeIllAssembly_1097287.scaffolds.fasta_scaffold3029008_1	103	0.323	1.625E-19	13	111	314	5	102	181
-------------KNEDAFTGLEAAIVLIAFVVVAAVFSYVVLGAGFFTTQKSQETVHSGVAMASSAVEVLGDVYGIA-DNDGDDIKYIQFTVGLAAGASTVDMNKTVMVFS----------------------------------------------------------------------------------------------------------------------------------------------------------------------------------------------------------
>MGYP001430203798	103	0.320	1.625E-19	12	138	314	9	134	196
------------KNSSDGFTGLEAAIVLIAFVVVAAVFSYVVLGAGFFTTQKSQQTIYKGVEQATSNIQMMGQVYGTNSgGGDDTTIKQIEFSIGLAPGAPSIDLS--KMVIVVSQPSDARINQLIYSSVASATTFSSVN-------------------------------------------------------------------------------------------------------------------------------------------------------------------------------
>MGYP000382363382	103	0.291	1.625E-19	17	128	314	0	133	203
-----------------GITGLETAIVLIAFVVVASVFAFTILSAGVFLSEANKQTIHAGLKETCTRLSQQGSAFAfAGKVSTTQAVYKLVFIVSNSLAGEPVDLTAPYtadgantdpdvvpgastaTIISYADENQRksdVAWSQTFIGT-----------------------------------------------------------------------------------------------------------------------------------------------------------------------------------------
>SRR3972149_5871401	103	0.295	1.625E-19	12	148	314	28	155	211
------------RKRQEGSPGLETAIILIAFVIVASVFAYVVLSAGLYSSQKAKEAVTAGLQSTMATVEIRGNIIARM---QGGEVQEVFVTVGIPMAGTPVDFSPSTanispVVISYSDTN-----------TLLPKLDWTVNRLSIINDDYL---------------------------------------------------------------------------------------------------------------------------------------------------------------------
>A0A060HIR5	103	0.314	1.625E-19	15	138	314	3	123	218
---------------RRGITGVESAIVLIAFVIVAAAIAYVVLNSGFQTTEKAKSTITTGLSEASSGIEVAGAATGKGNV-TSAAVAAYTIPVKLAAGGSSIDIAQDKMIIRYSSKS--VTYDNIYAGIMSNTTFASID-------------------------------------------------------------------------------------------------------------------------------------------------------------------------------
>MGYP001086408201	103	0.266	1.625E-19	14	117	314	17	121	219
--------------NERGITGLDAALITTAFVVVASVFAFTALSTGLFATDRATDTVTAGLSEARGTMVLKGDIVASAAvTGGSGTIDPRKFLASHAAGGEPIDMTVGNILIRYTDRFQ----------------------------------------------------------------------------------------------------------------------------------------------------------------------------------------------------
>MGYP001028235096	103	0.262	1.625E-19	13	115	314	14	113	222
-------------KDEKAFTGLEAAIVLTAFVVVAAVFSYVVLGAGFFTSEKSKEVIHTGMDQATSSVELAGDVIGHSNAG-KTLLTNVTVYLQLTAGNNPIDLS--KLTVAYADK------------------------------------------------------------------------------------------------------------------------------------------------------------------------------------------------------
>MGYP001262157697	103	0.297	1.625E-19	4	115	314	6	126	227
----KMIERYVRKlvREERGITGLETAIVLIAFVVVAAVFAFTVLTTGLFTSEKAKETAMAGVAAASSTLTVKGSMtamgglaGGAGGAGCCDRVDHIRVKLTGATNVNDVPFNPSQVLVTYQDD------------------------------------------------------------------------------------------------------------------------------------------------------------------------------------------------------
>SRR5574337_202349	103	0.341	1.625E-19	4	126	314	61	180	293
----NLMNSSSRRKTRRGVIGIESAIVMIAFVIVAAALDFVVLNMGFSTTQKAKSAISSSITEASSSLEIAGKVTGIGYV-SVGKLNATIIPIKVAGGGDSVNLDPATTTIKYYSNS--VRYDNIYN-------------------------------------------------------------------------------------------------------------------------------------------------------------------------------------------
>DewCreStandDraft_4_1066084.scaffolds.fasta_scaffold284112_1	103	0.291	1.625E-19	11	154	314	3	140	364
-----------RRSNKRGIVGIEAAIVLIAFVIVAAAFAFMVVNMGLTSTEKSKEAIQQGLKEASCPLTLDGSMLLKSESANN--VATIIIPLK-TLGVKYVPMWTNETVVSIKIGT-RVAVANIYTGINHNVDPTGMSFDEVT--TRLTIVNET---------------------------------------------------------------------------------------------------------------------------------------------------------------
>SoimicmetaTmtHPA_FD_contig_31_16828216_length_263_multi_1_in_0_out_0_1	103	0.313	1.625E-19	5	116	314	0	110	378
-----MFKKLTRfQQGEKGITGLETAIIIIAFVVVAAVFAYTILSSGLFSSQKAEETVHSGVSQSQATSELRGSVLAyKGTANGDDCITKIQFTVGNAlVDGREIDLTPPY----YIDPN-----------------------------------------------------------------------------------------------------------------------------------------------------------------------------------------------------
>SRR5919108_3408481	102	0.273	2.196E-19	22	115	314	0	94	100
----------------------ETAIVLIAFVVVSAVFAYTILNTGMFSADRSKESINSSLTQTRSNMELKGAVIATADDaTTPTKVAKVKFYIGTAAGAESIDFKVDNLVISYQDN------------------------------------------------------------------------------------------------------------------------------------------------------------------------------------------------------
>MGYP000377271689	102	0.358	2.196E-19	6	135	314	0	128	134
------MRGIGLLGDKRGIVGIEAAIVLIAFVVIAAALAGVVINMGFYSTQKVKGTIGRGISEASSALQLNGHVIGKTN--GTGHLVIMTFPVKVSVGKSEVDLNVNTTVVSI---EGRVCLLDIYRGViddcLLYTSPS----------------------------------------------------------------------------------------------------------------------------------------------------------------------------------
>MGYP001121488754	102	0.340	2.196E-19	12	111	314	4	102	162
------------KSDDNGFTGLEAAIVLIAFVVVAAVFSYVVLGAGFFTTQKSQETVYKGVEQASTNIQMIGNVYGLA-SPVASGINTIEFSIGLAPGAPTIDLTKMRIVFS----------------------------------------------------------------------------------------------------------------------------------------------------------------------------------------------------------
>GraSoiStandDraft_16_1057320.scaffolds.fasta_scaffold8542962_1	102	0.269	2.196E-19	12	120	314	9	133	186
------------RSDQKGITGLETAIILIAFVVVASVFAYTILSAGIYSSEKGKEAIHSGLSTARASMQLSGPVLAR-DTDSNNTVDQMLFVIANLLKSAPMNLVPTvdsdsdgllsdespklhSLVITYIDQAQMVT-------------------------------------------------------------------------------------------------------------------------------------------------------------------------------------------------
>MGYP001203858595	102	0.322	2.196E-19	12	123	314	10	125	195
------------HRNEKGITGLETAIILIAFVIVASVFAFVVLSTGLFSAEKGKAAVFAGLEKASGNLEVRGAVTA--ASAIPPAVDAITFNVGLAAAGSPTLVDDtaigdvNNLAINYIDAEDRVANTN----------------------------------------------------------------------------------------------------------------------------------------------------------------------------------------------
>A0A1M4MK51	102	0.281	2.196E-19	13	122	314	1	107	200
-------------RKEDAFTGLEAAVVLIAFIVVAAVFSYVVLGAGFFATQKSQEVVHTGVAQTSSSVEVVGDVIGMANV-ADKRLESILFTVKLSPGSGAIDFD--NVVILYSDANNVKTLA-----------------------------------------------------------------------------------------------------------------------------------------------------------------------------------------------
>MGYP001083207292	102	0.341	2.196E-19	13	127	314	3	120	228
-------------KDKKGMTGIETAIILIAFVIAASVFAFAVLNMGLIATQRAQEAVGAGLQQASSSLLLDTLVLKAGTGGNPTtplpfKVDNITILVKIAPGQSPCDFNQSRMTISY--KNNFTFIGNIYTM------------------------------------------------------------------------------------------------------------------------------------------------------------------------------------------
>OM-RGC.v1.007019811	102	0.428	2.196E-19	5	130	314	0	120	232
-----MEKGREKGKKKRGIVGIEAAIVLIAFVIVAAALAFVALNMGLFTTQKSKEVIGKGLGEASTALEVDGSALGISNS---THIVEVSVPIKTSAGVSAVDLSPSRTSIGVIV--GGTSFENIYNNILY---------------------------------------------------------------------------------------------------------------------------------------------------------------------------------------
>LakMenE18May11ns_1017448.scaffolds.fasta_scaffold8323301_1	102	0.314	2.196E-19	5	104	314	0	101	235
-----MMKLF---KNEDAFTGLEAAIVLIAFVVVAAVFSYVMLNAGFFAAQEAQRTVHTGSQQASSSLEVIGDVYGRTNNTTmspekPGCLEWIEFTVGNTAGGTPIDIT-----------------------------------------------------------------------------------------------------------------------------------------------------------------------------------------------------------------
>MGYP001157185889	102	0.269	2.196E-19	4	122	314	15	140	277
----NWTKRFQSHvyHDESGITGLETAIILIAFIVVAAVFAFTIMTTGLFSSERAKTVARSGLSEVASSLILKGPVYAEASDtiipPTGMVPSKLIFQVALAGSvGDEVSLKLDGLAFRYVDENSVYSFD-----------------------------------------------------------------------------------------------------------------------------------------------------------------------------------------------
>3300017391.a:Ga0185304_1002872_6	102	0.338	2.196E-19	15	138	314	5	124	290
---------------RRGIVGIEAAIVLIAFVIVAAAFAFMVVNMGLTSTQRSKEAIQQGLKEASCPLTLDGSILLK--SATPNNVSTIIIPLK-TLGVKYVPMWTNETVVSIKIGT-RVTLANIYSGINHTIDPSGMT-------------------------------------------------------------------------------------------------------------------------------------------------------------------------------
>MGYP000256421927	102	0.306	2.969E-19	13	109	314	2	99	107
-------------TNQRCITGLETAIILIAFVVVASVFAFTVLSTGVFSAERGKETVFAGLSEAQASLANAGSLAAsRGNVEGTNAPVKIKFVVMSAVSGEEIDLTPPNTT------------------------------------------------------------------------------------------------------------------------------------------------------------------------------------------------------------
>GraSoiStandDraft_41_1057321.scaffolds.fasta_scaffold2331950_2	102	0.310	2.969E-19	19	120	314	0	101	174
-------------------TGLETAIVLIAFVVVASVFAFAVLTTGLLSSEKSKETIIGGLEETASTVHLRGSVVALA-TTSLAHISNLRFQVSTvSQAGSGIDFSDNAIVITYIDENNAVN-------------------------------------------------------------------------------------------------------------------------------------------------------------------------------------------------
>MGYP000899690077	102	0.326	2.969E-19	13	110	314	5	100	199
-------------RNEDAFTGLEAAIVLIAFIVVAAVFSYVILGAGFFTTQKSQEVVHTGVAQTSSTLELSGPVVAQA--SSTTALGTVSFYLQVAAGGSPVDMKKVTYTI-----------------------------------------------------------------------------------------------------------------------------------------------------------------------------------------------------------
>MGYP000108934325	102	0.336	2.969E-19	11	114	314	3	105	204
-----------KHKRMKGIVGIEAAIVLIAFVIVAAALAFVVLNMGFTTTQKSKETMQSGLKEASSALEVDGTVLGKV-DTTSRKVTIVAMPLKLATGKNPIDINKTSVTIVYYD-------------------------------------------------------------------------------------------------------------------------------------------------------------------------------------------------------
>MGYP000956518565	102	0.290	2.969E-19	13	111	314	5	104	205
-------------RNEDAFTGLEAAIVLIAFVVVAAVFSYVVLGAGFFTTQKSQEVVHSGVTQASSNIVVKGEVYGIYNaTNSTDGISWIRFNIGLAAGGTPVDVTMMGMTFS----------------------------------------------------------------------------------------------------------------------------------------------------------------------------------------------------------
>SRR3990172_6772383	102	0.309	2.969E-19	6	120	314	36	159	210
------MRKFtgllgSLHKNEKGITGLETAIILIAFVIVASVFAFVVLSTGLFSAEKGKAAVFAGLEKASGNLEVRGSVTAASAVP--PAVDSITFNLGLAAAGSPTLVGDTaigdvkNLDINYIDEQARVA-------------------------------------------------------------------------------------------------------------------------------------------------------------------------------------------------
>26239|scaffold_7753_c1_5|-4316|00	102	0.266	2.969E-19	6	188	314	33	211	245
------MGKRMQRRggKNRGIVGIEAAIVLIAFVVIAAALAYVVINMGFYASQTAKSTIDKGIQEATSALELDGFVTGETN--SNGNVTYLAIPLKLAVGQADVDLAVHTVVVAVEGGN--FSLANIYSGAVTSNETDLANLM----------VNVTNAPNATCFIYNSqfasdttlkqNAKAYLVI--SLGDTYSLASYS-----------------------------------------------------------------------------------------------------------------------------
>18246|scaffold00025_2|-375|00	102	0.328	2.969E-19	12	133	314	35	160	284
------------RKHRRGILGIESAIVMIAFVVVAAALAFVVLNAGFGTTQKSKTTINEGLKSATGAVEVAGLVTGKkvtftlDDNSSVTALEYYSIPIKLASGANSVNLQPELTAVKYFSKS--VSYDNIYKGVVFAAS------------------------------------------------------------------------------------------------------------------------------------------------------------------------------------
>MGYP000421618553	102	0.362	4.014E-19	2	101	314	3	102	105
--LKKLLSQLHKRED--GITGLETAIILIAFVIVASVFAFVVLSTGLFSAERGKDTVFAGLEKARGNLEVRGalTIIDADTSGTITTADDIVFNLATAAGGFPV--------------------------------------------------------------------------------------------------------------------------------------------------------------------------------------------------------------------
>MGYP000002845925	102	0.260	4.014E-19	25	120	314	18	132	138
-------------------------IILIAFVVVASVFAFTVLSMGIFASERSKETVFAGLQEAKSTLEPRGaTVGYKADRGGTDTIYKVSFIVTNAVDGEPVDLTPPytadgsatdpdissgaeyKTIISYSDINQVMS-------------------------------------------------------------------------------------------------------------------------------------------------------------------------------------------------
>MGYP001336764742	102	0.290	4.014E-19	15	124	314	6	112	144
---------------EDAFTGLEAAIVLIAFVVVAAVFSYVVLGAGFFTTQTAQATVHTSVAQASSSMEIVGNVYGIDTTTTHANLTYANITVALTAGGTAVDIS--QMVVSYSDNNGGYN-ANI---------------------------------------------------------------------------------------------------------------------------------------------------------------------------------------------
>SRR4030043_228115	102	0.320	4.014E-19	12	111	314	33	130	152
------------KRNDEGFTGLEAAIVLIAFVVVAAVFSYVVLGAGFFTTQKAQETVYKGVEQSTANIQMIGNVYGLSTDNAT--ITNLTFVVGLAPGASAIDLTKMKIVFS----------------------------------------------------------------------------------------------------------------------------------------------------------------------------------------------------------
>Dee2metaT_18_FD_contig_21_4571_length_257_multi_6_in_0_out_0_1	102	0.284	4.014E-19	15	116	314	6	104	199
---------------EDAFTGLEAAIVLIAFVVVAAVFSYVVLGAGFFTSQTAQATVHTGVQQASSSMELVGNVYGVQSAG-HQYLAYTNITVALTAGGTPIDLS--QMVVSYNDNN-----------------------------------------------------------------------------------------------------------------------------------------------------------------------------------------------------
>UPI000774B1BC	102	0.285	4.014E-19	5	139	314	0	138	226
-----MVKPHRTRitRRMKAIVGIESAIVLIAFVVVAAALAFVVLNMGFFTTQRSKETIGSGLAQASSSIEIDGTVLAnvtISGSGNSGNVTCLLIPIRLSAGQKPVDLTPGKSIISVWILGKA-AFPQVYNSTDTNSFTSISNN------------------------------------------------------------------------------------------------------------------------------------------------------------------------------
>A0A151BBE1	102	0.346	4.014E-19	11	134	314	1	122	230
-----------RRSGRKGIVGIEAAIVMIAFVIVASAFAFMIVNMGLTSTQRSKEAIQQGLKEASCPLTLDGSLLLKSDETYPNNVSAIIIPLK-TLGVKYVPMWTNETVVSIKIGTK-VALANIYAGINHTVDP-----------------------------------------------------------------------------------------------------------------------------------------------------------------------------------
>MGYP001170727995	102	0.305	4.014E-19	10	117	314	94	197	259
----------NFWQDERGITGLETAIVLIAFVVVAAVFAFTVLTTGLFATEKAKASAQAGLGLSGATLAKKGSTFLEA----GVAVKTIKFKLSSPIGTEIIDLASDKTLLTYSDSSQ----------------------------------------------------------------------------------------------------------------------------------------------------------------------------------------------------
>MGYP001398400673	101	0.393	5.425E-19	12	77	314	18	83	95
------------RRDQRGVTGLETAIILIAFVVVASVFAFTVLSTGIFSAERGKETIHAGLSEARSSVELKGSVTANG--------------------------------------------------------------------------------------------------------------------------------------------------------------------------------------------------------------------------------------------
>GraSoiStandDraft_41_1057321.scaffolds.fasta_scaffold4793508_1	101	0.317	5.425E-19	10	115	314	6	110	190
----------NLHRGQRGMTGLETAIILIAFVTVASVLAYSVLSAGIFSAERGKETVYKGLEQAQSTMEIAGSVLGISDNGTpPTTLETVQFNVQLTIPNAKLD--TNAVVCNYWDN------------------------------------------------------------------------------------------------------------------------------------------------------------------------------------------------------
>SRR4030066_213690	101	0.361	5.425E-19	15	114	314	81	182	260
---------------QEGITGLETAIILIAFVMVASVLAYVVLSAGLFSSQKTKEAMNAGLQSTMSVLEIKGNVIAKMEAG---LVTHIYFCVGIPAAGSPVDFNPtpentSILIISYSD-------------------------------------------------------------------------------------------------------------------------------------------------------------------------------------------------------
>SRR5581483_1991300	101	0.330	5.425E-19	2	137	314	39	171	270
--MENIPLRKANRNHRRGVIGIESAIVLIAFVIVAAALSFVVLNMGFSTSQKAKTTIGQGLDTSSSALEVGGTVSGHLN-GTAQTLDIVTIPLKVASGSTSVDLQKSLTAVKYF--TTKVNYDNIYNGTITSNTYTNV--------------------------------------------------------------------------------------------------------------------------------------------------------------------------------
>1307|scaffold_30384_c1_2|-472|00	101	0.417	5.425E-19	11	77	314	16	82	365
-----------KLREERGITGLETAIILIAFVVVASVFAYTVLSAGIFSSERGKETIHAGLKEARGSLELKGGVIAFG--------------------------------------------------------------------------------------------------------------------------------------------------------------------------------------------------------------------------------------------
>SRR5919202_3997872	101	0.268	7.331E-19	20	115	314	0	96	112
--------------------GLETAIVLIAFVVVSSVFASTILNTGMFSADRSKEAITASMQQTRSNMELKGAVTATADSTTaPTKVAKVKFYLGTAAGAQPLDFKVDNLVISYQDD------------------------------------------------------------------------------------------------------------------------------------------------------------------------------------------------------
>MGYP001396115103	101	0.254	7.331E-19	12	117	314	5	102	147
------------HRNEQGITALETAIILIAFVVVAAIFAFTVLSTGTFLTERSKEAAYSGLQEVRGSMELKGGVVL------ENSGDEVVFNLATVAGGSSADLSKIKM--MYRDSTH----------------------------------------------------------------------------------------------------------------------------------------------------------------------------------------------------
>MGYP000863700968	101	0.321	7.331E-19	5	111	314	0	108	205
-----MWKKWNiSLKDDKAFTGLEAAIVLVAFVVVAAVFSYVMLGAGFYTTQKSQEVVHTGVQQASSSVELSGDLIGKGNAATpPTQVSTINLFLQLTSGGSSVDMGKTLIVFS----------------------------------------------------------------------------------------------------------------------------------------------------------------------------------------------------------
>UPI0001DD8E6F	101	0.333	7.331E-19	13	111	314	5	101	206
-------------RNEDAFTGLEAAIVLIAFVVVAAVFSYVVLGAGFFTTQKSQEVVHTGVSQASSSLEVSGPV--TVAASSNAYLGSIYLYLQLAAGGTSVDMTKVTYTVS----------------------------------------------------------------------------------------------------------------------------------------------------------------------------------------------------------
>MGYP001041329032	101	0.237	7.331E-19	13	116	314	17	155	217
-------------RDQSGITGLETAIVLIAFVVVAAVFAFTVLTTGLFTSEKAKETAMAGVSSAGGSLELVGSVIAGGNNigqacrtvtgagggappihpappyenatscdidwmVSSPHVQTLRFRLGLALGVEDLNFDPNRILITYQDEN-----------------------------------------------------------------------------------------------------------------------------------------------------------------------------------------------------
>12381|scaffold101301_1|+1|10	101	0.294	7.331E-19	13	114	314	51	144	231
-------------REERGITALETAIILIAFVVVAAIFAFTVLTTGTFLTERSKQASYSGLEEVSSSMQLEGSVVLQ------STGDTIVFDLATVAGGSSVDLT--KVTMTYRD-------------------------------------------------------------------------------------------------------------------------------------------------------------------------------------------------------
>3300028602.a:Ga0265294_10004912_8	101	0.295	7.331E-19	2	109	314	16	130	241
--LLSIMEAFNMRnfmNKEEAFTGLEAAIVLIAFVVVAAVFSYVVLGAGFYTTQKSQEVIYTSVAQASSSVEVLGDVYGTNNGTTTGlgvnNVTDIRFTVGLTAGGSPVDFNTVTMT------------------------------------------------------------------------------------------------------------------------------------------------------------------------------------------------------------
>1319|scaffold_28579_c1_3|+1393|00	101	0.269	7.331E-19	13	180	314	59	223	262
-------------RNKKGMLGVESAIILIAFVIVAAAFSFMVVNMGLYATQKGRDVISQGVQEASTPLTLDGTIMIRG--TSSGKVDAIIIPLK-TLGVKYVPMANQTTMVSLRVEN-HTAYANIYNG---------INKEVDPRGKNFTQLINSLGTGTTAMLFIENsdgddsidtqEKGLLIIHLATGD-------------------------------------------------------------------------------------------------------------------------------------
>MGYP001295067699	100	0.320	9.907E-19	12	117	314	16	118	137
------------RSNQRGVTGLETAIILIAFVVVASVFGYVVLTTGIFATEKGKEATMAGLQQIRTTLQQRSGVT-TVKSLTENTIDRIKLRVSSMPGGAAVD--PVELSVHYQDSTQ----------------------------------------------------------------------------------------------------------------------------------------------------------------------------------------------------
>MGYP001055087197	100	0.258	9.907E-19	5	106	314	0	123	149
-----MMDKFKRamhrlHKGERGLTGLETAIILIAFVTVAAVFGYAVLSAGIFSTEKAKETIYEGMAEAKSTMVVKGATIASKDvsaayytstgvtttdytYTSGNYVGEIRVTLANIMGGEPLDLTLP---------------------------------------------------------------------------------------------------------------------------------------------------------------------------------------------------------------
>26221|Ga0315290_10126059_3|-1569|01	100	0.282	9.907E-19	12	128	314	2	124	204
------------KSPDEAFTGLEAAIVLIAFIVVASVFAYVVLGAGFFATQKSQETIHTGIQQTTSGVQPSG-MLSIQADGAGTGISRIAFYLQLAAGGTGADMSKfsytvstPTLIKTYSAADVVYSWAKVQTGT-----------------------------------------------------------------------------------------------------------------------------------------------------------------------------------------
>MGYP000452576365	100	0.370	9.907E-19	2	125	314	0	116	207
--MKNMVGKRNRK--NAGLTGIETAIILIAFVIVAAVFSFAVLNTGFQSTQKAQDVMKAGMEQAASAMELDGGIII---SSEGGKLKTMNFTVRISPGKNPVSFDPAFLSISVTTP--GYSRPNIY--------------------------------------------------------------------------------------------------------------------------------------------------------------------------------------------
>MGYP001074940849	100	0.286	9.907E-19	12	176	314	8	167	211
------------RRNKRGIVGIEAAIVLIAFVVIAAALAYVVINMGFYSGQKAKSTIDSGVKEASSALILDGFLTGLASSG---NLTGLAIPIKLAVGQEAVDMNQNSTVVAVF--GTGWALSNVYGGTErsnetdLETLISNVDNSVSSNATCLILF------GDADTVLELHEKAYVLIHF-----------------------------------------------------------------------------------------------------------------------------------------
>MGYP001466105397	100	0.258	9.907E-19	16	120	314	0	123	212
----------------RGVTGLETAIILIAFVVVASVFAFTVLSTGVFSAERGKETVLAGLKEAQASLTNAASMSGiRGDVAGTNAMVKVHFVVMTAVSGREIDLTPPNTtddsspdpdvnagaqsvmIVSYTDENQFIN-------------------------------------------------------------------------------------------------------------------------------------------------------------------------------------------------
>MGYP001449129766	100	0.336	9.907E-19	13	120	314	10	117	216
-------------TDEHGFTGLEAAIVLIAFVVVAAVFSFVVLGAGSFTTQTAQATVHTGVAQASSSLEVVGNVMGISRSPTaaNARLTFINASVALTAGGTSMDL--AQMVISYADNNGGRN-------------------------------------------------------------------------------------------------------------------------------------------------------------------------------------------------
>EndMetStandDraft_3_1072993.scaffolds.fasta_scaffold2578051_1	100	0.358	9.907E-19	13	129	314	0	113	221
-------------HSHRGVIGVESAIVMIAFVIVAAALAFVVLNMGFTTSQKAKTSIISSLEEASSSMQIAGKVIGSG-DAAVGKLNVTAFPVKISSGGDNVDLAASTAAVKYVSNS--IDYDNIYVGTL----------------------------------------------------------------------------------------------------------------------------------------------------------------------------------------
>A0A0D5C1S6	100	0.254	9.907E-19	12	210	314	8	228	234
------------RHSHRGVIGVESAIVMIAFVIVAAALAFVVLNMGFTTSQKAKTSIISSLGEASSSMQVAGKVIGEG-DSSTGYLNMTAFPIKVSSGGNDINLEAKTTSVRYVSNS--IDYSDIYVGTLTGefKSLSSATAQAVSDGssgdETFGQIDNSptgASPGPTYTrafiyftqestsndILSQGESAVLAVAYASGDRPQALDKIKVEiiTPTGSALTVERQVPTITNT-------------------------------------------------------------------------------------------------------
>MGYP000294760271	100	0.312	9.907E-19	12	122	314	27	137	241
------------KKYELGITGLETAIVLMAFVVVASVFAFAVLSTGLISAEKSKETALGSLSEASATLMVRDSVVGTSNS-SLTALDTVKFTLSSATQAdEAAEVSSASTVITYLDDDQALNLS-----------------------------------------------------------------------------------------------------------------------------------------------------------------------------------------------
>SRR5574338_43098	100	0.338	9.907E-19	0	129	314	33	159	272
MISRQCMNLLRRNARHSGIAGLETAIIAIVVVIVAAALAFVVLNMGFSTTQKAKTTVVSSLGEASSTLEVSGKVFGSG-DTTNNKLKVLAIPIKTAAGGESINLDVSTAAVKYLSNS--KTYDNIYAGTL----------------------------------------------------------------------------------------------------------------------------------------------------------------------------------------
>MGYP001258911510	100	0.352	1.339E-18	7	77	314	6	76	122
-------RRTDMARDERGITGLETAIILIAFVVVASVFAFTVLSTGIFSSERGKETVFAGLSEARGAIEPKGSVIANG--------------------------------------------------------------------------------------------------------------------------------------------------------------------------------------------------------------------------------------------
>SRR4030042_7204583	100	0.333	1.339E-18	13	111	314	46	143	150
-------------RNSDAFTGLEAAIVLIAFVVVAAVFAYVILGAGFFTTQKAQETVYKSVEQSTTNLQLIGNVYGLASVPATG-IDEIKFSIGLAPGAPAIDLTKLRIVLS----------------------------------------------------------------------------------------------------------------------------------------------------------------------------------------------------------
>GraSoi2013_100cm_1033763.scaffolds.fasta_scaffold408165_1	100	0.310	1.339E-18	11	111	314	2	104	190
-----------RNLDDDGFTGLEAAIVLIAFVVVAAVFSYVVLGAGFFTTQKAQETVYQGVAQSTTNILLKGSVYGFTDPtaGPGTAITKVNFTLGLAPGAPTIDLQTLKIIYS----------------------------------------------------------------------------------------------------------------------------------------------------------------------------------------------------------
>MGYP001155988769	100	0.341	1.339E-18	8	136	314	4	127	196
--------KRNIRKNKRGIVGIEAAIVLIAFVVIAAALAYVVINMGFYSSQQAKSTIDKGLKEATSALTLDGFAVGLASNGT---LTGLAIPLKLAVGQQAVDMNANTTVVAVY--CTGWALSNIYEGVQEPTNETD---------------------------------------------------------------------------------------------------------------------------------------------------------------------------------
>MGYP001342377381	100	0.261	1.339E-18	4	122	314	19	144	198
----NWTKRFQSHiyHDESGITGLETAIILIAFIVVAAVFAFTVMTTGLFSSERAKTVARSGLSEAASSLILKGPVYAESSDfilpTIGMVPSKLIFQVALAGSiGDEVSLELDGLAFRYVDENSVYSFD-----------------------------------------------------------------------------------------------------------------------------------------------------------------------------------------------
>GraSoiStandDraft_9_1057307.scaffolds.fasta_scaffold08771_3	100	0.288	1.339E-18	18	134	314	1	123	204
------------------FTGLEAAIVLTAFVVVAAVFSYVVLGAGFFTSDTAKQTIHTGVDQATSSVELIGDVIAYGCDsdgnttGTRDRIKCIVVTVALTAGQNALDIGNGSdaTIISYTDEN--VYYNDLYNNTLYSGRD-----------------------------------------------------------------------------------------------------------------------------------------------------------------------------------
>MGYP001103856536	100	0.347	1.339E-18	13	127	314	7	118	209
-------------KNKRGMIGVEAAIVMIAFVIVAAAFSFMVVNMGLFATQRGRDTIQQGIHESSTPLMLDGSVLIRGN-GTGDGVDAVVIPLK-TLGVKYVPMANETTVVTLRIET-TIAYANIYNG------------------------------------------------------------------------------------------------------------------------------------------------------------------------------------------
>MGYP000028600091	100	0.308	1.339E-18	12	138	314	8	138	239
------------RQSHRGVIGVESAIVMIAFVIVAAALAFVVLNMGFSTTQKAKTTIISGLGEASSSLEVAGKVKGIGCTtsaggcSTNAYLNATIIPLKIVSGGDSVNLQASTTTVKYISNS--KSFDDIYAGPITATLPGNAT-------------------------------------------------------------------------------------------------------------------------------------------------------------------------------
>MGYP001418212893	100	0.256	1.339E-18	13	119	314	21	141	259
-------------TDRRGITGLETAIVLIAFVVVAAVFAFTVLTTGLFTSEKAKETTMAGVASSSSTLALKGTITAIGGSGAQGApvvdcappavpctfVQYIRVKITSASSAQDVAFDPRNVLVTYRDDQDVI--------------------------------------------------------------------------------------------------------------------------------------------------------------------------------------------------
>1245|scaffold_28697_c1_2|+307|00	100	0.302	1.339E-18	5	126	314	10	144	264
-----LMKKF-----RRGLTGIETAIILIAFVIVAAAFAFAILNVGFQTTEKSQSVITEGMLQASSSIDLVGAVIAEDCYNVtwtgpnangqynvtsianqpDGVVDIIRFTIKLSPGMTPVDLNPGKLVLSWTDKDQY--LVNIYP-------------------------------------------------------------------------------------------------------------------------------------------------------------------------------------------
>SRR5574337_934406	100	0.319	1.339E-18	4	125	314	42	160	274
----NLMNSSSRRKTRRGVIGIESAIVMIAFVIVAAALAFVVLNMGFSTTQKAKSAISSSITEASSSLEIAGKVTGIGYV-SVGKLNATIVPLKIAGGGDAVNLDPAVVSIKYYSDT--VRYDNIY--------------------------------------------------------------------------------------------------------------------------------------------------------------------------------------------
>MGYP001102822042	100	0.347	1.339E-18	13	127	314	64	174	281
-------------KNKKGMTGIETAIILIAFVIAASVFAFAVLNMGLIATQRAQEAVGAGLEQASSSLLLDTLV--QKASGNPPAVDNITILVKIAPGQSPCDFNQTRMTISF--KNNYTFIGNIYTM------------------------------------------------------------------------------------------------------------------------------------------------------------------------------------------
>5492|Ga0310125_10091644_2|-478|01	100	0.320	1.339E-18	14	112	314	19	117	374
--------------NEEGITGLETAIVLIAFVVVASVFAFAVLSTGLLSAEKSKETVLGGLSEAGSTLFVKGVVVGKANSG-LTNIDTLTFLVSVAsQANQGVDLSSTNLILGY---------------------------------------------------------------------------------------------------------------------------------------------------------------------------------------------------------
>MGYP000695805929	100	0.406	1.809E-18	14	77	314	18	81	91
--------------DQRGITGLETAIVLIAFVVVASVFAFTVLSTGIFSAERGKETIHAGLRGARSSLELKGSVVAEG--------------------------------------------------------------------------------------------------------------------------------------------------------------------------------------------------------------------------------------------
>MGYP001151429352	100	0.376	1.809E-18	6	98	314	0	89	101
------MKKI--RSDDNGFTGLEAAIVLIAFVVVAAVFSYVVLGAGFFTTQKSQETVYKGVEQASTNIQMIGNVYGLAATPANG-IDEIRFSVGLAPGA-----------------------------------------------------------------------------------------------------------------------------------------------------------------------------------------------------------------------
>SRR4030066_365513	100	0.341	1.809E-18	21	105	314	70	150	151
---------------------IETAIILIAFVVVASVFAYTVLSAGIFSSQKGQEAIHAGLEEARASMEIKGSVFAEGN----GTATTVIFTLTNALKGQKIDLTP----------------------------------------------------------------------------------------------------------------------------------------------------------------------------------------------------------------
>SRR5574338_702353	100	0.398	1.809E-18	11	138	314	13	137	158
-----------RKGTRRGVIGIEAAIVLIAFVIVAAALSFVVLNMGFSTTQKAKTTIGSGLETSSSVLSTSGTVTGHVNS-TASKLDVIAYPLKVASGSKSVDLQEASVAVKYFSKS--ISYDDIYVGTLHTAEYGSLD-------------------------------------------------------------------------------------------------------------------------------------------------------------------------------
>SRR3972149_4426537	100	0.318	1.809E-18	12	118	314	30	140	158
------------HKNEKGITGLETAIILIAFVIVASVFAFVVLSTGLFSAEKGKAAVFAGLEKASGNLEVRGAVTAASTAP--PVVNTITFNLGLAAAGVPTLVDDtaigavNNLAINYIDEQNR---------------------------------------------------------------------------------------------------------------------------------------------------------------------------------------------------
>GraSoiStandDraft_48_1057284.scaffolds.fasta_scaffold1054352_1	100	0.330	1.809E-18	15	120	314	1	103	190
---------------QRGMTGLETAIILIAFVTVASVLAYSVLSAGIFSAEKGKETVYSGLQSAQASLEVHGSVIGDAES-DNASLDYIEFLVGLTIPDEKVDMT--AIVVNYYDSSNQTN-------------------------------------------------------------------------------------------------------------------------------------------------------------------------------------------------
>A0A1V5A7Y7	100	0.301	1.809E-18	6	111	314	0	102	194
------MRKHELKED--AFTGLEAAIVLIAFVVVAAVFSYVVLGAGFFTTQKSQETIYAGVGQSTSNIEIVGPVSVNATTAGTG-VSAIMFKIKPAAGASDIDLQKMTFTIT----------------------------------------------------------------------------------------------------------------------------------------------------------------------------------------------------------
>MGYP000111885915	100	0.292	1.809E-18	6	128	314	0	118	212
------MRRVERRRGSRGIVGLEAAIVLIAFVIIAAAFSFMVVNQGLFATERGKTVIQEGLKQASTPLTVDGSIFVK-TDSTGDKITDFVIPLR-AFGVKYVAMWKNETVVTLKIGS--KAYADIYQGV-----------------------------------------------------------------------------------------------------------------------------------------------------------------------------------------
>4259|Ga0209501_10010695_3|+2892|00	100	0.288	1.809E-18	13	116	314	37	139	224
-------------KDEQGITGLETAIILIAFVVVATVFAFAILNTGLGATSNAEDAISTAQNETQSTLVPRGDIILVASAG-LSDVEQIRFKLAPSPGARAISLAEEITLIQYSDND-----------------------------------------------------------------------------------------------------------------------------------------------------------------------------------------------------
>I7L0E4	100	0.326	1.809E-18	4	102	314	1	101	238
----NMMK---LLKNEDAFTGLEAAIVLIAFIVVAAVFSYVMLGAGFFATQEAQRTVHTGSQQASSSLEIIGNVYGRTtnttvNATQQGYLEWIEFTVGNTAGGTPID-------------------------------------------------------------------------------------------------------------------------------------------------------------------------------------------------------------------
>SRR5574337_858980	100	0.304	1.809E-18	6	133	314	39	163	270
------MNSVSRRRTRRGVMGIEAAIVMIAFVIVAAALAFVVLNMGFSTTQKAKTAVISSQTEASSALEIAGKVTGIGYV-SGGVLNATIIPIKVASGGDSVSLNPNQTSIKYYSDT--VRYDDIYANKCVLTS------------------------------------------------------------------------------------------------------------------------------------------------------------------------------------
>MGYP000580743519	100	0.342	1.809E-18	13	85	314	13	85	355
-------------RDQRGMTGLETAIILIAFVTVAAVFGYAVLSAGIFSAEKGKETVYAGLEQSKSSMELKGSVIAYGAPGDEGTI------------------------------------------------------------------------------------------------------------------------------------------------------------------------------------------------------------------------------------
>MGYP000058870590	99	0.345	2.443E-18	2	85	314	4	85	88
--LGNLLRRF--RSDQRGITGLETAIVLIAFVVVSSVFAFAALSTGLFSSDKAKETIRAGLAETRCSMELKGSVILTISVTGTSAI------------------------------------------------------------------------------------------------------------------------------------------------------------------------------------------------------------------------------------
>SRR5664279_6306394	99	0.304	2.443E-18	13	117	314	55	169	171
-------------KNQSGQAALEAAIILIVFVVVASVFAFAILSAGSASTQKGEQAIYSGLANVQSSMQVKGAVIANGSlTPSPGNVTTIVFTVAPVSGGNPVKLigvtagtppASPTTIISYRDATQ----------------------------------------------------------------------------------------------------------------------------------------------------------------------------------------------------
>MGYP000751843271	99	0.322	2.443E-18	13	102	314	19	108	171
-------------RNQRGVTGLETAIILIAFVVVASVFAFTVLSTGIFSAERGKETIYAGLREARSTIQLKGSVIANGITDKSLSLGDTVWTASSTAEETSID-------------------------------------------------------------------------------------------------------------------------------------------------------------------------------------------------------------------
>MGYP001489266656	99	0.269	2.443E-18	4	120	314	9	148	180
----NLMFKPSRamrrlHRNEEGITGLETAIILIAFVIVASVFAFVVLSTGLFSADRGKQTVLAGLEKASGNIEVRGSVslqdvgtvaapttpdGAIGEAGGPS-VDVFIFNLGTAAGGRPVLIDPavtnNTMVVNIVDSGARVA-------------------------------------------------------------------------------------------------------------------------------------------------------------------------------------------------
>MGYP000148783005	99	0.306	2.443E-18	15	115	314	1	98	185
---------------DEAFTGLEAAIVLIAFVVVAAVFSYVMLGAGFFTSQKSQEVVHTSVDQASSSVQIVGDVVGLDNAG-GTLIDTVELTLGLTSGGSAVDLS--KTVVSYWNE------------------------------------------------------------------------------------------------------------------------------------------------------------------------------------------------------
>GraSoiStandDraft_49_1057285.scaffolds.fasta_scaffold2970201_1	99	0.320	2.443E-18	6	111	314	19	121	193
------MKKGIRTED--AFTGLEAAIVLIAFVVVAAVFSYVVLGAGFFTTQKSQETIYAGVGQSTSNVEIVGPVTVKANT-AGDAAKEIYFKMKLAAGGSNLDLNKMTFTIS----------------------------------------------------------------------------------------------------------------------------------------------------------------------------------------------------------
>A0A0E3WRY9	99	0.276	2.443E-18	12	119	314	8	118	197
------------RKDEKAFTGLESAIVLTAFVVVAAVFSYVVLGAGFTTSDTAKKTIDEGVKQTTSSVELAGDVIAKG-DTTNEKVKYLLVTLQLTAGQSPVDIgesnGTGKMIVSYTDNSTYI--------------------------------------------------------------------------------------------------------------------------------------------------------------------------------------------------
>WorMetDrversion2_3_1045171.scaffolds.fasta_scaffold610146_1	99	0.262	2.443E-18	12	114	314	4	103	201
------------RNNEEAFTGLEAAIVLIAFVVVAAVFSYVVLGAGFFTTQKSQEVVYAGVGSAASNVVVKGDVYGIANE-AKDNLSYIQFDLGLAAGGYPIDV--AQLNIIYSD-------------------------------------------------------------------------------------------------------------------------------------------------------------------------------------------------------
>MGYP001065753723	99	0.272	2.443E-18	13	121	314	16	124	201
-------------RDQRGMSAIETSIVLIAFVVVASVFGFAMLNTGLMSSEKEQKAVQAGIDETSSNLILRGGVLAIGN-GGRTGIDTIKFYLTPiVESGGSTDLSSTGVVVTYFDSANSLNC------------------------------------------------------------------------------------------------------------------------------------------------------------------------------------------------
>MGYP000066221746	99	0.235	2.443E-18	13	114	314	4	105	203
-------------KHEEAFTGLEAAIVLIAFVVVAAVFSYVMLGAGFFTSQKSQEVVHSSVDQASSSVEIRGDVFGRDAGSTASEIEIVEFAVALTAGGTALDMNSSVLTFQKSD-------------------------------------------------------------------------------------------------------------------------------------------------------------------------------------------------------
>5|scaffold81980_3|-1448|00	99	0.237	2.443E-18	6	121	314	0	115	206
------MKRSLSRED--AFTGLEAAIVLIAFVVVAAVFSYVVLGAGFFTTQKSQAVIQGGVQQASSSMQILGNVYGLDMSqltppgTGGVQINYLNFTIGLAPGGMPIDFTKVTMVF-Y---NQTVRY------------------------------------------------------------------------------------------------------------------------------------------------------------------------------------------------
>A0A0E3PR80	99	0.252	2.443E-18	12	114	314	21	127	212
------------RKDDKAFTGLESAIVLTAFVVVAAVFSYVVLGAGFTTSDTAKKTIDEGVKQTSSSVGLAGDVIAKGTPGATPTVDNITITLQLTAGQSPVDIgadsTTGMMVVAYSD-------------------------------------------------------------------------------------------------------------------------------------------------------------------------------------------------------
>ADurb_Met_01_Slu_FD_contig_21_1887355_length_277_multi_3_in_0_out_0_1	99	0.333	2.443E-18	12	127	314	1	115	230
------------RKHRRGILGIESAIVMIAFVVVAAALAFVVLNAGFGTTQKSKTTINEGLKSATGAVEVAGLVQGRGNTAANPPVlQFYSIPIKLASGAGEVNLQKDLTAVRYSSKS--VSYDNIYAG------------------------------------------------------------------------------------------------------------------------------------------------------------------------------------------
>UPI0003B7F353	99	0.318	2.443E-18	10	120	314	9	121	236
----------NLYSDRSGITGLETAIILIAFIVVAAVFAFTVMTTGLFSTEKAKTTAQAGITEASSTFAPKGAIVAQATAlgTDNARVQTLFVQLQPATGSAGASINRADLAFIYVDKNQRYA-------------------------------------------------------------------------------------------------------------------------------------------------------------------------------------------------
>SRR5271157_1476710	99	0.322	2.443E-18	13	133	314	53	171	271
-------------KQNRGMVGIEAAIVLIAFVIVAAAFAFMVVNMGLFATQSSKQTIQTGLSEASSPLVVDGDIMVRANSTAPYFVDAVMIPLQ-VIGVRYVPMDANSTQITVTVSGQS-AIANCYFGANAAVS------------------------------------------------------------------------------------------------------------------------------------------------------------------------------------
>MGYP001188478005	99	0.326	3.300E-18	13	107	314	29	122	146
-------------HKEHGVTGLETAIILIAFVVVASVFAYAVPSAGIFSAQKGQEAFYQGLLQTRSSMTMIGGLTLK-DTDSDDKVDELWFTVSNALNGEAVDLTNTT--------------------------------------------------------------------------------------------------------------------------------------------------------------------------------------------------------------
>ABLV01.1.fsa_nt_gi|185923476|gb|ABLV01196309.1|_1	99	0.348	3.300E-18	13	164	314	3	148	164
-------------RNRKGMVGIDTAIILIAFVLVAAAVAFVVLDMGMTSAQKAKQTMENGLQQASTALQVNGEVMAYVN--TNGYVQDIFIPLGVTPGTGYVSFAKNLLSVSLIAGN--MSYANIYNGVNETTLNSGTSNLAAIAHYYDN--NNSTSGEVLAVVY-----------------------------------------------------------------------------------------------------------------------------------------------------
>MGYP001150316497	99	0.439	3.300E-18	12	77	314	9	74	175
------------RGNERGITGLETAIILIAFVVVASVFAYTALSAGLFSTQKSQEAVYSGLEETRSTLELKGGVIANG--------------------------------------------------------------------------------------------------------------------------------------------------------------------------------------------------------------------------------------------
>MGYP001290898666	99	0.276	3.300E-18	13	115	314	14	118	195
-------------KDERGITGLETAIILIAFVVVAAVFAFAILNAGLGATSNAEDAISTAQTETQSTLAPRGDsiLVARGAGPAFADVETVSFKLAPSPGAKAISLANDITLVQYSDE------------------------------------------------------------------------------------------------------------------------------------------------------------------------------------------------------
>694.fasta_scaffold67280_1	99	0.320	3.300E-18	14	116	314	18	116	209
--------------EQKGITGLETAIVLIAFVVVAAVFAFTVLTTGLFTSEKAKETALAGVAAASATMQVKGSVTA---DSAADVVTLIRIKVATA-GVDAVQFNPDSILVTYMDQD-----------------------------------------------------------------------------------------------------------------------------------------------------------------------------------------------------
>GraSoi013_1_40cm_4_1032424.scaffolds.fasta_scaffold52817_1	99	0.384	3.300E-18	13	77	314	19	83	363
-------------RDERGVTGLETAIILIAFVVVASVFAFTVLSTGIFSAERGKETIHAGLQQSRSSVELKGSVVANG--------------------------------------------------------------------------------------------------------------------------------------------------------------------------------------------------------------------------------------------
>SRR5208283_3827274	98	0.302	4.458E-18	9	114	314	9	115	141
---------HNLYRGQKGITGLETAIILIAFVTVAAVLAYTVLSAGIFSSEQGKAAVYSGLESAQSTMAVKGSVVGTGTenqAGTAIDLTSVQFNLGLAITGTSVDLS--QCTFNYWD-------------------------------------------------------------------------------------------------------------------------------------------------------------------------------------------------------
>MGYP000011509389	98	0.349	4.458E-18	14	114	314	4	106	184
--------------REEGITGLETAIILIAFVMVASVFSYVVLSAGLYSSQKAKQAVYAGLDSTMSAIELKGDVIAKM---SNNSVEEIYLFVGIPSAGNPVEFagtdnNTQKVVISYTD-------------------------------------------------------------------------------------------------------------------------------------------------------------------------------------------------------
>MGYP001215186913	98	0.277	4.458E-18	13	115	314	14	121	213
-------------KDERGITGLETAIILIAFVVVAAVFAFAILNAGLGATSNAEDAISTAQTETQSTLAPRGDTILVARAPAapgdpFPDVETIRFKLAPSPGAKQISLDNGSTLVQYSDN------------------------------------------------------------------------------------------------------------------------------------------------------------------------------------------------------
>MGYP001030538424	98	0.333	4.458E-18	2	126	314	3	124	219
--WIRAAKRFA--RNKKAVSGLETAIVLIAFVIVASAFAYAVLNMGFLATQKSQEVAVGGLQAASAAIVLDGPVYGYSTqSGANANLTTIIFWMKTASGADSIDLNVNKTTIGFQNPRGV--WPNVYN-------------------------------------------------------------------------------------------------------------------------------------------------------------------------------------------
>MGYP001088365913	98	0.343	4.458E-18	0	127	314	0	122	220
MNIKKALQK--LLKQTRGMVGIEAAIVLIAFVIVAAAFSFMVVNMGLFSTQRGRETIQQGVSEASSPLTLDGSVHIWCN-ASATNVSGIVIPLK-TLGVRYVPMDTPESEIGFRIET-TVAYADIYNG------------------------------------------------------------------------------------------------------------------------------------------------------------------------------------------
>KBSSwiStaDraftv2_1062776.scaffolds.fasta_scaffold4267705_1	98	0.296	4.458E-18	13	115	314	24	131	229
-------------KDERGITGLETAIILIAFVVVAAVFAFAILNAGLGATSNAEDAISTAQTETQSTLAPRGDVVLVARAPvapatAFSQVETIRFKLAPSPGAKQISLADLSTLIQYSDN------------------------------------------------------------------------------------------------------------------------------------------------------------------------------------------------------
>MGYP000592542971	98	0.388	4.458E-18	14	85	314	0	71	245
--------------DEKGITGLETAIILIAFVVVASVFAYTVLSAGIFSSERGKETVYAGLREARGTLEPKGSVIATAKVVTGESL------------------------------------------------------------------------------------------------------------------------------------------------------------------------------------------------------------------------------------
>MGYP000987477917	98	0.256	4.458E-18	17	115	314	18	126	247
-----------------GITGLETAIVLIAFVVVAAVFAFTVLTTGLFTSEKAKETALAGVAATSSTIAVKGSVTAWGEPGIDGgaaagagdplEIDRIAIKLTTAGDTDPVSFDPTGVMVTYQDE------------------------------------------------------------------------------------------------------------------------------------------------------------------------------------------------------
>SRR5574340_988990	98	0.338	4.458E-18	12	135	314	61	181	286
------------RKTRRGVIGIESAIVMIAFVIVAAALAFVVLNMGFSTTQKAKTAISSSVSESSSALEIAGKVTGVGDV-VNNKLNATVIPLKVAGGGDAVSLDPALADIKYYSNT--VRYDNIYKSTCVLTSTS----------------------------------------------------------------------------------------------------------------------------------------------------------------------------------
>MGYP001157857055	98	0.368	4.458E-18	2	77	314	0	75	350
--MNKLIQAIKPLRQEKGVTGLETAIILIAFVVVASVFAFTVLSTGIFSAERGKETIHAGLKGARSSLEIKGSVIANG--------------------------------------------------------------------------------------------------------------------------------------------------------------------------------------------------------------------------------------------
>MGYP001387566825	98	0.385	6.020E-18	8	77	314	6	75	115
--------PFGLLKGQQGVTGLETAIILIAFVVVASVFAFTVLSTGIFSAERGKETIHAGLRGARSSLELKGSVVAEG--------------------------------------------------------------------------------------------------------------------------------------------------------------------------------------------------------------------------------------------
>SRR5664279_127107	98	0.351	6.020E-18	13	103	314	81	170	182
-------------KNQSGQAALEAAIILIAFVVVASVFAFAILSAGQSSTQKGEQAIYSGLANVQSSMEVKGAVIAKGNSGS-TAVQYVVFTVAPVSGGNPVKL------------------------------------------------------------------------------------------------------------------------------------------------------------------------------------------------------------------
>MGYP000583715547	98	0.300	6.020E-18	15	117	314	19	118	192
---------------EEGVTGLETAIILIAFVVVASVFGYVVLTTGVFATEKGKEATMAGLSQIRTTLQQRGGVIAV-KSSTGSTVDTVIVRVSTIAGGAPI--GASDLTVSYLDTDQ----------------------------------------------------------------------------------------------------------------------------------------------------------------------------------------------------
>JFJP01.1.fsa_nt_gi|907672259|gb|JFJP01027573.1|_13	98	0.270	6.020E-18	11	160	314	3	155	199
-----------RLSSEDAFTGLEAAIVLIAFVVVAAVFSYVVLGTGFFTTQKSQETIYTGTKQASNNLATTGPVIMQA-TSTDDVVNNLSLTIKLASGANSIDMSKITYHVTtnatdkiYVDANssSTTAYDTVSRTKLLGSND---NNLLEPNEIYQVTI--ELVEGQT---------------------------------------------------------------------------------------------------------------------------------------------------------
>MGYP001062142370	98	0.384	6.020E-18	13	77	314	28	92	204
-------------KDQRGVTGLETAITLIAFVVVASVFAFIVLSTGIFSAERGKETIHAGLKEARSSAELKGSVIALG--------------------------------------------------------------------------------------------------------------------------------------------------------------------------------------------------------------------------------------------
>SRR5918911_3508394	98	0.341	6.020E-18	12	137	314	17	139	219
------------RRTRRGVIGIEAAIVLIAFVIVAAALSFVVLNAGFTTTQQAKTTVSQGLQTSSSVLAVSGTVVGHVN-GTSSSIDVITLPLRVASGSNNVDLQKSLVAVKYFSKT--KSYDNIYAGTLETKQYASI--------------------------------------------------------------------------------------------------------------------------------------------------------------------------------
>MGYP001074017083	98	0.322	6.020E-18	15	108	314	32	127	227
---------------QQGITGLETAIILIAFVVVMSAFAFTGLSTGIFSPERSKDTAYAGLSEARSSLVTRGSFGGfAGKVSTTETPYEFSFVVASAVGsSDPIDLTPSYT-------------------------------------------------------------------------------------------------------------------------------------------------------------------------------------------------------------
>22277|Ga0268276_1055548_2|-696|00	98	0.315	6.020E-18	12	106	314	38	129	233
------------RRGQAGMTGLQTAILLIAFSTVAAVFGYAVLNAGLYSAERGKETVYAGLQQARANMEIAGSVIVESD---NTDAVAILFTVRNAIAGAPIDMTPN---------------------------------------------------------------------------------------------------------------------------------------------------------------------------------------------------------------
>MGYP000081036335	98	0.303	6.020E-18	0	128	314	0	129	246
MAAINIVRGSRRiSSNRRGILGIESAIVMIAFVVVAAALAFVVLNAGFGTTQKSKTTISEGLQSATGAVEVAGLVTGqnRGTPETPEKLEFYSIPIKLASGANAVNLQKELTAVRYFSNS--VSYDNIYVGT-----------------------------------------------------------------------------------------------------------------------------------------------------------------------------------------
>KBSMisStandDraft_5_1062788.scaffolds.fasta_scaffold9309742_1	98	0.259	6.020E-18	17	115	314	17	124	246
-----------------GITGLETAIVLIAFVVVAAVFAFTVLTTGLFTSEKAKETALAGVAATSSTIAVKGSVTAWGlagpdggaaSAGDPLEIDRIAIKLTTAGDTDPVSFDPTGVMVTYQDE------------------------------------------------------------------------------------------------------------------------------------------------------------------------------------------------------
>SRR3972149_5653697	98	0.424	8.129E-18	12	77	314	8	73	120
------------HRRQRGITGLETAIILIAFVVVASVFAYTVLSAGIFASEKGKEAIHAGLEEARSSMELVGSVKATA--------------------------------------------------------------------------------------------------------------------------------------------------------------------------------------------------------------------------------------------
>SRR6478672_10125370	98	0.333	8.129E-18	4	86	314	35	118	121
----KRIKEFLRRsRNEHGITGLETAIVLIAFVVVAAVFAFVVLSTGLFSSERSKETVYAGLSKTRGSMELTGGVIAASNLSNVTTVE-----------------------------------------------------------------------------------------------------------------------------------------------------------------------------------------------------------------------------------
>MGYP001103454094	98	0.267	8.129E-18	13	120	314	19	145	164
-------------RRQNGITGLKTAIVLIAFVVVASVFAFTILSAGAFSSEANKQTIHAGLKETRTRLRQHGSAFAfSGYVGNTQAVHKLVFIVSNSLAGESVDLTAHYttddpstdpdivvgantmTTISYADENQRMS-------------------------------------------------------------------------------------------------------------------------------------------------------------------------------------------------
>MGYP001473531865	98	0.336	8.129E-18	9	111	314	2	103	190
---------FNNSSD--AFTGLEAAIVLIAFVVVAAVFSYVVLGAGFFTTQKSQETIYKGVEMATSNVQMIGQVYATNSgGGTDTTIKGIQFNLGLAPGAPSIDLSRMIIVVS----------------------------------------------------------------------------------------------------------------------------------------------------------------------------------------------------------
>MGYP000285867409	98	0.281	8.129E-18	6	133	314	2	141	192
------MKIIKVLKSKKAITGIETAIILIAFVIVAAAFAFIILSMGFFAGERAKGVISGGLKEAASAIELDGSVIAYGgrvtgsqgnfttsTTGTLNNVTSIVIYIKLSTGQQPMDLRVGRLTILY--ANTKTSIDNIYdNSTLCTVT------------------------------------------------------------------------------------------------------------------------------------------------------------------------------------
>MGYP001179943549	98	0.300	8.129E-18	13	115	314	38	139	206
-------------KDEQGITGLETAIILIAFVVVAAVFAFAILNAGLGATSNAEDAISTAQTETQSTLAPRGDVVLIARAG-LADVEIIMFKLAPSPGAKQISLADGSTLIQYSDN------------------------------------------------------------------------------------------------------------------------------------------------------------------------------------------------------
>UPI0006B4B8FC	98	0.280	8.129E-18	13	157	314	3	145	214
-------------HSHRGVIGVESAIVMIAFVIVAAALAFVVLNMGFSTTQKTKQAIVSSADEASSALEIAGKVIGSGHV-TAGKLNATAIPLKIVSGGASINLNPANAAIRYLSNN--VEHGNIYAGaIPTGVHDTLASAMQEAVTQTYITSNPVNST------------------------------------------------------------------------------------------------------------------------------------------------------------
>3300009503.a:Ga0123519_10004952_3	98	0.323	8.129E-18	10	145	314	3	132	223
----------NMRMNRKGLTGIETAIIVIAFVIAASVFAFAVLNMGLLTTAKAQDAIVSGVGQAQSSLKITSVYAYSDEEGSDAKCKGVAILVQPS-GTANVDFTPTKVAISYKNAN--VAYPDVYEG---SASDLFITKSDFMNS------------------------------------------------------------------------------------------------------------------------------------------------------------------------
>APCry1669191961_1035387.scaffolds.fasta_scaffold68700_1	98	0.285	8.129E-18	10	120	314	8	133	229
----------NFSRDNSGVTGLETAIILIAFVVVAAVFAFTVMTTGLFSTEKAKTTAQAALTEASSSFIIKGPVLAKCSPGvvpidcevdanpigkAEEFISRISFTIALSSGADQQTLDESELAFIYSDENNIFT-------------------------------------------------------------------------------------------------------------------------------------------------------------------------------------------------
>MGYP000573481112	98	0.322	8.129E-18	12	137	314	8	132	235
------------RKQRRGILGIESAIVMIAFVVVAAALAFVVLNAGFGTTQKSKTTINEGLQAATGAVEVAGLVTGQDrAATTPEKLEFYSIPIKLASGANAVNLQKELTAVRYFSNS--IKYDNIYKGPVRTSPTYDS--------------------------------------------------------------------------------------------------------------------------------------------------------------------------------
>3300020145.a:Ga0197144_100875_9	98	0.294	8.129E-18	8	129	314	10	143	265
--------KTGRRKSRRGILGIESAIVMIAFVVVAAALAFVVLNAGFGTTQKSKTTISEGLQSATGAIEVAGLVTGQkvtftldvnndddnSNDTSVTALEFYSIPIKLASGANAVNLQKELTAVRYFSNT--IKYDNIYKGVV----------------------------------------------------------------------------------------------------------------------------------------------------------------------------------------
>MGYP000214272605	98	0.415	8.129E-18	13	77	314	19	83	266
-------------RGQRGVTGLETAIILIAFVVVASVFAFTVLSTGIFSAERGKETIHAGLRGARSSLELKGSVIAEG--------------------------------------------------------------------------------------------------------------------------------------------------------------------------------------------------------------------------------------------
>7457|Ga0209635_10001271_16|+12727|00	98	0.286	8.129E-18	2	130	314	43	165	279
--MKNLLKKLLRQK--RGIVGLEAAIVLIAFVIIAAAFSFMVVNQGLFATERGKAVVQEGLQQASTPLSLDGTIFVR-TDSDGTSVNCMAIPLR-AFGVDYVAMWRNETVVTLKVANN--AWGNVYGGVLY---------------------------------------------------------------------------------------------------------------------------------------------------------------------------------------
>7570|JGI24020J35080_1000047_117|-128882|00	98	0.384	8.129E-18	13	77	314	18	82	373
-------------RDEMGITGLETAIILIAFVVVASVFAYTVLSAGIFSSERGKEAVYAGLKEARGTLEPKGSVIATG--------------------------------------------------------------------------------------------------------------------------------------------------------------------------------------------------------------------------------------------
>MGYP000883105251	97	0.316	1.098E-17	4	119	314	3	115	178
----KFIKTIKRLHeEQKGITGLETAIILIAFVTVASVMAYSVLTAGIFSAERGKETVYKGLKSAQSTLEIKGSVLGLSE--NQTELDEIQFCMALSIPNEVVDV--NNLVFNYYDNDLNV--------------------------------------------------------------------------------------------------------------------------------------------------------------------------------------------------
>tagenome__1003787_1003787.scaffolds.fasta_scaffold19179150_2	97	0.308	1.098E-17	0	117	314	0	119	195
MGGIAYWFRKRIHAGTEGITGLETAIILIAFVMVASVFSYVVVSAGLLSSQKAKEAIYAGIETIMSVVEIKGDVIALV---EGSQVKEVYLFVGTPAAGGSVDFTdtangSNTVVISYMDNDQ----------------------------------------------------------------------------------------------------------------------------------------------------------------------------------------------------
>SRR5271157_740191	97	0.292	1.098E-17	11	167	314	8	155	218
-----------RRRNKQGIVGIEAAIVLIAFVVIAAALAYVVINMGFFAAQEAKSTINKGINEATSALELDGYITGFTN---NDNVTALVIPLKLAVAQQQVDMSGKTVVVAVEGAN--FSLANIYNGSTTSTATDVMTLINITNSNTWTG----TTPNATAFLYNAP--------------------------------------------------------------------------------------------------------------------------------------------------
>MGYP001374785552	97	0.268	1.098E-17	0	117	314	0	131	232
MPKMNFLKQF--SRDNSGITGLETAIILIAFVVVAAVFAFTVMTTGLFSTEKAKTTAQAALTEASSSFILKGAITAKCElnlagdacdndaavagGTATPYINQIAFQIALASGADQQTMIPGEMAFIYSDSNN----------------------------------------------------------------------------------------------------------------------------------------------------------------------------------------------------
>MGYP001170451499	97	0.292	1.098E-17	13	115	314	17	128	250
-------------REQSGITGLETAIVLIAFVVVAAVFAFTVLTTGLFTSEKAKETTMAGVAATSSTLSLKGTVTAIGGPvvnpadtcvaGACEYIDHIRVKVAPS-GVEETAFRPENVMVTYQDD------------------------------------------------------------------------------------------------------------------------------------------------------------------------------------------------------
>917|scaffold73746_2|-1067|00	97	0.318	1.098E-17	12	127	314	40	152	258
------------RHSHRGVIGVESAIVMIAFVIVAAALAFVVLNMGFSTTQKTKNAIVSSADEASSALEIAGKVIGSGDV-TAGKLNATAVPLKIVSGGSAINLNPSNAAIRYLSNN--VEHGNIYAG------------------------------------------------------------------------------------------------------------------------------------------------------------------------------------------
>SRR3989304_878686	97	0.343	1.098E-17	4	129	314	32	157	270
----NLIQKWHKNNTHRALIGLESAIILIAFVLVAVALAFVVLNMGFSTAQKAKTTIISTMTTTDSSLEIEGGVIASSYrpPGGPPSLNVTSIPIKVTAGGESVNLAPSDTAVKYLSNQ--ITYDDIYNGTL----------------------------------------------------------------------------------------------------------------------------------------------------------------------------------------
>MGYP000250477224	97	0.400	1.098E-17	3	77	314	2	74	371
---RNLWQKI--HKSERGITGLETAIILIAFVVVAAVFAYTALSAGLFSTQKSQEAVYSGLEETRSTLELKGGVVAQG--------------------------------------------------------------------------------------------------------------------------------------------------------------------------------------------------------------------------------------------
>SRR4030042_7095346	97	0.376	1.482E-17	4	79	314	23	99	104
----KFMKaMANLHRDDRGMTGLETAIILIAFVTVAAVFGYAVLSAGLFSAERGKETIYSGLQQAKSNLEVSGSVIAQSSD------------------------------------------------------------------------------------------------------------------------------------------------------------------------------------------------------------------------------------------
>8975|scaffold355213_2|-63|01	97	0.304	1.482E-17	15	124	314	14	125	143
---------------EEGITGLETAIILIAFVIVASVFAYVVLSAGLYSSQKVKQAVNSGIDSTMSTIELKGDILAKV---SATLVQEIYLFIGIPAAGTPIDFTNSsnttqKVIISYSDARHLTPLSKL---------------------------------------------------------------------------------------------------------------------------------------------------------------------------------------------
>SRR5574340_817932	97	0.347	1.482E-17	12	126	314	35	146	150
------------RKTRRGVIGIESAIVMIAFVIVAAALAFVVLNMGFSTTQKTKSAISSSIVESGSSLEVSGKVTGIGYV-SAGKLNATIVPLKIAGGGDAVNLDPATTAIKYYSNS--VRYDNIYN-------------------------------------------------------------------------------------------------------------------------------------------------------------------------------------------
>MGYP001039429430	97	0.415	1.482E-17	13	77	314	22	86	169
-------------RGQRGVTGLETAIILIAFVVVASVFAFTVLSTGIFSAERGKETIHAGLRGARSSLELKGSVVAEG--------------------------------------------------------------------------------------------------------------------------------------------------------------------------------------------------------------------------------------------
>MGYP000282920283	97	0.284	1.482E-17	16	175	314	8	163	207
----------------KGMLGVESAIILIAFVIVAAAFSFMVVNMGLFATQRGRSVIQQGIQEASTPLMLDGSIMIRG--SSNNKADAIVIPLK-TLGVKYVPMANETTVVLLRVEN-HTAYANIYNG---------INTTDPRGEDFTTLINGLGSGTTAKLFIENsdgddsidaQEKGLLIIH------------------------------------------------------------------------------------------------------------------------------------------
>MGYP001182630552	97	0.330	1.482E-17	13	118	314	12	123	214
-------------RDESGITGLETAIILIAFIVVAAVFAFTIMTTGLFSTEKAKTTALAGISEASIGLAVKGQITGRCCRGaavvgsGANHLSGFTFKVALAGGNEPMEITPSRLAFRFTHPDGG---------------------------------------------------------------------------------------------------------------------------------------------------------------------------------------------------
>MGYP000474584675	97	0.369	1.482E-17	12	128	314	4	120	218
------------KHLRRGIVGIEAAIVLIAFVIIAAALAYVVVNTGFFASQKSKDTIMRGISEAASALQLDGSVIAYVN--GSGNVTALVIPVKISVGREGVDVSNKSLVVTvwITGTDRSIYMPDIYNGT-----------------------------------------------------------------------------------------------------------------------------------------------------------------------------------------
>15094|scaffold_721_c1_2|-686|00	97	0.337	1.482E-17	4	83	314	2	79	276
----KLMKKLA--RDQRGITGLETAIILIAFVVVAAVFAYTALSAGIFSAQKGQETIYSGLKQAAGSMEIKGGMIAYNKVAGES--------------------------------------------------------------------------------------------------------------------------------------------------------------------------------------------------------------------------------------
>MGYP000991849505	96	0.465	2.001E-17	5	75	314	0	72	73
-----MLKKLYKaiKQNQKGITGLETAIILIAFVVVASVFAYTVLSAGIFSSQKGKEAVYAGLDQARSSLTLKGSVVG----------------------------------------------------------------------------------------------------------------------------------------------------------------------------------------------------------------------------------------------
>ETNvirenome_6_85_1030632.scaffolds.fasta_scaffold275094_1	96	0.357	2.001E-17	13	138	314	4	126	174
-------------RKKRGMVGIDTAIILISFVLVAAAVAFVVLDMGMTSATKAKQTMVNGLQEASTALEVNGEILGVVN-GTGTGIEEIAIPLGVTPGTGYVSFDTDTFVVSFTD--QYGTYPNIYSGVSHKLVTSSTN-------------------------------------------------------------------------------------------------------------------------------------------------------------------------------
>UPI00073AFA91	96	0.428	2.001E-17	15	77	314	39	101	175
---------------QRGVTGLETAIILIAFVVVASVFAFTVLSTGIFSAERGKETIHAGLRGARSSLELKGSVVAEG--------------------------------------------------------------------------------------------------------------------------------------------------------------------------------------------------------------------------------------------
>UPI000864836D	96	0.287	2.001E-17	13	115	314	22	129	219
-------------KDERGITGLETAIILIAFVVVAAVFAFAILNAGLGATSNAEDAISTAQTETQSTLAPRGDTILVSRAPvppatAFDNVQTIRFKLAPSPGAKQISLDNLSTLIQYSDN------------------------------------------------------------------------------------------------------------------------------------------------------------------------------------------------------
>A0A2E7G5H3	96	0.268	2.001E-17	0	117	314	0	131	229
MQFLKSLKNF--SRDNSGVTGLETAIILIAFVVVAAVFAFTVMTTGLFSTEKAKTTSQAALTEASSSFILKGSVTATCAAGagplgckkdlapvgvADEYVESITFTIALAIGAEQQRIDDESVfAIHYFDENN----------------------------------------------------------------------------------------------------------------------------------------------------------------------------------------------------
>SRR4030042_3001764	96	0.300	2.001E-17	13	191	314	34	208	237
-------------KNKRAIVGIEAAIVLIAFVVIAAAMAYVVINMGFYSAQQAKSTIDKGIGEATSALTLDGFLVGRTN---GTSIQWIAIPVKLAVGQSEVDMASDTVVIAVVGSD--FALSNIYSGATNTTTANVETLMTAVGSGNTTAGNATcyifNDDGNGDTVLKQNEKAYIIL--FLGDS-LLANYSKVK--------------------------------------------------------------------------------------------------------------------------
>MGYP001045275363	96	0.275	2.001E-17	4	106	314	2	121	244
----KFMRAVQRlHKGEKGLTGLETAIILIAFVTVAAVFGYAILSAGIFSTEKAKESVYQGMQEAKSTMVITGDVIASQnitsgaynttscpagyNYTATSSVGEIMVTLSNNIGGEPIDLTVP---------------------------------------------------------------------------------------------------------------------------------------------------------------------------------------------------------------
>MGYP001478949033	96	0.306	2.700E-17	14	111	314	6	102	107
--------------NDKGFTGLEAAIVLIAFVVVAAVFSYVVLGAGFFTTQKAQESVHTAVGQATSAVELSGPVMVKAGT-APNTVGNASFYLQLAAGGAAVDVTKIGYTVS----------------------------------------------------------------------------------------------------------------------------------------------------------------------------------------------------------
>SRR3972149_5859224	96	0.329	2.700E-17	10	98	314	16	106	109
----------NIHREQTGITGLETAIILIAFVVVASVFAYTVLSAGIFSSERSKEAVYSGLQEARNAIELRGNVTGYKAsiSGQEDSLGRLDFVVSNSMTG-----------------------------------------------------------------------------------------------------------------------------------------------------------------------------------------------------------------------
>SRR3972149_820849	96	0.345	2.700E-17	11	112	314	6	109	111
-----------RRERQEGIPGLETAIILIAFVIVASVFAYVVLSAGLFSSQKAKEAVNAGLDSSMATGVIKGDIIAKM---EESVLTEIIFGVAIPSAGSPVDFAPPsennsSVIISY---------------------------------------------------------------------------------------------------------------------------------------------------------------------------------------------------------
>SRR3972149_11696806	96	0.313	2.700E-17	20	114	314	0	98	135
--------------------GLETAIILIAFVVVATIFAFVVLTTGVFSSERGKESVFAGLNKARGTLELRGGVVASSSgCPSACAVSGIQFAVANSAGGDPVSLansGDNRTILAYRD-------------------------------------------------------------------------------------------------------------------------------------------------------------------------------------------------------
>SRR5512137_2934406	96	0.291	2.700E-17	13	115	314	38	135	138
-------------RGEKGITGLETAIILIAFVTVAAVLAYSVLSAGIFSSERGKEAVYQGLSTAQATMKVTSSVYAQGN---GSTVDNVSFQLSSVLQNQNVDL--GKCVVNYQDP------------------------------------------------------------------------------------------------------------------------------------------------------------------------------------------------------
>MGYP001204728694	96	0.388	2.700E-17	11	77	314	17	83	162
-----------KLKQERGVTGLETAIILIAFVVVASVFAFTVLSTGIFSAERGKETIHAGLKGARSSMAIKGSVVANG--------------------------------------------------------------------------------------------------------------------------------------------------------------------------------------------------------------------------------------------
>HubBroStandDraft_2_1064218.scaffolds.fasta_scaffold2232517_1	96	0.303	2.700E-17	13	114	314	2	98	178
-------------RGQKGITGLETAIILIAFVTVAAVLAYTVLSAGIFSSERGKEAVYSGLNSAGSTMGVKGSVLGTGWNSTTPTLE---FTLSSAIQGANIDLT--KLTFNYYD-------------------------------------------------------------------------------------------------------------------------------------------------------------------------------------------------------
>A0A0F7GF56	96	0.326	2.700E-17	13	116	314	13	107	194
-------------RGKKGITGLETAIILIAFVTVAAVLAYTVLSAGIFSSERGKEAVYSGLESAQSTMTVKGSVLIVDNAD-------LQFNLAMAVTGGSVDL--NKMVVNYFDSN-----------------------------------------------------------------------------------------------------------------------------------------------------------------------------------------------------
>MGYP001474386511	96	0.310	2.700E-17	2	133	314	4	129	203
--LKKALK--GLHISEKGMTGLETAIILIAFVTVASVLAYSVLSAGIFSAEKGKETVYSGLQSAQASTEVHGSVI--GDSADNSTLNYIEFLIGLTIPDEKVDIS--SLVVNFYDSTNSTNVQNSAWGAWTDSS------------------------------------------------------------------------------------------------------------------------------------------------------------------------------------
>ETNmetMinimDraft_23_1059889.scaffolds.fasta_scaffold591314_1	96	0.276	2.700E-17	16	119	314	7	111	207
----------------EGFTGLEAAIVLIAFVVVAAVFSYVVLGAGFFTTQKSEQVVYTSVAQASSSIEVLGDVYGnSTTTGVDAEIGGLRFVVGLTAGGTPMDFSSTTITFSTKDVVQKI--------------------------------------------------------------------------------------------------------------------------------------------------------------------------------------------------
>5400|Ga0315272_10036250_3|+768|00	96	0.358	2.700E-17	2	118	314	37	152	278
--LKKVRKMAGKTRLVKGIVGIEAAIVLIAFVVVAAALAFVVLNMGFYTTQRSKEVMSQGLAQASSALEIDGTVLAKVNT-TKQNLTCVVIPIRLSAGQKDVELTPGKADIAVWVINKG---------------------------------------------------------------------------------------------------------------------------------------------------------------------------------------------------
>MGYP000480529004	96	0.415	3.645E-17	13	77	314	11	75	106
-------------RGQRGVTGLETAIILIAFVVVASVFAFTVLSTGIFSAERGKETIHAGLRGARSSLQLKGSVVAEG--------------------------------------------------------------------------------------------------------------------------------------------------------------------------------------------------------------------------------------------
>MGYP001371337609	96	0.309	3.645E-17	5	100	314	0	96	107
-----MYKKVPGGSPQRGIAGLEAAIILITFVVAASVFAFTVLSTGIFTSERAKETIFAGVEETKGAIETRGAVVAyKADPGGTNTIYKVSLIVSNAVSGGA---------------------------------------------------------------------------------------------------------------------------------------------------------------------------------------------------------------------
>MGYP000170743692	96	0.305	3.645E-17	2	85	314	0	84	111
--MNKYMKAIGKLHRgEKGMTGLETAIILIAFVTVAAVFGYAVLSAGIFSAEQGKETLYAGLEQAKSSMEIKGSIIAYGAPGEDGDI------------------------------------------------------------------------------------------------------------------------------------------------------------------------------------------------------------------------------------
>SRR3990172_5712673	96	0.376	3.645E-17	3	79	314	61	135	137
---KEMLRKLI--KGQRGITGLETAIILIAFVVVASVFAYTVLSAGIFSAEKGKEAIHSGLETARSSMEIVGAVVAKDTD------------------------------------------------------------------------------------------------------------------------------------------------------------------------------------------------------------------------------------------
>AntAceMinimDraft_9_1070365.scaffolds.fasta_scaffold01597_3	96	0.368	3.645E-17	17	111	314	11	104	188
-----------------GFTGLEAAIVLIAFVVVASVFAYVILGAGFFTTQRAQETVYKSVEQASTNVQIVGNVYGIQSEGSTG-INEIRFSLKLTTGSPGVDLSRMQIIFS----------------------------------------------------------------------------------------------------------------------------------------------------------------------------------------------------------
>4983|Ga0209986_10272142_1|+92|00	96	0.285	3.645E-17	7	114	314	34	143	226
-------KRKSLLKDEKAFTGLEAAIVLTAFIVVAAVFSYMVLGAGFFSTEKAKEVVHTGVEQATSAMQFSGDIIAK--EGTTGTIGYIIATTTLTAGETSIDIgtgsDDSNLTISYAD-------------------------------------------------------------------------------------------------------------------------------------------------------------------------------------------------------
>23250|scaffold16289_7|-5155|00	96	0.444	3.645E-17	5	74	314	0	71	375
-----MLKRFLKRihSRQKGITGLETAIILIAFVVVAAVFAYTVLSAGLFATQKSSEAVYSGLEEARSSLELKGSVI-----------------------------------------------------------------------------------------------------------------------------------------------------------------------------------------------------------------------------------------------
>SRR4030043_1733064	95	0.377	4.918E-17	8	97	314	30	117	118
--------KSMKRKDE-GVTGLEAAIVLIAFVVVAAVFSYVVLGAGFFTTQKAQETIYKGLEQSPSNTQLIGNVYGLSNDTSKG-ISEIRFSVGLGPG------------------------------------------------------------------------------------------------------------------------------------------------------------------------------------------------------------------------
>AOAMet1_18_M0_10_1038524.scaffolds.fasta_scaffold220514_1	95	0.327	4.918E-17	11	113	314	1	107	204
-----------KLNYRRGMTGLETAIILVAFVITAAAFAFVVLNMGFLTAEKAQSVISSGMTEASSALLVDSGVIGQFGTTGGDqdliDLTKLIFYIKLSQGHEPIDLDDSKLVATYT--------------------------------------------------------------------------------------------------------------------------------------------------------------------------------------------------------
>SRR5574340_326665	95	0.312	4.918E-17	12	142	314	57	184	207
------------RKTRRGVIGIESAIVMIAFVIVAAALAFVVLNMGFSTTQKAKTAISSSVTESSSALEISGKVTGFGDV-AKSQLNATMIPLKVAGGGDAVSLDPTLTDIKYYSNS--VRYDNIFGVGCALGSSGNVINASY---------------------------------------------------------------------------------------------------------------------------------------------------------------------------
>tagenome__1003787_1003787.scaffolds.fasta_scaffold14663618_1	95	0.294	4.918E-17	0	128	314	0	122	211
MNWKKYLHDFAKQK--RAIVGLEAAIILIAFVIIAAVFSFMVVNQGLFATEQGKTVIQQGLQQASTPLSVDGTTFVK-TTADGANVTGILVPLK-TFGAKYVSMNQDTTVVTLKIGSN--AWSNVYAGV-----------------------------------------------------------------------------------------------------------------------------------------------------------------------------------------
>18719|scaffold_445570_c1_2|-270|00	95	0.265	4.918E-17	6	167	314	34	203	227
------MKRLIQRlhQKQEGLTGLSTAIILIAFVIVASVFAYVVLSAGLYASQKVKEAVTSGLGSTMSVLELKGDVMAKM---ENGVLTEVYLTVGIPAAGSPVDFgsvnGTQKVVISYADAQNIFPTCNYTLQKIVDLDPSagdllEPNDLFLIDVDLADTGNMTIGAYATFTLEVKP--------------------------------------------------------------------------------------------------------------------------------------------------
>MGYP000725228410	95	0.260	4.918E-17	6	128	314	0	118	238
------MRRKYLIKDKRGMVGLEAAIVLIAFVIVAAAFSFMVVNMGLYATQRGRDVIQQGIKEAGCPLTMDGTILVKA-SNESGKAKAFIIPLK-TMGTKWVSMWKNETVVSLMVGN--TAWANIYQGV-----------------------------------------------------------------------------------------------------------------------------------------------------------------------------------------
>1353|scaffold_102326_c1_2|+472|00	95	0.200	4.918E-17	8	118	314	4	131	243
--------KKSLRKDERGFTGLEAGIVLTAFVIIAAVFSYVVLNAGFFSSQKAEEVVHTGIEQVTSSFEPAGDVIAHgwtynasgktyydatggtwGYETDSTNLTVVQLYLTLTAGQTAMDMD--KLTIAYSDRDMH---------------------------------------------------------------------------------------------------------------------------------------------------------------------------------------------------
>MGYP000226941954	95	0.375	4.918E-17	14	85	314	32	103	253
--------------EERGITGLETAIVLIAFVVVSSVFAFAALSTGLFSSDQAKETIRAGLSEARGTLELRGAVIAEDTDTDGDGV------------------------------------------------------------------------------------------------------------------------------------------------------------------------------------------------------------------------------------
>23244|Ga0272441_12079613_1|-3|10	95	0.365	6.637E-17	14	95	314	12	92	93
--------------RERGITGIETAIILIAFVVVSSVLAYVVLSAGVFATQKSKEAVYAGLEEARGTVKLLGEVVAKDTDG-DGCVELVTFTIANA--------------------------------------------------------------------------------------------------------------------------------------------------------------------------------------------------------------------------
>MGYP001150776202	95	0.321	6.637E-17	1	85	314	3	89	101
-NWKRWMRKHMgtLLLDQRGITGLETAIVLIAFVVVAAVFAFTVLTTGLFTSEKAKETALAGVAASSATLAVKGSVTAISFGGGTGLV------------------------------------------------------------------------------------------------------------------------------------------------------------------------------------------------------------------------------------
>MGYP000651538434	95	0.371	6.637E-17	14	90	314	33	110	111
--------------DQRGITGLETAIVLIAFVVVSSVFAFAALSTGLFSSDKAKETITAGLAETRGTLEQKGSIILTsSTTGTSGVVSQIQF-------------------------------------------------------------------------------------------------------------------------------------------------------------------------------------------------------------------------------
>MGYP001190567746	95	0.344	6.637E-17	14	106	314	16	107	112
--------------DQRGITGLETAIVLIAFVVVASVFAFAVLNVGLLSSQKSEQAALGGLEATSASLSIRGDVIASANAG-KTAIDTVRFNLAPASTSSEPSICPP---------------------------------------------------------------------------------------------------------------------------------------------------------------------------------------------------------------
>MGYP001086406473	95	0.400	6.637E-17	13	77	314	19	83	120
-------------KQERGVTGLETAIILIAFVVVASVFAFTVLSTGIFSAERGKETIHAGLKGARSSLALKGSIVASG--------------------------------------------------------------------------------------------------------------------------------------------------------------------------------------------------------------------------------------------
>SRR3990172_7074959	95	0.324	6.637E-17	12	116	314	47	155	156
------------HKNEKGITSLVTAIILIAFVIVASVFAFVVLSTGLFSAEKGKAAVFAGLEKARGNLEVRGSVTAASAVP--PAVDSITFNLGLAAAGSPTLVDEltigdaNNIAINYIDEQ-----------------------------------------------------------------------------------------------------------------------------------------------------------------------------------------------------
>APLak6261671648_1056085.scaffolds.fasta_scaffold156331_1	95	0.280	6.637E-17	13	165	314	5	152	220
-------------KNRKGLTGIETAIIVIAFVIAASVFAFAVLNMGLLTTSKAQEAIVSGVGQAQSSMKITSVYAYADGTGASAKVKGLAMLVQIS-GTQSVDFTASKIAISY--KNDRISIADVY------TSDHFLNSTEFANDTYKgdlrTLVNSTINPNECTIVEV----------------------------------------------------------------------------------------------------------------------------------------------------
>UPI000457EB0E	95	0.240	6.637E-17	14	115	314	18	154	251
--------------DQSGITGLETAIVLIAFVVVAAVFAFTVLTTGLFTSEKAKETALKGVSSAGGSLELIGGVVAGGTNIGTTCdtaegptnpplapiitppyqnqtecdidwneasphIQTLRFRLGLALGVSAIPFDPNNILVTYQDE------------------------------------------------------------------------------------------------------------------------------------------------------------------------------------------------------
>1319|scaffold_45045_c1_3|+759|00	95	0.280	6.637E-17	6	126	314	10	157	263
------IRRKDLLKSKAAMTGIETAIILIAFVIVAASFAFVVLNMGFFTAQRSKTVIGSGLAEASSAIEIDGSVIAYGIPGPYASVqelpsemsseggtiqslednneeyrygfaYRIVIYVKLSSGRQPVEYTRGKMVITFTNP--RVSIDNIYP-------------------------------------------------------------------------------------------------------------------------------------------------------------------------------------------
>26237|scaffold_3120_c1_4|+1616|00	95	0.243	6.637E-17	7	119	314	23	178	265
-------KRIEVRMDRKGFTGLEAGIVLIAFLVIAAVFSYVVLNAGFFSVQRTEEVIHTGIEQATSSAELSGDVIGHGwhygyvnnsapgydgtwdsgaasNPGSNYPSYYawnypdeaskyqadstnltvVEFYLQLSTRGEPLSLSPTKLTIGYSDKSMHV--------------------------------------------------------------------------------------------------------------------------------------------------------------------------------------------------
>MGYP000896134470	94	0.297	8.954E-17	12	105	314	8	101	112
------------RKDEKAFTGLESAIVLTAFVVVAAVFSYVVLGAGITASDTAKKTIDEGVKKTTSSLELAGDVIAKGTPGDAPRVDNIIVTLQLTAGQSPAPATP----------------------------------------------------------------------------------------------------------------------------------------------------------------------------------------------------------------
>SRR3989304_5920980	94	0.379	8.954E-17	6	82	314	32	110	120
------MRKYLASTvaNQKGITGLETAIILIAFVVVASVFAFTVLSTGIFSAEKGKEAVNSGLQTARSSMELVGSVVAKDTDADD---------------------------------------------------------------------------------------------------------------------------------------------------------------------------------------------------------------------------------------
>MGYP000931472280	94	0.264	8.954E-17	6	111	314	0	101	184
------MRKF--EKNDEAFTGLEAAIVLIAFVVVAAVFSYMMLGAGFFTSQKSQEVVHTATSQTSSSVDLAGSVIVEGDAG--DKLSNATFYLQLTSGGTPVDLNRTAYAIT----------------------------------------------------------------------------------------------------------------------------------------------------------------------------------------------------------
>MGYP001296330705	94	0.306	8.954E-17	17	117	314	1	101	189
-----------------GITGLQTAIVLISFVIVSSVFAFAILSTGLFSAAKAKEAAVNSIESTASTLQHKGSIRAFESAGTADTIATITFRLATAASATEVSLLPSTTLVVYIDAQN----------------------------------------------------------------------------------------------------------------------------------------------------------------------------------------------------
>MGYP001276640866	94	0.307	8.954E-17	15	116	314	19	120	205
---------------DDAFTGLEAAIVLIAFVVVAAVFSYVVLGAGFFTTQKSQETVYKGVEQATSNIQMLGQVYGInsGATSASNAVNMIQFTIGLAPGAPSMDLD--AMTIIYSAPD-----------------------------------------------------------------------------------------------------------------------------------------------------------------------------------------------------
>MGYP000105992593	94	0.318	8.954E-17	5	94	314	124	211	212
-----AMRRFHQHlHDERGITGLETAIVLIAFIVVAAVFAFVVLSTGLFSADRGKETVFAGLQKTRGSVTLAGGITAVSD---GTELTDVKFTLSL---------------------------------------------------------------------------------------------------------------------------------------------------------------------------------------------------------------------------
>SRR3989338_138696	94	0.359	8.954E-17	4	129	314	28	153	264
----NLIQKGHKNNSHRALIGLESAIIIIAFVIVVAGLAFVVINMGLSTSQTAKTAIRSTMTSASSSLEPEGKVIASSYRPpvGEPSLNVTSIPIRIAAGGESVNLDPTVTAVKYLSNQ--ITYDNIYSGTL----------------------------------------------------------------------------------------------------------------------------------------------------------------------------------------
>MGYP001123021469	94	0.426	1.208E-16	13	94	314	9	87	90
-------------TREQGITGIETAIILIAFVIVASVFAYVALSAGLFSTQKAKEAIYSGLDEAKSTVEIKGNVYGRMESA---VLREVYFTLAP---------------------------------------------------------------------------------------------------------------------------------------------------------------------------------------------------------------------------
>MGYP000950093447	94	0.366	1.208E-16	6	93	314	15	103	104
------MKGIWQRiyRDEQGVTALETAIILIAFVVVASVFAFTILSSGTSSTQQAKEAIASGLEQVSGALEVRGSVIATGNV-TDGEVSTVVFTLA----------------------------------------------------------------------------------------------------------------------------------------------------------------------------------------------------------------------------
>MGYP001254444294	94	0.340	1.208E-16	14	110	314	30	129	131
--------------DDRGITGLETAIILIAFIVVAAVFAFTVMTTGLFSTEKAKTTAQAGIAEASSTFAPKGAIVAESNgmwAGPPRFVQWIYIQVTLATGATDASIDREDLAF-----------------------------------------------------------------------------------------------------------------------------------------------------------------------------------------------------------
>MGYP000744509360	94	0.279	1.208E-16	27	195	314	0	174	199
---------------------------MIAFVVVAAALAFVVLNMGMFTTQRARETINSGLAHASSALEVDGSITALVNSNGNG-VELISIPIRLAPGKDSVDLNPEKLTVAlFVTGTQNIAYENIYSKVFTAEEWSSIG---YGLSDINTSIDAANGPNATmifvvervsDSVLSYGEKVLLVIKFQNGHHPAPYDNIRVEIRTP----------------------------------------------------------------------------------------------------------------------
>MGYP001334776775	94	0.390	1.208E-16	14	77	314	82	145	240
--------------NERGVTGLETAIILIAFVVVASVFAFTVLSIGIFSSERGKETVFAGLEEAQGTLEPKGRVIANG--------------------------------------------------------------------------------------------------------------------------------------------------------------------------------------------------------------------------------------------
>MGYP000627806010	94	0.329	1.629E-16	13	93	314	11	92	95
-------------RNERGLSALETAITLIAFVVVAAVFAFTMLSAGMFSTEKSKEAIYAGLDEVRSSVELRGSVIAIaATTGSAGSVESLAFTVR----------------------------------------------------------------------------------------------------------------------------------------------------------------------------------------------------------------------------
>SRR5574338_343985	94	0.346	1.629E-16	12	129	314	0	121	132
------------RQSHRGVIGVESAIVMIVFVIIAAALAFVVLNLGFSTTQKAKTTIVSSLGEASSSLEVSGKVTGTGCTtaaggcSTTPRLNVTAIPIKIASGGESVNLALATASIKYLSNS--IQYDNIYTGPL----------------------------------------------------------------------------------------------------------------------------------------------------------------------------------------
>MGYP000745922732	94	0.254	1.629E-16	31	136	314	0	109	177
-------------------------------VLVSSVFAFAALSTGLFSADKAKDTIQAGLAETRGSMELKGSVVltasVTGTASDGAKVSEISFQVSNAAGGEAIDLTPGKTLIKYTDATQSKMFLSTAGFTSTPLGDAD---------------------------------------------------------------------------------------------------------------------------------------------------------------------------------
>MGYP001205739397	94	0.388	1.629E-16	2	73	314	19	89	190
--MRGLMKYLAWR-DERGITGLETAIVLIAFVVVSSVFAFAALSTGLFSSDKSKETIRAGLAEAQGTLELRGDV------------------------------------------------------------------------------------------------------------------------------------------------------------------------------------------------------------------------------------------------
>18715|scaffold984680_1|-22|01	94	0.272	1.629E-16	0	117	314	5	121	209
MCTSNSSDGTGFRSRglsEAGFTGLEAAIVLIAFIVVASVFAYVALQAGFSSAQRSQSVIHQGIQEAGSSCTVTGTIYGISSAP--GFIESVIIPVGLTAGNEPIDMT--TVSIRFIGPRH----------------------------------------------------------------------------------------------------------------------------------------------------------------------------------------------------
>V4JQ72	94	0.308	1.629E-16	13	179	314	6	175	214
-------------RNRRAMVGVDTAIILIAFVLVAAAVAFVVLDMGMTSAQKAKQSMENGLQQASTALQVNGEVMAYVN--TNGYVQDIYIPLGVTPGTGYVSFAKNLLSVSLIAGN--MSYANIYNGVNETTLGNSTSNLSAIASYYDNNY-QGKVLAVVYFIHGNitpfvlgPYgQALLVIHLPYG--------------------------------------------------------------------------------------------------------------------------------------
>MGYP000518716441	94	0.315	1.629E-16	12	125	314	8	118	230
------------RHTHRGIIGIESAIVLIAFVIVAAALAFVVLNMGFSTTQKAKTAIIAAVEEAGSSLEVAGKITAAGWV-TQDSLNATNIPLKIVSGGATSNLDGNFTSIKYISDN--VEYDNVY--------------------------------------------------------------------------------------------------------------------------------------------------------------------------------------------
>MGYP000748001155	94	0.412	1.629E-16	15	77	314	21	83	259
---------------QRGVTGLETAISLIAFVVVASVFAFTVLSTGIFSAERGKETIHAGLRGARSSLELKGSVVAEG--------------------------------------------------------------------------------------------------------------------------------------------------------------------------------------------------------------------------------------------
>3300013127.a:Ga0172365_10004458_3	94	0.383	1.629E-16	2	74	314	0	70	274
--MSKMLKR--LHEGERGITGLETAIILIAFVVVAAVFAYTVLSAGIFATQKSQETIYSGLEQTASAMEIKGGVV-----------------------------------------------------------------------------------------------------------------------------------------------------------------------------------------------------------------------------------------------
>1106|Ga0265326_10000201_11|+8442|00	94	0.301	1.629E-16	12	137	314	54	176	280
------------RKTRRGVIGIESAIVMIAFVIVAAALAFVVLNMGFSTTQKAKTAISSSVTESSSALEIAGKVTGFG-DIANAQLNATVIPLKVAGGGDAVSLDPTLTDIKYYSNT--VRYDNIFGTGCALGSSGNI--------------------------------------------------------------------------------------------------------------------------------------------------------------------------------
>3300005298.a:Ga0071330_1084926_8	94	0.298	1.629E-16	3	136	314	43	170	301
---RNLIKAFAQQK--RAIVGLEAAIVLIAFVIIAAAFSFMVINQGLYATERGKVVIQEGLKQASTPLTVDGTPFVR-TTPDGKAVDVIIIPVK-AFGVKFVAVGRNQTVVMLKIGQ--KAWANLYLGVLYTGHPNG---------------------------------------------------------------------------------------------------------------------------------------------------------------------------------
>MGYP001209327044	94	0.371	1.629E-16	8	77	314	14	83	363
--------PLALRRTELGVTGLETAIILIAFVVVASVFAFTVLSTGIFVSERGKETVYAGLQQASGSIEIKGSVIASG--------------------------------------------------------------------------------------------------------------------------------------------------------------------------------------------------------------------------------------------
>MGYP000344900655	93	0.378	2.198E-16	12	85	314	11	84	86
------------KSEQEGITRLETAIVLIAFVVVSSVFAFAALSTGLFSSDKAKETIQAGLAETRGSMELKGSVILTATATTTGVV------------------------------------------------------------------------------------------------------------------------------------------------------------------------------------------------------------------------------------
>SRR5512134_3151821	93	0.341	2.198E-16	9	90	314	50	130	131
---------FRRLSEQRGITGLETAIILIAFVVVAAVFAFVVLSTGLVSAEKGKQTVLAGLDKAQGNLELRGAVIATA-SGTTLATDDVIF-------------------------------------------------------------------------------------------------------------------------------------------------------------------------------------------------------------------------------
>MGYP000925793839	93	0.293	2.198E-16	13	104	314	6	96	191
-------------RNTDAFTGLEAAIVLIAFVVVAAVFSYVILGAGYYATQKSQETVYKSVEQATSNIQVTGQVYGIA-SASSNAIDTIQFTISLAPGAPPMDMT-----------------------------------------------------------------------------------------------------------------------------------------------------------------------------------------------------------------
>A0A2E8EZ14	93	0.284	2.198E-16	13	118	314	17	131	253
-------------REQSGITGLETAIVLIAFVVVAAVFAFTVLTTGLFTSEKAKETTLAGVASVSSTLSVKGSVTAIGGPVTGTNntcvpaacqfVDHIRVNLA-TTGGEEATFQAANIMLTYQDSSNV---------------------------------------------------------------------------------------------------------------------------------------------------------------------------------------------------
>SRR3989304_9040433	93	0.318	2.198E-16	2	136	314	36	166	269
--LMNLIQK-GHRHTHRGIIGVESAIVLIAFVIVAAALAFVVLNMGFATTQKAKTTIISSLSEASSGIAVSGKVTAIANVAA-DNVNATSIPLKITSGGDSINLDNSTVSLKYLSNT--VEYDNILVATLTDRTYGN---------------------------------------------------------------------------------------------------------------------------------------------------------------------------------
>MGYP001344014346	93	0.233	2.198E-16	14	115	314	18	154	275
--------------DQNGITGLETAIVLIAFVVVAAVFAFTVLTTGLFTSEKAKETALDGVSSAGGNLELMGAVVAGGTNIGTQCdpargpttpplapiitppyqnqtgcdidwteasphVQTLRFRLGLALGVSAVPFDPNDILVTYQDE------------------------------------------------------------------------------------------------------------------------------------------------------------------------------------------------------
>MGYP001181864598	93	0.278	2.964E-16	5	114	314	0	110	111
-----MFKKYlqavkSLHAGQRGMTGLETAIILIAFVTVASVLAYSVLSAGIFSAERGKETVYSGLESAQSSLEVKGAVIGH--SADNIVLTTLTMKLGMAIQDERVD--ADSIHVTYLD-------------------------------------------------------------------------------------------------------------------------------------------------------------------------------------------------------
>UPI0007F4B8AB	93	0.280	2.964E-16	27	195	314	0	174	199
---------------------------MIAFVVVAAALAFVVLNMGMFTTQRARETINSGLAHASSALEVDGSITALVNSNGNG-VELISIPLRLAPGKDSVDLNPEKLTVAlFVTGTQNLAYENIYSKVftakeWNTTGYglsSISTNINASNGPNATMIFVVERVADT--VLSYGEKVLLVIKFPSASCPAPYDNIRVEIRTP----------------------------------------------------------------------------------------------------------------------
>LauGreDrversion4_1035100.scaffolds.fasta_scaffold116381_3	93	0.205	2.964E-16	14	115	314	18	158	271
--------------DQSGITGLETAIVLIAFVVVAAVFAFTVLTTGLFTSEKAKETAMAGVSSAGGSLELVGAVIAGGDNIGLACrttmaaqgppapihpdspyenasgcdvdwnlvpptiyphVQTLRFRLGLALDAEDVSFDPNQILVTYQDD------------------------------------------------------------------------------------------------------------------------------------------------------------------------------------------------------
>MGYP001102827261	93	0.296	2.964E-16	13	130	314	48	161	274
-------------RHKRAIIGLEAAIVLIAFVIIAAAFSFMVINQGLFATERGKTVIQEGLKQASTPLTVDGTTF-TRTDPSGETVNVIIIPVR-AFGVKYVAMGRNETVVTLKIGRQ--TWANAYCGVLY---------------------------------------------------------------------------------------------------------------------------------------------------------------------------------------
>MGYP000560166007	93	0.346	3.997E-16	5	79	314	26	100	104
-----LLHPSNLKKDQRGITGLETAIVLVAFVLVASVFAFAVLSTGLVASEKSKETSLESLKEASSTLMVRGRVVGTANS------------------------------------------------------------------------------------------------------------------------------------------------------------------------------------------------------------------------------------------
>MGYP000226889424	93	0.354	3.997E-16	16	125	314	7	113	121
----------------RGMVGIEAAIVLIAFVIVAAALAFVVLNMGFLTTQRSGIVIRSGLGEASTALEVDGSVLAFSQKG--DVVNYTMIPIKVSPGRHLVDLHPDRASILYWSTEAG-SYADIY--------------------------------------------------------------------------------------------------------------------------------------------------------------------------------------------
>MGYP001285498718	93	0.353	3.997E-16	13	77	314	17	81	198
-------------RQQRGVTGLETAIILIAFVVVASVFAFTVLSTGIFSSERGKETVFAGLEEAQGTIEPRGRITANG--------------------------------------------------------------------------------------------------------------------------------------------------------------------------------------------------------------------------------------------
>UniRef100_UPI000FFE69B4	93	0.310	3.997E-16	15	114	314	22	120	202
---------------DEAFTGLEAAIILIAFIVVASVFSFVVLGSGFFATQKSQEVIHAGIEQSGNALALGGTVVCQG-DPSGGKVGKVEINLETASKGTGVDMTRVSYRIALHD-------------------------------------------------------------------------------------------------------------------------------------------------------------------------------------------------------
>1960|Ga0302252_1000008_356|-404955|00	93	0.280	3.997E-16	14	113	314	20	117	212
--------------RDTAFTGLEAALILIAFVVVAAVFSYTVLNTGFMVTQKSQSVIFRAVEQSTSTLEIPGTIYGIGDESSTTEIYKINFSCGIPLSGSPVDF--EKIVLTYS--------------------------------------------------------------------------------------------------------------------------------------------------------------------------------------------------------
>MGYP001186776987	93	0.278	3.997E-16	14	117	314	39	139	213
--------------DEHGVTGLETAIILIAFVVVASVFGYVVLTTGVFTTEKGKDATTAGLNQIRSTLMTRGGATAV-RSSTDATVDALTIRVSTMPDGAPI--SATELTVQYQDSTQ----------------------------------------------------------------------------------------------------------------------------------------------------------------------------------------------------
>MGYP001277751039	93	0.234	3.997E-16	13	117	314	17	130	227
-------------REQNGITGLETAIVLIAFVVVAAVFAFTVLTTGMFTSEKAKETTMAAVAATSSTLSIKGAVIAIGgpvrgtnntcDADECQYVDHVRVKLAP-TGVEEAAFQAENIMVTYQDDSN----------------------------------------------------------------------------------------------------------------------------------------------------------------------------------------------------
>MGYP001051707210	93	0.297	3.997E-16	16	150	314	52	188	274
----------------RAIIGLEAAIVLIAFVIIAAAFAFMVVNQGLFATERGKAIVQEGLKQASTPLGLDGSMFVR-TTADGKSVDVIIIPLR-AFGVKYVAMWQNETAVSLKVAKS--AWANIYGGVLYenqtgeTYDPTGAKFDQFVGSTYNAL-------------------------------------------------------------------------------------------------------------------------------------------------------------------
>MGYP001161237712	92	0.320	5.389E-16	6	103	314	5	103	133
------IKKFIQPfwKDERGITGLETAIILIAFVVVAAVFAFAILNAGLGATSNAEDAITTAQSETQSTLAPRGDVILVAKD-DLSTVNVIKFKLAPSPGAKAISL------------------------------------------------------------------------------------------------------------------------------------------------------------------------------------------------------------------
>MGYP001380146662	92	0.321	5.389E-16	13	124	314	5	112	158
-------------RNEPAFTGLEAAIVLIAFVVVAAVFSYVALGAGFFTTQKAQATIHTGVDQASAGLA-AGTVMGIAIADPPARLTYVNVSVTITAGGTPLDLS--RMVVSYADDKGGRN-ANI---------------------------------------------------------------------------------------------------------------------------------------------------------------------------------------------
>MGYP000347907531	92	0.297	5.389E-16	12	105	314	9	119	173
------------HNDNKGITGLETAIILIAFVVVASVFAYTVLSAGIFSSEKGKEAVYEGLDEASSGLVLLGmpslytpddlylygevPAAGTKATNTGAAVARVDFVVGLAASnGTPMDLSP----------------------------------------------------------------------------------------------------------------------------------------------------------------------------------------------------------------
>EndMetStandDraft_9_1072997.scaffolds.fasta_scaffold5205736_1	92	0.297	5.389E-16	27	127	314	0	98	196
---------------------------LIAFVVVAAVFAFTVLTTGLFTSEKAKETALAGVATTSSSLTVKGNVIAQTDGAAPDVVERIRIKLATATGVERVEFIPSDIIITYLDDQNVGEF--IYPG------------------------------------------------------------------------------------------------------------------------------------------------------------------------------------------
>GraSoiStandDraft_53_1057289.scaffolds.fasta_scaffold4320626_1	92	0.274	5.389E-16	13	175	314	8	173	216
-------------RNRRAMVGVDTAIILIAFVLVAAAVAFVVLDMGMTSAQKAKQSMENGLQQASTALQVNGEVMAYVD--SSGYVQDIFIPLGVTPGTGYVSFAKNLLSVSLIAGN--MSYANIYNGVNETTLNYNTSNLTAIASYYDK-SYPGKVLAVVYFIQGNitpfvlgPYgQALLVIH------------------------------------------------------------------------------------------------------------------------------------------
>SRR3990172_7153106	92	0.314	5.389E-16	2	125	314	41	160	272
--LMNLIQK-GHRHTHRGIIGIESAIVLIAFVIVAAALAFVVLNMGFSTTQKAKTAIIAAVEEAGSSLEVAGKITAVGDV-DNNVLNATTIPLKIVSGGANSNMDGNFTSIKVITSN--VEYDNVY--------------------------------------------------------------------------------------------------------------------------------------------------------------------------------------------
>MGYP000297662293	92	0.289	5.389E-16	5	130	314	43	166	377
-----AIKRSIKRiiTNKRAIIGLEAAIVLIAFVIIAAAFAFMVINQGLFATERGKTVIEQGLKQSSTPLIVDGTIFVRA-TPEGRAVNVIIIPLK-AYGVKYVSVGKGYVSVTIKVGQ--KAWADIYGGVLY---------------------------------------------------------------------------------------------------------------------------------------------------------------------------------------
>MGYP001317057933	92	0.347	7.265E-16	9	77	314	7	75	100
---------FRLVGQERGVTGLETAVILIAFVVVASVFAFTVLSTGIFSAERGKETIHAGLTGARSSMELKGSIVSNG--------------------------------------------------------------------------------------------------------------------------------------------------------------------------------------------------------------------------------------------
>SRR4030042_78445	92	0.290	7.265E-16	15	125	314	10	126	127
---------------ERGITGIETAIILVAFVITASAFSFVILNVGFLTSDKAQTTVITSMKETSSALLADVGVTGYFSNTTEGnqdevCLEEIIFYIRLAQGHEPVDCSDAKMVMTYTNlRGHAVIYSNSF--------------------------------------------------------------------------------------------------------------------------------------------------------------------------------------------
>MGYP001094675111	92	0.271	7.265E-16	15	117	314	19	118	168
---------------QEGVTGLETSIILIAFVVVASVFGYVVLTTGVFATEKSRDATTSGLNQIRTTLMQRGGVTAV-KSASTDTVDKLTLRVSTIASGEPIAFS--DLTILYQDANQ----------------------------------------------------------------------------------------------------------------------------------------------------------------------------------------------------
>A0A1F5D0M8	92	0.271	7.265E-16	15	171	314	6	178	208
---------------RRGMTGLETAIILVAFVITAAAFAFVILNMGSLTAEKAQSVIATGMAEASSSMLIDnGVVGYFGNTTTapvlqsNVYLYKVVFYIKLSQGHEPIDVSDNRLVATYTNarcqgelykQNGTVMAIKKVTGDADTLLETGEKFKVEVDFTELALTDVNPVPANMHELYSHPYEKF----------------------------------------------------------------------------------------------------------------------------------------------
>MGYP001432798790	92	0.342	7.265E-16	12	125	314	4	114	226
------------RLNKKGMTGIETAIIVIAFVIAASVFAFAILNMGLLTTSKAQEAIVSGVSQAQSSMKITSVYAYSDSTGADARANGIVMIVQPS-GTASVDFGHSRTAISYKNEN--VSIADVY--------------------------------------------------------------------------------------------------------------------------------------------------------------------------------------------
>MGYP000185602282	92	0.291	7.265E-16	1	131	314	27	156	351
-NLGEVMGRY-TRKLRRGIVGVEAAIVLIAFVIISAAFAFMVINMGLFATQRSKDTISQGLREASSPLQVDGSIFVR--TTSDLDVNASIIPLR-SMGVKYVPVGKDETVVSLSIvyrEGSSKSFANIYYGVVDS--------------------------------------------------------------------------------------------------------------------------------------------------------------------------------------
>1502|scaffold304671_2|+655|00	92	0.453	7.265E-16	10	73	314	13	76	378
----------NIYHAQKGITGLETAIILIAFVVVAAVFAYTVLSAGLFSTQKSQEAVYSGLQQTQSTLELKGSV------------------------------------------------------------------------------------------------------------------------------------------------------------------------------------------------------------------------------------------------
>MGYP001457556856	91	0.457	9.793E-16	13	71	314	16	74	87
-------------RDERGITGLETAIVLIAFVVVSSVFAFAALSTGLFSSDKAKETISAGLAEARGTLELKG--------------------------------------------------------------------------------------------------------------------------------------------------------------------------------------------------------------------------------------------------
>MGYP001502650864	91	0.333	9.793E-16	4	99	314	15	116	140
----NWTKRFQSHiyHDESGITGLETAIILIAFIVVAAVFAFTVMTTGLFSSERAKTVALSGLSEAASSLTLKGPVSAEAHNigqPYGQVPVKLVFQVGLSMcGGE----------------------------------------------------------------------------------------------------------------------------------------------------------------------------------------------------------------------
>MGYP001113661877	91	0.356	9.793E-16	28	128	314	0	97	168
----------------------------IAFVVIASAFSFMILSMGFQTTQKSKEVIKSGLGEAASAMELTGSVVAYKN-PAGAYVGNVTIYVKLAAGREPVDLSQTTTTVSFTAADRH--DANIYDGT-----------------------------------------------------------------------------------------------------------------------------------------------------------------------------------------
>MGYP000262157565	91	0.375	9.793E-16	5	74	314	0	71	178
-----MLDRFLKRmhKGEKGITGLETAIILIAFVVVSAVFAYTVLSAGIFTTQKSQETIYSGLTQAASSMEMKGGVV-----------------------------------------------------------------------------------------------------------------------------------------------------------------------------------------------------------------------------------------------
>ETNmetMinimDraft_25_1059894.scaffolds.fasta_scaffold1520231_1	91	0.329	9.793E-16	12	105	314	12	104	188
------------HRGQKGITGLETAIILIAFVTVAAVLAYSVLSAGIFSSERGKEAVYQGLETAQATMKVTSSVYATGNTISHT-LENVSFQLSSVLQDQDVDMAK----------------------------------------------------------------------------------------------------------------------------------------------------------------------------------------------------------------
>APLak6261694202_1056214.scaffolds.fasta_scaffold42455_1	91	0.293	9.793E-16	13	104	314	5	95	190
-------------RDDAAFTGLEASLVLIAFVVVAAVFSYVTLGAGFFSTQKSQQVIQSGIAQVSGNIAVKGEIFGIAN-NDTTNIEKIQFDIGPTVGGTPVDYS-----------------------------------------------------------------------------------------------------------------------------------------------------------------------------------------------------------------
>GraSoiStandDraft_13_1057314.scaffolds.fasta_scaffold3269151_1	91	0.265	9.793E-16	18	115	314	18	112	200
------------------FTGLEAAIVLIAFVVVAAVFSYVVLGAGFYTSQKSQETVYKSVEQATSNIQMVGNVYGIASTGS-SAIDSIDFSVALTPGAPTADLT--KMTVMYSSD------------------------------------------------------------------------------------------------------------------------------------------------------------------------------------------------------
>MGYP000296226918	91	0.323	9.793E-16	13	113	314	4	108	205
-------------RNRRGMTGLETAIILVAFVITAAAFAFVVLNMGFLTAEKAQSVISAGMTEASSSILMDSGMVGQFQNVTGPqsgiDLVKLTFYIKLSQGHEPVDLSSDKLVATYT--------------------------------------------------------------------------------------------------------------------------------------------------------------------------------------------------------
>MGYP000153167276	91	0.307	9.793E-16	13	103	314	8	98	217
-------------RKRRGFTGLEAAIVLTAFVVVAAVFSYVVLNAGFFTTQKSKEVVHTGVEQATSSVELAGDVIGYGWKKSPGSGDSGNITLGFIDDGTFYDM------------------------------------------------------------------------------------------------------------------------------------------------------------------------------------------------------------------
>GraSoiStandDraft_24_1057298.scaffolds.fasta_scaffold08943_6	91	0.221	9.793E-16	15	137	314	17	182	221
---------------RSGITGLETAIVLIAFVVVAAVFAFTVLTTGLFTSEKAKETVMSGVS-SQSSLELVGSVIAGGTNLGDGCrnaagpvgnpppvagagtspfedletcdmdwngwdanppqihVQTIRFTLKPALGAAKIPLNPSDLLVTYSDGRvaELFTFVNARGGTTVTPDNADI--------------------------------------------------------------------------------------------------------------------------------------------------------------------------------
>MGYP001206084996	91	0.390	9.793E-16	14	77	314	3	66	239
--------------DQRGITGLETAIILIAFVVVAAVFAYTVLSAGTFSAEKGKEAIHSGLETARSSMKVVGNISAKG--------------------------------------------------------------------------------------------------------------------------------------------------------------------------------------------------------------------------------------------
>MGYP000439197957	91	0.330	9.793E-16	15	121	314	4	112	315
---------------DGAFTGLEASIVLIAFVVVGAVFGYTILGSGFFTAQKSKSIVVNGVKQASASLVLDGQYIYLACDPTGssGCVNTIYFYVTQSAGGASVDLEKASIAVITKDGYEQKPY------------------------------------------------------------------------------------------------------------------------------------------------------------------------------------------------
>25886|scaffold127666_2|-203|00	91	0.354	9.793E-16	10	88	314	13	91	363
----------NIYKEQKGITGLETAIILIAFVVVAAVFAYTVLSAGLFSTQKSQEAVYSGLQETQNTLVVKGGVLSVAEPKFTDTADAV---------------------------------------------------------------------------------------------------------------------------------------------------------------------------------------------------------------------------------
>MGYP001119341282	91	0.446	1.320E-15	12	76	314	9	73	76
------------RTDQSGITGLETAIILIAFVMVASVLAYVVLTAGLYSSQKAKEAVHAGLEEVSATVEIKGDVIAK---------------------------------------------------------------------------------------------------------------------------------------------------------------------------------------------------------------------------------------------
>SRR3970040_1729645	91	0.308	1.320E-15	12	79	314	57	124	136
------------RRGERGITGLETAIILIAFVVVATVFAFIVLTTGIFSAERGKETVFAGLAKARGTMEVRGGIVVTDDD------------------------------------------------------------------------------------------------------------------------------------------------------------------------------------------------------------------------------------------
>YelNatsi3bottle8_1022550.scaffolds.fasta_scaffold02894_1	91	0.247	1.320E-15	12	123	314	1	113	195
------------KKNENAFTGLEAAIVLIAFVVVAAVFSYVMLGAGFFTAQEAQTVVHTGMGQASSSIEVLGEVYGfNGTSTENSSIVNITYTIGLTSGNTPMDMARMRVTLATPDYREILTLQN----------------------------------------------------------------------------------------------------------------------------------------------------------------------------------------------
>MGYP001120906300	91	0.295	1.320E-15	14	154	314	1	146	200
--------------NRRGLTGLETAIILVAFVITASAFAFVVLNMGMLSADQAQSVISSSVEETSAALMMDTDIIGTFSNTTGAqstiCLTKATFYVRLSQGDSPIDMDDSKVVITFTKP---RCHTDIYdsNGTITTITPvaGDSDSMLEVGEKFKIVIDFT---------------------------------------------------------------------------------------------------------------------------------------------------------------
>EndMetStandDraft_8_1072994.scaffolds.fasta_scaffold1168207_1	91	0.250	1.320E-15	0	174	314	0	166	210
MNRKKALXKLXKQK--RGMVGLEAAIILIAFVIIAGAFSFMVINQGLFATERGKTVVQDSLRQSSTPLIVDGSIYVHADSST--SIDAIVIPLR-AYGVKYVALGEDETSVSLQVA--GSAWPNVYEG---------INGTFTTTDDFDDLVaNVTNDHAALFIQNSNgdealdsNEKGFLVI-------------------------------------------------------------------------------------------------------------------------------------------
>SRR5271157_518457	91	0.282	1.320E-15	0	137	314	7	137	220
MKIRKSRVRFMKR--NRGMVGIEAAIVLISFVIIAAAFAFMVVNMGLFATQSAKNTIQQGISEASSPLLTDGSIYVRA---SSQRVDALIIPLK-TIGTAYVSMAQNSTIVTLTVQN-RTAVANVYEGINSTDPYSAS--------------------------------------------------------------------------------------------------------------------------------------------------------------------------------
>MGYP000138549009	91	0.402	1.320E-15	13	79	314	9	75	244
-------------RDESGITALETAIILIAFVVVAAVFAFTILSAGTVSTEKGKEAIYSGLQEVSSSLELRGSVLAISNT------------------------------------------------------------------------------------------------------------------------------------------------------------------------------------------------------------------------------------------
>SRR5689334_4790946	91	0.267	1.779E-15	23	120	314	0	99	102
-----------------------TAIILIAFIVVASVFAFTILSAGTASTQRGSEAINAGLSSVQSSMEIKGSIVA-MDGAGSGNVESIVFTLGQVSGGDPIDMTADAnkvVVIGYRDGTQFVN-------------------------------------------------------------------------------------------------------------------------------------------------------------------------------------------------
>MGYP001140504003	91	0.191	1.779E-15	3	116	314	13	169	171
---RKIRRERELRMDTKGFTGLEAGIVLTAFVVIAAVFSYVVLNAGFFSIQKTEEVIHTGIKQATSSAELAGDVIGHGwrygyvnnsasgydgtwdsgatsnpgynypgyyawnypdeaskYQADTTNLTVVEFYLQLSTSGEPLSLSPTKLTIGYSDKN-----------------------------------------------------------------------------------------------------------------------------------------------------------------------------------------------------
>MEHZ01.3.fsa_nt_MEHZ010821790.1_2	91	0.322	1.779E-15	12	104	314	4	95	190
------------KKDNEAFTGLEASMVLIAFVVVASVFSYVMLGAGFFSTQKSQQVIQAGIGQTSGNIALKGEIFGIADNNTAT-IEKIQFGVGPAIAGTNVDFS-----------------------------------------------------------------------------------------------------------------------------------------------------------------------------------------------------------------
>A0A101GR10	91	0.314	1.779E-15	15	103	314	17	103	203
---------------ETGFTGLEAAIVLIAFVIVAAVFAYVVLTTGILFSGESQSTIHQGIREAGSSVTVTGMVYGVSNTP--GYIDSVIVPVGLTAGSEPIDF------------------------------------------------------------------------------------------------------------------------------------------------------------------------------------------------------------------
>SoimicmetaTmtLPB_FD_contig_31_26041074_length_291_multi_3_in_0_out_0_2	91	0.292	1.779E-15	15	113	314	5	110	207
---------------RRGMTGLETAIILVAFVITAAAFAFVILNMGFLTAEKAQSVISSGMSEASSSMLIDSGLVGYFSNTTvapvsqaDVCLTKVVFYIKLSQGHEPIDVDSNRLVATYT--------------------------------------------------------------------------------------------------------------------------------------------------------------------------------------------------------
>D5U2X5	91	0.389	1.779E-15	16	110	314	3	94	207
----------------KGIVGIEAAIVLIAFVIVAAALAFVVINMGMYTTQKSKEVMQQGLNEATTALEVDGTVLGYGDTNG---ITRIYIPLKVSPGQLAVDFSNDKIDI-----------------------------------------------------------------------------------------------------------------------------------------------------------------------------------------------------------
>17729|Ga0153915_10275755_2|-658|00	91	0.351	1.779E-15	5	106	314	0	110	229
-----MPKNLKALKNENGITGLETAIILIAFVIVASVLSYVVISAGLFSSQKAKEAVNSGISQTGATVELKGNVVvqmqseeseSEETTTTVATAAYAYLTIGLVPGGTEVDLSSN---------------------------------------------------------------------------------------------------------------------------------------------------------------------------------------------------------------
>MGYP000645615147	91	0.393	1.779E-15	12	77	314	8	73	300
------------RRDRRGFTGLEAAIVLTAFVVVAAVFSYVVLNAGFFTTQTSKEVIHTGVEQATSSAELAGNVYGHG--------------------------------------------------------------------------------------------------------------------------------------------------------------------------------------------------------------------------------------------
>MGYP001168071155	91	0.337	1.779E-15	2	77	314	28	104	379
--FMNLLREYrALARQERGVTVLETAIIMIAFVVVASVFAFTVLSSGIFAAERGKETIHAGLKGARSSLEVKGSVVATG--------------------------------------------------------------------------------------------------------------------------------------------------------------------------------------------------------------------------------------------
>SRR5512145_2275605	90	0.308	2.397E-15	18	111	314	10	102	190
------------------FTGLEAAIVLIAFVVVAAVFSYVILGAGFYTTQKSQETVYKSVEQATSNIMVAGTVYGIASEPASG-IDTIDFAITLTPGAPDADLSKMSVMFS----------------------------------------------------------------------------------------------------------------------------------------------------------------------------------------------------------
>GraSoiStandDraft_23_1057293.scaffolds.fasta_scaffold3927178_1	90	0.299	2.397E-15	14	113	314	3	109	209
--------------RRRGMTGLETAIILVAFVITAAAFAFVVLNMGFLTAEKAQSVIATGISEASSSMLIDSGLVGYFSNTTlvpvtqaDVCLTKVVFYIKLSQGHEPIDVDDARLVATYT--------------------------------------------------------------------------------------------------------------------------------------------------------------------------------------------------------
>EndMetStandDraft_7_1072992.scaffolds.fasta_scaffold7971816_1	90	0.344	2.397E-15	12	133	314	8	126	227
------------RQSHKGIIGVESAIVLIAFVIVAAALAFVVLNMGISTTQKAKTTTILTLGEASXSIQISAGIKGAGHI-TDGVLNVTAIPLKIVPGGNPVNLAEQFTAIKYQXNS--ITYDDIYVGTLNPGS------------------------------------------------------------------------------------------------------------------------------------------------------------------------------------
>MGYP001244859326	90	0.243	2.397E-15	15	114	314	19	161	263
---------------QSGITGLETAIVLIAFVVVAAVFAFTVLTTGLFTSEKAKETVMSGVS-SQSSLELVGSVIAGGTNLGNTCrtaagpvgpanrppvagagvtpfedletcdmdwngwdanppqihVQTIRFTLKPALGAGKIPFNPNDLLITYSD-------------------------------------------------------------------------------------------------------------------------------------------------------------------------------------------------------
>SRR4030042_1241084	90	0.415	3.230E-15	12	76	314	32	96	100
------------RKNERGITGLETAIILIAFVIVASVFAYVVLSAGLFSSQQAKEAVNAGLDATMATVEIRGDIIAK---------------------------------------------------------------------------------------------------------------------------------------------------------------------------------------------------------------------------------------------
>MGYP001331225049	90	0.284	3.230E-15	15	116	314	26	124	138
---------------EKGITGLETAIILIAFVTVAAVLAYSVLSAGVFSAEKGQEAVYRGLKESEASMQVVSSVYVTTNV-SGAIATNVSFQISTVLVGESVDLD--FCVVNYMDND-----------------------------------------------------------------------------------------------------------------------------------------------------------------------------------------------------
>MGYP000645642674	90	0.311	3.230E-15	27	117	314	1	90	172
---------------------------LIGFVVVCSVFAFAALSTGLFSSDKAKETIQAGLAETRGSMELKGSVviIADGNSTTSSAV-SIAFQVANAAGG-AIDLTP-ETLVKYSDQLQ----------------------------------------------------------------------------------------------------------------------------------------------------------------------------------------------------
>D9PZ77	90	0.341	3.230E-15	12	128	314	2	114	219
------------RRSRRGMVGIDTAIILIAFVLVAAAVAFVVLDMGMTSAQKAKQTMESGLQESSTALQVDGNVMAYVN--GSGYVQDIFIPLGVTPGTGYVSFAPSLMEVSIITSKG--SYPDIYIGV-----------------------------------------------------------------------------------------------------------------------------------------------------------------------------------------
>LauGreDrversion4_2_1035121.scaffolds.fasta_scaffold924131_1	90	0.391	3.230E-15	13	81	314	10	78	238
-------------RGEQGITGIETAIILIAFVVVASVFAYTVLSAGIFSSEKGKEAVHSGLETSRSSMELVGSVKALAVTAT----------------------------------------------------------------------------------------------------------------------------------------------------------------------------------------------------------------------------------------
>23244|Ga0272441_11270632_1|+217|01	89	0.414	4.351E-15	8	76	314	30	99	110
--------KIIMRHDgQRGITGLETAIVLIAFVMVASVFAYVVLSAGLFSSQKAKEAVYQGMSQTSGSVSLKGNVYAR---------------------------------------------------------------------------------------------------------------------------------------------------------------------------------------------------------------------------------------------
>3282|scaffold1023450_1|-1|10	89	0.359	4.351E-15	14	77	314	33	96	112
--------------DQRGVTGLETAIILIAFVVVASVFAFTVLSSGIFSAERGKETVFASLREARGSAAIKGSVVANG--------------------------------------------------------------------------------------------------------------------------------------------------------------------------------------------------------------------------------------------
>18781|Ga0209431_12133367_1|-3|11	89	0.324	4.351E-15	2	74	314	38	111	113
--VKKLLQVFRRtAQEEEGITGLETAIILIAFVVVATVFAFVVLTTGIFSSERGKETVFAGLQKARGTMEVRGGVV-----------------------------------------------------------------------------------------------------------------------------------------------------------------------------------------------------------------------------------------------
>MGYP001476591984	89	0.384	4.351E-15	13	77	314	11	75	198
-------------RRQRRVTELETAIILIAFLVVASVFAFTVLSTGIFSAERGKETIHAGLMGARSSLELKGSVVAEG--------------------------------------------------------------------------------------------------------------------------------------------------------------------------------------------------------------------------------------------
>MGYP001108509172	89	0.264	4.351E-15	15	125	314	10	126	213
---------------RRGITGIETAIILVAFVITASAFSFVILNVGFLTSDKAQTTVITSMRETTSALLVDAGITGYFSNTTvanqdEVCLEEVVFYIRLAQGHEPVDCSDTKLVMTYTNmRGHAVVYSNTF--------------------------------------------------------------------------------------------------------------------------------------------------------------------------------------------
>MGYP001161387284	89	0.227	4.351E-15	14	108	314	22	131	223
--------------RQRGITGIETAIIMISFVVVASVFAFATLSTGFFAAEEGKKTILGGLNKAESSIIVRGGVTAtrggvdvdadntlliTSTSTDEYAIATVKFLLTTAMSNGDIDLTPPYT-------------------------------------------------------------------------------------------------------------------------------------------------------------------------------------------------------------
>MGYP000986064364	89	0.375	5.861E-15	13	84	314	20	91	107
-------------KDQAGITGLETAIVLIAFVVVAAVFAFTVLTTGLFTSEKAKETTMAGVTSANSSLELVGGVIAGGTNIGTTC-------------------------------------------------------------------------------------------------------------------------------------------------------------------------------------------------------------------------------------
>ERR1035437_738079	89	0.333	5.861E-15	10	102	314	16	106	149
----------NLLSGQKGMTGLETAIILIAFVTVASVLAYSVLSAGIFSAEKGKATVYAGLQQAQASLDVKGTVIGQSDD--NLKLSTLTINLGLVNPAEQVD-------------------------------------------------------------------------------------------------------------------------------------------------------------------------------------------------------------------
>2350|scaffold_91394_c1_3|-1245|00	89	0.369	5.861E-15	13	77	314	11	75	157
-------------RQERGVTGLETAIIMTAFVVVASVFAFTALSSGIFAAERGKETIHASLKGARSSLEIKGSVVATG--------------------------------------------------------------------------------------------------------------------------------------------------------------------------------------------------------------------------------------------
>B8GGI7	89	0.268	5.861E-15	15	111	314	1	96	186
---------------DDAFTGLEAAIVLIAFVVVSAVFSYMVLSAGFYATQKVQEVVHAGVDQTGSTLQISGDVYGSADSP-GGPVTMLTIMLKNGVPYGSVDLNKTTFIIS----------------------------------------------------------------------------------------------------------------------------------------------------------------------------------------------------------
>D5U1N2	89	0.390	5.861E-15	16	110	314	3	102	214
----------------KGIVGIEAAIVLIAFVIVAAALAFVVINMGMYTTQKSKEVMQQGLNEATTALEVDGSVLGYVIDTDAGapvvpGIQYIYIPLKVSPGQLAVDFSSSKIDI-----------------------------------------------------------------------------------------------------------------------------------------------------------------------------------------------------------
>3300014914.a:Ga0164311_10000108_16	89	0.390	5.861E-15	14	77	314	7	70	244
--------------NKRGFTGLEAAIVLTAFVVVAAVFSYVVLNAGFFTTQKSKEVVHTGVEQATSSIELAGTVIGHG--------------------------------------------------------------------------------------------------------------------------------------------------------------------------------------------------------------------------------------------
>4261|Ga0209402_10115073_2|-567|00	89	0.235	5.861E-15	13	107	314	31	136	263
-------------KDERGITGLETAIILIAFVVVASVFAYTVITAGIYSSQKSNEAVNAAIEEVRSSVRTTGNILAYRGDVDTDGVAsstvdrvpvvvSVSLELRVAINGVPIDVTPPY--------------------------------------------------------------------------------------------------------------------------------------------------------------------------------------------------------------
>SRR4030043_1321966	89	0.363	7.894E-15	8	95	314	30	114	115
--------KSMKRKDE-GVTGLEAAIVLIAFVVVAAVFSYVVLGAGFFTTQKAQETVYKSVEQSTTNLLLIGNVYGL--SPDNANITEVRFSIGLA--------------------------------------------------------------------------------------------------------------------------------------------------------------------------------------------------------------------------
>MGYP000908836326	89	0.279	7.894E-15	13	104	314	1	93	172
-------------KKEAAFSGLEAAIVLIAFVVVAAVFSYVMLGAGFFATQKSQEVTYSGIKQSTSNLVLDGQIYGTMDDSkDDSKLKNLTFYLAVPEGGQPQKLS-----------------------------------------------------------------------------------------------------------------------------------------------------------------------------------------------------------------
>A0A0W8FE81	89	0.265	7.894E-15	6	102	314	0	97	197
------MLHTDLRRREDGFTGLEAAIVLIAFIVVAAVFSFVVLKTGFHATEEGQYAIYKGVQQAGSGLEVSGTIYGVKPVQQEQlTIKSILIPISVPPGGAAVD-------------------------------------------------------------------------------------------------------------------------------------------------------------------------------------------------------------------
>6671|scaffold60744_2|-1127|00	89	0.442	7.894E-15	15	75	314	18	78	286
---------------ERGITGLETAIVLIAFVVVAAVFAFVVITTGLFSGQRAQETAQAGLKEARTSLAPKGSIVA----------------------------------------------------------------------------------------------------------------------------------------------------------------------------------------------------------------------------------------------
>ERR1043165_7844630	88	0.340	1.063E-14	9	98	314	26	113	115
---------FNKmHKNESGQAALETAIILIAFVVVASVFAFTILSAGSSSTEKGKQAIQAGLEGVQSSMNVKGSIIA---EGSGTSVNDAIFTLSLVAGG-----------------------------------------------------------------------------------------------------------------------------------------------------------------------------------------------------------------------
>MGYP001006684085	88	0.465	1.063E-14	10	82	314	9	81	117
----------NLYSDRKGITGLETAIILIAFIVVAAVFAFTVMTTGLFSTEKAKTTAQAGIAEASSTFAPKGGVIAASNAAKN---------------------------------------------------------------------------------------------------------------------------------------------------------------------------------------------------------------------------------------
>HubBroStandDraft_4_1064222.scaffolds.fasta_scaffold3638610_1	88	0.277	1.063E-14	13	111	314	1	101	165
-------------KKDNAFTGLEAAIVLIAFVVVAAVFSYVLLGAGFFATQKAQEVTYSGIQQTTSNMYLVGQVYGNVQPDSDGvnVLSTINLKLGIPEGGQPQDISQIQLLFS----------------------------------------------------------------------------------------------------------------------------------------------------------------------------------------------------------
>GraSoiStandDraft_41_1057321.scaffolds.fasta_scaffold4116963_1	88	0.247	1.063E-14	13	125	314	3	110	172
-------------KKETAFSGLEAAIVLIAFVVVAAVFSYVMLGAGFFATQKSQEVTYSGIKQSTSNLVLDGQIY-----GDKTTITTLTFWLAIPEGGQAQSLATTDLTLLWTKNNEAVKPLNTF--------------------------------------------------------------------------------------------------------------------------------------------------------------------------------------------
>UPI0004CB2CB0	88	0.238	1.063E-14	6	110	314	0	102	196
------MSISNYSNGENGFTGLEAAIVLIAFVVVASIFSYTILGEGFHFSQESQSVIHQSIQQAGSSCTVTGTVYGVSDSP--ESLKYIIVPIGLTAGGEPIDITTVSIRI-----------------------------------------------------------------------------------------------------------------------------------------------------------------------------------------------------------
>GraSoiStandDraft_59_1057299.scaffolds.fasta_scaffold1490281_1	88	0.353	1.063E-14	13	128	314	3	114	206
-------------RNRRAMVGVDTAIILIAFVLVAAAVAFVVLDMGMTAAQKAKQSMEGGLEQSSTALQVDGDVMAYVN--TSGAVQVIYIPLGVTPGTGYVSFAKNLLSVSVIAGN--MSYANIYNGV-----------------------------------------------------------------------------------------------------------------------------------------------------------------------------------------
>A0A0D5C143	88	0.303	1.063E-14	12	127	314	8	127	239
------------RHSHRGVIGVESAIVMIAFIIVAAALAFVVLNMGFTTSQMVKTTTIAGLEESSSSMKISGTITAVGCIDSESSCFSIprinatNIPLKISKDGNSVNFSPDVISIRYIGES--IQYDNIYTG------------------------------------------------------------------------------------------------------------------------------------------------------------------------------------------
>MGYP000588148712	88	0.369	1.431E-14	13	77	314	8	72	88
-------------KDKRAFTGLEAAIVLTAFVVVAAVFSYVVLNAGFFTTQKSKEVVHTGVEQATSSAELAGDVIGHG--------------------------------------------------------------------------------------------------------------------------------------------------------------------------------------------------------------------------------------------
>MGYP001140090859	88	0.328	1.431E-14	5	68	314	39	102	103
-----MFRNVTQESSERGITGLETAIILIAFVVVASVFAFTVLSTGIFASERSKETVFAGIQETKSSLE-----------------------------------------------------------------------------------------------------------------------------------------------------------------------------------------------------------------------------------------------------
>MGYP001480870284	88	0.415	1.431E-14	13	77	314	34	98	135
-------------RDQSGITGLETAIVLIAFVVVAAVFAFTVLTTGLFTSEKAKETAMAGVTSAGGNLELVGSVTAGG--------------------------------------------------------------------------------------------------------------------------------------------------------------------------------------------------------------------------------------------
>SRR5258706_10540303	88	0.264	1.431E-14	14	117	314	5	107	162
--------------EEQGQSPLETAIVLIAFVVVAFIFAFTILSASSSSTEKGQHAINAALEGVQSSLNVQGSIIAKGASGD---VTNIIFTVAPVAGGTPVNLSATakEVFVRYKDAAQ----------------------------------------------------------------------------------------------------------------------------------------------------------------------------------------------------
>MGYP000710516241	87	0.268	1.927E-14	14	95	314	17	98	103
--------------NERGITGLDAALITTAFVVVASVFAFTVLSTGIFSSERGKETVLAGVREARGTMEPKGRVVANGLTAETLSLGEAAWTVTNA--------------------------------------------------------------------------------------------------------------------------------------------------------------------------------------------------------------------------
>MGYP001453245363	87	0.471	1.927E-14	13	82	314	8	77	131
-------------KDQKGMTGLETAIILIAFVTVASVLGYAVLSAGVFSAEQGKETIYAGLKEASTNLTLPGSVVGKSADRTG---------------------------------------------------------------------------------------------------------------------------------------------------------------------------------------------------------------------------------------
>MGYP000928647295	87	0.275	1.927E-14	13	110	314	5	100	185
-------------RDDRAFTGLEAAIIFIAFVVVASVFAYVVLGVGMTTSQKSQEVMHAALEEAGSALRPGYTVIAKLD--TLGVLDFVKFDLETTADLAAVDMGSMTYTI-----------------------------------------------------------------------------------------------------------------------------------------------------------------------------------------------------------
>MGYP000396548669	87	0.312	1.927E-14	12	148	314	5	141	220
------------KSSRKGMIGIEAAIVLIAFVIVASAFSFMVINMGLTSTQRGKEAIATSLQEVLSPLQVDGSIMIKTED---QIVTAIIIPLKVS-GVSYLPMGVNRTVVSFKLTGYGtvlsKAYPNVYSGVNKTVDPAKTNFDGILNDTKW---------------------------------------------------------------------------------------------------------------------------------------------------------------------
>MGYP001068750151	87	0.346	2.594E-14	2	101	314	3	101	102
--WIKTLRRFA--RNKKAISGLETAIVLIAFVIVASAFAYAVLNMGFLATQKTQEVAIGGLQAASAAIVLDGPVYGYSSqSGTNANMTTVIFWLKTASGADSV--------------------------------------------------------------------------------------------------------------------------------------------------------------------------------------------------------------------
>MGYP000218041030	87	0.371	2.594E-14	6	124	314	0	118	119
------MKRLRRLLfNKKAIVGIEAAIVLIAFVIIAAAFAFMAINMGLFATQRSKDTIAQGLRESSSPLQLDGNIFLRVNE-TNMRAEAIIIPLR-AMGVKYVPMGTDQTVVSISISGQRkLGYSNI---------------------------------------------------------------------------------------------------------------------------------------------------------------------------------------------
>MGYP001072875394	87	0.316	2.594E-14	16	132	314	14	126	147
----------------HGIVGIEAAIVLISFVVIAASLAYVVINMGFYSSQKAKSTIDRGVQEATSALALDGFITGHTD--ANSQLQYFAVPLKLAVGQDEVDMSGNTTLVAVLGTT--FSLTDIYSSVASST-------------------------------------------------------------------------------------------------------------------------------------------------------------------------------------
>MGYP000873197976	87	0.297	2.594E-14	17	117	314	7	103	191
-----------------GFTGLEAAIVLIAFVIVAAVFGFVILQAGFTSAQQGQSVIHDGMEQAGSSCMVSGIVYGISARP--GVVESFVIPVGLTAGSEPIDM--ATVSVRFTGPGH----------------------------------------------------------------------------------------------------------------------------------------------------------------------------------------------------
>24402|Ga0307375_10082664_2|-609|00	87	0.279	2.594E-14	12	115	314	8	112	296
------------HRGQRGMTGLETAIILIAFVTVASVLAYSVLSAGIFSAERGKATVYSGLESVQATMELQGSVLGLSTDGVKATLTT------GTPSTDEIDYVADTTgiagnsiTIAYIDP------------------------------------------------------------------------------------------------------------------------------------------------------------------------------------------------------
>MGYP001497708753	87	0.268	2.594E-14	4	83	314	1	82	309
----KMIRSLMRKasRDERGITGLETAIILIAFVVVATVFAFIVLTTGIFSAERGKETVFAGLQKARGTREVRVGIVVDRDTGSFS--------------------------------------------------------------------------------------------------------------------------------------------------------------------------------------------------------------------------------------
>MGYP001416312123	87	0.267	3.492E-14	14	114	314	40	139	220
--------------DDRAFTGLEAAIVFIAFIVVAAVFAYVVLGLGVVTSQKSQEAMHTALGEAGSALRPGQSVIAKV-DNTQGLVKFVEFDLETATNLAAIDLGRMTYTIMTKD-------------------------------------------------------------------------------------------------------------------------------------------------------------------------------------------------------
>MGYP000530607421	87	0.430	3.492E-14	13	77	314	8	72	334
-------------RKRKGFTGLEAAIVLTAFVVVAAVFSYVVLNAGFFTTQKSKEVVHTGVEQATSSVELAGDVIGYG--------------------------------------------------------------------------------------------------------------------------------------------------------------------------------------------------------------------------------------------
>SRR5512143_1870803	86	0.316	4.700E-14	12	112	314	3	98	99
------------HKNEQGQAALETAIILIAFVVVAAVFAFTILSAGNASTDKGKAAINAGMQSVESSLAVKGAVIA---AGTSNKVTDVTFTVGVSGGSSPI--KTDQITITY---------------------------------------------------------------------------------------------------------------------------------------------------------------------------------------------------------
>UPI0000F7EF90	86	0.323	4.700E-14	27	119	314	0	98	171
---------------------------LIAFVIVASVFAFVTLSTGLFSAERSKETIFAGLAKAQSNLELHGSVVLTGvvLTGSDATDGSLTFQLALAAGGSPISLDPAATnsrvVMNFTDANSRV--------------------------------------------------------------------------------------------------------------------------------------------------------------------------------------------------
>SRR4030042_2055980	86	0.313	4.700E-14	18	115	314	0	101	189
------------------MTGLETAIMLVAFIITASAFSFVVLNMGYLTSQSAESVIQSGMSEASSTLLLDSALIGTFANNTGRQSDvcltRAVFYVRLGEGGEPIDMGDSRLVITYSNE------------------------------------------------------------------------------------------------------------------------------------------------------------------------------------------------------
>A0A0F8IVA3	86	0.206	4.700E-14	12	114	314	8	138	221
------------RKDDRAFTGLESAIVLTAFVVVAAVFSYVVLGAGFTTSDAAKKTIDEGVKQTTSSIELAGDVIAIGgtavsttiiTDGDPetegdqavtamkSPVDKIIITLQLTAGQSPVDIGRAGngdgseiLVVSYAD-------------------------------------------------------------------------------------------------------------------------------------------------------------------------------------------------------
>9040|Ga0208132_1246112_1|+1|11	86	0.323	6.324E-14	11	75	314	4	68	121
-----------QSERHRGITGLETAIIVIAFVVVASAFAFTVLSTGVFSAERSKDTVYAGLSEVRSSLATRGSFVA----------------------------------------------------------------------------------------------------------------------------------------------------------------------------------------------------------------------------------------------
>MGYP000138491599	86	0.284	6.324E-14	14	106	314	17	110	122
--------------DQSGMSAIETSIVLIAFVVVASVFGFAMLNTGILSSEKEQKVVQAGIDETSSNLILRGGVLAIGN-GGKTGIDTIKFYLtqSLNLGDPPIYPAPG---------------------------------------------------------------------------------------------------------------------------------------------------------------------------------------------------------------
>JI61114DRNA_FD_contig_51_2888673_length_280_multi_1_in_0_out_0_1	86	0.304	6.324E-14	13	104	314	2	90	176
-------------KKEAAFSGLEAAIVLIAFVVVAAVFSYVMLGAGFFATQKSQEVTYSGVKQSTSNLVLDGQLYGNYD---GTKVTSIDFYLAIPEGGQPQSLS-----------------------------------------------------------------------------------------------------------------------------------------------------------------------------------------------------------------
>MGYP000200342364	86	0.430	6.324E-14	13	77	314	8	72	236
-------------RKRKGFTGLEAAIVLTAFVVVAAVFSYVVLNAGFFTTQKSKEVVHTGVEQATSSVELAGDVVGYG--------------------------------------------------------------------------------------------------------------------------------------------------------------------------------------------------------------------------------------------
>MGYP001294591110	85	0.393	8.509E-14	10	75	314	10	75	86
----------NVHRGQKGITGLETAIILIAFVTVAAVLAYTVLSAGIFSSERGKEGVYSGLNSAQSTMDVKGSVIG----------------------------------------------------------------------------------------------------------------------------------------------------------------------------------------------------------------------------------------------
>SRR3989344_9322951	85	0.329	8.509E-14	3	97	314	3	98	99
---KKPMKlvRRGRRKSHRGVIGVESAIVMIAFVIVAAALAFVVLNMGFSTTQKAKTTIVSSLSEASSSLEVAGKVIAVG-DTTLSNLRVVSIPIKVASG------------------------------------------------------------------------------------------------------------------------------------------------------------------------------------------------------------------------
>MGYP000853179049	85	0.263	8.509E-14	13	103	314	5	93	185
-------------KNEQAFTGLEAAIIFIAFVVVASVFSYVVLGMGMTTSQKSQEVVHAALDEARSAFRPGDAVIVKLD--TAGGLSFIEFDLETAAGPTAIDM------------------------------------------------------------------------------------------------------------------------------------------------------------------------------------------------------------------
>MGYP000162013930	85	0.336	8.509E-14	13	128	314	3	112	215
-------------KSKKGMIGIEAAIILIAFVIVATAFGYMVINMGMTATSKGKESIQVGLQEASSPLTIDGTILLRE---QNQKVNAIIIPLK-VVGVDYVPMGANRTVVS--VRMNATAYPNVYLGV-----------------------------------------------------------------------------------------------------------------------------------------------------------------------------------------
>MGYP000861079980	85	0.421	1.145E-13	13	76	314	14	77	97
-------------KDQAGITGLETAIILIAFIVVAAVFAFTIMTTGLFSTEKAKTTAQAGITEASSTFVPKGAIVAK---------------------------------------------------------------------------------------------------------------------------------------------------------------------------------------------------------------------------------------------
>SRR5690606_13957256	85	0.255	1.145E-13	2	95	314	14	102	103
--WSKMFK--SLVKEEEGVSALETAIILIAFVVVAAIFAFTILSAGTSSTEQSKEAIYAGRSEVRSSMELRGAVVAETD---GTEVTDLIFSVANA--------------------------------------------------------------------------------------------------------------------------------------------------------------------------------------------------------------------------
>MGYP000181828523	85	0.347	1.145E-13	14	104	314	37	127	128
--------------DQRGITGLEPAIVRISLGVVASVLAFAVLNTGLLSSEKRKEAAFGGLEETSATLSIRGNVIAAANSG-KTAIDNLKFNFTPtSTSSESVDLS-----------------------------------------------------------------------------------------------------------------------------------------------------------------------------------------------------------------
>MGYP001145943538	85	0.336	1.145E-13	15	133	314	7	128	185
---------------RRGMTGLEVSIILVAFVITASVFAYMVLNVGFLTAEKAQSVISSGISEASSALFLDIDVIGSFANNTGAQSDicltKAVFYVRLGQGDSPISLSDSKLVVTYT---NARCHASVYdsNGTITTVT------------------------------------------------------------------------------------------------------------------------------------------------------------------------------------
>OpeIllAssembly_1097287.scaffolds.fasta_scaffold365134_2	85	0.262	1.145E-13	28	107	314	0	78	189
----------------------------IAFVVVAAVFAYTVLSAGLFSSEKGREAIYAGLETTRSTMELKGSVIALEGD-ADDKISQLQFMLANALDGEPINFTAPT--------------------------------------------------------------------------------------------------------------------------------------------------------------------------------------------------------------
>ABNT01.1.fsa_nt_gi|180638788|gb|ABNT01041783.1|_1	85	0.336	1.145E-13	18	115	314	0	103	198
------------------MTGLETAIILVAFVITAAAFAFVILNMGFLTAEKAQSVISTGMSEATSALLIDNSVVATFDNATGGfeqseiCMIKVMFYLKLSQGHSPIDVSDSRLVATFTNE------------------------------------------------------------------------------------------------------------------------------------------------------------------------------------------------------
>3300026518.a:Ga0256829_1000682_18	85	0.324	1.145E-13	13	129	314	4	116	210
-------------RKKRGMVGIDTAIILIAFVLVAVAVAFVTLDMGMTSATKAKQTMVNGLQEASTALQVNGEVLGVTN--SSGDVEEVAIPLGVTPGSGYVSFDNTTFSVSVVD--QYGSYPNVYVGVV----------------------------------------------------------------------------------------------------------------------------------------------------------------------------------------
>MGYP000179703445	85	0.304	1.145E-13	13	127	314	58	168	291
-------------RDKKGMLGVESAIILIAFVIVAAAFSFMVVNMGLYATQKGRDVISQGIHESGCPLTIDGNILIKA-SNRSGYAKAIIVPLK-TMGTKWVSMGTNGTVISLRIRD--KAWANIYRG------------------------------------------------------------------------------------------------------------------------------------------------------------------------------------------
>APLak6261660806_1056025.scaffolds.fasta_scaffold455267_1	84	0.282	2.785E-13	13	111	314	5	102	188
-------------HDDRAFTGLEAAMVFIAFIVVASVFAYVALGAGFFTTQKTEQTIYSAVEQVGSVVQITEPIMVQA-SADGQHVRYIVVTVKVPPGNNDVDVERIVVTVS----------------------------------------------------------------------------------------------------------------------------------------------------------------------------------------------------------
>A0A101IV97	84	0.277	2.785E-13	14	103	314	1	90	190
--------------DEDGFTGLESAIILIAFVVVGAVFSHVIISAGMGISDDAGSKVHEGLSRAGSSLVVAGSIYAVDLNDDPKIAEGILVPIRLLPGSDPVDL------------------------------------------------------------------------------------------------------------------------------------------------------------------------------------------------------------------
>MGYP001016902030	84	0.284	2.785E-13	17	104	314	40	125	224
-----------------GFTGLEAAIVLIAFVVVAAVFAYTVLAVGILFSGESRATVHQGVQQAGSACTVTGTIYGISE--TSGRIDVILVPVGLTVGSEPIDMT-----------------------------------------------------------------------------------------------------------------------------------------------------------------------------------------------------------------
>MGYP001113215374	84	0.313	2.785E-13	16	130	314	3	113	237
----------------RAIIGLESAIVLIAFVIIAAAFSFMVVNQGLFATERGKTIIQQGLKQSSTPLTVDGTSFIRIN-PDETRVDVLLIPVK-AFGVKYVSMGTNQTAVTLTIGD--KSWPTVYYGVLY---------------------------------------------------------------------------------------------------------------------------------------------------------------------------------------
>MGYP001347778607	84	0.217	2.785E-13	14	119	314	13	149	249
--------------EQRGITGLETAIVLIAFVVVASVFAFTVLTTGIFTSQEAQKASESAVRTTESTLRKLGPFVAggscvpggtcnqqsytidwsgcPGRDANNFPVDQggtchahaqlFRFKLAPA-GNRPVDFDPTKTIITWFDTGGRI--------------------------------------------------------------------------------------------------------------------------------------------------------------------------------------------------
>GraSoiStandDraft_24_1057298.scaffolds.fasta_scaffold4323231_1	84	0.369	2.785E-13	10	74	314	26	90	373
----------NQARQERDVTGLETAIILIAFVVVASVFAFTVRSTGIFSAERGKETIHARRAGARSSMELKGSIV-----------------------------------------------------------------------------------------------------------------------------------------------------------------------------------------------------------------------------------------------
>MGYP000335380751	83	0.396	3.745E-13	13	75	314	12	74	83
-------------HNEKGITGLETAIVLIAFVVVASVFAFTILSAGVFSSEANKQTIHAGLKETRTGLRQHGSAFA----------------------------------------------------------------------------------------------------------------------------------------------------------------------------------------------------------------------------------------------
>MGYP000701711463	83	0.425	5.035E-13	12	65	314	9	62	68
------------RNDQRGITGLETAIVLIAFVVVSSVFAFAALSTGLFSSDKAKETIQAGLAETGG--------------------------------------------------------------------------------------------------------------------------------------------------------------------------------------------------------------------------------------------------------
>MGYP001072875955	83	0.520	5.035E-13	13	87	314	1	75	87
-------------KSKKGIVGIEAAIVLIAFVVIAAALAYVVINMGFFATQKTKETIGSGMEEATSALQLDGSVIGKTGSSTNTVSYT----------------------------------------------------------------------------------------------------------------------------------------------------------------------------------------------------------------------------------
>MGYP001387224858	83	0.393	5.035E-13	13	73	314	16	76	93
-------------RDQRGIGGLETAIVLIAFVVVSSVFAFAALSTGLLSSDRAKQTFRRGLSEARGSLELRGGI------------------------------------------------------------------------------------------------------------------------------------------------------------------------------------------------------------------------------------------------
>MGYP001091927868	83	0.313	5.035E-13	14	111	314	13	110	113
--------------DQRGTSGIETAIILIFVVIVGTVFAVTTLNTGLISSEKAEKTVTAGMDETSGTMVIKGVVFADANVGKTD-IDTIKFTLTSASdSSSGIDLSNTSTVVS----------------------------------------------------------------------------------------------------------------------------------------------------------------------------------------------------------
>DeeseametaMP0200_FD_k123_3439_1	83	0.243	5.035E-13	13	155	314	1	148	201
-------------KNRRGLTGIETAIILVAFVITSSAFAFVVLNMGTQSAEQTQTVISSSMDESSSAIQMDSDIIGTFDNNTLSQDETCLIkavlYVRLGQGHTAIDMDDSKIMISYTNPRvHGIVYDGDTSVATVTVITGDADAILEAGERFKISIDFTT--------------------------------------------------------------------------------------------------------------------------------------------------------------
>24099|scaffold07741_3|-1111|00	83	0.239	5.035E-13	13	102	314	1	96	246
-------------KQDNAFTGLEAAIVLIAFVVVAAVFSYVLLGAGFFATQKAQEVTYAGIQQTTSNMYIIGQIYGMTEQTTGpggsnyDQLTQLNFKLGVPEGGQAQD-------------------------------------------------------------------------------------------------------------------------------------------------------------------------------------------------------------------
>SRR4030042_1957552	83	0.382	6.768E-13	12	92	314	29	106	107
------------RSREEGVTGLETAIILIAFGIVASVFAYVVLSAGLFSSQKAKEAVNAGLDASMATIQIKGDIVAKM---ENSLLTEVIFRV-----------------------------------------------------------------------------------------------------------------------------------------------------------------------------------------------------------------------------
>MGYP001381736178	83	0.297	6.768E-13	14	96	314	22	105	119
--------------NQEGITDLETAIVLIAFVVVSSVFAFTALSTDLFATDKAKQTIHSFLAETGGTMELKRSVSGTNDvTGSAGYVSDLSFGLPTPP-------------------------------------------------------------------------------------------------------------------------------------------------------------------------------------------------------------------------
>SRR5664279_6029107	83	0.303	6.768E-13	6	83	314	49	127	134
------MYGWNKlNKNQSGQAALEAAIILIAFVVVASVFAFAILSAGQSSTQKGEQAIYSGLQNVQSSMEVKGAVIANGTAGASG--------------------------------------------------------------------------------------------------------------------------------------------------------------------------------------------------------------------------------------
>ETNmetMinimDraft_16_1059900.scaffolds.fasta_scaffold799526_1	83	0.275	6.768E-13	13	110	314	5	100	180
-------------TDDQAFTGLEAAIIFIAFIVVASVFAYVVLGVGMTTSQKSQEVMHAALEEAGSALRPGYTVIAKLD--SLGVLHFVEFDLETATDLAAVDMGSMTYTI-----------------------------------------------------------------------------------------------------------------------------------------------------------------------------------------------------------
>MGYP000495222639	83	0.350	6.768E-13	31	127	314	0	93	186
-------------------------------VIVAAALAFVVLNMGFFTTQRTKQAISSGLSEATTAIEVEGTVIGH-RVENGSSLDWIAIPIKLSSGQQSIDLDDSRVAISYISDQMV--YSNIYAG------------------------------------------------------------------------------------------------------------------------------------------------------------------------------------------
>SRR3989304_1196342	83	0.360	6.768E-13	27	137	314	33	140	248
---------------------------LIAFVIVAAALAFVVLNMGFATTQKAKTTIISSLAEASSSLEISGKVTAIANVP-RALVNATGIPLKITSGGSSINLDNSTISIKYL--SNVVEYDNILAGTMIGRTYSNM--------------------------------------------------------------------------------------------------------------------------------------------------------------------------------
>8_EtaG_2_1085327.scaffolds.fasta_scaffold176151_3	82	0.244	9.097E-13	13	110	314	5	99	184
-------------RDEQAFTGLEAGIIFIAFVVVASVFAYVVLGAGMATSQKNQEVLHAALDEAGSALRPGNAVI---TKLDGGLLRFSEFDLETAAGPTAIDMESVTCTI-----------------------------------------------------------------------------------------------------------------------------------------------------------------------------------------------------------
>MGYP001083309487	82	0.396	1.222E-12	5	62	314	23	80	113
-----MFKTVTRGTSQRGITGLETAIILIAFTVVASVFAFTVLSTGLFTSERSKETVFAGIEE-----------------------------------------------------------------------------------------------------------------------------------------------------------------------------------------------------------------------------------------------------------
>MGYP001087965790	82	0.369	1.222E-12	2	74	314	49	121	139
--FKSPIWRITWWRDQRGITGLETAIVLIAMVVVSSVFAFVALTTGLYSNYKAGETIPSGLAQTRGSTELKGSVV-----------------------------------------------------------------------------------------------------------------------------------------------------------------------------------------------------------------------------------------------
>RhiMetStandDraft_4_1073278.scaffolds.fasta_scaffold5235680_1	82	0.300	1.222E-12	14	113	314	6	100	186
--------------NDCAFTGLEAAIVLIAFIVVAAVFSFAVLGTGFFAAQKSGEVIQKGVETTSTSLALGGTV-RVQSDTSDVKLKYIFLYLQVTPGRGGIDMDR----VSYT--------------------------------------------------------------------------------------------------------------------------------------------------------------------------------------------------------
>MGYP001187119364	81	0.407	1.643E-12	12	65	314	10	63	64
------------HKNQQGITGLETAIVLIAFVVVASVFAFAVLSTGLLSSEKSKETVLGGLEETSS--------------------------------------------------------------------------------------------------------------------------------------------------------------------------------------------------------------------------------------------------------
>SRR3972149_3435301	81	0.450	1.643E-12	12	71	314	34	91	105
------------HKNEEGITGLETAIILIAFVIVASVFAFVVLSTGLFSAERGKETVFAGLEKANT--EPRG--------------------------------------------------------------------------------------------------------------------------------------------------------------------------------------------------------------------------------------------------
>3280|scaffold61392_1|-1|10	81	0.305	1.643E-12	13	107	314	20	113	114
-------------KSHRGVTGVEAALLTIVIVIVAAALAFIVLNAGFSTTQKAKTTIISGLSESSSALEVSGNVVGIG-DTTLSNLRVVSIPIKVAAGGDSINLQNTT--------------------------------------------------------------------------------------------------------------------------------------------------------------------------------------------------------------
>HubBroStandDraft_1064217.scaffolds.fasta_scaffold1666237_1	81	0.257	1.643E-12	14	110	314	6	101	186
--------------DDRAFTGLEAAIVFIAFIVVAAVFGYVVLGVGMTTSQKSQETMYAALGEAGSALRPGQTIIAKLEPP-QGLVKFIEFDLETATDIAVIDLGKMTYTI-----------------------------------------------------------------------------------------------------------------------------------------------------------------------------------------------------------
>MGYP000354155969	81	0.262	1.643E-12	13	111	314	5	102	188
-------------HDDKAFTGLEAAMVFIAFIVVASVFAYVALGAGFFTTQKTEQTVYSAVKQVGSVVQIVEPIMVQA-SADGQHVRYIVVTVKVPPGSNDIDVERIVVTVS----------------------------------------------------------------------------------------------------------------------------------------------------------------------------------------------------------
>3313|scaffold1964927_1|+3|11	81	0.316	2.207E-12	22	99	314	0	78	79
----------------------ETAILLIAFIVIAAVFATTMLSAGLFSSQKSQEAVFSGLNQVKGTLELRGDVIAIaGSTGNNGTIGQISFLINNILGGE----------------------------------------------------------------------------------------------------------------------------------------------------------------------------------------------------------------------
>SRR5579871_459318	81	0.297	2.207E-12	4	96	314	20	112	113
----NLMFK-SMHKNESGQAALETAIILIAFVVVASVFAFAILSAGSASTDKGKQAINSGLEGVQSSMTVKGSLTADGSgTGATANVKDVVVDLALAA-------------------------------------------------------------------------------------------------------------------------------------------------------------------------------------------------------------------------
>SRR4030043_256847	81	0.298	2.207E-12	15	113	314	10	113	118
---------------RRGITGIETAIILVAFVITASAFSFVILNVGFLTADKAQTTVITSMKETSSALLADTGVTGYFSNTTEAnqdevCLEELIFYIRLAQGHQPVDCKDAKMARTYT--------------------------------------------------------------------------------------------------------------------------------------------------------------------------------------------------------
>MGYP000159113161	81	0.337	2.207E-12	12	88	314	55	130	132
------------RADQLGITGLETAIVLIAFVVVASVFAFAVLTAGLKSSEESTNTVRAGMKAAQRTIMVRGPVLAHKNDLTPT-IDKI---------------------------------------------------------------------------------------------------------------------------------------------------------------------------------------------------------------------------------
>MGYP001054460023	81	0.300	2.207E-12	15	104	314	2	88	155
---------------DEGFSGLEAGIILIAFVVVASVFSYSVINAGFFTTQTSERVIHDSLTQVSSGCRVIGDIHGMAR---GDGIGEVSFTLSLNPGSGPVSFD-----------------------------------------------------------------------------------------------------------------------------------------------------------------------------------------------------------------
>tagenome__1003787_1003787.scaffolds.fasta_scaffold12204443_1	81	0.301	2.207E-12	14	129	314	0	112	180
--------------REYAFTGLEAAIILIAFVIVAAVFAYTILGAGFFVTDKASTTTTGSLKEASSTVYLEGTVHGR-LSSGNQRLHEVDFTLAIPDTGRDQDL--GGMTISYTQREEPLPRTYVWGGDL----------------------------------------------------------------------------------------------------------------------------------------------------------------------------------------
>MGYP001315813142	81	0.240	2.207E-12	15	107	314	3	110	233
---------------QRGITGIKTAIIMISFVVVASVFAFATLNTGFFTAEEGKKTILGGLNKAETSIIVRGGITAIrggvdvdandtllinSTSTDKYVITTVKFLVPTALTDGDIDLPPPY--------------------------------------------------------------------------------------------------------------------------------------------------------------------------------------------------------------
>MGYP001443118398	81	0.228	2.207E-12	14	123	314	13	151	252
--------------DQRGITGLETAIVLIAFVVVAAVFAFTVLTTGLFTSKEAEKASRAALTSAEATLVHMGTTIAGGafNVGGSQAVDWggcantpgtiadppyddnsanclahaqlVRFKLTPA-GKESVPFDPASTKIWWHDTGSGRRNAD----------------------------------------------------------------------------------------------------------------------------------------------------------------------------------------------
>MGYP000032316972	81	0.333	2.965E-12	0	71	314	0	71	76
MERKRFASPGDLRADQRGITGLETAIVLIAFVVVASVFAFAVLSTGLLSSEKSKETVLGGLRGNFVDTEHSG--------------------------------------------------------------------------------------------------------------------------------------------------------------------------------------------------------------------------------------------------
>MGYP001426017740	81	0.409	2.965E-12	1	61	314	7	67	82
-CWQNFTVAGRKLEQEKGVTGLETAIILIAFVVVASVFAFTVLSTGIFSAERGKETIHAGLE------------------------------------------------------------------------------------------------------------------------------------------------------------------------------------------------------------------------------------------------------------
>MGYP001171723242	81	0.301	2.965E-12	14	96	314	18	99	101
--------------DLSGIIGLETSIVLLAFVVVATVFAFAILNTGMFSSERSARAALGSLEETSAAMNIRGKVIADAND-AKTAIDAIKFTVTLGP-------------------------------------------------------------------------------------------------------------------------------------------------------------------------------------------------------------------------
>MGYP001386736181	81	0.274	2.965E-12	13	103	314	1	87	135
-------------RKDAAFSGLEAAIVLIAFVVVAAVFSYVMLGAGFFATQKSQEVTYSGMKQTTSNMVVDGMLYG----SYSESLQALYFEVRVPEGGETQDL------------------------------------------------------------------------------------------------------------------------------------------------------------------------------------------------------------------
>E6N8E1	81	0.272	2.965E-12	27	125	314	0	93	169
---------------------------MIAFVIVASAFSFAVLNLGLFTTQKTGEVMQAGLEETLSSIETAGAVVAK---SSNGSITEIVIYIKSSVGKGEVDVRSGKLVITYRDK--AIFRENIY--------------------------------------------------------------------------------------------------------------------------------------------------------------------------------------------
>KBSMisStandDraft_5_1062788.scaffolds.fasta_scaffold7380760_1	81	0.235	2.965E-12	13	115	314	12	146	261
-------------TDQRGITGLETAIVLIAFVVVASVFAFTVLTTGIFTSQEARDASEAAITSGESTLKRVGPFLGGGtclnnpCSGTNGPIDWsgcprsnanppitfddgspacgahaqlIRFRLTPSE-DERISFDPAETTITWFDK------------------------------------------------------------------------------------------------------------------------------------------------------------------------------------------------------
>SRR5512137_2285443	80	0.252	3.982E-12	38	118	314	0	86	111
--------------------------------------AYTELSAGIFSSQKGQEAVYAGLSEARATMEIKGSMFAYGNgTPGNMTVEAVSFTLTNAMKGQAIDLTPNTgnnsvTIISYTDKNQH---------------------------------------------------------------------------------------------------------------------------------------------------------------------------------------------------
>SRR5208337_5509384	80	0.330	3.982E-12	0	108	314	13	117	118
MNWKKILINFAKQK--RAIVALEAAIILIAFVIIAGVFSFMVINQGLFATQQGQSVIQQGVQQASSPLTVDGSIFVKA-STDGTSVTGLLIPLE-VFGTSYVSMNQNTT-------------------------------------------------------------------------------------------------------------------------------------------------------------------------------------------------------------
>MGYP001003468897	80	0.295	5.347E-12	6	93	314	0	84	185
------MKPFAP--DDRAFTGLEAAMVFIAFIVVASVFAYVALGTGFFTTQKTEQTVYSAVQQVGSVVQVVEPVMVQANAPGDG-IRYISIMVR----------------------------------------------------------------------------------------------------------------------------------------------------------------------------------------------------------------------------
>MGYP000268225735	79	0.411	7.180E-12	14	64	314	13	63	64
--------------DQRGITGLETAIVLIAFVVVASVFAFAVLNTGLLSSEKSKEAALGGLQETS---------------------------------------------------------------------------------------------------------------------------------------------------------------------------------------------------------------------------------------------------------
>MGYP001044947287	79	0.444	7.180E-12	15	59	314	11	55	70
---------------QRGITGLETAIILIAFVVVASVFAFTVLSTGIFSSERSKETVHAG--------------------------------------------------------------------------------------------------------------------------------------------------------------------------------------------------------------------------------------------------------------
>MGYP001481024857	79	0.310	9.640E-12	12	85	314	8	81	127
------------RTEFHGITGIETAIIMIAFIVVASVFAYTVLSAGILSSSQGKAAVFAGIKAAGGAMEIKGAVIAKSLSYTGESL------------------------------------------------------------------------------------------------------------------------------------------------------------------------------------------------------------------------------------
>MGYP001173155620	79	0.359	9.640E-12	14	77	314	13	76	148
--------------DQRGITGLETAIVLIAFVVVASVFAFTVLTTGLFTSEEAKKASRAAITSAEATLVQVGSIVAGG--------------------------------------------------------------------------------------------------------------------------------------------------------------------------------------------------------------------------------------------
>MGYP000892636527	79	0.272	9.640E-12	15	113	314	2	96	181
---------------DSGFSGLEAAITLIAFVVVAAVFSFATLGSGFFATSKAQDTAHTGMKQASSGIYIDGTLYGGVD--TNGQLQELTFYVAIPETG--LDMDLEKMIMAYT--------------------------------------------------------------------------------------------------------------------------------------------------------------------------------------------------------
>MGYP000353686163	79	0.313	9.640E-12	29	114	314	0	84	188
-----------------------------AFVIVAAALAFVVLNMGFTTTQKSKETMSSGLSEASSALEIDGTILAKVNT-SEQKVKVVAIPLKIAPGKEPIDMRKTAVSIAFYD-------------------------------------------------------------------------------------------------------------------------------------------------------------------------------------------------------
>MGYP000008723910	79	0.468	1.294E-11	14	60	314	16	62	65
--------------DQRGVTGLETAIILIAFVVVASVFAFIVLSTGVFASERAKETIFAGL-------------------------------------------------------------------------------------------------------------------------------------------------------------------------------------------------------------------------------------------------------------
>SRR3990172_5696389	79	0.352	1.294E-11	17	108	314	2	106	109
-----------------GVTGLETAIIMISFVVVASVFAFTMMNTGLFVAGHAGQTSLAGVERARGSVVPRGSVFvtrGDVDVDANNVIDlngvdlravvKATFTLSVSSDGSDIDLTPPYT-------------------------------------------------------------------------------------------------------------------------------------------------------------------------------------------------------------
>MGYP000876048806	79	0.242	1.294E-11	12	101	314	4	98	109
------------RKESSGITGIETAIIMLTFVVVASVFAYMVLSAGILSSTQGAAAVHSGIKAAGGAMEIKGAVTAKcltftGESLGAGEGATVLFTTANSPIADSV--------------------------------------------------------------------------------------------------------------------------------------------------------------------------------------------------------------------
>A0A0F9CDY0	79	0.346	1.294E-11	22	125	314	1	101	212
----------------------EAALILIAFVIVAAALAFVVLNMGFATSQKAKTSITSALGGASNTILISGKVIG-AAPAAGGVLNATMIPLKLTSNGESVDLSDTLATISYLGET--IEYDNIY--------------------------------------------------------------------------------------------------------------------------------------------------------------------------------------------
>6667|scaffold191091_2|+194|00	79	0.354	1.294E-11	13	74	314	13	74	283
-------------KNQRGITGLETAIVLIAFVVVASVFAFAVITTGVFSSEQAQGSAEAGVKAAKATMVKKGSII-----------------------------------------------------------------------------------------------------------------------------------------------------------------------------------------------------------------------------------------------
>MGYP000165033566	78	0.407	1.737E-11	13	66	314	10	63	75
-------------KDERGITGLETAIVLIAFVVVSSVFAFAALSTRLFSSDKAKEAIQAGLAEAKGP-------------------------------------------------------------------------------------------------------------------------------------------------------------------------------------------------------------------------------------------------------
>MGYP001029094361	78	0.328	1.737E-11	14	77	314	26	89	90
--------------DQRGVTGLETAIVMIAFVVVASVFAFSVLSIGLLSAEEVEQTVVGSMAETSATLMLRGAVIAEG--------------------------------------------------------------------------------------------------------------------------------------------------------------------------------------------------------------------------------------------
>MGYP001271260334	78	0.298	1.737E-11	21	117	314	0	91	177
---------------------LEAAIVLIAFVVVAAVFSYVMLGAGFFATQKAQEVTYSGIQQATSNMVIDGNIYGTM---GATGLKQIYFWVNVPIGGQAQKLS--DVVFSWSSKQN----------------------------------------------------------------------------------------------------------------------------------------------------------------------------------------------------
>MDTC01.2.fsa_nt_gb|MDTC01168334.1|_4	78	0.310	1.737E-11	14	113	314	6	100	185
--------------DDSGLTGLESAIVLIAFVVVAAVFGYMVIHSGILVTQKSGQVIQAGLQQSEGTVELGGTIVAQV-DPLGTQIGAIDLYLENRYAAEGVNVDR----ISYT--------------------------------------------------------------------------------------------------------------------------------------------------------------------------------------------------------
>MGYP000892993990	78	0.396	2.331E-11	14	71	314	42	99	169
--------------NERGITGLETAIVLIAFVVLASVFAFASLSTGIFASEKAEESIKTGLHSAIGAIEVRG--------------------------------------------------------------------------------------------------------------------------------------------------------------------------------------------------------------------------------------------------
>UniRef100_A0A0Q0ZSN3	78	0.288	2.331E-11	16	104	314	5	94	193
----------------EAFTGLEAAIVLIAFVVIASVFSYTILGSGFLADEMTRETVQEGVVRASGALVLSGDIYGISATGhNPPSYDFLHVPLRVPSGGVPVDFS-----------------------------------------------------------------------------------------------------------------------------------------------------------------------------------------------------------------
>KBSSwiStaDraftv2_1062776.scaffolds.fasta_scaffold512869_1	78	0.272	2.331E-11	21	117	314	25	120	198
---------------------LESIIILIAFVVVATVFAITILSAESASTEKDKQAIQAGLEGVQASMNVKGSIIA---EGSGSSISNAIFSLSLIAGGSPVNLSTTTkeVVVSYKDAAQ----------------------------------------------------------------------------------------------------------------------------------------------------------------------------------------------------
>MGYP000645666961	78	0.423	3.127E-11	14	65	314	25	76	101
--------------DQRGITGLETAIVLIAFVVVSSVFAFAALSTGLLSSDKAKETISAGLAETTG--------------------------------------------------------------------------------------------------------------------------------------------------------------------------------------------------------------------------------------------------------
>SRR5665647_3049806	78	0.438	3.127E-11	12	68	314	65	121	124
------------KRNDEGFTGLEAAIVLIAFVVVAAVFSYVVLGAGFFTTQKAQETVYKGVEQSTTNIQ-----------------------------------------------------------------------------------------------------------------------------------------------------------------------------------------------------------------------------------------------------
>MGYP001430361068	78	0.343	3.127E-11	14	77	314	5	68	248
--------------DQRGITGLETAIVLIAFVVVAAVFAFTVLTTGLFTSQETEKASRAAIATTESSLVKLGSVVAGG--------------------------------------------------------------------------------------------------------------------------------------------------------------------------------------------------------------------------------------------
>3300025661.a:Ga0208905_1000902_6	77	0.363	4.196E-11	8	73	314	24	89	91
--------RLKGQSDDAGFTGLEGAIILIAFVFVASVFSFTILNSGFFTTGTAQKVIYTGVDQSASSLMLVGDV------------------------------------------------------------------------------------------------------------------------------------------------------------------------------------------------------------------------------------------------
>MGYP001169427636	77	0.310	4.196E-11	30	130	314	0	101	164
------------------------------FVVVASVFAFTILNSGVLATEKSRETVLGGIRQGSTALVLRGSVLGL-STSTPSSLESVSFQVTNAIRSDfSVDLSSSALLITYLDDSQTLNFAsSNYTITWL---------------------------------------------------------------------------------------------------------------------------------------------------------------------------------------
>KBSMisStandDraft_5_1062788.scaffolds.fasta_scaffold8414380_2	77	0.252	4.196E-11	29	107	314	0	75	175
-----------------------------AFVVVASVFAYTVLSAGIFSSQKGQEAVYTGLQHARSTLELKGDVVAVSN---GTAVQSLVICIASALNGEKIDVTEPT--------------------------------------------------------------------------------------------------------------------------------------------------------------------------------------------------------------
>MGYP001352501604	77	0.288	4.196E-11	13	137	314	1	116	177
-------------KNEDGFSGLEAAIVLIAFVVVAAVFAYATLGSGFFVSDKAQQSVQEGTKTASASVYQEGGIYGTMKD---DQLDQLSFTMYVPDEGLDQDLT--QMIISYTQSD----ISNPKEYTWSGTEPSSS--------------------------------------------------------------------------------------------------------------------------------------------------------------------------------
>RhiMetStandDraft_4_1073278.scaffolds.fasta_scaffold2359062_1	77	0.213	4.196E-11	13	114	314	12	146	257
-------------TDQRGITGLETAIVLIAFVVVASVFAFTVLTTGLFTSEETKKASMAAARSTESTLQRMGAFisggpcqpgggsrecgdisymvdwsacganIAVGFPSDDGSCRAhpqlFRFKLAPA-GNRSVEFDPTKTLITWFD-------------------------------------------------------------------------------------------------------------------------------------------------------------------------------------------------------
>MGYP001437177850	77	0.337	5.628E-11	13	91	314	1	80	90
-------------RSERGITGLEIAIILIAFVVVTSVFAFTILPSGIIASERAKETAYAGVEETQTMLHPtDGVVAISGPVSTTTAVTRLTFT------------------------------------------------------------------------------------------------------------------------------------------------------------------------------------------------------------------------------
>A0A1V4Z5G1	77	0.277	5.628E-11	14	111	314	4	104	178
--------------DDRALTGLESAIVLIAFVVVASVFAYVVIGSGLFAAQKSREVVSGAVDQTTSILMTAGSgskTIQPGVSEQGNHLLTISISLKLPSYSSPIDLNRTKVRLT----------------------------------------------------------------------------------------------------------------------------------------------------------------------------------------------------------
>MGYP000607281215	77	0.285	5.628E-11	36	119	314	0	79	310
------------------------------------VFSYVVLNAGFFTTQKSKEVVHTGVEQASSSVELGGDVIGYGTPG--GTLNKVEFILQTTSGGEPVDV--RGTVISYADDDEYV--------------------------------------------------------------------------------------------------------------------------------------------------------------------------------------------------
>5346|scaffold_804472_c1_2|+189|00	76	0.350	7.549E-11	12	68	314	14	70	71
------------RKDESGRTGLEAAIILIAFVTVAAVFAYSILSAGLFAAERDKDIVYAGLEQSRSTIE-----------------------------------------------------------------------------------------------------------------------------------------------------------------------------------------------------------------------------------------------------
>SRR3972149_10100548	76	0.235	7.549E-11	30	124	314	0	98	108
------------------------------FVVVATVFAFVVLTAGVFSSEGGKEAVFAGLSKARGTMEVRGGIVA---TSTGGAVDDIFFAVASTASGESIPLDPvatnNRTVIAYRDSatvDNDVAYTEI---------------------------------------------------------------------------------------------------------------------------------------------------------------------------------------------
>MGYP000993963834	76	0.293	7.549E-11	14	104	314	7	97	194
--------------REDAFTGLEVAITLIAFTIVASVFAYTVLGTGFMATQQAQKAVHEGLGQVSGGLDLRGQVMGLA-PADGASIETLRVVLgSNVATGAVVDLD-----------------------------------------------------------------------------------------------------------------------------------------------------------------------------------------------------------------
>MGYP000344227414	76	0.320	7.549E-11	34	107	314	0	74	202
----------------------------------ASVFAFTVLSTGIFTSERAKETIFAGVEETKGALEPSGSLIAyTADRGGVDTVYKVSFIVSNVVNGAAVDLTPPY--------------------------------------------------------------------------------------------------------------------------------------------------------------------------------------------------------------
>MGYP001452442190	76	0.205	7.549E-11	14	114	314	13	148	258
--------------DQRGITGLETAIVLIAFVVVASVFAFTVLTTGLFTSKEAEKSSRAAITSAEATMVRVGSIVAGGAclqlppgncvNDGSGAVDWIncgatgtdpdrrpvdngvcaghaqLLRFKLTPGGDvPVEFDPESVDIYYYD-------------------------------------------------------------------------------------------------------------------------------------------------------------------------------------------------------
>APLak6261661892_1056031.scaffolds.fasta_scaffold467125_1	76	0.300	7.549E-11	14	113	314	0	96	266
--------------NDDGFSGLEAAIVLIAFVVVAAVFAYATLGSGFYVSDKAQVSVHQGTKTAATSVYQEGGVYGTMHENS-KQLDRLFFTIYVPEGAEDQDLK--GMTISYT--------------------------------------------------------------------------------------------------------------------------------------------------------------------------------------------------------
>MGYP001219152776	76	0.375	1.012E-10	14	77	314	34	97	136
--------------DQSGVTGLETAIILIVFVVMASVFVFTILSTGLFSVGLGKETVYAGLNEASPILGRSGGIVGYG--------------------------------------------------------------------------------------------------------------------------------------------------------------------------------------------------------------------------------------------
>MGYP001421079730	76	0.440	1.357E-10	14	63	314	18	67	69
--------------DQSGITGLETAIVLIAFVVVAAVFAFTVLTTGLFTSEKAKETALEGVSSA----------------------------------------------------------------------------------------------------------------------------------------------------------------------------------------------------------------------------------------------------------
>MGYP000938533543	76	0.357	1.357E-10	13	82	314	5	74	87
-------------KNEDAFTGLEAAIVLIAFIVVAAVFSYVMLGAGFFATGEAQRVVDTGVAQASSAVELSGPVIVNATDGKP---------------------------------------------------------------------------------------------------------------------------------------------------------------------------------------------------------------------------------------
>MGYP000882404461	76	0.354	1.357E-10	13	74	314	12	73	113
-------------TDQRGITGLETAIVLIAFVVVASVFAFTVLTTGLFTSEEAKKASISAANSADSTLQRIGAFV-----------------------------------------------------------------------------------------------------------------------------------------------------------------------------------------------------------------------------------------------
>MGYP000689025537	75	0.350	1.820E-10	5	61	314	8	64	70
-----LIKSARLHSDQRGITGLETAIVLIVFVVVASVFAFAVLSTGLLSSEKSKEAALGGWK------------------------------------------------------------------------------------------------------------------------------------------------------------------------------------------------------------------------------------------------------------
>MGYP001087442563	75	0.465	1.820E-10	15	57	314	62	104	105
---------------QRGVTGLETAIILIAFVVVASVFAFTVLSTGIFSAERGKETIH----------------------------------------------------------------------------------------------------------------------------------------------------------------------------------------------------------------------------------------------------------------
>MGYP001424132178	75	0.300	1.820E-10	13	96	314	14	103	261
-------------REERGVTGLETAIVLIAFVVASSVLAFASLSTGVFSSDKTKETAKAGVHGAISALEIRGvkgtaTVTATTSQPiGAGDGSTTTFWMANAP-------------------------------------------------------------------------------------------------------------------------------------------------------------------------------------------------------------------------
>SRR4030067_1141673	75	0.389	2.439E-10	12	70	314	25	83	145
------------HGNEEGITGLETAIILIAFVIVASVFAFVVLSTGLFSAERGKETVFARLVKGRRHLQRR---------------------------------------------------------------------------------------------------------------------------------------------------------------------------------------------------------------------------------------------------
>A0A1G9AFR4	75	0.288	2.439E-10	14	110	314	6	101	185
--------------NREASSGLEAAIVFIAIIVIASIFAYVVLGAGIFASQKSQEVMHAGLMDAGSALRL-GDVVIVKMDSSRDLVERIVFDLETMTDLAAFDMGSMTYTI-----------------------------------------------------------------------------------------------------------------------------------------------------------------------------------------------------------
>MGYP001341522529	75	0.316	2.439E-10	40	117	314	31	109	206
----------------------------------------TALSTGLFSSDKAKETIQAGLAETRGSMELKGSVALTASTrGTAGVASEIAFQVASAAGGESIALMLGKTIIKYTDDSQ----------------------------------------------------------------------------------------------------------------------------------------------------------------------------------------------------
>MGYP000701644806	75	0.236	2.439E-10	21	116	314	19	143	217
---------------------LKQLIVLTVFVVVAAVFSYVVLNAGFFTTQKSKKVVHTGVEQATSSIELSGDVIGHGwkyskinhskgdwesgtnnhsyyawNNNTNKYIldsnnlAVVEFYLTLTAGRHPISMD--DLVISYTDKD-----------------------------------------------------------------------------------------------------------------------------------------------------------------------------------------------------
>SRR3972149_7493358	74	0.271	3.269E-10	28	115	314	0	91	154
----------------------------IPFVGVAPVFAFVVLTTGVFGSGRGKESVFAGLQKARGTLELRGGvVISSSGCPANCVVSGIQFAVANSAGGDPVSLanaGDNRTILAYRDE------------------------------------------------------------------------------------------------------------------------------------------------------------------------------------------------------
>MGYP000712004255	74	0.247	4.380E-10	32	124	314	0	92	169
--------------------------------VVAAVFSYVMLGAGFFTSQKSQEVVHTSVQQASASSEIKGDIFGIDSAVCDNKIDIIQFTVSPTSGGTAVDFDKVVMTFSTSSAVDTIEYADV---------------------------------------------------------------------------------------------------------------------------------------------------------------------------------------------
>EndMetStandDraft_2_1072991.scaffolds.fasta_scaffold5542900_1	74	0.290	4.380E-10	35	119	314	0	92	171
-----------------------------------SVFAFVTLSTGLFSAERSKETIFAGLAKAQSNLELHGSVVLTGATDSDTDGDvdqgTLTFQLALAAGGSPISLDPAATnsrvVMNFTDRDGRV--------------------------------------------------------------------------------------------------------------------------------------------------------------------------------------------------
>MGYP001369020673	74	0.255	4.380E-10	14	111	314	6	99	185
--------------DDGAFTGLEVAMVFIAFIVVASIFAYAALSAGFFTTQKTEQAVYSAVQQVGTVIQIVEPVMVQAGS-SGDSVRYITITVK---GSSNVDIDVERIVVT----------------------------------------------------------------------------------------------------------------------------------------------------------------------------------------------------------
>MGYP000683848283	74	0.470	5.869E-10	5	54	314	0	50	51
-----MLKRFMKmHRSEKGITGLETAIILIAFVVVASVFAYTVLSAGIFSSQKGKE-------------------------------------------------------------------------------------------------------------------------------------------------------------------------------------------------------------------------------------------------------------------
>3300013126.a:Ga0172367_10048722_5	74	0.328	5.869E-10	12	81	314	16	85	88
------------HRGDHAFTGLEAALILIAFVVVAAVFSYTLLNTGFMVTQQSRNTIFTAVEQTTSTLDLSSEVYGVGEAGS----------------------------------------------------------------------------------------------------------------------------------------------------------------------------------------------------------------------------------------
>MGYP000365541736	73	0.323	7.862E-10	8	71	314	15	82	104
--------RTDGARNQRGITGLETAIVLIAFVIVTSVFAFTILSAGVFSSEANKQTIHADLpdraAPARFSLRIRG--------------------------------------------------------------------------------------------------------------------------------------------------------------------------------------------------------------------------------------------------
>APDOM4702015118_1054815.scaffolds.fasta_scaffold403698_1	73	0.238	7.862E-10	15	102	314	7	92	193
---------------EAGFTGLEAAIVLMAFVVVAATFAHVVLGTGLTFAGESQSLVHQSVRQAGSGLIVTTSIHGISNSP--DRIDTLVIPIGLTAGSEPID-------------------------------------------------------------------------------------------------------------------------------------------------------------------------------------------------------------------
>MGYP000846373461	73	0.345	1.053E-09	13	67	314	4	58	59
-------------KSDNAFTGLEAAIVLIAFVVVAAVFSYVVLGAGFFTTQKSQEVVHTSVGQTSSSL------------------------------------------------------------------------------------------------------------------------------------------------------------------------------------------------------------------------------------------------------
>MGYP001278749549	73	0.415	1.053E-09	15	67	314	17	69	70
---------------EKGITGLETAIVLIAFVVISSVFAFATLSTGMFASDKARETINVGLAQTRASM------------------------------------------------------------------------------------------------------------------------------------------------------------------------------------------------------------------------------------------------------
>MGYP001083830262	73	0.388	1.053E-09	12	65	314	15	68	93
------------HSDKRGITGLETAIVLIAFVVVSSVFAFAALSTGLLSCDKAKETISADLAETKG--------------------------------------------------------------------------------------------------------------------------------------------------------------------------------------------------------------------------------------------------------
>3300025439.a:Ga0208323_1001225_10	73	0.406	1.053E-09	2	65	314	4	65	101
--LIKAICRLN--KEEAGTNGLDTAIILIAFVTVAAVFGYAVLSAGLFSAERGKETVYAGLAEAKS--------------------------------------------------------------------------------------------------------------------------------------------------------------------------------------------------------------------------------------------------------
>MGYP000551247399	73	0.272	1.053E-09	41	127	314	0	85	192
-----------------------------------------VLNMGFQTSQRSTEVMQSGLQEASSAIELDGAVIARGETiNGEMNVTFIEFCIKLSAGKHPVDLSNETLVIAYTDPYMHVY--NIYNG------------------------------------------------------------------------------------------------------------------------------------------------------------------------------------------
>MGYP000561685231	73	0.346	1.053E-09	5	102	314	1	100	223
-----ALRKIGGRK-RKGIVGIEAAVVLIAFVLVAASLAFVALNMGMFATQRTKEVIGKAYESSSRALEVPGSALANMNGSSDSSANpalEILVPIRLTAGSKAID-------------------------------------------------------------------------------------------------------------------------------------------------------------------------------------------------------------------
>SRR5690554_4890581	72	0.363	1.410E-09	13	67	314	44	98	100
-------------RDERAFTGLEAAIVFIALIVVASVFAYVVLGAGIATSQKSQEVMHAALEEAGSAL------------------------------------------------------------------------------------------------------------------------------------------------------------------------------------------------------------------------------------------------------
>MGYP000904696274	72	0.298	1.410E-09	34	120	314	0	84	191
----------------------------------AAVFSYVVLGAGFFTTQTAQATVHTGVSQASSSLEIVGNVMGVAIAATPVRLTYVNVSVATTAGGTPMDLS--QMVISYSDSSGVRN-------------------------------------------------------------------------------------------------------------------------------------------------------------------------------------------------
>MGYP000996756398	72	0.333	1.410E-09	32	107	314	0	77	212
--------------------------------VVAAVFAYTALSAGLFSTQKSQEAIYYGLERTQSTLQQTGSVIAyKGDGAISHSVGKIEITVQNALkGGESVDLTPPY--------------------------------------------------------------------------------------------------------------------------------------------------------------------------------------------------------------
>MGYP000188547734	72	0.271	1.888E-09	12	115	314	6	110	213
------------KKDERGQVGIGTLIVFIAMVLVAAIAAAVLINTAGLLQQRAQATGKEATEQTSTGLNVvsaSGKVYDNTSVSGEDHVYDVNLTVKLRPGSLNIDL--NETVIQYIDD------------------------------------------------------------------------------------------------------------------------------------------------------------------------------------------------------
>MGYP001316668785	72	0.416	2.528E-09	14	73	314	17	76	206
--------------DQRGVTGLDAAIVLITFVVVSSVFGFSALYAGLVSTDKAKSTIDSSLSEARGSLELRSGV------------------------------------------------------------------------------------------------------------------------------------------------------------------------------------------------------------------------------------------------
>SRR5665811_964534	71	0.454	3.384E-09	13	56	314	44	87	99
-------------RDQRGITGLETAIILIAFVVVASVFAYTVLTAGVFSSQKSSEAV-----------------------------------------------------------------------------------------------------------------------------------------------------------------------------------------------------------------------------------------------------------------
>MGYP001125480592	71	0.320	3.384E-09	5	102	314	53	155	237
-----CMKRFALssaLTEQRGATALETAIILIAFMVAASALAWALLSAGLFTTQKSGETLAAGIDQVTNGIEISGDpkadaVMATVLSPAEKPGAWV---ISPSVTGSTVN-------------------------------------------------------------------------------------------------------------------------------------------------------------------------------------------------------------------
>MGYP001359981722	71	0.428	4.529E-09	13	54	314	19	60	61
-------------KQERGVTGLETAIILIAFVVVASVFAFTVLSTGIFSAERGKE-------------------------------------------------------------------------------------------------------------------------------------------------------------------------------------------------------------------------------------------------------------------
>MGYP001227345085	71	0.338	4.529E-09	12	76	314	8	72	86
------------RKDSSGITGIETAIILLAFIMVSSVFAYTVLFAGILASAQGKAAIFSGLKASGRAMEIEGSVSAK---------------------------------------------------------------------------------------------------------------------------------------------------------------------------------------------------------------------------------------------
>MGYP001318494526	71	0.419	4.529E-09	14	75	314	17	78	120
--------------DQNGLTGLDAAIVLITFVVVSSVFSFTALSAGLVSTDKAKSTIDGSLSSARGSLELRSGVKA----------------------------------------------------------------------------------------------------------------------------------------------------------------------------------------------------------------------------------------------
>Q2FUM5	71	0.280	4.529E-09	14	113	314	2	98	179
--------------NEDGFSGLEAMIVLIAFVVVAAVFAYATLGSGFFVADKAQLSVHEGTKTAAASVYQEGGIYGTMHE-TTHQLDKLSFTIYVPDEGLDQDLK--QMIISYT--------------------------------------------------------------------------------------------------------------------------------------------------------------------------------------------------------
>MGYP001061626043	70	0.327	6.061E-09	13	67	314	16	70	71
-------------TSEEGITGLETAIVLIAFVAVSSAFTFATLSTGMFSSDKARETMNAGLAQTRATM------------------------------------------------------------------------------------------------------------------------------------------------------------------------------------------------------------------------------------------------------
>MGYP000052909550	70	0.280	6.061E-09	12	115	314	5	108	212
------------KKDERGQVGIGTLIVFIAMVLVAAIAAAVLINTAGLLQQRAQATGKEATEQTSTGLNVvsaSGKVYD-DTSGDNDAVYSVNITVKLRPGSLNIDLS--ETVVQYIDD------------------------------------------------------------------------------------------------------------------------------------------------------------------------------------------------------
>MGYP001497135824	70	0.338	8.110E-09	13	71	314	6	64	79
-------------RSQHGITGLKTAIVLIACVVVVSVFAFTILSAGVLSSGANKQTIHAGLKETRTRLRQAG--------------------------------------------------------------------------------------------------------------------------------------------------------------------------------------------------------------------------------------------------
>MGYP001458916479	70	0.477	8.110E-09	10	53	314	18	61	114
----------NFWQDERGITGLETAIVLIAFVVVAAVFAFTVLTTGLFATEKAK--------------------------------------------------------------------------------------------------------------------------------------------------------------------------------------------------------------------------------------------------------------------
>SRR5579875_651999	70	0.794	8.110E-09	11	83	314	45	117	118
-----------RKKRKKGLAGLDTAIILIAFIITASVLAYVAVSMGIFVTQKAKTTINKGEETASTALSITGNILYASNYPTDT--------------------------------------------------------------------------------------------------------------------------------------------------------------------------------------------------------------------------------------
>3300020214.a:Ga0194132_10006137_2	70	0.346	8.110E-09	6	80	314	14	88	363
------WRTPSHRKGQEGLAGLSTAIVLIAFVVVGSVLAYTMLSSGVNAVDKSKQAIYEGLRRSQSSLAISGRVMGTTVVG-----------------------------------------------------------------------------------------------------------------------------------------------------------------------------------------------------------------------------------------
>SRR5208337_3178834	70	0.492	1.085E-08	6	68	314	39	103	104
------MGKRMQRRggKNRGIVGIEAAIVLIAFVVIAAALAYVVINMGFYASQTAKSTINKGIEEATSALE-----------------------------------------------------------------------------------------------------------------------------------------------------------------------------------------------------------------------------------------------------
>MGYP001420067341	69	0.500	1.451E-08	13	56	314	12	55	58
-------------RGERGITGLETAIVLIAFVVVSSVFSFAALPTGLFSTDKAKETI-----------------------------------------------------------------------------------------------------------------------------------------------------------------------------------------------------------------------------------------------------------------
>8905|scaffold_867506_c1_1|-2|10	69	0.392	1.451E-08	14	64	314	34	84	86
--------------DQLGVTGLETTIILVVFVVVASVFTFTILSTGLFSTGLGKETVYAGLNEAS---------------------------------------------------------------------------------------------------------------------------------------------------------------------------------------------------------------------------------------------------------
>MGYP001206824999	69	0.370	1.451E-08	14	67	314	22	75	96
--------------NQEGITDVETAIVLIAFVVVSSVFAFTALSTDLFATDKAKQTIYAFLAETGGTI------------------------------------------------------------------------------------------------------------------------------------------------------------------------------------------------------------------------------------------------------
>MGYP001086306349	69	0.235	1.451E-08	27	154	314	1	133	140
---------------------------LVAFIVTASAFSFMILNMGYLTSQKAESVISAGMSEATSTLYMDSDLIGTFSNNTSAQSDicltKAVFYVRLGDGDSPIDMSDSRLVITYSND---RCYTSVYdsNGTICTVkgVTGNGDNVLEAGERFKVIIDFT---------------------------------------------------------------------------------------------------------------------------------------------------------------
>MGYP001231404111	69	0.202	1.451E-08	37	117	314	1	99	203
-------------------------------------FIFTVLSTGIFTSERSKETIFVGIEETKSTLEPGGSLVAyKADRGGTDTIYKLSFIVSNVVSGSPIDLPPymvddsgtdpdisygaeYNTVVSYSDSNQ----------------------------------------------------------------------------------------------------------------------------------------------------------------------------------------------------
>MGYP000327146238	69	0.436	1.941E-08	9	63	314	7	60	61
---------FNKRK-MRGIVGIEAAIVLIAFVIVAAALAFVVLNMGFTTTQKSKEAMVSGLKEA----------------------------------------------------------------------------------------------------------------------------------------------------------------------------------------------------------------------------------------------------------
>MGYP001080110535	69	0.326	1.941E-08	34	127	314	74	166	174
----------------------------------AAAFSFMVVNMGLFSTQKGREVIQQGVSEASSPLTLDGSVFVYANeTGSGTFVVGIMVPLK-TLGVKYVPMKSPETKITLTIAN-HTAYADVYCG------------------------------------------------------------------------------------------------------------------------------------------------------------------------------------------
>MGYP000657459962	68	0.425	2.595E-08	13	52	314	7	46	47
-------------RDQRGITGLETAIVLIAFVVVASVFAFAVLSTGLLSSEKS---------------------------------------------------------------------------------------------------------------------------------------------------------------------------------------------------------------------------------------------------------------------
>SRR3990172_3762275	68	0.415	2.595E-08	4	80	314	25	101	120
----NLIQKWPKNNTHRALIGLESAIIIIAFVIVVAALAFVVINMGFSTAQKAKTAISSTMTSASSSLEPEGKVIASSYRP-----------------------------------------------------------------------------------------------------------------------------------------------------------------------------------------------------------------------------------------
>SRR3989304_5634000	68	0.292	3.470E-08	43	119	314	0	78	102
-------------------------------------------SAGLFSSQKAKEAIYAGMEETRSTIEIKGDVLAKMESG---KVTTIYFVVGGRPGNEPVDFTPtdngtNKIIISFVDQTQLI--------------------------------------------------------------------------------------------------------------------------------------------------------------------------------------------------
>MGYP000200340747	68	0.217	4.638E-08	32	123	314	0	126	206
--------------------------------VVAAVFSYVVLNAGFFTTQKSKEVVHTGVAQATSSIELSGDVIGHGwkygkvnssgfwnetsdpnstcyssyyawNDTNKYILDSnnltvVEFYLTLTAGRHPVSMD--DLVISYTDKdthNGSISYSN----------------------------------------------------------------------------------------------------------------------------------------------------------------------------------------------
>MGYP000249863111	67	0.270	6.200E-08	27	109	314	0	95	101
---------------------------MIAFIVVASVFAMTTLKTGLFSAEQGQQVAYSGLDQATGSLQLRGSVRAIRGDvdvdgddtillsgVDDQAVAKVIFTVTGVIGSSMTDLTPPNTV------------------------------------------------------------------------------------------------------------------------------------------------------------------------------------------------------------
>A0A2E2DSA2	67	0.300	8.285E-08	14	63	314	17	66	67
--------------DQRGMSAIETSIVLIAFVVVASVFGFAMLNTGLLSSQNEQEVVQAGIDET----------------------------------------------------------------------------------------------------------------------------------------------------------------------------------------------------------------------------------------------------------
>3300027323.a:Ga0209426_1007634_1	67	0.285	8.285E-08	13	123	314	7	118	437
-------------KDKKGASGIGTLIVFIAMVLVAAVAASVLINTSGFLQQKASSTGKESTEQVASGLMTSGVTGHIYKYGTTYYdLDKMAVYILPNAGSAPIDLKEAKLFLTYDGKSVVLNYSD----------------------------------------------------------------------------------------------------------------------------------------------------------------------------------------------
>MGYP001152321500	66	0.343	1.107E-07	27	92	314	1	67	68
---------------------------LIAFVVVSSVFAFGALSTGLFATDKAKQTIHAGLDETSGTMEPNSSVSATNDvTGSAGYISDLSFSV-----------------------------------------------------------------------------------------------------------------------------------------------------------------------------------------------------------------------------
>MGYP001326314333	66	0.309	1.107E-07	0	70	314	0	61	74
MEPYGFISPKNLREDQRGITGLETAIVLIAF---------AVLRTGLLSSEKSKETVLGGLEDTSSTLNIR---------------------------------------------------------------------------------------------------------------------------------------------------------------------------------------------------------------------------------------------------
>MGYP001032575600	66	0.257	1.107E-07	11	80	314	9	78	80
-----------NRKRENAFSGLEAAIVMIVFVVAAAVFGYSMISTGMFATQKVQEVTYAGIKQNASVAITDGLIRGHYNEG-----------------------------------------------------------------------------------------------------------------------------------------------------------------------------------------------------------------------------------------
>MGYP001468965515	66	0.454	1.479E-07	13	56	314	1	44	56
-------------RGEEGITGLETAIILIAFVIVASSFAFMVLSTGLFAAERGKQTV-----------------------------------------------------------------------------------------------------------------------------------------------------------------------------------------------------------------------------------------------------------------
>MGYP000047080462	66	0.421	1.479E-07	13	50	314	11	48	85
-------------RDQRGITGLETAIVLIAFVVVASVFAFAVLSTGLLSSE-----------------------------------------------------------------------------------------------------------------------------------------------------------------------------------------------------------------------------------------------------------------------
>MGYP000406754945	66	0.325	1.479E-07	48	136	314	0	85	171
------------------------------------------------TTQRTKQAISSGLTEATTALEVEGTVIGHQN-GTSQVLDWVAIPLKLSSGQQSIDLDEDRVAISYISEDNVI--SNIYSGPLTSQTYSN---------------------------------------------------------------------------------------------------------------------------------------------------------------------------------
>MGYP001397043733	66	0.423	1.976E-07	15	66	314	48	99	100
---------------QRGITGIETAIIMIAFIVVASVAAFTTLNTGFFAASEGKSAILSGITKAKGS-------------------------------------------------------------------------------------------------------------------------------------------------------------------------------------------------------------------------------------------------------
>MGYP000471624707	66	0.306	1.976E-07	15	111	314	3	100	106
---------------RDALTGMEAAIVLIAFIIVASVFSCVTLHAGTLATRDGERAVHDGIRTAACGMQVHGSVFGLNLmHQDPERLECFLVPVQLAPGASAVDMSSVSVRIT----------------------------------------------------------------------------------------------------------------------------------------------------------------------------------------------------------
>16105|scaffold03205_1|+3|10	66	0.272	1.976E-07	14	90	314	15	89	192
--------------DDDGFSGLEAAIVLIAFVVVAAVFSFVILGAGFSSSSKVEEVVRDG-GRSPPAVMVMGSVVGQV-DNSGSCLKRVLF-------------------------------------------------------------------------------------------------------------------------------------------------------------------------------------------------------------------------------
>4295|scaffold1574515_1|-251|01	65	0.351	2.639E-07	10	63	314	5	58	59
----------NGSRSQKGIRGLETGIALIAFVVVASVFVSTILSAGGFSSEANQQTIYAGLKET----------------------------------------------------------------------------------------------------------------------------------------------------------------------------------------------------------------------------------------------------------
>MGYP001066789458	65	0.395	2.639E-07	11	53	314	27	69	70
-----------RLNEQRGITGLETAVVLIAFVVVASVFAFAVLTTGLISSEKSK--------------------------------------------------------------------------------------------------------------------------------------------------------------------------------------------------------------------------------------------------------------------
>AmaraimetFIIA100_FD_contig_123_49579_length_663_multi_11_in_0_out_1_2	65	0.252	2.639E-07	26	104	314	0	76	159
--------------------------VMIAFVVVAAVFAYAMISTGFFATQKVQEVTYAGVKQTTSTAITDGLITGR--YDETNGLQSLTFSISAPEAGEGIDLS-----------------------------------------------------------------------------------------------------------------------------------------------------------------------------------------------------------------
>MGYP000035264497	65	0.387	3.523E-07	5	53	314	0	48	87
-----MFWTVDRSTSERGITGLETAIILIAFVVVASVFAFTVLSMGIFASRDQK--------------------------------------------------------------------------------------------------------------------------------------------------------------------------------------------------------------------------------------------------------------------
>1194|Ga0256838_1001139_14|-11910|00	65	0.274	3.523E-07	11	111	314	2	103	435
-----------RRLKKRGAVGIGTLIVFIAMVLVAAVAAAVLINTSGFLQQKASSTGRQTTQEVASGIQVERVVgYDPATPPASGKITKLAIYVSPNAGSTGIDLKKAKVILS----------------------------------------------------------------------------------------------------------------------------------------------------------------------------------------------------------
>16258|Ga0233407_10233932_1|+3|10	64	0.347	4.704E-07	15	86	314	1	72	93
---------------RREMTGLETAIILVAFVITAAAFAFVVLHKGFLKAKKAQSVISSSMSKASSAMLIDGGIISTFNQTGGDHAD-----------------------------------------------------------------------------------------------------------------------------------------------------------------------------------------------------------------------------------
>HubBroStandDraft_2_1064218.scaffolds.fasta_scaffold5002627_1	64	0.381	4.704E-07	50	125	314	0	73	173
--------------------------------------------------QRSKETIGSGLAQASSALELDGSVIARVNT-TNNSVDCIVIPLRLSAGQKPVDLTPNQTNIALWV-MGRYGYLNIY--------------------------------------------------------------------------------------------------------------------------------------------------------------------------------------------
>MGYP001322222676	64	0.408	6.280E-07	21	69	314	29	77	103
---------------------LETAIVLIAFVVVASVFAFAVLTTGLLSSGKSKEAVIGALEGAGSTLRL----------------------------------------------------------------------------------------------------------------------------------------------------------------------------------------------------------------------------------------------------
>MGYP000670718181	64	0.273	6.280E-07	38	110	314	0	70	168
--------------------------------------SYVVLGAGFFTTQKSQEVVHTGVAQTSSTLEISGPVIAQASSAT--ALGQVSFYLQIAAGGSSVDMKKVTYTV-----------------------------------------------------------------------------------------------------------------------------------------------------------------------------------------------------------
>MGYP000932304056	64	0.392	8.383E-07	13	63	314	5	55	67
-------------KNEDAFTGLEAAIVLIAFVVVAAVFSYVMLGAGFFATQEAPRTAHTGVGPA----------------------------------------------------------------------------------------------------------------------------------------------------------------------------------------------------------------------------------------------------------
>MGYP001300419015	64	0.340	8.383E-07	28	74	314	3	49	140
----------------------------IAFVVVASLFAFTGLSAGIFSVERGKETIHAGLVGARSSMELKGSII-----------------------------------------------------------------------------------------------------------------------------------------------------------------------------------------------------------------------------------------------
>1895|Ga0207718_107719_4|+1883|00	64	0.276	8.383E-07	14	107	314	29	119	230
--------------DERGQVGIGTLIVFIAMVLVAAIAAGVLINTAGFLQTKSEETGQQSGQQVTNRLQVTGS---TGTHLQDSEVGVINMTLKKSPGASNVDLENAT--------------------------------------------------------------------------------------------------------------------------------------------------------------------------------------------------------------
>SRR6056297_2008702	63	0.292	1.119E-06	9	107	314	1	95	137
---------FEERTD-RGQVGIGTLIVFIAMVLVAAIAAGVLINTAGFLQTKAEQTGEESTAQVSNRLTV---VSGFGNVTNDEKVDYINLTVMRGSGADDINLSSAT--------------------------------------------------------------------------------------------------------------------------------------------------------------------------------------------------------------
>MGYP001261720269	63	0.487	1.493E-06	20	58	314	0	38	86
--------------------GLETAIVLIAFVVVAAVFAFTVLTTGLFTSEKAKETALA---------------------------------------------------------------------------------------------------------------------------------------------------------------------------------------------------------------------------------------------------------------
>EBPBio282013_DNA_FD.fasta_scaffold102670_1	63	0.315	1.493E-06	15	90	314	19	92	196
---------------EDGFSGLEAAIVLIAFIVVAGIFSFVILGAGFSSSAKAKEVAFDG-GRSGTAVMVMGSVVGQV-DNSGSCLKRVLF-------------------------------------------------------------------------------------------------------------------------------------------------------------------------------------------------------------------------------
>24198|Ga0082212_10124342_1|+210|00	63	0.262	1.992E-06	10	112	314	16	102	205
----------NDMQKDNAFTGLEAALVLIAFVVVATIFLYVMLGAGFFATEKAK-----------SNVVFDGSLYGK---ITTNELVGFTFNVRVPEGGQAVDM--AHTIFTY---------------------------------------------------------------------------------------------------------------------------------------------------------------------------------------------------------
>OpeIllAssembly_1097287.scaffolds.fasta_scaffold2201722_1	62	0.193	2.657E-06	25	114	314	0	127	159
-------------------------IVLIAFVVVAAVFAFTVLTTGLFTSEKAKETTMAGIS-SQASLALASGVIAGGNNLGADCrgttgvtpnppvettgqftdlvecdihwagwntvpptvhIQTMQVRIEPAVGVENVPFDPNRLLVTYMD-------------------------------------------------------------------------------------------------------------------------------------------------------------------------------------------------------
>MGYP000394961868	62	0.290	2.657E-06	43	125	314	0	82	178
-------------------------------------------NMGMFTTQRSKEVIGRGLSEASSAIEVDGIVTG---NVTNNKVGALLIPLKVAPGREAVDLDPSKLAVKLvinSGAQGGVAYEDVY--------------------------------------------------------------------------------------------------------------------------------------------------------------------------------------------
>UPI000614468D	62	0.263	2.657E-06	27	108	314	0	94	217
---------------------------MIAFVVVASVFAMTTLQTGIFSAEQGKEVALSGLDLATGSLQLrgflravRGDVDVDGNDvillsgVDDQAVAKVIFTVVGALGSSMTDLTPPHT-------------------------------------------------------------------------------------------------------------------------------------------------------------------------------------------------------------
>MGYP000244578737	62	0.289	3.544E-06	39	112	314	0	75	191
---------------------------------------FVVLNMGFTTTQKSKEAMVSGLKEASSALEIDGTVVGvTGNDTQGQKaVFLIAIPLKLASGKHPIDMSKTTVSLMF---------------------------------------------------------------------------------------------------------------------------------------------------------------------------------------------------------
>SRR5450759_5161782	61	0.343	4.726E-06	43	108	314	0	66	142
-------------------------------------------SAGLFSTQKSQEAVYSGLQEAQSTMQVMGDVVGYRSTlNTNIDLGKVEFTVSLSSGGAPLDLTPAYT-------------------------------------------------------------------------------------------------------------------------------------------------------------------------------------------------------------
>21876|Ga0214474_1589504_1|+163|01	61	0.300	6.301E-06	10	69	314	10	69	71
----------NLHRDERGMTGVETVAIVIAFAALVAVTMYVLFAGSVFSAERSKETIHAGVNQAKTDMEI----------------------------------------------------------------------------------------------------------------------------------------------------------------------------------------------------------------------------------------------------
>MGYP000269687526	61	0.226	6.301E-06	38	111	314	0	74	158
--------------------------------------SYVMLGAGFFTSQKSQEVVHTGVQQAASNVELAGSLQANATgTGASAELSWVKFQLQTAAGGEAVDVNKTTYVVS----------------------------------------------------------------------------------------------------------------------------------------------------------------------------------------------------------
>MGYP000574897078	61	0.363	8.401E-06	1	50	314	7	61	62
-NVKRGIKELYGRSRQileerSGITGLETAIVLIAFVVVSSVFAFAALSTGLFSSD-----------------------------------------------------------------------------------------------------------------------------------------------------------------------------------------------------------------------------------------------------------------------
>MGYP000857295107	61	0.333	8.401E-06	12	71	314	1	60	62
------------KQYDEAFTGLEAAIVVIAFVVVAVVFGMAVLGTGFFATQEAEKTTTSGYKLASSTIYIEG--------------------------------------------------------------------------------------------------------------------------------------------------------------------------------------------------------------------------------------------------
>MGYP001044966406	61	0.311	8.401E-06	38	114	314	0	74	162
--------------------------------------SYVVLGAGFFTTQKSQETVYSATKQASANLAESGPVVLETD--ESSEVKNISFNLKPAAGASPIDLSRITYHITTTD-------------------------------------------------------------------------------------------------------------------------------------------------------------------------------------------------------
>MGYP000327113889	61	0.404	8.401E-06	5	51	314	179	225	226
-----MYSQLNLHKDESGQNALETAIILIAFIVVASVFAFTVLSAGSASTEK----------------------------------------------------------------------------------------------------------------------------------------------------------------------------------------------------------------------------------------------------------------------
>SRR6185437_9464366	60	0.241	1.120E-05	15	105	314	10	97	178
---------------ERGITGIETGVVVGGLVVASSLFAGVVLNGGIAGSQQLGTAVQAALRQTTTGVELDGPVIVRTD---GTRATDVLIDVTTSAGGGSVVLGP----------------------------------------------------------------------------------------------------------------------------------------------------------------------------------------------------------------
>A9A8Z7	60	0.301	1.493E-05	6	111	314	0	103	221
------MKITEFMKSKKGGSGIGTLIVFIAMVLVAAVAASVLINTSGFLQQKAATAGKESTEQVASGIQVI-QIMGKVNAGAND-IQYITLIITPNAGSSSIDLSQATLMIT----------------------------------------------------------------------------------------------------------------------------------------------------------------------------------------------------------
>MGYP000482610706	59	0.354	1.989E-05	27	74	314	0	47	51
---------------------------MISFVVVASVFAYTVLSAGVFSVEKGKQAIHAGMEQVQGSVHLVGGVM-----------------------------------------------------------------------------------------------------------------------------------------------------------------------------------------------------------------------------------------------
>MGYP001067198379	59	0.585	1.989E-05	16	56	314	11	51	67
----------------KGIVGIEAAIVLIAFVVIAAALSYVVINMGFFATQKTKETI-----------------------------------------------------------------------------------------------------------------------------------------------------------------------------------------------------------------------------------------------------------------
>MGYP000467321877	59	0.255	1.989E-05	42	133	314	0	95	214
------------------------------------------LNAGFGTTQKSKTTISEGLQSATGAVEVAGLVTGQkvtftmDDDSSVTALEHVSIPIKLASGANAVNLSETLSSVRYFSKS--LSYDNIYKGVVFNTT------------------------------------------------------------------------------------------------------------------------------------------------------------------------------------
>MGYP000435934719	59	0.288	2.650E-05	21	72	314	73	123	124
---------------------LNVPIGIIGF-VVAAIFAFTVLSTGTFLTERSKEAAYSGLQEVRGSLELKGS-------------------------------------------------------------------------------------------------------------------------------------------------------------------------------------------------------------------------------------------------
>SRR5437868_4279069	59	0.281	2.650E-05	46	108	314	0	63	143
----------------------------------------------IFSAERGKETVYAGLQKAQGTLELRGGVIVQSNgCPSSCAVSSVSFQVANAVGGAPIPLDPAAT-------------------------------------------------------------------------------------------------------------------------------------------------------------------------------------------------------------
>MGYP001432787937	59	0.500	3.531E-05	14	47	314	7	40	41
--------------RQKGITGLETAIVLIAFVVVASVFAFTILSAGVF--------------------------------------------------------------------------------------------------------------------------------------------------------------------------------------------------------------------------------------------------------------------------
>MGYP000300610176	59	0.456	3.531E-05	6	51	314	0	45	71
------MKKPRLLRDKRGIVGIEATIVLIAFVVIASALAGVVINMGFYSTQK----------------------------------------------------------------------------------------------------------------------------------------------------------------------------------------------------------------------------------------------------------------------
>MGYP000365510014	59	0.366	3.531E-05	2	54	314	11	70	86
--MRNLIKRPLGRaaelqANQKGITGLETAIELIAFVVVASVFAFAVLSTGLqyGTAQLGKE-------------------------------------------------------------------------------------------------------------------------------------------------------------------------------------------------------------------------------------------------------------------
>MGYP001302812715	58	0.370	4.704E-05	2	55	314	0	51	52
--MSKLFKRLN--RNEKGQAALESAIILIAFVVVASVFAFTILSAGSATTEKGEEA------------------------------------------------------------------------------------------------------------------------------------------------------------------------------------------------------------------------------------------------------------------
>17731|Ga0153916_15284559_1|-3|10	58	0.454	4.704E-05	4	45	314	9	52	53
----KAMHKLlrRLRRNQEGVTGLETAIILIAFVIVASVFSYVVLSAG----------------------------------------------------------------------------------------------------------------------------------------------------------------------------------------------------------------------------------------------------------------------------
>GraSoiStandDraft_41_1057321.scaffolds.fasta_scaffold9800632_1	58	0.262	4.704E-05	31	111	314	8	105	189
-------------------------------IIISAVLSSVVLGAGYFSSQkaqetvntgaipqytavpRAQETVYIGLEQAASNIEMIGNVYGLASSPSAG-IDEIRFTIGPAPGAPSVDLSKLKIVFS----------------------------------------------------------------------------------------------------------------------------------------------------------------------------------------------------------
>MGYP000745282789	58	0.295	4.704E-05	13	116	314	6	107	229
-------------KEKRGQVGIGTMIVFIAMVLVAAVAAGVLVQTSGFLQQKAMSTGKETTEEVSTGVVVE-SVDAKTNgTKTNSVIKNMTITLSTNTGGTSVDL--NQTVLQLSDGD-----------------------------------------------------------------------------------------------------------------------------------------------------------------------------------------------------
>H3ZRC5	58	0.288	4.704E-05	15	111	314	5	99	315
---------------RRGAVGIGTLIVFIAMVLVAAVAAAVLINTSGFLQQKASSTGRQTTQEVASGVKVTSVVGYV--PTNGNKITKLAIYVSPNAGSSGIDLLNTKIVLS----------------------------------------------------------------------------------------------------------------------------------------------------------------------------------------------------------
>A0A218PE77	57	0.295	8.344E-05	14	111	314	6	101	320
--------------RKRGAIGIGTLIVFIAMVLVAAVAAAVLINTSGFLQQKASSTGRQTTQEVASGIKV-NSVTGYVPDGAN-KVTKLAIYVSPNAGSSGIDLLNTKMTLS----------------------------------------------------------------------------------------------------------------------------------------------------------------------------------------------------------
>MGYP001139991096	57	0.428	1.111E-04	2	43	314	1	40	41
--LRRVFKSF--WRDEKGITGLETAIILIAFVVVAAVFAYTVLS------------------------------------------------------------------------------------------------------------------------------------------------------------------------------------------------------------------------------------------------------------------------------
>MGYP001366742436	57	0.470	1.111E-04	14	47	314	59	92	150
--------------EERGITGLETALVLIAFVVVSSVFAFVSLSTGLF--------------------------------------------------------------------------------------------------------------------------------------------------------------------------------------------------------------------------------------------------------------------------
>MGYP001128731120	57	0.432	1.479E-04	12	48	314	38	74	75
------------RAGQRGVTGLETAIIMIAFVVVASVFAMTTLQTGIFS-------------------------------------------------------------------------------------------------------------------------------------------------------------------------------------------------------------------------------------------------------------------------
>MGYP001316339746	56	0.527	1.969E-04	15	50	314	15	50	51
---------------EAGITGLETAIILIAFVTVASVLAYSVLSAGIFSSE-----------------------------------------------------------------------------------------------------------------------------------------------------------------------------------------------------------------------------------------------------------------------
>MGYP001136894303	56	0.375	1.969E-04	27	74	314	25	72	79
---------------------------LIAFVIIAGAFSFMVVNMGLFSTQRGRETIQQGISESGSPLIIDGNMF-----------------------------------------------------------------------------------------------------------------------------------------------------------------------------------------------------------------------------------------------
>MGYP000362578824	56	0.416	2.621E-04	23	70	314	47	94	159
-----------------------AAIVLITFVVVSSVFGFTALSAGLVSTDKAKSTIGESLSEARGSLVLR---------------------------------------------------------------------------------------------------------------------------------------------------------------------------------------------------------------------------------------------------
>MGYP001456284744	55	0.301	3.488E-04	31	83	314	0	52	183
-------------------------------VVVAAVFAFTVMTTGLFSSEKAKTTAQAALTEATSSFILKGSVTATCTPSDTT--------------------------------------------------------------------------------------------------------------------------------------------------------------------------------------------------------------------------------------
>MGYP000185599696	55	0.487	6.176E-04	13	53	314	27	67	80
-------------RKRKGFTGLKAAIVLTAFVVVAAVFSYVVLNAGFFTTRNQK--------------------------------------------------------------------------------------------------------------------------------------------------------------------------------------------------------------------------------------------------------------------
>MGYP001295054360	55	0.470	6.176E-04	14	47	314	48	81	139
--------------EERGIIGLETALVLIAFVVVSSVFAFVSLSTGLF--------------------------------------------------------------------------------------------------------------------------------------------------------------------------------------------------------------------------------------------------------------------------
>MGYP001187978342	54	0.422	8.216E-04	0	39	314	0	44	55
MNVKNFCQKTYRRfrriaVDQAGITGLETAIVLIAFIVVAAVFAF----------------------------------------------------------------------------------------------------------------------------------------------------------------------------------------------------------------------------------------------------------------------------------
>MGYP001485050068	54	0.375	8.216E-04	14	53	314	16	55	57
--------------NEQGATGLEAAIVSIAFVVVASVTAFRILATGIFSSQQSR--------------------------------------------------------------------------------------------------------------------------------------------------------------------------------------------------------------------------------------------------------------------
>MGYP000462855465	54	0.535	8.216E-04	13	40	314	159	186	187
-------------KDQRGVTGLETAIILIAFVVVASVFAFT---------------------------------------------------------------------------------------------------------------------------------------------------------------------------------------------------------------------------------------------------------------------------------
>RhiMethySRZTD1v2_1073278.scaffolds.fasta_scaffold73053_4	53	0.293	2.570E-03	45	102	314	0	57	158
---------------------------------------------GFFTTQKSQETVYGAVGTATANMEVSGPVVLMTDATTANKVNNISFTVVLAAGGAPMD-------------------------------------------------------------------------------------------------------------------------------------------------------------------------------------------------------------------
>MGYP000103073640	52	0.326	3.418E-03	5	56	314	8	50	52
-----LIKSARLHSDQRGITGLETAIVLIAF---------AVLSTGLLSSEKSKDTV-----------------------------------------------------------------------------------------------------------------------------------------------------------------------------------------------------------------------------------------------------------------
>MGYP001071434590	51	0.551	8.027E-03	13	41	314	19	47	48
-------------KQEKGVTGLETAIILIAFVVVASVFAFTV--------------------------------------------------------------------------------------------------------------------------------------------------------------------------------------------------------------------------------------------------------------------------------
>1875|Ga0207754_100005_83|-95891|00	51	0.257	8.027E-03	5	69	314	0	65	320
-----MFKTDNRESDrDRGQVGIGTLIVFIAMVLVAAIAAGVLINTAGFLQSSAEQTGEESQQQVTDRLEV----------------------------------------------------------------------------------------------------------------------------------------------------------------------------------------------------------------------------------------------------
>MGYP001240796471	51	0.428	1.067E-02	13	40	314	16	43	54
-------------RDERGITGLETAIVLISFVVVSSVFAFA---------------------------------------------------------------------------------------------------------------------------------------------------------------------------------------------------------------------------------------------------------------------------------
>MGYP001296973908	51	0.311	1.067E-02	14	57	314	12	56	72
--------------DEEAFTGLEAAMVFIAFLVVASIFAYVALGAGFSrLSERSRPCIQ----------------------------------------------------------------------------------------------------------------------------------------------------------------------------------------------------------------------------------------------------------------
>MGYP000625109894	51	0.252	1.067E-02	5	71	314	0	66	455
-----MFETTQKRPTDRGQVGIGTLIVFIAMVLVAAIAAGVLINTAGFLQSSAEQTGEESSQQVTNQLQVIG--------------------------------------------------------------------------------------------------------------------------------------------------------------------------------------------------------------------------------------------------
>SRR6056297_92119	50	0.285	1.418E-02	14	69	314	44	99	114
--------------DDRGQVGIGTLIVFIAMVLVAAIAAGVLINTAGFLQNQAQNTGQESTAQVSNNLQV----------------------------------------------------------------------------------------------------------------------------------------------------------------------------------------------------------------------------------------------------
>MGYP001069347621	50	0.441	1.418E-02	12	45	314	5	38	162
------------HREDAGITALETAIILIAFVRVASVFAFTMLSAG----------------------------------------------------------------------------------------------------------------------------------------------------------------------------------------------------------------------------------------------------------------------------
>736|scaffold_25156_c1_2|-577|01	50	0.359	1.418E-02	14	77	314	31	94	274
--------------NESGIAGLPLAVILIASMAMPAVFVHTALSAGLLPTQKSPEAVCSAPQEAPNSLKLSGSVVAGG--------------------------------------------------------------------------------------------------------------------------------------------------------------------------------------------------------------------------------------------
>3300026026.a:Ga0210129_1001730_4	50	0.437	1.883E-02	15	46	314	15	46	48
---------------DNAFTGLEAAIVLIAFVVVAAVFAYVILGAGF---------------------------------------------------------------------------------------------------------------------------------------------------------------------------------------------------------------------------------------------------------------------------
>MGYP001006309879	50	0.424	1.883E-02	13	45	314	5	37	79
-------------KNEDAFTGLEAAIVLIAFIVVAAVFSYVMLGAG----------------------------------------------------------------------------------------------------------------------------------------------------------------------------------------------------------------------------------------------------------------------------
>EndMetStandDraft_6_1072998.scaffolds.fasta_scaffold2065926_1	50	0.294	1.883E-02	56	106	314	0	50	149
--------------------------------------------------------IYAGLQQAKANMEVSGSCIVKQNLTTNTTISTILFTVRNAIAGAPIDMTPP---------------------------------------------------------------------------------------------------------------------------------------------------------------------------------------------------------------
>MGYP000985490791	50	0.279	1.883E-02	47	114	314	0	65	153
-----------------------------------------------FTTQKSQETVYSATKQASANLAESGPVVLETD--STGAIKNISFNLKPAAGASPIDLTRITYHLTTTD-------------------------------------------------------------------------------------------------------------------------------------------------------------------------------------------------------
>23071|Ga0207421_10290027_1|+191|01	49	0.290	4.415E-02	12	73	314	9	70	164
------------RDNDRGQVGIETLIVFIAMILVAAIAASVLINTAGFLQNQASQTSQDSEDQVSNQVLIISSI------------------------------------------------------------------------------------------------------------------------------------------------------------------------------------------------------------------------------------------------
>MGYP001327153985	48	0.457	5.864E-02	4	37	314	53	87	88
----NVAREFNReLRSEQGITGLETAIILIAFVVVASVF------------------------------------------------------------------------------------------------------------------------------------------------------------------------------------------------------------------------------------------------------------------------------------
>MGYP000319813256	48	0.518	1.034E-01	14	40	314	10	36	37
--------------DERGLSALETAIVLIAFVVVASVFAFT---------------------------------------------------------------------------------------------------------------------------------------------------------------------------------------------------------------------------------------------------------------------------------
>MGYP001459247316	48	0.357	1.034E-01	13	54	314	14	46	47
-------------RDQRGITGLETAIVLIAF---------AALSTGLFSSDKVRE-------------------------------------------------------------------------------------------------------------------------------------------------------------------------------------------------------------------------------------------------------------------
>MGYP000728223153	48	0.520	1.034E-01	14	38	314	42	66	106
--------------NERGITGLETAIVLIAFVVVSSVFA-----------------------------------------------------------------------------------------------------------------------------------------------------------------------------------------------------------------------------------------------------------------------------------
>M0A2V1	47	0.285	1.373E-01	14	69	314	7	62	431
--------------DDRGQVGIGTLIVFIAMVLVAAIAAGVLINTAGFLQTQAEATGEESTSQVSDRLQI----------------------------------------------------------------------------------------------------------------------------------------------------------------------------------------------------------------------------------------------------
>MGYP000580152982	47	0.298	1.823E-01	1	67	314	21	86	94
-CTKN-MFDIDTETPDRGQVGIGTLIVFIALVLVAAIAAGVLINTAGFLQTQAQSTGEESTEQVATNL------------------------------------------------------------------------------------------------------------------------------------------------------------------------------------------------------------------------------------------------------
>UPI0004B030B5	47	0.304	1.823E-01	59	127	314	0	66	156
-----------------------------------------------------------GMEQAASALELDGGIIISSTGGTNSKLKTLNFTVRLSPGKNPVSFDPSFLSIALITPS--YSRQNIYAG------------------------------------------------------------------------------------------------------------------------------------------------------------------------------------------
>MGYP000677461150	46	0.245	2.420E-01	13	69	314	7	63	92
-------------TRERGQVGIGTLIVFIAMVLVAAIAAGVLLNTSGALADRAEQTSRDSTDRVSNRLMV----------------------------------------------------------------------------------------------------------------------------------------------------------------------------------------------------------------------------------------------------
>1903|Ga0207715_103905_3|+901|00	44	0.267	9.962E-01	14	69	314	7	62	319
--------------RERGQVGIGTLIVFIAMVLVAAIAAGVLIDTAGLLQQNAENTGQESQAQVTDRLTV----------------------------------------------------------------------------------------------------------------------------------------------------------------------------------------------------------------------------------------------------
>A0A1I1LNK1	44	0.254	1.754E+00	14	72	314	8	66	416
--------------EERGQVGIGTLIVFIAMVLVAAIAAGVLINTAGLLQTQAEATGEESTQQVSDRISIVSS-------------------------------------------------------------------------------------------------------------------------------------------------------------------------------------------------------------------------------------------------
>GraSoiStandDraft_27_1057306.scaffolds.fasta_scaffold157968_2	43	0.262	2.326E+00	13	73	314	9	69	317
-------------REDRGQVGIETLIVFIAMILVAAIAASVLIHTAGYLQNQASTTSQESEDQVSNQVLIISSI------------------------------------------------------------------------------------------------------------------------------------------------------------------------------------------------------------------------------------------------
>F8AMQ2	43	0.263	3.086E+00	13	69	314	5	61	285
-------------KNKRGAIGIGTLIIFIALVLVAAVAAAVIINTAGKLQHKASTVGQESTKQVASGIQV----------------------------------------------------------------------------------------------------------------------------------------------------------------------------------------------------------------------------------------------------
>MGYP001197956616	42	0.523	5.428E+00	13	33	314	12	32	33
-------------RDERGVTGLETAIILIAFVVV----------------------------------------------------------------------------------------------------------------------------------------------------------------------------------------------------------------------------------------------------------------------------------------
>MGYP001340163354	41	0.300	9.546E+00	48	77	314	0	29	168
------------------------------------------------SAERGKETIHAGLKEARSTIELKGSVVANG--------------------------------------------------------------------------------------------------------------------------------------------------------------------------------------------------------------------------------------------
