# Supplementary material for: Towards a molecular picture of the archaeal cell surface
Source: Nat Commun. 2024 Nov 29;15:10401. doi: 10.1038/s41467-024-53986-9 (PMC11607397; doi:10.1038/s41467-024-53986-9)
Supplement: Supplementary file 5 — Supplementary Dataset 1 [file 41467_2024_53986_MOESM5_ESM.zip › Archaellum_Homologues_2024/SACC_19750_Saccharolobus_caldissimus/SACC_19750_Saccharolobus_caldissimus_d4f34_env/pdb70.m8]

101	8cwm_F	0.819	293	45	2	21	313	3	287	1.083E-124	400	166M7I14M1I105M
101	7txi_A	0.367	117	69	2	21	137	2	113	1.815E-20	96	56M3I39M2I17M
101	5tfy_I	0.313	86	58	1	19	104	1	85	7.669E-17	85	64M1I21M
101	7ofq_B	0.315	92	59	2	21	112	3	90	5.313E-06	51	50M3I7M1I31M
101	7ofq_A	0.290	93	63	1	21	113	3	92	5.150E-05	48	52M3I38M
101	5z1l_A	0.245	102	73	1	21	122	3	100	3.739E-04	45	52M4I46M
101	5o4u_O	0.228	92	69	2	21	112	3	92	2.703E-03	42	51M1I6M1I33M
