# Supplementary material for: Towards a molecular picture of the archaeal cell surface
Source: Nat Commun. 2024 Nov 29;15:10401. doi: 10.1038/s41467-024-53986-9 (PMC11607397; doi:10.1038/s41467-024-53986-9)
Supplement: Supplementary file 5 — Supplementary Dataset 1 [file 41467_2024_53986_MOESM5_ESM.zip › Archaellum_Homologues_2024/SACC_19750_Saccharolobus_caldissimus/SACC_19750_Saccharolobus_caldissimus_d4f34_env/uniref.a3m]

>101
MGLKNAIKKYNKKVKRKGLAGLDTAIILIAFIITASVLAYVAINMGLFVTQKAKSTINKGEETASTALTLSGSVLYAVNYPTNTRSYWIYFTVSPSSGVSSVELSPATTAISFTASSLGIAYSNIYKYTLLTVSPSEVNGIVYVNGQYLNLADQETSGGQTYVYYPNPYYALLALNYTLGQLYKPSTYSTTKASTPLYIATSTQVSTLLTTMPWLKNDNVFSFTLNISGQLVTYYAYVNQTFAFTYPVAGDPLIGSAIAPAGSVIGVMLLFGPDLGSHVFQYQTITIQISPNIGSPLTLSEYVYQPEGNVTVIG
>UniRef100_A0A0E3GSS4	432	0.805	1.902E-132	0	313	314	0	306	307
MNSKKMLKEYNKKVKRKGLAGLDTAIILIAFIITASVLAYVAINMGLFVTQKAKSTINKGEETASTALTLSGSVLYAVNYPLNTRSYWIYFTVSPSSGVSSVELSPTTTAISFTASAEGVTYSNIYKYTLLTVSPSELANVVYANGQYLDLVNQQTSAGQTYVYYPNPYYALLALNYTLYNY-----YLSTKTPSPIFINS--SILSLSSLPSWLKNDNSFTFTLNISGKLVTYYVFVNQTFAFTYPVAGDPLIGSAIAPAGSVIGVILLFGPDLGSHVFQYQTITIQITPNIGSPLTISEYIYQPEGSVSVIG
>UniRef100_A0A8F5BMX8	429	0.808	1.723E-131	0	313	314	0	304	305
MGLQKIVKKYNKKMKRKGLAGLDTAIILIAFIITASVLAYVAINMGLFVTQKAKSTINKGEETASTALTLSGSVLYAVNYPSNTRSYWIYFTVSPSSGVSSVELSPTTTAISFTASTEGVAYSNIYKYTLLTVDPSSLGHAVYANGQYLNLINQQTSAGQTYVYYPNPYYALLALNYTLYNY-----YLSTKTPSPIFIN----SSTLSSIPQWLKNDNSFTFTLNISGQLVTYDVFVNQTFAFTYPVAGDPLIGSAIAPAGSVIGVMILFGPDLGSHVFQYQTVTIQITPNVGSPLTISEYIYQPEGSVSVIG
>UniRef100_UPI00048D96BB	428	0.812	4.429E-131	0	313	314	0	304	305
MNTKKMLKEYNKKVKRKGLAGLDTAIILIAFIITASVLAYVAINMGLFVTQKAKSTINKGEETASTALTLSGSVLYAVNYPSNTRSYWIYFTVSPSSGVSSVELSPSTTAISFTASAEGISYSNIYEYTLLTVSPSELTNQVYANGQYLDLVNQQTNAGQTYVYYPNPYYALLALNYTLSKIDKVS-------PSPLYITTTPSSAT--QTYPFLAHDNMFTFTLNISGTLVTYYAFVNQTFAFTYPVAGDPLIGSAIAPAGSVIGVMILFGPDLGSHVFQYQTITIQITPNIGSPLTISEYVYQPEGSVSVIG
>UniRef100_A0A1C8ZU76	423	0.840	1.413E-129	0	313	314	0	305	306
MGFKKVIKEYNKKMKRKGLAGLDTAIILIAFIITASVLAYVAINMGLFVTQKAKSTIDKGEETASTALTLSGSVLYAVNYPSNSRSYWIYFTVSPSSGVSSVELSPATTAISFTASALGVAYSNIYKYTLLTVSPSEVNGVVYAAPQYLSLADQESSGGQTYVYYPNPYYALLALNYSLYQM----VLSKQIKYSPLYITTTKSTS----TQTWLTSDNVFQFTLNISGTLEIFYAYVNQTFAFTYPVAGDPLIGSAIAPAGSVIGVMILFGPDLGSHVFQYQTITIQISPNIGSPLTLSEYVYQPEGNVTVIG
>UniRef100_A0A9E4ZSE7	422	0.824	3.633E-129	6	313	314	10	308	309
------LKKYNKIMKRRGLAGLDTAIILIAFIITASVLAYVAINMGLFVTQKAKSTINKGEETASTALTLSGSVLYAVNYPTNTKSYWIYFTVSPSSGVSSVELSPSTTAISFTASALGITYSNIYKFTLLTVSPTQVNGNVYANGQYLALADQETSGGQTYAYYPNPYYALLALNYTLGKILGVK-------QSPLYITNTPISSSSL--PSWLQHDNVFSFTLNISGTPVTYYAFVNQTFAFTYPVSGDPLIGSAIAPAGSVIGVMILFGPNVGSHVFQYETISIQITPNIGSPLTLSEYVYQPEGNVTVIG
>UniRef100_Q96XJ6	421	0.815	9.340E-129	0	313	314	0	305	306
MGAKNAIKKYNKIVKRKGLAGLDTAIILIAFIITASVLAYVAINMGLFVTQKAKSTINKGEETASTALTLSGSVLYAVNYPTNTKSYWIFFTVSPSSGVSSVELSPATTAISFTASTEGIAYSNIYKYTLLTVSPSTLSDVVYSNSQYLSLVDTESSGGQTYVYYPNPYYALLALNYTLSQKVNDKIIK----YSPLFINYTP----IPTKPSWLQSDNVFSFTLNISGKPVTYCAFVNQTFAFTYPVAGDPLVGSAIAPAGSVIGVMILFGPSLGSHVFQYQTISIQISPNIGSPLTLSEYIYQPEGTVTVIG
>UniRef100_A0A5Q0TRE0	419	0.805	3.289E-128	0	313	314	0	302	303
MNPKKMLKEYNKKVKRKGLAGLDTAIILIAFIITASVLAYVAINMGLFVTQKAKSTINKGEETASTALTLSGSVLYAVNYPSNTRSYWIYFTVSPSSGVSSVELSPTTTAISFIASAEGVAYSNIYNYTLLTVSPSELANAVYANGQYLDLVNQQTSAGQTYVYYPNPYYALLALNYTL--------YHSIKTPSPIFITTSESAP---TNYPWLKNDNSFTFTLNISGQLITYYVFVNQTFAFTYPVAGDPLIGSAIAPAGSVIGVMLLFGPDLGSYVFQYQTITIQITPNIGSSLTISEYVYQPEGSISVIG
>UniRef100_H2C431	350	0.686	2.674E-104	2	313	314	3	303	304
--LKKVVQSYNRLVRRKGLAGLDTAIILIAFIITASVLAFVAINMGLFVTQKAKTTINKGEETASTALTVSSSVLYAVNYPTNSKSYWIYFTVSPTSGVSSVELDPATTGLSFVATQEGLTLSNIYKYTLLTVPnPGTLYSTV--SGSYLTLQNNVSSGGNTYVYYPNPYYALLALNETLGKNMK---------NSPIYINY-TAYTVQSPEPVWLKHDNNFTFTLTINGNTVKYYVFVNQTFAFSFPVAGDPLVGSAIAPAGSTIGFMILFGPNVGSHIFEYQTINIQITPNIGSPLTLSEYIYQPEGSVTSIG
>UniRef100_A0A088E662	343	0.678	1.050E-101	6	313	314	7	301	302
------VQKYNKLVRRRGLAGLDTAIILIAFIITASVLAFVAINMGLFVTQKAKTTINKGEETASTALTVSSSVLYAVNYPSNTKSYWIYFTVSPTSGVSSVELDPATTGLSFIATEEGITLSNIYKYTLLTDTHLT---PVSASGYSLTLESNLTSGGNTYYYFSSPYLALLALNQSL---------SKVSGHSPIYINY-TSFSSTNPEPSWLKNDNNFTFTLTIAGQKVLYYVFINQTFAFSYPVAGDPLVGSAIAPAGSTVGFMILFGPNLGQHVFEYQTINIQITPNIGSPLTLSEYIYQPEGTVTAIG
>UniRef100_A0A0U2WRA8	339	0.682	1.778E-100	9	313	314	2	303	304
---------YMKRRKTRGLAGLDTAIILIAFIITAAVLAYVAVNMGLFVTQKAKTTINKGEETASTALSLSGNVLYAVNYPTNTKSYWMYFTVSPSSGVSSVDLSPSTTAISFTAASRGVSLSNIYQFSLLSVLPSQVNNKVQVKLGtsiiNLTLAFSSNSAGQTYVYYSDPNYALLALNYTLGQEVKGGQL----TSSPLYI---ISNTSIVASKPWLKNDNVFTFNISVNGTEVEYYAYVNKTFAFTYPVSGFPLAGSDIAPAGSVIGVMILFGPGEATNVFQYETVTIQITPNIGSPLTISQYIYQPDGKVTVIG
>UniRef100_UPI001E4EF099	288	0.622	7.030E-83	0	313	314	0	285	286
MSLKSAIRAYNRKMRRRGLAGLDTAIILIAFIITASVLAYVAVNMGLFVTQKAKSTITKGEETASTALTLSGSVLYAVNYPTDTNSYWLYFPVSPSSGVSSVELSPATTAISFTASSSGIELSNIYVFSLMSYvSNYYVTQTV----------SNQSQGGQTYYYFTSPYAALVALSEIISN--KQNT-----TPVPVNIST--------TKPTTTTDVNTFSFEY----QRTTYYVTVYRTFAFTFPIAGFSLAGSDVAPAGSTIGVMVLFGPHAGSQVFQYQTVTVQITPNIGSPLTVSEYIYQPEGNVTIIG
>UniRef100_A0A2R6C5H8	274	0.602	7.732E-78	9	313	314	1	271	272
---------YTNRGKRRkkGLAGLDTAIILIAFIITASVLAYVAVSMGIFVTQKAKTTINKGEETASTALSITGNILYASNYPTDTYSYWIYFPVSPSSGVSSVQLSPSTTAISFEASSEGIVLTNIYNYTLLTVT----------SNQY---LQQQTSGGQTYYYYPSVYAAFLALQ----NVVPKNIFSVQSSPT-----TCASSSTV----------NEFEFTY----QGTTYCASVYYDFAFTFPVAGDALVGSAIAPAGSTVGVVVLFGPSTGHNVFQYQTLTITITPNIGSPLTVSQYVYQPEGTVSVIG
>UniRef100_A0A2R6C587	271	0.579	6.945E-77	9	313	314	1	277	278
---------YTNRGKRRkkGLAGLDTAIILIAFIITASVLAYVAVSMGIFVTQKAKTTINKGEETASTALSITGNILYASNYPTDSYSYWIYFPVSPSSGVASVQLSPSTTAISFEASTEGIVLTNIYNYTLLTVT---------SDSPYLL---SQKSGGITYYYYPSVYAALLALS---------NAPAQSKPPSGVF---QVLSGSCPSTPPTGYN----TFTFNYTGKQ--YCAEVGVTFAFTFPVAGDSLVGSAIAPAGSSVGVVILFGPNTGHHVFQYQTLTITITPNIGSPLTVSQYVYQPDGNISVIG
>UniRef100_A0A2R6CE99	265	0.563	1.048E-74	0	313	314	0	286	287
MNTLGATKLHTKSKKKKGLAGLDTAIILIAFIITASVLAYVAVSMGIFVTQKAKTTINKGQETASTALSLAGNILYATNYPTDTESFWLYLPIAPSAGVSSVQLAPATTSISLTASTENIVLSNIYNYTLLTITNS-------------PYLQSLTAGSQTYYYYSSPYTALLALGYTTTSYKAVANKDV----------FQVQSGACSSTTPGLSGANYFTF--NVSKTQ--YCAEVYRTFAFTFPVAGDSLVGSSIAPAGSVVGVMILFGPAEGHIVFQYQTITIQVQPNIGSPLTVAQYVYQPDGTVTVLG
>UniRef100_UPI001F461F2A	254	0.591	3.624E-71	3	313	314	1	271	272
---KNIIRRYNKLVKRKGLAGLDTAIILIAFIITASVLAFVAINMGLFVTQKAKTTINKGDETASTALQLSSSILYATNFPKDSVSYWIYFTVSPSAGVSSVYLSPATTSISFLASASGISCSNIYAYTLLNCT---------SDHLYLC---SQKAGSQTYYYYSSPYAALLALHYNTGCKYI--CIETTKPTNGQY------------------------FTFNYSGTQ--YYAYVksSKPVAITFPVAGDPLVGSDVAPAGSTVGVIILF-PQ-STPVFQYQTITIQVIPNIGAPLTLCQYVYQPEANVSVIG
>UniRef100_A0A2R6B1X2	235	0.577	1.220E-64	44	313	314	0	233	234
--------------------------------------------MGIFVTQKAKTTINKGEETASTALSITGNILYASNYPTDNYSYWIYFPVSPSSGVSSVQLSPSTTAISFEASSEGIVLTNIYNYTLLTVT----------SNQY---LQQQTSGGQTYYYYPSVYAAFLALQ----KVVPKNIFSVQSNPT-----TCASSSTV----------NKFEFTY----QGTTYCASVYYDFAFTFPVAGDALVGSAIAPAGSTVGVVVLFGPSTGHNVFQYQTLTITITPNIGSPLTVSEYVYQPEGTISVIG
>UniRef100_E0SRS0	136	0.299	1.275E-30	6	166	314	0	165	399
------MGKTNRKTLKRGIVGIEAAIVMIAFVIVAAALAFVVLNMGFFTTQQSRQVMQRGLGESSSALMVDGSVVATVDTSISRIS-YIYVPIKLSTGQYMVDLTPGKSIVGYWSPQRGIAIANTYLMAVLTPVDtpdtlANITKTVVNLGETQEIYNLTKDpNGNFYLLTPN---------------------------------------------------------------------------------------------------------------------------------------------------
>UniRef100_A0A947JEU6	124	0.325	9.258E-27	17	145	314	0	124	366
-----------------GIVGLEAAIVLIAFVIIAAAFSFMVVNQGLFATERGKTVIQEGLKQASTPLTMDGSTFVRTMEGGDGVDV-IVIPVR-AFGVKYVAMWKNETVVSLKVGKS--AWANVYGGVLYAYSDYDVTGEVVGTG------------------------------------------------------------------------------------------------------------------------------------------------------------------------
>UniRef100_A0A9E4VVP2	120	0.310	3.615E-25	8	117	314	4	132	240
--------KFGAPGHEKGITGLETAIILIAFVVVASVFAFTVLSTGIFASERSKETVYAGLEEAKSSIEPRGSVIaYKGHDGTNQTIYKLSFVVSNAIAGEPVDLTPPYdtddsntdpdivanaeyrTVISYIDKNQ----------------------------------------------------------------------------------------------------------------------------------------------------------------------------------------------------
>UniRef100_A0A2E2VG19	119	0.351	4.904E-25	14	123	314	17	126	311
--------------NQRGITGLETAIVLIAFVVVASIFAFAVLNTGLLSSEKSKEATLGGLEETSATLSLRGQVIAVANTGTTS-VDTVKFTIAPASTAsETVDLSNTGTVITYLDEXQGINXGN----------------------------------------------------------------------------------------------------------------------------------------------------------------------------------------------
>UniRef100_A0A2A4SBZ8	119	0.351	6.653E-25	14	123	314	16	125	182
--------------DQRGITGLETAIVLIAFVVVASVFAFAVLNTGLLSSEKSKEAALGGLEETSATLSIRGNVIAAANSG-KTAIDTLKFNLTPAStSSESVDLSTTGTVVTYLDENQGINCQN----------------------------------------------------------------------------------------------------------------------------------------------------------------------------------------------
>UniRef100_UPI000C1F7747	119	0.333	6.653E-25	12	170	314	8	161	240
------------RQSHRGVIGVESAIVMIAFVIVAAALAFVVLNMGFSTTQKAKTTISAGLGEASSTLEVAGKVIGSGHV-SAAKLNYTAVPIKIASGGDSVNLDDATAAVKYLSNS--ISYDNIYAGTLTTTTQDNDDGT--ADGQWLSLEEASESAKDEGYISDDPFEA-----------------------------------------------------------------------------------------------------------------------------------------------
>UniRef100_A0A075MUQ6	119	0.367	9.024E-25	11	138	314	11	135	230
-----------NRHNRRGVVGIESAIVLIAFVIVAAALSFVVLNMGFSTTQKAKSTITSGLGEASSAIEIAGQVTGKGN-TTASKVDAYTIPIKLASGGSSVDITASKTAVKYFSKS--VTYDNIFKGTLTSGTYTDIN-------------------------------------------------------------------------------------------------------------------------------------------------------------------------------
>UniRef100_A0A497IY76	118	0.339	1.660E-24	11	119	314	5	112	185
-----------KFKNKKGFTGLEAAIVLTAFVVVAAVFSYVVLNAGFFTTQKSQEVVHTGVTQATSSVELLGDVIAYGN-TTSGKVVNITFTLALTAGRHPVDLTPGKTVISYYDADRYV--------------------------------------------------------------------------------------------------------------------------------------------------------------------------------------------------
>UniRef100_A0A832AAL4	118	0.322	1.660E-24	11	134	314	2	124	273
-----------KPLNRKGIVGIEAAIVMIAFVIVAAALAFVVLNMGFFTTQQTRQVIQRGLGQSASALEVDGTLVANV-DVSQSRIQFVYVPIKLSTGQYVVDLTPGKSIVAYWSPQRGISIANTYLAAILTPID-----------------------------------------------------------------------------------------------------------------------------------------------------------------------------------
>UniRef100_A0A7J3A714	117	0.323	2.251E-24	12	141	314	10	134	192
------------RTQRRGLTGLETAIILIAFVIVAAAFAFTVLNVGYQSIQKSQEVIAAGLEEASSVMEIDGAVIAKSDGNT---LQNVSFIIKLSAGKSPIDLSEGKLAITWTSKN--MHLDNIYNGTIANVTAVFGDDTD----------------------------------------------------------------------------------------------------------------------------------------------------------------------------
>UniRef100_A0A497MLW9	117	0.355	2.251E-24	8	145	314	1	129	196
--------KTKTPRSRRGLTGLETAIILIAFVIVAAAFAFTVLNMGVQTSQKSKEVIGTGLAEASSVIELDGSVIAYDTDNDDAP-DRIQFYIKTSAGKHPVDLSQNTVAIAYTDP--YIHVDNIYDGTQANIT------EVIGDG------------------------------------------------------------------------------------------------------------------------------------------------------------------------
>UniRef100_A0A2N0MAL8	117	0.303	2.251E-24	0	133	314	0	133	204
MELKKFIASRNLVVDQRGITGLETAIVLIAFVVVAAVFAFAVLSTGLLSSEKSKETVLGGLEETSSTMTVRGDVIGTSNSAKDEVDE-IKFTLTSaAQASDAVDLSTTGVVVTYLDEDQATNCDNPAVADVLTTS------------------------------------------------------------------------------------------------------------------------------------------------------------------------------------
>UniRef100_A0A842MCU7	117	0.314	2.251E-24	11	163	314	1	151	221
-----------RRMNRKGMTGIETAIILIAFVIAASVFAFAVLNMGLLTTAKAQDAIISGVGQAQSSLKITSVYAYSDSAGSEANTKGVAMLVQPS-GTANVDFTASKIAISY--KNEHVAYPDVYEAE--TASDVFINKTDFAgsyDGNLVNLLNASGMENQTCVV------------------------------------------------------------------------------------------------------------------------------------------------------
>UniRef100_A0A9E4PEU0	117	0.292	2.251E-24	10	120	314	1	130	231
----------NRDASERGITGLETAIILIAFVVVASVFAFTVLSTGIFASERSKETVFAGLQEAKSSLEPRGAtVAYKANRGGTDTVYKVSFIVSNAIDGEPVDLTPPYtadgaatdpdissgaeyrTVISYNDQNQFMA-------------------------------------------------------------------------------------------------------------------------------------------------------------------------------------------------
>UniRef100_A0A7C7IAW1	117	0.339	3.053E-24	10	123	314	12	125	207
----------NIRVDQRGITGLETAIVLIAFVVVASVFAFAVLNTGLLSSEKSKEAALGGLEETSATLSIRGKVIADANAG-KTAIDTLKFNLTPAStSSEPVELSTTGAVVTYLDENQGINCQN----------------------------------------------------------------------------------------------------------------------------------------------------------------------------------------------
>UniRef100_A0A9E4TQ70	117	0.359	3.053E-24	15	117	314	18	120	209
---------------QRGITGLETAIVLIAFVVVSSVFAFAALSTGLFSADKAKDTIQAGLAETRGSMELKGSVVLKSTVGTSGVVSNIAFQVSNAAGGEAIDLTPGKTIIKYNDETQ----------------------------------------------------------------------------------------------------------------------------------------------------------------------------------------------------
>UniRef100_A0A9E4QBN5	117	0.315	3.053E-24	7	117	314	3	135	243
-------KKSAKAESQKGITGLETAIILIAFVVVASVFAFTVLSTGIFASERSKETVYAGLEEAKSSIEPRGSVIAfKGRVGTSTATDTIYklsFVVSNAIAGEPVDLTPPYttndagsdpdivanaeyrTVISYIDKNQ----------------------------------------------------------------------------------------------------------------------------------------------------------------------------------------------------
>UniRef100_A0A2E8EZH7	117	0.354	4.139E-24	12	119	314	15	124	204
------------RQDQRGITGLETAIVLIAFVVVSSVFAFAALSTGLFSSDKAKETISAGLAEARGTLELKGSVIAKvsGTTGASGVVTTMEFQVSNAAAGESIDLTPGNTVIKYSDSSQTV--------------------------------------------------------------------------------------------------------------------------------------------------------------------------------------------------
>UniRef100_A0A2E8EZK1	116	0.333	5.612E-24	14	123	314	16	125	193
--------------DQRGITGLETAIVLIAFVVVASVFAFAVLNTGLLSSQKSEQAALGGLEETSATLSIRGDVIASANAGKTS-IDTVRFNLAPAStSSESVDLSTTGTVVTYLDENQGINCEN----------------------------------------------------------------------------------------------------------------------------------------------------------------------------------------------
>UniRef100_A0A2A4SD31	116	0.336	5.612E-24	6	123	314	9	126	208
------IRTDNFLHNQRGITGLETAIVLIAFVVVASVFAFAVLNTGFLSSEKSKEAALGGLQETSSTLSLRGEVIADSNAA-KTAVDLIKFNLAPASTAsESVDLSTTGSVITYLDDFQGINCQN----------------------------------------------------------------------------------------------------------------------------------------------------------------------------------------------
>UniRef100_A0A9E4V1J7	116	0.323	7.609E-24	7	117	314	32	164	202
-------KKSAKAESQKGITGLETAIILIAFVVVASVFAFTVLSTGIFASERSKETVYAGLEEAKSSIEPRGSVIaYKGRVDTSTATDTIYklsFVVSNAIAGEPVDLTPPYttndagsdpdivsgaeyrTVISYIDKNQ----------------------------------------------------------------------------------------------------------------------------------------------------------------------------------------------------
>UniRef100_A0A9E4UXT1	115	0.355	1.031E-23	14	119	314	6	111	197
--------------DQRGITGLETAIVLIAFVVVASVFAFAVLNTGLLSSEKSKETVLGGLGETSATMSLRGDVIADAN-PAKASVDTITFTLTPAStSSEAVDLSASGTVVTYLDADQGI--------------------------------------------------------------------------------------------------------------------------------------------------------------------------------------------------
>UniRef100_A0A2N0MA09	115	0.330	1.031E-23	14	118	314	13	118	199
--------------DQRGITGLETAIVLIAFVVVSSVFAFAALSTGLFSSDKAKETISAGLAETRGTLEQKGSVILTAStTGTSGVISQIEFQVTNAAAGEPIDLTPGNTIIRYSDKNQV---------------------------------------------------------------------------------------------------------------------------------------------------------------------------------------------------
>UniRef100_A0A2N0L4K9	115	0.287	1.031E-23	14	206	314	13	191	199
--------------DQRGITGLETAIVLIAFVVVSSVFAFAALSTGLFSSDKAKETISAGLAETRGTLEQKGSVILTSStTGTSGVISQIEFQVSNAAAGEPIDLTPGNTIIRYSDKNQV--------KNLTTTADFTATN-VAAFGDSDNLL----ETGEIFEI------KLIDLNSRLDTALGPSTEFTIEVVPPrgavLFVSRRTPVST-----------------------------------------------------------------------------------------------------------
>UniRef100_A0A2E8F397	115	0.321	1.031E-23	10	119	314	19	130	210
----------NSWSDQRGITGLETAIVLIAFVVVSSVFAFAALSTGLFSSDKAKETHAAGLTEARGTLELKGSVVAKvsGTTGASGVVTSIEFQISNAAAGEPIDLTPGNTVIKYSDNTQSV--------------------------------------------------------------------------------------------------------------------------------------------------------------------------------------------------
>UniRef100_A0A523IAL1	115	0.330	1.031E-23	7	108	314	3	108	241
-------RKLGTDYQQRGITGLETAIILIAFVVVASIFAFTVLSTGVFASERSKETVYAGLEETRSSLEPQGSVIAftgrAGTSATEDSIYKISFVLSNAIAGEPVDLTPPYT-------------------------------------------------------------------------------------------------------------------------------------------------------------------------------------------------------------
>UniRef100_A0A7J3A872	115	0.365	1.398E-23	8	133	314	6	126	192
--------KQSLRTQRRGLTGLETAIILIAFVIVASAFAFTVLNVGFQSTQKSQEVIAAGMEEASSVMEIDGAVIAKSD---GNALKNVTFVVKLSAGKSPVDLSVGKLAITWTSKN--MHEDNIYDGTRANVT------------------------------------------------------------------------------------------------------------------------------------------------------------------------------------
>UniRef100_A0A7C7I753	114	0.351	2.569E-23	14	123	314	17	126	208
--------------NQRGITGLETAIVLIAFVVVASVFAFAVLNTGLLSSEKSKEAALGGLEETSSTLSLRGQVIADANS-DKTAIDLVKFVVAPASTAsESVDLSTTGSVITYLDENQGLNCEN----------------------------------------------------------------------------------------------------------------------------------------------------------------------------------------------
>UniRef100_A0A2E2DVV3	114	0.305	2.569E-23	7	123	314	10	126	208
-------KVTGLHANQRGITGLETAIVLIAFVVVASVFAFAVLSTGLLSSEKSKETVLGGLEETSSTISVRGSVIGDSNSG-KTAIDTVKFTLSSaAQASDAVDLSTTGVVVTYLDNNQAINCEN----------------------------------------------------------------------------------------------------------------------------------------------------------------------------------------------
>UniRef100_A0A2V2XNN1	114	0.409	2.569E-23	0	125	314	0	124	226
MRTKDAgRKTYRLSKKVKAVVGIESAIVLIAFVVVAAALAFVVLNMGFFTTQRSKETIGSGLAQASSALELDGSVIARVNTTNNSVDC-IVIPLRLSAGQKPVDLTPSKTNIAFWVLGE-YGYANIY--------------------------------------------------------------------------------------------------------------------------------------------------------------------------------------------
>UniRef100_A0A945A4Q7	114	0.340	2.569E-23	11	109	314	18	117	247
-----------RETSQRGITGLETAIILIAFVVVASVFAFTVLSTGIFASERSKETIFAGIQETKSSLEPRGAVVaYKADRGGTDTIYKVSFIVSNAVGGEPVDLTAPYTA------------------------------------------------------------------------------------------------------------------------------------------------------------------------------------------------------------
>UniRef100_A0A9E5D1N0	114	0.336	3.481E-23	14	119	314	17	126	206
--------------DQRGITGLETAIVLIAFVVVSSVFAFAALSTGLFSSDVAKQTIQAGLAETRGTLELKGSVIAKVSgatgSGTGVAVTTILFHVSNAAAGEAIDLTPGNTIIKYSDKNQTV--------------------------------------------------------------------------------------------------------------------------------------------------------------------------------------------------
>UniRef100_A0A2N0LLN5	114	0.319	3.481E-23	15	156	314	17	160	209
---------------EKGITGLETAIVLIAFVVVSSVFAFAALSTGMFASDKARETISAGLAQTRASMQLKGSIIGTANSATaTGTMTTISFHVAQTAGGADVDLTPGTTTVRYTDENQHKLFSSTTGLTVTPVGSSDSDNLLENNEVYkIELINLDTS-------------------------------------------------------------------------------------------------------------------------------------------------------------
>UniRef100_A0A938HQ75	114	0.290	3.481E-23	13	117	314	8	131	237
-------------GRQKGITGLETAIILIAFVVVASVFAFTVLSTGLFSSERSKETVYAGLTEARSSLEPRGSLIaYKGLVGSTGTVFKVSFVVSNAAAGDPIDLTPPYtaddsgtdpdvvsgaqyaTVISYTDQNQ----------------------------------------------------------------------------------------------------------------------------------------------------------------------------------------------------
>UniRef100_A0A520JXA0	113	0.324	6.393E-23	13	120	314	9	113	187
-------------GDQKGFTGLEAAIVLTAFVVVAAVFSYVVLNAGFFTAQKSEEVIHTGVEQATSSVELVGDVIAH---GDGTNVTNVTLTLGLTAGKSPIDLKVGRTVISYTDKNQYVA-------------------------------------------------------------------------------------------------------------------------------------------------------------------------------------------------
>UniRef100_A0A7C4D3R3	113	0.356	8.663E-23	13	164	314	8	153	217
-------------KSRQGIVGIEAAIVLIAFVVIASALAYVVINMGFYSAQKAKETIDRGVGEATSSLQLDGTVVGKTND--NSKIQYLVIPVKLAVGQSEVDLSSKTVTVSvfYT----NFTLANIYKGTL-----EENNGTDVADVAYLlnaTLLQNNDGDGAIFAIY-----------------------------------------------------------------------------------------------------------------------------------------------------
>UniRef100_A0A3C0EBB1	112	0.320	1.174E-22	14	117	314	23	128	164
--------------DQRGITGLETAIVLIAFVVVSSVFAFAALSTGLFSSDKAKETHAAGLSEARGTLELKGSVVAKvsGTTGASGVVTSIEFQLSNAAAGEAIDMTPGNTVIKYGDKNQ----------------------------------------------------------------------------------------------------------------------------------------------------------------------------------------------------
>UniRef100_A0A2A4SE49	112	0.300	1.174E-22	12	123	314	12	123	201
------------RADQRGITGLETAIVLIAFVVVASVFAFAVLSTGLLSSEKSKETVLGGLEETSSTLSIRGDIVGDANAG-KTAXDTVKFTLTSaAQAADAVDLSSTGVVITYLDSDQALNCTN----------------------------------------------------------------------------------------------------------------------------------------------------------------------------------------------
>UniRef100_A0A497BSE8	112	0.366	1.174E-22	2	107	314	1	107	218
--LGKRLKKTNR--DERGITGLETAIILIAFVVVAAVFAYTALSAGLFSTQQSQDAVYSGLEEAQSTLELKGGVIGLANatgSGTTGKLEQILITVGLCSGGEPINFTDPT--------------------------------------------------------------------------------------------------------------------------------------------------------------------------------------------------------------
>UniRef100_A0A2N0LYP3	112	0.300	1.590E-22	14	121	314	20	129	207
--------------DQRGITGLETAIVLIAFVVVSSVFAFAALSTGLFSSDKAKETHTAGLAESRGTLELKGSVVAKvsGTTGATGVVTSIEFQISNAAAGEAIDMTPGNTIIKYSDKTQTVNL------------------------------------------------------------------------------------------------------------------------------------------------------------------------------------------------
>UniRef100_A0A2D8PKM5	112	0.351	1.590E-22	14	123	314	17	126	208
--------------NQRGITGLETAIVLIAFVVVASIFALTVLNTGLLSSEKSKEATLGGLEETSATLSLRGQVIAVANAGTTS-VDTVKFTIAPASTAsETVXLSNXGTXITYLDEXQGINRGN----------------------------------------------------------------------------------------------------------------------------------------------------------------------------------------------
>UniRef100_A0A9E6CU97	112	0.321	1.590E-22	12	119	314	14	122	209
------------RNNQRGITGLETAIVLIAFVVVSSVFAFAALSTGMFSSDKARETVTAGLAQTRATMELKGSVIGTATvTGSAGSMTTVNFHVTQSAGGADVDLTPGTTVIKYTDKVQSV--------------------------------------------------------------------------------------------------------------------------------------------------------------------------------------------------
>UniRef100_A0A9E4VUD1	112	0.367	1.590E-22	8	109	314	4	109	240
--------KFGAPSHEKGITGLETAIILIAFVVVASVFAFTVLSTGIFASERSKETVYAGLEEAKSSIEPRGSVIaYKGRIDTTSATDTIYklsFVVSNAIAGEPVDLTPPYTA------------------------------------------------------------------------------------------------------------------------------------------------------------------------------------------------------------
>UniRef100_A0A2N0LY30	111	0.315	2.154E-22	14	123	314	12	121	157
--------------DQRGITGLETAIVLIAFVVVASVFAFAVLSTGLLSSEKSKETVLGGLEETSSTLSVRGDVIGDANSG-KTALDTVKFTLpSAAQAADAVDLSSTGVVITYLDQDQALNCTN----------------------------------------------------------------------------------------------------------------------------------------------------------------------------------------------
>UniRef100_A0A662PS21	111	0.358	2.154E-22	11	115	314	9	114	200
-----------KRGARRGLTGLETAIILIAFVIVAAAFAFAVLNLGFSSTQKSGEVLKAGLEEATSSVELAGSVIAMGANTTNGiKVENITLYIKTAVGKRPVDMSEQTLVISYLDP------------------------------------------------------------------------------------------------------------------------------------------------------------------------------------------------------
>UniRef100_A0A2N0LR52	111	0.361	2.154E-22	14	117	314	17	121	209
--------------DQRGITGLETAIVLIAFVVVSSVFAFAALSTGLFSSDKAKETIQAGLAETRGSMELKGSVVLTSSvSGTAGTVSDIAFQVSNAAGGEAIDLTPGQTLIKYTDELQ----------------------------------------------------------------------------------------------------------------------------------------------------------------------------------------------------
>UniRef100_A0A850SLG5	111	0.330	2.154E-22	15	138	314	3	123	218
---------------RRGVVGIESAIVLIAFVVVAAAIAFVVLNSGFQTTEKAKTAITAGLSEASSGLEVAGAATAKGNLTSASIAAYT-IPVKLAAGGSSIDISKASTVIRYTSKN--VAYDNIYVGPMSNTTFSSVD-------------------------------------------------------------------------------------------------------------------------------------------------------------------------------
>UniRef100_A0A9E4SE71	111	0.302	2.154E-22	8	117	314	4	132	238
--------KFGAPGHEKGITGLETAIILIAFVVVASVFAFTVLSTGIFASERSKETVFAGLEEAKSSIEPRGSVIaYKGKVGSTETLYKVSFFVSNAIAGEPVDLTAPYtegedgtdpdivsnaeyrTVISFTDKNQ----------------------------------------------------------------------------------------------------------------------------------------------------------------------------------------------------
>UniRef100_A0A419KID4	111	0.411	2.154E-22	7	129	314	2	121	241
-------KGRNLLKSRRGIVGIESAIVLIAFVVIASALAYVVVNMGFYSSQKAKSTISRGIDEATSALQLDGSVIAYTNEtGGSKYVQYLLIPVKLSIGRSSLDLADTTTVISIWGSN----LLNIYKGVV----------------------------------------------------------------------------------------------------------------------------------------------------------------------------------------
>UniRef100_A0A9E4Y635	111	0.343	2.154E-22	14	108	314	10	108	241
--------------QQRGITGLETAIILIAFVVVASIFAFTVLSTGVFASERSKETVYAGLEEAKSSLEPHGSVIAftgrAGTSAAEDSIYKISFVLSNAIAGEPVDLTPPYT-------------------------------------------------------------------------------------------------------------------------------------------------------------------------------------------------------------
>UniRef100_A0A9E4URY8	111	0.303	2.918E-22	14	115	314	17	118	127
--------------DQRGITGIETAIILIAMVIVGTVFSVTLLNTGLLSAKKSEETVIEGLKEISSTLFLRGSVFAQANPGKTAIDTITFYLIVEAQSVESVDLSSTGTVVTYQDS------------------------------------------------------------------------------------------------------------------------------------------------------------------------------------------------------
>UniRef100_A0A662S7A5	111	0.364	2.918E-22	14	127	314	5	120	199
--------------RRKGLTGLETAIILIAFIIVAAAFAFTVLNMGFFTTQRSKEVIKAGMEEAASSVELAGNVVAMANgSGTPSNGVfvqNITIYVKSAVGKQPISMANGSLVISYTDPYKHV--ENIYDG------------------------------------------------------------------------------------------------------------------------------------------------------------------------------------------
>UniRef100_A0A497JTD2	111	0.416	2.918E-22	6	129	314	0	120	240
------MKKPRLLRDKRGIVGIEAAIVLIAFVVIASALAYVVVNMGFFSAQKAKMTITRGIEESTSALQLDGSVIAYTNEtGGSKYIQYLLIPVKLSIGRSSLDLSNKTTAISVWGSN----LLNIYKGVV----------------------------------------------------------------------------------------------------------------------------------------------------------------------------------------
>UniRef100_A0A7J2V0I7	111	0.362	3.952E-22	0	125	314	0	124	226
MGTKDAGRKTHRLPKKvKAVVGIESAIVLIAFVVVAAALAFVVLNMGFFTTQRSKETIGSGLAQASSSLELDGTVVARV-DISKSIVDCVIIPIRLSAGQKPVDLTPTKTNIAIWV-LGRYGYANIY--------------------------------------------------------------------------------------------------------------------------------------------------------------------------------------------
>UniRef100_A0A2R4ZNB6	111	0.391	3.952E-22	7	125	314	2	119	234
-------RKTHRLSRRvKAVVGVESAIVLIAFVVVAAALAFVVLNMGFFTTQRSKETIGSGLAQASSALELDGSVIARVNTTNNSVDC-IVIPLRLSAGQKPVDLTPNQTNIALWV-MGRYGYLNIY--------------------------------------------------------------------------------------------------------------------------------------------------------------------------------------------
>UniRef100_N0BK23	111	0.330	3.952E-22	12	114	314	11	111	286
------------RMDEKGFTGLEAAIVLIAFVVVAAVFSYVMLGAGFFTTQKSQEVVHTGVQQASSSIELAGDVVVKGDDTIANAVDTITFYVTVTAGSTPVDLDK--TIISYKD-------------------------------------------------------------------------------------------------------------------------------------------------------------------------------------------------------
>UniRef100_A0A2N0KH51	110	0.342	5.352E-22	14	117	314	14	118	205
--------------DQRGITGLETAIVLIAFVVVSSVFAFAALSTGLFTTDKAKQTIHAGLAETQGTMELKGSVTATADiTGSSGTVSDLVFWVANAAGGENTDLTPGNTIIKYTDPVQ----------------------------------------------------------------------------------------------------------------------------------------------------------------------------------------------------
>UniRef100_A0A497K6L3	110	0.338	5.352E-22	6	125	314	4	123	210
------LRKFTK--HRKAMTGLETAIVLIAFVVVAAAFAFVVLNMGFYTSQKSKTVISAGLGEASSSIELDGSVIATVDvnqtNPQLTNVTGVIMYIKLSVGRQPVELNTDKMVISYVNP--RVSVDNVY--------------------------------------------------------------------------------------------------------------------------------------------------------------------------------------------
>UniRef100_A0A520KFF2	110	0.401	5.352E-22	6	127	314	0	118	212
------MKSHNTSKSRKGTIGVETAIIMIAFVVVASVVAYVIINMGFFSAQKTKETIWRGVESASTSLELDGSIIGRADSNGN-YIEFLIVPIRLSVGRTAVDLSNNSVVVSVIGSN--FTITNLYKG------------------------------------------------------------------------------------------------------------------------------------------------------------------------------------------
>UniRef100_A0A850S8M6	110	0.362	5.352E-22	12	138	314	11	134	229
------------RRTRRGVVGIESAIVLIAFVIVAAALSFVVLNMGFSTTQKAKSTITSGLGEASSALEIAGQVTAKGN-TTASKVDAYTIPVKIASGGSSIDVTASKTAVKYFSKS--VTYDNIFKGVLESTTYTNMD-------------------------------------------------------------------------------------------------------------------------------------------------------------------------------
>UniRef100_A0A497BNE2	110	0.300	5.352E-22	12	118	314	68	190	273
------------RRDQRGITGLETAIILIAFVVVAAVFSYTVISSGLFSTQKSKETVYSGLDEARGCLELKGGIIALANStGTNGQVTMLSFTVANAMDGAPIDFtapldadndgvadsgSSNQVVISYLDKNNR---------------------------------------------------------------------------------------------------------------------------------------------------------------------------------------------------
>UniRef100_A0A7J3I951	110	0.309	7.248E-22	12	165	314	9	154	188
------------KKARRGIVGIEAAIVLIAFVVVAAALAFVALNMGFYTTQRSKEVMAAGLAQASSSLEVDGSVLAEVSS---NKLTCIAIPIRLSAGQKPVDLTPNKTQIALWVINKD-AFTNLYTKQGQAVSDPDNNDYDIS-----SLCDtAQGNDGVAIIWAP----------------------------------------------------------------------------------------------------------------------------------------------------
>UniRef100_A0A7C0XJ01	110	0.330	7.248E-22	6	125	314	4	123	210
------LRKFAK--HRKAMTGLETAIVLIAFVVVAAAFAFVVLNMGFYTSQKSRTVISAGLGEASSSIELDGSVIATVDvnqtNPQLTNVTGVIMYIKLSVGRQPVELNTDKMVISYVNP--RVSVDNVY--------------------------------------------------------------------------------------------------------------------------------------------------------------------------------------------
>UniRef100_A0A9E4PQ39	110	0.297	7.248E-22	14	123	314	21	130	212
--------------DQRGITGLETAIVLIAFVVVASVFAFAVLSTGLLSSEKAKETVLGGLAETSSTISIRGDIIADANTG-KTFIDTVKFTLSSaAQAADAVDLSTTGVVVTYLDNDQAINCEN----------------------------------------------------------------------------------------------------------------------------------------------------------------------------------------------
>UniRef100_A0A1F8M7F6	110	0.318	7.248E-22	9	125	314	1	133	214
---------YNKyLKHEKGITGLETAIILIAFVVVAAVFAYTALSAGLFSTQKAQEAVYAGLKEAQSTLELRGGIVATAGTPGaSGTIKQITFVVSNALGGDPIDFTEPSMatdnsgisalgssnkvVINYIDSNQVV--SNLY--------------------------------------------------------------------------------------------------------------------------------------------------------------------------------------------
>UniRef100_A0A944W2D1	110	0.299	7.248E-22	15	120	314	11	137	241
---------------QRGITGLETAIILIAFVVVASVFAFTVLSTGIFASERSKETVFAGLDEVRSSLEPRGSVIAykgRYTSGNTDSIYKVVFTVSNAVQGESINLTPPYnvggsgddpdlisgaqyrTIISYTDENQYIA-------------------------------------------------------------------------------------------------------------------------------------------------------------------------------------------------
>UniRef100_A0A9E4UYW5	110	0.333	7.248E-22	14	108	314	10	108	241
--------------QQRGITGLETAIILIAFVVVASIFAFTVLSTGVFASERSKETVYAGLEEAKSSLEPHGSVIAftgrAGTSAAEDSIFKISFVLSNAIAGEPVDLTPPYT-------------------------------------------------------------------------------------------------------------------------------------------------------------------------------------------------------------
>UniRef100_A0A7C7TJH5	109	0.307	9.814E-22	6	108	314	21	124	168
------LKRVARESSQYGITGLETAIILIAFVVVASVFAFTVLSTGIFASERSKETVFAGIKETKSSIEPRGAiVAYTADRDGTDTIYKVSFIVSNAVSGEPVDLTPPYT-------------------------------------------------------------------------------------------------------------------------------------------------------------------------------------------------------------
>UniRef100_A0A9E6D2I0	109	0.266	9.814E-22	15	165	314	15	168	205
---------------QRGITGLETAIVLIAFVVVSSVFAFATLSVGMFASDKSREVHMVGLENTRTSLELKGSIIGKANAfGVTGVLTELKFNVSQAAGGFEVDLTPGTLIIKYTDKRQSKVFGSSSGIKVAGIGGSDSDNLLERNETYeVRMVNLDVTGsGDNSLTYP----------------------------------------------------------------------------------------------------------------------------------------------------
>UniRef100_A0A7J2I4T4	109	0.404	1.329E-21	15	113	314	8	105	108
---------------RRGITGLETAIILIAFVIVASVFAFTVLNMGFLTTQTAQSTIQSGTQQAASSIQLAGAVIA-YDTNDDDKVDKIEIYVKLSPGKQAVDLSEGKLIVSYT--------------------------------------------------------------------------------------------------------------------------------------------------------------------------------------------------------
>UniRef100_A0A3B9VP49	109	0.344	1.329E-21	18	109	314	0	92	127
------------------MTGLETAIILIAFVVVASVFAFTVLSMGIFASERSKETVFAGLQEAKSTLEPRGAtVAYKADRGGTDTIYKVSFIITNAVDGEPVDLTPPYTA------------------------------------------------------------------------------------------------------------------------------------------------------------------------------------------------------------
>UniRef100_A0A351JXZ0	109	0.364	1.329E-21	14	109	314	11	106	161
--------------EQKGITGLETAIILIAFVVVASVFAYTVLSAGLFAAERGKEAVHAGLEGARSTVELRGGVIALAGNVTTASVNRLTFTMSSTLGGEPVNFTPPTNV------------------------------------------------------------------------------------------------------------------------------------------------------------------------------------------------------------
>UniRef100_A0A521X4Z5	109	0.310	1.329E-21	6	119	314	3	118	195
------MKDFANKVRgEHGITGLETAIVLIAFVVVAAVFAFVVLSTGLFSSERGKETVYAGLAKTRGSMELTGGVIASSN---TTKLTAITFDLTLAAGGDQVNLNPtdttNRTVISYQDNDNKV--------------------------------------------------------------------------------------------------------------------------------------------------------------------------------------------------
>UniRef100_A0A7C7IAM1	109	0.296	1.329E-21	14	119	314	23	130	210
--------------DQRGITGLETAIVLIAFVVVSSVFAFAALSAGLFSSDKANETHTAGLAEARGTLELKGSVVAKvsGTTGATGVVTSIEFLISNAAAGEAIDMTPGNSIIKYSDKTQTV--------------------------------------------------------------------------------------------------------------------------------------------------------------------------------------------------
>UniRef100_A0A850SCL2	109	0.359	1.329E-21	8	135	314	1	125	223
--------KSKQRQTRRGVIGIESAIVLIAFVMVAAALSFVILNMGFSTTQKAKTTITSGLSEASSAMEITGGVVGSGNVTQNR-LNYYAIPIKVAPGGESVNLEVENTAIRYYSKN--IALESIYKGILPTGTYS----------------------------------------------------------------------------------------------------------------------------------------------------------------------------------
>UniRef100_A0A2R4ZP39	109	0.385	1.329E-21	0	125	314	0	124	226
MRTKDAgRKTYRLSKKVKAVVGIESAIVLIAFVVVAAALAFVVLNMGFFTTQRSKETIGSGLAQASSSLELDGTVISRVNISSKKVDCLI-IPIRLSAGQKPVDLTPSKTNIAFWVLGE-YGYANIY--------------------------------------------------------------------------------------------------------------------------------------------------------------------------------------------
>UniRef100_UPI000C1EE00B	109	0.312	1.329E-21	14	170	314	5	156	235
--------------HRRGISGIEASILAITIVIVAAALAFVVLNMGFSTTQKAKTTISAGLGEASSTIQVDGTIFGSGHV-SAAKLNYTAVPIKIASGGDSVNLDDATAAVKYLSNS--ISYDNIYAGTLTTTTQDNDDGT--ADGQWLSLEEASESAKDEGYISDDPFEA-----------------------------------------------------------------------------------------------------------------------------------------------
>UniRef100_A0A1F8QAE6	109	0.320	1.799E-21	6	135	314	1	125	211
------LKKF--LRHEKGITGLETAIILIAFVVVAAVFAYTALSAGLFSTQKSQEAVYSGLKEAQSTLELRGGVVAVAStTGSAGTIGQIKFTVANVLGGEPVDFTEPYD----DADNNGVADDDSVNVIVLNYQDS----------------------------------------------------------------------------------------------------------------------------------------------------------------------------------
>UniRef100_A0A7C3RE96	109	0.345	1.799E-21	12	111	314	9	115	223
------------RRDEKGFTGLEAAIVLIAFVVVAAVFSYVMLGAGFYTTQKSKQVVDTGVKQASSSLTLDGQYIYLNCSegadgetGSDGKVGRIYFYVTQTAGGSPVDLNKTSIAIT----------------------------------------------------------------------------------------------------------------------------------------------------------------------------------------------------------
>UniRef100_A0A7C3UB95	108	0.330	2.436E-21	14	125	314	5	113	200
--------------DKKGFTGLEAAITLIAFITVAAVFSYILLGAGFFSTQKGQEVVHTGVQQVSSSVEIVGSVIAHGNLTTNKLTDTI-FTIQLAAGGQPIDLEK--TVITVTDPKNGLSVDLAY--------------------------------------------------------------------------------------------------------------------------------------------------------------------------------------------
>UniRef100_A0A662JGG2	108	0.326	2.436E-21	14	148	314	10	139	202
--------------RRRGLTGLETAIILIAFIIVAAAFAFAVLNMGFQTVQRSSEVMQSGLQEASSALELDGAVIAYADSG-KTYMDYTVFYIKLSAGKQPVVLSTGSLSVAYTDP--YIHVDNVY-----TSSDSYSRCtitEVLGDGDMV---------------------------------------------------------------------------------------------------------------------------------------------------------------------
>UniRef100_A0A9E5CL46	108	0.311	2.436E-21	13	117	314	16	120	207
-------------KDQRGITGLETAIVLIAFVVVASVFAFAVLSTGLLSAEKSKETVLGGLAETSSTIAIRGDIIATANTNT-TFIDSIKFTLSSaAQASDAVDLSTTGVVVTYLDSDQ----------------------------------------------------------------------------------------------------------------------------------------------------------------------------------------------------
>UniRef100_A0A3A0BZ87	108	0.267	2.436E-21	12	123	314	44	159	231
------------RREEEGITALETAIILIAFVVVASVFAFTMLSAGTFSTERGKEAIYAGLAEVRSSMEIKGSVLALASStGTTGTVNSLVVTVGSAMGGEPIDLTtgaNAKVLVEYRDATQRVAIND----------------------------------------------------------------------------------------------------------------------------------------------------------------------------------------------
>UniRef100_A0A944W600	108	0.340	2.436E-21	15	109	314	11	107	239
---------------QRGITGLETAIILIAFVVVASVFAFTVLSTGIFASERSKETVFAGLDEVRSSLEPRGSVIAYkgALDGSTDTIFKVVFTVSNAVQGESINLTPPYTA------------------------------------------------------------------------------------------------------------------------------------------------------------------------------------------------------------
>UniRef100_A0A7C4CLY9	108	0.351	3.297E-21	11	119	314	8	118	200
-----------RKMSRRGLTGLETAIILIAFVIVAAAFAFAVLNLGFASTQKSGEVLKAGLEEATSSIELAGSVIATGekASDNNMKVSNITLYVKTAVGKRPVDLSNNTLIISYMDPYKVV--------------------------------------------------------------------------------------------------------------------------------------------------------------------------------------------------
>UniRef100_A0A8T4GAE8	108	0.368	3.297E-21	12	111	314	9	111	207
------------RRDEKGFTGLEAAIVLIAFVVVAAVFSYVMLGAGFYTTQKSKKVVDTGVKQASSSLTLDGQYIYlncTGHTGSNGKANQIYFYVTQTAGGSPVDLNMTSIAIT----------------------------------------------------------------------------------------------------------------------------------------------------------------------------------------------------------
>UniRef100_A0A1F8PCD0	108	0.328	3.297E-21	6	119	314	1	126	210
------LKKF--LRKEKGITGLETAIILIAFVVVAAVFAYTALSAGLFSTQKAQEAVYSGLKEAQSTLEIRGSVIATGNViGDAGNIGQITFTVSNVLGGEPIDFTIPsggalgiatgtahKVVISYIDNNQEV--------------------------------------------------------------------------------------------------------------------------------------------------------------------------------------------------
>UniRef100_A0A7V2RHB2	108	0.378	3.297E-21	6	107	314	1	101	214
------LKKFLNR--EKGITGLETAIILIAFVVVAAVFAYTTLSAGLFSTQKSQEAVYSGLKEAQSTLELKGNVIATANgTGANGVVKQISFTVSNVLGGEAIDFTAPT--------------------------------------------------------------------------------------------------------------------------------------------------------------------------------------------------------------
>UniRef100_A0A7C4NHR6	108	0.388	3.297E-21	13	133	314	12	129	218
-------------KNRKGIVGVEAAIVLIAFIIIAAALSYVVINMGFYTTQKTKETMEAGLEESTTALQLDGVVTAKTNDTSP-HILYILVPVKLSSGKGAVDLGENSVVVSVYLP--RATLMNIYKGAVSATS------------------------------------------------------------------------------------------------------------------------------------------------------------------------------------
>UniRef100_A0A842SSJ4	108	0.321	3.297E-21	13	123	314	26	136	220
-------------KDRRGMTGLETAIILVAFVITAAAFAFVVLNMGFLTAQKSQTVISAGMQEASSSLQADGDIIGI-MDTTNKNMTSCEFYIRLSQGKEPVDINESKLIVTYANPYQhGVVYSD----------------------------------------------------------------------------------------------------------------------------------------------------------------------------------------------
>UniRef100_A0A8T3ZMU9	108	0.323	3.297E-21	12	150	314	8	140	238
------------RQSHRGVIGVESAIVMIAFVIVAAALAFVVLNTGFSTTQKAKTTIVSSLGEASSSLEISGKVTGLGNV-SQAKLEVVAVPIKIASGGESVNLDPSTAAVKYISNT--VEYDNIYAGTLTAAADGDDDN---GSGEWLSL-------------------------------------------------------------------------------------------------------------------------------------------------------------------
>UniRef100_A0A2H5YAH7	108	0.280	4.463E-21	15	117	314	14	120	196
---------------QRGITGLETAIILIAFVVVASVFAYTVLSAGIFSSEKGKEAVHSGLKQARGSMELVGGVVAIGNSTsSPSSVAKVRLTVSNALGGEPIDFTakpNNVVVVDYIDRDQ----------------------------------------------------------------------------------------------------------------------------------------------------------------------------------------------------
>UniRef100_A0A8T4GAZ5	108	0.283	4.463E-21	13	138	314	6	130	198
-------------KNEKGFTGLEAAIVLIAFVTVAAVFSYVLLGAGFFATQKGQETVHTGVKQATSSMELVGSVVAMGDtSSDPNKITNVTFTLQLAAGGQPIDL--NKTVITVLVPADGDYVEYVYSNETLDETHYKVT-------------------------------------------------------------------------------------------------------------------------------------------------------------------------------
>UniRef100_A0A1F8MP53	108	0.333	4.463E-21	14	125	314	7	130	211
--------------KEKGITGLETAIILIAFVVVAAVFAYTALSAGLFSTQKAQEAVYSGLKEAQSTLEIKGAIIATGNvTGDAGRIGQITFTVSNVLGGEPIDFTEPsggalgiatgstnKVVINYLDSSQEV--DNLY--------------------------------------------------------------------------------------------------------------------------------------------------------------------------------------------
>UniRef100_A0A7C3MBA4	108	0.333	4.463E-21	12	121	314	4	120	219
------------RRNEKGFTGLEAAIVLIAFVVVAAVFSYVMLGAGFYTTQKSKQVVDTGVKQASSSLTLDGQYIYLNCSaeangqtGSNGNVGRIYFYVTQTAGGSPVDLNKTSIAITTAEGYQQVFY------------------------------------------------------------------------------------------------------------------------------------------------------------------------------------------------
>UniRef100_A0A7V3SCU0	108	0.322	4.463E-21	6	109	314	5	129	256
------LKKVN--HGQKGITGLETAIILIAFVVVAAVFAYTVLSAGLFSTQKSQEVVYSGLEQTQSTLELKGGVIAYGSSGTGTGVDtidrsdgstdlssynnygpkfvtRISFTVAGVLGGEPIDLSAPYTV------------------------------------------------------------------------------------------------------------------------------------------------------------------------------------------------------------
>UniRef100_A0A7J2K9C2	107	0.343	6.040E-21	15	115	314	2	103	189
---------------RRGLTGLETAIILIAFVIVAAAFAFAVLNLGFSSTQKSGEVLKAGLEEATSSVELAGSVIAMgANTTNGVKVENFTIYIKTAVGERPVDMSEQTLVISYLDP------------------------------------------------------------------------------------------------------------------------------------------------------------------------------------------------------
>UniRef100_UPI00064E6EB7	107	0.323	6.040E-21	11	115	314	1	103	194
-----------KLNKEEAFTGLEAAIVLIAFVVVAAVFSYVVLGAGFFTTQKAQEVVYTSVDQASSSIEILGDVYGLGDSVGPTYIDKVRFTVGLTAGGSPVDFSQ--TTLTYSDS------------------------------------------------------------------------------------------------------------------------------------------------------------------------------------------------------
>UniRef100_A0A7V2W300	107	0.349	6.040E-21	6	107	314	1	101	210
------LKKFLNR--EKGITGLETAIILIAFVVVAAVFAYTALSAGLFSTQKSQEAVYSGLKEAQSTLELRGGVIAVaGTTGSSGTVAQLKFTIANVLGGEPVDFTIPT--------------------------------------------------------------------------------------------------------------------------------------------------------------------------------------------------------------
>UniRef100_A0A2K2V7V8	107	0.435	6.040E-21	7	130	314	3	120	233
-------KRSNERKK-RGIVGIEAAIVLIAFVIVAAALAFVALNMGLFTTQKSKEVIGKGLGEASTALEVDGSVLGISNS---THIVEVSVPIKTSAGVSAVDLAPSRVTIGVIVG--GTSFENIYKGILY---------------------------------------------------------------------------------------------------------------------------------------------------------------------------------------
>UniRef100_A0A7V2KNN7	107	0.308	6.040E-21	14	134	314	14	142	240
--------------DERGITGLETAIILIAFVVVASVFAYTVLSAGIFSAERGKEAVYAGLQEARSSMEPRGSTLAYDNVDvydsggttvvasAGTAVTKISFVVSNAVAGEPVDLTPPYT---YSAGT-GISASGLDYVTVLSYSD-----------------------------------------------------------------------------------------------------------------------------------------------------------------------------------
>UniRef100_A0A972TQQ2	107	0.295	8.174E-21	4	117	314	3	121	203
----NQMK--NVRKDQRGITGLETAIILIAFVVVAAVFAYTIISAGLFATQKSQEAVFEGLEETQSTLEISGYFIA-QDAGDNDAVDQMKFTLKLALMGHPIDLTPktvssstgNVVVICYMDKNQ----------------------------------------------------------------------------------------------------------------------------------------------------------------------------------------------------
>UniRef100_A0A662VV53	107	0.339	8.174E-21	13	118	314	6	108	203
-------------KDEKGFTGLEAAIVLIAFVTVAAVFSYVLLGAGFFATQKGQETVHTGVKQATSSMELVGSIVATGNISAN-KIENVTFTIQLAAGGQSIDL--NKTVITVLVPSDG---------------------------------------------------------------------------------------------------------------------------------------------------------------------------------------------------
>UniRef100_O29208	107	0.320	8.174E-21	13	118	314	6	108	203
-------------KNEKGFTGLEAAIVLIAFVTVAAVFSYVLLGAGFFATQKGQETVHTGVKQATSSMELVGSIVAKG-STTNDNITEVTFTLQLAAGGQPIDL--NKTVITVLVPKDG---------------------------------------------------------------------------------------------------------------------------------------------------------------------------------------------------
>UniRef100_A0A497NKB9	107	0.394	8.174E-21	16	134	314	4	119	204
----------------RAIVGIEAAIILIAFVVIASALAYVAINMGFFASQKSKDTISRGISEATSALELDGVVIAKT---SGGKVKYIAFPVKLSVGRSEVDLGQNATVVSVYAPDDSFALLDIYQGVNQSLSD-----------------------------------------------------------------------------------------------------------------------------------------------------------------------------------
>UniRef100_A0A9E4PNA5	107	0.299	8.174E-21	14	119	314	14	119	206
--------------DQRGITGLETAIVLIAFVVVASVFAFAVLSTGLLSAEKSKETVLGGLAETSSTISIRGDIIAESN-TDKTFIDSVRFTLSSaAQSADAVDLSKTGVVVTYLDSTQAI--------------------------------------------------------------------------------------------------------------------------------------------------------------------------------------------------
>UniRef100_A0A662VWV4	107	0.342	8.174E-21	8	111	314	1	111	212
--------KWKIRKDEKGFTGLEAAIVLIAFVVVAAVFSYVMLGAGFFTTQKSKKVVDTGVKQASSSLTLDGQYIYLNCSsdangetGSNGKVGKIYFYVTQTAGGTPVDLNKTSISIT----------------------------------------------------------------------------------------------------------------------------------------------------------------------------------------------------------
>UniRef100_A0A1F8MP55	107	0.312	8.174E-21	7	120	314	2	130	215
-------KKYFK--HEKGITGLETAIILIAFVVVAAVFAYTALSAGLFSTQKAQEAVYSGLKEAQSTLELRGGIVATANTvGATGNIKQLTFVVSNALGGDPIDFtepspasdnsgvadtnSSNKVVINYIDSNQVVS-------------------------------------------------------------------------------------------------------------------------------------------------------------------------------------------------
>UniRef100_A0A1F8QAL3	107	0.352	8.174E-21	6	106	314	1	100	215
------LKKF--LRHEKGITGLETAIILIAFVVVAAVFAYTTLSAGLFSTQKSQEAVYSGLKEAQSTLELKGNVIATANtTGAAGKIQQISFTVTNVLGGEAIDFTAP---------------------------------------------------------------------------------------------------------------------------------------------------------------------------------------------------------------
>UniRef100_A0A948VXS3	107	0.355	8.174E-21	15	120	314	11	114	218
---------------QKGITGLETAIILIAFVVVAAVFAYTILSAGLFATQKSQEAVYAGLKEAQSSLELRSGVIATANtTGASGTVQQISFIVSNALGGEPMDFTAPT---ANTSSNNGVA-------------------------------------------------------------------------------------------------------------------------------------------------------------------------------------------------
>UniRef100_A0A7C3BV94	107	0.381	8.174E-21	12	107	314	9	105	218
------------RRGEAGITGLETAIILIAFVVVASVFAYTVLSAGLFSTQKSQETIYSGLEEAQSTLEIQGSVIAKAtTTGSTGTIGQITFTVAPVLGGEAMDFTEPG--------------------------------------------------------------------------------------------------------------------------------------------------------------------------------------------------------------
>UniRef100_A0A060HIR5	107	0.304	8.174E-21	14	138	314	2	123	218
--------------QRRGITGVESAIVLIAFVIVAAAIAYVVLNSGFQTTEKAKSTITTGLSEASSGIEVAGAATGKGNVTSAAVAAYT-IPVKLAAGGSSIDIAQDKMIIRYSSKS--VTYDNIYAGIMSNTTFASID-------------------------------------------------------------------------------------------------------------------------------------------------------------------------------
>UniRef100_A0A3R7AQ00	107	0.396	8.174E-21	13	128	314	15	125	225
-------------KDKRGIVGIEAAIVLIAFVVIAAALACVVINMGFYSTQKVKDTINRGVNEASSSLQLDGQVIGKTND--TRHLTIIVFPVKVSVGRSEVDLNANTTVVSV---EGRICLLDIYKGV-----------------------------------------------------------------------------------------------------------------------------------------------------------------------------------------
>UniRef100_A0A2E8F396	107	0.314	8.174E-21	15	120	314	44	151	230
---------------ERGITGLETAIVLIASVVVSFVFPFAALSTGLFSSDKAKETISAGLAEARGPLELKGSVVAKvsGSTGSSGVVTTIEFQVSNAAAGESIDMTPGNTVIKYSDNTQTVT-------------------------------------------------------------------------------------------------------------------------------------------------------------------------------------------------
>UniRef100_A0A945A400	107	0.336	8.174E-21	12	108	314	6	103	237
------------RSQQKGITGLETAIVLIAFVVVASVFAFTILSAGVFSSEANKQTIHAGLKETRTGLRQAGSAFAfSGYVGSTRAVHKIVFVVQNSLAGEPVDLTPPYT-------------------------------------------------------------------------------------------------------------------------------------------------------------------------------------------------------------
>UniRef100_A0A944W796	107	0.259	8.174E-21	14	145	314	10	152	241
--------------NQRGITGLETAIILIAFVVVASVFSFTVLSTGIFSSERSKETVHAGLEEVTSSIEPRGSVTAfRGRYGSGSGTETIFkvsMVVSQSLGGEPLDLTPPysaddasedpdivsgaqnKTIITYTDLNQ--HLSDV---------PWSINWLGYSNG------------------------------------------------------------------------------------------------------------------------------------------------------------------------
>UniRef100_UPI0006CFEAF8	106	0.280	1.106E-20	14	145	314	6	122	192
--------------NEDAFTGLEAAIVLIAFIVVAAVFSYVVLGAGFFTTQKSQEVVHTGVAQASSNMEVSGPVVIAGND--TNKVANITFYLQLAAGGSPIDMNKTTYVVSTKTNQQ-------------TYTSSNVTTEWYIDG------------------------------------------------------------------------------------------------------------------------------------------------------------------------
>UniRef100_A0A1V4U745	106	0.301	1.106E-20	6	121	314	0	110	193
------MKKFNK---EDAFTGLEAAIVLIAFVVVAAVFSYVVLGAGFFTTQKSQEVVHSGVTQAASNIVVKGEVYGVTNA--TDKVNFLRFDVGLAAGGVPVDMSRSTLILSTTQNVSRLEY------------------------------------------------------------------------------------------------------------------------------------------------------------------------------------------------
>UniRef100_A0A7J3GW01	106	0.321	1.106E-20	14	125	314	13	119	198
--------------RKKGLTGLETAIVLIAFVVVAAAFAFAVLNMGFFTTQKSSEVMQAGLEETLSSIEIAGSVIARS---SGGQISNITIYVKSAVGKNPVDMRDGVLVISYRDPYNFI--PNIY--------------------------------------------------------------------------------------------------------------------------------------------------------------------------------------------
>UniRef100_A0A101E1E9	106	0.320	1.106E-20	13	118	314	4	106	200
-------------KNEKGFTGLEAAIVLIAFVTVAAVFSYVLLGAGFFATQKGQETVHTGVKQATSSMELVGSIVAKG-STTNNNITEVTFTLQLAAGGQPIDL--NKTVITVLVPKDG---------------------------------------------------------------------------------------------------------------------------------------------------------------------------------------------------
>UniRef100_A0A256ZM54	106	0.338	1.106E-20	7	136	314	3	127	208
-------KTFRTRKARKGIVGIEAAIVLIAFVIVAAALAFVTLNMGFFTTQKSKEAMGSSLKEASSALEVDGSVLGQTSSNQLTK---VAIPLKLSSGKNPIDLSK--TIVTIRTPTKAVTLTNIVINTTTTESDPF---------------------------------------------------------------------------------------------------------------------------------------------------------------------------------
>UniRef100_A0A8T4XHX4	106	0.360	1.106E-20	6	128	314	0	118	210
------MARYIFLKSKRGIVGIEAAIVLIAFVVIASALAYVVINMGFYSAQKAKETIDRGVGEATSSLQLDGTVIGKTNN--QSKIQYLVIPVKLAVGQSEVDLSNKTVTVSvfYKD----FTLANIYKGT-----------------------------------------------------------------------------------------------------------------------------------------------------------------------------------------
>UniRef100_A0A8T5A2J7	106	0.328	1.106E-20	10	153	314	4	133	210
----------NFLKSKRGIVGIEAAIVLIAFVVIASALAYVVINMGFYSAQKAKETIDRGVGEATSSLQLDGTVVGKTNS--QSKIQYLVIPVKLAVGQSEVDLSNKTVTVSvfYT----NFTLANIYKG---TYNGSDETNVD-------SLLNA----------------------------------------------------------------------------------------------------------------------------------------------------------------
>UniRef100_A0A1F8PLZ3	106	0.410	1.106E-20	14	107	314	7	101	213
--------------REKGITGLETAIILIAFVVVAAVFAYTALSAGLFATQKSQEAVYSGLKEASSTLELRGSVIATANtTGASGTIKQITFTVANVLGGESIDFTAPT--------------------------------------------------------------------------------------------------------------------------------------------------------------------------------------------------------------
>UniRef100_A0A7V3W8T8	106	0.280	1.106E-20	13	118	314	11	129	215
-------------TKQKGITGLETAIILIAFVVVAAVFAYTVLSAGLFSSQKSQEAVYSGMKEAQSTLELVGSVIAF--EGNTDKVSYIKLTVANALQGEPINFTPPTdsdwdgladsnstnvIVVTYKDQYQR---------------------------------------------------------------------------------------------------------------------------------------------------------------------------------------------------
>UniRef100_A0A1F8R5N4	106	0.308	1.106E-20	15	136	314	11	130	218
---------------QRGITGLETAIILIAFVVVAAVFAYTALSAGLFSTQKGQEAVYSGLKEAQSTLELKGAVIATANtTGNNGTIKQISFVVSNVLNGEAIDFAPPS---ANTSSNNGVSDTDSTNKVVINYIDDD---------------------------------------------------------------------------------------------------------------------------------------------------------------------------------
>UniRef100_A0A800K1L4	106	0.367	1.106E-20	15	108	314	13	110	237
---------------QRGITGLETAIILIAFVVVASVFAFTVLSTGIFSSERSKETVFTGLDEVRSSLEPRGSVIaYKGRVGTSSSFDTIYkvvFSVSNAVQGESVILTPPYT-------------------------------------------------------------------------------------------------------------------------------------------------------------------------------------------------------------
>UniRef100_UPI001E64660B	106	0.330	1.497E-20	7	118	314	3	109	197
-------KRFGK--DMKGFTGLEAAIVLIAFVTVAAVFSYVLLGAGFFATQKGQETVHTGVKQATSSMELVGSVVATGN-TTQNKLTSVTFTLQLAAGGQPIDL--NKTVITVLVPADG---------------------------------------------------------------------------------------------------------------------------------------------------------------------------------------------------
>UniRef100_UPI001E658503	106	0.320	1.497E-20	13	111	314	6	105	199
-------------KDEKGFTGLEAAIVLVAFVVVAAVFSYVMLGAGFYTTQKSQEVVHTGVQQASSSVELSGDLIAKADDPdTPTKIDTLTLCLQLTSGGSSVDMAKTLIVVS----------------------------------------------------------------------------------------------------------------------------------------------------------------------------------------------------------
>UniRef100_A0A151BCF4	106	0.374	1.497E-20	6	136	314	0	127	211
------MKRCRGFRSRRGTIGVETAIVMIAFVVVASAVAYVIINMGFYAAQKSKETIGRGVDSASSSLELDGSVVGKV-DSTGSYIEYLIIPVRLSVGKSQVDLDGNATMVSVY--SDGFTLPDIYQGVDLTFDEST---------------------------------------------------------------------------------------------------------------------------------------------------------------------------------
>UniRef100_A0A7C3UB55	106	0.279	1.497E-20	13	169	314	8	164	236
-------------KDKKGFTGLEAAIVLIAFVTVAAVFSYVMLGAGFFTAQKGKQSVDTGVKQASSSLELDGQYIYLEANKTGSDGDvkKIFFYVTLSAGGTPIDLDKTVLAIRYQDKYGQIPFGTMNKQDNNTTVIYNINrsAIDPKTGEY----NETNETGYLLWWYEGIVY------------------------------------------------------------------------------------------------------------------------------------------------
>UniRef100_A0A3N5YZF8	106	0.320	1.497E-20	6	104	314	0	97	342
------MKTFNNLiKDQRGMTGLETAIILIAFVTVAAVFSYAVLSAGLFSAERGKETIYAGLQEAKSNLEICGSVMATSTDSTNVA--KVIFTIKNAIAGTPIDMT-----------------------------------------------------------------------------------------------------------------------------------------------------------------------------------------------------------------
>UniRef100_A0A9E4U8U5	106	0.369	2.025E-20	12	103	314	9	99	159
------------RHGQKGITGLETAIILIAFVVVASVFAYTVLSAGIFSSEKGKEAIYEGLESARSSLVIVGSVVAKDTD-SDKDVDQIIFTVANALAGEPIDL------------------------------------------------------------------------------------------------------------------------------------------------------------------------------------------------------------------
>UniRef100_UPI001FD8AF47	106	0.302	2.025E-20	6	114	314	3	106	187
------MKKLSN--DTRAFTGLEAAIVLIAFVVVAAVFSYVMLGAGFYTTQKSQEVVHTGVEQASSSIELTGDVIATGNTTSDTVANLTLF-LQLTAGGHAVDL--NKTLVTYTD-------------------------------------------------------------------------------------------------------------------------------------------------------------------------------------------------------
>UniRef100_A0A0F8MKI8	106	0.313	2.025E-20	13	111	314	6	103	198
-------------KDEKGFTGLEAAIVLVAFVVVAAVFSYVMLGAGFYTTQKSQEVVHTGVQQASSSVELSGDVVAKSDDG-NTEIDTVTLFLQLTSGGSPVDMAKTLIVVS----------------------------------------------------------------------------------------------------------------------------------------------------------------------------------------------------------
>UniRef100_N0BF01	106	0.280	2.025E-20	9	139	314	4	140	204
---------FNKKffKDKKGFTGLEAAIVLIAFVVVAAVFSYVMLGAGFFTTQKSQEVVHTGVQQASSSIELTGDVIAtkdssdADTDGTSDEINEVKLFIQLASGGTPVDVDK--MVIALTTADAHKVLTKGSSATATTFAYTDLNG------------------------------------------------------------------------------------------------------------------------------------------------------------------------------
>UniRef100_UPI0005B2D9E7	106	0.301	2.025E-20	13	118	314	5	107	205
-------------KDNRGFTGLEAAIVLIAFVTVAAVFSYVLLSAGFFTTQKSQEVVHTGVKQATSSIELVGSIVATGNTTSDNIANTT-FTIQLAAGGNPINL--NDTVITVLAPQDG---------------------------------------------------------------------------------------------------------------------------------------------------------------------------------------------------
>UniRef100_A0A1V4UGJ3	105	0.308	2.739E-20	6	111	314	0	103	198
------MKKFNK---EDAFTGLEAAIVLIAFVVVAAVFSYVVLGAGFFTTQKSQEVVHSGVTQASSNIVVKGEVYGIYNETASADGIsYIRFNVGLAAGGTPVDMNMTSMTFS----------------------------------------------------------------------------------------------------------------------------------------------------------------------------------------------------------
>UniRef100_A0A1F8PLY2	105	0.414	2.739E-20	15	125	314	11	115	198
---------------QEGITGLETAIILIAFVIVASVFAYTVLSAGLFSAQKAKEAVHSGLQEARSTVELKGNVLGKI---ENRVLTELYFTVGVPPGGDSVDFTPPT---ANTTSFVIISYSDAY--------------------------------------------------------------------------------------------------------------------------------------------------------------------------------------------
>UniRef100_A0A972TQR8	105	0.278	2.739E-20	12	119	314	9	128	211
------------KENQKGITGLETAIILIAFVVVAAVFAYTVLSAGLFSSQKSSEAVYSGLEEASSTMELDGAVIGFGTAGDD--LEWVKFSLANALEGEPINFTEPTydskgtaaaastnvMVMSYVDKNVRI--------------------------------------------------------------------------------------------------------------------------------------------------------------------------------------------------
>UniRef100_A0A948W2E8	105	0.361	2.739E-20	15	107	314	11	104	216
---------------QKGITGLETAIILIAFVVVAAVFAYTVLSAGLFATQKSSEAVYAGLKEAQGSLELRSGVIATANtTGSSGYIKQISFVVSNALGGEPIDFIEPT--------------------------------------------------------------------------------------------------------------------------------------------------------------------------------------------------------------
>UniRef100_A0A842LS72	105	0.341	2.739E-20	15	175	314	9	166	220
---------------RKGTIGVETAIIMIAFVVVASAVAYVVINMGFYAAQKSKETIGRGVDSASSSLELDGSVIGKV-DSSGSCVEYLIIPVKLSVGKSQVDLANDTMMVTVLSSS--FTIADIYEGVLdevtaLNVTDPSIeDVIDYMASNY------TGKDVSLSVIYNDDDDAVLELN------------------------------------------------------------------------------------------------------------------------------------------
>UniRef100_A0A7V2P615	105	0.358	2.739E-20	6	109	314	1	106	224
------LKRFFKMHRsEKGITGLETAIILIAFVVVASVFAYTVLSAGIFSSQKGKEAIYSGLDEARASLEPRGSMYaYEGTVGTTDTAVKLSFTLTTALSGQAIDLTPPYTA------------------------------------------------------------------------------------------------------------------------------------------------------------------------------------------------------------
>UniRef100_A0A8K1DBU7	105	0.321	2.739E-20	6	165	314	0	157	231
------MNSVPKRRTRRGVMGIEAAIVMIAFVIVAAALAFVVLNMGFSTTQKAKTAIISSYTEASSALEIAGTVTGIGNVG-AGVLNATIIPLQVASGGDSVSLNPNQTSISYYSNT--VRYDNIYanKCVLTSTTYNNVTGalnQAVLNG----CINAAPITGATTVGAP----------------------------------------------------------------------------------------------------------------------------------------------------
>UniRef100_F3KJ36	105	0.343	2.739E-20	12	137	314	8	136	235
------------RHSHRGVIGVESAIVMIAFVIVAAALAFVVLNMGFSTSQKAKTTILSGLAESSSSLEVSGKVTGVGCTTSGTcsttpALNATAYPIKITSGGDSVELSAATTTVSYVSNS--VQYTDIYAGPLTTAEYRSL--------------------------------------------------------------------------------------------------------------------------------------------------------------------------------
>UniRef100_A0A944W631	105	0.316	2.739E-20	15	108	314	11	108	235
---------------QRGITGLETAIILIAFVVVASVFAFTVLSTGIFASERSKETVFAGLDEVRSSLEPRGSIIAykgrVGATAAFDTIYKVVFTVSNAVQGEAINLTPPYT-------------------------------------------------------------------------------------------------------------------------------------------------------------------------------------------------------------
>UniRef100_A0A3G1B224	105	0.322	2.739E-20	12	163	314	8	152	237
------------RQSHRGVIGVESAIVMIAFVIVAAALAFVVLNMGFSTTQKAKTTIASSLGEASSALEIAGKVTASGN-TTSAILEVVGVPLKIATGGESVNLAPGTAAVKYLSNT--VTYDNIYAGTLTENSD----GDDDVSGEWASLELATDDAADSDLY------------------------------------------------------------------------------------------------------------------------------------------------------
>UniRef100_A0A370M013	105	0.337	2.739E-20	15	161	314	11	157	244
---------------HRGVIGVESAIVMIAFVIVAAALAFVVLNMGFSTTQKAKTTIISSLGEASSSLEVAGKVIGSG-HITDAKLNVTAVPLKIASGGESVNLAPGTASVKYLSNS--ITYDDIYQGTLTAAADGDgdpnDNGEWYQLRQAVDDATAAG-GGQNY--------------------------------------------------------------------------------------------------------------------------------------------------------
>UniRef100_A0A9D7B2B3	105	0.270	3.706E-20	0	117	314	0	119	195
MNSNNFWKKLGR--DESGITALETAIILIAFIVVASVFAFTILSAGTFSTERGKEAVYSGLGEVQSSMEVKGSLIATAAVSGTTAAemDTLVFTVGNVVGGEPLDLntTTPVMVVNYVDSAQ----------------------------------------------------------------------------------------------------------------------------------------------------------------------------------------------------
>UniRef100_A0A832ZVE1	105	0.300	3.706E-20	3	145	314	1	139	197
---KDYLKMLVRRRGKKGLTGLETAIILIAFVIVASAFAFAVLNLGMFTTQKSAEAMQAGLQESLSSIEVAGAVIARV-DTTTNKVANITIQIKSAVGKQPIDMSIGKLVIAYRDTE--VFLENIYTQDLQTAGKIEVS-QVTGDG------------------------------------------------------------------------------------------------------------------------------------------------------------------------
>UniRef100_A0A2V3JB67	105	0.302	3.706E-20	7	125	314	2	117	199
-------KRSSLRKDERAFTGLEAAIVLTAFVVVAAVFSYVVLNAGFFTTQTAKSTVHTGVTQATSSVELAGDVIGYGNTA-ESKLDNVTFYLRLTAGKNPVNI--NKTIVTFTTSEKHIVLTKNY--------------------------------------------------------------------------------------------------------------------------------------------------------------------------------------------
>UniRef100_A0A7C4SLA4	105	0.315	3.706E-20	11	120	314	8	118	199
-----------NRMRNRGLTGLETAIILIAFVVVAAAFAFAVLNLGFTTTQKTSEVIRAGLSEATSAIELSGGVIARsQESGGSRYVSNITIYIKTGPGKEPIDMSDATLTVSYMDPHIHIA-------------------------------------------------------------------------------------------------------------------------------------------------------------------------------------------------
>UniRef100_A0A7V3W936	105	0.285	3.706E-20	14	117	314	12	122	204
--------------NQSGITGLETAIILIAFVVVAAVFAYTVLSAGLFSSQKSGQAVYSGLKKTQSTLKLAGAVIARDTD-DNDYVDSIALPVQLALEGEPMDFTPnsgtttglNKVVITYQDSSQ----------------------------------------------------------------------------------------------------------------------------------------------------------------------------------------------------
>UniRef100_A0A7J2UAB7	105	0.380	3.706E-20	13	133	314	4	121	210
-------------KNRRGIVGVEAAIVLIAFIIIAAALSYVVINMGFYTTQKTKETMEAGLEESTTALQLDGVVTAKTNTTSPQIL-YILIPVKLSSGKGAVDLGQKSVVVSVYLPN--ATLMNIYKDAVTANS------------------------------------------------------------------------------------------------------------------------------------------------------------------------------------
>UniRef100_A0A521X4Z4	105	0.308	3.706E-20	14	116	314	29	132	210
--------------EERGITGLETAIVLIAFVVVAAVFAFVVLSTGLFSSERSKETVYAGLAKTRGSMELAGSIIA---DSDGTKLTDVTFDLTLAAGGDQVNLNPtdpsNRTVISYVDSN-----------------------------------------------------------------------------------------------------------------------------------------------------------------------------------------------------
>UniRef100_A0A257AQM2	105	0.322	3.706E-20	11	115	314	9	126	212
-----------KRGARRGLTGLETAIILIAFVIVAAAFAFAVLNLGFSSTQKSGEVLKAGLEEATSSIELAGSVEATSsielagsviamgeNASGTMKVANITLYVKTAVGKRPVDMSTNTLVISYLDP------------------------------------------------------------------------------------------------------------------------------------------------------------------------------------------------------
>UniRef100_A0A1F8R5N6	105	0.378	3.706E-20	6	107	314	1	101	214
------LRKFFKR--EKGITGLETAIILIAFVVVAAVFAYTALSAGLFSTQKAQEAVYSGLQEARSTLELRGGVVAKAAvTGSSGTIKQISFVVSNVLGGEALDFNPPT--------------------------------------------------------------------------------------------------------------------------------------------------------------------------------------------------------------
>UniRef100_A0A1F8PCC6	105	0.323	3.706E-20	9	120	314	1	130	214
---------YNKYfKHEKGITGLETAIILIAFVVVAAVFAYTALSAGLFSTQKAQEAVYSGLKEAQSTLELRGGIIAtAGATGATGTVKQISFVVSNALGGESIDFtepnaatdnagraalgSPNKVVINYIDANQTVT-------------------------------------------------------------------------------------------------------------------------------------------------------------------------------------------------
>UniRef100_A0A948VV36	105	0.354	3.706E-20	13	107	314	9	104	217
-------------KNEKGITGLETAIILIAFVVVAAVFAYTVLSAGLFATQKSQEAVYAGLKEAQSSLELRSGVIAtAGTTGANGTIKQLSFIVSNALGGEPMDFTQPT--------------------------------------------------------------------------------------------------------------------------------------------------------------------------------------------------------------
>UniRef100_A0A1E7GE59	105	0.326	3.706E-20	13	116	314	6	105	223
-------------KDEKGFTGLEAAIVLIAFVVVAAVFSYVMLGAGFFTTQKSQEVVHTGVQQASSSIALSGDVIVRGFN--TSAANQITFYITNTAGGTAVDLDK--TILTYTDSK-----------------------------------------------------------------------------------------------------------------------------------------------------------------------------------------------------
>UniRef100_A0A944ZAN5	105	0.340	3.706E-20	15	109	314	11	107	227
---------------QRGITGLETAIILIAFVVVASVFAFTVLSTGIFASERSKETVFAGLDEVRSSLEPRGSIIAYKGRfvGDVDSIFKIVFTVSNAVQGESINLTPPYTA------------------------------------------------------------------------------------------------------------------------------------------------------------------------------------------------------------
>UniRef100_A0A521X561	105	0.311	3.706E-20	4	120	314	50	168	244
----NQIKSLARRAfEERGITGLETAIVLIAFVVVAAVFAFVVLSTGLFSSERAKETVFAGLSKTRGSMALTGNVYGTTD---LTKITDLTFDVTLAAGGDQVNLDPaaasNRTVISYQDSQNAVS-------------------------------------------------------------------------------------------------------------------------------------------------------------------------------------------------
>UniRef100_A0A9D8B9D9	104	0.283	5.012E-20	13	117	314	5	116	198
-------------KDQSGITGLETAIILIAFVVVAAVFAYTVLSAGLFSTQRSQEAVYSSLEKTQSTLELAGTVI-TQDQDNNDYVDQIDIPVKLALQGEPVDFTPNsgatagthKVVISYQDENQ----------------------------------------------------------------------------------------------------------------------------------------------------------------------------------------------------
>UniRef100_UPI0005B2E506	104	0.275	5.012E-20	6	147	314	0	131	202
------MKRMNT---EEGFTGLEAAIVLIAFVVVAAVFSYVVLGAGFFTTQKAQEVVYTSVDQASSSVEILGQVYGYGNETGappYTKVDRIQFKVGLTAGGSPVDFS--MTTLTFSTNK------DVYRLDLNKATKA--DREDIGCGQW----------------------------------------------------------------------------------------------------------------------------------------------------------------------
>UniRef100_A0A938HMD8	104	0.340	5.012E-20	11	109	314	11	110	206
-----------RRTCQRGITGLETAIILIAFVVVASVFAFTVLSTGLFSSERGKETVLTALEETQSTLVARSSVVAfRGKVGSTQTVYKISFVVSNAAGGRAIDLTPPYTA------------------------------------------------------------------------------------------------------------------------------------------------------------------------------------------------------------
>UniRef100_UPI0019257B6D	104	0.333	5.012E-20	12	121	314	8	124	212
------------RSDEKGFTGLEAAIVLIAFVVVAAVFSYVMLGAGFYTTQKSKKVVDTGVKQASSSLTLDGQYIYLdctsakgGSTGSNGQVGEVYFYVTQTAGGSPVDLNKTSIAITTSSGYKQIFY------------------------------------------------------------------------------------------------------------------------------------------------------------------------------------------------
>UniRef100_A0A948VXA1	104	0.278	5.012E-20	6	119	314	0	132	217
------MKKlFEVHKGQKGITGLETAIILIAFVVVAAVFAYTVLSAGLFATQKSQEAVYAGLKEAQGSLELRSGIVATANNtGASGNVQQISFIVSNALGGEPMDFtastantssnngiansgSSNKVIISYVDQNQSV--------------------------------------------------------------------------------------------------------------------------------------------------------------------------------------------------
>UniRef100_A0A932FSI2	104	0.275	5.012E-20	9	119	314	6	132	217
---------YSMHREEKGITGLETAIILIAFVVVASVFAYTALSAGLFSTQKSQEAIYSGLEETRSTLEMKGAIVAKAeTTGADGYLSQLTFTLANALGGEAIDFTVPTSdvttglaasgsnnvvVVSYIDKDQRV--------------------------------------------------------------------------------------------------------------------------------------------------------------------------------------------------
>UniRef100_A0A497GJ41	104	0.341	5.012E-20	12	125	314	14	131	235
------------KRDRAALTGIETAIILIAFVIVAAAFAFVVLNMGFYTSQRSKTVIQSGLGEASSAIELDGSVVAYGEPGDGNVpssrqnITGLVIYIKLSSGRYPVELNEGKLVISY--ANARISFDNLY--------------------------------------------------------------------------------------------------------------------------------------------------------------------------------------------
>UniRef100_A0A944VZY1	104	0.258	5.012E-20	15	136	314	10	131	239
---------------QRGITGLETAIVLIAFVVVSSVFAFTVLTTGIFSSERSKQTVFAGLDEVRSSLHPKGSVIAYkgALDGSTDTIYKVSFVVSSAVDGDQIDLTPPYDVGSDGDDPDIVSGART--KTVISYSDSD---------------------------------------------------------------------------------------------------------------------------------------------------------------------------------
>UniRef100_A0A3N5NAT4	104	0.360	6.779E-20	12	111	314	4	102	187
------------KSDDNGFTGLEAAIVLIAFVVVAAVFSYVVLGAGFFTTQKSQETVYKGVEQASTNIQMIGNVYGLSSTPT-SGINEIRFSIGLAPGAPSIDLTKLKIVFS----------------------------------------------------------------------------------------------------------------------------------------------------------------------------------------------------------
>UniRef100_A0A933WY23	104	0.311	6.779E-20	11	115	314	9	114	193
-----------KLREERGITGLETAIVLIAFVVVAAVFAFVVLSTGLFSAERSKETVYAGLAKTRGSMELAGGVIASSN---TTQVLNVQFDLTLAAGGDQVNLNPadtsNRTVISYIDG------------------------------------------------------------------------------------------------------------------------------------------------------------------------------------------------------
>UniRef100_A0A832S598	104	0.346	6.779E-20	13	116	314	6	105	194
-------------KNQNGFTGLEAAIVLIAFVVVAAVFSYVMLGAGFYTTQKSQEVVHTGVTQASSSLAPSGDVIVEG--ASSNRVENITFYVTNTAGGSAVDLDK--TIITYTDSN-----------------------------------------------------------------------------------------------------------------------------------------------------------------------------------------------------
>UniRef100_UPI000A032A63	104	0.277	6.779E-20	11	118	314	2	107	195
-----------KNFNENAFTGLEAAIVLIAFIVVAAVFSYVILGAGFFTTQKSQEVVHTGVSQASSSIEIVGNVYGVNNTTTDGGLGYIKFAVANTAGGTPIDVTQ--MVVVYIDENTR---------------------------------------------------------------------------------------------------------------------------------------------------------------------------------------------------
>UniRef100_E1RJG0	104	0.286	6.779E-20	11	124	314	1	113	198
-----------KLNKEEAFTGLEAAIVLIAFVVVAAVFSYVVLGAGFFTTQKAQEVVYTSVDQASSSIEILGDVYGIGDSGsSSTYIDLVRFTVGLTAGGSAIDFSQ--TTLTYSDKNIVFRLDNV---------------------------------------------------------------------------------------------------------------------------------------------------------------------------------------------
>UniRef100_A0A1F8R090	104	0.336	6.779E-20	6	125	314	0	116	199
------MRRYAKKLirNQQGITGIETAIILIAFVIVASVFAYVVLSAGLFSTQKAKEAIHAGLDEARSTIEVKGNIYGRM---VSSVLQEVYFTIATTTGGDMIDFTPPSS--GNYSNLVVISYSDAY--------------------------------------------------------------------------------------------------------------------------------------------------------------------------------------------
>UniRef100_A0A1F8PN69	104	0.320	6.779E-20	13	136	314	6	126	214
-------------KHEKGITGLETAIILIAFVVVAAVFAYTALSAGLFATQKSQEAVYSGLKEAQSTLELRGSVVATANStGSSGTVKQITFTVANVLGGDAIDF----TVPTASSDNTGVAASGSINKVVINYLDQD---------------------------------------------------------------------------------------------------------------------------------------------------------------------------------
>UniRef100_I0A1Q5	104	0.408	6.779E-20	13	137	314	1	120	224
-------------GKKRGIVGIEAAIVLIAFVIVAAALAFVALNMGLFTTQKAKETISQGLGEASTALEVDGYVVGISN---GTTVNTVSIPIRTSAGVSSVDLAPSRTSIDAIVGNQ--SFENIYKAIFYVYPNGTL--------------------------------------------------------------------------------------------------------------------------------------------------------------------------------
>UniRef100_A0A7C5XLK2	104	0.413	6.779E-20	14	129	314	9	121	235
--------------DRRGTIGIEAAIVLIAFVVVASAVAYVIINMGFYAAQKSKETIGRGVDSASSSLELDGSVIGRVNK-TGVCVEYLIIPVRLSVGKSQVDLSNQTVMISVFANN--FTLADIYIGEL----------------------------------------------------------------------------------------------------------------------------------------------------------------------------------------
>UniRef100_A0A7D5R6E6	104	0.318	6.779E-20	12	138	314	8	140	239
------------RHSHRGVIGVESAIVMIAFVIVAAALAFVVLNMGFTTTQKAKTTIISGLDEASSSMQIAGKVTGVGCTssssetacATTSKLNATSFPIKVTSGGDSVDLSLATTAVKYLSNS--VEYDDIYSGPITAAEHRSLT-------------------------------------------------------------------------------------------------------------------------------------------------------------------------------
>UniRef100_UPI000AA6A52D	104	0.339	9.168E-20	13	115	314	6	105	144
-------------KNEKGFTGLEAAIVLIAFVVVAAVFSYVMLGAGFYTTQKSQEVVHTGVAQASSSLAPSGDVIVKATNAGDT-AESITFYVTNTAGGTDVDLDK--TIITYTDK------------------------------------------------------------------------------------------------------------------------------------------------------------------------------------------------------
>UniRef100_A0A9E4YYA6	104	0.316	9.168E-20	14	113	314	14	113	150
--------------DQRGITGLETAIVLIAFVVVASVFAFAVLSTGLLSSEKSKETVLGGLAETSSTISIRGDIIATAN-TNKTAIDSITFTLSSaAQASDPVDLSTDGVVVIWT--------------------------------------------------------------------------------------------------------------------------------------------------------------------------------------------------------
>UniRef100_UPI001E452C09	104	0.297	9.168E-20	10	120	314	3	110	185
----------NFSKDDKAFTGLEAAIVLIAFVVVAAVFSYVMLGAGFYTTQKSQEVVHTGVQQASSSVAVAGDVVIKGHTSAGSATDVI-FYVTNTAGGSPVDLSKSM--LTYTDPNDFVA-------------------------------------------------------------------------------------------------------------------------------------------------------------------------------------------------
>UniRef100_A0A7J4NWV1	104	0.366	9.168E-20	15	122	314	0	107	193
---------------RRGMTGLETAIILVAFVITAAAFSFVVLNMGFLTAQKSQTVISAGMEEASSSMLCDGEVVGRF-DTTNDRLIEMTFYVKLSAGKEAIDLNDDKLLITYANPRQsGILYS-----------------------------------------------------------------------------------------------------------------------------------------------------------------------------------------------
>UniRef100_A0A1F8P753	104	0.356	9.168E-20	7	114	314	2	113	193
-------KKFVKRLqnRQEGITGLETAIILIAFVIVASVFSYVVLSAGLFSSQKTKEAVNGGLQSTMSTLEIKGNVVAKMEAG---VVTHIYFSVGIPAAGSPVDFNPTAentslMVISYTD-------------------------------------------------------------------------------------------------------------------------------------------------------------------------------------------------------
>UniRef100_A0A832WRR4	104	0.311	9.168E-20	6	111	314	0	101	195
------MKKFNK---EDAFTGLEAAIVLIAFVVVAAVFSYVVLGAGFFTTQKSQEVVHSGVTQAASNLVVKGEVYGIKN-TTADTVEYIRFDVGLAAGGLPIDMNRTAMVYS----------------------------------------------------------------------------------------------------------------------------------------------------------------------------------------------------------
>UniRef100_A0A0E3WUA4	104	0.339	9.168E-20	13	115	314	6	105	196
-------------KNEKGFTGLEAAIVLIAFVVVAAVFSYVMLGAGFYTTQKSQEVVHTGVAQASSSLAPSGDVIVKATNAGDT-AESITFYVTNTAGGTDVDLDK--TIITYTDK------------------------------------------------------------------------------------------------------------------------------------------------------------------------------------------------------
>UniRef100_UPI001AE43930	104	0.336	9.168E-20	15	111	314	6	103	199
---------------EEGFTGLEAAIVLIAFVVVAAVFSYVVLGAGFFTTQKAQQVVYSSVDQASSSVEVLGNVYGIGDDGDSSVnIDQIRFSVGLTAGGSPVDFSQTTIAFS----------------------------------------------------------------------------------------------------------------------------------------------------------------------------------------------------------
>UniRef100_A0A7V2P717	104	0.297	9.168E-20	14	119	314	7	126	200
--------------NERGITGLETAIILIAFVVVASVFAYTVLSAGIFSSQKAKEAIYSGLEEVRASVSLKGSVVAEDTDA-DDDIDQLVFVVALALEGEAIDFtaptdadtdgiadddSPNVVVISYSDQTQRI--------------------------------------------------------------------------------------------------------------------------------------------------------------------------------------------------
>UniRef100_A0A7C3RE84	104	0.288	9.168E-20	14	110	314	7	102	202
--------------NEKGFTGLEAAIVLIAFVTVAAVFSYILLGAGFFATQKSQEVVHTGVKQATSSMEIVGSIVATGNTTGQNIKN-VTFTLQLAAGGQPIDLSKTLITV-----------------------------------------------------------------------------------------------------------------------------------------------------------------------------------------------------------
>UniRef100_Q9YAN8	104	0.365	9.168E-20	14	136	314	2	119	203
--------------RRRGIVGIEAAIVLIAFVIVAAALAFVALNMGLFTTQKSKEVMQRGLEEATSALEVDGSVIA---NVTSGSVDAIAIPIKVSPGREGVDMSVDKTTVRVMLPSK--FYENAYCGVFDGSSLSD---------------------------------------------------------------------------------------------------------------------------------------------------------------------------------
>UniRef100_UPI001E516CCF	104	0.323	9.168E-20	18	116	314	14	109	204
------------------FTGLEAAIVLIAFVVVAAVFSYVMLGAGFFTSQKSKEVVHTGVSQATSSVELAGDVIGIG-DADGGNCDYIKITLQLTAGNNPIDLSK--TVISYRTSS-----------------------------------------------------------------------------------------------------------------------------------------------------------------------------------------------------
>UniRef100_A0A7C0Z223	104	0.371	9.168E-20	13	144	314	4	131	206
-------------KSRRGMVGIEAAIILIAFIVTAAALSYVVINMGFFATQKTKEAINKGLGESTSALQLDGVVTAKTNA--SGAIEYIIFPVKLSVGGSEVDLNNDSIVVSIYLPD--AELLDIYAGPSSLDDPKEVSSTLLSD-------------------------------------------------------------------------------------------------------------------------------------------------------------------------
>UniRef100_A0A1M4MK08	104	0.281	9.168E-20	13	115	314	5	104	211
-------------KDDNAFTGLEAAIVLIAFIVVAAVFSYVILGAGFFTTQKSQEVVHTGVQQASSSMEVIGNVYGISTTGGEN-LQYIKFTIGNTAGGTALDVSK--MVVTYTDP------------------------------------------------------------------------------------------------------------------------------------------------------------------------------------------------------
>UniRef100_A0A1F8M7J1	104	0.316	9.168E-20	14	119	314	7	126	211
--------------KEKGITGLETAIILIAFVVVAAVFAYTALSAGLFSTQKAQEAVYSGLKEAQSTIEVKGAIIATGNiTGDVGNIGQITFTVSNVLGGEPIDFtapsggalglatgTSNRVVINYLDSSQEV--------------------------------------------------------------------------------------------------------------------------------------------------------------------------------------------------
>UniRef100_A0A101E0X5	104	0.345	9.168E-20	12	111	314	8	114	212
------------RRDEKGFTGLEAAIVLIAFVVVAAVFSYVMLGAGFYTTQKSKKVVDTGVKQASSSLTLDGQYIYLdctsgkgGSTGSNGNAGEVYFYVTQTAGGSPVDLNKTSIAIT----------------------------------------------------------------------------------------------------------------------------------------------------------------------------------------------------------
>UniRef100_A0A7C2CQ41	104	0.376	9.168E-20	16	140	314	10	131	213
----------------RGIVGIEAAIVLIAFIIIAAALSYVVINMGFYTTQKTKETMQTGLEESLTALQLDGVVTAKTN-ATSSEILYLLIPVKLSAGKASVDLKNESIIVSVYLPNS--TYLNIYQGAATASSTSWDDLI-----------------------------------------------------------------------------------------------------------------------------------------------------------------------------
>UniRef100_D2RE95	104	0.292	9.168E-20	13	118	314	4	106	217
-------------KDRRGFTGLEAAITLIAFITVAAVFSYILLGAGFFSTQKGQEVVHTGVQQVSSSVEIIGSIIGYGN-TTGGYLNGTTLTIQLAAGGQPIDL--NKTIITVSSPKHG---------------------------------------------------------------------------------------------------------------------------------------------------------------------------------------------------
>UniRef100_A0A7C2SFN1	104	0.315	9.168E-20	6	113	314	1	111	224
------VKPHRTRITRRmkAIVGIESAIVLIAFVVVAAALAFVVLNMGFFTTQRSKETIGSGLAQASSSIEIDGTVLAnVTISGNSGNVTCLLIPIRLSAGQKPVDLTPGKSIISVW--------------------------------------------------------------------------------------------------------------------------------------------------------------------------------------------------------
>UniRef100_A0A075MT50	104	0.335	9.168E-20	6	135	314	0	127	225
------MKKSKQRQKlRRGVIGIESAIVLIAFVMVAAALSFVILNMGFSTTQKAKTTIASGLDEASSAMEITGGVTGHGNVTQNR-LTYYAVPIKVSPGGQSVNVETGNTAIRYYSKNLV--FESTYRGILTNGTYS----------------------------------------------------------------------------------------------------------------------------------------------------------------------------------
>UniRef100_UPI002209B7E0	104	0.312	9.168E-20	12	137	314	8	136	237
------------RHSHRGVIGVESAIVMIAFVIVAAALAFVVLNMGFTTSQKAKTTIISGLGESSSSMQVAGKVIGVGctsssNGCSTPYLNATAYPIKITSGGDAVDLSAATTAVKYVSNS--IEYDDIYSGTVTDAEYRSL--------------------------------------------------------------------------------------------------------------------------------------------------------------------------------
>UniRef100_A0A9E4XM66	104	0.385	9.168E-20	14	108	314	19	114	248
--------------KQKGITGLETAIVLIAFVVVASVFAFTIVSAGVFSSEANKQTIHAGLSETRTGLRQHGSAFAfAGYEGTTQAVFKIVFIVSNSLAGEPVDLTPPYT-------------------------------------------------------------------------------------------------------------------------------------------------------------------------------------------------------------
>UniRef100_A0A933TJ22	103	0.357	1.240E-19	14	108	314	5	96	187
--------------DERGITGLETAIVLIAFVVVAAVFAFVVLSTGLFSSERGKETVYAGLSKTRGSMTITGSVVGTTN---LTNLTALTFNVTLAAGGDSVNLNPSGT-------------------------------------------------------------------------------------------------------------------------------------------------------------------------------------------------------------
>UniRef100_A0A7C4I2F5	103	0.304	1.240E-19	12	139	314	8	130	192
------------KKQNKGLTGLETAIILIAFVIVASAFSFAVLNLGLFTTQKTGEVMQAGLEETLSSIETAGAVVAKSSNG---SITEIVIYIKSSVGKGEVDVRSGKLVITYRDKA--IFRENIYPNNSTITTVYQVTG------------------------------------------------------------------------------------------------------------------------------------------------------------------------------
>UniRef100_A0A0W8FFT5	103	0.258	1.240E-19	14	123	314	5	114	192
--------------NEEGFTGLEAAIVLIAFVVVAAVFSYVVLGAGFFTTQKSQEVVHTGVAQASSSMEIIGNVYGINTSANPDGLTYVRFTVGNTAGGAAIDVKQ--MIITYidESNHQVMTLVN----------------------------------------------------------------------------------------------------------------------------------------------------------------------------------------------
>UniRef100_A0A9E5DD04	103	0.277	1.240E-19	11	118	314	2	107	193
-----------KNFNENAFTGLEAAIVLIAFIVVAAVFSYVILGAGFFTTQKSQEVVHTGVSQASSSIEIVGNVYGVNNTTTDGGLGFIKFAVANTAGGTPIDVTQ--MVVVYIDENHR---------------------------------------------------------------------------------------------------------------------------------------------------------------------------------------------------
>UniRef100_A0A8J7RGZ1	103	0.309	1.240E-19	14	126	314	5	114	197
--------------NEEGFTGLEAAIVLIAFVVVAAVFSYVMLGAGFFTSQKSQEVVHTSVDTASASLEVRGDVIGRDN-TTNQKIDVIEFAVAQTAGGTPVDL--NSTVLTYATDEGVWILDQVYK-------------------------------------------------------------------------------------------------------------------------------------------------------------------------------------------
>UniRef100_A0A1F8QA93	103	0.371	1.240E-19	13	125	314	8	115	198
-------------KKQQGITGIETAIILIAFVIVASVFAYVVLSAGLFSTQKAKEAIHAGLEEAKATVEVKGNMYGTMVNG---VLNTIYFTVATTTGGDQIDFTPPSS--SNNSNLVVISYTDAY--------------------------------------------------------------------------------------------------------------------------------------------------------------------------------------------
>UniRef100_A0A1F8R5V3	103	0.356	1.240E-19	13	127	314	9	118	199
-------------KRQKGITGIETAIILIAFVIVASVFAYVVLSAGLFSTQKAKEAIHAGLEEARSTIEVKGNMYGKM---ESSILTEVYFTLATTTGGDMIDFTDTSSANS--SNLVVISYSDAYQM------------------------------------------------------------------------------------------------------------------------------------------------------------------------------------------
>UniRef100_A0A7C3MBL7	103	0.309	1.240E-19	14	110	314	7	102	203
--------------NEKGFTGLEAAIVLIAFVTVAAVFSYILLGAGFFATQKSQEVVHTGVKQATSSMEIVGSIVAIGN-TTNNNVTNVTFTLQLAAGGQPIDLSKTLITV-----------------------------------------------------------------------------------------------------------------------------------------------------------------------------------------------------------
>UniRef100_UPI0005B2A08B	103	0.342	1.240E-19	13	110	314	7	111	209
-------------KDERGFTGLEAAIVLVAFVVVAAVFSYVMLGAGFFTTQKSKQVVDTGVKQASSSLTLDGQYIYlnctsdaKGTTGSNGKVGEIYFYITQTAGGVSVDLNKTSLAI-----------------------------------------------------------------------------------------------------------------------------------------------------------------------------------------------------------
>UniRef100_A0A497J065	103	0.280	1.240E-19	12	115	314	4	115	215
------------RRRRKGFTGLEAAIVLTAFVVVAAVFSYVVLNAGFFTTQKSKEVVHTGVEQATSSIELTGDVVGygwTYNSTAERYENTlgtnltvVKFYLELTAGQNPMDM--DGLVVSYTDK------------------------------------------------------------------------------------------------------------------------------------------------------------------------------------------------------
>UniRef100_S2E554	103	0.348	1.240E-19	12	135	314	8	134	236
------------RHSHRGVIGVESAIVMIAFVIVAAALAFVVLNMGFSTTQKAKTTILSGLAESSSSLEVSGKITGVGCTTSGTcattpVLNATAIPIKITSGGDSVELSAATTTVSYVSNS--IQYTDIYAGPLAATTEY----------------------------------------------------------------------------------------------------------------------------------------------------------------------------------
>UniRef100_A0A938HP57	103	0.300	1.240E-19	2	109	314	1	110	236
--TRNATPSVSRGTRgQAGITGLETAIILIAFVVVASVFAFTVLSTGIFASERSKETVYSGLEATRSSLEPRGSLVAHtGRVGSTPTVFKVTFVVSNAAAGDPIDLTPPYTA------------------------------------------------------------------------------------------------------------------------------------------------------------------------------------------------------------
>UniRef100_A0A9D8B7X6	103	0.297	1.240E-19	15	111	314	12	132	256
---------------QKGITGLETAIILIAFVVVAAVFAYTVLSAGLFSTQKSQEAVYSGLKQTQSTLELRGGVIAYGSSGTGASvldsvdrsdgstpltsysstapnfVTRVSFTVAGVLGGEPIDLSPPWTTTT----------------------------------------------------------------------------------------------------------------------------------------------------------------------------------------------------------
>UniRef100_A0A099SYK0	103	0.306	1.676E-19	10	120	314	3	110	186
----------NFSKDDKAFTGLEAAIVLIAFVVVAAVFSYVMLGAGFYTTQKSQEVVHTGVQQASSSVAVAGDVVIRG-HTTAGSATNVTFYVTNTAGGSPVDLSKSM--LTYTDSNDFVA-------------------------------------------------------------------------------------------------------------------------------------------------------------------------------------------------
>UniRef100_A0A9E5DDU1	103	0.313	1.676E-19	14	115	314	6	102	190
--------------NEDAFTGLEAAIVLIAFIVVAAVFSYVVLGAGFFTTQKSQEVVHTGVAQASSNMEVSGPVILETND-TAGKVYNVSFYLQLAAGGAPVDMKK----VTYTVS------------------------------------------------------------------------------------------------------------------------------------------------------------------------------------------------------
>UniRef100_A0A2N0LY43	103	0.324	1.676E-19	14	123	314	3	112	194
--------------NQKGITGLETAIELIAFVVVASVFAFAVLSTGLLSSEKSKETVLGGLEETSSTISVRGSVIGDSNSA-KTFIDTVKFTLSSaAQASDVVDLSTTGVVSTYLDDNQAINCEN----------------------------------------------------------------------------------------------------------------------------------------------------------------------------------------------
>UniRef100_A0A0F8SJH2	103	0.313	1.676E-19	13	114	314	6	103	198
-------------KDEKGFTGLEAAIVLVAFVVVAAVFSYVMLGAGFYTTQKSQEVVHTGVAQASSSLAPSGDVIVKG--GASSKIGEITFYITNTAGGTAVDL--NKTIITYTD-------------------------------------------------------------------------------------------------------------------------------------------------------------------------------------------------------
>UniRef100_A0A7V2W3D2	103	0.296	1.676E-19	14	169	314	10	166	198
--------------NQKGITGIETAIILIAFVIVASVFAYVVLSAGLFSTQKAKEAIHAGLEEAQCTIEVKGNIYGRM---TGGILQEVYFTVGTTTGGDSIDFTDTSgnntnlVVISYSDAHQIFPTVN-WTMTKLNTVDADnmlDNNELFMITVDLTCVSANATPEQ----MPGPYH------------------------------------------------------------------------------------------------------------------------------------------------
>UniRef100_H1Z4D7	103	0.280	1.676E-19	14	161	314	5	142	198
--------------NDEAFTGLEAAIVLIAFVVVAAVFSYVVLGAGFFTTQKSQEVVYTSVDQASSSIEILGDVYGEAATPANG-IDTIRFTVGLTAGGSSVDFAQ--TTITFSDEEAVIRLDG---------PDTTIANAHYAAGQWnvVSAANQATVSATKY--------------------------------------------------------------------------------------------------------------------------------------------------------
>UniRef100_A0A7C2LHC0	103	0.306	1.676E-19	11	120	314	8	118	199
-----------KRARNRGLTGLETAIILIAFVVVAAAFAFAVLNLGFTTTQKSSEVIRAGLSEATSAIELSGGVIARSEEvNGKRYVSNITIYIKTGPGKEPIDMSDKTLTVSYMDPHVHVA-------------------------------------------------------------------------------------------------------------------------------------------------------------------------------------------------
>UniRef100_A0A7C2NEL1	103	0.285	1.676E-19	14	118	314	7	108	200
--------------NEKGFTGLEAAIVLIAFVTVAAVFSYILLGAGFFATQKSQEVVHTGVKQATSSMEIVGSIVATGNTNG-QKIQNVTFTLQLAAGGQPIDL--NKTLITVLVPADG---------------------------------------------------------------------------------------------------------------------------------------------------------------------------------------------------
>UniRef100_A0A832Z140	103	0.287	1.676E-19	6	165	314	0	166	201
------MGNHNIFKDKKGFTGLEAAIVLIAFVTVAAIFSYVMLGAGFFTAQKGKQSVDTGVKQASSALELDGQYIYlvAGQTGSNGNVKEIYFYVTLTAGGTPVDLNNTVLTIRWKDDyvqiKYGEKYNDTYPLWDYECVVGDNDNLVEINEKYKITINVTAIKGvYTNVDYP----------------------------------------------------------------------------------------------------------------------------------------------------
>UniRef100_UPI000B354B33	103	0.336	1.676E-19	12	111	314	8	114	207
------------RRDEKGFTGLEAAIVLIAFVVVAAVFSYVMLGAGFYTTQKSKKVVDTGVKQASSSLTLDGQYIYldctsaaKGQTGSSGKVGQVYFYVTQTAGGSPVDLNMTSIAIT----------------------------------------------------------------------------------------------------------------------------------------------------------------------------------------------------------
>UniRef100_A0A497ME16	103	0.371	1.676E-19	16	136	314	10	127	211
----------------RGTIGVETAIVMIAFVVVASAVAYVIINMGFYAAQKSKETIGRGVDSASSSLELDGSVVGKV-DSTGSYIEYLIIPVRLSVGKSQVDLDENATMVSVYSGD--FTLPDIYQGVDLTFDEST---------------------------------------------------------------------------------------------------------------------------------------------------------------------------------
>UniRef100_A0A7C0Z6S6	103	0.292	1.676E-19	6	128	314	0	118	212
------MRRVERRRGSRGIVGLEAAIVLIAFVIIAAAFSFMVVNQGLFATERGKTVIQEGLKQASTPLTVDGSIFVKT-DSTGDKITDFVIPLR-AFGVKYVAMWKNETVVTLKIGSK--AYADIYQGV-----------------------------------------------------------------------------------------------------------------------------------------------------------------------------------------
>UniRef100_A0A1F8N8Q6	103	0.336	1.676E-19	13	107	314	6	103	213
-------------KNEKGITGLETAIILIAFVVVAAVFAYTALSAGLFSTQKSQEAVYSGLKEAQSTLEIRGGVIAVAASGQTGSSGNIsqlKFVVGNVLGGEAIDFTEPY--------------------------------------------------------------------------------------------------------------------------------------------------------------------------------------------------------------
>UniRef100_A0A060HIQ3	103	0.305	1.676E-19	6	157	314	0	150	224
------MKSKQRQKFRRGVIGIESAIVLIAFVMVAAALSFVILNMGFSTTQKAKTTISSGLDEASSAMEITGGVTGHGNVTQNR-LTYYAVPIKVSPGGQSVNIETENTAIRYYSKNLV--LESTYKGILSNGTYSNSTAAIVAakNAGMINQLPWAGSG------------------------------------------------------------------------------------------------------------------------------------------------------------
>UniRef100_A0A7J3SK81	103	0.417	1.676E-19	11	154	314	6	134	232
-----------KGKKKRGIVGIEAAIVLIAFVIVAAALAFVALNMGLFTTQKSKEVIGKGLGEASTALEVDGSALGISNS---THIVEVSVPIKTSAGVSAVDLSPSRTSIGVIVG--GTSFENIY------------NNILYYNGtdQYLYYANGT---------------------------------------------------------------------------------------------------------------------------------------------------------------
>UniRef100_A0A944ZAM7	103	0.366	1.676E-19	11	109	314	7	107	239
-----------KSDRQKGITGLETAIILIAFVVVASVFAFTVLSTGIFSAERSKDTVYAGLSEARSSLATRGSfVAFSGNVSSTETPYKFSFVVSSAVGsSDPIDLTPPYTA------------------------------------------------------------------------------------------------------------------------------------------------------------------------------------------------------------
>UniRef100_UPI0021FC1BC7	103	0.278	1.676E-19	12	138	314	8	138	239
------------RHSHRGVIGVESAIVMIAFVIVAAALAFVVLNMGFTTSQKAKTTIISGLGESSSSMQVAGKVIGVGCTTSAGgcsstpYLNATAYPIKVTSGGDAVDLSAATTAVRYLSNA--IEYDDVYAGPITATEYRSLT-------------------------------------------------------------------------------------------------------------------------------------------------------------------------------
>UniRef100_A0A7C5MKJ2	103	0.294	1.676E-19	14	117	314	95	206	280
--------------DEGGITALETAIILIAFVVVAAVFAFTVLSAGTTTTEKGKEAIYSGLQEVQSSLELRGSVMAISNTvgiSGTGKIGHLVFTVGNVAGGSAIDLTdtsagQNKVVIDYRDSKQ----------------------------------------------------------------------------------------------------------------------------------------------------------------------------------------------------
>UniRef100_A0A0N8W776	102	0.329	2.266E-19	14	104	314	6	95	140
--------------REDAFTGLEAAIVLIAFVAVATVFSFVVLGAGFFTTQKSQDVVYGGVSQASSSMEIVGDVFGLKN-GTTSEIDRIRFTVALTVGGLPVDCS-----------------------------------------------------------------------------------------------------------------------------------------------------------------------------------------------------------------
>UniRef100_A0A7C7TPU5	102	0.295	2.266E-19	13	122	314	14	145	148
-------------HNQKGITGLETAIVLIAFMVVASVFAFTILSAGVFSSEANKQTIHAGLKETRTRLSQQGSAFAfAGKTGSTQAVYKIVFIVSNSLSGEPVDLTAPYsiddsgtdpdvvngastaTIISYADENQRmsdVAWS-----------------------------------------------------------------------------------------------------------------------------------------------------------------------------------------------
>UniRef100_A0A2N0KJ16	102	0.323	2.266E-19	14	117	314	14	118	148
--------------EQQGITGLETAIVLIAFVVVASVFSFAALSTRLFTTDKAKQTISSGLSETQSTMQLKGSVVATASaTGSGGTVSAITFYVGSTASAEALDLTPGVTSVRYTDNNQ----------------------------------------------------------------------------------------------------------------------------------------------------------------------------------------------------
>UniRef100_UPI0020B1587F	102	0.333	2.266E-19	14	109	314	2	96	188
--------------KEEGFTGLEAAIVLIAFVVVAAVFSYVVLGAGFFTTQKSQEVVYTSVDMASSSMEIIGDVYGL-NDTAGTSLDTIRFTLGLAAGGSPVDFSTVQMV------------------------------------------------------------------------------------------------------------------------------------------------------------------------------------------------------------
>UniRef100_A0A7K4HMF1	102	0.299	2.266E-19	6	112	314	0	101	192
------MKQY--RKNDEAFTGLEAAIVLIAFVVVAAVFSYVMLGAGFFTSQKSQEVVHTSVVQASSSMEIRGDVYGLKNS-TTGDISAIQFTVALTAGGSPVDI--NKTVLTY---------------------------------------------------------------------------------------------------------------------------------------------------------------------------------------------------------
>UniRef100_A0A8T4DDP2	102	0.345	2.266E-19	4	113	314	1	107	194
----KATKRDSIRKDKRAFTGLEAAIVLTAFVVVAAVFSYVVLNAGFFTTQEAKSTVHTGITQATSSVELAGDVVGRGNVG-NTKLDSVEYAVRLTAGQNPVNL--NDTIISYT--------------------------------------------------------------------------------------------------------------------------------------------------------------------------------------------------------
>UniRef100_A0A957F0Y3	102	0.270	2.266E-19	13	119	314	9	119	194
-------------KNEDGITALETAIILIAFIVVASVFAFTILSAGTFSTERGKEAVFAGLAEVQSSMEVKGSVIATAAVtgTTTAELDSLIFTVGNVVGGEPLDLntTDPVMVVNYRDDSQFV--------------------------------------------------------------------------------------------------------------------------------------------------------------------------------------------------
>UniRef100_A0A7J4NWQ6	102	0.330	2.266E-19	13	115	314	4	105	197
-------------KDRRGMTGLETAIILVAFVITAAAFSFVVLNMGFLTAQKSQTVIASGMEEASSSMQCDGDLIA-SCDTTNHIVNSAKFYVRLSEGKSTIDTGNTKMVVTYTNK------------------------------------------------------------------------------------------------------------------------------------------------------------------------------------------------------
>UniRef100_A0A1F8N8R2	102	0.352	2.266E-19	6	125	314	0	117	201
------MHKSVKRslEKQGGITGIETAIILIAFVIVASVFAYVVLSAGLFSTQKAKEAIHAGLEEAKSTIEVKGNIYGRMENST---LQEVYFTLATTTGGDTIDFTPPSGTANYT-NLVVISYTDQY--------------------------------------------------------------------------------------------------------------------------------------------------------------------------------------------
>UniRef100_A7I805	102	0.278	2.266E-19	12	123	314	4	116	202
------------KHKDEGFTGLEAAIVLIAFVVVAAVFSYVVLGAGFFTTQKAQQTVHTSVEQSSSTLEIVGNVYGTNSAATGAPGDTVKFInfsMALAPGGTPIDFSK--VVLVYSNETQVVTLTN----------------------------------------------------------------------------------------------------------------------------------------------------------------------------------------------
>UniRef100_A0A662PPA2	102	0.330	2.266E-19	11	115	314	6	111	202
-----------RKTRRLGLTGLETAIILIAFVIVAAAFAFAVLNLGFASTQKSGEVLKAGLEEATSSIEPAGSVIAgGGLSGDTYYVKNVSIYVKTAVGKRPVDMSNDTLTISYLDP------------------------------------------------------------------------------------------------------------------------------------------------------------------------------------------------------
>UniRef100_A0A521XHN1	102	0.311	2.266E-19	12	116	314	21	126	207
------------REDDRGITGLETAIILIAFVVVAAVFAFVVLSTGLFSSERGKEAVYAGLAKTRGTMELTGSVTAVSNA---TNITSVTFSLTLAAGGDSVNLnnadTTNRTVISYIDQN-----------------------------------------------------------------------------------------------------------------------------------------------------------------------------------------------------
>UniRef100_A0A7C1IZ61	102	0.310	2.266E-19	9	120	314	23	141	212
---------YKALRDESGITALETAIILIAFVVVAAVFAFTVLSAGTVTTEKGKQAIFSGLEEVSSSLELRGSVLAISNtvgTAGTGAVGHLVFTVGNVAGGSGIDLTDtsgeNKIVIDYRDGSQYVS-------------------------------------------------------------------------------------------------------------------------------------------------------------------------------------------------
>UniRef100_A0A7J3V4U4	102	0.378	2.266E-19	13	131	314	7	122	215
-------------KNRKGIVGVEAAIVLIAFLIIAAALSYVVINMGFYTTQKTKETMQTGLDESLTALQLDGVVTAKTN-TTSSHILYILIPVKLSAGRGAVDLGSSSVVVSVYLPS--TTLMNIYQGAIVT--------------------------------------------------------------------------------------------------------------------------------------------------------------------------------------
>UniRef100_A0A8K1DCA0	102	0.338	2.266E-19	6	139	314	0	132	231
------MNSVPKRRTRRGVMGIEAAIVMIAFVIVAAALAFVVLNMGFSTTQKAKTAIISSYTEASSALEIAGKVTGIGNVG-AGVLNATIIPLQVASGGDSVSLNPNQTSIKYYSNT--VRYDNIYanKCVLTSTTYNNVTG------------------------------------------------------------------------------------------------------------------------------------------------------------------------------
>UniRef100_A0A351JYN9	102	0.316	2.266E-19	14	109	314	11	127	245
--------------EERGITGLETAIILIAFVVVASVFAYTVLSAGIFAAERGKEAVHAGLEEARSTLHPRGGVVifadqrhptlpVPVNVDTDASGNltatdslavtKISFTVASTLGGEPVDLTPPYTV------------------------------------------------------------------------------------------------------------------------------------------------------------------------------------------------------------
>UniRef100_A0A6I1ZX58	102	0.327	3.063E-19	15	127	314	11	118	174
---------------QRGITGIETAIILIAFVIVASVFSYVALSAGLFSTQKAKEVIYAGLDEARSTIEVKGNIYGKMEAG---VLTEVYFTIATTSGGDMIDFTDTSS--TNGSNMVIISYTDAYQM------------------------------------------------------------------------------------------------------------------------------------------------------------------------------------------
>UniRef100_A0A2V3JM81	102	0.288	3.063E-19	6	111	314	0	109	187
------MRLFNNKllKDERAFTGLEAAIVLTAFVVVAAVFSYVVLGAGFFTSEKSKEVIHTGVDQATSSAEVVGDIVGI-NDTTLDgvcDIDYINFTIELTAGNNPLDLSQATIAYT----------------------------------------------------------------------------------------------------------------------------------------------------------------------------------------------------------
>UniRef100_UPI00157C29FB	102	0.296	3.063E-19	6	112	314	0	104	192
------MAKSNRVTQsNEGFTGLEAAIVLIAFVVVAAVFSYVMLGAGFFTSQKSKEVVHTGVDQATSSIELAGDIIGVG-DPVTQNLTAVKITVQLTAGNNPVDI--NKTIISY---------------------------------------------------------------------------------------------------------------------------------------------------------------------------------------------------------
>UniRef100_A0A957AWE7	102	0.262	3.063E-19	0	117	314	0	119	195
MNNNNLWKKLDR--DESGITALETAIILIAFIVVASVFAFTILSAGTFSTERGKEAVYSGLGEVQSSMEVKGSLIATAGVTGTTTAemDTLVFTLGNVVGGEPLDLntTEPVMVVNYVDASQ----------------------------------------------------------------------------------------------------------------------------------------------------------------------------------------------------
>UniRef100_A0A1V4ZN60	102	0.333	3.063E-19	13	111	314	3	107	197
-------------KNDSAFTGLEAAIVLIAFVVVAAVFSYVVLGAGFFTTQKSQETVYKGVEQATSNIQMMGQVYgmggsnAVDNNGTAAGIEKVKFTIGLAPGAPSVDLSKLTIVYS----------------------------------------------------------------------------------------------------------------------------------------------------------------------------------------------------------
>UniRef100_A0A9E7TJK1	102	0.309	3.063E-19	14	123	314	5	111	198
--------------NDEAFTGLEAAIVLIAFVVVAAVFSYVVLGAGFFTTQKSQEVVYTSVDQASSSIEIMGDVYGI-SETTEKGIDTVRFTVGLTAGGSPVDFSDSTM--SFTTKTEVTSLGN----------------------------------------------------------------------------------------------------------------------------------------------------------------------------------------------
>UniRef100_A0A662Q2Y1	102	0.364	3.063E-19	11	115	314	2	108	199
-----------RKNSRKGLTGLETAIILIAFVIVAAAFAFAVLNLGFASTQKSGEVLRAGMEEATSSIELSGSVIASGaqDSSGEYRIANITIYVKTAVGKMPVDMSNETLTIAYLDP------------------------------------------------------------------------------------------------------------------------------------------------------------------------------------------------------
>UniRef100_A0A7C5D0Z1	102	0.355	3.063E-19	15	113	314	14	119	206
---------------ERGMTGLETAIILIAFVTVAAVFGYAVLSAGLFSAERGKEVIFAGVEQAKTNLEVSGSVIGYANNST-QELTNILVTVKNAVAGNPIDMTPnwgdtlgqNKTVISFK--------------------------------------------------------------------------------------------------------------------------------------------------------------------------------------------------------
>UniRef100_O29207	102	0.336	3.063E-19	12	111	314	8	114	207
------------RRDEKGFTGLEAAIVLIAFVVVAAVFSYVMLGAGFYTTQKSKKVVDTGVKQASSSLTLDGQYIYLnctsaanGQTGSSGKVGQVYFYVTQTAGGSPVDLNMTSIAIT----------------------------------------------------------------------------------------------------------------------------------------------------------------------------------------------------------
>UniRef100_A0A540VDN8	102	0.254	3.063E-19	14	118	314	24	133	211
--------------DERGITALETAIILIAFVVVASVFAFTILSAGTFSTERGKEAVYAGLSEVRSSIEIKGSVVIIGeTTGATGTVDSVIFTVASAAGGEPIDLnndpDDRVVVIDYRDATQR---------------------------------------------------------------------------------------------------------------------------------------------------------------------------------------------------
>UniRef100_A0A8T4ZXT7	102	0.387	3.063E-19	13	128	314	7	119	214
-------------KNKKGIVGVEAAIVLIAFLIIAAALSYVVINMGFYTTQKTKETMQTGLEESLTALQLDGVVTARTNDSSN-HILYILVPVKLSAGRGAVDLSSSSVVVSVYLPN--ATLMNIYKGA-----------------------------------------------------------------------------------------------------------------------------------------------------------------------------------------
>UniRef100_A0A7C5NZZ1	102	0.341	3.063E-19	13	141	314	9	133	227
-------------KNRKGVVGIEAAIVLIAFIIVAAALSYVVVNMGLFITQKTKDTMQEGVDESQSALQLDGVIVGKTN--GQRQVEWIILPVKLSVGKAALDLKKEALVVSVYLPN--ATLLNIYNGVYLNATRADADCDV----------------------------------------------------------------------------------------------------------------------------------------------------------------------------
>UniRef100_Q12YY4	102	0.324	4.141E-19	7	114	314	2	104	186
-------KKFFN--DDKAFTGLEAAIVLVAFVVVAAVFSYVMLGAGFYTTQKSQEVVHTGVAQASSSLEVSGDVIASGNITANTIENVTVF-VQLTAGGSPIDM--NRTIITYTD-------------------------------------------------------------------------------------------------------------------------------------------------------------------------------------------------------
>UniRef100_Q12YY5	102	0.294	4.141E-19	6	123	314	0	115	190
------MNQWNKiIKDDKAFTGLEAAIVLVAFVVVAAVFSYVMLGAGFYTTQKSQEVVHTGVAQASSSVAVAGDVVAKG-HTSDGSVANITFYISTTAGGSPVDLSK--SILTYTDSDNFVANCN----------------------------------------------------------------------------------------------------------------------------------------------------------------------------------------------
>UniRef100_A0A842XG92	102	0.359	4.141E-19	14	116	314	11	108	192
--------------DRKGFTGLEAAIVLTAFVVVAAVFSYMVLGAGFFSTEKAKAVVHTGVESATSSAELVGDVIGI---GDGTEITTINFTIQLTAGQNPVDL--NKSVISFTNKS-----------------------------------------------------------------------------------------------------------------------------------------------------------------------------------------------------
>UniRef100_A0A2H5UXV4	102	0.317	4.141E-19	6	125	314	0	117	193
------MRWNNKAAKQRskkALTGLETAIILIAFVIVASAFSFAVLNLGLFTTQKTGEVMQAGLEETLSSIETAGAVIA---ESDGTDITKITIYIKSSVGKGEVDVRPGKMVISYRDKA--VFRENIY--------------------------------------------------------------------------------------------------------------------------------------------------------------------------------------------
>UniRef100_UPI000785B6E8	102	0.303	4.141E-19	14	145	314	6	134	194
--------------REEGFTGLEAAIVLIAFVVVAAVFSYVVLGAGFFTTQKSQEVVYTSVEMASSSLEVIGDVYGL-NTTDPNNVDTIRATFGLSAGGSPVDFSTVQMVFATTDS--VVILNNTTPMVSTTGTLSETGNWTIING------------------------------------------------------------------------------------------------------------------------------------------------------------------------
>UniRef100_A0A352YZW3	102	0.393	4.141E-19	17	105	314	17	104	206
-----------------GMTGLETAIILIAFVTVAAVFGYAVLSAGLFSAERGKETVYAGLAEAKSNLELSGSVIGMSDNAT-QYVERILFTVKNAIAGSPIDLGP----------------------------------------------------------------------------------------------------------------------------------------------------------------------------------------------------------------
>UniRef100_D2RE96	102	0.315	4.141E-19	6	114	314	0	110	210
------MGGWRLRKDRKGFTGLEAAIVLIAFVTVAAIFSYVMLGAGFYTAQKGKQSVDTGVKQASSALEMDGQYIYLVAEETGSDGNvsEIFFYVTLTAGGTPVDLNKTVLAIRWKD-------------------------------------------------------------------------------------------------------------------------------------------------------------------------------------------------------
>UniRef100_A0A8T5AQR9	102	0.319	4.141E-19	9	191	314	1	183	214
---------FGKKLFRnkKGIVGVEAAIVLIAFLIIAAALSYVVINMGFYTTQKTKETMQTGLEESLTALQLDGVVTARTNDSSN-HILYILVPVKLSAGRGAVDLSSSSVVVSVYLPN--ATLMNIYQGANPGTTDVTWDKL---NGT-LKLENNQakfaiyNDDGDTLLESNEKAFLLIRLNATDTN-YMLGEYQTIK--------------------------------------------------------------------------------------------------------------------------
>UniRef100_A0A256YWQ7	102	0.288	4.141E-19	11	128	314	2	115	214
-----------RRRFKRGITGIEAAIVMIAFVIVAAALAFVTLNMGMFTTQRTREVIHRGLGEASSALEVDGSITALTDSDSEVYVVSI--PIKLAPGREVVDLRNEKVTISLKLPD--VFFEDIHKGV-----------------------------------------------------------------------------------------------------------------------------------------------------------------------------------------
>UniRef100_A0A842XET8	102	0.242	4.141E-19	12	158	314	8	153	219
------------RKDTRGFTGLEAAIVLTAFVVVAAVFSYMVLGAGFFSTEKAKAVVHTGVEQTTSSVELAGNVIGHADSEECNGLRNVTLYLQLTAGRTPVDM-----------NKLGIAYTDkyVYNGSLvhsddTAYDPQHVNTDNVtapGTWDYAFVPDQTGNPG-----------------------------------------------------------------------------------------------------------------------------------------------------------
>UniRef100_A0A3S3RBY1	102	0.312	4.141E-19	10	163	314	3	152	222
----------NMRMNRKGLTGIETAIIVIAFVIAASVFAFAVLNMGLLTTAKAQDAIVSGVGQAQSSLKITSVYAYSDEEGSDAKCKGVAILVQPS-GTANVDFTPTKVAISY--KNANVAYPDVYEG---SASDLFITKSDFMNssgdykGDLYNLLDIT----HTCVV------------------------------------------------------------------------------------------------------------------------------------------------------
>UniRef100_A0A0D5C2F3	102	0.286	4.141E-19	12	139	314	8	141	240
------------RHSHRGVIGVESAIVMIAFVIVAAALAFVVLNMGFTTSQKAKTTIMAGLGESSSSMQIAGKVTAVGCTssssdttcATTPKINATAFPLRLTPGGDSIDLGTATTAVKYLSNS--VEYDDIYSGPITSEEHRTLRG------------------------------------------------------------------------------------------------------------------------------------------------------------------------------
>UniRef100_A0A7C2H6V6	102	0.280	4.141E-19	10	169	314	46	211	292
----------NFAYQKRGIIGLEAAIVLIAFVIIAAAFSFMVVNQGLYATERGKTIIQEGLKQASTPLTIDGTAFMRT-TPDGTKVDLIVIPVK-AFGVKYVPAGRNQTVVVLRVGER--AWANAYLGVLYVGYPngasynatsltYDPTGKEFDDFVGFQLANQ-TMTGQPCSVYVNETY------------------------------------------------------------------------------------------------------------------------------------------------
>UniRef100_A3CU46	101	0.288	5.597E-19	14	124	314	6	113	189
--------------NEDAFTGLEAAIVLIAFIVVAAVFSYVVLGAGFFTTQKSQEVVHTGVAQASSNMEVSGPVVIQASS---SEVDTITFYLQLAAGGSPIDMQKVTYVVSTKDDLETFTYADI---------------------------------------------------------------------------------------------------------------------------------------------------------------------------------------------
>UniRef100_Q8TLH5	101	0.317	5.597E-19	13	115	314	6	110	190
-------------KDEKGFTGLEAAIVLVAFVVVAAVFSYVMLGAGFYTTQKSQEVVHTGVQQASSSVELSGDVIARGNttaaNPADYSIDSITLCLQLTSGGSSVDMDK--TLIVYSDP------------------------------------------------------------------------------------------------------------------------------------------------------------------------------------------------------
>UniRef100_A0A2I0PWA3	101	0.336	5.597E-19	12	115	314	4	102	192
------------KHNDEGFTGLEAAIVLIAFVVVAAVFSYVVLGAGFFTTQKAQESVHTGVQQATSALEPSGPVTVRAATGGLT-ADNVSFYLQLAAGGAPVDMG----TISYTVS------------------------------------------------------------------------------------------------------------------------------------------------------------------------------------------------------
>UniRef100_A0A1F8MBB9	101	0.347	5.597E-19	7	114	314	2	113	193
-------KKFVKRLkdRQEGITGLETAIILIAFVIVASVFAYVVLSAGLFSSQKTKEAMNAGLQSTMSVVEIKGNVIAKM---EGGIVTHIYFCVGIPAAGSPVDFNPTSentsiLIISYSD-------------------------------------------------------------------------------------------------------------------------------------------------------------------------------------------------------
>UniRef100_A0A0A7GFG9	101	0.339	5.597E-19	16	118	314	9	108	204
----------------KGFTGLEAAITLIAFITVAAVFSYVLLGAGFFSTQKGQEVVHTGVQQVSSSMEIVGSVIGYGNTTSNELKGTV-FTIQLTAGGQPIDLSK--TVITIVNPKDG---------------------------------------------------------------------------------------------------------------------------------------------------------------------------------------------------
>UniRef100_A0A7C0XWJ7	101	0.341	5.597E-19	8	124	314	4	114	207
--------KYLKRA-RRGIVGIEAAIVLIAFVIVAAALAFVVLNMGFFTTQKSKEAIGSGLQEASSALEVDGSVIGNTSDG---KLVAVAIPLKTSTGKNPIDLTK--TIVKVRTSDKVVVLNNV---------------------------------------------------------------------------------------------------------------------------------------------------------------------------------------------
>UniRef100_A0A832S8C2	101	0.252	5.597E-19	13	161	314	5	149	213
-------------KNEDAFTGLEAAIVLIAFVVVAAVFSYVMLGAGFFATQQAQQVVHTGSEQASSSLEIIGNVYGYNNGTSTTDLDYLVFTVGNTAGGTPIDITQ--MLVTYVCGNvsEVITYDDnksVVGDNEGGIDPGEVDGTD-------GILNSNWTVIQTY--------------------------------------------------------------------------------------------------------------------------------------------------------
>UniRef100_A0A0E3L8Z4	101	0.333	5.597E-19	13	114	314	6	104	215
-------------KNEKGFTGLEAAIVLIAFVVVAAVFSYVMLGAGFYTTQKSQEVVHTGVTQASSSIAPSGDVIVRGDDDGGNAS-QITFYMTNTAGGTAVDLDK--TIISYTD-------------------------------------------------------------------------------------------------------------------------------------------------------------------------------------------------------
>UniRef100_Q8TLH4	101	0.323	5.597E-19	13	114	314	6	104	215
-------------KNERGFTGLEAAIVLIAFVVVAAVFSYVMLGAGFYTTQKSQEVVHTGVTQASSSIAPSGDVIVRG-DAYGGNASQITFYVTNTAGGTSVDLDK--TIVSYTD-------------------------------------------------------------------------------------------------------------------------------------------------------------------------------------------------------
>UniRef100_A0A075MS76	101	0.290	5.597E-19	15	138	314	3	123	218
---------------RRGVTGVESAIVLIAFVIVAAAIAYVVLNSGFQTTEKAKSAITSGLSEASSGIEVAGAATGKGNVTNAVVAAYT-IPAKLAAGGSSIDIAPDKMIIRYSSKA--VSYDNIYSGIMSNTTFASMD-------------------------------------------------------------------------------------------------------------------------------------------------------------------------------
>UniRef100_A0A7C2Z2B5	101	0.400	5.597E-19	13	137	314	1	120	224
-------------GKKRGIVGIEAAIVLIAFVIVAAALAFVALNMGLFTTQKAKETISQGLGEASTALEVDGYVVGISD---GTTVNTVSIPIRTSAGVSSVDLAPSRTSIDAIVGNQ--SFENIYKVIFYVYPNGTL--------------------------------------------------------------------------------------------------------------------------------------------------------------------------------
>UniRef100_K0IDX2	101	0.365	5.597E-19	12	137	314	7	129	228
------------RRSRRGVIGIESAIVLIAFVIVAAALSFVVLNMGFSTTQKAKQTIGQGLDTSSSVLEVGGSVSGHLNS-TAGALDIVTIPLKVASGSKSVDLQESLTAVRYF--TRTLNYDNIYNGTLSSTTYGSV--------------------------------------------------------------------------------------------------------------------------------------------------------------------------------
>UniRef100_A0A370LSL9	101	0.315	5.597E-19	15	139	314	11	138	240
---------------HRGVIGVESAIVMIAFVIVAAALAFVVLNMGFSTTQKAKTTIISGLSEASSSLEVAGKVMGIACTTaakgcSTPYLNATGIPLRIASGGDAVNLEESYTQVKYLSNS--IEYDDIYIGAVTTATASSLEG------------------------------------------------------------------------------------------------------------------------------------------------------------------------------
>UniRef100_A0A9D3B6F3	101	0.323	5.597E-19	15	139	314	11	138	240
---------------HRGVIGVESAIVMIAFVIVAAALAFVVLNMGFSTTQKAKTTIISGLSEASSSLEVAGKVMGIACTETaqgcsTPYLNATGIPLRIASGGDAVNLEESYTQVKYLSNS--IEYDDIYIGAITTATASSLEG------------------------------------------------------------------------------------------------------------------------------------------------------------------------------
>UniRef100_Q9YAN6	101	0.286	5.597E-19	14	178	314	2	160	246
--------------RRRGIVGIEAAIVLIAFVIVAAALAFVALNMGLFTTQKSKEVMQRGLEEATSALEVDGSVIARAIDADTTtgsyniVVDALAVPLKISPGREGIDLDPSKLTVRLLLPNG--FYENVYCG-----YASGSAGEDFE-----AVLSNAPTGCEPYTTSPGPFVATDAYVYVI---------------------------------------------------------------------------------------------------------------------------------------
>UniRef100_A0A0F8SJ26	101	0.323	7.564E-19	13	111	314	6	103	187
-------------KDEKGFTGLEAAIVLVAFVVVAAVFSYVMLGAGFYTTQKSQEVVHTGVQQASSSVELSGDLIAKGN-TTSHEINNITMFLQLTSGGSSVDINKTLIVFS----------------------------------------------------------------------------------------------------------------------------------------------------------------------------------------------------------
>UniRef100_A0A832U323	101	0.330	7.564E-19	13	112	314	6	101	191
-------------KNDKGFTGLEAAIVLVAFVVVAAVFSYVMLGAGFYTTQKSQEVVHTGVAQASSSLSPSGDVIVRG--TKDADIDNITFYITNTAGGSSVDL--NKTIITY---------------------------------------------------------------------------------------------------------------------------------------------------------------------------------------------------------
>UniRef100_A0A0W8FE69	101	0.326	7.564E-19	11	111	314	3	100	191
-----------NKRNDDGFTGLEAAIVLIAFVVVAAVFSYVVLGAGFFTTQKSQEVVHTGVAQASSNIEVSGPVIVGAGNGT---VENITFYLQLAAGGAAVDMDKVTYAVS----------------------------------------------------------------------------------------------------------------------------------------------------------------------------------------------------------
>UniRef100_UPI00227B8760	101	0.364	7.564E-19	14	109	314	6	100	192
--------------RDEGFTGLEAAIVLIAFVVVAAVFSYVVLGAGFFTTQKSQEVVYTSVEMASSNLEVIGDVYGLAAD-TATGVDTIRFTVGLSAGGSPVDFSTVQMV------------------------------------------------------------------------------------------------------------------------------------------------------------------------------------------------------------
>UniRef100_A0A0Q1AMG9	101	0.333	7.564E-19	15	104	314	7	95	198
---------------EDAFTGLEAAIVLIAFVVVAAVFSYVVLGAGFFTTQKSQEVVYTGVAQASSSMEILGDVYGLKN-ATSGDIDRIRFSVGLTAGGSAIDFS-----------------------------------------------------------------------------------------------------------------------------------------------------------------------------------------------------------------
>UniRef100_A0A832JYS6	101	0.260	7.564E-19	11	148	314	7	148	203
-----------KKAPNAGLTGLETAIILISFVIVAAAFSFAVLNLGLFTTQKSGEVVQAGLDEATSAIETVGSVIARSDlDGGTRKVSNVTVFFKVAVGKRPIDLRVGSLVVTYHDSRtsiQNVYTSNATAPVISFSSPGVIVKQIVGDGDHL---------------------------------------------------------------------------------------------------------------------------------------------------------------------
>UniRef100_A0A661W327	101	0.324	7.564E-19	12	116	314	8	115	229
------------RRDERGITGLETAIILIAFVVVAAVFAYTALSAGLFSTQKSQESVYSGLQETQSTLELRGGVVaYKHAVTGESTDPVVKVDITLAivSGGEPVDLTTRYTATGDWESN-----------------------------------------------------------------------------------------------------------------------------------------------------------------------------------------------------
>UniRef100_A0A9D2X973	101	0.303	7.564E-19	12	127	314	8	127	233
------------RHSHRGVIGVESAIVMIAFVIVAAALAFVVLNMGFTTSQKAKTTIIAGLEESGSSMQVAGKVTAVGCTtsaggcATTPVLNATAFPIKITSGGEAVDLGASTTAVKYLSNT--VEYDDIYSG------------------------------------------------------------------------------------------------------------------------------------------------------------------------------------------
>UniRef100_A0A5J4DUV7	101	0.313	7.564E-19	12	145	314	8	140	234
------------RHTHRGIIGIESAIVLIAFVIVAAALAFVVLNMGFSTTQKAKTTIVSTLSQAGSSLEVEGKVIgssYIPGTGIPSGLNATSIPIKIAGGGDSINLDPNLTAIKYLSNQ--ITYDDIFAGTL--ISQGTFNSLESATG------------------------------------------------------------------------------------------------------------------------------------------------------------------------
>UniRef100_A0A9D2X5T4	101	0.305	7.564E-19	15	168	314	11	159	239
---------------HRGVIGVESAIVMIAFVIVAAALAFVVLNMGFSTTQKAKTTIISSLGEASSSLEVAGKVIGSG-HITDAKLNVTAVPLKIASGGESVNLAPGTASVKYLSNS--ITYDDIYQDTLTVNTDGDGDPND--NGEWYQLREAVDDAATAGYCTNDPY-------------------------------------------------------------------------------------------------------------------------------------------------
>UniRef100_A0A101ITV7	100	0.303	1.022E-18	14	123	314	1	106	191
--------------NEDAFTGLEAAIVLIAFVVVAAVFSYVVLGAGFFTTQKSQEVVHTGVGQASSALEVSGPVIVQAKDTTALK--TVSFYLQLAAGGTSVDMSK----VTYTVSTSadVITWVD----------------------------------------------------------------------------------------------------------------------------------------------------------------------------------------------
>UniRef100_A0A7C3LYT5	100	0.297	1.022E-18	14	106	314	10	103	192
--------------DEKGITALETAIILIAFVVVASVFAFTMLSAGMFSTERSKDSIYAGLAQVRGSLELKGGIIGTATiTGTSGTIDSLTFNLSLVAGGAPIDFTEP---------------------------------------------------------------------------------------------------------------------------------------------------------------------------------------------------------------
>UniRef100_A0A7L4PTP5	100	0.333	1.022E-18	10	111	314	2	102	197
----------NMMRNDEAFTGLEAAIVLIAFVVVAAVFSYVVLGAGFFTTQKSQEVVYTGVSQASSSIEILGDVYGLKN-ATATDIDRIRFTVGLSAGGTAIDFTKVTMTWS----------------------------------------------------------------------------------------------------------------------------------------------------------------------------------------------------------
>UniRef100_A0A662PVR1	100	0.339	1.022E-18	15	115	314	9	111	202
---------------RRGLTGLETAIILIAFVIVAAAFAFAVLNLGFASTQKSGEVLRAGMEEATSSIELSGSVIAngAQDSGGEYRISNITIYVKTAVGKRPIDMRNETLTVAYFDP------------------------------------------------------------------------------------------------------------------------------------------------------------------------------------------------------
>UniRef100_A0A7J2HFX1	100	0.339	1.022E-18	15	115	314	9	111	202
---------------RRGLTGLETAIILIAFVIVAAAFAFAVLNLGFASTQKSGEVLRAGMEEATSSIELSGSVIAngAQDSGGEYRISNITIYVKTAVGKRPIDMRNETLTVAYFDP------------------------------------------------------------------------------------------------------------------------------------------------------------------------------------------------------
>UniRef100_A0A1V4U1B4	100	0.306	1.022E-18	14	111	314	6	102	202
--------------KDDAFTGLEAAIVLIAFVVVAAVFSYVVLGAGFFTTQKSQEVVHSGVTQAASNIVIKGEVYGIANSGSTG-IEYIQFDVGLAAGGVPVDINRTTMTFS----------------------------------------------------------------------------------------------------------------------------------------------------------------------------------------------------------
>UniRef100_A0A842QTC3	100	0.348	1.022E-18	11	115	314	1	109	203
-----------KLSKRNGMTGLETAIILVAFVITAAAFAFVVLNMGFLTAEKAQSVISSGMSEASSALLVDSGVIGQfGNTGGDQADVdlsKLTFYIKLSQGHEPVDLDDSKLVATYTNP------------------------------------------------------------------------------------------------------------------------------------------------------------------------------------------------------
>UniRef100_A0A9D8BAS8	100	0.264	1.022E-18	13	118	314	10	128	214
-------------TKQKGITGLETAIILIAFVVVAAVFAYTVLSAGLFSSQKSQEAVYSGMKEAQSTLQLVGSVIAF--EGNTDKVSYVKLTLANALEGEPINFTTPTdtdwdgladaaatnvIVVSYKDQYQR---------------------------------------------------------------------------------------------------------------------------------------------------------------------------------------------------
>UniRef100_A0A8T5AQG1	100	0.330	1.022E-18	12	141	314	4	129	223
------------RKDRKGVVGIEAAIVLIAFIIVAAALSYVVVNMGLFITQKTKDTMQEGVDESQSALQLDGIIVGKTNN--ERQVEWLILPVKLSVGKAALDFKKEAIVISVYLPN--ATLLNIYNGVYMNGTQTETDCDV----------------------------------------------------------------------------------------------------------------------------------------------------------------------------
>UniRef100_A0A2E0ZNK2	100	0.254	1.381E-18	14	119	314	7	116	191
--------------NESGITALETAIILIAFIVVASVFAFTILSAGTFSTERGKEAVYAGLGEVQSSMEVKGSIIATAAVTGTTTAtmDTLVFTVGNVVGGEPLDLntTNPVMTMNYVDETQFV--------------------------------------------------------------------------------------------------------------------------------------------------------------------------------------------------
>UniRef100_A0A0F8E637	100	0.303	1.381E-18	13	111	314	6	101	196
-------------KDEKGFTGLEAAIVLVAFVVVAAVFSYVMLGAGFYTTQKSQEVVHTGVQQASSSVELSGDVIAKG-DGTELK--NITMFLQLTSGGSAVDMGQTLIVFT----------------------------------------------------------------------------------------------------------------------------------------------------------------------------------------------------------
>UniRef100_A0A7V2KT01	100	0.298	1.381E-18	2	119	314	1	130	204
--LKRLMKMY---RGEKGITGLETAIILIAFVVVASVFAYTVLSAGIFSSQKGKEAIYSGLEEARASVTLKGSVVAEDTD-SDDDIDQLVFVVATALEGEAIDFtiptdttpadgiaddgSSNVCVISYSDQTQRV--------------------------------------------------------------------------------------------------------------------------------------------------------------------------------------------------
>UniRef100_E1RJJ5	100	0.336	1.381E-18	13	137	314	13	131	214
-------------KSEEGFTGLEAAIVLIAFVVVAAVFSYVVLGAGFFTTQKAQETVYSSVDMASSSLEVLGDVYGWGNTAG-TAIDGVQFVVGLTAGGSSVDFAQTTMV--FTNTSQIVDLD---KDVQITSSSSDV--------------------------------------------------------------------------------------------------------------------------------------------------------------------------------
>UniRef100_A0A7C6DTX1	100	0.372	1.381E-18	15	132	314	9	123	215
---------------RKGIVGVEAAIVLIAFLIIAAALSYVVINMGFYTTQKTKETMQTGLDESLTALQLDGVVTAKTNK-SSSHILYILVPVKLSAGRGSVDLGSSSVVVSVYLPN--ATLMNIYRGAKTTT-------------------------------------------------------------------------------------------------------------------------------------------------------------------------------------
>UniRef100_A0A0E3PFW7	100	0.323	1.381E-18	13	114	314	6	104	215
-------------KNEKGFTGLEAAIVLIAFVVVAAVFSYVMLGAGFYTTQKSQEVVHTGVTQASSSIAPSGDVIVRGDADGDNAS-QITFYITNTAGGTAVDLDK--TIVSYTD-------------------------------------------------------------------------------------------------------------------------------------------------------------------------------------------------------
>UniRef100_A0A9E5CGK1	100	0.316	1.381E-18	13	109	314	2	99	222
-------------TRQRGITGLETAIILIAFVVVASVFAFTILSTGVFSSERARETILAGLQQTKSTLRPSGSMIAfRGYVGSTEAIFKFSLVVESIDGADPIDLTPPYTA------------------------------------------------------------------------------------------------------------------------------------------------------------------------------------------------------------
>UniRef100_A0A7J2LU74	100	0.382	1.381E-18	14	128	314	15	124	223
--------------DKRGIVGIEAAIVLIAFVVIAAALAGVVINMGFYSTQKVKSTISRGISEASSALQLNGHVIGKTN--GTRYLIIMAFPVKVSVGKSEVDLNANTTVVSIGGK---VCLLDIYRGV-----------------------------------------------------------------------------------------------------------------------------------------------------------------------------------------
>UniRef100_A0A9D2X6H6	100	0.291	1.381E-18	12	139	314	8	139	233
------------RHSHRGVIGVESAIVMIAFVIVAAALAFVVLNMGFTTSQKAKTTIIAGLEESSSSMQVAGKVIGVGCTtaaggcASSPVLNATAFPIKITSGGDEVDLGASTTAVKYISNS--IQYDDIYSGPITGGEYRSLSL------------------------------------------------------------------------------------------------------------------------------------------------------------------------------
>UniRef100_A0A2K5ASC1	100	0.325	1.381E-18	0	128	314	3	128	246
MDITRGTRRSRNNSRRRGILGIESAIVMIAFVVVAAALAFVVLNAGFGTTQKSKTTISEGLKSATGAVEVAGLVTGGGNSSTGKLLYY-SIPIKLASGAGEVNLQQALTAVKYFSKS--VNYDNIYVGT-----------------------------------------------------------------------------------------------------------------------------------------------------------------------------------------
>UniRef100_A0A972TQS0	100	0.320	1.381E-18	2	109	314	1	129	259
--LKRLMNKINR--YQEGITGLETAIILIAFVVVAAVFAYTVLSAGLFATQKSSESVYSGLESAQSTMELKGGVIAYSSgslaqtgqttdlinrntdgesllAATGTVVTRIQFTVANVLGGEPIDLSAPYTA------------------------------------------------------------------------------------------------------------------------------------------------------------------------------------------------------------
>UniRef100_A0A833DU43	100	0.333	1.866E-18	14	118	314	5	106	108
--------------NRKGFTGLEAAITLIAFITVAAVFSYILLGAGFFATQKGQEVVHTGVRQVSSSFEIIGTIVGYGNTTGNN-LNATTFTIQLAAGGQPIDLSK--TIITVTAPKYG---------------------------------------------------------------------------------------------------------------------------------------------------------------------------------------------------
>UniRef100_A0A0E3P6F9	100	0.317	1.866E-18	13	115	314	6	110	190
-------------KDEKGFTGLEAAIVLVAFVVVAAVFSYVMLGAGFYTTQKSQEVVHTGVQQASSSVELSGDVIARGNttaaSPANYSIDSVTLCLQLTSGGSSVDMDK--TLIVYSDP------------------------------------------------------------------------------------------------------------------------------------------------------------------------------------------------------
>UniRef100_A0A1F8PEN9	100	0.333	1.866E-18	12	114	314	8	112	192
------------RQNQEGITGLETAIILIAFVIVASVFAYVVLSAGLFSSQKVKEAVNAGLSSTMSTIELKGDIVARMQAGE---VTQIYFNVGIPAAGYPVDFTPatgnnTHVVISYHD-------------------------------------------------------------------------------------------------------------------------------------------------------------------------------------------------------
>UniRef100_A0A832SA93	100	0.306	1.866E-18	14	124	314	6	114	192
--------------NEEGFTGLEAAIVLIAFVVVAAVFSYVMLGAGFFATGEAQRTVHTGVGQATSNLEVSGPVIVKATNTTNLG--EIAFFLQLAAGGAPVDMDKVTFTVSTADKMEIFTYENV---------------------------------------------------------------------------------------------------------------------------------------------------------------------------------------------
>UniRef100_A0A1F8MJK5	100	0.361	1.866E-18	12	114	314	9	113	193
------------KDRQEGITGLETAIILIAFVIVASVFAYVVLSAGLFSSQKTKEAMNAGLQSTMSVLEIKGNVIAKMEAG---LVTHIYFCVGIPAAGSPVDFNPTSentsiLIISYSD-------------------------------------------------------------------------------------------------------------------------------------------------------------------------------------------------------
>UniRef100_A0A1B8X2B7	100	0.336	1.866E-18	7	122	314	2	112	199
-------KQFSK--NDKAFTGLEAAIVLIAFVVVAAVFSYVMLGAGFYTTQKSQEVVHTGVQQASSSLISSGETIVASDSDGDNASE-VYFYLANTAGGSSVDL--NKTLITYTDSDDFVTHS-----------------------------------------------------------------------------------------------------------------------------------------------------------------------------------------------
>UniRef100_H1Z4D6	100	0.319	1.866E-18	13	109	314	5	100	204
-------------KSDEAFTGLEAAIVLIAFVVVAAVFSYVVLGAGFFTTQKSQEVVYSSVDMASSSMEVLGDVYGH-NPDSKESISAIEFVVGLTAGGSPVDLSKTTMV------------------------------------------------------------------------------------------------------------------------------------------------------------------------------------------------------------
>UniRef100_A0A8T4YA56	100	0.365	1.866E-18	13	127	314	7	118	214
-------------KNRKGIVGVEAAIVLIAFLIIAAALSYVVINMGFYTTQKTKETMQTGLDESLTALQLDGVVTARTNDTSP-HILYILVPAKLSAGRGAVDLSTSSVVVSVYLPN--ATLMNIYEG------------------------------------------------------------------------------------------------------------------------------------------------------------------------------------------
>UniRef100_A0A0F8GP69	100	0.317	1.866E-18	13	114	314	6	110	215
-------------KNDKGFTGLEAAIVLIAFVVVAAVFSYVMLGAGFYTTQKSQEVVHTGVAQASSSLAPSGDIIVLGgtdvvAEPDVPAIDSITFYITNTAGGSAVDLDK--TIITYTD-------------------------------------------------------------------------------------------------------------------------------------------------------------------------------------------------------
>UniRef100_A0A8T4XI98	100	0.350	1.866E-18	16	127	314	9	121	217
----------------RGMVGIEAAIVLIAFVIVAAAFSFMVINMGLFSTQRGKETIQDSLQETSCPLTVDGTILIKGKSGTDGGVSAIVIPLK-TLGVKYVPMQENRTVVTFTItgGQNSISYPNIYKG------------------------------------------------------------------------------------------------------------------------------------------------------------------------------------------
>UniRef100_A0A2V3JM72	100	0.255	1.866E-18	0	134	314	0	129	224
MNILKFLGKFKDfGKDEKAFTGLEAAIVLTAFVVVAAVFSYVVLGAGFFTSEKSKEVIHTGMDQATSSVELAGDVIGHKNTSATSDGTNrlgaVTVYIQLTAGNNPVDLSKLT-----------VAYADQYVYnGSLTYTD-----------------------------------------------------------------------------------------------------------------------------------------------------------------------------------
>UniRef100_A0A7J3V405	100	0.333	1.866E-18	13	138	314	6	127	224
-------------KNRKAVVGIEAAIVLIAFIIVAAALSYVVVNMGLFITQKTKDTMQEGVDESQSALQLDGIIVGKTN--GQRQVEWIILPVKLSVGKAALDLKKEALVVSMYLPN--ATLLNIYNGVYLNATQADAD-------------------------------------------------------------------------------------------------------------------------------------------------------------------------------
>UniRef100_A0A523BFJ1	100	0.312	1.866E-18	11	138	314	1	126	226
-----------RKINKRGIVGIEAAIILIAFVIVATAFAFMVVNMGLTSTQRSKEAIEQGLKEATSPLTLDGTILLKSDQTNANNISNIIIPLK-TLGVKYVPMWENETVVSIKIGT-RVALANIYAGINHTIDPTTMT-------------------------------------------------------------------------------------------------------------------------------------------------------------------------------
>UniRef100_A0A3G1B562	100	0.307	1.866E-18	12	138	314	8	132	228
------------RPSHRGVIGVESAIVMIAFVIVAAALAFVVLNMGFSTTQRAKTAIISSLEESSSALEIAGKVTGSGDVSPTGKMNVTAVPLKLASGGSSVNLGNTTMAVKYFSNT--VEYDNIMTGVLTSGTYSNLT-------------------------------------------------------------------------------------------------------------------------------------------------------------------------------
>UniRef100_UPI0005B2E52A	100	0.307	1.866E-18	12	138	314	8	132	228
------------RQSHRGVIGVESAIVMIAFVIVAAALAFVVLNMGFSTTQRAKTAIVSSLEESSSALEIAGKITASGDVSPTGKLNVTAVPVKLASGGSSVNLGNTTMAVKYFSNT--VEYDNIMSGVLSSGTYSNLT-------------------------------------------------------------------------------------------------------------------------------------------------------------------------------
>UniRef100_A0A7J3ZLR7	100	0.358	1.866E-18	14	130	314	7	119	234
--------------RKRGMIGIEAAIVMIAFVIVGAALAFVALNMGLFATQKTKEVITRGLGEASSALEIDGSVTAYTSDG--SSVTIVSFPIKVAPGRQAVDLNVDKTII--RAVLARNAYENLYEAVLY---------------------------------------------------------------------------------------------------------------------------------------------------------------------------------------
>UniRef100_A0A7C5XNG5	100	0.355	1.866E-18	15	135	314	5	121	289
---------------RRGIVGIEAAIVLIAFVIVAAAFAFMVVNMGLTSTQRSKEAIQQGLKEASCPLTLDGSILLKSATPNNVS--TIIIPLK-TLGVKYVPMWTNETVVSIKIGT-RVTLANIYSGINHTIDPS----------------------------------------------------------------------------------------------------------------------------------------------------------------------------------
>UniRef100_A0A661THA4	100	0.316	1.866E-18	11	149	314	1	140	299
-----------RRSGRKGIVGIEAAIVMIAFVIVASAFAFMVVNMGLTSTQRSKEAIQQGLKEASCPLTLDGSLLLKSDPTQPNNIETIIIPLK-TLGVKYVPMWTNETVVSIKIGTK-VSVANIYAGINHTINPtgmSFDDIVSLVKNTYLS--------------------------------------------------------------------------------------------------------------------------------------------------------------------
>UniRef100_A0A662VUX2	100	0.368	1.866E-18	18	110	314	7	101	315
------------------FTGLEASIVLIAFVVVGAVFGYTILGSGFFTAQKSKSIVVNGVKQASASLVLDGQYIYLACDPTGSSGCvnTIYFYVTQSAGGASVDLEKASIAV-----------------------------------------------------------------------------------------------------------------------------------------------------------------------------------------------------------
>UniRef100_A0A7V2W1X7	99	0.335	2.521E-18	12	137	314	8	135	192
------------RHKQEGITGLETAIILIAFVIVASVFAYVVLSAGLFSSQKAKEAVNAGVRSTMATIELKGNVVAKM---ESSVVTELYFNVGIPAAGSPVDFTPttnstNTVVISYFDADHMIPSVNWTIAKLSTINDDDL--------------------------------------------------------------------------------------------------------------------------------------------------------------------------------
>UniRef100_A0A8J7RBJ5	99	0.275	2.521E-18	14	148	314	5	140	195
--------------NEEGFTGLEAAIVLIAFVVVAAVFSYVMLGAGFFTSQKSQEVVHTSVEQASASMEIRGDVYGLnTTAASKNKVDIIDFTLSLTAGGTPVDI--NKTAMTYVTSeyAGVIKYKGTAEGTDPEAGTWSVYKRVDADKDYL---------------------------------------------------------------------------------------------------------------------------------------------------------------------
>UniRef100_A0A1V4ZMW4	99	0.326	2.521E-18	13	111	314	3	103	195
-------------KNDSAFTGLEAAIVLIAFVVVAAVFSYVVLGAGFFTTQKSQETVYKGVEQATSNIQMMGQVYGLssATNESLGGIEKIKFTIGLAPGAPSVDLTKLTIVYS----------------------------------------------------------------------------------------------------------------------------------------------------------------------------------------------------------
>UniRef100_X0WK08	99	0.315	2.521E-18	13	120	314	13	126	197
-------------KREEGITGLETAIILIAFVIVASVFAFVVLSTGLFSAERGKETVFAGLEKARGNLEVRGALTVSDSntDGTIDSADAIQFNVALAAGGFPISLNPaayvNTVVVNWIDAQDRVA-------------------------------------------------------------------------------------------------------------------------------------------------------------------------------------------------
>UniRef100_A0A0S8EEP7	99	0.342	2.521E-18	13	120	314	13	126	197
-------------KKEEGITGLETAIILIAFVIVASVFAFVVLSTGLFSAERGKETVFAGLEKARGNLEVRGAltVTDTDTDGDVDSSDQIDFNVALAAGGFPISLDPtaytNTVVINYIDQQARVA-------------------------------------------------------------------------------------------------------------------------------------------------------------------------------------------------
>UniRef100_A0A7L4PU21	99	0.323	2.521E-18	14	112	314	6	101	198
--------------KDEAFTGLEAAIVLIAFVVVAAVFSYVVLGAGFFTTQKSQEVVYTGVSQASSSMEILGDVYGIDEDNDDAIED-IQFTVGLSAGGSSIDFTK--VVITW---------------------------------------------------------------------------------------------------------------------------------------------------------------------------------------------------------
>UniRef100_A0A3R9EPZ6	99	0.342	2.521E-18	7	114	314	2	104	199
-------KQFSK--NDKAFTGLEAAIVLIAFVVVAAVFSYVMLGAGFYTTQKSQEVVHTGVQQASSSLVSSGDVIVRASTSDGNASE-IYFYLANTAGGSDVDL--NKTLITYTD-------------------------------------------------------------------------------------------------------------------------------------------------------------------------------------------------------
>UniRef100_A0A6A8AH88	99	0.339	2.521E-18	12	113	314	8	108	199
------------RKDKRAFTGLEAAIVLTAFVVVAAVFSYVVLNAGFFTTQTAKSTIHTGIKHATSSVELAGDIIgYGTNETAAGQLGNVTFYVRLTAGQNPVDL--NETVMSYT--------------------------------------------------------------------------------------------------------------------------------------------------------------------------------------------------------
>UniRef100_A0A1M4MJY4	99	0.300	2.521E-18	14	113	314	6	99	200
--------------NEDAFTGLEAAIVLIAFIVVAAVFSYVILGAGFFATQKSQEVVHTGVAQTSSTLELSGPVIAQASS--TAYLGEVSFYLQLAAGGSPVDMTK----VTYT--------------------------------------------------------------------------------------------------------------------------------------------------------------------------------------------------------
>UniRef100_A0A0A7GCE4	99	0.311	2.521E-18	12	145	314	6	134	201
------------RKNEKGFTGLEAAIVLIAFVTVAAVFSYVMLGAGFYTTQKGKQSVDTGVKQASSSMELDGQYIYLVANTTGSSGDvkEIYYYVTLSAGATAIDL--NNTVV-------ALRYQNYYLQLPYdaTTKYWTYQGIVDVDG------------------------------------------------------------------------------------------------------------------------------------------------------------------------
>UniRef100_J1AQE5	99	0.256	2.521E-18	6	121	314	0	120	204
------MRKFGK--SDEAFTGLEAAIVLIAFVVVAAVFSYVMLGAGFFTSQKSQEVVHTSVDQASSSLEVRGDVYgmdngnmtkAKDNVEANQKIDTLQFNVALTSGGSPVDI--NKTVLTYMTADEVVVL------------------------------------------------------------------------------------------------------------------------------------------------------------------------------------------------
>UniRef100_A0A7C5LRG3	99	0.327	2.521E-18	14	115	314	16	125	205
--------------DESGITALETAIILIAFVVVAAVFAFTILSAGTVSTEKGKAAIFSGLEEVSSSLELRGSVLATDNVTgtvGTGKVKTIAFTVGNVAGGSALDLTDtsagnNKVVIDYRDP------------------------------------------------------------------------------------------------------------------------------------------------------------------------------------------------------
>UniRef100_A0A7V2P7I7	99	0.350	2.521E-18	14	109	314	10	106	224
--------------NERGITGLETAIILIAFVVVASVFAYTVLSAGIFSSQKAKEAIYSGLDESTSSMEPRGGVtAYSGTVGATETVVKVSFTVTTALPGYAADLTPPYTA------------------------------------------------------------------------------------------------------------------------------------------------------------------------------------------------------------
>UniRef100_A0A497M8F2	99	0.346	2.521E-18	11	134	314	1	122	230
-----------RRSGRKGIVGIEAAIVMIAFVIVASAFAFMVVNMGLTSTQRSKEAIQQGLKEASCPLTLDGSLLLKSDETYPNNVSAIIIPLK-TLGVKYVPMWTNETVVSIKIGTK-VALANIYAGINHTVDP-----------------------------------------------------------------------------------------------------------------------------------------------------------------------------------
>UniRef100_A0A7C2N8H8	99	0.353	3.405E-18	12	103	314	9	107	109
------------RRDEKGFTGLEAAIVLIAFVVVAAVFSYVMLGAGFYTTQKSKQVVDTGVKQASSSLTLDGQYIYLdaaeehgGKTGSNGEVSVISFYVTQTAGGSPVDL------------------------------------------------------------------------------------------------------------------------------------------------------------------------------------------------------------------
>UniRef100_UPI001082D8AA	99	0.300	3.405E-18	13	115	314	6	105	186
-------------KDDKAFTGLEAAIVLIAFVVVAAVFSYVMLGAGFYTTQKSQEVVHTGVAQASSSVAVAGDVIIKG-HTSDGSATELIFYVTNTAGGSAVDLSKSM--LTYTDS------------------------------------------------------------------------------------------------------------------------------------------------------------------------------------------------------
>UniRef100_A0A8T6PJS3	99	0.272	3.405E-18	14	119	314	7	116	188
--------------DESGQTALETAIILIAFVVVASVFAFTILSAGSESTEKGEEAIYSGLEGVQSSMAVKGSIIAQDSGGVAGEVDTVVFTVALVSGGDPVDVTDtsgsNKVVIGYRDDTQFI--------------------------------------------------------------------------------------------------------------------------------------------------------------------------------------------------
>UniRef100_A0A0N8W878	99	0.311	3.405E-18	14	106	314	6	97	193
--------------NEDAFTGLEAAIVLIAFVVVAAVFSYVVLGAGFFTTQKSQEVVHSGVTQAASNIVVKGEVYGIANTG-MTAVERIRFDVGLAAGGLPVDIQQA---------------------------------------------------------------------------------------------------------------------------------------------------------------------------------------------------------------
>UniRef100_A0A832S1I5	99	0.303	3.405E-18	13	111	314	6	103	195
-------------KNENGFTGLEAAIVLVAFVVVAAVFSYVMLGAGFYTTQKSQEVVHTGVQQASSSVELSGDLIAKG-DITNNKIDNVTLFLQLTSGGSSVDMNKTLIVFS----------------------------------------------------------------------------------------------------------------------------------------------------------------------------------------------------------
>UniRef100_B8GEH2	99	0.270	3.405E-18	12	122	314	4	110	196
------------RRNEDAFTGLEAAIVLIAFVVVAAVFSYVVLGAGFFTTQKSQETVHTAVGQASSAIEIVGNVYGKGTAGT--SVDTIVFSIGLAAGATPVDI--NKTVLTFSTGDTVETLA-----------------------------------------------------------------------------------------------------------------------------------------------------------------------------------------------
>UniRef100_UPI002100EA70	99	0.330	3.405E-18	13	112	314	6	101	196
-------------KDEKGFTGLEAAIVLVAFVVVAAVFSYVMLGAGFYTTQKSQEVVHTGVAQASSSLAPSGDVIVKGGDSTN--VTNVTFYVTNTAGGTAVDLDK--TIITY---------------------------------------------------------------------------------------------------------------------------------------------------------------------------------------------------------
>UniRef100_A0A1V4ZMV8	99	0.343	3.405E-18	13	105	314	3	98	198
-------------KNDSAFTGLEAAIVLIAFVVVAAVFSYVVLGAGFFTTQKSQETVYKGVEQATSNIQMIGQVYGMSNASSNSslqGIERIKFTLGLAPGAPSVDLTK----------------------------------------------------------------------------------------------------------------------------------------------------------------------------------------------------------------
>UniRef100_A0A3N5XTF4	99	0.377	3.405E-18	14	103	314	14	101	205
--------------EEKGMTGLETAIILIAFVTVAAVFSYAVLSAGLFSAERGKETIYAGLQEAKSNLEVSGSVLGKSTDKIN--VDTILFTVKNAIAGTPIDM------------------------------------------------------------------------------------------------------------------------------------------------------------------------------------------------------------------
>UniRef100_A7I804	99	0.265	3.405E-18	14	123	314	8	118	206
--------------DDEGFTGLEAAIVLIAFVVVAAAFSYVVLGAGFFTTQKAQQTVHTSVEQSSSTLEIVGNVYGTNSGATGASGDTInfvNFSMALAPGGTPIDFSK--VVLIYSNETQVVTLIN----------------------------------------------------------------------------------------------------------------------------------------------------------------------------------------------
>UniRef100_A0A812FA53	99	0.338	3.405E-18	15	138	314	10	130	225
---------------HRGVIGVESAIVMIAFVIVAAALAFVVLNMGFSTTQRAKTAIVSSLEESSSALEIAGKVTGSGHV-TGGKLNVTAVPVKLASGGSSVNLNSGTLAIKYYSNT--VQYDNIYAGILTNGIYTNLT-------------------------------------------------------------------------------------------------------------------------------------------------------------------------------
>UniRef100_A0A7J3Z8R4	99	0.349	3.405E-18	16	118	314	1	102	239
----------------KGIVGIEAAIVLIAFVVVAAALAFVVLNMGFYTTQRSKEVMGQGLAQASSALEIDGTVLAKVDKDNGNLVCAI-IPIRLSAGQKDVDLTPGKSDIAVWVINKG---------------------------------------------------------------------------------------------------------------------------------------------------------------------------------------------------
>UniRef100_A0A9E4UF35	99	0.333	3.405E-18	15	109	314	21	116	249
---------------QNGITGLETAIVLIAFVVVASVFAFTILSAGVFASEANKQTIHAGLKETRTGLRQHGSAFAfSGFVGTTQAVHKIVFIVSNSLAGEPVDLTAPYSV------------------------------------------------------------------------------------------------------------------------------------------------------------------------------------------------------------
>UniRef100_A0A933TM72	98	0.329	4.599E-18	11	101	314	9	96	97
-----------KLREERGITGLETAIVLIAFVVVAAVFAFVVLSTGLFSSERGKETVYAGLAKTRGSMELTGGVIASSNTTELTA---ITFDLTLAAGGDQV--------------------------------------------------------------------------------------------------------------------------------------------------------------------------------------------------------------------
>UniRef100_A0A099T1G4	98	0.296	4.599E-18	14	138	314	7	119	186
--------------NDKAFTGLEAAIVLVAFVVVAAVFSYVMLGAGFYTTQKSQEVVHTGVAQASSSIEISGDVIAAGYTGNDTLANMTIF-LQLTAGGSAVDI--NKTIVTYTDSTNHASY---------TLSDSEMN-------------------------------------------------------------------------------------------------------------------------------------------------------------------------------
>UniRef100_A0A3N5NJ53	98	0.382	4.599E-18	9	115	314	2	115	187
---------YTRHRSSDGFTGLEAAIVLIAFIVVASVFAYVILGAGFFTTQKAQETVYKSVEQASTNVQLVGNVYGIQSDGSTG-INEIRFSIQLTAGSPSVDLSrmqvvfstPATTPVTLTRG------------------------------------------------------------------------------------------------------------------------------------------------------------------------------------------------------
>UniRef100_UPI0008363616	98	0.323	4.599E-18	14	115	314	6	102	190
--------------NEDAFTGLEAAIVLIAFIVVAAVFSYVVLGAGFFTTQKSQEVVHTGVAQASANMEVSGPVVLETNS-TAHSVYNVSFYLQLAAGGSPVDMKK----VTYTVS------------------------------------------------------------------------------------------------------------------------------------------------------------------------------------------------------
>UniRef100_L0HET7	98	0.352	4.599E-18	14	115	314	6	102	192
--------------NDEGFTGLEAAIVLIAFVVVAAVFSYVVLGAGFFTTQKAQETVHTGVAQATSAVELSGPVMVQANTDSNSVKN-ITFYLQLAAGGNAVDITK----IGYTVS------------------------------------------------------------------------------------------------------------------------------------------------------------------------------------------------------
>UniRef100_UPI001AE98939	98	0.280	4.599E-18	12	111	314	4	101	193
------------RKNEDAFTGLEAAIVLIAFVVVAAVFSYVVLGAGFFTTQKSQEVVHSGVTQAASNIVVKGEVYGISTTPGE--VNKLRFDVGLAAGGLPVDIARSTLVMS----------------------------------------------------------------------------------------------------------------------------------------------------------------------------------------------------------
>UniRef100_A0A2I0P6B4	98	0.293	4.599E-18	14	139	314	6	122	193
--------------NEDAFTGLEAAIVLIAFVVVAAVFSYVVLGAGFFTTGEAQRTVHTGVGQATSNLEVSGPVIVKASDTTNLGA--ISFFLQLAAGGTPVDMKKVTFTVSTTEKLETFTYANV-------ASDWYVDG------------------------------------------------------------------------------------------------------------------------------------------------------------------------------
>UniRef100_A0A0F8F6J3	98	0.320	4.599E-18	13	112	314	6	101	194
-------------KDEKGFTGLEAAIVLVAFVVVAAVFSYVMLGAGFYTTQKSQEVVHTGVAQASSSLSPSGDVIVEGVADGEVG--NITFYIANTAGGSSVDL--NKTILTY---------------------------------------------------------------------------------------------------------------------------------------------------------------------------------------------------------
>UniRef100_A0A7J3MVS0	98	0.325	4.599E-18	6	125	314	0	114	198
------MNKTYKNNSKKGLTGLETAIILISFVIVAAAFSFAVLNLGLFTTQKSGEVLQAGLEEATSAIETVGGVIA-QSSGDTVSNVTVYFKV--SVGKRPIDMRVGQLVISYHDS--RASIPNVY--------------------------------------------------------------------------------------------------------------------------------------------------------------------------------------------
>UniRef100_E1RJJ4	98	0.326	4.599E-18	11	111	314	1	104	199
-----------KLNKEEAFTGLEAAIVLIAFVVVAAVFSYVVLGAGFFTTQKAQEVVYTSVDQASSSIEILGDVYGLNTTspvPTGPVIDAVRFTVGLTAGGSPVDFGQTTLTFS----------------------------------------------------------------------------------------------------------------------------------------------------------------------------------------------------------
>UniRef100_A0A7C5RR52	98	0.342	4.599E-18	14	120	314	14	123	199
--------------EEKGVTGLETAIILIAFVIVASVFAFVVLSTGLFSAERGKETVFAGLQKAQANLELHGSVV-VTASGNPLAPDNMVFSLGLAAGGRPVNLDPAATtnsvIMNYIDGDARVA-------------------------------------------------------------------------------------------------------------------------------------------------------------------------------------------------
>UniRef100_I3XQZ4	98	0.421	4.599E-18	11	105	314	3	95	215
-----------RRKGKKAIVGIEAAIVLIAFVIVAAALAFVVLNMGMFTTQKSKEVMNQALNEASSALEVDGSVMAYVNN--NGKVAAIYIPLKISPGQQAVDLSP----------------------------------------------------------------------------------------------------------------------------------------------------------------------------------------------------------------
>UniRef100_UPI00228153A6	98	0.326	4.599E-18	22	170	314	1	144	221
----------------------ESAIVMIAFVIVAAALAFVVLNMGFSTTQKAKTTIGSSLGEASSSLEIAGKVTALGNV-TQAKLEVIGIPIKIASGGESVNLNAATAAVKYISNS--VEYDNIYAGTLTEATDGDDDN---GSGEWLSMELATDDAADADLYItEDPYDA-----------------------------------------------------------------------------------------------------------------------------------------------
>UniRef100_A0A662UN36	98	0.377	4.599E-18	20	164	314	1	144	248
--------------------GIEAAIVLIAFVIVAAALAFVVLNMGMFTTQRSKEVIGRGLGEASSALEVDGSVLALVDS--SRYVDTFSLPVKLSPGREAVDF--NVTALKLLLSTGG-SYENILKGIYYLTYDSNGNwLLVHVSG--LKLNNmQEGSvtigGTQTTVTY-----------------------------------------------------------------------------------------------------------------------------------------------------
>UniRef100_A0A7C4HL49	98	0.449	6.211E-18	16	104	314	4	90	102
----------------KGIVGIEAAIVLIAFVIVAAALAFVVLNMGMFTTQKSKEVMNQALNEASSALEVDGSVMAYVNDTGFVRA--IYIPLKISPGQQAVDLS-----------------------------------------------------------------------------------------------------------------------------------------------------------------------------------------------------------------
>UniRef100_A0A9E4WPL5	98	0.329	6.211E-18	15	108	314	14	106	112
---------------EQGITGLETAIILIAFVVVATIFAFVVLTTGVFSAERGKETVYAGLEKARGSMEIRGGIV-VTATGTTLTVEDIQFAVATTAGGEPVPLNPNGT-------------------------------------------------------------------------------------------------------------------------------------------------------------------------------------------------------------
>UniRef100_A0A1F8MR97	98	0.307	6.211E-18	13	119	314	9	119	176
-------------KNQQGITGIETAIILIAFVIVASVFAYVVLSAGLFSSQKAKEAIHSGLDEAQSTIEIKGNVYGRM---EGGILTTLYFTIATTTSGDMIDFTDTSStnstnivVISYSDAYQII--------------------------------------------------------------------------------------------------------------------------------------------------------------------------------------------------
>UniRef100_A0A7J9RLD3	98	0.356	6.211E-18	13	113	314	2	97	183
-------------KDRRGFTGLEAAIVLTAFIVVAAVFSYMAIGAGFFTTEKAKEVVHTGVERATSSAELVGAVIG---RGDGRVIQNISFTLQLTAGQHPLDL--DRSVISFT--------------------------------------------------------------------------------------------------------------------------------------------------------------------------------------------------------
>UniRef100_UPI0010825EED	98	0.297	6.211E-18	14	114	314	7	104	186
--------------DDKAFTGLEAAIVLVAFVVVAAVFSYVMLGAGFYTTQKSQEVVHTGVAQASSSVEISGDVIATGDTTNNEISNVTVF-LQLTAGGSPVDI--NKTIVTYTD-------------------------------------------------------------------------------------------------------------------------------------------------------------------------------------------------------
>UniRef100_A0A1V5A7Y5	98	0.268	6.211E-18	12	132	314	4	124	200
------------KINDRAFTGLEAAIVLIAFVVVAAVFSYVVLGAGFFTTQKAQETVYAGSQQATSSFEIVGMVYGIAADSTADYLDYCRFVVGNTAGGTSMDITQ--MAVTYVDevNRQNMDYTSATAGDLETA-------------------------------------------------------------------------------------------------------------------------------------------------------------------------------------
>UniRef100_A0A498GYR7	98	0.305	6.211E-18	14	121	314	6	107	201
--------------NEDAFTGLEAAIVLIAFVVVAAVFSYVVLGAGFFTTQKSQEVVHTGVDQASSSLELSGPVTVLAS--GTDTVEEVYFFLQVAAGGTALDMSK----VTYTVSTAGKQY------------------------------------------------------------------------------------------------------------------------------------------------------------------------------------------------
>UniRef100_A0A2H5YIZ5	98	0.353	6.211E-18	15	119	314	10	122	201
---------------QRGITGLETAIILIAFVIVASVFAFVTLSTGLFSAERSKETIFAGLQKAQSNLELHGSVVLTGATDSDTDGDvdqgTLTFQLALAAGGSPISLDPAATnsrvVMNFTDRDGRV--------------------------------------------------------------------------------------------------------------------------------------------------------------------------------------------------
>UniRef100_A0A0E3Q4H9	98	0.260	6.211E-18	12	127	314	8	130	201
------------RKDDKAFTGLESAIVLTAFVVVAAVFSYVVLGAGFTTSDTAKKTIDEGVKQTTSSVELAGDVVAKESTATPNTVDTILVTLQLTAGQSPVDIgtssTDGMLVVSYADSsiySPVVAWSSLFIG------------------------------------------------------------------------------------------------------------------------------------------------------------------------------------------
>UniRef100_A0A7J3WEI4	98	0.284	6.211E-18	4	125	314	1	120	203
----NIIHKTNTR-RRTALTGLETAIILISFVIVAAAFSFAVLNLGLFTTQKSGEVVQAGIDEATSAIETVGSVIARSDlNGNSRAVSNVTIFFKVAVGKRPIDLRVGSLVVTYHDS--RTSIENVY--------------------------------------------------------------------------------------------------------------------------------------------------------------------------------------------
>UniRef100_A0A832WQB2	98	0.362	6.211E-18	15	116	314	6	105	204
---------------EDAFTGLEAAIVLIAFVVVAAVFSYVVLGAGFFTTQTAQATVHTGVAQASSSLEIVGNVMGVAVAGTPTRLTYINTSVALTAGGTAMDLSQ--MVISYTDSS-----------------------------------------------------------------------------------------------------------------------------------------------------------------------------------------------------
>UniRef100_A0A7C0ZKZ6	98	0.339	6.211E-18	14	115	314	3	108	204
--------------NRKGMTGLETAIILVAFVITAAAFAFVVLNMGFLTAEKAQSVISSGMAEASSAILLDSGVIGQFGSTGGDQADidlvKLTFYIKLSQGHEPVDLDDSKLVATYTNP------------------------------------------------------------------------------------------------------------------------------------------------------------------------------------------------------
>UniRef100_U3TFB9	98	0.310	6.211E-18	14	158	314	2	133	207
--------------RRKGIVGIEAAIVLIAFVIVAAALAFVALNMGLFTTQKSKEVMQRGLEEATSALEVDGSVIAHVATG---SVDAVAVPLKVSPGREGVDMSVDKATVRVMLPSG--FYENAYCGV--------FDGSTLADSKLSTIINDTTIDG-----------------------------------------------------------------------------------------------------------------------------------------------------------
>UniRef100_A0A2A3T677	98	0.349	6.211E-18	16	141	314	0	122	226
----------------RGVIGVESAIVMIAFVIVAAALAFVVLNMGFTTSQKAKTSIISSLGEASSSMQVAGKVIGAG-DITNGNLNVTAFPIKIASGGNNVDLNAKTMAVKYVSNS--ISYDNIYVGTLSTTEYKSLSSAV----------------------------------------------------------------------------------------------------------------------------------------------------------------------------
>UniRef100_A0A497MGV1	98	0.324	6.211E-18	11	161	314	1	140	236
-----------RRSGRKGIVGIEAAIVMIAFVIVASAFAFMVVNMGLTSTQRSKEAIQQGLKEASCPLTLDGSLLLKSQGENNVSAIIIPLK---TLGVKYVPMWTNETVVSIKIGT-RVALANIYAGINHTVDPTVMTFDAI-------LENVTRSGGHLY--------------------------------------------------------------------------------------------------------------------------------------------------------
>UniRef100_A0A7C4JCC9	98	0.294	6.211E-18	14	146	314	28	160	240
--------------RKKGIVGIEAAIVLIAFVVVAAALAFVTLNMGFYTTQRSKEVMASGLAQASSALEIEGSVLAKVQEGN---ITHVIIPIRVSAGQKEVDLTPGKADIAVWVIGKYAAvslYNNTNQAVTTKLDNYTIDGLITALGN-----------------------------------------------------------------------------------------------------------------------------------------------------------------------
>UniRef100_A0A972TQR9	98	0.377	6.211E-18	14	109	314	9	106	376
--------------DERGITGLETAIIIIAFIVVASVFAYTVLSAGLFSAQKADETVHSGVSQAQATSELRGSVLaYKGTANSDDCITKISFTVGNAlLDGKAIDLTPPYYV------------------------------------------------------------------------------------------------------------------------------------------------------------------------------------------------------------
>UniRef100_A0A5N9GUX9	98	0.357	8.387E-18	10	121	314	7	116	157
----------NALKDQKGITGLETAIVLIAFVVVAAVFAFTVITTGLFSSEKAAETATAGLGEVSTSLTPKGSALASGNHGNDSVS-IVWFKLANS-GAQAVGLPAARTLVTYSDTSNLVTL------------------------------------------------------------------------------------------------------------------------------------------------------------------------------------------------
>UniRef100_A0A1V4Z145	98	0.303	8.387E-18	8	116	314	1	107	189
--------KSNGRKFRKndaAFTGLEAAIVLIAFVVVAAVFSYVMLGAGFFTSQKSKEVVHTGVDQATSSVELNGDVIGV---GSGNNLTAVKLTLGLTAGNNPVDI--NKTIISYKTSS-----------------------------------------------------------------------------------------------------------------------------------------------------------------------------------------------------
>UniRef100_UPI00227B4582	98	0.362	8.387E-18	14	104	314	6	95	190
--------------KEEGFTGLEAAIVLIAFVVVAAAFSYVVLGAGFYTTQKSQEVVYTSVEMASSNLEVIGDVYGLAATP-ASGVDTIRFTVGLSAGGSPVDFS-----------------------------------------------------------------------------------------------------------------------------------------------------------------------------------------------------------------
>UniRef100_A0A7J3VTM9	98	0.315	8.387E-18	12	125	314	7	115	191
------------RKTKKGLTGLETAIILIAFVIVASAFSFAVLNLGLFTTQKTGEVMQAGLEETLASIETAGAVVAKSSSG---SITEIVVYIKSSVGKGEVDVRAGKLVITYRDK--GTFKENIY--------------------------------------------------------------------------------------------------------------------------------------------------------------------------------------------
>UniRef100_A0A0F8CZG7	98	0.305	8.387E-18	13	120	314	6	109	196
-------------KNEKGFTGLEAAIVLVAFVVVAAVFSYVMLGAGFYTTQKSQEVVHTSVQQASSSLAPSGDIIVLAEAG--NVVENITFYVTNTAGGSTVDL--NKTLISFSDKNDFVT-------------------------------------------------------------------------------------------------------------------------------------------------------------------------------------------------
>UniRef100_A0A497BTR9	98	0.371	8.387E-18	15	115	314	14	115	197
---------------QSGITGLETAIILIAFIMVASVFSYVILSAGLFSSQKAKEAVHTGLQKTRSSVDLKGNVLGWVQHGN---ITTVYFTVVSIPGADAVDFTNTTgsrsLVISYSDK------------------------------------------------------------------------------------------------------------------------------------------------------------------------------------------------------
>UniRef100_A0A842QRU7	98	0.330	8.387E-18	10	113	314	3	111	209
----------NKLMRKRtGMTGLETAIILVAFVITAAAFAFVVLNMGFLTAEKAQSVISSGMSEASSALLVDSGVIGEFNQTGGDQADidltKLAFYIKLSQGHEPIDLDDSKLVATYT--------------------------------------------------------------------------------------------------------------------------------------------------------------------------------------------------------
>UniRef100_UPI001FE11A4B	98	0.302	8.387E-18	7	111	314	5	110	211
-------KIFNK---DEGFTGLEAAIVLIAFVVVAAVFSYVVLGAGFFTTQKAQEVVYSSVDMASSSMEVLGNVYGHGtivlANPSESNITALRFVVGLTAGGAPVDLANTNLVFS----------------------------------------------------------------------------------------------------------------------------------------------------------------------------------------------------------
>UniRef100_A0A8T4XCX8	98	0.333	8.387E-18	14	138	314	7	131	214
--------------NRRGMVGIEAAIVLIAFVIVAAAFSFMVINMGLFSTQRGKEAIQDSLQEAVSPLTVDGLILIKGKTGQGGGVSVIVIPLK-TLGVKYVPMDADRTVVSFTiSGSQDASYPNIYAGIDNTPIDSSTN-------------------------------------------------------------------------------------------------------------------------------------------------------------------------------
>UniRef100_A0A7J2U6Q2	98	0.342	8.387E-18	6	113	314	0	106	223
------MKNVRKTKLLKGIVGIEAAIVLIAFVVVAAALAFVVLNMGFYTTQRSKEVMSQGLAQASSALEIDGTVLAKVDNETQELTCAV-IPIRLSAGQKDVDLTPGKADIAIW--------------------------------------------------------------------------------------------------------------------------------------------------------------------------------------------------------
>UniRef100_A0A7D5R929	98	0.330	8.387E-18	15	138	314	11	132	228
---------------HRGVIGVESAIVMIAFVIVAAALAFVVLNMGFSTTQRAKTAIVSSLEESSSALEIAGKVTASGDVSPTGKINVTSIPVKVASGGSSVNLGNTTMAVKYFSGS--VEYDNIMTGILSTGTYANLT-------------------------------------------------------------------------------------------------------------------------------------------------------------------------------
>UniRef100_A0A0E3RLF4	98	0.293	8.387E-18	13	114	314	6	112	230
-------------KNEKGFTGLEAAIVLIAFVVVAAVFSYVMLGAGFYTTQKSQEVVHTGVAQASSSIAPSGDIIVKGADadplgaaGAGGAASQITFYVTNTAGGTDVDMDK--TIISYTD-------------------------------------------------------------------------------------------------------------------------------------------------------------------------------------------------------
>UniRef100_X0UU82	97	0.304	1.132E-17	14	114	314	13	117	173
--------------DERGITGLETAIILIAFVIVATVFAFVVLTTGVFSSERGKETVFAGLQKARGTMELRGGVVVSATGSPADTVDDIVLTFGNAAAGDPIPLDPdateNTTIIAYRD-------------------------------------------------------------------------------------------------------------------------------------------------------------------------------------------------------
>UniRef100_A0A139CZ89	97	0.307	1.132E-17	8	111	314	3	103	188
--------KFNN--NDKAFTGLEAAIVLIAFVVVAAVFSYVMLGAGFYTTQKSQEVVHTGVQQASSSVELTGDIIAAGHTNNDTLKSSTFF-LQLTAGGSAVDLNKTLIVLS----------------------------------------------------------------------------------------------------------------------------------------------------------------------------------------------------------
>UniRef100_A0A0F8N500	97	0.296	1.132E-17	12	115	314	5	110	191
------------KKDENAFTGLEAAIVLTAFVVVAAVFSYVVLGAGFFTSDTAKETIHTGVKQATSSVELCGDVVAKGTSGAN--VTQILVTLQLTAGGTPVDIglnsSANKMVISYQDS------------------------------------------------------------------------------------------------------------------------------------------------------------------------------------------------------
>UniRef100_A0A0S8EH59	97	0.327	1.132E-17	13	119	314	13	125	197
-------------KKEEGITGLETAIILIAFVIVASVFAFVVLSTGLFSSERGKEAVFAGLEKARGNLEVRGAltVTDTDTNGTIDSSDQIDFNVALAAGGFPISLDPtaytNTVVVNYIDQQVRV--------------------------------------------------------------------------------------------------------------------------------------------------------------------------------------------------
>UniRef100_A0A662JS97	97	0.375	1.132E-17	14	128	314	3	120	197
--------------KKKGVTGIQTAIIMIAFIVVASVLAFAVLNMGLSATQRAQEVGTRGLRQAASALQLHGSVIgydkdYDNEEPGNRTIDLIEICVKLAPGNEPIDVGLGKLTISYT--NTRLHVANIYDGT-----------------------------------------------------------------------------------------------------------------------------------------------------------------------------------------
>UniRef100_A0A497GP54	97	0.375	1.132E-17	14	128	314	3	120	197
--------------KKKGVTGIQTAIIMIAFIVVASVLAFAVLNMGLSATQRAQEVGTRGLRQAASALQLHGSVIgydkdYDNEEPGNRTIDLIEICVKLAPGNEPIDVGLGKLTISYT--NTRLHVANIYDGT-----------------------------------------------------------------------------------------------------------------------------------------------------------------------------------------
>UniRef100_A0A2H5YIZ7	97	0.360	1.132E-17	15	119	314	14	124	197
---------------QRGITGLETAIILIAFVIVASVFAFVTLSTGLFSAERSKETIFSGLAKAQSNLELHGSVVltGVVLTGSDATDGSLTFQLALAAGGSPISLDPAATnsrvVMNFTDANSRV--------------------------------------------------------------------------------------------------------------------------------------------------------------------------------------------------
>UniRef100_A0A832Z5K9	97	0.436	1.132E-17	16	102	314	5	90	202
----------------KGMVGIEAAIVLIAFVIVAAALAFVALNMGFFTTQKSKEVIARGLEEASSALEIDGAVIGKNNV-TAKKLIGVAIPLRLASGRSPVD-------------------------------------------------------------------------------------------------------------------------------------------------------------------------------------------------------------------
>UniRef100_A0A8T4Y8W0	97	0.321	1.132E-17	14	128	314	6	116	207
--------------NKRGIVGIEAAIVLIAFIIIAAALSYVVINMGFYTTQKTKETMQGGLDESLTALQLDGIVTAKTDS--SGHIEYLAIPVKLSAGRAAIDLGENAVVVSVY--LQNATLMNVYQGA-----------------------------------------------------------------------------------------------------------------------------------------------------------------------------------------
>UniRef100_A0A933TKE6	97	0.323	1.132E-17	15	115	314	25	126	208
---------------EQGITGLETAIILIAFVVVAAVFAFVVLSTGLFSSERGKEAVYAGLAKTRGTMTLTGGVIA---SSDGTRITQVTFSLTLAAGGDSVNLNaadpTNRTVISYIDK------------------------------------------------------------------------------------------------------------------------------------------------------------------------------------------------------
>UniRef100_A0A7C3P2H6	97	0.288	1.132E-17	2	145	314	10	148	208
--LRNLIRKANR--DERGVTGLETAIILIAFVVVATVFAFIVLTTGIFSAERGKETVFAGLQKARGTMEVRGGVVVnattiTAGPPEVATAGTIQFSVATTAGGEPVPLDPTST-----SNRTVIAYRD--AAILLDDVPYTAT-EIVGDG------------------------------------------------------------------------------------------------------------------------------------------------------------------------
>UniRef100_A0A117MET0	97	0.272	1.132E-17	14	112	314	5	101	211
--------------NDNAFTGLEAAIVLIAFVVVAAVFSYVVLGAGFFTTQKSQEVVHTGTDQASSSMEVMGNVYGIATTAGAANLAYVKFTVGNTAGGTALDVTK--MVVSY---------------------------------------------------------------------------------------------------------------------------------------------------------------------------------------------------------
>UniRef100_A0A7C4JFX5	97	0.333	1.132E-17	16	141	314	9	130	224
----------------RAVVGIEAAIVLIAFIIVAAALSYVVVNMGLFITQKTKETMQGGVDESQSALQLDGVVVGKTNN--QRQVEWIILPVKLSVGKAALDLKKEAIVVSVYLPN--ATLLNIYNGVYMNGTQAETDCDV----------------------------------------------------------------------------------------------------------------------------------------------------------------------------
>UniRef100_A0A812EV08	97	0.340	1.132E-17	14	154	314	7	142	235
--------------NRRGVAGLEAAIVIVVLVIVAAALAFVVLNMGFSTTQKAKTTIVASLGEASSSLEVSGMVVGSGDVST-GELEVVGIPIKIATGGESVNLSPTTAAVKYLSNT--VTYDNIYAGTL--TDDGDGNSDSGTAGEWLSLAAAT---------------------------------------------------------------------------------------------------------------------------------------------------------------
>UniRef100_UPI000B0AC0D7	97	0.260	1.529E-17	12	115	314	8	122	129
------------RKDDKAFTGLESAIVLTAFVVVAAVFSYVVLGAGFTTSDTAKKTIEEGVKQTTSSVELAGDVIAKGTPivttdvngtttTTGGTVDKILVTLQLTAGQSPVDIGPGMLVVSYADS------------------------------------------------------------------------------------------------------------------------------------------------------------------------------------------------------
>UniRef100_A0A063Z812	97	0.304	1.529E-17	14	121	314	6	117	186
--------------NEDAFTGLEAAIVLIAFIVVAAVFSYVVLGAGFFTTQKSQEVVHTGVAQASSNMEVSGPVVIAGKDNG---VQNITFYLQLAAGGSPIDMNKTTYAVatksaiqSYTNSTVTMAW------------------------------------------------------------------------------------------------------------------------------------------------------------------------------------------------
>UniRef100_UPI0021014795	97	0.353	1.529E-17	12	124	314	3	114	186
------------KRKEDGFTGLEAAIVLIAFIVVAAVFSYVMLGAGFFTTQKSQETVYHAVGQSATNLEVSGPVVLLSNSAGTAY-DWANFTLIMAAGGSPVDMSKVVYSISTKDQLKELAYSDV---------------------------------------------------------------------------------------------------------------------------------------------------------------------------------------------
>UniRef100_A0A8J7W8Z0	97	0.303	1.529E-17	6	117	314	0	105	188
------MKRNRKEQREEAFTGLEAAIVLIAFIVVAAVFSYVMLGAGFFTTQKSQETVYSAIGQAATNMEVSGPVILQTNDTGFVK--WANFTLILAAGGLPVDVN----RVTYTLSTQ----------------------------------------------------------------------------------------------------------------------------------------------------------------------------------------------------
>UniRef100_A0A1V4Z168	97	0.300	1.529E-17	6	116	314	0	107	189
------MKRSAKgfKKNDAAFTGLEAAIVLIAFVVVAAVFSYVMLGAGFFTSQKSKEVVHTGVDQATSSVQLNGDVVGV---GSGNNLTAVKFMLSLTAGNNPVDI--NKTIISYKTSS-----------------------------------------------------------------------------------------------------------------------------------------------------------------------------------------------------
>UniRef100_A0A7T9CDP1	97	0.304	1.529E-17	14	105	314	6	96	192
--------------NEEAFTGLEAAIVLIAFVVVAAVFSYVVLGAGFFTTEKSQEVVHAGVSSAATNIVVKGNVYGLADDSTKG-VDTIQFDVGLASGGLPVDMNK----------------------------------------------------------------------------------------------------------------------------------------------------------------------------------------------------------------
>UniRef100_A0A0W8F1G7	97	0.280	1.529E-17	12	118	314	4	109	201
------------KKNEEAFTGLEAAIVLIAFVVVAAVFSFVVLGAGFFTTQKSHEVVYAGVGSAASNMVVKGDVYGI-STTTPTEIIYIQFDVGLAAGGYPIDAAKLTMIYSDTTNTPR---------------------------------------------------------------------------------------------------------------------------------------------------------------------------------------------------
>UniRef100_A0A1G9AIS5	97	0.297	1.529E-17	13	112	314	5	103	203
-------------KNEDAFTGLEAAIVLIAFVVVAAVFSYVMLGAGFYATQEAQRTVHTGSQQASSSMEIIGNVYGHAQgTGTAAYLDYIEFTVGNTAGGSPIDITQ--TLVTY---------------------------------------------------------------------------------------------------------------------------------------------------------------------------------------------------------
>UniRef100_L0HFG7	97	0.309	1.529E-17	6	118	314	1	111	211
------VKTMKNLYSEDAFTGLEAAIVLIAFVVVAAVFSYVVLGAGFFTTQTAQATVHTGVAQASSSLEIVGNVMGIAVDPASNRLTFINTSVALTAGGTAMDLTQ--MVISYSDSKGG---------------------------------------------------------------------------------------------------------------------------------------------------------------------------------------------------
>UniRef100_A0A101IT93	97	0.269	1.529E-17	14	112	314	5	106	211
--------------NDNAFTGLEAAIVLIAFVVVAAVFSYVVLGAGFFTTQKSQEVVHTGVQQASSSMEVIGQVYGHADSTTTEStaaanLAYIRFTIGNTAGGTGLDVTQ--MVVSY---------------------------------------------------------------------------------------------------------------------------------------------------------------------------------------------------------
>UniRef100_A0A933HJV8	97	0.276	1.529E-17	13	106	314	9	100	216
-------------KDERGVTALETAIILIAFVVVAAVFAFTILSTGTFMTERSKEAAFSGLAQVRGSVELKGSVIAFSSAGAEVDG--VSFTLANVAGGQPIDFTPP---------------------------------------------------------------------------------------------------------------------------------------------------------------------------------------------------------------
>UniRef100_A0A932FSF9	97	0.340	1.529E-17	10	107	314	2	101	217
----------NIHRNEKGITGLETAIILIAFVVVASVFAYTALSAGLFATQKSQEAVYAGIQETQSTMEVRGDVIaYKGDANISSTIGKVEFTVTNAmKNGQAINLTPPY--------------------------------------------------------------------------------------------------------------------------------------------------------------------------------------------------------------
>UniRef100_A0A7C3BQ34	97	0.284	1.529E-17	15	107	314	11	105	221
---------------QRGITGLETAIILIAFVVVAAVFAYTVLSAGLFSTQKSQEAVHSGLDETRSTIEMRGNVVaYKGDAVIDSTVGKVEICVANAvASGETIDITPPY--------------------------------------------------------------------------------------------------------------------------------------------------------------------------------------------------------------
>UniRef100_F3KJ34	97	0.330	1.529E-17	12	129	314	8	122	227
------------RHSHRGVIGVESAIVMIAFVIVAAALAFVVLNMGFSTTQKAKTSIISSLGEASSTMQVAGKVIASGNVP-AAAINATAIPIKIASGGDVVNLGATTMAVKYVSNS--INYDDIYVGSL----------------------------------------------------------------------------------------------------------------------------------------------------------------------------------------
>UniRef100_UPI000C1E1DEC	97	0.315	1.529E-17	12	136	314	8	138	241
------------RQSHRGVIGVESAIVMIAFVIVAAALAFVVLNMGFSTTQKAKTTISAGLGEASSSLEVSGKVTGVGCTssasdttcATTPKLNVTSIPIKVASGGDSINLASATASIKYLSNT--VQYDNIYAGPISSAEYSS---------------------------------------------------------------------------------------------------------------------------------------------------------------------------------
>UniRef100_A0A8T4ZVJ2	97	0.255	1.529E-17	13	179	314	50	233	293
-------------KQKRAIIGLEAAIVLIAFVIIAAAFSFMVVNQGLYATERGKVVIQEGLKQASTPLTIDGTTFVRT-TPDGRAVNVIIIPVK-AFGVKFVAVGRNQTVVVLRVGER--AWANVYLGVLYTgylgtdyyYTDdetYDPTGKKFDDFVGFRFANQTGGGEPRNVYvngtYSSGYHeglftgAVLAIAYSNG--------------------------------------------------------------------------------------------------------------------------------------
>UniRef100_UPI001FE198FF	96	0.362	2.064E-17	14	104	314	2	91	188
--------------KEEGFTGLEAAIVLIAFVVVAAVFSYVVLGAGFFTTQKSQEVVYTSVEMASSSLEVIGDVYGL-NTTDPNNVDTIRATFGLSAGGSPVDFS-----------------------------------------------------------------------------------------------------------------------------------------------------------------------------------------------------------------
>UniRef100_A0A934GXG7	96	0.288	2.064E-17	6	119	314	0	114	188
------MSHNNSRQNERGQSALETAIILIAFVVVASVFAFAILSSGSKSTEKGQSAINAGLEGVQSSMTVKGTVIA---EGTGTNVDDVVFTMALVAGGDPVDLTstagSNVVVIGYRDEAQLV--------------------------------------------------------------------------------------------------------------------------------------------------------------------------------------------------
>UniRef100_A0A7C0XZ53	96	0.342	2.064E-17	12	125	314	4	114	198
------------RKLKRGMVGIEAAIVLIAFVIVAAALAFVVLNMGFLTTQKSGIVIRSGLGEASTALEVDGSVLAY--SAKGAKVNFTVIPIKVSPGRHLVDLHPDRASVVYWSTETG-SYADIY--------------------------------------------------------------------------------------------------------------------------------------------------------------------------------------------
>UniRef100_A0A7J3ZND0	96	0.400	2.064E-17	16	125	314	10	115	202
----------------KGLTGIETAIILVAFVIVAAAFAFAVLNVGFQSTQKAQDVMRAGMEQASSALELDGAVIAYKGSGDFVK--NITFAVRLSPGKSPVALSPEFFAIAVTTHDR--HWPNVY--------------------------------------------------------------------------------------------------------------------------------------------------------------------------------------------
>UniRef100_A0A3N5XU11	96	0.362	2.064E-17	14	104	314	14	102	204
--------------NEKGMTGLETAIILIAFVTVASVFSYAVLSAGLFSAEQGKETIYAGLQEASSNLKVNGSIIAKSTDDTNVS--TVIFTLSTTPSGQPIDMT-----------------------------------------------------------------------------------------------------------------------------------------------------------------------------------------------------------------
>UniRef100_A0A1F5D0M8	96	0.355	2.064E-17	14	113	314	5	111	208
--------------KRRGMTGLETAIILVAFVITAAAFAFVILNMGSLTAEKAQSVIATGMAEASSSMLIDNGVVgYFGNTTTapvlqsNVYLYKVVFYIKLSQGHEPIDVSDNRLVATYT--------------------------------------------------------------------------------------------------------------------------------------------------------------------------------------------------------
>UniRef100_A0A497KIX6	96	0.278	2.064E-17	14	141	314	6	128	210
--------------NRKGITGIETAIILTAFVITASAFSFVILNVGFLTSDKAQTTVISSMKETSSSLIADAGVTGyfsntTVADQDEVCLEEILFYIKLAQGHEPVDCSDDSMVITYT--NQR--------GHTVVYSDSILNGTV----------------------------------------------------------------------------------------------------------------------------------------------------------------------------
>UniRef100_A0A0H1R320	96	0.273	2.064E-17	13	118	314	5	107	212
-------------KHDDAFTGLEAAIVLIAFIVVAAVFSYVVLGAGFFTTQKSQEVVHTGVQQASSSMEVIGNVYGVATTASEN-LAYVQFTVGNTAGGTALDVSK--MVVSYLDGATR---------------------------------------------------------------------------------------------------------------------------------------------------------------------------------------------------
>UniRef100_A0A7C3XKX8	96	0.351	2.064E-17	6	113	314	0	103	212
------MKK--LLKNKKGMTGIETAIILIAFVIAASVFAFAVLNMGLISTQRAQEAVGAGLAQASSSLQLESLVCEA--SGNPMKVDNITILVKLAPGQAPVDFNQSRLTISYK--------------------------------------------------------------------------------------------------------------------------------------------------------------------------------------------------------
>UniRef100_UPI001E2E1AE0	96	0.295	2.786E-17	7	121	314	2	109	183
-------KKFFN--DDKAFTGLEAAIVLVAFVVVAAVFSYVMLGAGFYTTQKSQEVVHTGVAQASSSIEISGDVIAAGASDE---ISNVTVFLQLTAGGSAVDI--NKTIITYTDSSNHASY------------------------------------------------------------------------------------------------------------------------------------------------------------------------------------------------
>UniRef100_A0A7J3M3P2	96	0.303	2.786E-17	20	118	314	0	95	184
--------------------GLEAAIVLIAFVTVAAVFSYILLGAGFFATQKSQEVVHTGVKQATSSMELVGSVVAKG-DKSNNKITNVTFTLQLAAGGQPIDL--NKTLITVVVPAKG---------------------------------------------------------------------------------------------------------------------------------------------------------------------------------------------------
>UniRef100_A0A314ZSS3	96	0.288	2.786E-17	8	111	314	3	103	186
--------KFNN--NDKAFTGLEAAIVLIAFVVVAAVFSYVMLGAGFYTTQKSQEVVHTGVQQASSSVELTGDIIAEGDTTAKELSNVTLF-LQLTAGGSPVDINKTLIVYS----------------------------------------------------------------------------------------------------------------------------------------------------------------------------------------------------------
>UniRef100_A0A9D6X5P9	96	0.365	2.786E-17	13	105	314	9	95	189
-------------KDESGITALETAIILIAFVVVAAIFAFTVLSTGTFLTERSKEAAYAGLQEVRGSLELKGSVV-LENTGTD-----VVFNVSPVAGGSSVDLSK----------------------------------------------------------------------------------------------------------------------------------------------------------------------------------------------------------------
>UniRef100_J1L391	96	0.300	2.786E-17	13	112	314	4	100	192
-------------KHEEAFTGLEAAIVLIAFVVVAAVFSYVMLGAGFFTSQKSQEVVHTSVDQASSSLEIHGDVYGLDSDDGDN-VDLIDFTITLTAGGSPVDV--PKVAITF---------------------------------------------------------------------------------------------------------------------------------------------------------------------------------------------------------
>UniRef100_A0A957HIF8	96	0.267	2.786E-17	10	118	314	9	117	192
----------NMYKDEQGVSALETAIILIAFVVVAAIFAFTILSAGTTATEQSKEAIYAGLSEVRSSLELRGAVVAQTD---GSEVTDVIFSVANAAGGESIDLTapvSNTLIIDYRDSAQR---------------------------------------------------------------------------------------------------------------------------------------------------------------------------------------------------
>UniRef100_A0A0F8BU14	96	0.266	2.786E-17	12	116	314	8	116	197
------------RKDEKAFTGLESAIVLTAFVVVAAVFSYVVLGAGFTTSDTAKKTIDEGVKQTTSSVELAGDVIAKGTTGAKPSVDNITVTLQLTAGQSPVDIGTNNasglMIVSYTDNS-----------------------------------------------------------------------------------------------------------------------------------------------------------------------------------------------------
>UniRef100_A0A0W8F0V0	96	0.245	2.786E-17	6	111	314	0	102	200
------MRKF--RNNEEAFTGLEAAIVLIAFVVVAAVFSYVVLGAGFFTTQKSQEVVYAGVGSAASNIVVKGDVYGI-STTTPAKIIYMQFDLGLAAGGYPIDIGQLNMIYS----------------------------------------------------------------------------------------------------------------------------------------------------------------------------------------------------------
>UniRef100_A0A0F8F8K9	96	0.284	2.786E-17	12	115	314	8	116	200
------------RKDEKAFTGLESAIVLTAFVVVAAVFSYVVLGAGFTTSDTAKKTIDEGVKQTTSSVELAGDVIAKGTpNATNPTINYLIVTLQLTAGQSPVDIgnnsSSGMMVISYSDS------------------------------------------------------------------------------------------------------------------------------------------------------------------------------------------------------
>UniRef100_UPI001AEA48E5	96	0.333	2.786E-17	13	111	314	5	100	202
-------------KSEEGFTGLEAAIVLIAFVVVAAVFSYVVLGAGFFTTQKAQQVVYSSVDMASSSLEVLGDVYG---NGTNSYIDGVRFVVGLTSGGSSVDFANTNLVFT----------------------------------------------------------------------------------------------------------------------------------------------------------------------------------------------------------
>UniRef100_A0A8G1A391	96	0.252	2.786E-17	14	116	314	5	103	202
--------------NEEGFTGLEAAIVLIAFVVVAAVFSYVMLGAGFFTSQKSQEVVHSSVAQASSSVEVVGNVIGLGD--GSNHVDYVDFTIATTAGGSAFDL--NNLVMTYWDQK-----------------------------------------------------------------------------------------------------------------------------------------------------------------------------------------------------
>UniRef100_A0A972TQQ4	96	0.382	2.786E-17	13	127	314	11	122	203
-------------GSQKGITGLETAIILIAFVVVAAVFAYTVLSAGLFATGKSSETVYSGLEATQSTMQLSGPV-YAYDTDDNDYVDKIEFVVKVVQGGEAMDFTAGTPATS--ANKVVIAYSGSQEY------------------------------------------------------------------------------------------------------------------------------------------------------------------------------------------
>UniRef100_A0A497KL71	96	0.333	2.786E-17	13	113	314	4	108	204
-------------KKRAGMTGLETAIILVAFVITAAAFAFVVLNMGFLTAEKTQSVISSGMSEASSALLVDSGVIGQFGSTGGDQADidlsKLTFYIKLSQGHEPVDLDDSKLVATYT--------------------------------------------------------------------------------------------------------------------------------------------------------------------------------------------------------
>UniRef100_A0A0E3LVS3	96	0.290	2.786E-17	13	111	314	6	105	204
-------------KDEKGFTGLEAAIVLVAFVVVAAVFSYVMLGAGFYTTQKSQEVVHTGVQQASSSVELSGDLIATGDlTAGSECLDTVTLCLQPTAGGSSIDLATTLITVS----------------------------------------------------------------------------------------------------------------------------------------------------------------------------------------------------------
>UniRef100_A0A497N1E6	96	0.349	2.786E-17	13	138	314	10	132	213
-------------GDRRGTIGVEAAIVMIAFVVVASAVAYVIINMGFYAAQKSKETIGRGVDSASSSLELEGTVVGKVSD-EGTCLQYIIIPVRLSVGKSQVELSGDATMVTVYSND--FTLPDIYDGVSTPSDPTDLT-------------------------------------------------------------------------------------------------------------------------------------------------------------------------------
>UniRef100_A0A920PWB5	96	0.284	2.786E-17	14	122	314	15	123	214
--------------DRSGITGLETAIVLIAFVVVAAVFAFTVLTTGLFTSEKAKETALAGVATTSSSMTIKGNIIAQASTGATPVVEVIRVKLATATGVEQVLFDPEQILVTYLDENNVEQLA-----------------------------------------------------------------------------------------------------------------------------------------------------------------------------------------------
>UniRef100_A0A7C5K718	96	0.314	2.786E-17	14	153	314	13	147	217
--------------NRRGIVGVEAAIVLIAFIIIAAALSYVVINMGFYTTQKTKETMQTGLEESTAALQLDGVVTGKTD--GNKKIQYVIIPVKLSTGKTSIDLNKSAVVVSVYLPDD--TLLNIYNGVNSTET-VDLDHILIDAKNFTGIQNQ----------------------------------------------------------------------------------------------------------------------------------------------------------------
>UniRef100_UPI001E2B000E	96	0.294	2.786E-17	13	114	314	6	103	219
-------------KDEKGFTGLEAAIVLVAFVVVAAVFSYVMLGAGFYTTQKSQEVVHTGVTQASSSIAPSGDIIVKGAAA--SKASQITFYVTNTAGGTAVDLDK--TILTYTD-------------------------------------------------------------------------------------------------------------------------------------------------------------------------------------------------------
>UniRef100_UPI001E65BFAE	96	0.313	3.760E-17	7	105	314	6	99	184
-------KKFAK--NDAAFTGLEAAIVLIAFVVVAAVFSYVMLGAGFFTSQKSKEVVHTGVDQATSSIQLSGDLVAQ---GDGTELTNIKITIGLTAGNNPVDVSK----------------------------------------------------------------------------------------------------------------------------------------------------------------------------------------------------------------
>UniRef100_UPI002033508B	96	0.288	3.760E-17	13	145	314	5	121	185
-------------KNENAFTGLEAAIVLIAFIVVAAVFSYVVLGAGFFTTQKSQEVVHTGVAQASSNLEVSGPVViaGAANS-----VANVTFYLQLAAGGSPIDMNKTTYAVSTKD-------------DLKTYTNATVTMIWYKDG------------------------------------------------------------------------------------------------------------------------------------------------------------------------
>UniRef100_A0A8T6PFS4	96	0.281	3.760E-17	14	119	314	7	115	187
--------------DESGQTALETAIILIAFVVVASVFAFTILSAGSESTEKGEEAIYSGLEGVQSSMALKGSTIAQDADA-DQVVDTVVFTVALVSGGDPVDVTDtsgsNKVVIGYRDDTQFI--------------------------------------------------------------------------------------------------------------------------------------------------------------------------------------------------
>UniRef100_A0A8J7RV76	96	0.261	3.760E-17	6	112	314	0	101	193
------MRKFAK--NDEAFTGLEAAIVLIAFVVVAAVFSYVMLGAGFFTSQKSQEVVHTSVEQASASIEVRGDVYG-YDKAKTGEIVGLQFNLALTAGGSPVDI--NKTVMTY---------------------------------------------------------------------------------------------------------------------------------------------------------------------------------------------------------
>UniRef100_A0A0E3SCF1	96	0.275	3.760E-17	12	116	314	8	115	197
------------RKDEKAFTGLESAIVLTAFVVVAAVFSYVVLGAGFTTSDTAKKTIDEGVKQTTSSVELAGDVIAKGTPATPS-VDTIIVTLQLTAGQSPVDIgtdnTSGLMIVSYTDNS-----------------------------------------------------------------------------------------------------------------------------------------------------------------------------------------------------
>UniRef100_A0A8J7QFG0	96	0.285	3.760E-17	16	181	314	1	165	202
----------------RGMTGIETAIILIAFVIAASVFAFAVLNMGLISTQRAQEAVGAGLAQASSSLQLEALVCEA--DISTLKVQNITILVKLAPGQSPVDFDEGRLTVSYKSNYTYI--AEVYD----STHGSFVDayNPDYAfSGEYCTVMVIQGDTdevleaGETFAIMLN--LASDAINAELGAY------------------------------------------------------------------------------------------------------------------------------------
>UniRef100_A0A842QXW8	96	0.336	3.760E-17	11	113	314	1	107	205
-----------KLSKRTGMTGLETAIILVAFVITAAAFAFVVLNMGFLTAEKAQSVISSGMSEASSALLIDSGVIGQFGSTGGDqadiDLEKLTFYIKLSQGHEPIDLDDSKLVATYT--------------------------------------------------------------------------------------------------------------------------------------------------------------------------------------------------------
>UniRef100_A0A0E3SA45	96	0.304	3.760E-17	13	116	314	6	108	209
-------------KDEKGFTGLEAAIVLVAFVVVAAVFSYVMLGAGFYTTQKSQEVVHTGVAQASSSVELSGDLVATGDlTAGSECLDIVTLCLQPTAGGSAVDM--ATTLITVTTPN-----------------------------------------------------------------------------------------------------------------------------------------------------------------------------------------------------
>UniRef100_A0A7C2CMV7	96	0.294	3.760E-17	0	128	314	0	121	211
MKQKKAI---NFAKQKRAIVGLEAAIILIAFVIIAAVFSFMVINQGVFATERGKTVIQEGLKQASTPLAVDGTIFVKT-STDGANVTGLLIPLK-AYGVKYVAMWQNTTVVTLKVGAN--AWANVYAGV-----------------------------------------------------------------------------------------------------------------------------------------------------------------------------------------
>UniRef100_A0A6B2C9E9	96	0.321	3.760E-17	11	125	314	1	114	228
-----------RRKTYKAIVGIEAAIVLIVFVVVAAALAFVVLNMGFYTTQRSKEVMGQGLAQASSALEIDGTVLAEVDTATTHNLSCVVIPVRLSAGQKDVDLTPGKADIAVWVINKG-GITNAY--------------------------------------------------------------------------------------------------------------------------------------------------------------------------------------------
>UniRef100_S2EVR4	96	0.324	3.760E-17	12	128	314	8	121	230
------------RHSHRGVIGVESAIVMIAFVIVAAALAFVVLNMGFSTTQKAKTSIISSLEEASSSMQVAGKVIAGGDVG-NAWIHTVGIPIKIASGGDIVNLSNSTMAVKYVSND--INYDDIYVGA-----------------------------------------------------------------------------------------------------------------------------------------------------------------------------------------
>UniRef100_A0A6A8AGT3	96	0.221	3.760E-17	14	160	314	0	172	234
--------------DKRGFTGLEAAIVLTAFVVVAAVFSYVVLNAGFFTSQKSEEVVHTGIEQVTSSFEPAGDIIGHgwkynttaknqdGNNGTyyndsdnhldGTYLTAITIYLTLTAGQMPMDLDK--LAISYTDRDvhvGGLNLTNAGHYnstqGKYTISSTDYNESYVAKGN-MSMGNWTYSTADT---------------------------------------------------------------------------------------------------------------------------------------------------------
>UniRef100_A0A9E5Z7J7	96	0.314	3.760E-17	1	122	314	2	123	285
-NFMNGINRFFKvgLNDQRGITGLETAIVLIAFVVVAAVFAFAVITTGLFSSEKAAQSASAGLGEASTTLTPKGGVVARAN-PALSSLSTVQFKMTNS-GSDAVGLDPNSTLLTYSDTGNLVTLA-----------------------------------------------------------------------------------------------------------------------------------------------------------------------------------------------
>UniRef100_A0A2E2DQX1	96	0.295	3.760E-17	9	122	314	53	166	437
---------SNLKTDQRGITGLETAIVLVAFILVATVFAFAVLSTGLVASEKSKEAALGSLKEASGTLMVRGRVVGTSNNA-LTALDQVKFTLSSAtQANEGVEFTTAASVISYLDENQAVNLA-----------------------------------------------------------------------------------------------------------------------------------------------------------------------------------------------
>UniRef100_A0A832U4D0	95	0.323	5.074E-17	13	111	314	5	101	190
-------------HDEDGFTGLEAAIVLIAFVVVAAVFSYVVLGAGFFTTQKAQETVHTGVAQATSAVEPSGPVMIQA--GANEDITNASFYLQLAAGGNSVDMTKVGYTVS----------------------------------------------------------------------------------------------------------------------------------------------------------------------------------------------------------
>UniRef100_UPI0007806A61	95	0.315	5.074E-17	15	109	314	7	100	192
---------------EEGFTGLEAAIVLIAFVVVAAVFSYVVLSAGFFATQESQEAVYTSVKMASSSLEVIGDVYGLDSDDDN-DIEAIRFTLGLSAGGTPVDFSTVQMV------------------------------------------------------------------------------------------------------------------------------------------------------------------------------------------------------------
>UniRef100_A0A1F8R6H5	95	0.318	5.074E-17	6	114	314	0	112	192
------MKRLLKRIRqgQEGITGLETAIILIAFVIVASVFSYVVLSAGLFSSQKVKEAVNAGLESTMATVEIRGNIIARMQSG---IVSEILICVGIPQAGSPVDFSPSSanispLVISYHD-------------------------------------------------------------------------------------------------------------------------------------------------------------------------------------------------------
>UniRef100_A0A0E3L6W7	95	0.275	5.074E-17	12	116	314	8	115	196
------------RKDERAFTGLESAIVLTAFVVVAAVFSYVVLGAGFTTSDTAKKTIDEGVKQTTSSVELCGDVIAI-EGGTDGTVGYILTTIQLTAGQSPVDIGEnsdaGMMVVSYTDSS-----------------------------------------------------------------------------------------------------------------------------------------------------------------------------------------------------
>UniRef100_A0A7J4PKY3	95	0.245	5.074E-17	13	127	314	9	129	196
-------------KDERAFTGLESAIVLTAFVVVAAVFSYVVLGAGFTTSDTAKATIDEGVKQVSSSVELCGDVIAKEGSTDGTVG-YILATLQLTAGQAPVDIgensGDGMIVVSYTDSNcydPGVTWTQQFVG------------------------------------------------------------------------------------------------------------------------------------------------------------------------------------------
>UniRef100_UPI00064F8CF8	95	0.261	5.074E-17	13	158	314	4	150	206
-------------KSEEGFTGLEAAIVLIAFVVVAAVFSYVVLGAGFFTTQKAQETVYSSVDMASSSIEVLGDIYGWG-DNESTAIDGVQFVVGLTAGGSSVDFAQTTLVFTNTS-----EIVDLERDAAITSSSSSVvntsaKGDLVADTWYITDIqnNESGDGG-----------------------------------------------------------------------------------------------------------------------------------------------------------
>UniRef100_A0A7Z9IRE8	95	0.348	5.074E-17	10	118	314	9	116	210
----------NLYSDRKGITGLETAIILIAFIVVAAVFAFTVMTTGLFSSEKAKTTAQAGIAEASSTFAPKGAVIAAAN-GAGNAVETITFQITTASGSTGTSIAKAKIALIYSDDNQR---------------------------------------------------------------------------------------------------------------------------------------------------------------------------------------------------
>UniRef100_A0A9E7TLL4	95	0.303	5.074E-17	13	109	314	5	103	213
-------------KSDEGFTGLEAAIVLIAFVVVAAVFSYVVLGAGFFTTQKSQEVVYSSVDMASSSMEVLGDVYGISADtsTTNKRINAVQFILGLTAGGTPVDLAKTTLV------------------------------------------------------------------------------------------------------------------------------------------------------------------------------------------------------------
>UniRef100_A0A381YIE8	95	0.342	5.074E-17	14	118	314	15	120	219
--------------DDRGITGLETAIILIAFIVVAAVFAFTVMTTGLFSTEKAKTTAQAGIAEASSTFAPKGAIVAKGDSaGTPTYVEKVYMQVTLATGAtdASVD--PKDLAFIYTDDNQR---------------------------------------------------------------------------------------------------------------------------------------------------------------------------------------------------
>UniRef100_A0A370M055	95	0.326	5.074E-17	15	160	314	11	157	227
---------------HRGVIGVESAIVMIAFVIVAAALAFVVLNMGFSTTQRAKTAIIASLEEASSSLEIAGKVTGSG-DVTASLMNVTAVPLKIASGGDSVNMNLQLTAVKYLSNS--IEYDNIYNGTLQTGSYVNLTNAMqtAVTQSFLrsNPVNDTANPGQT---------------------------------------------------------------------------------------------------------------------------------------------------------
>UniRef100_A0A3G1B751	95	0.313	5.074E-17	14	163	314	8	150	235
--------------KRRGVSGLEATVIVIVLVIVAAALAFVVLNMGFSTTQKAKTIIGTSLGQTSSALEISGTIFAHGN-TTSAILEVVGVPLKIATGGESVNLAPGTAAVKYLSNT--VTYDNIYAGTLTENSD----GDDDVSGEWASLELATDDAADSDLY------------------------------------------------------------------------------------------------------------------------------------------------------
>UniRef100_A0A0D5C1B5	95	0.298	5.074E-17	12	127	314	8	129	240
------------RHSHRGVIGVESAIVMIAFVIVAAALAFVVLNMGFTTSQKAKTTIISGLGESSSSMQVAGKVTAVGCTSTSSdttcattpKINATAYPIKVTTGGDAVNLELATTAVKYLSNS--VEYDDIYSG------------------------------------------------------------------------------------------------------------------------------------------------------------------------------------------
>UniRef100_A0A7C4NFX3	95	0.353	6.847E-17	13	128	314	7	118	172
-------------KNKRAIVGVEAAIVLIAFIIIAAALSYVVINMGFYTTQKTKETMQTGLEESTTALQLDGVVIGKTDSNGE--IQFLIIPVKLSTGKSAIDLNTSAVVVSVYLPSN--TLLNIYKGA-----------------------------------------------------------------------------------------------------------------------------------------------------------------------------------------
>UniRef100_UPI00203455A5	95	0.275	6.847E-17	11	119	314	2	107	190
-----------KQFNDNAFTGLEAAIVLIAFIVVAAVFSYVVLGAGFFTTQKSQEVVHTGVQQASSSMEIVGNVYGEGN-TTSNVLTSVRFIVANTAGGTSLDVHQ--MVVTYVDETHHV--------------------------------------------------------------------------------------------------------------------------------------------------------------------------------------------------
>UniRef100_UPI0021017B07	95	0.303	6.847E-17	13	111	314	6	101	190
-------------KDEKGFTGLEAAIVLVAFVVVAAVFSYVMLGAGFYTTQKSQEVVHTGVQQASSSVELSGDVVATGSANELK---NVTLFLQLTSGGSSVDMNKTLIVFS----------------------------------------------------------------------------------------------------------------------------------------------------------------------------------------------------------
>UniRef100_A0A2H5YLQ6	95	0.318	6.847E-17	15	120	314	10	118	192
---------------QEGITGLETAIILIAFVIVASVFAFVVLSTGLFSAERGKETVFAGLNKAQANLELHGSVV-VTASGSPLVPDEITFSLALAAGGTAVNIDPSATtnsvVMNYIDQNARVS-------------------------------------------------------------------------------------------------------------------------------------------------------------------------------------------------
>UniRef100_UPI002101788E	95	0.277	6.847E-17	12	115	314	8	113	195
------------KKDEKAFTGLESAIVLTAFVVVAAVFSYVVLGAGFTTSDTAKKTIDEGVKQTTSSVELCGDVIAKG--TGSTDIDYILVTLQLTAGQAPVDIGASSTaglmVVSYTDN------------------------------------------------------------------------------------------------------------------------------------------------------------------------------------------------------
>UniRef100_UPI001E350B8B	95	0.287	6.847E-17	12	115	314	8	112	196
------------RKDEKAFTGLESAIVLTAFVVVAAVFSYVILGAGFTTSDTAKSTIDEGVKQTTSSVGLAGDVIAKSN---ENKVNEIILTLQLTAGQSPmdigVDSSEGMMVVSYSDS------------------------------------------------------------------------------------------------------------------------------------------------------------------------------------------------------
>UniRef100_A0A0E3WRY9	95	0.275	6.847E-17	12	116	314	8	115	197
------------RKDEKAFTGLESAIVLTAFVVVAAVFSYVVLGAGFTTSDTAKKTIDEGVKQTTSSVELAGDVIAKG-DTTNEKVKYLLVTLQLTAGQSPVDIGEsngtGKMIVSYTDNS-----------------------------------------------------------------------------------------------------------------------------------------------------------------------------------------------------
>UniRef100_A0A7J3SZP9	95	0.300	6.847E-17	13	145	314	8	137	212
-------------KQKRGIVGIEAAIVLIAFVVIAAAMAYVVVNMGFYSAQTAKSTIDKGIQEATSALTLDGFLTGKTNSSNP-AVTYLAIPLKLAVGQEQVDMAANTVVVAVQGNN--YSLANIYGGVATSTNVSLANLMSSVTG------------------------------------------------------------------------------------------------------------------------------------------------------------------------
>UniRef100_A0A7J2TGU5	95	0.353	6.847E-17	16	128	314	8	116	224
----------------RGIVGIEAAIVLIAFIIIAAALSYVVINMGFYTTQKTRDAMASGLEESLNALQLDGAVTAKTDE--NGHIEWVVFPVKLSAGRAAMDLKNATLTLTVYLPN--ATLLNIYRGV-----------------------------------------------------------------------------------------------------------------------------------------------------------------------------------------
>UniRef100_A0A7D5M5G0	95	0.347	6.847E-17	12	129	314	8	122	234
------------RHSHRGVIGVESAIVMIAFVIVAAALAFVVLNMGFTTTQKAKTSIISSLDEASSSMQIAGKVIGSG-DTTVGKLNMTAFPIKIASGGANVNLDAKTAAVKYVSNS--IDYDNIYVGTL----------------------------------------------------------------------------------------------------------------------------------------------------------------------------------------
>UniRef100_A0A2N0KKB2	95	0.366	6.847E-17	14	114	314	17	115	283
--------------NQRGITGLETAIVLIAFVVVAAVFAFAVITTGLFSSEKAAESASAGLGEASTTLTPKGAVVARAN-PALSSLSTVQFKMTNS-GSAPVGLDPLSTLLTYTD-------------------------------------------------------------------------------------------------------------------------------------------------------------------------------------------------------
>UniRef100_A0A7V3SCZ3	95	0.368	6.847E-17	15	107	314	11	105	378
---------------EKGITGLETAIIIIAFVVVAAVFAYTILSSGLFSSQKAEETVHSGVSQSQATSELRGSVLaYKGTANGDDCITKIQFTVGNAlVDGREIDLTPPY--------------------------------------------------------------------------------------------------------------------------------------------------------------------------------------------------------------
>UniRef100_A0A832VT80	94	0.259	9.238E-17	12	115	314	8	113	165
------------RKDEKAFTGLESAIVLTAFVVVAAVFSYVVLGAGFTTSDTAKKTIDEGVRQTTSSIELAGDVIAKGTSGST--VNTIIVTLQLTAGQSPVDIGadsdAGMMVVSYSDS------------------------------------------------------------------------------------------------------------------------------------------------------------------------------------------------------
>UniRef100_A0A063ZE50	94	0.272	9.238E-17	14	121	314	5	111	183
--------------NDNAFTGLEAAIVLIAFIVVAAVFSYVVLGAGFFTTQKSQEVVHTGVQQASSSMEIVGYVYGTGNAGKTALSN-ITFVVGNTAGGTALDVEQ--MIVTYVDEThhQVVDY------------------------------------------------------------------------------------------------------------------------------------------------------------------------------------------------
>UniRef100_UPI0007825FF7	94	0.329	9.238E-17	10	103	314	3	95	193
----------NSTPPDEGFTGLEAAIVLIAFVVTAAVFSYVVLGAGYFTTQKSQEVVYTSVDMASSSMQVIGDVYAWSTDGGST-ADAIRFTLGLAAGGSPVDF------------------------------------------------------------------------------------------------------------------------------------------------------------------------------------------------------------------
>UniRef100_B8GEH1	94	0.288	9.238E-17	12	115	314	4	104	197
------------RRNEDAFTGLEAAIVLIAFVVVAAVFSYVVLGAGFFTTQKSQETVHTAVGQASSAIEIVGNVYGQADNAGDDIS-SVVFSVGLAAGATPVDI--NKTVLTFSTG------------------------------------------------------------------------------------------------------------------------------------------------------------------------------------------------------
>UniRef100_J0S9A0	94	0.254	9.238E-17	13	125	314	4	119	203
-------------KHEEAFTGLEAAIVLIAFVVVAAVFSYVMLGAGFFTSQKSQEVVHTSVDQASSSVEIRGDVFGRDAGSTPSEIEIVEFAVALTAGGTALDM--NSSVLTFQKSDVAVttlthAYANDY--------------------------------------------------------------------------------------------------------------------------------------------------------------------------------------------
>UniRef100_A0A8T7H5Y9	94	0.266	9.238E-17	13	134	314	5	124	203
-------------KNEDAFTGLEAAIVLIAFVVVAAVFSYVVLGAGFFTTGEAQRVVHTGSQQASSSLEIIGNVYGYSAD--KAKLDSIEFTVGNTAGGTPIDITQ--MLVTFTSGNQsaVIEYDGVNAVVNTTTGP-----------------------------------------------------------------------------------------------------------------------------------------------------------------------------------
>UniRef100_A0A842QSM3	94	0.298	9.238E-17	15	151	314	7	142	210
---------------RKGITGIETAIILTAFVITASAFSFVILNVGFLTSDKAQTTVISGMKETSCSLLADAGVTGYFSNTTaghqdEVCLEEILFYVKLAQGHEPVDCSDDSLVITYT-NQRGhtVVYSD-------SVLNSTITTIETVTGDSDSLL------------------------------------------------------------------------------------------------------------------------------------------------------------------
>UniRef100_A0A0E3PR80	94	0.259	9.238E-17	12	115	314	21	128	212
------------RKDDKAFTGLESAIVLTAFVVVAAVFSYVVLGAGFTTSDTAKKTIDEGVKQTSSSVGLAGDVIAKGTPGATPTVDNITITLQLTAGQSPVDIgadsTTGMMVVAYSDS------------------------------------------------------------------------------------------------------------------------------------------------------------------------------------------------------
>UniRef100_A0A2H5YLW6	94	0.313	9.238E-17	4	120	314	1	132	216
----NRIKRF--LAGQEGITGLETAIILIAFVIVASVFAFVVLSTGLFSAERGKETVFAGLNKAQANLELHGSVVVTDlnewNDPGTGCVeqagsdgepDRVVFSLALAAGGAPVNVDPAATIntvaINYVDQDVRVA-------------------------------------------------------------------------------------------------------------------------------------------------------------------------------------------------
>UniRef100_A0A800JR14	94	0.304	9.238E-17	1	141	314	4	133	219
-GLKTIASRFHN--EKSGITGLETAIVLIAFVVVAAVFAFTVLTTGLFTSEKAKETALAGVATTSSSLTVKGNVIAQS---ENDVVNVIRLKLATATGVERVEFIPDNMIITYLDD------VNVGQLVYPGATPGRLNGDV----------------------------------------------------------------------------------------------------------------------------------------------------------------------------
>UniRef100_A0A7D5R4W3	94	0.317	9.238E-17	12	135	314	8	134	238
------------RKSHRGVIGVESAIVMIAFVIVAAALAFVVLNMGFSTTQKAKTTIVSGLGEASSSLQISGKVKGIGCTSSTKgcstpYLNATIIPLKIASGGDSVNLQNSTASVKYISNSK--SFDNIYKGPLAASTTY----------------------------------------------------------------------------------------------------------------------------------------------------------------------------------
>UniRef100_A0A8T7F8U8	94	0.300	1.246E-16	11	119	314	3	112	185
-----------NMKNERGQSALETAIILIAFVVVASVFAFAILSSGSKSTEKGQSAINAGLEGVQSSMTVKGTVIA---EGTAGNVDDVVFTLALVSGGDPVDLTatagNNTVVIGYRDEAQLV--------------------------------------------------------------------------------------------------------------------------------------------------------------------------------------------------
>UniRef100_A0A8T6PJ36	94	0.281	1.246E-16	14	119	314	7	115	187
--------------DESGQTALETAIILIAFVVVASVFAFTILSAGSESTEKGEEAIYSGLEGVQSSMAVKGSTIAQDTEP-DGNVNSVVFTVALVSGGDPVDVTDtsgnNKVVIGYRDDTQFI--------------------------------------------------------------------------------------------------------------------------------------------------------------------------------------------------
>UniRef100_A0A9E4PTB6	94	0.300	1.246E-16	14	122	314	9	117	188
--------------DQRGITGLETAIVLIAFVVVASVFAFAVLSTGLISSEKSKETVLGAVGEASATLNVRGAVVANVNAA-LTGVDTIKFNLSNAsQSYKAVEVSDKAMILTYVDEDQALNIA-----------------------------------------------------------------------------------------------------------------------------------------------------------------------------------------------
>UniRef100_A0A833E0I7	94	0.368	1.246E-16	16	110	314	5	96	192
----------------KGMVGIEAAIVLIAFVIVAAALAFVALNMGFFTTQKSKEVIARGLEEASSALEVDGSIIGKNDNNKMSG---IAIPLKLATGRTPIDIKKTSIKI-----------------------------------------------------------------------------------------------------------------------------------------------------------------------------------------------------------
>UniRef100_A0A1F8N7L3	94	0.319	1.246E-16	9	148	314	5	140	197
---------SNARKTEKGITGLETAIILIAFVIVASVFAYVVLSAGLFSSQKAKEAVNSGLQSTMATVEIRGNIVAH-MVGAEVQD--ISFCVGVPAAGSPVDFTPASANATDNRTQLvVVSYSDAQNY--LPSVNWSIERLSWGNDDYL---------------------------------------------------------------------------------------------------------------------------------------------------------------------
>UniRef100_A0A7J3YRB8	94	0.375	1.246E-16	27	137	314	0	110	199
---------------------------MIAFVVVAAALAFVVLNMGMFTTQRARETINSGLAHASSALEVDGSITALVNSNGNG-VELISIPIRLAPGKDSVDLNPEKlTVALFVTGTQNIAYENIYSKVFTAEEWSSI--------------------------------------------------------------------------------------------------------------------------------------------------------------------------------
>UniRef100_A0A1M4MK51	94	0.275	1.246E-16	14	122	314	2	107	200
--------------KEDAFTGLEAAVVLIAFIVVAAVFSYVVLGAGFFATQKSQEVVHTGVAQTSSSVEVVGDVIGMANVADKR-LESILFTVKLSPGSGAIDFDN--VVILYSDANNVKTLA-----------------------------------------------------------------------------------------------------------------------------------------------------------------------------------------------
>UniRef100_A0A7C3BQ05	94	0.330	1.246E-16	14	117	314	7	118	201
--------------RQRGITGLETAIVLIAFVMVASVFAYVVLSAGLYSSQKAKEAIHQGLEETRGSVELRGSVLARMELDLLSDtyfATEVILCVATVSGGEAVDLTdtsggDNKVTISYHDEYQ----------------------------------------------------------------------------------------------------------------------------------------------------------------------------------------------------
>UniRef100_A0A7J2YRU3	94	0.273	1.246E-16	0	159	314	0	154	210
MNYKKHLRDFAK--QKRAIVGLEAAIILIAFVIIAAVFSFMVVNQGLFATEQGKTVIQQGIQQASTPLSIDGTTFVKT-SADGSYVAGILIPLK-TFGTKYVSMNENTTVVTMKIGTD--AWSNIYVGTNASATGETFNDMLSGvTENQSKLFIQNSNGDQ----------------------------------------------------------------------------------------------------------------------------------------------------------
>UniRef100_A0A842LTB3	94	0.270	1.246E-16	11	158	314	1	137	227
-----------RRINRRGIVGIEAAIVLIAFVIVAAAFSFMVVNMGLTSTERSKEAIAQGLKESSCPLILDGTLLLKSGN-TADNVTTIIIPLK-TLGVKYVPMWTNETVVSLKIGTD-VALANIYAGINHSINPTTMT--------FDSIIQNLTSGG-----------------------------------------------------------------------------------------------------------------------------------------------------------
>UniRef100_UPI00209CC306	94	0.301	1.681E-16	12	117	314	3	102	184
------------RRNEDAFTGLEAAIVLIAFIVVAAVFSYVMLGAGFFTTQKSQETVYSAIGQAGTNMEVSGPVILETNTDSQVKS--VAFTLILAAGGMPVDM----KRVTYTVSTQ----------------------------------------------------------------------------------------------------------------------------------------------------------------------------------------------------
>UniRef100_A0A0F8DDL5	94	0.285	1.681E-16	14	111	314	7	101	191
--------------NEKGFTGLEAAIVLVAFVVVAAVFSYVMLGAGFYTTQKSQEVVHTGVAQASSSVELSGDVISCGADGELK---NLTMFLQLTSGGSPVDVNQTLIVFT----------------------------------------------------------------------------------------------------------------------------------------------------------------------------------------------------------
>UniRef100_A0A1F8QBM5	94	0.336	1.681E-16	12	119	314	8	117	192
------------RRDQEGITGLETAIILIAFVIVASVFAYVVLSAGLFSSQKAKEAVNAGVQSTMATIEIRGNIVAKMESG---VVREIYFCVGIPHAGSGVDFTPTSanvspVVISYVDANNLI--------------------------------------------------------------------------------------------------------------------------------------------------------------------------------------------------
>UniRef100_A0A7C1DWT2	94	0.283	1.681E-16	6	111	314	0	102	193
------MRKFMNR--EEAFTGLEAAIVLIAFVVVAAVFSYVVLGAGFFTTGKSQEAVASGVAQASSSMQILGDVYGLGDSST-QKLTGVQFTLGLTAGGSAIDLNKTTLIWS----------------------------------------------------------------------------------------------------------------------------------------------------------------------------------------------------------
>UniRef100_A0A2I0NYI9	94	0.294	1.681E-16	12	111	314	4	105	195
------------KRNDEGFTGLEAAIVLIAFVVVAAVFSYVVLGAGFFTTQKAQETVYSGVAQSTSNIQMIGNVYGYGteNAAGSMDVIRIQWNIGLAPGAPSLDISKMIIVVS----------------------------------------------------------------------------------------------------------------------------------------------------------------------------------------------------------
>UniRef100_B8GEH7	94	0.303	1.681E-16	14	115	314	6	103	196
--------------NEDAFTGLEAAIVLIAFVVVAAVFSYVVLGAGFFTTQKSQETVHTAVGQASSAVEVVGNVYGEGTAGT--SVDTIVFSIALAAGATSVDI--NKTVLTFSTG------------------------------------------------------------------------------------------------------------------------------------------------------------------------------------------------------
>UniRef100_A0A832L659	94	0.239	1.681E-16	12	121	314	8	122	196
------------RKDDRAFTGLESAIVLTAFVVVAAVFSYVVLGAGFTTSDTAKKTIDEGVKQSTSSVELAGDVIAKSTD--SKKVDKILVTLQLTAGQSPVDIgadsSAGMLVVSYADSavyNQSLTW------------------------------------------------------------------------------------------------------------------------------------------------------------------------------------------------
>UniRef100_A0A0E3P0H8	94	0.267	1.681E-16	8	114	314	1	115	198
--------KFNKLfgrfgKDEKAFTGLESAIVLTAFIVVAAVFSYVVLGAGFSTSDTAKATVDEGIKQATSSIELAGDVIGVEGS-TDNTLDNLLVTIQLTAGQAPVDIGENSTddmlVVSYWD-------------------------------------------------------------------------------------------------------------------------------------------------------------------------------------------------------
>UniRef100_A0A0F8N510	94	0.250	1.681E-16	12	115	314	8	115	199
------------RKDEKAFTGLESAIVLTAFVVVAAVFSYVVLGAGFTTSDTAKKTIDEGVKQTTSSVELAGDVIAKGSITAPGAVENLTVTLQLTAGQSPVDIgatnTSGLMIVSYTDN------------------------------------------------------------------------------------------------------------------------------------------------------------------------------------------------------
>UniRef100_A0A498H0B1	94	0.252	1.681E-16	13	123	314	5	112	202
-------------KNDEGFTGLEAAIVLIAFVVVAAVFSYVVLGAGFFTTQKSQEVVHTGVDQASSSMEIIGNTYGIRSAAV-QYLQYVKFTIGNTAGGTGLDISK--MTVSYSDDTARDADAD----------------------------------------------------------------------------------------------------------------------------------------------------------------------------------------------
>UniRef100_A0A832TTF2	94	0.307	1.681E-16	15	118	314	6	105	205
---------------EDAFTGLEAAIVLIAFVVVAAVFSYVVLGAGFFTTQTAQATVHTGVAQASSSLEVVGNVMGISNAGT--KLSYVNMSVALTAGGTAMDL--NQMVISYNDNNGG---------------------------------------------------------------------------------------------------------------------------------------------------------------------------------------------------
>UniRef100_A0A2E3BQN7	94	0.348	1.681E-16	10	118	314	9	116	210
----------NLYSDRKGITGLETAIILIAFIVVAAVFAFTVMTTGLFSTEKAKTTAQAGIAEASSTFAPKGAVIAAAN-GAKNAVESITFQITTASGSTGTSIAKSKIALIYSDDNQR---------------------------------------------------------------------------------------------------------------------------------------------------------------------------------------------------
>UniRef100_A0A2D9ZSR4	94	0.339	1.681E-16	10	118	314	9	116	210
----------NLYSDRKGITGLETAIILIAFIVVAAVFAFTVMTTGLFSSEKAKTTAQAGIAEASSTFAPKGAVIASAN-GAGNAVETITFQITTASGSTGTSIARAKIALIYSDDNQR---------------------------------------------------------------------------------------------------------------------------------------------------------------------------------------------------
>UniRef100_S2EPE1	94	0.320	1.681E-16	13	131	314	7	129	237
-------------HSHRGVIGVESAIVMIAFVIVAAALAFVVLNMGFSTTQKVKTITTSSLEEASSAMEISGTVYGIGCTSSasgcdaTQKINATIIPIKIAAGGNLVNFAPDITAISFFTKD--VEYTNIYAGTITT--------------------------------------------------------------------------------------------------------------------------------------------------------------------------------------
>UniRef100_A0A524N5F2	94	0.311	1.681E-16	10	113	314	47	155	252
----------NNLRNRRGMTGLETAIILVAFVITAAAFAFVILNMGFITAEKAQSVISTGMSEATSSLLIDNGVVAnfVNTTGGEQSDicmTKLTFYIKLSQGHSPIDVDDSRLVATFT--------------------------------------------------------------------------------------------------------------------------------------------------------------------------------------------------------
>UniRef100_A0A8T5AXZ4	94	0.291	1.681E-16	15	145	314	52	181	284
---------------RQAIIGLEAAIVLIAFVIIAAAFSFMVVNQGLYATERGKVVIQEGLKQASTPLTIDGTTFVRT-TPDGRTVNVIIVPVK-AFGVKFVAFGRNQTVITLRVGEK--AWANVYCGVLYNSTDTSKTydpSLRYGNG------------------------------------------------------------------------------------------------------------------------------------------------------------------------
>UniRef100_A0A7J2LVD4	93	0.396	2.268E-16	6	111	314	0	102	118
------MKKPRMLRDKRGIVGIEAAIVLIAFFVIAVALAGVVINMGFYSTQKVKSTISRGISEASSTLQLNGHIIGKTN---GTYLIITAFPIKVSVGKSGVDLNVNTTIVS----------------------------------------------------------------------------------------------------------------------------------------------------------------------------------------------------------
>UniRef100_A0A1V4ZSN0	93	0.290	2.268E-16	12	111	314	3	99	181
------------KSDDSGFTGLEAAIVLIAFVVVAAVFSYVVLGAGFFTTQKSQETVYKGVEQATSNIQMIGGIYGI---KSGTGIGTLELTLGLAPGAPAMDLTKLKIIVT----------------------------------------------------------------------------------------------------------------------------------------------------------------------------------------------------------
>UniRef100_A0A8J7W8R7	93	0.278	2.268E-16	6	119	314	0	108	189
------MKENRREMNERAFTGLEAAIVLIAFIVVAAVFSYVMLGAGFFTTQKSQETVYSAIGQAATNMEVSGPIILMTDNSGT--ITNATFTLILAAGGSPVDMNK----VTYTVmTRQGI--------------------------------------------------------------------------------------------------------------------------------------------------------------------------------------------------
>UniRef100_A0A932FW49	93	0.363	2.268E-16	15	119	314	10	115	195
---------------QKGVTGLETAIILIAFVMVASVLAYVVLSAGLFSSQKVKDAVHSGLEEA-STIEVRGSVLASMSD---NIVTELYFSVGTISGAAPVDFTDtsagaNKVVISYSDAYQQV--------------------------------------------------------------------------------------------------------------------------------------------------------------------------------------------------
>UniRef100_B8GEH8	93	0.303	2.268E-16	14	115	314	10	107	200
--------------NEAAFTGLEAAIVLIAFVVVASTFTYVVLGAGFFTTQKSQETVHTAVGQASSAVEIVGNVYGKGIAGT--SIDTIVFSIGLAAGATPVDL--NKTVLTFSTG------------------------------------------------------------------------------------------------------------------------------------------------------------------------------------------------------
>UniRef100_A0A1E7GE44	93	0.300	2.268E-16	13	111	314	6	108	202
-------------KNEKGFTGLEAAIVLIAFVVVAAVFSYVMLGAGFFTTQKSQEVVHTGVTQASSSVELSGNVISQggieGAGTVLNEIDTVDMFMQLTSGGSEVDIGKTLIVVS----------------------------------------------------------------------------------------------------------------------------------------------------------------------------------------------------------
>UniRef100_UPI00082D7801	93	0.271	2.268E-16	13	115	314	4	104	202
-------------KQEEAFTGLEAAIVLIAFVVVAAVFSYVMLGAGFFTSQKSQEVVHSSMAQASSSVEIVGNVVGLGNTTTHDNLTNVLFTISTTAGGSAYDVGD--VLMTYTDK------------------------------------------------------------------------------------------------------------------------------------------------------------------------------------------------------
>UniRef100_A0A833E8E8	93	0.378	2.268E-16	16	110	314	5	96	204
----------------KGMVGIEAAIVLIAFVIVAAALAFVALNMGFFTTQKSKEVIARGLEEASSALEVDGSIIGKND---NKKMAGIAIPLKLATGRTPIDIKKTSIKI-----------------------------------------------------------------------------------------------------------------------------------------------------------------------------------------------------------
>UniRef100_A0A968QIB9	93	0.275	2.268E-16	13	106	314	8	105	206
-------------KDESGQTALETAIILIAFVVVASVFAFTILSAGSSSTERGEEAIYAGLEGVQSSMEVKGAVLAEGAPSSppvaTDPINTLIFRVALVAGGDPVDLTSN---------------------------------------------------------------------------------------------------------------------------------------------------------------------------------------------------------------
>UniRef100_D5U2X5	93	0.386	2.268E-16	16	116	314	3	100	207
----------------KGIVGIEAAIVLIAFVIVAAALAFVVINMGMYTTQKSKEVMQQGLNEATTALEVDGTVLG---YGDTNGITRIYIPLKVSPGQLAVDFSNDKIDIVINLPS-----------------------------------------------------------------------------------------------------------------------------------------------------------------------------------------------------
>UniRef100_A0A2I0PDT4	93	0.307	2.268E-16	15	118	314	6	105	207
---------------EDAFTGLEAAIVLIAFVVVAAVFSYVVLGAGFFTTQTAQATVHTGVAQASSSLEVVGNVMGISNEGDQLSYANIS--VALTAGGTAMDLDQ--MVVSYTDNNGG---------------------------------------------------------------------------------------------------------------------------------------------------------------------------------------------------
>UniRef100_A0A7C0VDM8	93	0.267	2.268E-16	11	134	314	10	140	224
-----------KLLRRKGITGIETAIILTAFVITASAFSFIILNVGFLTSEKAQTTVISGMKETTANIIADSGITGYFSNTTTGDqsevcLEEVLFYIKLAQGHEPVDCSDDSLIITYTNERgHAIIYSDRFRnGTITTITP-----------------------------------------------------------------------------------------------------------------------------------------------------------------------------------
>UniRef100_A0A2V3JE92	93	0.250	2.268E-16	14	145	314	3	148	229
--------------DNKGFTGLEAAIVLTAFIVVAAVFSYVVLNAGFFTSEKSKEVVHTGVQQVTSSMELAGNVIAHGwkYNPSGTHYYNasdtednhtldstnltvVELYLTLTAGQSPIDM--DRLTISYTDEDTHVGELN---YTKTNYSGYHSNGTLNETG------------------------------------------------------------------------------------------------------------------------------------------------------------------------
>UniRef100_A0A370LNP8	93	0.336	2.268E-16	15	133	314	11	126	231
---------------HRGVIGVESAIVMIAFVIVAAALAFVVLNMGFATTQKAKTSIISGLGEASSSLEISGKVTGIGNVG-DARLDVVSIPLKIASGGNAVNLQNTTASVKYLSNT--VEYDNILVGTASTST------------------------------------------------------------------------------------------------------------------------------------------------------------------------------------
>UniRef100_A0A0D5C1S6	93	0.336	2.268E-16	12	130	314	8	123	234
------------RHSHRGVIGVESAIVMIAFVIVAAALAFVVLNMGFTTSQKAKTSIISSLGEASSSMQVAGKVIGEGDSST-GYLNMTAFPIKVSSGGNDINLEAKTTSVRYVSNS--IDYSDIYVGTLT---------------------------------------------------------------------------------------------------------------------------------------------------------------------------------------
>UniRef100_A0A8T4YDX6	93	0.271	2.268E-16	13	179	314	50	233	293
-------------HQKRAIIGLEAAIVLIAFVIIAAAFSFMVVNQGLYATERGKVVIQEGLKQASTPLTIDGTTFVRT-TPDGKAVNVIIIPVK-AFGVKFVAVGRNQTVIVLRVGER--AWANAYLGVLYTGYPngtyyytddetYDPTGQEFDDFVGFRYANQTTVGEERNVYvngtYASGYSeglftgAVLAIAYSNG--------------------------------------------------------------------------------------------------------------------------------------
>UniRef100_A0A9E4XAI7	93	0.263	2.268E-16	13	122	314	12	121	368
-------------GQEEGITGLETAIVLIAFVVVASVFAFAVLSTGLLSAEKSKATALGGLAEAGSTMFVKGAVVGKGNAGRTRIDTLTFQVTVGSQANAGVDLSTSNLSLRYTSAVESVNLD-----------------------------------------------------------------------------------------------------------------------------------------------------------------------------------------------
>UniRef100_A0A8G1A3A8	93	0.314	3.058E-16	14	102	314	6	92	187
--------------NDEAFTGLEAAIVLIAFVVVAAVFSYVMLGAGFFTSQKSQEVVHTSVAQTSSSMDIAGSVI--GNATVNDKIGNVTFYVQLTSGGSPVD-------------------------------------------------------------------------------------------------------------------------------------------------------------------------------------------------------------------
>UniRef100_A0A916CRX4	93	0.293	3.058E-16	8	115	314	3	103	191
--------KFNRmLKDESGITALETAIILIAFVVVAAIFAFTVLSTGTFLTERSKEAAYAGLQEVRGSMELKGSVVL------ETSGSQVVFNLATVAGGSSVDLSKVKM--TYRDS------------------------------------------------------------------------------------------------------------------------------------------------------------------------------------------------------
>UniRef100_UPI0021012970	93	0.272	3.058E-16	11	118	314	2	109	191
-----------KKQNENGFTGLEAAIVLIAFVVVAAVFSYVMLGAGFFTSQKAQEVVHTGMGQAASSIEVHGIVYGYGNGTGDnqAGIDTVTATIALTSGMQAMNIS--AMQVTYTDPTNR---------------------------------------------------------------------------------------------------------------------------------------------------------------------------------------------------
>UniRef100_UPI000E5A25AA	93	0.293	3.058E-16	14	120	314	9	114	191
--------------DESGQTALETAIILIAFVVVASVFAFTILSAGSSSTEKGEAAIYSGLENVQSSMAVKGAVIA---NSASDKVTKVVFTVALASGGDAIDLGDGTSsvVISYRDDDESIT-------------------------------------------------------------------------------------------------------------------------------------------------------------------------------------------------
>UniRef100_A3CU45	93	0.272	3.058E-16	14	112	314	5	101	192
--------------NDNAFTGLEAAIVLIAFIVVAAVFSYVVLGAGFFTTQKSQEVVHTGVSQASSSMEIVGYVYGLQDSASLSTLGSITFVVANTAGGTAIDVKQ--MVVTY---------------------------------------------------------------------------------------------------------------------------------------------------------------------------------------------------------
>UniRef100_A0A9E4ZM39	93	0.352	3.058E-16	17	104	314	9	94	193
-----------------GFTGLEAAIVLIAFVVVAAVFAYVVLGAGIFFSEASRSTVHRGIQEAGSSLTVTGSVYGVSNSPE--MITSIIIPVSLTPGSDPIDIT-----------------------------------------------------------------------------------------------------------------------------------------------------------------------------------------------------------------
>UniRef100_A0A0H1QX45	93	0.318	3.058E-16	17	104	314	9	94	193
-----------------GFTGLEAAIVLIAFVVVAAVFAYVVLGAGILFSEESRSVVHQGIQEAGSSLTVTGGVYGISNTPG--RIDSIIVPVGLAAGSEPIDIT-----------------------------------------------------------------------------------------------------------------------------------------------------------------------------------------------------------------
>UniRef100_A0A9E4WP13	93	0.304	3.058E-16	14	114	314	13	116	197
--------------NEQGITGLETAIILIAFVVVATIFAFVVLTTGVFSSERAKETVFAGLEKARGSMEIRGGIV-VTATGATLAVNEIQFAVATTAGGESVPLNPtaasNRTVLAYRD-------------------------------------------------------------------------------------------------------------------------------------------------------------------------------------------------------
>UniRef100_A0A0H1QWZ2	93	0.300	3.058E-16	14	113	314	6	99	197
--------------NEDAFTGLEAAIVLIAFIVVAAVFSYVILGAGFFTTQKSQEVVHTGVSQTSSTLEISGPVIAQASSTANLG--NVQFYLQIAAGGTSVDMRK----VTYT--------------------------------------------------------------------------------------------------------------------------------------------------------------------------------------------------------
>UniRef100_UPI001E3E7539	93	0.269	3.058E-16	12	173	314	8	162	202
------------RKDDKAFTGLESAIVLTAFVVVAAVFSYVVLGAGFTTSDTAKKTIDEGVKQTTSSVELAGDVVATCTDPTaSATVNTIIVTLQLTAGQSPVDIG-----VDSGAGMLVVSYADsaIYSPEV-TWSSSFI-----GDNDEDTILEQHEKV-QLSITVPNtdPNIALLA--------------------------------------------------------------------------------------------------------------------------------------------
>UniRef100_UPI0020A12621	93	0.278	3.058E-16	11	114	314	2	102	203
-----------KRRNDNAFTGLEAAIVLIAFVVVAAVFSYVMLGAGFFTAQKSQEVVHTGIGQASSSIEVVGDVYGIAQTG-ATYLDTVRFSIGLTSGMSPMNIS--AMRVHYTD-------------------------------------------------------------------------------------------------------------------------------------------------------------------------------------------------------
>UniRef100_A0A8J7W503	93	0.262	3.058E-16	12	127	314	3	118	206
------------KKNENAFTGLEAAIVLIAFVVVAAVFSYVMLGAGFFTAQKAQDVVHSGIGQAASSIEVVGDVYGEASEDNADNLTHVRFRVQLTSGMSNMNL--GHMRVTYADSgaIQQLSFNNTHSY------------------------------------------------------------------------------------------------------------------------------------------------------------------------------------------
>UniRef100_A0A7K3Z041	93	0.333	3.058E-16	13	118	314	10	115	216
-------------TDEHGFTGLEAAIVLIAFVVVAAVFSFVVLGAGSFTTQTAQATVHTGVAQASSSLEVVGNVMGISRSPTaaNARLTFINASVALTAGGTSMDLAQ--MVISYADNNGG---------------------------------------------------------------------------------------------------------------------------------------------------------------------------------------------------
>UniRef100_A0A9D3B760	93	0.293	3.058E-16	12	131	314	8	131	239
------------RHSHRGVIGVESAIVMIAFVIVAAALAFVVLNMGFTTSQKAKTTIIAGLEESSSSMKVSGSITAVGCIDSDSGCDNIKkinatnIPLKISESGNSVNFAQDVVSIRYIGPS--VQYDNIYLGPITA--------------------------------------------------------------------------------------------------------------------------------------------------------------------------------------
>UniRef100_A0A7C5PKI2	93	0.303	3.058E-16	3	134	314	44	169	301
---RNLIKAFAQ--QKRAIVGLEAAIVLIAFVIIAAAFSFMVINQGLYATERGKVVIQEGLKQASTPLTVDGTPFVRT-TPDGKAVDVIIIPVK-AFGVKFVAVGRNQTVVMLKIGQK--AWANLYLGVLYTGHP-----------------------------------------------------------------------------------------------------------------------------------------------------------------------------------
>UniRef100_A0A972QXR6	93	0.326	3.058E-16	9	105	314	5	102	379
---------YRIKQDQTGITGLETAIILIAFIVVASVFAYTILSAGLFSSQKTEEVVHSGIEEAESTIKLVGNAIaYKGTASGDECVTRLQLVLGKAAAGGAIDLTP----------------------------------------------------------------------------------------------------------------------------------------------------------------------------------------------------------------
>UniRef100_A0A934HLM3	93	0.254	4.124E-16	7	118	314	4	114	148
-------KKFQQ--DENGQTALEAAIILIAFIVVASVFAFAILSSGSKSTEKGQQAINAGLEGVQSSMEVKGAIIAKANVAGD-EVETVVMTLSLVAGGEPIDMnvASRKVVIGYRDAEQV---------------------------------------------------------------------------------------------------------------------------------------------------------------------------------------------------
>UniRef100_A0A916FWX0	93	0.287	4.124E-16	8	114	314	3	102	189
--------KFNRmMKDESGITALETAIILIAFVVVAAIFAFTVLSTGTFLTERSKEAAYAGLQEVRGSMELKGSVVL------ENTGQEVVFNIATVAGGSSVDLSKVK--ITYRD-------------------------------------------------------------------------------------------------------------------------------------------------------------------------------------------------------
>UniRef100_X1J9F3	93	0.317	4.124E-16	10	115	314	6	110	190
----------NLHRGQRGMTGLETAIILIAFVTVASVLAYSVLSAGIFSAERGKETVYKGLEQAQSTMEIAGSVLGISDNGTpPTTLETVQFNVQLTIPNAKLD--TNAVVCNYWDN------------------------------------------------------------------------------------------------------------------------------------------------------------------------------------------------------
>UniRef100_A0A968QRT2	93	0.267	4.124E-16	9	117	314	6	114	190
---------FNK--DQHGQTALETAIILIAFVVVASVFAFTILSAGTASTERGEQAIAAGLEGVQSSMQVKGAILAEG-DATADEITNLRFTLQLVAGGDPVNLTAGAnrvVVIDYRDGTQ----------------------------------------------------------------------------------------------------------------------------------------------------------------------------------------------------
>UniRef100_UPI0006D17BAC	93	0.303	4.124E-16	14	112	314	5	100	193
--------------NDNAFTGLEAAIVLIAFIVVAAVFSYVVLGAGFFTTQKSQEVVHTGVSQASSSMEIVGYVYGIG-DKTNQQLTSIKFAVANTAGGTAIDIKQ--MVITY---------------------------------------------------------------------------------------------------------------------------------------------------------------------------------------------------------
>UniRef100_A0A0X3BNH7	93	0.278	4.124E-16	13	145	314	5	124	198
-------------KNEDAFTGLEAAIVLIAFIVVAAVFSYVMLGAGFFATGEAQRVVQTGVAQASSNLELSGPVIVTATSSSGGAVAKISFLLQLAAGGASVDMKK----VTFTVST---------AKEMETYTYGEIEQKWYAKG------------------------------------------------------------------------------------------------------------------------------------------------------------------------
>UniRef100_A0A7C2Y8L8	93	0.365	4.124E-16	15	108	314	7	110	198
---------------ERGITGLETAIILIAFVIVASVFAFVTLSTGLFSAERSKETVFAGLQKAQSNLELHGSVVitdtvltDHDTDPTTpdaATDGTITFQLALAAGGAPISLDPAST-------------------------------------------------------------------------------------------------------------------------------------------------------------------------------------------------------------
>UniRef100_Q8TLF9	93	0.276	4.124E-16	12	123	314	8	114	199
------------RKDDKAFTGLESAIVLTAFVVVAAVFSYVVLGAGFTTSDTAKKTIDEGVKQTTSSIGLAGDVIVKGTPGDTPSVDNITITLQLTAGQSPIDIGANST-----AGMMVIAYSD----------------------------------------------------------------------------------------------------------------------------------------------------------------------------------------------
>UniRef100_A0A7M1UTS4	93	0.419	4.124E-16	16	108	314	3	92	203
----------------KGIVGIEAAIVLIAFVIVAAALAFVVINMGMYTTQKSKEVMQQGLNEATTALEVDGSVLG---YGDNNGITFIYIPLKVSPGQLAVDFSSDKI-------------------------------------------------------------------------------------------------------------------------------------------------------------------------------------------------------------
>UniRef100_A0A7C2FDL4	93	0.390	4.124E-16	16	115	314	3	100	207
----------------KGIVGIEAAIVLIAFVIVAAALAFVVINMGMYTTQKSKEVMQQGLNEATTALEVDGSVLGYV--GAGPIVTYIYIPLKVSPGQLAVDFSXDKIDIVXNLP------------------------------------------------------------------------------------------------------------------------------------------------------------------------------------------------------
>UniRef100_F3KJ38	93	0.309	4.124E-16	12	137	314	8	130	226
------------RHSHRGVIGVESAIVMIAFVIVAAALAFVVLNMGFSTTQKTKQAIVSSTDEASSALEIAGKVIGSG-HITAGKLNATAIPIKIVSGGASINLNPQNAAIRYLSNN--VEHGNIYAGALPTGVYDTL--------------------------------------------------------------------------------------------------------------------------------------------------------------------------------
>UniRef100_A0A9D3B545	93	0.344	4.124E-16	15	133	314	11	126	231
---------------HRGVIGVESAIVMIAFVIVAAALAFVVLNMGFATTQKAKTSIISGLNEASSSLEIAGKVTGIGNVVT-GQLEVISVPLKIASGGDSVNLQNTTASVKYLSNT--VEYDNILVGTASTST------------------------------------------------------------------------------------------------------------------------------------------------------------------------------------
>UniRef100_A0A3C0JQK2	92	0.344	5.560E-16	14	106	314	16	107	112
--------------DQRGITGLETAIVLIAFVVVASVFAFAVLNVGLLSSQKSEQAALGGLEATSASLSIRGDVIASANAG-KTAIDTVRFNLAPASTSSEPSICPP---------------------------------------------------------------------------------------------------------------------------------------------------------------------------------------------------------------
>UniRef100_A0A5N9AWT9	92	0.333	5.560E-16	14	118	314	20	125	162
--------------DDRGITGLETAIILIAFIVVAAVFAFTVMTTGLFSTEKAKTTAQAGIAEASSTFAPKGAIVAKGDgAATPTYVEKVFMQVTLATGAtdASVD--PKDLAFIYTDDNQR---------------------------------------------------------------------------------------------------------------------------------------------------------------------------------------------------
>UniRef100_A0A2I0P6D8	92	0.265	5.560E-16	13	137	314	5	130	188
-------------KNEDAFTGLEAAIVLIAFVVVAAVFSYVVLGAGFFTTGEAQRVVHTGSQQASSSLEIIGNVYGHATASSSSmVLTSIEFTVGNTAGGTAIDISQ--MLVTYTCEgiSDVIEYENSTKGWAVKTTYNDI--------------------------------------------------------------------------------------------------------------------------------------------------------------------------------
>UniRef100_A0A1V5A7Y7	92	0.326	5.560E-16	14	111	314	6	102	194
--------------KEDAFTGLEAAIVLIAFVVVAAVFSYVVLGAGFFTTQKSQETIYAGVGQSTSNIEIVGPVSVNATTAGTGVS-AIMFKIKPAAGASDIDLQKMTFTIT----------------------------------------------------------------------------------------------------------------------------------------------------------------------------------------------------------
>UniRef100_A0A0E3QC01	92	0.256	5.560E-16	12	116	314	8	114	196
------------RKDDKAFTGLESAIVLTAFVVVAAVFSYVVLGAGFTTSDTAKKTIDEGVKQTTSSVELAGDVIAR--SGDNSKVDNITVTLQLTAGQAPVDIGNdskvGMLVVSYADNS-----------------------------------------------------------------------------------------------------------------------------------------------------------------------------------------------------
>UniRef100_B8GEH4	92	0.291	5.560E-16	13	115	314	5	103	196
-------------KNEDAFTGLEAAIVLIAFVVVAAVFSYVVLGAGFFTTQKSQETVHTAVGQASSAVEIVGNVYGKGTAGT--SIGTVVFSIGLAAGATSVDI--NKTVLTFSTG------------------------------------------------------------------------------------------------------------------------------------------------------------------------------------------------------
>UniRef100_A0A7J4PLT0	92	0.255	5.560E-16	8	128	314	1	132	198
--------KFNKLfgrfgKDEKAFTGLESAIVLTAFIVVAAVFSYVVLGAGFSTSDTAKATVDEGIKQATSSIELAGDVIAVEGSTENTVSN-LLVTIQLTAGQAPVDIgasdTEGMLVISYMDNstyNASVPWTPTYIGA-----------------------------------------------------------------------------------------------------------------------------------------------------------------------------------------
>UniRef100_Q46B36	92	0.252	5.560E-16	12	127	314	8	130	201
------------RKDDKAFTGLESAIVLTAFVVVAAVFSYVVLGAGFTTSDTAKKTIDEGVKQTTSSVELAGDVIAKESTTTANTVDTLLVTLQLTAGQSPVDIGansdAGMLVVSYADSsiySPEVAWSQSFVG------------------------------------------------------------------------------------------------------------------------------------------------------------------------------------------
>UniRef100_A0A7M1UQT8	92	0.410	5.560E-16	16	110	314	3	95	202
----------------KGIVGIEAAIVLIAFVIVAAALAFVVINMGMYTTQKSKEVMQQGLNEATTALEVDGSVLGYVETGPE--VTYIYIPLKVSPGQLAVDFSSDKIDI-----------------------------------------------------------------------------------------------------------------------------------------------------------------------------------------------------------
>UniRef100_A0A7C5K6K6	92	0.312	5.560E-16	0	127	314	0	121	218
MNWKKTMAKLAK--SKRAMMGLEAAIILIAFVIIAGTFSFMVINQGLFATERGKTVVQEGLKQASTPLCVDGSIFLKTNSSGTG-IEAMVIPLR-TYGVKYVAMGEDETAISLKIGQ--YAWPNVYNG------------------------------------------------------------------------------------------------------------------------------------------------------------------------------------------
>UniRef100_A0A7D5R720	92	0.317	5.560E-16	12	137	314	8	130	226
------------RHSHRGVIGVESAIVMIAFVIVAAALAFVVLNMGFSTTQKTKNAIVSSADEASSALEIAGKVIGSGHVA-AGKLNATAIPIKIVSGGASINLNPANAAIRYISNS--VEHGNIYAGALSTGTHDTL--------------------------------------------------------------------------------------------------------------------------------------------------------------------------------
>UniRef100_A0A7C4JGH4	92	0.333	5.560E-16	0	128	314	4	125	228
MNWKKPIAKIAK--QRRAMMGLEAAIILIAFVIIAGAFSFMVINQGLFATERGKTVVQDSLRQSSTPLAVDGSVLLNASSPT--AINAIVIPLK-AYGVRYVAMGTNQTAVTIKIGEE--AWPNIYEGV-----------------------------------------------------------------------------------------------------------------------------------------------------------------------------------------
>UniRef100_UPI000C1E06CD	92	0.299	5.560E-16	12	138	314	8	132	228
------------RQSHRGVIGVESAIVMIAFVIVAAALAFVVLNMGFSTTQRAKTAIVASLDESSSAVEIAGKVTGAGDISPIGKLNVTAVPLKIASGGSSVNLGNTTMAVKYF--SQSVEYDNIMTGVLSSGTYENLT-------------------------------------------------------------------------------------------------------------------------------------------------------------------------------
>UniRef100_A0A842MPH3	92	0.338	7.496E-16	13	133	314	7	123	161
-------------KNKKGIVGVEAAIVLIAFIIIAAALSYVVVNMGFYTTQKTKETMQSGLDESLSALQLDGVVIAKTDA--NSEIQYVVTPVKLSAGKADVDLGNESVVVSVYLSD--ATLLNIYEGANSTTT------------------------------------------------------------------------------------------------------------------------------------------------------------------------------------
>UniRef100_A0A2I0NYH1	92	0.284	7.496E-16	11	111	314	1	102	190
-----------KKRNEDAFTGLEAAIVLIAFVVVAAVFSYVVLGAGFFTTQKAQETVYQSVEQSTSNIQMIGNVYGIGSgVGDSKSIVRLQFNLGLAPGAPSLDISKMIITVS----------------------------------------------------------------------------------------------------------------------------------------------------------------------------------------------------------
>UniRef100_A0A063ZC46	92	0.318	7.496E-16	17	104	314	9	94	193
-----------------GFTGLEAAIVLIAFVVVAAVFAYVVLGAGILFSEESRSVVHQGIQEAGSSLTVTGGVYGISNTPG--RIDSIIVPVGLTAGSEPIDIT-----------------------------------------------------------------------------------------------------------------------------------------------------------------------------------------------------------------
>UniRef100_A0A8T7H5Q4	92	0.292	7.496E-16	13	139	314	5	125	194
-------------KNENAFTGLEAAIVLIAFVVVAAVFSYVVLGAGFFTTGEAQRTVHTGVGQATSNLEVSGPVIVKAgsvDNPTNLSS--ISFFLQLAAGGTPVDMNKVTFTVSTADELETFMYANV-------TSDWYVDG------------------------------------------------------------------------------------------------------------------------------------------------------------------------------
>UniRef100_A0A0E3LTT5	92	0.276	7.496E-16	12	123	314	8	112	196
------------RKDDKAFTGLESAIVLTAFVVVAAVFSYVVLGAGFTTSDTAKKTIDEGVKQTTSSVELAGDVIA--NSADRSKVDTIVVTLQLTAGQSPVDIGADS-----NAGMLVVAYAD----------------------------------------------------------------------------------------------------------------------------------------------------------------------------------------------
>UniRef100_A0A9E3T7G3	92	0.255	7.496E-16	6	125	314	0	128	198
------MQKISKLHRnESGQAALENAIILIAFIVVASVFAFTILSAGSSSTEKGEQAIYEGLESVQSSMNVKGAVIATAADAGPDKtVVDVVFTLALAGGGEPVDLTtvegKQTVVIGYRDGetfNANVPWENMF--------------------------------------------------------------------------------------------------------------------------------------------------------------------------------------------
>UniRef100_A0A2I0PXH8	92	0.277	7.496E-16	11	118	314	2	107	200
-----------NLYSDDAFTGLEAAIVLIAFVVVAAVFSYVVLGAGFFTSQTAQATVHTGVQQASSSMELVGNVYGLAPASGAANLTSMNVTVALTAGGTGMDLSQ--MVVSYRDNNGG---------------------------------------------------------------------------------------------------------------------------------------------------------------------------------------------------
>UniRef100_A0A2H1FDK9	92	0.328	7.496E-16	12	143	314	7	137	230
------------RKTRRGVIGIESAIVMIAFVIVAAALAFVVLNMGFSTTQKAKTAISSSVTEASSALEIAGKVTGIG-YVSGGVLNATVIPLKVAGGGDAVSLDPTLADIKYYSNT--IRYDNIYKsaCVLSSTSYTTVSAAVAA--------------------------------------------------------------------------------------------------------------------------------------------------------------------------
>UniRef100_A0A128A330	92	0.318	7.496E-16	12	141	314	7	135	230
------------RKTRRGVIGIESAIVMIAFVIVAAALAFVVLNMGFSTTQKAKTAISSSVTESSSALEIAGKVTGIG-YVSGSVLNATVIPLKVAGGGDAVSLDPALADIKYYSNT--VRYDNIYKsaCVLTSTTYTTVSSAV----------------------------------------------------------------------------------------------------------------------------------------------------------------------------
>UniRef100_A0A2H1FDJ2	92	0.328	7.496E-16	12	143	314	7	137	230
------------RKTRRGVIGIESAIVMIAFVIVAAALAFVVLNMGFSTTQKAKTAISSSVTEASSALEIAGKVTGIG-YVSGGVLNATVIPLKVAGGGDAVSLDPTLADIKYYSNT--IRYDNIYKsaCVLSSTSYTTVSAAVAA--------------------------------------------------------------------------------------------------------------------------------------------------------------------------
>UniRef100_A0A128A323	92	0.327	7.496E-16	8	126	314	1	116	231
--------KYRLRRNRRGVIGIESAIVMIAFVIVAAALAFVVLNMGFSTTQKAKTAISSSVTESSSALEIAGKVTGFGDVA-KSQLNATMIPLKVAGGGDAVSLDPTLTDIKYYSNS--VRYDNIFG-------------------------------------------------------------------------------------------------------------------------------------------------------------------------------------------
>UniRef100_A0A2S2KR37	92	0.341	7.496E-16	12	131	314	8	124	237
------------RHSHRGVIGVESAIVMIAFVIVAAALAFVVLNMGFTTSQKAKTSIISSLGESSSSMQVAGKVIGQG-YVNGGSLNATAFPFKVSSGGSDVNLDAETMAVKYVSN--GENYDNIYVGTLST--------------------------------------------------------------------------------------------------------------------------------------------------------------------------------------
>UniRef100_A0A3C0YYD5	92	0.403	7.496E-16	14	75	314	20	81	363
--------------DERGVTGLETAIILIAFVVVASVFAFTVLSTGIFSAERGKETIHAGLQQSRSSVELKGSVVA----------------------------------------------------------------------------------------------------------------------------------------------------------------------------------------------------------------------------------------------
>UniRef100_A0A2I0PDC8	91	0.320	1.010E-15	13	115	314	5	101	190
-------------HDEDGFTGLEAAIVLIAFVVVAAVFSYVVLGAGFFTTQKAQESVHTAVGQATSAVELSGPVMVQAGAGNTVS--NASFYLQLAAGGASVDVSK----IGYTVS------------------------------------------------------------------------------------------------------------------------------------------------------------------------------------------------------
>UniRef100_A0A1G9AHJ8	91	0.300	1.010E-15	14	153	314	6	131	192
--------------NEDAFTGLEAAIVLIAFIVVAAVFSYVMLGAGFFATGEAQRSVQTGVAQASSNLELSGPVI-VAASNTDDEVAEISFFLRLAAGGASVDMKK----VTFTVST---------KDEMKTYGYTDVTPTWYANGAEQSTTDQ----------------------------------------------------------------------------------------------------------------------------------------------------------------
>UniRef100_A0A0F8RWS4	91	0.268	1.010E-15	12	115	314	8	112	196
------------RKDEKAFTGLESAIVLTAFVVVAAVFSYVVLGAGFTTSDTAKKTIDEGVKQTTSSVELSGDVIAL---GASNKVTNLIMTLQLTAGQSPVDIGDdsdaGMMVISYSDS------------------------------------------------------------------------------------------------------------------------------------------------------------------------------------------------------
>UniRef100_A0A497NHT6	91	0.324	1.010E-15	18	131	314	0	110	197
------------------MVGIEAAIVLIAFVIVAAAFSFMVVNMGLFATQRGRDAVQQGLQEASTPLTMDGSIIIRGNSTGDGVDV-IIIPLK-TVGVKYVPMGADTTVVTLKIEN-RTAYANIYHGINTT--------------------------------------------------------------------------------------------------------------------------------------------------------------------------------------
>UniRef100_A0A7J3JDZ5	91	0.294	1.010E-15	0	128	314	0	122	211
MNWKKYLHDFAK--QKRAIVGLEAAIILIAFVIIAAVFSFMVVNQGLFATEQGKTVIQQGLQQASTPLSVDGTTFVKT-TADGANVTGILVPLK-TFGAKYVSMNQDTTVVTLKIGSN--AWSNVYAGV-----------------------------------------------------------------------------------------------------------------------------------------------------------------------------------------
>UniRef100_A0A7C4D3N8	91	0.335	1.010E-15	16	141	314	9	141	222
----------------RGMVGIEAAIVLIAFVIVAAAFSFMVINMGLFSTQRGKETIQDSLQEASCPLTVDGTILiygktVSGDDNSTGGVSAIVIPLK-TLGVKYVPMQENRTVVTFTItgGETSISYPNIYKGINNTVnSGWTLNDLV----------------------------------------------------------------------------------------------------------------------------------------------------------------------------
>UniRef100_A0A9D2X9Z1	91	0.317	1.010E-15	12	137	314	8	130	226
------------RHSHRGVIGVESAIVMIAFVIVAAALAFVVLNMGFSTTQKTKNAIVSSADEASSALEIAGKIIGSG-HITAGKLNATAIPLKIVSGGSSINLNPANAAIRYLSNS--VEHGNIYAGAISTGTYDTL--------------------------------------------------------------------------------------------------------------------------------------------------------------------------------
>UniRef100_A0A3G1B1B3	91	0.346	1.010E-15	12	129	314	8	129	237
------------RQSHRGVIGVESAIVMIAFVIVAAALAFVVLNMGFSTTQKAKTTIGSGLTEASSSLTVAGKVTGTGCTTSAGgcsstpYLNVTSIPIKIASGGESVNLALATASVKYISNS--IQYDNIYVGPL----------------------------------------------------------------------------------------------------------------------------------------------------------------------------------------
>UniRef100_A0A2A3T7R3	91	0.336	1.010E-15	12	130	314	8	123	237
------------RHSHRGVIGVESAIVMIAFVIVAAALAFVVLNMGFTTSQKAKTSIISSLNEASSSMQIAGKVIGSG-YPNGSVLNVTAFPIKVSSGGGNINLEALTTAVRYVSNS--LDYGDIYVGTLT---------------------------------------------------------------------------------------------------------------------------------------------------------------------------------------
>UniRef100_A0A497IY62	91	0.391	1.010E-15	9	77	314	5	70	243
---------FNNK---RGFTGLEAAIVLTAFVVVAAVFSYVVLNAGFFTTQKSKEVVHTGVEQATSSIELAGTVIGHG--------------------------------------------------------------------------------------------------------------------------------------------------------------------------------------------------------------------------------------------
>UniRef100_A0A9D8FZZ7	91	0.281	1.010E-15	14	165	314	10	168	382
--------------DERGITGLETAIILIAFIVVASVFAYTVLSAGLFSAQKTEEVIRTGINETESTVQIDGNVVaYKGTANADECVAKFSFTVEKAlPGGGSIDLTPfyrigsNGALVSPMLSECDAAWTSSGTSTITVTTDSS-DFKDTPRSNKLTVATAFTTGTMAYYNLP----------------------------------------------------------------------------------------------------------------------------------------------------
>UniRef100_A0A7V3SDF0	91	0.382	1.010E-15	14	105	314	24	117	396
--------------NERGITGLETAIILIAFIVVASVFAYTVLSAGLFSAQKTEEVTRTGINKTESTITVEGNVIaYKGTANGDECITKLSFTVSKAlPGGGSVDLTP----------------------------------------------------------------------------------------------------------------------------------------------------------------------------------------------------------------
>UniRef100_A0A8J7W8M3	91	0.287	1.362E-15	12	112	314	1	99	188
------------KKNENAFTGLEAAIVLIAFVVVAAVFSYVMLGAGFFTAQKAQDVVHSGIGQAASSIEVIGDVYGFENTTSGNGLGTVQFTIALTSGMSPMNIS--AMRVTY---------------------------------------------------------------------------------------------------------------------------------------------------------------------------------------------------------
>UniRef100_A0A0E3KTJ5	91	0.277	1.362E-15	12	115	314	8	112	196
------------RKDEKAFTGLESAIVLTAFVVVAAVFSYVILGAGFTTSDTAKATIDEGVKQTTSSFGLAGDVIAKS---SENKVNEIILTLQLTAGQSPVDIgvdsSEGMLIISYSDS------------------------------------------------------------------------------------------------------------------------------------------------------------------------------------------------------
>UniRef100_UPI00064F15DD	91	0.267	1.362E-15	12	116	314	8	119	199
------------RKDDRAFTGLESAIVLTAFVVVAAVFSYVVLGAGFTTSDTAKKTIDEGVKQTTSSVELAGDVIAIeGNEDNETADavEKILVTLQLTAGQSAVDIGntqdDGMLVVSYSDSS-----------------------------------------------------------------------------------------------------------------------------------------------------------------------------------------------------
>UniRef100_A0A2I0D2Z4	91	0.288	1.362E-15	15	118	314	7	108	204
---------------ETAFTGLEAAIVLIAFVVVAAVFSYVVLGAGFYTTQTAQATVHTGVAQASSSVEIAGNVIGIALGENPSRLTYINASIMLMAGGTPMDLTQ--MVISYSDSGGG---------------------------------------------------------------------------------------------------------------------------------------------------------------------------------------------------
>UniRef100_D9PZ88	91	0.370	1.362E-15	12	136	314	2	124	211
------------RRSRRGMVGIDTAIILIAFVLVAAAVAFVVLDMGMTSAQKAKQTMESGLQESSTALQVDGNVMAYVNSNGEVQDVFIPLGVTP--GTGYVSFAPSLMEVSIITPSG--SYANIYRGVsnLLEMNPST---------------------------------------------------------------------------------------------------------------------------------------------------------------------------------
>UniRef100_D5U1N2	91	0.377	1.362E-15	16	116	314	3	108	214
----------------KGIVGIEAAIVLIAFVIVAAALAFVVINMGMYTTQKSKEVMQQGLNEATTALEVDGSVLGYVIDTDAGapvvpGIQYIYIPLKVSPGQLAVDFSSSKIDIVINLPS-----------------------------------------------------------------------------------------------------------------------------------------------------------------------------------------------------
>UniRef100_A0A2E7G478	91	0.336	1.362E-15	6	116	314	0	112	217
------MKIFNRfYRDNSGITGLETAIILIAFVVVAAVFAFTVMTTGLFSTEKAKTTAQAALTEASSSFITKGAVTATCDDPaACAYVNSITFTVALASGADAQTLSAGELSFLYTDPN-----------------------------------------------------------------------------------------------------------------------------------------------------------------------------------------------------
>UniRef100_A0A7J3BGX9	91	0.315	1.362E-15	15	127	314	4	114	223
---------------RRGIVGIEAAIVLIAFVLVASALAFVVLNMGMFTTQKSKEIIARAYEESTRAIDIAGNVKAKTSNG---VIDLVAIPIKLTAGSRAVDLNKTAVAITIIDPNgNAIHRDNAYIY------------------------------------------------------------------------------------------------------------------------------------------------------------------------------------------
>UniRef100_A0A8T5A5G5	91	0.354	1.362E-15	15	134	314	8	128	233
---------------RRGIIGIEAAIILIAFVIIAAAFAFMAINMGLFATQRSKDTISQGLREASSPLQVDGNVfIRVVND--DLKINATIIPLR-AMGVKYVPVGQNETVVSLsivSSNGNSKAYANIYYGVNASYNP-----------------------------------------------------------------------------------------------------------------------------------------------------------------------------------
>UniRef100_A0A835S606	91	0.341	1.362E-15	13	138	314	9	126	238
-------------HSHRGVIGMEAAIVLIAFVIVAAALAFVVLNMGFATTQKAKTSIISSLGQASSSLAISGKVTAVANV-TDGVINATIIPIRITAGGDSINLDNATVSLKYISNS--VEYDNI-----LTATISDVT-------------------------------------------------------------------------------------------------------------------------------------------------------------------------------
>UniRef100_I7L0E4	91	0.326	1.362E-15	13	105	314	7	104	238
-------------KNEDAFTGLEAAIVLIAFIVVAAVFSYVMLGAGFFATQEAQRTVHTGSQQASSSLEIIGNVYGRTtnttvNATQQGYLEWIEFTVGNTAGGTPIDINQ----------------------------------------------------------------------------------------------------------------------------------------------------------------------------------------------------------------
>UniRef100_UPI00082BE7D5	91	0.273	1.835E-15	6	111	314	0	101	184
------MRKFGK--NDEAFTGLEAAIVLIAFVVVAAVFSYMMLGAGFFTSQKSQEVVHTATSQTSSSVDLAGSVVVIG--GASDKLANATFYLQLTSGGTPVDLSRTAYAVT----------------------------------------------------------------------------------------------------------------------------------------------------------------------------------------------------------
>UniRef100_A0A8A3S205	91	0.273	1.835E-15	6	111	314	0	101	184
------MRKFGK--NDEAFTGLEAAIVLIAFVVVAAVFSYMMLGAGFFTSQKSQEVVHTATSQTSSSVDLAGSVVVIG--GASDKLANATFYLQLTSGGTPVDLSRTAYAVT----------------------------------------------------------------------------------------------------------------------------------------------------------------------------------------------------------
>UniRef100_UPI00082CEB43	91	0.329	1.835E-15	17	104	314	9	94	193
-----------------GFTGLEAAIVLIAFVVVAAVFAYVVLGAGLLFSEESRSTVHRGIQEAGSSLTVTGGVYGVSNTPG--MISSIIVPVGLTAGSEPIDIT-----------------------------------------------------------------------------------------------------------------------------------------------------------------------------------------------------------------
>UniRef100_A0A7C5K7G5	91	0.315	1.835E-15	6	135	314	0	123	205
------MRKWKMIRSKRAMMGLEAAIILIAFVIVAGTFSFMVITQGLFATERGKTVVQEGLQQTSTPLCVDGSVLLKS---TGSGVTAIMIPLR-AYGVRYVAMAKDQTAVTLKVGNN--AWSNIYEGVNQTLSAS----------------------------------------------------------------------------------------------------------------------------------------------------------------------------------
>UniRef100_A0A842MTL0	91	0.286	1.835E-15	0	135	314	0	128	210
MNWKKTLTKLVK--QKRAMIGLEAAIILIAFVVIAGAFSFMVINQGLFATERGKTVVQDSLRQSSTPLAVDGTVFLNASSATT--IDAIVIPLR-AYGVKYVALGDEETVVTLKVGDD--AWPNVYEGVNATLSSS----------------------------------------------------------------------------------------------------------------------------------------------------------------------------------
>UniRef100_A0A8T5ANP9	91	0.281	1.835E-15	0	157	314	0	152	216
MNWKKVLVKIAK--QKRAMIGLEAAIILIAFVIIAGAFSFMVINQGLFATERGKTVVQDSLRQSSTPLIVDGSICLRASSPTT--IDAIVIPLR-AYGVKYVALGKEETSVTLQV--AGSAWPNVYEGIngTFTTSDNFDDLVQNVTSGHAALFIQNSNG------------------------------------------------------------------------------------------------------------------------------------------------------------
>UniRef100_A0A128A329	91	0.318	1.835E-15	12	141	314	7	135	230
------------RKTRRGVIGIESAIVMIAFVIVAAALAFVVLNMGFSTTQKAKTAISSSVTESSSALEIAGKVTGIG-YVSGSVLNATVIPLKVAGGGDAVSLDPALADIKYYSNT--VRYDNIYKsaCVLTSTAYTTVSSAV----------------------------------------------------------------------------------------------------------------------------------------------------------------------------
>UniRef100_A0A7C5ZA14	91	0.300	1.835E-15	14	116	314	91	185	272
--------------NEQGITALETAIILIAFVVVAAIFAFTVLSTGTFLTERSKEASYAGLQEVRGSMELKGSVVL------ESTGDLIVLNLSNVAGGSSQDLSKVK--ITYRDSS-----------------------------------------------------------------------------------------------------------------------------------------------------------------------------------------------------
>UniRef100_A0A7C4JG56	91	0.271	1.835E-15	16	168	314	53	214	295
----------------RAIIGLEAAIVLIAFVIIAAAFSFMVVNQGLYATERGKVVIQEGLKQASTPLTIDGTTFVRT-TPDGKAVDVIIIPVK-AFGVKFVAVGRNQTVIVLRVGER--AWANAYLGVLYTgysnstgkyyYTDdvtYNPTGREFDEFVGFRLANQTASGEPRNVYVNGTY-------------------------------------------------------------------------------------------------------------------------------------------------
>UniRef100_E1RJJ6	90	0.330	2.473E-15	18	115	314	9	106	207
------------------FTGLEAAIVLIAFVVVAALFSYVVLGAGFFTTQKAQETVYSGVGMASSSLEILGDVYGnsTGVGGTNAEIDGVMFVTGLTAGGSSIDFS--RTTITYSNK------------------------------------------------------------------------------------------------------------------------------------------------------------------------------------------------------
>UniRef100_A0A3R7EGD8	90	0.380	2.473E-15	15	127	314	9	117	209
---------------RKGILGVESAIILIAFVIVAAAFSFMVVNMGLFATQRGRDTISQGVQEASTPLMLDGSIMIRGSSSGNVSVIIIPLK---TLGVKYVPMANETTVVSLRVENH-TAYANIYTG------------------------------------------------------------------------------------------------------------------------------------------------------------------------------------------
>UniRef100_A0A8T5ABB6	90	0.313	2.473E-15	10	127	314	3	116	213
----------NLFRSKRGMVGIEAAIVLIAFVIVAAAFSFMVINMGLFSTQRGKETIQDALQEASCPLTVDGALQVKGNSSSGVSAIVIPLK---TLGVKYVPMEANRTVVTLSI-VGKVTYPNIYGG------------------------------------------------------------------------------------------------------------------------------------------------------------------------------------------
>UniRef100_A0A3D1LYY7	90	0.333	2.473E-15	10	120	314	9	119	214
----------NLYSDRKGITGLETAIILIAFIVVAAVFAFTVMTTGLFSTEKAKTTAQAGIAEASSTFAPKGAIVATRDPAAPARVQNIFVQLQPATGATGSSINAADLAFIYVDQNQRYA-------------------------------------------------------------------------------------------------------------------------------------------------------------------------------------------------
>UniRef100_S2EVP6	90	0.301	2.473E-15	12	137	314	8	130	226
------------RHSHRGVIGVESAIVMIAFVIVAAALAFVVLNMGFSTTQKTKQAIVSSTDEASSALEIAGKIIGSG-HITAGKLNATAVPIKIVSGGASINLNPQNAAIRYLSNN--VEHGNIYVGALPTGVYDTL--------------------------------------------------------------------------------------------------------------------------------------------------------------------------------
>UniRef100_A0A7J3VNJ1	90	0.341	2.473E-15	15	128	314	0	112	228
---------------RRGILGIESAIVMIPFVVVAAALAFVVLNAGFGTTQKSKTTISEGLASATGAVEVAG--IVTGNNRVSDNPERIEFysiPIKLASGANAVNLQKELTAIRYFSNT--IAYDNIYVGT-----------------------------------------------------------------------------------------------------------------------------------------------------------------------------------------
>UniRef100_A0A7D5M778	90	0.333	2.473E-15	12	140	314	8	133	233
------------RKSHRGVIGVESAIVMIAFVIVAAALAFVVLNMGFSTTQKAKTTIVSSLSEASSALQVAGKVTAIG-DITLSNIRVVSIPIKVASGGDSVNLQNTTASIKYMSNSK--EYDNIYSSALSGSAFSTYSNV-----------------------------------------------------------------------------------------------------------------------------------------------------------------------------
>UniRef100_A0A351JYP1	90	0.390	2.473E-15	14	107	314	11	110	246
--------------NERGITGLETAIILIAFVVVASVFAYTVLSAGLFSAQQADETIRSGIRTTQTTMKLRGGILaYKGNVTEGGnvseSVVKISFTVSNVLGeGQAIDLTPSH--------------------------------------------------------------------------------------------------------------------------------------------------------------------------------------------------------------
>UniRef100_A0A832U7T6	90	0.300	3.332E-15	13	115	314	5	101	190
-------------HDEDGFTGLEAAIVLIAFVVVAAVFSYVVLGAGFFTTQKAQESVHTAVGQATSAVELSGPVMVEG--GAGDTVTNASFYLQLGAGGNPVDVTK----IGYTVS------------------------------------------------------------------------------------------------------------------------------------------------------------------------------------------------------
>UniRef100_A0A0F7GF56	90	0.336	3.332E-15	16	116	314	16	107	194
----------------KGITGLETAIILIAFVTVAAVLAYTVLSAGIFSSERGKEAVYSGLESAQSTMTVKGSVLIVDNAD-------LQFNLAMAVTGGSVDL--NKMVVNYFDSN-----------------------------------------------------------------------------------------------------------------------------------------------------------------------------------------------------
>UniRef100_A0A956UV73	90	0.363	3.332E-15	14	108	314	13	111	198
--------------NEEGITGLETAIILIAFVIVASVFAFVVLSTGLFSADRGKQTVLAGLEKASGNLEVRGSVSLQDVDTDGVIDDTapdvFIFNLGTAAGGRPVLVDPAVT-------------------------------------------------------------------------------------------------------------------------------------------------------------------------------------------------------------
>UniRef100_UPI0020C11313	90	0.285	3.332E-15	13	112	314	5	107	218
-------------KNEDAFTGLEAAIVLIAFIVVAAVFSYVMLGAGFFATQEAQRTVHTGSQQASSSLEIIGNIYGKTTATTEkstanAHLQYILFSVGNTAGGAPIDIT--SMVVTF---------------------------------------------------------------------------------------------------------------------------------------------------------------------------------------------------------
>UniRef100_A0A7C5YHQ5	90	0.307	3.332E-15	15	127	314	4	114	224
---------------RRGIVGIEAAIVLIAFVLVASALAFVVLNMGMFTTQKSKEIIARAYEESTRAIDIAGNVKAKTSNG---VIDLVAIPIKLTAGSRAIDLNKTAVAITIIDPNgNAIHRDNAYIY------------------------------------------------------------------------------------------------------------------------------------------------------------------------------------------
>UniRef100_UPI001BD9BF1D	90	0.303	3.332E-15	13	105	314	5	103	227
-------------KNEDAFTGLEAAIVLIAFIVVAAVFSYVMLGAGFFATQEAQRTVHTGSQQASSSLEIIGSVYGMNDNAGKVGEEhlqhlqYIEFTIGNTAGGTPIDVTQ----------------------------------------------------------------------------------------------------------------------------------------------------------------------------------------------------------------
>UniRef100_A0A8T4DEX0	90	0.363	3.332E-15	12	77	314	8	73	324
------------RKDKKGFTGLEAAIVLTAFVVVAAVFSYVVLNAGFFTSEKSKEVVHTGVEQVTTSCELAGNVIGHG--------------------------------------------------------------------------------------------------------------------------------------------------------------------------------------------------------------------------------------------
>UniRef100_A0A9E4SUY4	90	0.390	3.332E-15	12	75	314	18	81	363
------------RRSERGVTGLETAIILIAFVVVASVFAFTVLSTGIFSAERGKETVYAALEQARGSIELKGSVIA----------------------------------------------------------------------------------------------------------------------------------------------------------------------------------------------------------------------------------------------
>UniRef100_A0A932CES5	90	0.450	3.332E-15	7	75	314	2	72	517
-------KTFLKRIarEEKGITGLETAIILIAFVVVASVFAYTALSAGLFSTQKSQEAVYSGLEEARSTLVVKGEVVA----------------------------------------------------------------------------------------------------------------------------------------------------------------------------------------------------------------------------------------------
>UniRef100_A0A7J2K9C7	89	0.410	4.489E-15	11	83	314	9	81	91
-----------KRGARRGLTGLETAIILIAFVIVAAAFAFAVLNLGFSSTQKSGEVLKAGLEEATSSIELAGSVIAMGENASGT--------------------------------------------------------------------------------------------------------------------------------------------------------------------------------------------------------------------------------------
>UniRef100_A0A6H1Z796	89	0.346	4.489E-15	15	114	314	11	107	185
---------------QRGMTGLETAIILIAFVTVASVLAYSVLSAGIFSAERGKATVYAGLESAQSTMELQGSVLGL--SPDVLVLEHVQFSVGLTiQGGDEVDM--DAMVINYFD-------------------------------------------------------------------------------------------------------------------------------------------------------------------------------------------------------
>UniRef100_A0A1G9AHV1	89	0.329	4.489E-15	17	104	314	13	99	198
-----------------GFTGLEAAIVLIAFVVVAAVFGYVVLTMGLLFSGESQSTIHQGIRQAGSACMVSGTVYGVSSPPYD-YLNSIIIPIKLTSGSEPIDMT-----------------------------------------------------------------------------------------------------------------------------------------------------------------------------------------------------------------
>UniRef100_A0A7C0VDY9	89	0.336	4.489E-15	15	113	314	1	104	201
---------------RRGVTGIETAIILVAFVITAAAFAFVILNMGFITAEKAQSVISSGMSEATSAILVDNSVVGTFANvslGNQSAICltKLTFYIRLSQGHTPVDLSDDRLVATFT--------------------------------------------------------------------------------------------------------------------------------------------------------------------------------------------------------
>UniRef100_A0A847EJP1	89	0.342	4.489E-15	2	115	314	4	111	203
--LKKALK--GLHISEKGMTGLETAIILIAFVTVASVLAYSVLSAGIFSAEKGKETVYSGLQSAQASTEVHGSVI--GSSADNSTLNYIEFLIGLTIPDEKVDIS--SLVVNFYDS------------------------------------------------------------------------------------------------------------------------------------------------------------------------------------------------------
>UniRef100_A0A0X8I8Q8	89	0.313	4.489E-15	12	164	314	2	143	207
------------RRNRKGMVGIDTAIILIAFVLVAAAVAFVTLDMGMTSAQKAKQTMESGLQESSTALQVDGDVMAYVNTSGNVQV--IYIPLGVTPGTGYVSFAKNLLSVSLIGGN--MSYANIYNGVAEMISGSNSNLTAIA-------VSLKGTGADAVVYF-----------------------------------------------------------------------------------------------------------------------------------------------------
>UniRef100_A0A7J3QAL5	89	0.350	4.489E-15	15	111	314	8	101	213
---------------RRGIVGIEAAIVLIAFVLVASALAFVVLNMGMFTTQKTKEVIARAYEESTRAIDIAGNVKAKVN---NSKLVLVAIPIKLTAGARPIDLNKTAVAIT----------------------------------------------------------------------------------------------------------------------------------------------------------------------------------------------------------
>UniRef100_A0A0X3BNF1	89	0.313	4.489E-15	13	122	314	7	121	218
-------------KNEDAFTGLEAAIVLIAFIVVAAVFSYVMLGAGFFATQEAQRTVHTGSQQASTSLEIIGNIYGTTTSTTasssiNAHLKYIEFTVGNTAGGTPLDISQMLVTFVCGEKSEVITYD-----------------------------------------------------------------------------------------------------------------------------------------------------------------------------------------------
>UniRef100_A0A7V2KNN0	89	0.390	4.489E-15	14	77	314	19	82	373
--------------DEMGITGLETAIILIAFVVVASVFAYTVLSAGIFSSERGKEAVYAGLKEARGTLEPKGSVIATG--------------------------------------------------------------------------------------------------------------------------------------------------------------------------------------------------------------------------------------------
>UniRef100_A0A8J7W946	89	0.307	6.047E-15	14	117	314	5	101	186
--------------EEDAFTGLEAAIVLIAFIVVAAVFSYVMLGAGFFTTQKSQETVYSAIGQAATNLEVSGPVVLKTSGGSVEQAN---FTLILAAGGVPVDLKK----VTYTLSTQ----------------------------------------------------------------------------------------------------------------------------------------------------------------------------------------------------
>UniRef100_A0A497JSF9	89	0.326	6.047E-15	14	157	314	3	134	205
--------------NKKGILGVESAIILIAFVIVAAAFSFMVVNMGLYATQKGRDVISQGVQEASTPLTLDGTIMIRGNS--SGKVDAIIIPLK-TLGVKYVPMANQTTMVSLRVENH-TAYANIYNGINKTVDPRGKSFTD--------LINSLGSG------------------------------------------------------------------------------------------------------------------------------------------------------------
>UniRef100_L0HDX9	89	0.306	6.047E-15	18	118	314	9	107	206
------------------FTGLEAAIVLIAFVVVAAVFSYVLLGAGFYTTQTAQETVHNGVVQASSSLEIVGDIMAIAEGADPARLSYINTSVALTAGGTPMDLTQ--MVISCSDSNGG---------------------------------------------------------------------------------------------------------------------------------------------------------------------------------------------------
>UniRef100_A0A662TDX4	89	0.270	6.047E-15	6	125	314	3	133	213
------MKIIKVLKSKKAITGIETAIILIAFVIVAAAFAFIILSMGFFAGERAKGVISGGLKEAASAIELDGSVIAyggrvtgsqgnftTSTTGTLNCVTSIVIYIKLSTGQQPMDLRVGRLTILY--ANTKTSIDNIY--------------------------------------------------------------------------------------------------------------------------------------------------------------------------------------------
>UniRef100_A0A0E3WNX3	89	0.246	6.047E-15	12	115	314	8	133	217
------------RKDDKAFTGLESAIVLTAFVVVAAVFSYVVLGAGFTTSDTAKKTIDEGVKQTTSSVELAGDVIAEGTpavittaddpetpendpvYGTFPSVDTIKITLQLTAGQSPVDIGSgsgaGMMVISYSDS------------------------------------------------------------------------------------------------------------------------------------------------------------------------------------------------------
>UniRef100_A0A832ZKN7	89	0.327	6.047E-15	6	115	314	0	108	220
------MSMTRKSKRKKGIVGIEAAIVLIAFVLVASALAFVVLNMGMFTTQKSKEVIARAYEESTRALDISGNVVASV-DINNRWLELVAIPIKLTSGARPIDLDKTAISITIIRP------------------------------------------------------------------------------------------------------------------------------------------------------------------------------------------------------
>UniRef100_A0A2E8EXI6	89	0.290	6.047E-15	0	114	314	2	125	225
LNKGNMIERYVRKlaHEEKGITGLETAIVLIAFVVVAAVFAFTVLTTGLFTSEKAKETAMAGVAATSSTLTVKGSLTAMGGTATGAGGatccdrvDHIRVKLTGATDVNDVPFNPSQVLVTYQD-------------------------------------------------------------------------------------------------------------------------------------------------------------------------------------------------------
>UniRef100_A0A2A3T568	89	0.330	6.047E-15	12	129	314	8	122	226
------------RHSHRGVIGVESAIVMIAFVIVAAALAFVVLNMGFSTTQKTKQAIISSTAEASSSLEIAGKVTGSGHV-SAGKLNATAIPVKIVSGGASINLNPANAAIRYIGDT--IEHGNIYAGAL----------------------------------------------------------------------------------------------------------------------------------------------------------------------------------------
>UniRef100_A0A520JX98	89	0.246	6.047E-15	12	114	314	8	141	233
------------RKDTRAFTGLEAAIVLTAFVVVAAVFSYVMLNAGFFTTQKSKEVIHTGVEQATSSAQLTGNVIGHGwqygyvngsglwNTTGYRTYYAwgysddsdkyqadttnltvVEFYVQLSAGEQPLSLASNQLTIGYSD-------------------------------------------------------------------------------------------------------------------------------------------------------------------------------------------------------
>UniRef100_A0A843C831	89	0.310	6.047E-15	12	135	314	8	134	238
------------RKSHRGVIGVESAIVMIAFVIVAAALAFVVLNMGFSTTQKAKTTIVSSLGEASSSLQISGKVKGIGCTSSTKgcstpYLNATVVPLKIASGGDSVNLQLSTASVKYISNSK--SFDNIYQGPLAATSTY----------------------------------------------------------------------------------------------------------------------------------------------------------------------------------
>UniRef100_A0A2N0KSW7	89	0.426	6.047E-15	15	75	314	21	81	363
---------------EKGVTGLETAIIMIAFVVVASVFAFTVLSTGIFSAERAKETVYAGLQQARGSIELKGSVIA----------------------------------------------------------------------------------------------------------------------------------------------------------------------------------------------------------------------------------------------
>UniRef100_A0A9E4PD45	89	0.390	8.144E-15	12	75	314	18	81	156
------------RRSERGVTGLETAIILIAFVVVASVFAFTVLSTGIFAAERGKETVFAGLAQARGSIELKGSVIA----------------------------------------------------------------------------------------------------------------------------------------------------------------------------------------------------------------------------------------------
>UniRef100_A0A3N5MIV9	89	0.318	8.144E-15	18	105	314	10	96	190
------------------FTGLEAAIVLIAFVVVAAVFSYVVLGAGFFTSQKSQETVYKSVEQATSNIQMVGNVYGLATTP-SSGINTITFSISLTPGAPDADLTK----------------------------------------------------------------------------------------------------------------------------------------------------------------------------------------------------------------
>UniRef100_A0A7C3G192	89	0.356	8.144E-15	14	114	314	14	110	191
--------------RQRGMTGLETAIVLIAFVTVASVLAYSVLSAGIFSAERGKATVYSGLESAQSTMEIVGSVLGL--SPNQTKLETVQFTASLAIKDTAVDSS--TIVINYFD-------------------------------------------------------------------------------------------------------------------------------------------------------------------------------------------------------
>UniRef100_A0A2E1AHH6	89	0.256	8.144E-15	10	117	314	5	117	193
----------NKLTRnESGQTALEAAIILIAFIVVATVFAFSMLSAGTESTERGNEAIYAGLEGVQSSLAIRGDVIAKEDGTTAGQVGEVIFTLAIVSGGDPIDMTDTSgenvMIIGYRDGEQ----------------------------------------------------------------------------------------------------------------------------------------------------------------------------------------------------
>UniRef100_A0A2I0NRG2	89	0.287	8.144E-15	17	103	314	12	96	196
-----------------GFTGLEAAIVLIAFVIVAAIFAYVVLTAGILFSEESQSTVHQGVHEAGSSIALAGTVYGV--SKTRESIDYILIPIELTAGGEPIDM------------------------------------------------------------------------------------------------------------------------------------------------------------------------------------------------------------------
>UniRef100_A0A0E3RAM1	89	0.258	8.144E-15	12	116	314	8	118	199
------------RKDDKAFTGLESAIVLTAFVVVAAVFSYVVLGAGFTTSDTAKKTIDEGVKQTTSSVELAGDVIAEGTAAGGSVKD-IIVTLQLTAGQSPVDIGEEGlgdgteiLVVSYADSS-----------------------------------------------------------------------------------------------------------------------------------------------------------------------------------------------------
>UniRef100_L0HHV3	89	0.300	8.144E-15	15	114	314	7	104	204
---------------ETAFTGLEAAIVLIAFVVVAAVFSYVVLGAGFYTTQTAQATVHTGVAQASSSVEIAGSVMGVALGEDPTRLTYINASIILMAGGTPMDL--NQMVISYSD-------------------------------------------------------------------------------------------------------------------------------------------------------------------------------------------------------
>UniRef100_A0A8T5A1U8	89	0.317	8.144E-15	0	128	314	0	121	209
MSWKKALMK--LLKQKRAMVGLEAAIILIAFVIIAGAFSFMVINQGLFATERGKTVVQDSLRQASTPLIVDGSIML--NATNATHINAVVIPLR-AYGVKYVALGKNETAVTLKVAGQ--AWPNIYDGT-----------------------------------------------------------------------------------------------------------------------------------------------------------------------------------------
>UniRef100_A0A7C5X2X9	89	0.320	8.144E-15	12	111	314	10	108	221
------------RRARRGIVGIEAAIVLIAFVLVASALAFVVLNMGMFTTQKSKEVIARAYEESTRAIDIAGNVVAKT-TADRSSLDLVAIPIKLTAGSRAVDLNKTAVAIT----------------------------------------------------------------------------------------------------------------------------------------------------------------------------------------------------------
>UniRef100_A0A842XNV4	89	0.285	8.144E-15	13	115	314	8	131	230
-------------KDEKGFTGLEAAIVLTAFIVVAAVFSYMVLGAGFFSTEKAKAVVHTGVEKATSSAEVAGDVIGHGwqynNTGTNWTWYYYYnysdsgghtldstnltvveFQVQLTAGQSAMDM--NKVVISYSDS------------------------------------------------------------------------------------------------------------------------------------------------------------------------------------------------------
>UniRef100_A0A2E6WS32	89	0.287	8.144E-15	0	137	314	0	135	232
MNFRNKFRAFSR--DNSGITGLETAIILIAFVVVAAVFAFTVMTTGLFSTEKAKTTAQAALTEASSSFIIKGAVTARANI-VDGAMSSISFNIALASGADQQTMDPGELSFLWTDDNNSFATnGDVPSGTLLLTQDCTV--------------------------------------------------------------------------------------------------------------------------------------------------------------------------------
>UniRef100_A0A0D5C143	89	0.286	8.144E-15	12	134	314	8	134	239
------------RHSHRGVIGVESAIVMIAFIIVAAALAFVVLNMGFTTSQMVKTTTIAGLEESSSSMKISGTITAVGCIDSESSCFSIPrinatnIPLKISKDGNSVNFSPDVISIRYIGES--IQYDNIYTGAITADTY-----------------------------------------------------------------------------------------------------------------------------------------------------------------------------------
>UniRef100_A0A2V3JNY5	89	0.197	8.144E-15	6	114	314	0	139	243
------MRLFNNKLlrDERAFTGLEAAIVLTAFVVVAAVFSYVVLGAGFFTSEKSKEVIHTGVDQATSSLEIGGYIAGHGwtygkvdsdgiwnasgdyysyyawgnstatkNKENTTGLNLVEIQVELAAGQNPVDMDK--IVVSYSD-------------------------------------------------------------------------------------------------------------------------------------------------------------------------------------------------------
>UniRef100_A0A842P6E9	89	0.421	8.144E-15	12	75	314	7	70	293
------------RKDKRGFTGLEAAIVLTAFVVVAAVFSYVVLNAGFFTTQKAKEVIHTGVESATSSLAVAGNVIG----------------------------------------------------------------------------------------------------------------------------------------------------------------------------------------------------------------------------------------------
>UniRef100_A0A5N9G9V6	89	0.397	8.144E-15	7	74	314	5	72	350
-------KLLNRARDESGVTGLETAIILIAFVVVASVFAFTVLSTGIFSAERGKETIHAGLTGARSSMELKGSIV-----------------------------------------------------------------------------------------------------------------------------------------------------------------------------------------------------------------------------------------------
>UniRef100_A0A9E4USU3	89	0.390	8.144E-15	12	75	314	18	81	363
------------RRSERGVTGLETAIILIAFVVVASVFAFTVLSTGIFAAERGKETVFAGLAQARGSIELKGSVIA----------------------------------------------------------------------------------------------------------------------------------------------------------------------------------------------------------------------------------------------
>UniRef100_A0A7K3YG16	88	0.329	1.097E-14	17	104	314	9	94	193
-----------------GFTGLEAAIVLIAFVIVAAVFAYVVLGAGILFSEGSRSAVHQGIQEAGSGLIVTGGVYGISNTPG--RIDSIIVPVSLTVGSDPIDIT-----------------------------------------------------------------------------------------------------------------------------------------------------------------------------------------------------------------
>UniRef100_A3CVA3	88	0.295	1.097E-14	17	104	314	9	94	193
-----------------GFTGLEAAIVLIAFVVVAAVFAYVVLGAGILFSEESRSVVHQGIQEAGSSLTVTGCVYGVSSTPG--IIHSIIVPVGLTAGSEPIDIT-----------------------------------------------------------------------------------------------------------------------------------------------------------------------------------------------------------------
>UniRef100_A0A8J7W657	88	0.240	1.097E-14	12	115	314	1	99	201
------------KKNENAFTGLEAAIVLIAFVVVAAVFSYVMLGAGFFTAQKSQEVVHTGIGQAASSIEVVGDVIG---EGVPAHLNTTRFAIHLTSGMNEMNIS--AMRVTYSDP------------------------------------------------------------------------------------------------------------------------------------------------------------------------------------------------------
>UniRef100_A0A8T4Y8N1	88	0.310	1.097E-14	0	144	314	0	137	210
MNWKKTLMKLVK--QKRAMVGLEAAIILIAFVIIAGAFSFMVINQGLFATERGKTVVQDSLRQASTPLIVDGSIYL--NADSSTTINAIVIPLR-AYGVKYVALGEDATSVSLQV--AGSAWPNVYEGINGTFTTSDNFGDLVAN-------------------------------------------------------------------------------------------------------------------------------------------------------------------------
>UniRef100_A0A7C2ZNK9	88	0.339	1.097E-14	15	126	314	7	106	220
---------------RRGIVGIEAAIVLIAFV---------ALNMGFYTTQRSKEVMSAGLSQASSSLEVDGSVLAVVDN--QKKLECMVIPIRLSAGQKEVDLTPSKTAIALWV-IDKAAFTNIYK-------------------------------------------------------------------------------------------------------------------------------------------------------------------------------------------
>UniRef100_A0A2H1FDW2	88	0.330	1.097E-14	12	126	314	7	118	233
------------RKTRRGVIGIESAIVMIAFVIVAAALAFVVLNMGFSTTQKAKTAISSSVTEASSALEIAGKVTGFGDIA-HSQLNATVVPLKVAGGGDAVSLDPTLTDIKYYSNS--VRYDNIFG-------------------------------------------------------------------------------------------------------------------------------------------------------------------------------------------
>UniRef100_A0A2D6GFA8	88	0.397	1.097E-14	7	74	314	5	72	355
-------KLLNRARDEGGVTGLETAIILIAFVVVASVFAFTVLSTGIFSAERGKETIHAGLTGARSSMELKGSIV-----------------------------------------------------------------------------------------------------------------------------------------------------------------------------------------------------------------------------------------------
>UniRef100_A0A7C3WM85	88	0.415	1.477E-14	11	75	314	9	73	74
-----------QRTQRRGLTGLETAIILIAFVIVAAAFAFTVLNVGYQSIQKSQEVIASGLEEASSVMEIDGAVIA----------------------------------------------------------------------------------------------------------------------------------------------------------------------------------------------------------------------------------------------
>UniRef100_A0A2E0L2U1	88	0.260	1.477E-14	6	119	314	0	115	189
------MRNINQLHRnESGQAALENAIILIAFIVVASVFAFTILSAGSSSTERGEEAIYSGLEGVQSSMSIKGAVIAEAASTT---VDTVTFTLALVSGGDPIDLTDSTgdnvVVIGYRDAAQFV--------------------------------------------------------------------------------------------------------------------------------------------------------------------------------------------------
>UniRef100_UPI0020337A8E	88	0.306	1.477E-14	17	104	314	9	94	193
-----------------GFTGLEAAIVLIAFVVVASVFAYVVLTAGILFSEESRSTVHQGIREAGSGLTVTGAIYGFSNTPG--MIDSVIVPVGLTAGGEPIDIT-----------------------------------------------------------------------------------------------------------------------------------------------------------------------------------------------------------------
>UniRef100_A0A117MEW9	88	0.333	1.477E-14	12	105	314	3	98	193
------------KRKEDGFTGLEAAIVLIAFIVVAAVFSYVMLGAGFFTTQKSQETVYGAVGTATANMEVSGPVVIETDDTAapENNVENVTFTVVLAAGGAPMDTSK----------------------------------------------------------------------------------------------------------------------------------------------------------------------------------------------------------------
>UniRef100_UPI001C328352	88	0.306	1.477E-14	17	104	314	9	94	193
-----------------GFTGLEAAIVLIAFVVVAAVFAYVVLGAGIVFSEASRSTVHRGIQEAGSSLTVIGGVYGV--SGNLERIDAIIIPVGLTAGSEPIDIT-----------------------------------------------------------------------------------------------------------------------------------------------------------------------------------------------------------------
>UniRef100_A0A117MEX2	88	0.290	1.477E-14	12	103	314	1	93	195
------------KKNENAFTGLEAAIVLIAFVVVAAVFSYVMLGAGFFTAQEAQTVVHTGMGQASSSIEVLGEVYGfNGTSTENSSIVNITYTIGLTSGNTPMDM------------------------------------------------------------------------------------------------------------------------------------------------------------------------------------------------------------------
>UniRef100_A0A5N9GV19	88	0.347	1.477E-14	12	106	314	9	102	198
------------RSDQKEITGLETAIILIAFVVVASVFAYTILSAGIYSSEKGKEAIHSGLSTARASMQLSGPVLARDTDSNNT-VDQMLFVIANLLKSAPMNLVPT---------------------------------------------------------------------------------------------------------------------------------------------------------------------------------------------------------------
>UniRef100_A0A520JX99	88	0.287	1.477E-14	14	112	314	3	108	213
--------------DKRGFTGLEAAIVLTAFVVVAAVFSYVVLNAGFFTTQKSKEVVHTGSMLYTTSAELTGSVIGysltqsgdiLTVASGGTRLNATRFYLQLTAGENPIDME--GLTISY---------------------------------------------------------------------------------------------------------------------------------------------------------------------------------------------------------
>UniRef100_A0A419KIF6	88	0.308	1.477E-14	10	128	314	32	146	268
----------NPIRNKNGMVGLEAAIVLIAFVIVAAAFSFMVVNMGLYATQRGRDVIKQGIQEAGCPLTVDGSIlIKAGNRSGYAKAFIIPLK---TMGTKWVSMGRNGTVISLRIGMK--AWANIYHGV-----------------------------------------------------------------------------------------------------------------------------------------------------------------------------------------
>UniRef100_A0A8E7EK63	87	0.301	1.988E-14	13	105	314	1	91	164
-------------KKEAAFTGLEAAIVLIAFVVVAAVFSYVMLGAGFFATQKSQEVTYSGVKQATSNVVLDGQLYGTYSAGTG--LTELTFYIRVPEGGESVQLAD----------------------------------------------------------------------------------------------------------------------------------------------------------------------------------------------------------------
>UniRef100_A0A7C3FYT4	87	0.314	1.988E-14	6	122	314	0	116	186
------MKSLKNLHRaQKGMTGLETAIILIAFVTVASVLAYSVLSAGIFSAERGKATVYQGLESAQATMEVQGSVLGL--SPNQSEMEQVVFSVGLTMQDERVDM--NTVVINYFDNethSENVTWS-----------------------------------------------------------------------------------------------------------------------------------------------------------------------------------------------
>UniRef100_A0A101IV97	87	0.277	1.988E-14	14	103	314	1	90	190
--------------DEDGFTGLESAIILIAFVVVGAVFSHVIISAGMGISDDAGSKVHEGLSRAGSSLVVAGSIYAVDLNDDPKIAEGILVPIRLLPGSDPVDL------------------------------------------------------------------------------------------------------------------------------------------------------------------------------------------------------------------
>UniRef100_A0A7C3G0X3	87	0.301	1.988E-14	15	127	314	15	126	191
---------------QRGMTGLETAIILIAFVTVASVLAYSVLSAGIFSAERGKATVYQGLASAQATMSIQGSVLGL--SPNGTKLEQIQFSVALMLEDENVDM--NSVVINYFDNevhSENVTWTSVISG------------------------------------------------------------------------------------------------------------------------------------------------------------------------------------------
>UniRef100_A0A2E1AAN4	87	0.252	1.988E-14	10	119	314	5	118	192
----------NKLTRnESGQTALEAAIILIAFIVVATVFAFSMLSAGTESTERGNEAIYAGLEGVQSSLAIRGDVIG-QDTTADTNVDTVVFTLAIVSGGDPIDMTDTSgdnvMIIGYRDGTQFV--------------------------------------------------------------------------------------------------------------------------------------------------------------------------------------------------
>UniRef100_I7KDG8	87	0.294	1.988E-14	13	124	314	5	114	192
-------------KNEDAFTGLEAAIVLIAFIVVAAVFSYVMLGAGFFATGEAQRVVDTGVAQASSAVELSGPVIVNGSADGNVTD--IRFFLQLAAGGAPVDMQKVIFTVSTAKNMTTYQYANV---------------------------------------------------------------------------------------------------------------------------------------------------------------------------------------------
>UniRef100_UPI0020BF73C5	87	0.285	1.988E-14	14	145	314	6	122	192
--------------NEDAFTGLEAAIVLIAFIVVAAVFSYVMLGAGFFATGEAQRVVQTGVAQASSNLELSGPVIVTASSTTGLG--KISFFLQLAAGGASVDMKKvTFTVATSTDMK--------------TYQYGDVGSTWYANG------------------------------------------------------------------------------------------------------------------------------------------------------------------------
>UniRef100_A0A7K4BQV0	87	0.306	1.988E-14	17	104	314	9	94	193
-----------------GFTGLEAAIVLIAFVVVAAVFAYVVLGAGIVFSEESRSTVHQGIREAGSSLTVIGGVYGVSDN--LERIDAIIIPVGLTAGSEPIDIT-----------------------------------------------------------------------------------------------------------------------------------------------------------------------------------------------------------------
>UniRef100_A0A101GR10	87	0.314	1.988E-14	15	103	314	17	103	203
---------------ETGFTGLEAAIVLIAFVIVAAVFAYVVLTTGILFSGESQSTIHQGIREAGSSVTVTGMVYGVSNTPG--YIDSVIVPVGLTAGSEPIDF------------------------------------------------------------------------------------------------------------------------------------------------------------------------------------------------------------------
>UniRef100_A0A0D5C1T0	87	0.316	1.988E-14	12	128	314	8	121	226
------------RHSHRGVIGVESAIVMIAFVIVAAALAFVVLNMGFSTTQKTKNAIVSSADEASSALEIAGKIIGSG-HITAGKLNATAVPLKIVSGGQSINLNPSNAAIRYLSNS--VEHGNIYAGA-----------------------------------------------------------------------------------------------------------------------------------------------------------------------------------------
>UniRef100_UPI000836CD6E	87	0.270	1.988E-14	11	158	314	2	159	229
-----------KLTKRRGVLGVESAIVMIAFVIVAASLAFVVLNTGFSTTQQAKETIMAGLEESGSSIQLSGSVTGiytVDDSNGNAKLNALTIPIKIATAGNPINLDEANSQVKVQTNAMSYAdiLKNTYPGSTMYTSTSALltaaEGTHF-TGNPLaaTALNSDTTAG-----------------------------------------------------------------------------------------------------------------------------------------------------------
>UniRef100_A0A7C0XZS2	87	0.358	2.677E-14	11	88	314	2	79	80
-----------RRRFKRGITGIEAAIVMIAFVIVAAALAFVTLNMGMFTTQRTREVIHRGLGEASSALEVDGSVTALTDSSSKVYVVSI---------------------------------------------------------------------------------------------------------------------------------------------------------------------------------------------------------------------------------
>UniRef100_A0A843L8W3	87	0.287	2.677E-14	17	103	314	7	91	129
-----------------GFTGLEAAIVLIAFVIVAAVFGFVILQAGFTSAQQGQSVIHDGMEQAGSSCMVTGIVYGISTRPG--VVESFVVPVGLTAGNEPIDM------------------------------------------------------------------------------------------------------------------------------------------------------------------------------------------------------------------
>UniRef100_A0A2A4S9N1	87	0.320	2.677E-14	14	94	314	46	125	130
--------------DQRGMSAIETSIVLIAFVVVASVFGFAMLNXGLMSSEKEQKAVQAGIDETSSNLILRGGVLAIGN-GGKTGIDTIKFYLTP---------------------------------------------------------------------------------------------------------------------------------------------------------------------------------------------------------------------------
>UniRef100_A0A8F5VL91	87	0.300	2.677E-14	13	102	314	1	89	175
-------------KKEAAFSGLEAAIVLIAFVVVAAVFSYVMLGAGFFATQKSQEVTYSGVKQSTSNLVLDGQLYGNY-DSTDGDVDTIEFYLSIPEGGQPQD-------------------------------------------------------------------------------------------------------------------------------------------------------------------------------------------------------------------
>UniRef100_A0A2I0NLR1	87	0.297	2.677E-14	15	115	314	0	97	189
---------------EDAFTGLEAAIVLIAFVVVAAVFSYVMLGAGFFAAGEAQQVVHTGSEQASSSLEIIGNVYG-YSTTAGTELESIQFTVGNTAGGTPIDITQ--MLVTFTSG------------------------------------------------------------------------------------------------------------------------------------------------------------------------------------------------------
>UniRef100_A0A952U9B8	87	0.333	2.677E-14	14	103	314	9	97	189
--------------NENGQAALETAIILIAFIVVSSIFAFTILSAGSSSTEKGKEAIAAGMQSVQSSMSVKGAVIAKAN-ATKDAVDTVVFTLALVSGGSPIDL------------------------------------------------------------------------------------------------------------------------------------------------------------------------------------------------------------------
>UniRef100_A0A2I0PW59	87	0.337	2.677E-14	15	103	314	7	94	192
---------------EQAFTGLEAAIVLIAFIIVASVFAYVVLGAGFLTTEKAQESVHAGIQQTTSAVQPSGE-LSVQADGAGTGINTITFYLQLAAGGTGVDM------------------------------------------------------------------------------------------------------------------------------------------------------------------------------------------------------------------
>UniRef100_A0A498H168	87	0.285	2.677E-14	14	104	314	3	91	192
--------------RDDGFTGLEAAIILIAFVVVASVFSYMVLGTGFIAIQNTQQVVHDEVQQASSSLKATGSIYGFSQDG--VHVQRICIPVGLAAGGGAVDIS-----------------------------------------------------------------------------------------------------------------------------------------------------------------------------------------------------------------
>UniRef100_A0A550H9K7	87	0.333	2.677E-14	15	115	314	2	106	200
---------------RRGLTGLETAIILVAFVITSSAFAFVVLNMGQLSAEQAQSVISSSIDETSSALLMDTDIIGTFSNITGAQSTICLtkatFYVRLSQGQTPVDMDDSKVVITYTNP------------------------------------------------------------------------------------------------------------------------------------------------------------------------------------------------------
>UniRef100_UPI000FFE69B4	87	0.319	2.677E-14	18	136	314	25	129	202
------------------FTGLEAAIILIAFIVVASVFSFVVLGSGFFATQKSQEVIHAGIEQSGNALALGGTVVCQG-DPSGGKVGKVEINLETASKGTGVDM----TRVSY-----RIALHDV----LLTIPPGD---------------------------------------------------------------------------------------------------------------------------------------------------------------------------------
>UniRef100_A0A497FRQ2	87	0.373	2.677E-14	14	134	314	10	130	227
--------------NRKGTFSVEAAIILISFAVIASALAFVIINMGFFAAQKTKSTMETGIQEASSALELDGSILAyvEQNSSDVPKVKYIIIPVKTSVARASIDFSANNFIISVTLKDKV--LVNVYNGTLSSIPD-----------------------------------------------------------------------------------------------------------------------------------------------------------------------------------
>UniRef100_A0A916CMN0	87	0.284	3.603E-14	7	122	314	3	112	189
-------KFTHMLKDESGITALETAINLIAFVVVAAIFAFTVLSTGTFLTERSKEAAYSGLQEVRGSMELKGSVV---LEGTGTMA---VFNLATVAGGSSVDLSKVKMTYRDTAVNSDLTYD-----------------------------------------------------------------------------------------------------------------------------------------------------------------------------------------------
>UniRef100_UPI00220E8D73	87	0.293	3.603E-14	12	137	314	8	130	226
------------RHSHRGVIGVESAIVMIAFVIVAAALAFVVLNMGFSTTQKTKNAIVSSADEASSALEIAGKVVGSG-HITAGKLNATAVPLKIVSGGSAINLNPSNAAIRYISND--VEHGNIFAGALSVGTYDTL--------------------------------------------------------------------------------------------------------------------------------------------------------------------------------
>UniRef100_UPI0021FF104F	87	0.280	3.603E-14	12	130	314	8	130	239
------------RHSHRGVIGVESAIVMIAFVIVAAALAFVVLNMGFTTSQKAKTVTLAGLEESTSAMKIAGSITAIGcinvNSGCGVvqKINATTIPLKISESGNSINFASDVVSISYITKS--IQYNNIYAGAIT---------------------------------------------------------------------------------------------------------------------------------------------------------------------------------------
>UniRef100_A0A497JVD6	87	0.307	3.603E-14	14	127	314	8	117	240
--------------ERSGMVGLEAAIVLIAFVIVAAAFSFMVVNMGLYATQKGRDVISQGIHESGCPLTIDGSILIKASNR-SGYAKAIIIPLK-TMGTKWVSMGTNGTVVSLRIRDK--AWANIYRG------------------------------------------------------------------------------------------------------------------------------------------------------------------------------------------
>UniRef100_A0A7J3JE08	87	0.293	3.603E-14	14	129	314	48	159	284
--------------QKRAIVGLETAIILIAFVIIAAAFSFMVVNQGLFATDRGKTVISQGLSQAGTPLIVDGTIFVRT-TPDGSTANYAVIPIK-AFGSNFVNMGKNQTSIILKVGDK--AWANAYLGTL----------------------------------------------------------------------------------------------------------------------------------------------------------------------------------------
>UniRef100_A0A7C5NWC9	87	0.310	3.603E-14	16	147	314	53	176	295
----------------KAIIGLEAAIVLIAFVIIAAAFSFMVVNQGLYATERGKVVIQEGLKQASTPLTIDGTTFVRT-TPDGKAVNVIIIPVK-AFGVKFVAVGRNQTVMVLRVGER--AWANAYLGVLYT----GYNGTPYPNPAY----------------------------------------------------------------------------------------------------------------------------------------------------------------------
>UniRef100_I7LN98	86	0.272	4.849E-14	17	104	314	11	96	197
-----------------GFTGLEAAIVLIAFVVVASIFSYTVLAAGFHFSGESQSVIHQGIQQAGSSCTVAGTVYGVSTSPESLR--YIIIPIGLTAGGEPIDIT-----------------------------------------------------------------------------------------------------------------------------------------------------------------------------------------------------------------
>UniRef100_UPI001BDA93FA	86	0.272	4.849E-14	17	104	314	11	96	197
-----------------GFTGLEAAIVLIAFVVVASIFSYTVLAAGFHFSGESQSVIHQGIQQAGSSCTVAGTVYGVSTSPESLR--YIIIPIGLTAGGEPIDIT-----------------------------------------------------------------------------------------------------------------------------------------------------------------------------------------------------------------
>UniRef100_A0A842QWB7	86	0.301	4.849E-14	15	134	314	2	124	200
---------------RRGLTGLETAIILVAFVITSSAFAFVVLNMGALSAEQAQSVISSSIDESSAALQMDSEVIGTFANTTGAQSTICLtkatFYLRLSQGGTPIDMDDNRVVITYANPR---CHGSIYDsnGTVTTITP-----------------------------------------------------------------------------------------------------------------------------------------------------------------------------------
>UniRef100_A0A117LUA2	86	0.307	6.525E-14	23	119	314	0	101	174
-----------------------AAIVLIAFVVVAAVFSYVVLGAGFFTTQKSQEVVHTGVAQASSNVEISGPVIAKAS--TTDQLASVSFYLQLAAGGTAVDMdkvtytvSSTTEAISYDVSDTGV--------------------------------------------------------------------------------------------------------------------------------------------------------------------------------------------------
>UniRef100_A0A952U8Q4	86	0.322	6.525E-14	14	103	314	9	97	189
--------------NENGQAALETAIILIAFIVVASIFAFTILSAGSSSTEKGKEAIAAGMQSVQSSMSVKGAVIAKANVAKD-AVDSVVFTLALVSGGAPIDL------------------------------------------------------------------------------------------------------------------------------------------------------------------------------------------------------------------
>UniRef100_E1REQ2	86	0.267	6.525E-14	12	122	314	2	110	195
------------RLQERceGFTGLEAAIVLIAFIVVASVFAFSVIGAGYFATQQTQSTAYTALQQTGSTLEILGYV-----HGIKRADDEigaIQFNVGLAPGGKYIDFSK--MVLTWTTRDEIRTYD-----------------------------------------------------------------------------------------------------------------------------------------------------------------------------------------------
>UniRef100_A0A831PGJ4	86	0.282	6.525E-14	13	104	314	15	104	204
-------------GRQEGFTGLEAALVLVAFVVVAGIFSFTVLGSGFFTTQKAQKTIVTGVDQSTSTLHVVGDVYGI--SDGNGHIDEFWFTLGTAAAGKGVDLS-----------------------------------------------------------------------------------------------------------------------------------------------------------------------------------------------------------------
>UniRef100_UPI00064E742D	86	0.290	6.525E-14	18	115	314	9	106	207
------------------FTGLEAAIVLIAFVVVAALFSYVVLGAGFFTTQKAQETVYSSVGMASSSMEILGDIYGnsTGDGGVNAEIDGVMFVTGLTAGGSSIDFS--RTTITYSNK------------------------------------------------------------------------------------------------------------------------------------------------------------------------------------------------------
>UniRef100_A0A2E5BXK9	86	0.302	6.525E-14	13	118	314	12	120	215
-------------KDQRGITGLETAIILIAFIVVAAVFAFTVMTTGLFSTEKAKTTAQAGIAEASSTFAPKGGLIaecAQNAQGACTRVEALTFQITTASGSTGTSIARDKIALIYSDDNQR---------------------------------------------------------------------------------------------------------------------------------------------------------------------------------------------------
>UniRef100_UPI00210404C6	86	0.341	6.525E-14	15	140	314	6	128	228
---------------HRGVSGLEAAIITIVIVIVAAALAFVVLNMGFSTTQKAKTTIVSSLSEASSALQVAGNVIGIG-DTTLSNIRVVSIPIKVASGGDSVNLQNTTASIKYMSNSK--EYDNIYSSALSGSAFSTYSNV-----------------------------------------------------------------------------------------------------------------------------------------------------------------------------
>UniRef100_A0A641ACD2	86	0.309	6.525E-14	10	120	314	9	121	236
----------NLYSDRSGITGLETAIILIAFIVVAAVFAFTVMTTGLFSTEKAKTTAQAGITEASSTFAPKGAIVaqATGLGTNNARVQTLFVQLQPATGSAGASINRSDLAFIYVDKNQRYA-------------------------------------------------------------------------------------------------------------------------------------------------------------------------------------------------
>UniRef100_A0A7C3BWY7	86	0.473	6.525E-14	17	73	314	1	57	522
-----------------GITGLETAIILIAFVVVAAVFAYTVLSAGLFSSQKSEQAVHSGLEEAQSTLEVKGSV------------------------------------------------------------------------------------------------------------------------------------------------------------------------------------------------------------------------------------------------
>UniRef100_A0A382FBV9	85	0.380	8.779E-14	14	97	314	15	95	98
--------------DDRGITGLETAIILIAFIVVAAVFAFTVMTTGLFSTEKAKTTAQAGIAEASSTFAPKGAIIATSN---LTSVQTFQFQVTLATG------------------------------------------------------------------------------------------------------------------------------------------------------------------------------------------------------------------------
>UniRef100_Q2FUM4	85	0.311	8.779E-14	14	103	314	2	90	170
--------------KETAFSGLEAAIVLIAFVVVAAVFSYVMLGAGFFATQKSQEVTYSGMKQATSNLILDGMIYGSYSKGG-SGLAQLYFYVKVPEGGETQDL------------------------------------------------------------------------------------------------------------------------------------------------------------------------------------------------------------------
>UniRef100_A0A662CBG7	85	0.284	8.779E-14	16	132	314	3	122	200
----------------RGLTGLETAIILVAFVITSSALAFIVLNMGFLSAERAQSVVAGSMSEASSALALDsgliGSFTNLTGPQSAVCLTKLTLYVRLAGGGEPIDMGEGELVVTYTNPR---CHASVYEsnGTVTTV-------------------------------------------------------------------------------------------------------------------------------------------------------------------------------------
>UniRef100_A0A7C6DUJ7	85	0.318	8.779E-14	6	135	314	0	126	208
------MKKAINKLARckRAMIGLEAAIILIAFVIIAGTFSFMVINQGLFATERGKTVVQDSLRQSSTPLTVDGTVFL--NASSSTAINAIVIPLR-AYGVRYVAMGTSETAVTLKVGDG--AWPNVYEGVNKTLSSS----------------------------------------------------------------------------------------------------------------------------------------------------------------------------------
>UniRef100_D9PZ77	85	0.341	8.779E-14	12	128	314	2	114	219
------------RRSRRGMVGIDTAIILIAFVLVAAAVAFVVLDMGMTSAQKAKQTMESGLQESSTALQVDGNVMAYVN--GSGYVQDIFIPLGVTPGTGYVSFAPSLMEVSIITSKG--SYPDIYIGV-----------------------------------------------------------------------------------------------------------------------------------------------------------------------------------------
>UniRef100_A0A842XPE5	85	0.390	1.181E-13	14	77	314	1	64	104
--------------ERKGFTGLETGIVLTAFVVIAAVFAYVVLNAGFFSVQRTEEVIHTGIKQVTSSAELSGDVIGHG--------------------------------------------------------------------------------------------------------------------------------------------------------------------------------------------------------------------------------------------
>UniRef100_A0A847EJP9	85	0.415	1.181E-13	15	79	314	15	79	191
---------------QRGMTGLETAIILIAFVTVASVLAYSVLSAGIFSAERGKETVYSGLESAQSSLEVKGAVIGHSAD------------------------------------------------------------------------------------------------------------------------------------------------------------------------------------------------------------------------------------------
>UniRef100_UPI00064EB3C7	85	0.290	1.181E-13	17	113	314	9	101	195
-----------------GFTGLEAAIVLIAFVVVASVFAFSVIGAGYFATQQTQSTAYTALQQTGSTLEVLGYV-----HGIKRADDEigaIQFNVGLAPGGKYIDFSK--MVLTWT--------------------------------------------------------------------------------------------------------------------------------------------------------------------------------------------------------
>UniRef100_A0A948RBI8	85	0.330	1.181E-13	12	112	314	9	111	199
------------KDDQSGVTGLETAIILIAFVMVASTLAYVVLTAGLYSSQKAKEAVHAGLSEVSATMQLKGNVFIKMESGFGT---EMYLTLGVTQGSGGIDFTDtsggnNKVIISY---------------------------------------------------------------------------------------------------------------------------------------------------------------------------------------------------------
>UniRef100_UPI0020BD9F8F	85	0.272	1.181E-13	17	104	314	18	103	203
-----------------GFTGLEAAIVLIAFIVVVAVFSYTVLTAGFLFTGESQSVVHQGVRQAGSACTVAGTVYGV--SSTPDYVDSIIIPVRLTADGEPIDIT-----------------------------------------------------------------------------------------------------------------------------------------------------------------------------------------------------------------
>UniRef100_A0A956UW65	85	0.301	1.181E-13	14	120	314	13	137	208
--------------NEEGITGLETAIILIAFVIVASVFAFVVLSTGLFSADRGKQTVLAGLEKASGNVEVRGSVSlqdvgtvaapttpdgAIGEAGGPSVDVFI-FNLGTAAGGRPVLIDPavttNTMVINIVDSGARVA-------------------------------------------------------------------------------------------------------------------------------------------------------------------------------------------------
>UniRef100_A0A842MNN5	85	0.279	1.181E-13	13	130	314	50	163	295
-------------KDARAIIGLEAAIVLIAFVIIAAAFSFMVVNQGLYATERGKVVIQEGLKQASTPLTIDGTTFVRT-TADGKAVNVIIIPLK-AFGVKFVAVGRNQTVIVLKVGDK--AWANAYLGVLY---------------------------------------------------------------------------------------------------------------------------------------------------------------------------------------
>UniRef100_A0A2D6GE91	85	0.375	1.181E-13	14	77	314	12	75	350
--------------QERGVTVLETAIIMIAFVVVASVFAFTVLSSGIFAAERGKETIHAGLKGARSSLEVKGSVVATG--------------------------------------------------------------------------------------------------------------------------------------------------------------------------------------------------------------------------------------------
>UniRef100_A0A7K4BEA0	85	0.274	1.589E-13	13	103	314	1	89	177
-------------KKEQAFSGLEAAIVLIAFVVVAAVFSYVMLGAGFFATQKAQEVTYSGIQQSTSNMVIDGNIYGTLNAGKELK--QVKFYVNVPIGGQAQDM------------------------------------------------------------------------------------------------------------------------------------------------------------------------------------------------------------------
>UniRef100_B8GGI7	85	0.276	1.589E-13	18	111	314	4	96	186
------------------FTGLEAAIVLIAFVVVSAVFSYMVLSAGFYATQKVQEVVHAGVDQTGSTLQISGDVYGSADSPG-GPVTMLTIMLKNGVPYGSVDLNKTTFIIS----------------------------------------------------------------------------------------------------------------------------------------------------------------------------------------------------------
>UniRef100_A0A2E9TE18	85	0.338	1.589E-13	14	75	314	10	71	196
--------------RHRGITGLETAIIVIAFVVVASAFAFTVLSTGVFSAERSKDTVYAGLSEVRSSLATRGSFVA----------------------------------------------------------------------------------------------------------------------------------------------------------------------------------------------------------------------------------------------
>UniRef100_A0A8T4FHE6	85	0.285	1.589E-13	14	104	314	4	94	198
--------------REEGFTGLEAAIVLIAFVVVASVFSYAVLGAGFYTTSKTQEVIYSAVDSAGSTPQLLGNVYGIRSTSNPAKLDGVQYSVVLSSGGKYIDFS-----------------------------------------------------------------------------------------------------------------------------------------------------------------------------------------------------------------
>UniRef100_A0A946MQ96	85	0.339	1.589E-13	14	105	314	11	119	234
--------------DNKGITGLETAIILIAFVVVASVFAYTVLSAGIFSSEKGKEAVYEGLDEASSGLVLLgmpslytpddlylyGEVPAAGTKATNTgaAVARVDFVVGLAASnGTPMDLSP----------------------------------------------------------------------------------------------------------------------------------------------------------------------------------------------------------------
>UniRef100_A0A7D5R1U7	85	0.303	1.589E-13	12	127	314	8	127	239
------------RHSHRGVIGVESAIVMIAFVIVAAALAFVVLNMGFTTTQKAKTATLSSLEESSSTMKISGTITAVGCidiDAGCTSIQRInatTIPLKISQSGNAVNFSPELVSISYLGKS--IQFNNIYAG------------------------------------------------------------------------------------------------------------------------------------------------------------------------------------------
>UniRef100_A0A7C0U0P0	84	0.430	2.137E-13	11	75	314	7	71	92
-----------RKTRRLGLTGLETAIILIAFVIVAAAFAFAVLNLGFASTQKSGEVLKAGLEEATSSIEPAGSVIA----------------------------------------------------------------------------------------------------------------------------------------------------------------------------------------------------------------------------------------------
>UniRef100_A0A843KUQ5	84	0.267	2.137E-13	17	102	314	9	92	193
-----------------GFTGLEAAVVLLAFVIVAAVFGFVVLQAGFSSAQRGQSVIHDGIRQAGSSCMVAGIVYGISATPGF--VESILVPVGLTAGSEPID-------------------------------------------------------------------------------------------------------------------------------------------------------------------------------------------------------------------
>UniRef100_UPI001AE89775	84	0.291	2.137E-13	18	111	314	17	112	213
------------------FTGLEAAIVLIAFVVTASIFSYVILGAGFFATQKAQDVVYTSVGQTSSSIEVMGDVYGNSTTvgGVDAKMDGLRFVLGLTAGGSPVDFASTTMTFS----------------------------------------------------------------------------------------------------------------------------------------------------------------------------------------------------------
>UniRef100_A0A832U1H5	84	0.367	2.874E-13	10	77	314	3	70	71
----------NLFKNNKGFTGLEAAIVLVAFVVVAAVFSYVMLGAGFYTTQKSQEVVHTGVAQASSSVELSGDIIAAG--------------------------------------------------------------------------------------------------------------------------------------------------------------------------------------------------------------------------------------------
>UniRef100_A0A382UUX0	84	0.469	2.874E-13	10	75	314	9	74	76
----------NLYSDRKGITGLETAIILIAFIVVAAVFAFTVMTTGLFSTEKAKTTAQAGIAEASSTFAPKGGVIA----------------------------------------------------------------------------------------------------------------------------------------------------------------------------------------------------------------------------------------------
>UniRef100_A0A843KHP1	84	0.275	2.874E-13	17	103	314	7	91	191
-----------------GFTGLEAAIVLIALVIVAAVFGFVILQAGFTSAQQGQSVIHDGVGQAGSSCMVSGIVYGISARPG--VVESFVIPVGLTAGSEPIDM------------------------------------------------------------------------------------------------------------------------------------------------------------------------------------------------------------------
>UniRef100_A0A833EAP0	84	0.330	2.874E-13	16	123	314	4	111	208
----------------RGIVGIEAAIVLIAFVLVASALAFVAINMGMFASQKSKEVMAKAYEASTRALDVAGSAIAKVDTASE-QVVMVYVPVKLAAGASPIDLNKTVVSVLIQKPNEtGVAIAD----------------------------------------------------------------------------------------------------------------------------------------------------------------------------------------------
>UniRef100_A0A382NRG9	84	0.400	2.874E-13	14	83	314	18	87	209
--------------EQSGITGLETAIVLIAFVVVAAVFAFTVLTTGLFTSEKAKETTLAGVASVSSTLSVRGSVTAIGGPVTGT--------------------------------------------------------------------------------------------------------------------------------------------------------------------------------------------------------------------------------------
>UniRef100_A0A0N7JD54	84	0.385	2.874E-13	16	111	314	4	96	210
----------------RGIVGIEAAIVLIAFVLVASALAFVAINMGMFASQKSKEVMAKAYESSTRALDIAGDAIAKVDTATST-VTMVYVPIKLTAGTSPIDLSK--TVVS----------------------------------------------------------------------------------------------------------------------------------------------------------------------------------------------------------
>UniRef100_A0A0F8IVA3	84	0.218	2.874E-13	12	116	314	8	140	221
------------RKDDRAFTGLESAIVLTAFVVVAAVFSYVVLGAGFTTSDAAKKTIDEGVKQTTSSIELAGDVIAIGgtavsttiiTDGDPetegdqavtamkSPVDKIIITLQLTAGQSPVDIGRAGngdgseiLVVSYADSS-----------------------------------------------------------------------------------------------------------------------------------------------------------------------------------------------------
>UniRef100_A0A1V4ZN01	83	0.287	3.864E-13	18	111	314	11	103	191
------------------FTGLEAAIVLIAFVVVAAVFSYVVLGAGYYATQKSQESVYKSVEQATSNIQLVSQIYAISGNAT-SGIEKIKFSIGLAPGAPSMDINKMTIVYS----------------------------------------------------------------------------------------------------------------------------------------------------------------------------------------------------------
>UniRef100_UPI00082A078F	83	0.357	3.864E-13	11	105	314	2	99	231
-----------KLTKRRGVLGVESAIVMIAFVIVAASLAFVVLNTGFSTTQQAKETIMSGLEESASNVQISGSVAGVYTVdagGDSAKLDVISVPLKISSGSNPVNLAD----------------------------------------------------------------------------------------------------------------------------------------------------------------------------------------------------------------
>UniRef100_A0A2E6WS73	83	0.279	3.864E-13	4	116	314	4	130	232
----NFLKQFSR--DNSGITGLETAIILIAFVVVAAVFAFTVMTTGLFSTEKAKTTAQAALTEASSSFILKGAITAKcelnlagdacDNDaavaGGTAtpYINQIAFQIALASGADQQTMIPGEMAFIYSDSN-----------------------------------------------------------------------------------------------------------------------------------------------------------------------------------------------------
>UniRef100_A0A7K4BE97	83	0.299	5.195E-13	13	119	314	1	101	186
-------------KKEQAFSGLEAAIVLIAFVVVAAVFSYVMLGAGFFATQKAQEVTYSGIQQATSNMVIDGNIYGTM---GATGLKQIYFWVNVPIGGQAQKLSD---VVFSWSSKQNI--------------------------------------------------------------------------------------------------------------------------------------------------------------------------------------------------
>UniRef100_V4JQ72	83	0.365	5.195E-13	14	128	314	7	117	214
--------------NRRAMVGVDTAIILIAFVLVAAAVAFVVLDMGMTSAQKAKQSMENGLQQASTALQVNGEVMAYVN--TNGYVQDIYIPLGVTPGTGYVSFAKNLLSVSLIAGN--MSYANIYNGV-----------------------------------------------------------------------------------------------------------------------------------------------------------------------------------------
>UniRef100_A0A2E8HNG6	83	0.333	6.983E-13	14	85	314	17	88	117
--------------NQRGITGLETAIVLFAFVVVASVFSFAVLNTRLLSSEKSIEATLGGLEETSAMLSLRGQVIVVANTGTTSVD------------------------------------------------------------------------------------------------------------------------------------------------------------------------------------------------------------------------------------
>UniRef100_A0A8E7B4Y0	83	0.285	6.983E-13	13	103	314	3	88	166
-------------KKEAAFTGLEAAIVLIAFVVVAAVFSYVMLGAGFFATQKSQEVTYSGVKQATSNVVLDGQLYGDA-----ATLTKLTFYVRVPEGGEAVKM------------------------------------------------------------------------------------------------------------------------------------------------------------------------------------------------------------------
>UniRef100_A0A7K4AZK6	83	0.307	6.983E-13	13	103	314	1	89	171
-------------KKESAFSGLEAAIVLIAFVVVAAVFSYVMLGAGFFATQKAQEVTYSGMKQATSNLIMDGMIYGSYDKTNGLKA--LYFYVKVPEGGETQDL------------------------------------------------------------------------------------------------------------------------------------------------------------------------------------------------------------------
>UniRef100_A0A9E4SWS4	83	0.238	6.983E-13	15	120	314	15	148	245
---------------EKGITGLETAIILIAFVVVASVFAYTVLTAGVFSSQKASESVNAAIDEVRSSLKLSGNTIaykgAVDLDGEASttadrvdSVVRIALTIGVALQGVPLDVTPayqinetnnnlelsgdtNSLVINYIDQKQVIS-------------------------------------------------------------------------------------------------------------------------------------------------------------------------------------------------
>UniRef100_A0A662U8N0	82	0.451	9.385E-13	15	76	314	13	74	76
---------------RRGIVGIESAIVMIAFVIVAAALAFVVLNMGFFTTQQSRAAIQRGLGEASSALELDGTVVAH---------------------------------------------------------------------------------------------------------------------------------------------------------------------------------------------------------------------------------------------
>UniRef100_A0A497EQQ4	82	0.461	9.385E-13	14	78	314	3	67	79
--------------RKKGVVGIESAIVLIAFVIVAAALAFVVLNMGFFTTQRSKQVISSGLGEASSALEIDGSIVAHVD-------------------------------------------------------------------------------------------------------------------------------------------------------------------------------------------------------------------------------------------
>UniRef100_A0A6H1Z7Q0	82	0.424	9.385E-13	15	80	314	11	76	296
---------------QRGMTGLETAIILIAFVTVASVLAYSVLSAGIFSAERGKATVYSGLESAQATMEVEGSVLGLATDG-----------------------------------------------------------------------------------------------------------------------------------------------------------------------------------------------------------------------------------------
>UniRef100_A0A0T5ZDM0	82	0.434	1.261E-12	12	80	314	8	76	93
------------RHTHRGIIGIESAIVLIAFVIVAAALAFVVLNMGFATTQKAKTTIISSLGEASSSLEISGKITAVANVP-----------------------------------------------------------------------------------------------------------------------------------------------------------------------------------------------------------------------------------------
>UniRef100_A0A7K4BAY2	82	0.290	1.261E-12	13	105	314	1	91	173
-------------KKDNAFSGLEAAIVMIAFVVVAAVFAYSMISMGFFATQKVQDVTYAGIKQSTSVAITDGLIRGGYNSDTG--LTSLTFSISVPETGEPIDLSK----------------------------------------------------------------------------------------------------------------------------------------------------------------------------------------------------------------
>UniRef100_A0A7C7IB38	81	0.403	1.695E-12	10	66	314	10	66	67
----------NLGTDQRGITGLETAIVLIAFVVVASVFAFAVLSTGLLSSEKSKETVLGGLEETSST-------------------------------------------------------------------------------------------------------------------------------------------------------------------------------------------------------------------------------------------------------
>UniRef100_A0A8F5VK88	81	0.311	1.695E-12	14	118	314	3	103	181
--------------KNEGFTGLESAIILIAFVVVAAVFGMSVLSSGFFTAGKTEEVTVSGYKQASSAMYMEGAVYaYLGND---NRLDHVEFSAGVLETGQPQDLSK--LVIVYTHSSNG---------------------------------------------------------------------------------------------------------------------------------------------------------------------------------------------------
>UniRef100_UPI0013EA18FB	81	0.340	1.695E-12	12	104	314	2	94	194
------------RIDDTGLTGLEGAIILIAFVLIASVFSFTILGTGFFATDTAEDVIYTGVDQSVSSLMLIGDVYG-YKTSGRSAVDMLRFTVRPSAgGGKAMDLS-----------------------------------------------------------------------------------------------------------------------------------------------------------------------------------------------------------------
>UniRef100_A0A2V2N3Q9	81	0.262	2.277E-12	17	119	314	5	102	173
-----------------GFSGLEAAVILIAFVVVAAVFAYVMMSTGFFATQRFQEVTYAGVKQSTSTVITDGLI--RGSYSGTNGLVSLSFSLTVPETGEAVDLSK---MIYYYVRNSGV--------------------------------------------------------------------------------------------------------------------------------------------------------------------------------------------------
>UniRef100_A0A0W8FE81	81	0.265	2.277E-12	6	102	314	0	97	197
------MLHTDLRRREDGFTGLEAAIVLIAFIVVAAVFSFVVLKTGFHATEEGQYAIYKGVQQAGSGLEVSGTIYGvKPVQQEQLTIKSILIPISVPPGGAAVD-------------------------------------------------------------------------------------------------------------------------------------------------------------------------------------------------------------------
>UniRef100_UPI000780FA0F	81	0.370	3.059E-12	11	98	314	5	91	103
-----------NPIDDNGFTGLEGAIILIAFVIIASVFSFIVLGSGFFATGKAEDVIYTGVDQSVSSLMLIGDVYgYKASDR--NAVDMLRFTVSPSVGG-----------------------------------------------------------------------------------------------------------------------------------------------------------------------------------------------------------------------
>UniRef100_A0A101IUG6	81	0.267	3.059E-12	18	103	314	9	94	194
------------------ITGLEAAIVLIAFVVVGAVFSHVIISAGMTLSDGTRTEVHKGMSRAGSGLVTAGSIYAVDLNDDLRDAEGILVPIRLLSGSDPVDL------------------------------------------------------------------------------------------------------------------------------------------------------------------------------------------------------------------
>UniRef100_A0A8T6NCZ3	81	0.387	3.059E-12	11	103	314	1	92	224
-----------KTNSRRGVMGIEAALVLIAFVIVAAALSFVVLNMGFSSTQKAKETVTKGIEEASQAIQIAGKVMSAADVP-KSQVNATQFPIKVVAGGHGVNL------------------------------------------------------------------------------------------------------------------------------------------------------------------------------------------------------------------
>UniRef100_A0A2E6WS33	81	0.295	3.059E-12	10	116	314	8	129	229
----------NFSRDNSGVTGLETAIILIAFVVVAAVFAFTVMTTGLFSTEKAKTTAQAALTEASSSFIIKGPVLAKCSPGVVPIDCevdanpigkaeefisRISFTIALSSGADQQTLDESELAFIYSDEN-----------------------------------------------------------------------------------------------------------------------------------------------------------------------------------------------------
>UniRef100_A0A9E7THU1	80	0.311	4.108E-12	18	105	314	10	96	186
------------------FTGLEAAIVLISFVVVAAVFSFVVLGTGFFVTEKSEEVINSGLKETSNSLNLFGTVVAkvKVSDPELR---YIMFYLEQCGGGTGIDINK----------------------------------------------------------------------------------------------------------------------------------------------------------------------------------------------------------------
>UniRef100_A0A956URF8	80	0.289	4.108E-12	15	120	314	19	132	203
---------------EEGITGLETAIILIAFVIVASSFAFMVLSTGLFAAERGKQTVLAGLDRVSGNIEVRGSLILqdVGSDGliDSTDPDVFIVTLSTAAGGRPVLIDPaattNTLVVNLVDSGGRVA-------------------------------------------------------------------------------------------------------------------------------------------------------------------------------------------------
>UniRef100_UPI00227D1F2F	80	0.329	4.108E-12	17	112	314	17	110	204
-----------------GLTGLEGAIILIAFVIVASVFSFTILGSGFFATETAQDVVYTSVDQSASSLMIIGDVYGYRSSG-EDAVEMLRFTVSPSAgGGKAVNLS--GSTVTY---------------------------------------------------------------------------------------------------------------------------------------------------------------------------------------------------------
>UniRef100_A0A9E5CUC8	80	0.245	4.108E-12	13	107	314	12	117	244
-------------GNQRGITGLETAIILIAFVVVASVFAYTVLTAGIYSSQKAGESVNAAVDEVRSSVIIGGNTIAyeglvdidgFASTTSDRvpAVVRIALTIGVALQGVPLDVTPAY--------------------------------------------------------------------------------------------------------------------------------------------------------------------------------------------------------------
>UniRef100_A0A2V2NB85	80	0.268	5.517E-12	13	105	314	1	88	167
-------------KKELAFSGLEAAIVLIAFVVVAAVFSYVMLGAGFFATQKSQEVTYSGIKQSTSNIVLDGQLYGDASD-----ITTLTLYLSIPEGGQPQKLSD----------------------------------------------------------------------------------------------------------------------------------------------------------------------------------------------------------------
>UniRef100_A0A7K3Z0Z4	80	0.282	5.517E-12	12	103	314	4	94	192
------------RPDEEAFTGLEAAIVLVAFVVVAAVFAYVVLGAGFMTTEKAQETVHSGIRQATAAVQQSGQ-TSIQADATGTGVNQISFFLQLAASGTGADM------------------------------------------------------------------------------------------------------------------------------------------------------------------------------------------------------------------
>UniRef100_A0A524MTG8	80	0.314	5.517E-12	15	115	314	2	106	200
---------------RRGLTGLETAIILVAFVITSSAFAFVVLNMGQQSADQVQSVISSSMDDSSAALLMDTNIIGVFSNVTGVQSTICLtkatFYVRLSQGHTPIDMDDSKIVITYTNP------------------------------------------------------------------------------------------------------------------------------------------------------------------------------------------------------
>UniRef100_A0A947JF66	80	0.462	5.517E-12	14	80	314	8	74	294
--------------NRKGIVGIEAAIVLIAFVVIAAALSYVVINMGFFATQKTKETIAEGIAESTAALQLDGTVTAKTSAG-----------------------------------------------------------------------------------------------------------------------------------------------------------------------------------------------------------------------------------------
>UniRef100_A0A2I0D0B5	79	0.287	7.408E-12	11	104	314	3	95	193
-----------KNNHEYAFTGLEAAIVLIAFIVVAAVFGYVVLGSGFLTSQKAQETVHTGISQAMSTVQQSGGISIQANADGTG-VQKVEFYLQLAASGTGAEMS-----------------------------------------------------------------------------------------------------------------------------------------------------------------------------------------------------------------
>UniRef100_A0A497JT10	79	0.382	7.408E-12	27	128	314	0	96	195
---------------------------LIAFVVIAAALAGVVINMGFYSTQKVKGTIGRGISEASSALQLNGHVIGKTN--GTGHLVIMAFPVKISVGKSEVDLNVNTTVVSIEGK---VCLLDIYRGV-----------------------------------------------------------------------------------------------------------------------------------------------------------------------------------------
>UniRef100_A0A370LGX1	79	0.274	7.408E-12	27	158	314	0	131	208
---------------------------MIAFVIVAAALAFVVLNMGFSTTQRAKTAIISSLSEASSSIEIAGKVTGIG-DVTGGFVNVTNVPIKVASGGDSVNMNPTLTAVKYLSNS--VSYDDIFVGALGTGSYVNITLAMDAamnTGGFINANTARDTAG-----------------------------------------------------------------------------------------------------------------------------------------------------------
>UniRef100_UPI000C7137A9	79	0.339	7.408E-12	21	126	314	0	102	217
---------------------IESAIVMIAFVIVAAALAFVVLNMGFSTTQKAKTAISSSVTESSSALEIAGKVTGFG-YISQGVMNATVIPLKIAGGGDSVSLDPALTDVKYYSNT--VRYDNIYG-------------------------------------------------------------------------------------------------------------------------------------------------------------------------------------------
>UniRef100_A0A9E4RDZ3	79	0.387	7.408E-12	16	77	314	25	86	363
----------------RGITGIETAIILIAFVVVASVFAYAVLSAGIFSAEKGKEAVYAGLDRAASSISLVGSMKADG--------------------------------------------------------------------------------------------------------------------------------------------------------------------------------------------------------------------------------------------
>UniRef100_A0A7X7I2X5	79	0.275	9.946E-12	18	104	314	6	87	170
------------------FSGLEAAIVLIAFVVVAAVFSYVMLGAGFFATQKSQEVTYSGIKQSTSNMVLDGQI-----YGNGKSITQLTFYLTVPEGGQPQKMS-----------------------------------------------------------------------------------------------------------------------------------------------------------------------------------------------------------------
>UniRef100_A0A843J1C4	79	0.295	9.946E-12	27	111	314	0	87	188
---------------------------LIAFVVVAAVFSYVVLGAGFFTTQKAQEVVYSSVDMASSSMEVLGNVYGngtVNTDPTKSRIDALRFVVGLTAGGAAVDLANTNLVFT----------------------------------------------------------------------------------------------------------------------------------------------------------------------------------------------------------
>UniRef100_A0A7K3YB60	79	0.227	9.946E-12	17	104	314	11	96	196
-----------------GFTGLEAAIVLIAFVVVASIFSYTILGAGFYFSGESRSVVCQGIRQAGSGITVAGHIYGI--SASQKYIDSIIIPICLTPGSEPIDIT-----------------------------------------------------------------------------------------------------------------------------------------------------------------------------------------------------------------
>UniRef100_F3KJ35	79	0.324	9.946E-12	27	131	314	0	108	216
---------------------------MIAFVIVAAALAFVVLNMGFSTTQKAKTVTISSLEEASSAMEISGTIFGIGCISSSAGCDTIqkinatVIPIKIAPGGQLVNFSPEVTAIRFLSKN--VEYTNIYAGTITA--------------------------------------------------------------------------------------------------------------------------------------------------------------------------------------
>UniRef100_A0A2E7G5H3	79	0.370	9.946E-12	0	80	314	0	78	229
MQFLKSLKNFSR--DNSGVTGLETAIILIAFVVVAAVFAFTVMTTGLFSTEKAKTTSQAALTEASSSFILKGSVTATCAAG-----------------------------------------------------------------------------------------------------------------------------------------------------------------------------------------------------------------------------------------
>UniRef100_A0A7C3JYW8	79	0.350	1.335E-11	12	71	314	12	71	72
------------RAGEDGITGLETAIILIAFVVVATVFAFIVLTTGIFSAERGKETVFAGLQKARGTMEVRG--------------------------------------------------------------------------------------------------------------------------------------------------------------------------------------------------------------------------------------------------
>UniRef100_A0A8F5VKN5	79	0.306	1.335E-11	13	100	314	1	85	173
-------------KKEAAFSGLEAAIVLIAFVVVAAVFSYVMLGAGFFATQKSQEVTYSGVKQSTSNLVLDGQLYG---SLTGTTTNKINLYLSIPEGGQP---------------------------------------------------------------------------------------------------------------------------------------------------------------------------------------------------------------------
>UniRef100_A0A842YI95	79	0.314	1.335E-11	15	115	314	2	106	200
---------------RRGLTGLETAIILVAFVITSSAFAFVLLNMGQQSADQAQSVISSSMDDSSAALLMDPDIIGTFSNVTGAQSTICLtkatFYIRLSQGHTPIDMDDSKIVITYTNP------------------------------------------------------------------------------------------------------------------------------------------------------------------------------------------------------
>UniRef100_A0A2V2NIK1	78	0.260	1.792E-11	14	105	314	3	92	170
--------------KNNAFSGLEAAIVMIAFVVVAAVFGYSMISMGFFATQKVQEVTYAGIKQSASVAITDGLIRGQYDE--TNGLTSLTFSLSIPETGEPIDLSK----------------------------------------------------------------------------------------------------------------------------------------------------------------------------------------------------------------
>UniRef100_H1YXI9	78	0.311	1.792E-11	13	105	314	5	96	186
-------------GSSEAFTGLEAAIVLTAFVVVAAVFAFVVLGAGFFVTDKSEDVINSGLKETSNSLNLAGTVVGRVKL-SGSELRYIMFYLEHCGGGTGIDISK----------------------------------------------------------------------------------------------------------------------------------------------------------------------------------------------------------------
>UniRef100_UPI001AE41BE1	78	0.337	1.792E-11	11	90	314	2	80	194
-----------NKDENSGFTGLEAALILIAFVVVASVFSYVILNAGFFAVQKSQQVIYSAVEQ-SSSVVIAGDTVKGLKNSTTGKIDRIIF-------------------------------------------------------------------------------------------------------------------------------------------------------------------------------------------------------------------------------
>UniRef100_UPI0021007A39	78	0.270	2.405E-11	19	103	314	5	89	189
-------------------TGLESAIVLIAFVVVAAVFSHTLLSAGLELSEGAGTEVHKGTSRAGSGVVVSGTIFAVDLNDDPRYADLILLPVRVLPGSDPVDL------------------------------------------------------------------------------------------------------------------------------------------------------------------------------------------------------------------
>UniRef100_UPI001AE3596E	78	0.264	2.405E-11	14	115	314	3	99	191
--------------KSEAFTGLEAAIVLIAFVVVASVFSFAVLGAGFFTTDKTQDVLYSSVQSAGAMPQLLGNVYGL---KGENGIGSIRYSISLSPGGDILDLS--SMVVTWSTS------------------------------------------------------------------------------------------------------------------------------------------------------------------------------------------------------
>UniRef100_A0A522Y0F7	78	0.315	2.405E-11	27	135	314	0	111	215
---------------------------MIAFVIVAAALAFVVLNMGFSTTQKAKTTILSGLSEASSSLEISGKVKGIGCTStakgcTTPYLNATLIPLKIASGGDAVNLQQSTLSVKYISNSK--SFDNIYVGPLSASTKY----------------------------------------------------------------------------------------------------------------------------------------------------------------------------------
>UniRef100_A0A370LU79	78	0.277	2.405E-11	27	139	314	0	116	218
---------------------------MIAFVVVAAALAFVVLNSGFSVTQDAKTAIISGLNEASSSLEVAGKVTGIACTtsakgcGTTPYLNATGIPLRIASGGDVVNLDENYIQVRYLSNS--IEYDDIYIGAVTASTPTSLEG------------------------------------------------------------------------------------------------------------------------------------------------------------------------------
>UniRef100_A0A5N9GVY9	78	0.323	3.227E-11	12	82	314	8	78	122
------------RTESHGITGIETAIIMIAFIVVASVFAYTVLSAGILSSSQGKAAVFAGIKAAGGAMEIKGAVIAKSLSYTG---------------------------------------------------------------------------------------------------------------------------------------------------------------------------------------------------------------------------------------
>UniRef100_A0A117LR75	77	0.237	4.329E-11	16	111	314	8	102	185
----------------RAFTGLEAAIIFIAFVVVASVFAFVVLGTGMTTSQKSQEVMHAALGEAGSGLRPGYAVIAKLDATGL--LDFVEFDLETATDLAAVDMgSMTYTIVT----------------------------------------------------------------------------------------------------------------------------------------------------------------------------------------------------------
>UniRef100_UPI00209DD9DE	77	0.235	4.329E-11	15	103	314	1	89	189
---------------EDGFTGLEAAVVLIAFVVIAAAFSMVILAAGFSISQNVGTEVTEGVHRGNSGFVLAGSIFAVDTNNDLRRAEHLEIPVQLTPGSRPVDL------------------------------------------------------------------------------------------------------------------------------------------------------------------------------------------------------------------
>UniRef100_A0A0Q0ZSN3	77	0.318	4.329E-11	18	104	314	7	94	193
------------------FTGLEAAIVLIAFVVIASVFSYTILGSGFLADEMTRETVQEGVVRASGALVLSGDIYGISATGHNPPSyDFLHVPLRVPSGGVPVDFS-----------------------------------------------------------------------------------------------------------------------------------------------------------------------------------------------------------------
>UniRef100_A0A7C2TNY8	77	0.355	4.329E-11	22	125	314	1	101	213
----------------------EAALILIAFVIVAAALAFVVLNMGFATSQKAKTSITSALGGASNTILISGKVIGAA-PAAGGVLNATMIPLKLTSNGESVDLSDTLATISYLGET--IEYDNIY--------------------------------------------------------------------------------------------------------------------------------------------------------------------------------------------
>UniRef100_A0A1V5SQ23	77	0.271	5.807E-11	11	80	314	2	71	73
-----------NRKRENAFSGLEAAIVMIAFVVAAAVFGYSMISTGMFATQKVQEVTYAGIKQNASVAITDGLIRGHYNEG-----------------------------------------------------------------------------------------------------------------------------------------------------------------------------------------------------------------------------------------
>UniRef100_A0A9D3B723	76	0.268	7.788E-11	27	139	314	0	116	218
---------------------------MIAFVVVAAALAFVVLNSGFSVTQEAKTAIISGLNEASSSLEVAGKVTGVACTesaqgcGTTPYLNATGIPLRIASGGDVVNLDEDYIQVRYLSNT--ISYDDIYIGPITTATATSIEG------------------------------------------------------------------------------------------------------------------------------------------------------------------------------
>UniRef100_A0A2V2NGK4	76	0.322	1.044E-10	18	79	314	6	67	167
------------------FSGLEAAIVLIAFVVVAAVFSYVMLGAGFFATQKSQEVTYSGIKQSTSNIVLDGQLYGDSSD------------------------------------------------------------------------------------------------------------------------------------------------------------------------------------------------------------------------------------------
>UniRef100_UPI0006947335	76	0.270	1.044E-10	12	110	314	5	102	199
------------RHGSEGFTGLEAALVLVAFIVVAAVFSYVILGAGFFSVQKSQQVIYSAVEESSSPLILENPIYGLKNE-SSGKISSLVMTIGKKYGtGNPLDISK-MTVI-----------------------------------------------------------------------------------------------------------------------------------------------------------------------------------------------------------
>UniRef100_A0A843L4Q8	76	0.252	1.400E-10	13	103	314	5	92	184
-------------KNEQGFTGLEAAIIFIAFVVVASVFAYVVLGAGMTTSQKSQEVLHAALDEARSAFRPGDAVIARID---GGFIRYVEFDLETAAGPTAIDM------------------------------------------------------------------------------------------------------------------------------------------------------------------------------------------------------------------
>UniRef100_A0A0H1QXH8	76	0.268	1.400E-10	11	103	314	3	94	186
-----------KDWDDRAFTGLEAAIVFIAFIVVAAVFAYVVLGVGMTTSQKSQETMYAALGEAGSALRPGQSVIAK-LDNDQGFLDFIEFDLETATDLAVIDM------------------------------------------------------------------------------------------------------------------------------------------------------------------------------------------------------------------
>UniRef100_A0A9E4X4Y5	75	0.412	1.877E-10	12	74	314	12	74	283
------------RKDQKGITGLETAIVLIAFVVVASVFAFAVIQTGLFSSEEAASSAQAGVVAAKSTMTPKGSMV-----------------------------------------------------------------------------------------------------------------------------------------------------------------------------------------------------------------------------------------------
>UniRef100_A0A843KYI1	75	0.252	2.516E-10	13	103	314	5	93	185
-------------KNEQAFTGLEAAIIFIAFVVVASVFSYVVLGMGMTTSQKSQEVVHAALDEARSAFRPGDAVIVKLDTAGGLS--FIEFDLETAAGPTAIDM------------------------------------------------------------------------------------------------------------------------------------------------------------------------------------------------------------------
>UniRef100_A0A843IYN5	75	0.250	2.516E-10	12	115	314	24	123	211
------------RISSEGFTGLEAAIVLLAFVVVTAAFSYVVLGSGFHTVQKSQAVIYSALEQSSSSILVDE-VMYIRNSTTGNIG-MIRIYMRSPHSLVPADLSK--MTISFATP------------------------------------------------------------------------------------------------------------------------------------------------------------------------------------------------------
>UniRef100_A0A832TUE3	74	0.333	4.519E-10	12	77	314	8	73	75
------------RKDEKAFTGLESAIVLTAFVVVAAVFSYVVLGAGITASDTAKKTIDEGVKKTTSSLELAGGVIAKG--------------------------------------------------------------------------------------------------------------------------------------------------------------------------------------------------------------------------------------------
>UniRef100_A0A7K3YFW8	74	0.292	4.519E-10	16	103	314	8	94	186
----------------QAFTGLEAAIVFIAFIVVASVFAYVVLGAGMLTSQKSQETMHTALGEAGSALLPGQSVIAKlDNDRGL--VEFMEFDLETATDLAAIDL------------------------------------------------------------------------------------------------------------------------------------------------------------------------------------------------------------------
>UniRef100_A0A2I0NRE8	74	0.250	4.519E-10	14	113	314	6	100	186
--------------DEQAFTGLEAAIVFIAFVVVASVFTYVVLGVGMATSQKSQETMYSALGEAGSALRPGQTVIAK-LDNDQGNLEFIDFDLETATDLAAIDLG----RITYT--------------------------------------------------------------------------------------------------------------------------------------------------------------------------------------------------------
>UniRef100_A0A1M4MM93	74	0.255	4.519E-10	14	103	314	6	94	186
--------------DDRAFTGLEAAIVFIAFIVVAAVFAYVVLGVGMTTSQKSQETMYAALGEAGSALRPGQSVIAK-LDNDKGLIEFMEFDLETATDLAVIDM------------------------------------------------------------------------------------------------------------------------------------------------------------------------------------------------------------------
>UniRef100_A0A9D8BA28	74	0.448	6.055E-10	15	63	314	11	59	62
---------------ERGITGLETAIIVIAFVVVAAVFAYTILSSGLFSSQKAEETVHSGVAQS----------------------------------------------------------------------------------------------------------------------------------------------------------------------------------------------------------------------------------------------------------
>UniRef100_A0A7J3JSQ5	74	0.402	6.055E-10	0	81	314	0	77	78
MQLRKPLKT----RTRKGIVGIEAAIVLIAFVLVASALAFVTLNMGMFATQKTKEIMARAYEESTRAIDIAGNVIAAVNTTG----------------------------------------------------------------------------------------------------------------------------------------------------------------------------------------------------------------------------------------
>UniRef100_UPI00082E4385	74	0.255	6.055E-10	14	103	314	6	94	186
--------------DDRAFTGLEAAIVFIAFIVVAAVFAYVVLGLGMTTSQKSQETMHAALGEAGSALRPGQSIIAK-LDNGQGLVEFMEFDLETATDLAVIDL------------------------------------------------------------------------------------------------------------------------------------------------------------------------------------------------------------------
>UniRef100_H1YZW5	74	0.288	6.055E-10	12	101	314	1	89	194
------------RENSEAFTGLEAAIVLIAFVVVASVFSFAVIGAGYFTTQTTERVLYSTISQTGSTPVLLGSVHGIKKEGVDGIG-AIRFNVGISSGNNPI--------------------------------------------------------------------------------------------------------------------------------------------------------------------------------------------------------------------
>UniRef100_A0A9E7PR96	74	0.290	6.055E-10	14	105	314	10	102	199
--------------DEEAFTGLEAAIVLIAFVIVAAVFSYVVLDAGFNAAAQDVKSVHDGVGMSSTFLNLNGDMYAGVNrHFSPVRVDLILIPVSINPTGDPVDFTK----------------------------------------------------------------------------------------------------------------------------------------------------------------------------------------------------------------
>UniRef100_H1YXI8	74	0.265	6.055E-10	13	105	314	9	102	199
-------------GDDEAFTGLEAAIVLIAFVVVAAVFSYMVLGAGFNAAAQDVKSVHDGIGMSSTFLNLNGDMYAGVNSlFSPVRADSIFIPVSINPTGDPVDFTK----------------------------------------------------------------------------------------------------------------------------------------------------------------------------------------------------------------
>UniRef100_A0A7K4AZR7	73	0.313	8.111E-10	14	115	314	2	100	179
--------------KDDGFSGLEAAIVLIAFVVVATVFAYATLGSGFYVSDKAQQSVHQGTKTASTSVYQEGGIYG-TMHADTHQLDRLFFTIYVPDGAENQDLT--EMIISYTQS------------------------------------------------------------------------------------------------------------------------------------------------------------------------------------------------------
>UniRef100_B8GEH6	73	0.278	8.111E-10	15	111	314	1	96	186
---------------EDAFTGLEAAIVLIAFVTVGSVFSFMVLNAGFVTTQKAQEVVHTGGSEAAITLQIHGDIYGSA-DSSGGPVTMITMMLKAGVPSSSIDLNKTTFHIS----------------------------------------------------------------------------------------------------------------------------------------------------------------------------------------------------------
>UniRef100_A0A7D5M4E8	73	0.258	8.111E-10	11	125	314	9	121	230
-----------KKEVHRGIIGVETALIMIASVMISAALLYVVFNTGFSTVQKTKNFISAGVIESRSSLAISGALVGVASVG-ENKLNVTAIPIKVAiSGGESINLNTENAAVRYI--NQDIEHGDIY--------------------------------------------------------------------------------------------------------------------------------------------------------------------------------------------
>UniRef100_A0A7C4MCX1	73	0.284	1.086E-09	14	158	314	9	163	223
--------------KRKGIVGIEAAVVLIAFVLVAASLAFVALNMGMFATQRTKEVIGKAYESSSRALEVSGSALANmqgSSDSSQNPALEILVPIRLTAGSKAIDakkflivttiLYANGTAESYARNLSKAHFIDVETYLDLSQAISEAGLSDAGDA---TLIGVSGSIG-----------------------------------------------------------------------------------------------------------------------------------------------------------
>UniRef100_A0A8E7B2D7	72	0.284	1.455E-09	17	116	314	5	104	191
-----------------GFSGLESAIILIAFVVVASVFAYTILGSGFFATQKAQTVTQESTTEASAVMYPEGGIYGSLYSGGtyDGQLETVSFTLTIPPTGMAQDLNEN--IIIYTQKN-----------------------------------------------------------------------------------------------------------------------------------------------------------------------------------------------------
>UniRef100_A0A2I0P6Q7	72	0.250	1.948E-09	16	103	314	7	92	168
----------------RAFTGLEAAIVFIAFIVVASVFAYVVLGVGMTTSQKSQEVMHAALGEAGSALRPGSVVIAKLDATGL--LDFVEFDLETATDLAAIDM------------------------------------------------------------------------------------------------------------------------------------------------------------------------------------------------------------------
>UniRef100_A0A1V4Z5G1	72	0.274	1.948E-09	13	111	314	3	104	178
-------------GDDRALTGLESAIVLIAFVVVASVFAYVVIGSGLFAAQKSREVVSGAVDQTTSILMTAGSgskTIQPGVSEQGNHLLTISISLKLPSYSSPIDLNRTKVRLT----------------------------------------------------------------------------------------------------------------------------------------------------------------------------------------------------------
>UniRef100_A0A7K3YAG9	72	0.241	2.608E-09	13	103	314	2	90	182
-------------GDDHAFTGLEAAIVFIALIVVASVFAYVVVGAGIATSQKNQEVMHAALKESGSAIRPGQTVIAKLKNPGL--LDFIEFDLETATDLAAVDM------------------------------------------------------------------------------------------------------------------------------------------------------------------------------------------------------------------
>UniRef100_A0A3R7XEK2	71	0.416	3.492E-09	12	71	314	3	62	64
------------KRKEDAFTGLEAAIVLIAFIVVAAVFSYVMLGAGFFTTQKSQETVFGAVGTATANMEVSG--------------------------------------------------------------------------------------------------------------------------------------------------------------------------------------------------------------------------------------------------
>UniRef100_A0A843L722	71	0.257	3.492E-09	14	110	314	6	99	184
--------------DEQAFTGLEAGIIFIAFVVVASVFAYVVLGAGMATSQKNQEVLHAALDEAGSALRPGNAVITKLDGGLLRFSE---FDLETAAGPTAIDMESVTCTI-----------------------------------------------------------------------------------------------------------------------------------------------------------------------------------------------------------
>UniRef100_X1B8A7	71	0.508	4.673E-09	13	69	314	2	58	59
-------------KKRKAMTGLETAIILVAFVITAAAFAFVVLNMGFLTAEKAQSVISSGMSEASSALLV----------------------------------------------------------------------------------------------------------------------------------------------------------------------------------------------------------------------------------------------------
>UniRef100_A0A8T7H5M4	71	0.266	4.673E-09	14	103	314	6	94	186
--------------DDRAFTGLEAAIVFIALIVVASVFAYVVVGAGIAASQKNQEVMHAALEEAGSALRPGQAVIAK-LDNDEGLLYSVEFDLETATNLAAVDM------------------------------------------------------------------------------------------------------------------------------------------------------------------------------------------------------------------
>UniRef100_A0A2E7Z1P4	70	0.350	1.119E-08	15	71	314	8	64	79
---------------QHGITGLKTAIVLIACVVVVSVFAFTILSAGVLSSGANKQTIHAGLKETRTRLRQAG--------------------------------------------------------------------------------------------------------------------------------------------------------------------------------------------------------------------------------------------------
>UniRef100_A0A9E4ZL30	70	0.301	1.119E-08	14	76	314	6	68	186
--------------DDRAFTGLEAAIVFIAFIVVAAVFGYVVLGVGMTTSQKSQETMHAALGEAGSALRPGQTIIAK---------------------------------------------------------------------------------------------------------------------------------------------------------------------------------------------------------------------------------------------
>UniRef100_UPI0013EA7935	70	0.288	1.119E-08	8	104	314	1	94	193
--------KRPTRTDENGMMGIEAAIILITAIVTASVLAGVILHMGYFSAEKTRSVAYEGIGQVGTTVVTTGNVHGV-ERGDDLGAFRVTFVI--PAGSDMIDFS-----------------------------------------------------------------------------------------------------------------------------------------------------------------------------------------------------------------
>UniRef100_A0A7J2T768	69	0.382	2.002E-08	3	70	314	19	84	92
---RNLIKAFAQ--QKRAIVGLEAAIVLIAFVIIAAAFSFMVINQGLYATERGKVVIQEGLKQASTPLTVD---------------------------------------------------------------------------------------------------------------------------------------------------------------------------------------------------------------------------------------------------
>UniRef100_A0A101IUT0	69	0.255	2.002E-08	6	95	314	0	87	185
------MKPFA--PDDRAFTGLEAAMVFIAFIVVASVFAYVALGAGFFTTQKTEQTVFSAVQQVGSVVQIVEPIMVQASASGDSIRYIVILLRVPQ--------------------------------------------------------------------------------------------------------------------------------------------------------------------------------------------------------------------------
>UniRef100_I7JA21	69	0.277	2.002E-08	14	103	314	6	94	186
--------------DDRAFTGLEAAIVFIALIVVASVFAYVVVGAGIAASQKNQEVMHAALEESGSALRP-GQVVIAKLDNNEGLLYSVEFDLETATNLAAVDM------------------------------------------------------------------------------------------------------------------------------------------------------------------------------------------------------------------
>UniRef100_A0A6L4A3V7	68	0.383	2.678E-08	11	70	314	3	62	63
-----------NMKNERGQSALETAIILIAFVVVASVFAFAILCSGSKSTEKGQSAINAGLEGVQSSMTVK---------------------------------------------------------------------------------------------------------------------------------------------------------------------------------------------------------------------------------------------------
>UniRef100_A0A0W8FEA4	68	0.296	2.678E-08	27	117	314	1	86	168
---------------------------LIAFIVVAAVFSFAVLGTGFFAAQKSGEVIQKGVETTSTSLALGGTVR-VQSDTSDVKLKYIFLYLQVTPGRGGIDMD----RVSYTLSTR----------------------------------------------------------------------------------------------------------------------------------------------------------------------------------------------------
>UniRef100_A0A842QTV3	68	0.261	3.580E-08	34	113	314	1	84	180
----------------------------------AAAFAFVVLNMGFLTAEKAQSVISSGMSEASSALLVDSGVIGQFSSTGGDqaniDLEKLTFYIKLSQGHEPVDLDDSKLVATYT--------------------------------------------------------------------------------------------------------------------------------------------------------------------------------------------------------
>UniRef100_A0A2I0P823	68	0.255	3.580E-08	6	95	314	0	87	185
------MKPFA--PDDRAFTGLEAAMVFIAFIVVASVFAYVALGAGFFTTQKTEHTVYSAVQQVGSIVQIVEPIMVQASASGDSIRYIVIMLRVPQ--------------------------------------------------------------------------------------------------------------------------------------------------------------------------------------------------------------------------
>UniRef100_A0A522Y248	68	0.270	3.580E-08	6	135	314	0	134	238
------MMTFRKRRRnsHRGILGIESAIFLIAVMIVSAALAVVVVNMGLSTTQNVQTTSQSGLNGAASGLQIAGIVTGTGcisssNGCSIHYLNATVIPFKIASGGNSMNLQLATASVKYISNSK--SFDNIYKGQLAASTTY----------------------------------------------------------------------------------------------------------------------------------------------------------------------------------
>UniRef100_A0A7C4KUX8	68	0.461	4.786E-08	15	66	314	4	55	59
---------------RRGIVGIEAAIVLIAFVLVASALAFVVLNMGMFTTQKSKEIIARAYEESTRS-------------------------------------------------------------------------------------------------------------------------------------------------------------------------------------------------------------------------------------------------------
>UniRef100_UPI00203363FB	68	0.233	4.786E-08	14	103	314	6	93	185
--------------DEEAFTGLEASIVFIAFIVVASVFAYVVLGVGMTTSQKSQETMHAALGEAGSALRPGYTIIAKLDATGL--LDFIELDLETATDLAVIDM------------------------------------------------------------------------------------------------------------------------------------------------------------------------------------------------------------------
>UniRef100_A0A497JSY4	67	0.500	8.548E-08	14	67	314	9	62	63
--------------DKRGIVGIEAAIVLIAFVVIAAALAGVVINMGFYSTQKVKGTIGRGISEASSAL------------------------------------------------------------------------------------------------------------------------------------------------------------------------------------------------------------------------------------------------------
>UniRef100_A0A1G9AFR4	67	0.288	8.548E-08	14	103	314	6	94	185
--------------NREASSGLEAAIVFIAIIVIASIFAYVVLGAGIFASQKSQEVMHAGLMDAGSALRL-GDVVIVKMDSSRDLVERIVFDLETMTDLAAFDM------------------------------------------------------------------------------------------------------------------------------------------------------------------------------------------------------------------
>UniRef100_A0A8T6NAK9	66	0.462	1.526E-07	11	64	314	7	60	61
-----------KNNSRRGVMGIEAALVLIAFVIVAAALSFVVLNMGFSSTQQAKETVTKGIGEAS---------------------------------------------------------------------------------------------------------------------------------------------------------------------------------------------------------------------------------------------------------
>UniRef100_A0A524MTA3	65	0.428	2.722E-07	15	63	314	7	55	56
---------------RRGITGIETAIILTAFVITASAFSFVILNVGFLTSDKAQTTVITGMKET----------------------------------------------------------------------------------------------------------------------------------------------------------------------------------------------------------------------------------------------------------
>UniRef100_A0A2E2DSA2	65	0.300	2.722E-07	14	63	314	17	66	67
--------------DQRGMSAIETSIVLIAFVVVASVFGFAMLNTGLLSSQNEQEVVQAGIDET----------------------------------------------------------------------------------------------------------------------------------------------------------------------------------------------------------------------------------------------------------
>UniRef100_A0A9C8GL06	65	0.268	2.722E-07	14	80	314	6	71	73
--------------DESSMTALEIAIIFIAFVVVAAVFAFTILQAGAFSDAQGREATYGNPENAYSSMALLES-IYVQNSG-----------------------------------------------------------------------------------------------------------------------------------------------------------------------------------------------------------------------------------------
>UniRef100_A0A9D8PDP2	65	0.393	2.722E-07	12	77	314	25	90	367
------------RKGQEGLAGLSTAIVLIAFVVVGSVLAYTMLSSGVNAVDKSKQAIYEGLRRSQSSLAISGRVMGTT--------------------------------------------------------------------------------------------------------------------------------------------------------------------------------------------------------------------------------------------
>UniRef100_Q2FUM5	65	0.284	3.635E-07	14	115	314	2	100	179
--------------NEDGFSGLEAMIVLIAFVVVAAVFAYATLGSGFFVADKAQLSVHEGTKTAAASVYQEGGIYG-TMHETTHQLDKLSFTIYVPDEGLDQDLKQ--MIISYTQS------------------------------------------------------------------------------------------------------------------------------------------------------------------------------------------------------
>UniRef100_UPI00227A7036	65	0.282	3.635E-07	13	104	314	6	94	195
-------------TDEDGMMGIEAAIILITAVVAASVLAMVILNLGYFSAEKTRSVAEEGVNEAGTTVVTTGSIHGV-ERGESLGALRVTFVI--PAGSDMIDFS-----------------------------------------------------------------------------------------------------------------------------------------------------------------------------------------------------------------
>UniRef100_A0A843L5R7	64	0.255	4.854E-07	6	95	314	0	87	185
------MKPFA--SDDRAFTGLEAAMVFIAFIVVASIFAYMALGAGFFTTQKAEQTVYSAVQQVGTVVQIVEPIMVQAGASGDSIRYIVIMVRGPQ--------------------------------------------------------------------------------------------------------------------------------------------------------------------------------------------------------------------------
>UniRef100_A0A944W1Q7	64	0.281	6.479E-07	27	109	314	0	95	217
---------------------------MIAFIVVASVFAMTTLKTGLFSAEQGQQVAYSGLDQATGSLQLRGSVRAIRGDVDVDGDDTIllsgvddqavakvIFTVTGVIGSSMTDLTPPNTV------------------------------------------------------------------------------------------------------------------------------------------------------------------------------------------------------------
>UniRef100_UPI002100F95F	64	0.343	8.648E-07	14	79	314	2	66	180
--------------DEDGFSGLEAAIVLIAFVVVAAVFSFVILGSGFSSADKAKEiTMDAG--RSPTAVMVMGTVVGQAND------------------------------------------------------------------------------------------------------------------------------------------------------------------------------------------------------------------------------------------
>UniRef100_A0A7K4CEC0	64	0.294	8.648E-07	32	116	314	0	82	192
--------------------------------VVAAVFSYVVLGAGFFTTQTAQATVQTGAAQASSGLEVVGNVVGIAIAASPSRLTYVNVSVATTAGGSSMDLSQ--MVVSYIDSN-----------------------------------------------------------------------------------------------------------------------------------------------------------------------------------------------------
>UniRef100_A0A835VPN3	64	0.326	8.648E-07	38	129	314	1	89	210
--------------------------------------AFVVLNMGFSVSQKAKTTIVSTLQEAGSSLEVSGKVIASAQV-SASKLNVTGIPIKIAAGGDSVNLSNLTAAIKYLSNQ--VTYDDIYAGTL----------------------------------------------------------------------------------------------------------------------------------------------------------------------------------------
>UniRef100_A0A7Z9F4R6	63	0.268	1.154E-06	44	109	314	0	66	83
--------------------------------------------MGIFASERSKETVFAGLQEAKSTLEPRGAtVAYKADRGGTDTIYKVSLIVTNAVDGEPVDLTPPYTA------------------------------------------------------------------------------------------------------------------------------------------------------------------------------------------------------------
>UniRef100_A0A101ITZ4	63	0.308	1.154E-06	14	81	314	2	68	180
--------------DNDGFSGLEAAIVLIAFVVVAAVFSFVILGAGFSSSSKVEEVVRDG-GRSPTAVMVMGSVVGQVDNSG----------------------------------------------------------------------------------------------------------------------------------------------------------------------------------------------------------------------------------------
>UniRef100_A0A7C2BLL5	63	0.364	1.154E-06	37	110	314	0	71	180
-------------------------------------LAFVVINMGMYTTQKSKEVMQQGLNEATTALEVDGSVLGYGDN--TNGITYIYIPLKVSPGQLAVDFSNDKIDI-----------------------------------------------------------------------------------------------------------------------------------------------------------------------------------------------------------
>UniRef100_A0A401HA07	63	0.595	1.540E-06	15	56	314	3	44	45
---------------RKGIVGIEAAIVLIAFVIVAAALAFVALNMGLFTTQKSKEVM-----------------------------------------------------------------------------------------------------------------------------------------------------------------------------------------------------------------------------------------------------------------
>UniRef100_A0A2V2N366	63	0.242	1.540E-06	12	116	314	1	105	186
------------KLYDEAFSGLEAAIVVIAFVVVAVVFGMAVLGTGFFATQEAEKTTTSGYKMASSTIYIEGGVYAylKDGFGSNSALDDVQFSAAIPETGQAQDM--NDLIIVYTHSK-----------------------------------------------------------------------------------------------------------------------------------------------------------------------------------------------------
>UniRef100_A0A842YIM2	62	0.533	2.741E-06	11	55	314	1	45	46
-----------KLSKRSGMTGLETAIILVAFVITAAAFAFVVLNMGFLTAEKAQSV------------------------------------------------------------------------------------------------------------------------------------------------------------------------------------------------------------------------------------------------------------------
>UniRef100_A0A424YQX9	62	0.318	2.741E-06	14	82	314	5	72	180
--------------DEDGFSGLEAAIILIAFIVVATAFSYVVLGAGFSASEKTRLVTGE-AGKTTSALVVTGSVVGQADERGN---------------------------------------------------------------------------------------------------------------------------------------------------------------------------------------------------------------------------------------
>UniRef100_UPI0020A20737	62	0.327	2.741E-06	14	74	314	6	65	180
--------------DEEAFTGLEAGIILIAFVVVAAVFSYVVLGSGFYATEKARQVTSD-AGTTPSSLVVNGAVI-----------------------------------------------------------------------------------------------------------------------------------------------------------------------------------------------------------------------------------------------
>UniRef100_A0A7C4BCL3	61	0.475	4.876E-06	16	55	314	7	46	47
----------------KGIVGIEAAIVLIAFVVVAAALAFVVLNMGFYTTQRSKEV------------------------------------------------------------------------------------------------------------------------------------------------------------------------------------------------------------------------------------------------------------------
>UniRef100_UPI001B8AF7AE	60	0.287	1.155E-05	13	78	314	8	72	183
-------------HDEEAFTGLEAAVILIAFVVVAAVFSYALLGSGFYATEKARQVTSD-AGTTPSSVMVAGSVILKTD-------------------------------------------------------------------------------------------------------------------------------------------------------------------------------------------------------------------------------------------
>UniRef100_A0A838YN44	59	0.381	3.643E-05	11	65	314	4	58	61
-----------KKGYHRGVIGVETAIILISAVLVAAALLAVVFNAGFATIQKTKSFIIAGVIESRS--------------------------------------------------------------------------------------------------------------------------------------------------------------------------------------------------------------------------------------------------------
>UniRef100_UPI0007818185	57	0.358	1.146E-04	12	76	314	5	71	91
------------RTDEDGMMGIEAAIILITAIVTASVLAgGVLLHMGYFSAEKTRSVAYEGVGQVgGTTVVTLGSIHGV---------------------------------------------------------------------------------------------------------------------------------------------------------------------------------------------------------------------------------------------
>UniRef100_A0A662HRT8	57	0.525	1.526E-04	13	52	314	6	45	46
-------------KKRKGIVGIEAAIVLIAFVIISAAFAFMVINMGLFATQRS---------------------------------------------------------------------------------------------------------------------------------------------------------------------------------------------------------------------------------------------------------------------
>UniRef100_X0SGL2	55	0.500	6.372E-04	15	48	314	15	48	49
---------------EKGITGLETAIILIAFVTVAAVFGYAVLSAGIFS-------------------------------------------------------------------------------------------------------------------------------------------------------------------------------------------------------------------------------------------------------------------------
>UniRef100_UPI000C714BAB	53	0.305	2.652E-03	42	126	314	16	97	206
------------------------------------------LNMGFSTTQKAKTAISSSVSESSSALEIAGKVTGFGDVSAGT-LNATVIPIKVAGGGDSVSLDPALTDVKYYSNT--VRYDNIYG-------------------------------------------------------------------------------------------------------------------------------------------------------------------------------------------
>UniRef100_P17603	51	0.468	1.101E-02	18	49	314	0	31	32
------------------FSGLEAAIVLIAFVVVAAVFSYVMLGAGFFAT------------------------------------------------------------------------------------------------------------------------------------------------------------------------------------------------------------------------------------------------------------------------
>UniRef100_A0A847PRF2	51	0.352	1.101E-02	12	45	314	8	41	42
------------RKNDRAFTGLESAIVLTAFVVVAAVFSYVVLGAG----------------------------------------------------------------------------------------------------------------------------------------------------------------------------------------------------------------------------------------------------------------------------
>UniRef100_A0A524N4Z3	49	0.566	3.430E-02	13	42	314	2	31	32
-------------GKRRGMTGLETAIILVAFVITAAAFAFVVL-------------------------------------------------------------------------------------------------------------------------------------------------------------------------------------------------------------------------------------------------------------------------------
>UniRef100_A0A2A5NXH1	49	0.517	3.430E-02	14	42	314	9	37	140
--------------DRRGLTGLETAIIVIAFVIVAAAFAFAVL-------------------------------------------------------------------------------------------------------------------------------------------------------------------------------------------------------------------------------------------------------------------------------
>UniRef100_UPI00064EA169	49	0.319	4.555E-02	48	138	314	0	93	193
------------------------------------------------TTQKAKTTIVASLGEASSSLEVSGKVTGAGCTTsaggcsTTPYLNVTSIPLKIASGGESVNLANTTASIKYLSNS--VQYDNIYVGTL-GVTRSDLT-------------------------------------------------------------------------------------------------------------------------------------------------------------------------------
>UniRef100_UPI000AA48A75	49	0.307	4.555E-02	37	105	314	0	77	216
-------------------------------------LAFVVLNTGFSTTQQAKETIMSGLEESASNVQISGSVAGVysiasttggASGAVEDRLNMISIPLKISSGSNPVNLAD----------------------------------------------------------------------------------------------------------------------------------------------------------------------------------------------------------------
>UniRef100_A0A9E4XBR5	47	0.258	1.417E-01	66	119	314	0	57	137
------------------------------------------------------------------TLELKGSVIAKVSgatgAGTGVAVTTILFHVSNAAAGEAIDLTPGNTIIKYSDKNQTV--------------------------------------------------------------------------------------------------------------------------------------------------------------------------------------------------
>UniRef100_A0A8T6MQC8	45	0.291	5.837E-01	45	138	314	0	92	193
---------------------------------------------GFSSTQQAKETVTKGIGEASSALHVSGEVVSATDVA-RSKANATQFPIKIVSGGSAVNLNATLATVKFNTGT--VQYDNILtkGCVLTSTTYSSLT-------------------------------------------------------------------------------------------------------------------------------------------------------------------------------
