# Supplementary material for: Towards a molecular picture of the archaeal cell surface
Source: Nat Commun. 2024 Nov 29;15:10401. doi: 10.1038/s41467-024-53986-9 (PMC11607397; doi:10.1038/s41467-024-53986-9)
Supplement: Supplementary file 5 — Supplementary Dataset 1 [file 41467_2024_53986_MOESM5_ESM.zip › Archaellum_Homologues_2024/SACC_19750_Saccharolobus_caldissimus/log.txt]

2024-09-24 22:25:05	036 Running on GPU
2024-09-24 22:25:05	040 Found 5 citations for tools or databases
2024-09-24 22:25:05	040 Query 1/1: SACC_19750_Saccharolobus_caldissimus_d4f34 (length 314)
2024-09-24 22:25:05	609 Sleeping for 6s. Reason: PENDING
2024-09-24 22:25:12	128 Sleeping for 5s. Reason: PENDING
2024-09-24 22:25:17	924 Sleeping for 8s. Reason: PENDING
2024-09-24 22:25:26	472 Sleeping for 9s. Reason: RUNNING
2024-09-24 22:25:36	508 Sleeping for 9s. Reason: RUNNING
2024-09-24 22:25:46	022 Sleeping for 7s. Reason: RUNNING
2024-09-24 22:25:55	701 Setting max_seq=512	max_extra_seq=1391
2024-09-24 22:26:49	007 alphafold2_ptm_model_1_seed_000 recycle=0 pLDDT=75.1 pTM=0.702
2024-09-24 22:27:13	836 alphafold2_ptm_model_1_seed_000 recycle=1 pLDDT=78.4 pTM=0.744 tol=1.68
2024-09-24 22:27:38	905 alphafold2_ptm_model_1_seed_000 recycle=2 pLDDT=83.1 pTM=0.761 tol=1.36
2024-09-24 22:28:04	234 alphafold2_ptm_model_1_seed_000 recycle=3 pLDDT=84.9 pTM=0.765 tol=0.457
2024-09-24 22:28:04	235 alphafold2_ptm_model_1_seed_000 took 119.9s (3 recycles)
2024-09-24 22:28:30	474 alphafold2_ptm_model_2_seed_000 recycle=0 pLDDT=76.2 pTM=0.698
2024-09-24 22:28:56	767 alphafold2_ptm_model_2_seed_000 recycle=1 pLDDT=79.5 pTM=0.744 tol=1.59
2024-09-24 22:29:23	045 alphafold2_ptm_model_2_seed_000 recycle=2 pLDDT=84.1 pTM=0.768 tol=0.946
2024-09-24 22:29:49	162 alphafold2_ptm_model_2_seed_000 recycle=3 pLDDT=86.1 pTM=0.778 tol=0.593
2024-09-24 22:29:49	164 alphafold2_ptm_model_2_seed_000 took 104.6s (3 recycles)
2024-09-24 22:30:15	624 alphafold2_ptm_model_3_seed_000 recycle=0 pLDDT=74.5 pTM=0.675
2024-09-24 22:30:41	855 alphafold2_ptm_model_3_seed_000 recycle=1 pLDDT=78.5 pTM=0.729 tol=2.04
2024-09-24 22:31:08	064 alphafold2_ptm_model_3_seed_000 recycle=2 pLDDT=84.8 pTM=0.768 tol=1.05
2024-09-24 22:31:34	236 alphafold2_ptm_model_3_seed_000 recycle=3 pLDDT=86.6 pTM=0.777 tol=0.509
2024-09-24 22:31:34	237 alphafold2_ptm_model_3_seed_000 took 104.7s (3 recycles)
2024-09-24 22:32:00	712 alphafold2_ptm_model_4_seed_000 recycle=0 pLDDT=68.7 pTM=0.629
2024-09-24 22:32:26	901 alphafold2_ptm_model_4_seed_000 recycle=1 pLDDT=80.1 pTM=0.751 tol=2.3
2024-09-24 22:32:53	113 alphafold2_ptm_model_4_seed_000 recycle=2 pLDDT=84.2 pTM=0.768 tol=0.799
2024-09-24 22:33:19	346 alphafold2_ptm_model_4_seed_000 recycle=3 pLDDT=84.6 pTM=0.77 tol=0.731
2024-09-24 22:33:19	347 alphafold2_ptm_model_4_seed_000 took 104.7s (3 recycles)
2024-09-24 22:33:45	903 alphafold2_ptm_model_5_seed_000 recycle=0 pLDDT=77.2 pTM=0.724
2024-09-24 22:34:12	087 alphafold2_ptm_model_5_seed_000 recycle=1 pLDDT=81.2 pTM=0.763 tol=1.44
2024-09-24 22:34:38	225 alphafold2_ptm_model_5_seed_000 recycle=2 pLDDT=84.4 pTM=0.779 tol=0.826
2024-09-24 22:35:04	383 alphafold2_ptm_model_5_seed_000 recycle=3 pLDDT=85.3 pTM=0.787 tol=0.55
2024-09-24 22:35:04	385 alphafold2_ptm_model_5_seed_000 took 104.7s (3 recycles)
2024-09-24 22:35:04	752 reranking models by 'plddt' metric
2024-09-24 22:35:04	754 rank_001_alphafold2_ptm_model_3_seed_000 pLDDT=86.6 pTM=0.777
2024-09-24 22:35:04	755 rank_002_alphafold2_ptm_model_2_seed_000 pLDDT=86.1 pTM=0.778
2024-09-24 22:35:04	756 rank_003_alphafold2_ptm_model_5_seed_000 pLDDT=85.3 pTM=0.787
2024-09-24 22:35:04	756 rank_004_alphafold2_ptm_model_1_seed_000 pLDDT=84.9 pTM=0.765
2024-09-24 22:35:04	757 rank_005_alphafold2_ptm_model_4_seed_000 pLDDT=84.6 pTM=0.77
2024-09-24 22:35:07	355 Done
