# Supplementary material for: Towards a molecular picture of the archaeal cell surface
Source: Nat Commun. 2024 Nov 29;15:10401. doi: 10.1038/s41467-024-53986-9 (PMC11607397; doi:10.1038/s41467-024-53986-9)
Supplement: Supplementary file 5 — Supplementary Dataset 1 [file 41467_2024_53986_MOESM5_ESM.zip › Archaellum_Homologues_2024/SACC_19750_Saccharolobus_caldissimus/SACC_19750_Saccharolobus_caldissimus_d4f34_unrelaxed_rank_001_alphafold2_ptm_model_3_seed_000.pdb]

MODEL     1                                                                     
ATOM      1  N   MET A   1      73.250 -59.656 -62.500  1.00 54.88           N  
ATOM      2  CA  MET A   1      72.375 -59.375 -61.406  1.00 54.88           C  
ATOM      3  C   MET A   1      71.188 -58.469 -61.875  1.00 54.88           C  
ATOM      4  CB  MET A   1      73.062 -58.688 -60.250  1.00 54.88           C  
ATOM      5  O   MET A   1      71.438 -57.344 -62.344  1.00 54.88           O  
ATOM      6  CG  MET A   1      73.000 -59.469 -58.938  1.00 54.88           C  
ATOM      7  SD  MET A   1      74.312 -59.000 -57.750  1.00 54.88           S  
ATOM      8  CE  MET A   1      73.812 -59.906 -56.281  1.00 54.88           C  
ATOM      9  N   GLY A   2      70.375 -58.875 -62.844  1.00 60.31           N  
ATOM     10  CA  GLY A   2      69.375 -58.969 -63.906  1.00 60.31           C  
ATOM     11  C   GLY A   2      68.188 -58.094 -63.688  1.00 60.31           C  
ATOM     12  O   GLY A   2      67.812 -57.781 -62.562  1.00 60.31           O  
ATOM     13  N   LEU A   3      68.125 -56.906 -64.250  1.00 69.25           N  
ATOM     14  CA  LEU A   3      67.062 -55.969 -64.562  1.00 69.25           C  
ATOM     15  C   LEU A   3      65.812 -56.344 -63.750  1.00 69.25           C  
ATOM     16  CB  LEU A   3      66.750 -55.906 -66.062  1.00 69.25           C  
ATOM     17  O   LEU A   3      65.125 -55.469 -63.250  1.00 69.25           O  
ATOM     18  CG  LEU A   3      66.000 -54.688 -66.562  1.00 69.25           C  
ATOM     19  CD1 LEU A   3      66.938 -53.500 -66.688  1.00 69.25           C  
ATOM     20  CD2 LEU A   3      65.312 -55.031 -67.875  1.00 69.25           C  
ATOM     21  N   LYS A   4      65.625 -57.656 -63.438  1.00 68.19           N  
ATOM     22  CA  LYS A   4      64.438 -58.125 -62.688  1.00 68.19           C  
ATOM     23  C   LYS A   4      64.562 -57.719 -61.219  1.00 68.19           C  
ATOM     24  CB  LYS A   4      64.250 -59.625 -62.812  1.00 68.19           C  
ATOM     25  O   LYS A   4      63.562 -57.281 -60.594  1.00 68.19           O  
ATOM     26  CG  LYS A   4      63.344 -60.031 -63.969  1.00 68.19           C  
ATOM     27  CD  LYS A   4      63.094 -61.531 -64.000  1.00 68.19           C  
ATOM     28  CE  LYS A   4      62.281 -61.969 -65.188  1.00 68.19           C  
ATOM     29  NZ  LYS A   4      61.875 -63.375 -65.125  1.00 68.19           N  
ATOM     30  N   ASN A   5      65.750 -57.781 -60.625  1.00 70.44           N  
ATOM     31  CA  ASN A   5      66.000 -57.406 -59.219  1.00 70.44           C  
ATOM     32  C   ASN A   5      66.000 -55.875 -59.062  1.00 70.44           C  
ATOM     33  CB  ASN A   5      67.375 -57.969 -58.750  1.00 70.44           C  
ATOM     34  O   ASN A   5      65.500 -55.375 -58.031  1.00 70.44           O  
ATOM     35  CG  ASN A   5      67.250 -59.406 -58.312  1.00 70.44           C  
ATOM     36  ND2 ASN A   5      68.438 -60.031 -58.031  1.00 70.44           N  
ATOM     37  OD1 ASN A   5      66.188 -59.969 -58.250  1.00 70.44           O  
ATOM     38  N   ALA A   6      66.375 -55.125 -60.125  1.00 71.69           N  
ATOM     39  CA  ALA A   6      66.375 -53.688 -60.156  1.00 71.69           C  
ATOM     40  C   ALA A   6      64.938 -53.125 -60.250  1.00 71.69           C  
ATOM     41  CB  ALA A   6      67.188 -53.156 -61.281  1.00 71.69           C  
ATOM     42  O   ALA A   6      64.562 -52.156 -59.594  1.00 71.69           O  
ATOM     43  N   ILE A   7      64.062 -53.812 -61.031  1.00 72.56           N  
ATOM     44  CA  ILE A   7      62.656 -53.406 -61.188  1.00 72.56           C  
ATOM     45  C   ILE A   7      61.875 -53.750 -59.906  1.00 72.56           C  
ATOM     46  CB  ILE A   7      62.000 -54.094 -62.406  1.00 72.56           C  
ATOM     47  O   ILE A   7      61.062 -52.938 -59.469  1.00 72.56           O  
ATOM     48  CG1 ILE A   7      62.594 -53.562 -63.719  1.00 72.56           C  
ATOM     49  CG2 ILE A   7      60.469 -53.906 -62.375  1.00 72.56           C  
ATOM     50  CD1 ILE A   7      62.094 -54.312 -64.938  1.00 72.56           C  
ATOM     51  N   LYS A   8      62.156 -54.906 -59.250  1.00 71.56           N  
ATOM     52  CA  LYS A   8      61.531 -55.312 -58.000  1.00 71.56           C  
ATOM     53  C   LYS A   8      61.906 -54.344 -56.875  1.00 71.56           C  
ATOM     54  CB  LYS A   8      61.906 -56.719 -57.625  1.00 71.56           C  
ATOM     55  O   LYS A   8      61.031 -53.969 -56.094  1.00 71.56           O  
ATOM     56  CG  LYS A   8      60.906 -57.406 -56.688  1.00 71.56           C  
ATOM     57  CD  LYS A   8      61.250 -58.875 -56.469  1.00 71.56           C  
ATOM     58  CE  LYS A   8      60.281 -59.531 -55.500  1.00 71.56           C  
ATOM     59  NZ  LYS A   8      60.531 -61.000 -55.375  1.00 71.56           N  
ATOM     60  N   LYS A   9      63.188 -53.906 -56.875  1.00 67.44           N  
ATOM     61  CA  LYS A   9      63.688 -52.969 -55.875  1.00 67.44           C  
ATOM     62  C   LYS A   9      63.062 -51.562 -56.062  1.00 67.44           C  
ATOM     63  CB  LYS A   9      65.188 -52.875 -55.906  1.00 67.44           C  
ATOM     64  O   LYS A   9      62.719 -50.906 -55.094  1.00 67.44           O  
ATOM     65  CG  LYS A   9      65.875 -52.750 -54.531  1.00 67.44           C  
ATOM     66  CD  LYS A   9      67.375 -52.750 -54.625  1.00 67.44           C  
ATOM     67  CE  LYS A   9      68.000 -52.656 -53.250  1.00 67.44           C  
ATOM     68  NZ  LYS A   9      69.500 -52.656 -53.344  1.00 67.44           N  
ATOM     69  N   TYR A  10      62.938 -51.219 -57.344  1.00 71.06           N  
ATOM     70  CA  TYR A  10      62.344 -49.938 -57.656  1.00 71.06           C  
ATOM     71  C   TYR A  10      60.875 -49.906 -57.281  1.00 71.06           C  
ATOM     72  CB  TYR A  10      62.500 -49.594 -59.156  1.00 71.06           C  
ATOM     73  O   TYR A  10      60.375 -48.906 -56.688  1.00 71.06           O  
ATOM     74  CG  TYR A  10      61.875 -48.281 -59.562  1.00 71.06           C  
ATOM     75  CD1 TYR A  10      60.625 -48.281 -60.156  1.00 71.06           C  
ATOM     76  CD2 TYR A  10      62.500 -47.094 -59.344  1.00 71.06           C  
ATOM     77  CE1 TYR A  10      60.031 -47.094 -60.531  1.00 71.06           C  
ATOM     78  CE2 TYR A  10      61.906 -45.875 -59.719  1.00 71.06           C  
ATOM     79  OH  TYR A  10      60.094 -44.688 -60.688  1.00 71.06           O  
ATOM     80  CZ  TYR A  10      60.688 -45.875 -60.312  1.00 71.06           C  
ATOM     81  N   ASN A  11      60.156 -51.031 -57.688  1.00 68.62           N  
ATOM     82  CA  ASN A  11      58.750 -51.094 -57.375  1.00 68.62           C  
ATOM     83  C   ASN A  11      58.500 -51.125 -55.844  1.00 68.62           C  
ATOM     84  CB  ASN A  11      58.094 -52.344 -58.000  1.00 68.62           C  
ATOM     85  O   ASN A  11      57.531 -50.562 -55.375  1.00 68.62           O  
ATOM     86  CG  ASN A  11      57.688 -52.094 -59.438  1.00 68.62           C  
ATOM     87  ND2 ASN A  11      57.500 -53.188 -60.219  1.00 68.62           N  
ATOM     88  OD1 ASN A  11      57.531 -50.938 -59.875  1.00 68.62           O  
ATOM     89  N   LYS A  12      59.469 -51.750 -55.094  1.00 70.81           N  
ATOM     90  CA  LYS A  12      59.406 -51.781 -53.656  1.00 70.81           C  
ATOM     91  C   LYS A  12      59.625 -50.406 -53.062  1.00 70.81           C  
ATOM     92  CB  LYS A  12      60.469 -52.750 -53.094  1.00 70.81           C  
ATOM     93  O   LYS A  12      58.938 -50.000 -52.094  1.00 70.81           O  
ATOM     94  CG  LYS A  12      60.312 -53.031 -51.625  1.00 70.81           C  
ATOM     95  CD  LYS A  12      61.344 -54.062 -51.156  1.00 70.81           C  
ATOM     96  CE  LYS A  12      61.250 -54.281 -49.625  1.00 70.81           C  
ATOM     97  NZ  LYS A  12      62.219 -55.312 -49.188  1.00 70.81           N  
ATOM     98  N   LYS A  13      60.562 -49.594 -53.688  1.00 67.44           N  
ATOM     99  CA  LYS A  13      60.844 -48.250 -53.219  1.00 67.44           C  
ATOM    100  C   LYS A  13      59.656 -47.312 -53.500  1.00 67.44           C  
ATOM    101  CB  LYS A  13      62.125 -47.719 -53.844  1.00 67.44           C  
ATOM    102  O   LYS A  13      59.344 -46.469 -52.656  1.00 67.44           O  
ATOM    103  CG  LYS A  13      63.375 -48.031 -53.094  1.00 67.44           C  
ATOM    104  CD  LYS A  13      64.562 -47.312 -53.656  1.00 67.44           C  
ATOM    105  CE  LYS A  13      65.875 -47.750 -53.031  1.00 67.44           C  
ATOM    106  NZ  LYS A  13      67.062 -46.938 -53.469  1.00 67.44           N  
ATOM    107  N   VAL A  14      59.062 -47.562 -54.688  1.00 70.75           N  
ATOM    108  CA  VAL A  14      57.938 -46.688 -55.094  1.00 70.75           C  
ATOM    109  C   VAL A  14      56.719 -47.031 -54.250  1.00 70.75           C  
ATOM    110  CB  VAL A  14      57.625 -46.844 -56.594  1.00 70.75           C  
ATOM    111  O   VAL A  14      55.938 -46.125 -53.875  1.00 70.75           O  
ATOM    112  CG1 VAL A  14      56.406 -46.000 -56.969  1.00 70.75           C  
ATOM    113  CG2 VAL A  14      58.812 -46.438 -57.438  1.00 70.75           C  
ATOM    114  N   LYS A  15      56.562 -48.375 -53.969  1.00 67.94           N  
ATOM    115  CA  LYS A  15      55.406 -48.812 -53.156  1.00 67.94           C  
ATOM    116  C   LYS A  15      55.531 -48.281 -51.719  1.00 67.94           C  
ATOM    117  CB  LYS A  15      55.312 -50.344 -53.156  1.00 67.94           C  
ATOM    118  O   LYS A  15      54.500 -47.906 -51.125  1.00 67.94           O  
ATOM    119  CG  LYS A  15      54.625 -50.906 -54.375  1.00 67.94           C  
ATOM    120  CD  LYS A  15      54.375 -52.406 -54.188  1.00 67.94           C  
ATOM    121  CE  LYS A  15      53.750 -53.031 -55.469  1.00 67.94           C  
ATOM    122  NZ  LYS A  15      53.406 -54.469 -55.250  1.00 67.94           N  
ATOM    123  N   ARG A  16      56.812 -48.156 -51.188  1.00 71.75           N  
ATOM    124  CA  ARG A  16      57.031 -47.656 -49.844  1.00 71.75           C  
ATOM    125  C   ARG A  16      56.781 -46.156 -49.781  1.00 71.75           C  
ATOM    126  CB  ARG A  16      58.469 -47.969 -49.375  1.00 71.75           C  
ATOM    127  O   ARG A  16      56.312 -45.656 -48.750  1.00 71.75           O  
ATOM    128  CG  ARG A  16      58.719 -49.438 -49.094  1.00 71.75           C  
ATOM    129  CD  ARG A  16      60.125 -49.688 -48.625  1.00 71.75           C  
ATOM    130  NE  ARG A  16      60.375 -49.188 -47.281  1.00 71.75           N  
ATOM    131  NH1 ARG A  16      62.000 -50.750 -46.750  1.00 71.75           N  
ATOM    132  NH2 ARG A  16      61.375 -49.156 -45.219  1.00 71.75           N  
ATOM    133  CZ  ARG A  16      61.250 -49.688 -46.406  1.00 71.75           C  
ATOM    134  N   LYS A  17      57.062 -45.438 -51.000  1.00 71.62           N  
ATOM    135  CA  LYS A  17      56.875 -44.000 -51.031  1.00 71.62           C  
ATOM    136  C   LYS A  17      55.375 -43.656 -51.062  1.00 71.62           C  
ATOM    137  CB  LYS A  17      57.562 -43.375 -52.250  1.00 71.62           C  
ATOM    138  O   LYS A  17      54.938 -42.656 -50.438  1.00 71.62           O  
ATOM    139  CG  LYS A  17      59.062 -43.312 -52.094  1.00 71.62           C  
ATOM    140  CD  LYS A  17      59.688 -42.531 -53.250  1.00 71.62           C  
ATOM    141  CE  LYS A  17      61.188 -42.312 -53.031  1.00 71.62           C  
ATOM    142  NZ  LYS A  17      61.781 -41.500 -54.156  1.00 71.62           N  
ATOM    143  N   GLY A  18      54.500 -44.562 -51.781  1.00 78.88           N  
ATOM    144  CA  GLY A  18      53.062 -44.344 -51.812  1.00 78.88           C  
ATOM    145  C   GLY A  18      52.406 -44.594 -50.469  1.00 78.88           C  
ATOM    146  O   GLY A  18      51.438 -43.906 -50.094  1.00 78.88           O  
ATOM    147  N   LEU A  19      53.000 -45.656 -49.656  1.00 80.44           N  
ATOM    148  CA  LEU A  19      52.469 -46.031 -48.375  1.00 80.44           C  
ATOM    149  C   LEU A  19      52.750 -44.938 -47.344  1.00 80.44           C  
ATOM    150  CB  LEU A  19      53.094 -47.344 -47.906  1.00 80.44           C  
ATOM    151  O   LEU A  19      51.906 -44.656 -46.469  1.00 80.44           O  
ATOM    152  CG  LEU A  19      52.594 -48.625 -48.594  1.00 80.44           C  
ATOM    153  CD1 LEU A  19      53.500 -49.781 -48.281  1.00 80.44           C  
ATOM    154  CD2 LEU A  19      51.156 -48.906 -48.219  1.00 80.44           C  
ATOM    155  N   ALA A  20      53.906 -44.219 -47.469  1.00 83.44           N  
ATOM    156  CA  ALA A  20      54.219 -43.094 -46.562  1.00 83.44           C  
ATOM    157  C   ALA A  20      53.344 -41.906 -46.844  1.00 83.44           C  
ATOM    158  CB  ALA A  20      55.688 -42.719 -46.719  1.00 83.44           C  
ATOM    159  O   ALA A  20      52.938 -41.188 -45.906  1.00 83.44           O  
ATOM    160  N   GLY A  21      53.000 -41.594 -48.188  1.00 87.56           N  
ATOM    161  CA  GLY A  21      52.062 -40.500 -48.562  1.00 87.56           C  
ATOM    162  C   GLY A  21      50.656 -40.719 -48.031  1.00 87.56           C  
ATOM    163  O   GLY A  21      50.031 -39.781 -47.531  1.00 87.56           O  
ATOM    164  N   LEU A  22      50.250 -42.062 -48.125  1.00 89.19           N  
ATOM    165  CA  LEU A  22      48.938 -42.406 -47.625  1.00 89.19           C  
ATOM    166  C   LEU A  22      48.875 -42.219 -46.094  1.00 89.19           C  
ATOM    167  CB  LEU A  22      48.594 -43.875 -47.969  1.00 89.19           C  
ATOM    168  O   LEU A  22      47.875 -41.781 -45.562  1.00 89.19           O  
ATOM    169  CG  LEU A  22      47.250 -44.375 -47.469  1.00 89.19           C  
ATOM    170  CD1 LEU A  22      46.812 -45.625 -48.281  1.00 89.19           C  
ATOM    171  CD2 LEU A  22      47.312 -44.688 -45.969  1.00 89.19           C  
ATOM    172  N   ASP A  23      50.062 -42.500 -45.312  1.00 90.19           N  
ATOM    173  CA  ASP A  23      50.156 -42.344 -43.875  1.00 90.19           C  
ATOM    174  C   ASP A  23      50.031 -40.875 -43.469  1.00 90.19           C  
ATOM    175  CB  ASP A  23      51.469 -42.938 -43.375  1.00 90.19           C  
ATOM    176  O   ASP A  23      49.312 -40.562 -42.531  1.00 90.19           O  
ATOM    177  CG  ASP A  23      51.406 -43.281 -41.875  1.00 90.19           C  
ATOM    178  OD1 ASP A  23      50.312 -43.469 -41.344  1.00 90.19           O  
ATOM    179  OD2 ASP A  23      52.500 -43.344 -41.250  1.00 90.19           O  
ATOM    180  N   THR A  24      50.750 -40.000 -44.156  1.00 92.56           N  
ATOM    181  CA  THR A  24      50.719 -38.562 -43.875  1.00 92.56           C  
ATOM    182  C   THR A  24      49.344 -37.969 -44.188  1.00 92.56           C  
ATOM    183  CB  THR A  24      51.781 -37.812 -44.656  1.00 92.56           C  
ATOM    184  O   THR A  24      48.844 -37.094 -43.500  1.00 92.56           O  
ATOM    185  CG2 THR A  24      53.188 -38.219 -44.188  1.00 92.56           C  
ATOM    186  OG1 THR A  24      51.656 -38.094 -46.062  1.00 92.56           O  
ATOM    187  N   ALA A  25      48.594 -38.438 -45.344  1.00 94.00           N  
ATOM    188  CA  ALA A  25      47.250 -37.938 -45.750  1.00 94.00           C  
ATOM    189  C   ALA A  25      46.219 -38.281 -44.656  1.00 94.00           C  
ATOM    190  CB  ALA A  25      46.844 -38.562 -47.062  1.00 94.00           C  
ATOM    191  O   ALA A  25      45.375 -37.438 -44.344  1.00 94.00           O  
ATOM    192  N   ILE A  26      46.281 -39.594 -44.094  1.00 93.38           N  
ATOM    193  CA  ILE A  26      45.344 -40.000 -43.062  1.00 93.38           C  
ATOM    194  C   ILE A  26      45.562 -39.188 -41.781  1.00 93.38           C  
ATOM    195  CB  ILE A  26      45.469 -41.500 -42.750  1.00 93.38           C  
ATOM    196  O   ILE A  26      44.594 -38.781 -41.125  1.00 93.38           O  
ATOM    197  CG1 ILE A  26      45.000 -42.344 -43.969  1.00 93.38           C  
ATOM    198  CG2 ILE A  26      44.656 -41.875 -41.500  1.00 93.38           C  
ATOM    199  CD1 ILE A  26      45.250 -43.844 -43.812  1.00 93.38           C  
ATOM    200  N   ILE A  27      46.875 -38.875 -41.406  1.00 93.88           N  
ATOM    201  CA  ILE A  27      47.219 -38.031 -40.281  1.00 93.88           C  
ATOM    202  C   ILE A  27      46.656 -36.625 -40.531  1.00 93.88           C  
ATOM    203  CB  ILE A  27      48.750 -37.969 -40.062  1.00 93.88           C  
ATOM    204  O   ILE A  27      46.125 -36.000 -39.594  1.00 93.88           O  
ATOM    205  CG1 ILE A  27      49.281 -39.344 -39.688  1.00 93.88           C  
ATOM    206  CG2 ILE A  27      49.094 -36.938 -39.000  1.00 93.88           C  
ATOM    207  CD1 ILE A  27      50.781 -39.469 -39.688  1.00 93.88           C  
ATOM    208  N   LEU A  28      46.750 -36.094 -41.750  1.00 94.81           N  
ATOM    209  CA  LEU A  28      46.219 -34.781 -42.125  1.00 94.81           C  
ATOM    210  C   LEU A  28      44.719 -34.750 -42.000  1.00 94.81           C  
ATOM    211  CB  LEU A  28      46.656 -34.406 -43.531  1.00 94.81           C  
ATOM    212  O   LEU A  28      44.156 -33.781 -41.469  1.00 94.81           O  
ATOM    213  CG  LEU A  28      46.188 -33.031 -44.031  1.00 94.81           C  
ATOM    214  CD1 LEU A  28      46.969 -31.922 -43.344  1.00 94.81           C  
ATOM    215  CD2 LEU A  28      46.375 -32.938 -45.562  1.00 94.81           C  
ATOM    216  N   ILE A  29      43.938 -35.844 -42.500  1.00 94.19           N  
ATOM    217  CA  ILE A  29      42.469 -35.938 -42.406  1.00 94.19           C  
ATOM    218  C   ILE A  29      42.031 -35.969 -40.938  1.00 94.19           C  
ATOM    219  CB  ILE A  29      41.938 -37.188 -43.156  1.00 94.19           C  
ATOM    220  O   ILE A  29      41.094 -35.281 -40.562  1.00 94.19           O  
ATOM    221  CG1 ILE A  29      42.156 -37.031 -44.656  1.00 94.19           C  
ATOM    222  CG2 ILE A  29      40.438 -37.406 -42.844  1.00 94.19           C  
ATOM    223  CD1 ILE A  29      41.844 -38.312 -45.438  1.00 94.19           C  
ATOM    224  N   ALA A  30      42.781 -36.844 -40.094  1.00 95.38           N  
ATOM    225  CA  ALA A  30      42.469 -36.906 -38.656  1.00 95.38           C  
ATOM    226  C   ALA A  30      42.688 -35.562 -37.969  1.00 95.38           C  
ATOM    227  CB  ALA A  30      43.344 -37.969 -37.969  1.00 95.38           C  
ATOM    228  O   ALA A  30      41.906 -35.156 -37.125  1.00 95.38           O  
ATOM    229  N   PHE A  31      43.688 -34.781 -38.312  1.00 94.38           N  
ATOM    230  CA  PHE A  31      44.000 -33.469 -37.750  1.00 94.38           C  
ATOM    231  C   PHE A  31      42.906 -32.469 -38.062  1.00 94.38           C  
ATOM    232  CB  PHE A  31      45.344 -32.969 -38.250  1.00 94.38           C  
ATOM    233  O   PHE A  31      42.469 -31.703 -37.219  1.00 94.38           O  
ATOM    234  CG  PHE A  31      45.781 -31.672 -37.656  1.00 94.38           C  
ATOM    235  CD1 PHE A  31      45.719 -30.500 -38.406  1.00 94.38           C  
ATOM    236  CD2 PHE A  31      46.250 -31.609 -36.344  1.00 94.38           C  
ATOM    237  CE1 PHE A  31      46.125 -29.281 -37.875  1.00 94.38           C  
ATOM    238  CE2 PHE A  31      46.656 -30.391 -35.812  1.00 94.38           C  
ATOM    239  CZ  PHE A  31      46.594 -29.234 -36.562  1.00 94.38           C  
ATOM    240  N   ILE A  32      42.406 -32.438 -39.312  1.00 95.88           N  
ATOM    241  CA  ILE A  32      41.375 -31.516 -39.781  1.00 95.88           C  
ATOM    242  C   ILE A  32      40.062 -31.812 -39.062  1.00 95.88           C  
ATOM    243  CB  ILE A  32      41.219 -31.562 -41.312  1.00 95.88           C  
ATOM    244  O   ILE A  32      39.344 -30.906 -38.656  1.00 95.88           O  
ATOM    245  CG1 ILE A  32      42.438 -31.000 -42.000  1.00 95.88           C  
ATOM    246  CG2 ILE A  32      39.938 -30.812 -41.719  1.00 95.88           C  
ATOM    247  CD1 ILE A  32      42.500 -31.281 -43.500  1.00 95.88           C  
ATOM    248  N   ILE A  33      39.688 -33.188 -38.906  1.00 96.38           N  
ATOM    249  CA  ILE A  33      38.469 -33.594 -38.250  1.00 96.38           C  
ATOM    250  C   ILE A  33      38.500 -33.156 -36.781  1.00 96.38           C  
ATOM    251  CB  ILE A  33      38.281 -35.125 -38.312  1.00 96.38           C  
ATOM    252  O   ILE A  33      37.500 -32.594 -36.281  1.00 96.38           O  
ATOM    253  CG1 ILE A  33      38.031 -35.562 -39.781  1.00 96.38           C  
ATOM    254  CG2 ILE A  33      37.125 -35.594 -37.438  1.00 96.38           C  
ATOM    255  CD1 ILE A  33      37.969 -37.062 -39.969  1.00 96.38           C  
ATOM    256  N   THR A  34      39.688 -33.406 -36.062  1.00 95.88           N  
ATOM    257  CA  THR A  34      39.844 -32.969 -34.688  1.00 95.88           C  
ATOM    258  C   THR A  34      39.688 -31.453 -34.562  1.00 95.88           C  
ATOM    259  CB  THR A  34      41.188 -33.375 -34.125  1.00 95.88           C  
ATOM    260  O   THR A  34      39.000 -30.953 -33.656  1.00 95.88           O  
ATOM    261  CG2 THR A  34      41.312 -33.000 -32.656  1.00 95.88           C  
ATOM    262  OG1 THR A  34      41.344 -34.812 -34.219  1.00 95.88           O  
ATOM    263  N   ALA A  35      40.375 -30.641 -35.469  1.00 97.06           N  
ATOM    264  CA  ALA A  35      40.250 -29.188 -35.500  1.00 97.06           C  
ATOM    265  C   ALA A  35      38.781 -28.750 -35.688  1.00 97.06           C  
ATOM    266  CB  ALA A  35      41.094 -28.594 -36.594  1.00 97.06           C  
ATOM    267  O   ALA A  35      38.312 -27.812 -35.031  1.00 97.06           O  
ATOM    268  N   SER A  36      38.000 -29.500 -36.656  1.00 96.25           N  
ATOM    269  CA  SER A  36      36.594 -29.188 -36.938  1.00 96.25           C  
ATOM    270  C   SER A  36      35.719 -29.422 -35.688  1.00 96.25           C  
ATOM    271  CB  SER A  36      36.062 -30.031 -38.094  1.00 96.25           C  
ATOM    272  O   SER A  36      34.844 -28.609 -35.375  1.00 96.25           O  
ATOM    273  OG  SER A  36      36.750 -29.719 -39.281  1.00 96.25           O  
ATOM    274  N   VAL A  37      35.969 -30.516 -34.969  1.00 96.75           N  
ATOM    275  CA  VAL A  37      35.188 -30.812 -33.750  1.00 96.75           C  
ATOM    276  C   VAL A  37      35.469 -29.781 -32.688  1.00 96.75           C  
ATOM    277  CB  VAL A  37      35.500 -32.250 -33.219  1.00 96.75           C  
ATOM    278  O   VAL A  37      34.562 -29.297 -32.000  1.00 96.75           O  
ATOM    279  CG1 VAL A  37      34.844 -32.438 -31.859  1.00 96.75           C  
ATOM    280  CG2 VAL A  37      35.000 -33.281 -34.219  1.00 96.75           C  
ATOM    281  N   LEU A  38      36.781 -29.438 -32.469  1.00 95.81           N  
ATOM    282  CA  LEU A  38      37.188 -28.422 -31.500  1.00 95.81           C  
ATOM    283  C   LEU A  38      36.562 -27.062 -31.859  1.00 95.81           C  
ATOM    284  CB  LEU A  38      38.688 -28.297 -31.438  1.00 95.81           C  
ATOM    285  O   LEU A  38      36.125 -26.328 -30.969  1.00 95.81           O  
ATOM    286  CG  LEU A  38      39.438 -29.469 -30.781  1.00 95.81           C  
ATOM    287  CD1 LEU A  38      40.938 -29.297 -30.953  1.00 95.81           C  
ATOM    288  CD2 LEU A  38      39.062 -29.562 -29.297  1.00 95.81           C  
ATOM    289  N   ALA A  39      36.531 -26.656 -33.219  1.00 97.31           N  
ATOM    290  CA  ALA A  39      35.938 -25.406 -33.656  1.00 97.31           C  
ATOM    291  C   ALA A  39      34.438 -25.406 -33.375  1.00 97.31           C  
ATOM    292  CB  ALA A  39      36.188 -25.203 -35.156  1.00 97.31           C  
ATOM    293  O   ALA A  39      33.875 -24.391 -32.969  1.00 97.31           O  
ATOM    294  N   TYR A  40      33.812 -26.547 -33.688  1.00 96.44           N  
ATOM    295  CA  TYR A  40      32.375 -26.688 -33.438  1.00 96.44           C  
ATOM    296  C   TYR A  40      32.094 -26.469 -31.953  1.00 96.44           C  
ATOM    297  CB  TYR A  40      31.875 -28.062 -33.875  1.00 96.44           C  
ATOM    298  O   TYR A  40      31.172 -25.719 -31.594  1.00 96.44           O  
ATOM    299  CG  TYR A  40      30.422 -28.312 -33.500  1.00 96.44           C  
ATOM    300  CD1 TYR A  40      30.094 -29.078 -32.406  1.00 96.44           C  
ATOM    301  CD2 TYR A  40      29.406 -27.797 -34.281  1.00 96.44           C  
ATOM    302  CE1 TYR A  40      28.766 -29.312 -32.062  1.00 96.44           C  
ATOM    303  CE2 TYR A  40      28.062 -28.016 -33.969  1.00 96.44           C  
ATOM    304  OH  TYR A  40      26.438 -29.016 -32.531  1.00 96.44           O  
ATOM    305  CZ  TYR A  40      27.766 -28.781 -32.844  1.00 96.44           C  
ATOM    306  N   VAL A  41      32.812 -27.094 -31.031  1.00 96.19           N  
ATOM    307  CA  VAL A  41      32.656 -26.953 -29.594  1.00 96.19           C  
ATOM    308  C   VAL A  41      32.906 -25.516 -29.188  1.00 96.19           C  
ATOM    309  CB  VAL A  41      33.594 -27.906 -28.812  1.00 96.19           C  
ATOM    310  O   VAL A  41      32.156 -24.938 -28.391  1.00 96.19           O  
ATOM    311  CG1 VAL A  41      33.500 -27.625 -27.312  1.00 96.19           C  
ATOM    312  CG2 VAL A  41      33.250 -29.359 -29.109  1.00 96.19           C  
ATOM    313  N   ALA A  42      34.000 -24.891 -29.672  1.00 96.81           N  
ATOM    314  CA  ALA A  42      34.344 -23.516 -29.359  1.00 96.81           C  
ATOM    315  C   ALA A  42      33.219 -22.562 -29.766  1.00 96.81           C  
ATOM    316  CB  ALA A  42      35.656 -23.125 -30.031  1.00 96.81           C  
ATOM    317  O   ALA A  42      32.875 -21.656 -29.016  1.00 96.81           O  
ATOM    318  N   ILE A  43      32.625 -22.703 -30.953  1.00 97.38           N  
ATOM    319  CA  ILE A  43      31.578 -21.828 -31.453  1.00 97.38           C  
ATOM    320  C   ILE A  43      30.328 -22.016 -30.609  1.00 97.38           C  
ATOM    321  CB  ILE A  43      31.266 -22.125 -32.938  1.00 97.38           C  
ATOM    322  O   ILE A  43      29.688 -21.031 -30.219  1.00 97.38           O  
ATOM    323  CG1 ILE A  43      32.438 -21.719 -33.844  1.00 97.38           C  
ATOM    324  CG2 ILE A  43      29.984 -21.391 -33.375  1.00 97.38           C  
ATOM    325  CD1 ILE A  43      32.281 -22.078 -35.312  1.00 97.38           C  
ATOM    326  N   ASN A  44      29.969 -23.359 -30.344  1.00 97.31           N  
ATOM    327  CA  ASN A  44      28.781 -23.609 -29.531  1.00 97.31           C  
ATOM    328  C   ASN A  44      28.922 -23.047 -28.125  1.00 97.31           C  
ATOM    329  CB  ASN A  44      28.484 -25.109 -29.469  1.00 97.31           C  
ATOM    330  O   ASN A  44      27.969 -22.453 -27.594  1.00 97.31           O  
ATOM    331  CG  ASN A  44      27.859 -25.641 -30.750  1.00 97.31           C  
ATOM    332  ND2 ASN A  44      28.078 -26.922 -31.031  1.00 97.31           N  
ATOM    333  OD1 ASN A  44      27.188 -24.906 -31.484  1.00 97.31           O  
ATOM    334  N   MET A  45      30.078 -23.266 -27.578  1.00 96.19           N  
ATOM    335  CA  MET A  45      30.344 -22.703 -26.266  1.00 96.19           C  
ATOM    336  C   MET A  45      30.359 -21.188 -26.297  1.00 96.19           C  
ATOM    337  CB  MET A  45      31.688 -23.234 -25.719  1.00 96.19           C  
ATOM    338  O   MET A  45      29.875 -20.531 -25.375  1.00 96.19           O  
ATOM    339  CG  MET A  45      31.656 -24.703 -25.328  1.00 96.19           C  
ATOM    340  SD  MET A  45      30.469 -25.047 -23.969  1.00 96.19           S  
ATOM    341  CE  MET A  45      31.391 -24.359 -22.562  1.00 96.19           C  
ATOM    342  N   GLY A  46      30.938 -20.656 -27.422  1.00 96.31           N  
ATOM    343  CA  GLY A  46      30.875 -19.219 -27.609  1.00 96.31           C  
ATOM    344  C   GLY A  46      29.453 -18.688 -27.672  1.00 96.31           C  
ATOM    345  O   GLY A  46      29.141 -17.672 -27.031  1.00 96.31           O  
ATOM    346  N   LEU A  47      28.578 -19.328 -28.406  1.00 96.44           N  
ATOM    347  CA  LEU A  47      27.172 -18.906 -28.516  1.00 96.44           C  
ATOM    348  C   LEU A  47      26.469 -19.031 -27.172  1.00 96.44           C  
ATOM    349  CB  LEU A  47      26.453 -19.750 -29.562  1.00 96.44           C  
ATOM    350  O   LEU A  47      25.672 -18.172 -26.812  1.00 96.44           O  
ATOM    351  CG  LEU A  47      26.828 -19.500 -31.031  1.00 96.44           C  
ATOM    352  CD1 LEU A  47      26.141 -20.516 -31.938  1.00 96.44           C  
ATOM    353  CD2 LEU A  47      26.453 -18.078 -31.438  1.00 96.44           C  
ATOM    354  N   PHE A  48      26.766 -20.156 -26.453  1.00 95.75           N  
ATOM    355  CA  PHE A  48      26.188 -20.375 -25.125  1.00 95.75           C  
ATOM    356  C   PHE A  48      26.594 -19.250 -24.188  1.00 95.75           C  
ATOM    357  CB  PHE A  48      26.625 -21.719 -24.562  1.00 95.75           C  
ATOM    358  O   PHE A  48      25.750 -18.719 -23.453  1.00 95.75           O  
ATOM    359  CG  PHE A  48      26.141 -21.969 -23.156  1.00 95.75           C  
ATOM    360  CD1 PHE A  48      26.984 -21.766 -22.062  1.00 95.75           C  
ATOM    361  CD2 PHE A  48      24.844 -22.406 -22.922  1.00 95.75           C  
ATOM    362  CE1 PHE A  48      26.531 -22.000 -20.766  1.00 95.75           C  
ATOM    363  CE2 PHE A  48      24.391 -22.641 -21.641  1.00 95.75           C  
ATOM    364  CZ  PHE A  48      25.234 -22.438 -20.562  1.00 95.75           C  
ATOM    365  N   VAL A  49      27.859 -18.859 -24.141  1.00 96.00           N  
ATOM    366  CA  VAL A  49      28.375 -17.797 -23.281  1.00 96.00           C  
ATOM    367  C   VAL A  49      27.719 -16.469 -23.656  1.00 96.00           C  
ATOM    368  CB  VAL A  49      29.922 -17.672 -23.391  1.00 96.00           C  
ATOM    369  O   VAL A  49      27.344 -15.688 -22.781  1.00 96.00           O  
ATOM    370  CG1 VAL A  49      30.406 -16.422 -22.672  1.00 96.00           C  
ATOM    371  CG2 VAL A  49      30.594 -18.922 -22.828  1.00 96.00           C  
ATOM    372  N   THR A  50      27.547 -16.219 -24.984  1.00 95.44           N  
ATOM    373  CA  THR A  50      26.891 -14.984 -25.438  1.00 95.44           C  
ATOM    374  C   THR A  50      25.422 -14.969 -25.016  1.00 95.44           C  
ATOM    375  CB  THR A  50      26.984 -14.836 -26.969  1.00 95.44           C  
ATOM    376  O   THR A  50      24.906 -13.922 -24.609  1.00 95.44           O  
ATOM    377  CG2 THR A  50      26.375 -13.516 -27.422  1.00 95.44           C  
ATOM    378  OG1 THR A  50      28.359 -14.883 -27.359  1.00 95.44           O  
ATOM    379  N   GLN A  51      24.766 -16.094 -25.094  1.00 96.19           N  
ATOM    380  CA  GLN A  51      23.375 -16.172 -24.656  1.00 96.19           C  
ATOM    381  C   GLN A  51      23.266 -15.953 -23.141  1.00 96.19           C  
ATOM    382  CB  GLN A  51      22.766 -17.531 -25.031  1.00 96.19           C  
ATOM    383  O   GLN A  51      22.344 -15.289 -22.672  1.00 96.19           O  
ATOM    384  CG  GLN A  51      22.531 -17.703 -26.531  1.00 96.19           C  
ATOM    385  CD  GLN A  51      22.031 -19.078 -26.891  1.00 96.19           C  
ATOM    386  NE2 GLN A  51      21.406 -19.203 -28.062  1.00 96.19           N  
ATOM    387  OE1 GLN A  51      22.188 -20.031 -26.109  1.00 96.19           O  
ATOM    388  N   LYS A  52      24.172 -16.578 -22.484  1.00 94.62           N  
ATOM    389  CA  LYS A  52      24.203 -16.375 -21.031  1.00 94.62           C  
ATOM    390  C   LYS A  52      24.500 -14.922 -20.688  1.00 94.62           C  
ATOM    391  CB  LYS A  52      25.234 -17.297 -20.375  1.00 94.62           C  
ATOM    392  O   LYS A  52      23.891 -14.359 -19.766  1.00 94.62           O  
ATOM    393  CG  LYS A  52      25.266 -17.203 -18.859  1.00 94.62           C  
ATOM    394  CD  LYS A  52      23.984 -17.766 -18.234  1.00 94.62           C  
ATOM    395  CE  LYS A  52      23.984 -17.609 -16.734  1.00 94.62           C  
ATOM    396  NZ  LYS A  52      22.781 -18.250 -16.109  1.00 94.62           N  
ATOM    397  N   ALA A  53      25.500 -14.297 -21.359  1.00 95.00           N  
ATOM    398  CA  ALA A  53      25.797 -12.875 -21.172  1.00 95.00           C  
ATOM    399  C   ALA A  53      24.578 -12.016 -21.453  1.00 95.00           C  
ATOM    400  CB  ALA A  53      26.953 -12.461 -22.078  1.00 95.00           C  
ATOM    401  O   ALA A  53      24.297 -11.062 -20.719  1.00 95.00           O  
ATOM    402  N   LYS A  54      23.828 -12.297 -22.531  1.00 94.19           N  
ATOM    403  CA  LYS A  54      22.609 -11.562 -22.859  1.00 94.19           C  
ATOM    404  C   LYS A  54      21.578 -11.680 -21.734  1.00 94.19           C  
ATOM    405  CB  LYS A  54      22.016 -12.086 -24.172  1.00 94.19           C  
ATOM    406  O   LYS A  54      20.953 -10.688 -21.375  1.00 94.19           O  
ATOM    407  CG  LYS A  54      20.797 -11.320 -24.641  1.00 94.19           C  
ATOM    408  CD  LYS A  54      20.281 -11.852 -25.969  1.00 94.19           C  
ATOM    409  CE  LYS A  54      19.016 -11.117 -26.422  1.00 94.19           C  
ATOM    410  NZ  LYS A  54      18.500 -11.641 -27.719  1.00 94.19           N  
ATOM    411  N   SER A  55      21.375 -12.867 -21.250  1.00 92.12           N  
ATOM    412  CA  SER A  55      20.422 -13.094 -20.156  1.00 92.12           C  
ATOM    413  C   SER A  55      20.844 -12.320 -18.906  1.00 92.12           C  
ATOM    414  CB  SER A  55      20.328 -14.586 -19.844  1.00 92.12           C  
ATOM    415  O   SER A  55      19.984 -11.742 -18.234  1.00 92.12           O  
ATOM    416  OG  SER A  55      19.531 -14.805 -18.688  1.00 92.12           O  
ATOM    417  N   THR A  56      22.125 -12.297 -18.547  1.00 90.69           N  
ATOM    418  CA  THR A  56      22.625 -11.570 -17.391  1.00 90.69           C  
ATOM    419  C   THR A  56      22.422 -10.070 -17.562  1.00 90.69           C  
ATOM    420  CB  THR A  56      24.125 -11.852 -17.156  1.00 90.69           C  
ATOM    421  O   THR A  56      22.016  -9.375 -16.625  1.00 90.69           O  
ATOM    422  CG2 THR A  56      24.656 -11.078 -15.961  1.00 90.69           C  
ATOM    423  OG1 THR A  56      24.297 -13.258 -16.922  1.00 90.69           O  
ATOM    424  N   ILE A  57      22.703  -9.562 -18.766  1.00 89.31           N  
ATOM    425  CA  ILE A  57      22.500  -8.148 -19.062  1.00 89.31           C  
ATOM    426  C   ILE A  57      21.031  -7.793 -18.938  1.00 89.31           C  
ATOM    427  CB  ILE A  57      23.016  -7.793 -20.484  1.00 89.31           C  
ATOM    428  O   ILE A  57      20.672  -6.773 -18.344  1.00 89.31           O  
ATOM    429  CG1 ILE A  57      24.547  -7.848 -20.531  1.00 89.31           C  
ATOM    430  CG2 ILE A  57      22.500  -6.414 -20.906  1.00 89.31           C  
ATOM    431  CD1 ILE A  57      25.125  -7.793 -21.922  1.00 89.31           C  
ATOM    432  N   ASN A  58      20.156  -8.586 -19.438  1.00 86.19           N  
ATOM    433  CA  ASN A  58      18.719  -8.352 -19.359  1.00 86.19           C  
ATOM    434  C   ASN A  58      18.219  -8.367 -17.906  1.00 86.19           C  
ATOM    435  CB  ASN A  58      17.969  -9.391 -20.188  1.00 86.19           C  
ATOM    436  O   ASN A  58      17.422  -7.520 -17.516  1.00 86.19           O  
ATOM    437  CG  ASN A  58      18.062  -9.133 -21.672  1.00 86.19           C  
ATOM    438  ND2 ASN A  58      17.828 -10.164 -22.469  1.00 86.19           N  
ATOM    439  OD1 ASN A  58      18.359  -8.016 -22.109  1.00 86.19           O  
ATOM    440  N   LYS A  59      18.719  -9.336 -17.156  1.00 82.44           N  
ATOM    441  CA  LYS A  59      18.359  -9.391 -15.742  1.00 82.44           C  
ATOM    442  C   LYS A  59      18.922  -8.195 -14.984  1.00 82.44           C  
ATOM    443  CB  LYS A  59      18.844 -10.695 -15.109  1.00 82.44           C  
ATOM    444  O   LYS A  59      18.281  -7.672 -14.070  1.00 82.44           O  
ATOM    445  CG  LYS A  59      18.062 -11.922 -15.523  1.00 82.44           C  
ATOM    446  CD  LYS A  59      18.531 -13.172 -14.789  1.00 82.44           C  
ATOM    447  CE  LYS A  59      17.750 -14.406 -15.211  1.00 82.44           C  
ATOM    448  NZ  LYS A  59      18.266 -15.641 -14.547  1.00 82.44           N  
ATOM    449  N   GLY A  60      20.141  -7.816 -15.383  1.00 84.31           N  
ATOM    450  CA  GLY A  60      20.719  -6.609 -14.805  1.00 84.31           C  
ATOM    451  C   GLY A  60      19.891  -5.367 -15.078  1.00 84.31           C  
ATOM    452  O   GLY A  60      19.719  -4.523 -14.203  1.00 84.31           O  
ATOM    453  N   GLU A  61      19.453  -5.262 -16.281  1.00 83.81           N  
ATOM    454  CA  GLU A  61      18.594  -4.141 -16.656  1.00 83.81           C  
ATOM    455  C   GLU A  61      17.281  -4.152 -15.883  1.00 83.81           C  
ATOM    456  CB  GLU A  61      18.328  -4.164 -18.156  1.00 83.81           C  
ATOM    457  O   GLU A  61      16.797  -3.105 -15.453  1.00 83.81           O  
ATOM    458  CG  GLU A  61      17.516  -2.971 -18.656  1.00 83.81           C  
ATOM    459  CD  GLU A  61      17.156  -3.062 -20.141  1.00 83.81           C  
ATOM    460  OE1 GLU A  61      16.328  -2.260 -20.609  1.00 83.81           O  
ATOM    461  OE2 GLU A  61      17.719  -3.947 -20.828  1.00 83.81           O  
ATOM    462  N   GLU A  62      16.719  -5.297 -15.750  1.00 78.75           N  
ATOM    463  CA  GLU A  62      15.461  -5.461 -15.016  1.00 78.75           C  
ATOM    464  C   GLU A  62      15.625  -5.047 -13.555  1.00 78.75           C  
ATOM    465  CB  GLU A  62      14.969  -6.906 -15.102  1.00 78.75           C  
ATOM    466  O   GLU A  62      14.750  -4.383 -12.992  1.00 78.75           O  
ATOM    467  CG  GLU A  62      13.578  -7.117 -14.523  1.00 78.75           C  
ATOM    468  CD  GLU A  62      13.086  -8.555 -14.648  1.00 78.75           C  
ATOM    469  OE1 GLU A  62      11.992  -8.867 -14.133  1.00 78.75           O  
ATOM    470  OE2 GLU A  62      13.812  -9.367 -15.266  1.00 78.75           O  
ATOM    471  N   THR A  63      16.750  -5.398 -12.953  1.00 75.81           N  
ATOM    472  CA  THR A  63      17.031  -5.086 -11.555  1.00 75.81           C  
ATOM    473  C   THR A  63      17.359  -3.607 -11.391  1.00 75.81           C  
ATOM    474  CB  THR A  63      18.188  -5.941 -11.016  1.00 75.81           C  
ATOM    475  O   THR A  63      17.062  -3.016 -10.352  1.00 75.81           O  
ATOM    476  CG2 THR A  63      18.375  -5.723  -9.516  1.00 75.81           C  
ATOM    477  OG1 THR A  63      17.906  -7.324 -11.250  1.00 75.81           O  
ATOM    478  N   ALA A  64      17.922  -2.977 -12.406  1.00 78.94           N  
ATOM    479  CA  ALA A  64      18.312  -1.571 -12.336  1.00 78.94           C  
ATOM    480  C   ALA A  64      17.125  -0.655 -12.609  1.00 78.94           C  
ATOM    481  CB  ALA A  64      19.453  -1.279 -13.320  1.00 78.94           C  
ATOM    482  O   ALA A  64      17.109   0.503 -12.188  1.00 78.94           O  
ATOM    483  N   SER A  65      16.094  -1.269 -13.227  1.00 81.38           N  
ATOM    484  CA  SER A  65      14.930  -0.458 -13.586  1.00 81.38           C  
ATOM    485  C   SER A  65      13.984  -0.296 -12.406  1.00 81.38           C  
ATOM    486  CB  SER A  65      14.188  -1.083 -14.773  1.00 81.38           C  
ATOM    487  O   SER A  65      13.953  -1.136 -11.508  1.00 81.38           O  
ATOM    488  OG  SER A  65      14.992  -1.052 -15.938  1.00 81.38           O  
ATOM    489  N   THR A  66      13.453   0.955 -12.203  1.00 83.00           N  
ATOM    490  CA  THR A  66      12.453   1.224 -11.180  1.00 83.00           C  
ATOM    491  C   THR A  66      11.250   0.300 -11.344  1.00 83.00           C  
ATOM    492  CB  THR A  66      11.984   2.691 -11.227  1.00 83.00           C  
ATOM    493  O   THR A  66      10.602   0.298 -12.391  1.00 83.00           O  
ATOM    494  CG2 THR A  66      11.078   3.016 -10.039  1.00 83.00           C  
ATOM    495  OG1 THR A  66      13.133   3.551 -11.188  1.00 83.00           O  
ATOM    496  N   ALA A  67      11.062  -0.524 -10.406  1.00 88.69           N  
ATOM    497  CA  ALA A  67      10.016  -1.539 -10.461  1.00 88.69           C  
ATOM    498  C   ALA A  67       8.625  -0.902 -10.406  1.00 88.69           C  
ATOM    499  CB  ALA A  67      10.180  -2.545  -9.328  1.00 88.69           C  
ATOM    500  O   ALA A  67       7.715  -1.323 -11.117  1.00 88.69           O  
ATOM    501  N   LEU A  68       8.516   0.154  -9.656  1.00 92.94           N  
ATOM    502  CA  LEU A  68       7.207   0.753  -9.422  1.00 92.94           C  
ATOM    503  C   LEU A  68       7.262   2.266  -9.602  1.00 92.94           C  
ATOM    504  CB  LEU A  68       6.707   0.417  -8.016  1.00 92.94           C  
ATOM    505  O   LEU A  68       8.312   2.883  -9.406  1.00 92.94           O  
ATOM    506  CG  LEU A  68       6.387  -1.054  -7.742  1.00 92.94           C  
ATOM    507  CD1 LEU A  68       6.266  -1.301  -6.242  1.00 92.94           C  
ATOM    508  CD2 LEU A  68       5.109  -1.464  -8.461  1.00 92.94           C  
ATOM    509  N   THR A  69       6.184   2.816 -10.008  1.00 93.31           N  
ATOM    510  CA  THR A  69       6.035   4.266 -10.094  1.00 93.31           C  
ATOM    511  C   THR A  69       4.758   4.719  -9.398  1.00 93.31           C  
ATOM    512  CB  THR A  69       6.016   4.734 -11.562  1.00 93.31           C  
ATOM    513  O   THR A  69       3.770   3.982  -9.352  1.00 93.31           O  
ATOM    514  CG2 THR A  69       4.754   4.258 -12.273  1.00 93.31           C  
ATOM    515  OG1 THR A  69       6.059   6.168 -11.594  1.00 93.31           O  
ATOM    516  N   LEU A  70       4.773   5.891  -8.781  1.00 93.81           N  
ATOM    517  CA  LEU A  70       3.607   6.496  -8.156  1.00 93.81           C  
ATOM    518  C   LEU A  70       2.543   6.836  -9.188  1.00 93.81           C  
ATOM    519  CB  LEU A  70       4.008   7.762  -7.387  1.00 93.81           C  
ATOM    520  O   LEU A  70       2.846   7.434 -10.227  1.00 93.81           O  
ATOM    521  CG  LEU A  70       2.885   8.492  -6.652  1.00 93.81           C  
ATOM    522  CD1 LEU A  70       2.393   7.664  -5.473  1.00 93.81           C  
ATOM    523  CD2 LEU A  70       3.357   9.867  -6.188  1.00 93.81           C  
ATOM    524  N   SER A  71       1.342   6.242  -8.977  1.00 91.06           N  
ATOM    525  CA  SER A  71       0.197   6.484  -9.844  1.00 91.06           C  
ATOM    526  C   SER A  71      -0.886   7.281  -9.125  1.00 91.06           C  
ATOM    527  CB  SER A  71      -0.383   5.160 -10.352  1.00 91.06           C  
ATOM    528  O   SER A  71      -1.698   6.715  -8.391  1.00 91.06           O  
ATOM    529  OG  SER A  71      -1.430   5.391 -11.281  1.00 91.06           O  
ATOM    530  N   GLY A  72      -0.821   8.578  -9.055  1.00 87.06           N  
ATOM    531  CA  GLY A  72      -1.771   9.438  -8.367  1.00 87.06           C  
ATOM    532  C   GLY A  72      -1.142  10.250  -7.246  1.00 87.06           C  
ATOM    533  O   GLY A  72       0.067  10.484  -7.254  1.00 87.06           O  
ATOM    534  N   SER A  73      -2.004  10.656  -6.309  1.00 89.25           N  
ATOM    535  CA  SER A  73      -1.566  11.508  -5.203  1.00 89.25           C  
ATOM    536  C   SER A  73      -1.436  10.703  -3.910  1.00 89.25           C  
ATOM    537  CB  SER A  73      -2.543  12.664  -4.996  1.00 89.25           C  
ATOM    538  O   SER A  73      -2.068   9.656  -3.756  1.00 89.25           O  
ATOM    539  OG  SER A  73      -2.643  13.453  -6.172  1.00 89.25           O  
ATOM    540  N   VAL A  74      -0.573  11.164  -3.084  1.00 90.44           N  
ATOM    541  CA  VAL A  74      -0.439  10.617  -1.735  1.00 90.44           C  
ATOM    542  C   VAL A  74      -1.409  11.328  -0.793  1.00 90.44           C  
ATOM    543  CB  VAL A  74       1.008  10.750  -1.210  1.00 90.44           C  
ATOM    544  O   VAL A  74      -1.412  12.555  -0.707  1.00 90.44           O  
ATOM    545  CG1 VAL A  74       1.128  10.172   0.198  1.00 90.44           C  
ATOM    546  CG2 VAL A  74       1.986  10.062  -2.160  1.00 90.44           C  
ATOM    547  N   LEU A  75      -2.238  10.500  -0.214  1.00 90.19           N  
ATOM    548  CA  LEU A  75      -3.211  11.055   0.721  1.00 90.19           C  
ATOM    549  C   LEU A  75      -2.852  10.695   2.158  1.00 90.19           C  
ATOM    550  CB  LEU A  75      -4.617  10.555   0.392  1.00 90.19           C  
ATOM    551  O   LEU A  75      -2.367   9.594   2.422  1.00 90.19           O  
ATOM    552  CG  LEU A  75      -5.109  10.797  -1.035  1.00 90.19           C  
ATOM    553  CD1 LEU A  75      -6.508  10.219  -1.222  1.00 90.19           C  
ATOM    554  CD2 LEU A  75      -5.098  12.289  -1.354  1.00 90.19           C  
ATOM    555  N   TYR A  76      -3.133  11.648   3.037  1.00 89.50           N  
ATOM    556  CA  TYR A  76      -2.814  11.500   4.453  1.00 89.50           C  
ATOM    557  C   TYR A  76      -3.982  11.945   5.324  1.00 89.50           C  
ATOM    558  CB  TYR A  76      -1.562  12.305   4.809  1.00 89.50           C  
ATOM    559  O   TYR A  76      -4.637  12.953   5.031  1.00 89.50           O  
ATOM    560  CG  TYR A  76      -1.271  12.352   6.289  1.00 89.50           C  
ATOM    561  CD1 TYR A  76      -1.647  13.453   7.059  1.00 89.50           C  
ATOM    562  CD2 TYR A  76      -0.619  11.305   6.922  1.00 89.50           C  
ATOM    563  CE1 TYR A  76      -1.381  13.500   8.422  1.00 89.50           C  
ATOM    564  CE2 TYR A  76      -0.347  11.336   8.289  1.00 89.50           C  
ATOM    565  OH  TYR A  76      -0.464  12.484  10.375  1.00 89.50           O  
ATOM    566  CZ  TYR A  76      -0.731  12.445   9.023  1.00 89.50           C  
ATOM    567  N   ALA A  77      -4.215  11.117   6.438  1.00 89.81           N  
ATOM    568  CA  ALA A  77      -5.336  11.461   7.312  1.00 89.81           C  
ATOM    569  C   ALA A  77      -4.875  11.617   8.758  1.00 89.81           C  
ATOM    570  CB  ALA A  77      -6.430  10.398   7.219  1.00 89.81           C  
ATOM    571  O   ALA A  77      -4.129  10.781   9.273  1.00 89.81           O  
ATOM    572  N   VAL A  78      -5.430  12.773   9.422  1.00 89.25           N  
ATOM    573  CA  VAL A  78      -5.164  13.047  10.828  1.00 89.25           C  
ATOM    574  C   VAL A  78      -6.473  13.352  11.555  1.00 89.25           C  
ATOM    575  CB  VAL A  78      -4.172  14.219  11.000  1.00 89.25           C  
ATOM    576  O   VAL A  78      -7.504  13.578  10.914  1.00 89.25           O  
ATOM    577  CG1 VAL A  78      -2.816  13.875  10.383  1.00 89.25           C  
ATOM    578  CG2 VAL A  78      -4.738  15.492  10.383  1.00 89.25           C  
ATOM    579  N   ASN A  79      -6.375  13.320  12.859  1.00 87.62           N  
ATOM    580  CA  ASN A  79      -7.527  13.727  13.664  1.00 87.62           C  
ATOM    581  C   ASN A  79      -7.703  15.242  13.648  1.00 87.62           C  
ATOM    582  CB  ASN A  79      -7.391  13.219  15.102  1.00 87.62           C  
ATOM    583  O   ASN A  79      -6.840  15.977  14.125  1.00 87.62           O  
ATOM    584  CG  ASN A  79      -6.445  14.070  15.930  1.00 87.62           C  
ATOM    585  ND2 ASN A  79      -6.875  14.422  17.141  1.00 87.62           N  
ATOM    586  OD1 ASN A  79      -5.340  14.398  15.492  1.00 87.62           O  
ATOM    587  N   TYR A  80      -8.625  15.672  12.844  1.00 80.94           N  
ATOM    588  CA  TYR A  80      -8.953  17.094  12.727  1.00 80.94           C  
ATOM    589  C   TYR A  80     -10.180  17.438  13.562  1.00 80.94           C  
ATOM    590  CB  TYR A  80      -9.195  17.469  11.258  1.00 80.94           C  
ATOM    591  O   TYR A  80     -11.133  16.672  13.617  1.00 80.94           O  
ATOM    592  CG  TYR A  80      -9.508  18.938  11.055  1.00 80.94           C  
ATOM    593  CD1 TYR A  80     -10.828  19.375  11.023  1.00 80.94           C  
ATOM    594  CD2 TYR A  80      -8.492  19.859  10.891  1.00 80.94           C  
ATOM    595  CE1 TYR A  80     -11.125  20.719  10.836  1.00 80.94           C  
ATOM    596  CE2 TYR A  80      -8.773  21.219  10.703  1.00 80.94           C  
ATOM    597  OH  TYR A  80     -10.383  22.969  10.484  1.00 80.94           O  
ATOM    598  CZ  TYR A  80     -10.094  21.641  10.672  1.00 80.94           C  
ATOM    599  N   PRO A  81     -10.141  18.688  14.109  1.00 82.25           N  
ATOM    600  CA  PRO A  81      -9.141  19.750  14.023  1.00 82.25           C  
ATOM    601  C   PRO A  81      -8.109  19.688  15.148  1.00 82.25           C  
ATOM    602  CB  PRO A  81      -9.977  21.031  14.117  1.00 82.25           C  
ATOM    603  O   PRO A  81      -7.211  20.531  15.219  1.00 82.25           O  
ATOM    604  CG  PRO A  81     -11.148  20.656  14.977  1.00 82.25           C  
ATOM    605  CD  PRO A  81     -11.484  19.219  14.719  1.00 82.25           C  
ATOM    606  N   THR A  82      -8.203  18.719  16.125  1.00 85.25           N  
ATOM    607  CA  THR A  82      -7.305  18.703  17.266  1.00 85.25           C  
ATOM    608  C   THR A  82      -5.875  18.391  16.828  1.00 85.25           C  
ATOM    609  CB  THR A  82      -7.758  17.672  18.312  1.00 85.25           C  
ATOM    610  O   THR A  82      -4.918  18.828  17.469  1.00 85.25           O  
ATOM    611  CG2 THR A  82      -9.133  18.031  18.875  1.00 85.25           C  
ATOM    612  OG1 THR A  82      -7.824  16.375  17.703  1.00 85.25           O  
ATOM    613  N   ASN A  83      -5.676  17.703  15.656  1.00 83.44           N  
ATOM    614  CA  ASN A  83      -4.371  17.344  15.109  1.00 83.44           C  
ATOM    615  C   ASN A  83      -3.494  16.672  16.156  1.00 83.44           C  
ATOM    616  CB  ASN A  83      -3.664  18.578  14.547  1.00 83.44           C  
ATOM    617  O   ASN A  83      -2.332  17.031  16.344  1.00 83.44           O  
ATOM    618  CG  ASN A  83      -4.383  19.172  13.352  1.00 83.44           C  
ATOM    619  ND2 ASN A  83      -4.203  20.469  13.133  1.00 83.44           N  
ATOM    620  OD1 ASN A  83      -5.098  18.469  12.633  1.00 83.44           O  
ATOM    621  N   THR A  84      -4.008  15.633  16.828  1.00 87.25           N  
ATOM    622  CA  THR A  84      -3.273  14.977  17.891  1.00 87.25           C  
ATOM    623  C   THR A  84      -2.840  13.578  17.484  1.00 87.25           C  
ATOM    624  CB  THR A  84      -4.121  14.898  19.188  1.00 87.25           C  
ATOM    625  O   THR A  84      -1.919  13.008  18.062  1.00 87.25           O  
ATOM    626  CG2 THR A  84      -4.383  16.281  19.750  1.00 87.25           C  
ATOM    627  OG1 THR A  84      -5.371  14.266  18.875  1.00 87.25           O  
ATOM    628  N   ARG A  85      -3.477  13.086  16.406  1.00 89.62           N  
ATOM    629  CA  ARG A  85      -3.184  11.719  16.000  1.00 89.62           C  
ATOM    630  C   ARG A  85      -3.166  11.602  14.477  1.00 89.62           C  
ATOM    631  CB  ARG A  85      -4.207  10.750  16.594  1.00 89.62           C  
ATOM    632  O   ARG A  85      -3.965  12.242  13.789  1.00 89.62           O  
ATOM    633  CG  ARG A  85      -4.164  10.656  18.109  1.00 89.62           C  
ATOM    634  CD  ARG A  85      -5.203   9.680  18.641  1.00 89.62           C  
ATOM    635  NE  ARG A  85      -5.066   9.484  20.078  1.00 89.62           N  
ATOM    636  NH1 ARG A  85      -6.930   8.133  20.281  1.00 89.62           N  
ATOM    637  NH2 ARG A  85      -5.672   8.641  22.125  1.00 89.62           N  
ATOM    638  CZ  ARG A  85      -5.891   8.750  20.828  1.00 89.62           C  
ATOM    639  N   SER A  86      -2.211  10.773  13.984  1.00 92.31           N  
ATOM    640  CA  SER A  86      -2.189  10.406  12.570  1.00 92.31           C  
ATOM    641  C   SER A  86      -2.859   9.055  12.336  1.00 92.31           C  
ATOM    642  CB  SER A  86      -0.753  10.367  12.047  1.00 92.31           C  
ATOM    643  O   SER A  86      -2.654   8.117  13.109  1.00 92.31           O  
ATOM    644  OG  SER A  86      -0.153  11.648  12.133  1.00 92.31           O  
ATOM    645  N   TYR A  87      -3.697   8.961  11.273  1.00 93.69           N  
ATOM    646  CA  TYR A  87      -4.516   7.770  11.078  1.00 93.69           C  
ATOM    647  C   TYR A  87      -3.943   6.887   9.977  1.00 93.69           C  
ATOM    648  CB  TYR A  87      -5.957   8.164  10.734  1.00 93.69           C  
ATOM    649  O   TYR A  87      -3.582   5.734  10.219  1.00 93.69           O  
ATOM    650  CG  TYR A  87      -6.656   8.930  11.828  1.00 93.69           C  
ATOM    651  CD1 TYR A  87      -6.453   8.609  13.172  1.00 93.69           C  
ATOM    652  CD2 TYR A  87      -7.520   9.977  11.531  1.00 93.69           C  
ATOM    653  CE1 TYR A  87      -7.094   9.312  14.180  1.00 93.69           C  
ATOM    654  CE2 TYR A  87      -8.172  10.688  12.531  1.00 93.69           C  
ATOM    655  OH  TYR A  87      -8.586  11.047  14.852  1.00 93.69           O  
ATOM    656  CZ  TYR A  87      -7.949  10.352  13.859  1.00 93.69           C  
ATOM    657  N   TRP A  88      -3.844   7.340   8.750  1.00 94.94           N  
ATOM    658  CA  TRP A  88      -3.406   6.492   7.645  1.00 94.94           C  
ATOM    659  C   TRP A  88      -2.842   7.332   6.500  1.00 94.94           C  
ATOM    660  CB  TRP A  88      -4.566   5.629   7.137  1.00 94.94           C  
ATOM    661  O   TRP A  88      -3.068   8.539   6.441  1.00 94.94           O  
ATOM    662  CG  TRP A  88      -5.832   6.395   6.891  1.00 94.94           C  
ATOM    663  CD1 TRP A  88      -6.934   6.445   7.695  1.00 94.94           C  
ATOM    664  CD2 TRP A  88      -6.125   7.215   5.754  1.00 94.94           C  
ATOM    665  CE2 TRP A  88      -7.426   7.734   5.941  1.00 94.94           C  
ATOM    666  CE3 TRP A  88      -5.414   7.562   4.598  1.00 94.94           C  
ATOM    667  NE1 TRP A  88      -7.895   7.250   7.133  1.00 94.94           N  
ATOM    668  CH2 TRP A  88      -7.316   8.906   3.889  1.00 94.94           C  
ATOM    669  CZ2 TRP A  88      -8.031   8.586   5.012  1.00 94.94           C  
ATOM    670  CZ3 TRP A  88      -6.020   8.406   3.676  1.00 94.94           C  
ATOM    671  N   ILE A  89      -2.029   6.766   5.723  1.00 94.81           N  
ATOM    672  CA  ILE A  89      -1.541   7.262   4.438  1.00 94.81           C  
ATOM    673  C   ILE A  89      -1.982   6.320   3.320  1.00 94.81           C  
ATOM    674  CB  ILE A  89      -0.004   7.410   4.438  1.00 94.81           C  
ATOM    675  O   ILE A  89      -1.921   5.098   3.467  1.00 94.81           O  
ATOM    676  CG1 ILE A  89       0.429   8.484   5.445  1.00 94.81           C  
ATOM    677  CG2 ILE A  89       0.506   7.738   3.033  1.00 94.81           C  
ATOM    678  CD1 ILE A  89       1.936   8.570   5.652  1.00 94.81           C  
ATOM    679  N   TYR A  90      -2.418   6.938   2.256  1.00 94.56           N  
ATOM    680  CA  TYR A  90      -2.883   6.156   1.115  1.00 94.56           C  
ATOM    681  C   TYR A  90      -2.312   6.699  -0.189  1.00 94.56           C  
ATOM    682  CB  TYR A  90      -4.414   6.152   1.054  1.00 94.56           C  
ATOM    683  O   TYR A  90      -2.279   7.914  -0.400  1.00 94.56           O  
ATOM    684  CG  TYR A  90      -4.965   5.820  -0.312  1.00 94.56           C  
ATOM    685  CD1 TYR A  90      -5.465   6.820  -1.144  1.00 94.56           C  
ATOM    686  CD2 TYR A  90      -4.988   4.512  -0.773  1.00 94.56           C  
ATOM    687  CE1 TYR A  90      -5.977   6.523  -2.402  1.00 94.56           C  
ATOM    688  CE2 TYR A  90      -5.500   4.199  -2.029  1.00 94.56           C  
ATOM    689  OH  TYR A  90      -6.492   4.906  -4.082  1.00 94.56           O  
ATOM    690  CZ  TYR A  90      -5.988   5.211  -2.836  1.00 94.56           C  
ATOM    691  N   PHE A  91      -1.884   5.824  -1.078  1.00 95.31           N  
ATOM    692  CA  PHE A  91      -1.439   6.195  -2.416  1.00 95.31           C  
ATOM    693  C   PHE A  91      -1.495   4.996  -3.357  1.00 95.31           C  
ATOM    694  CB  PHE A  91      -0.018   6.762  -2.375  1.00 95.31           C  
ATOM    695  O   PHE A  91      -1.665   3.859  -2.912  1.00 95.31           O  
ATOM    696  CG  PHE A  91       0.997   5.816  -1.792  1.00 95.31           C  
ATOM    697  CD1 PHE A  91       1.209   5.762  -0.420  1.00 95.31           C  
ATOM    698  CD2 PHE A  91       1.740   4.984  -2.617  1.00 95.31           C  
ATOM    699  CE1 PHE A  91       2.148   4.887   0.122  1.00 95.31           C  
ATOM    700  CE2 PHE A  91       2.680   4.105  -2.084  1.00 95.31           C  
ATOM    701  CZ  PHE A  91       2.883   4.059  -0.713  1.00 95.31           C  
ATOM    702  N   THR A  92      -1.390   5.242  -4.621  1.00 96.06           N  
ATOM    703  CA  THR A  92      -1.445   4.172  -5.613  1.00 96.06           C  
ATOM    704  C   THR A  92      -0.131   4.082  -6.383  1.00 96.06           C  
ATOM    705  CB  THR A  92      -2.607   4.387  -6.598  1.00 96.06           C  
ATOM    706  O   THR A  92       0.495   5.105  -6.676  1.00 96.06           O  
ATOM    707  CG2 THR A  92      -3.953   4.340  -5.883  1.00 96.06           C  
ATOM    708  OG1 THR A  92      -2.461   5.664  -7.234  1.00 96.06           O  
ATOM    709  N   VAL A  93       0.256   2.861  -6.691  1.00 95.69           N  
ATOM    710  CA  VAL A  93       1.476   2.607  -7.453  1.00 95.69           C  
ATOM    711  C   VAL A  93       1.166   1.697  -8.641  1.00 95.69           C  
ATOM    712  CB  VAL A  93       2.574   1.977  -6.566  1.00 95.69           C  
ATOM    713  O   VAL A  93       0.145   1.005  -8.648  1.00 95.69           O  
ATOM    714  CG1 VAL A  93       3.000   2.943  -5.465  1.00 95.69           C  
ATOM    715  CG2 VAL A  93       2.086   0.659  -5.969  1.00 95.69           C  
ATOM    716  N   SER A  94       2.078   1.774  -9.609  1.00 94.50           N  
ATOM    717  CA  SER A  94       1.986   0.925 -10.797  1.00 94.50           C  
ATOM    718  C   SER A  94       3.363   0.442 -11.234  1.00 94.50           C  
ATOM    719  CB  SER A  94       1.308   1.674 -11.945  1.00 94.50           C  
ATOM    720  O   SER A  94       4.367   1.120 -11.008  1.00 94.50           O  
ATOM    721  OG  SER A  94      -0.028   2.006 -11.609  1.00 94.50           O  
ATOM    722  N   PRO A  95       3.359  -0.854 -11.742  1.00 92.81           N  
ATOM    723  CA  PRO A  95       4.633  -1.221 -12.367  1.00 92.81           C  
ATOM    724  C   PRO A  95       5.117  -0.183 -13.375  1.00 92.81           C  
ATOM    725  CB  PRO A  95       4.316  -2.549 -13.055  1.00 92.81           C  
ATOM    726  O   PRO A  95       4.320   0.343 -14.156  1.00 92.81           O  
ATOM    727  CG  PRO A  95       3.191  -3.133 -12.266  1.00 92.81           C  
ATOM    728  CD  PRO A  95       2.293  -2.016 -11.820  1.00 92.81           C  
ATOM    729  N   SER A  96       6.359   0.205 -13.266  1.00 91.69           N  
ATOM    730  CA  SER A  96       6.938   1.227 -14.141  1.00 91.69           C  
ATOM    731  C   SER A  96       6.848   0.819 -15.602  1.00 91.69           C  
ATOM    732  CB  SER A  96       8.391   1.493 -13.758  1.00 91.69           C  
ATOM    733  O   SER A  96       6.707  -0.365 -15.914  1.00 91.69           O  
ATOM    734  OG  SER A  96       8.484   2.014 -12.445  1.00 91.69           O  
ATOM    735  N   SER A  97       6.918   1.782 -16.484  1.00 86.06           N  
ATOM    736  CA  SER A  97       6.906   1.518 -17.922  1.00 86.06           C  
ATOM    737  C   SER A  97       8.055   0.590 -18.312  1.00 86.06           C  
ATOM    738  CB  SER A  97       7.004   2.824 -18.703  1.00 86.06           C  
ATOM    739  O   SER A  97       9.195   0.785 -17.891  1.00 86.06           O  
ATOM    740  OG  SER A  97       5.930   3.691 -18.375  1.00 86.06           O  
ATOM    741  N   GLY A  98       7.844  -0.470 -18.984  1.00 83.31           N  
ATOM    742  CA  GLY A  98       8.867  -1.408 -19.422  1.00 83.31           C  
ATOM    743  C   GLY A  98       8.992  -2.613 -18.500  1.00 83.31           C  
ATOM    744  O   GLY A  98       9.703  -3.570 -18.828  1.00 83.31           O  
ATOM    745  N   VAL A  99       8.406  -2.525 -17.359  1.00 84.38           N  
ATOM    746  CA  VAL A  99       8.375  -3.639 -16.422  1.00 84.38           C  
ATOM    747  C   VAL A  99       7.105  -4.457 -16.625  1.00 84.38           C  
ATOM    748  CB  VAL A  99       8.469  -3.148 -14.961  1.00 84.38           C  
ATOM    749  O   VAL A  99       6.000  -3.912 -16.609  1.00 84.38           O  
ATOM    750  CG1 VAL A  99       8.391  -4.324 -13.984  1.00 84.38           C  
ATOM    751  CG2 VAL A  99       9.750  -2.355 -14.742  1.00 84.38           C  
ATOM    752  N   SER A 100       7.309  -5.785 -16.922  1.00 86.81           N  
ATOM    753  CA  SER A 100       6.176  -6.629 -17.297  1.00 86.81           C  
ATOM    754  C   SER A 100       5.281  -6.914 -16.094  1.00 86.81           C  
ATOM    755  CB  SER A 100       6.660  -7.945 -17.891  1.00 86.81           C  
ATOM    756  O   SER A 100       4.062  -7.020 -16.219  1.00 86.81           O  
ATOM    757  OG  SER A 100       7.539  -8.617 -17.016  1.00 86.81           O  
ATOM    758  N   SER A 101       5.910  -7.090 -14.953  1.00 88.88           N  
ATOM    759  CA  SER A 101       5.160  -7.395 -13.734  1.00 88.88           C  
ATOM    760  C   SER A 101       6.031  -7.223 -12.492  1.00 88.88           C  
ATOM    761  CB  SER A 101       4.609  -8.820 -13.789  1.00 88.88           C  
ATOM    762  O   SER A 101       7.258  -7.238 -12.586  1.00 88.88           O  
ATOM    763  OG  SER A 101       5.660  -9.766 -13.844  1.00 88.88           O  
ATOM    764  N   VAL A 102       5.359  -6.941 -11.375  1.00 91.44           N  
ATOM    765  CA  VAL A 102       6.051  -6.785 -10.094  1.00 91.44           C  
ATOM    766  C   VAL A 102       5.363  -7.641  -9.031  1.00 91.44           C  
ATOM    767  CB  VAL A 102       6.094  -5.309  -9.648  1.00 91.44           C  
ATOM    768  O   VAL A 102       4.137  -7.617  -8.906  1.00 91.44           O  
ATOM    769  CG1 VAL A 102       6.781  -5.176  -8.289  1.00 91.44           C  
ATOM    770  CG2 VAL A 102       6.801  -4.453 -10.695  1.00 91.44           C  
ATOM    771  N   GLU A 103       6.207  -8.508  -8.359  1.00 92.12           N  
ATOM    772  CA  GLU A 103       5.684  -9.297  -7.246  1.00 92.12           C  
ATOM    773  C   GLU A 103       5.516  -8.430  -6.000  1.00 92.12           C  
ATOM    774  CB  GLU A 103       6.605 -10.484  -6.945  1.00 92.12           C  
ATOM    775  O   GLU A 103       6.480  -7.848  -5.508  1.00 92.12           O  
ATOM    776  CG  GLU A 103       6.129 -11.344  -5.785  1.00 92.12           C  
ATOM    777  CD  GLU A 103       4.949 -12.234  -6.145  1.00 92.12           C  
ATOM    778  OE1 GLU A 103       4.129 -12.539  -5.254  1.00 92.12           O  
ATOM    779  OE2 GLU A 103       4.848 -12.633  -7.328  1.00 92.12           O  
ATOM    780  N   LEU A 104       4.266  -8.383  -5.484  1.00 93.56           N  
ATOM    781  CA  LEU A 104       3.979  -7.551  -4.316  1.00 93.56           C  
ATOM    782  C   LEU A 104       3.471  -8.398  -3.158  1.00 93.56           C  
ATOM    783  CB  LEU A 104       2.945  -6.473  -4.668  1.00 93.56           C  
ATOM    784  O   LEU A 104       2.535  -8.008  -2.457  1.00 93.56           O  
ATOM    785  CG  LEU A 104       3.404  -5.383  -5.637  1.00 93.56           C  
ATOM    786  CD1 LEU A 104       2.223  -4.520  -6.062  1.00 93.56           C  
ATOM    787  CD2 LEU A 104       4.500  -4.531  -5.004  1.00 93.56           C  
ATOM    788  N   SER A 105       4.047  -9.570  -3.012  1.00 95.06           N  
ATOM    789  CA  SER A 105       3.756 -10.414  -1.854  1.00 95.06           C  
ATOM    790  C   SER A 105       4.473  -9.906  -0.609  1.00 95.06           C  
ATOM    791  CB  SER A 105       4.156 -11.859  -2.131  1.00 95.06           C  
ATOM    792  O   SER A 105       5.660  -9.570  -0.663  1.00 95.06           O  
ATOM    793  OG  SER A 105       4.098 -12.633  -0.945  1.00 95.06           O  
ATOM    794  N   PRO A 106       3.725  -9.820   0.508  1.00 95.44           N  
ATOM    795  CA  PRO A 106       4.371  -9.375   1.743  1.00 95.44           C  
ATOM    796  C   PRO A 106       5.590 -10.227   2.109  1.00 95.44           C  
ATOM    797  CB  PRO A 106       3.270  -9.523   2.793  1.00 95.44           C  
ATOM    798  O   PRO A 106       6.438  -9.789   2.893  1.00 95.44           O  
ATOM    799  CG  PRO A 106       1.992  -9.414   2.023  1.00 95.44           C  
ATOM    800  CD  PRO A 106       2.199 -10.023   0.667  1.00 95.44           C  
ATOM    801  N   ALA A 107       5.773 -11.414   1.500  1.00 95.31           N  
ATOM    802  CA  ALA A 107       6.891 -12.312   1.775  1.00 95.31           C  
ATOM    803  C   ALA A 107       8.156 -11.859   1.052  1.00 95.31           C  
ATOM    804  CB  ALA A 107       6.527 -13.742   1.370  1.00 95.31           C  
ATOM    805  O   ALA A 107       9.266 -12.141   1.502  1.00 95.31           O  
ATOM    806  N   THR A 108       8.047 -11.117   0.004  1.00 93.62           N  
ATOM    807  CA  THR A 108       9.219 -10.797  -0.800  1.00 93.62           C  
ATOM    808  C   THR A 108       9.344  -9.289  -0.994  1.00 93.62           C  
ATOM    809  CB  THR A 108       9.164 -11.492  -2.174  1.00 93.62           C  
ATOM    810  O   THR A 108      10.336  -8.805  -1.536  1.00 93.62           O  
ATOM    811  CG2 THR A 108       9.195 -13.008  -2.023  1.00 93.62           C  
ATOM    812  OG1 THR A 108       7.957 -11.109  -2.846  1.00 93.62           O  
ATOM    813  N   THR A 109       8.258  -8.523  -0.627  1.00 95.50           N  
ATOM    814  CA  THR A 109       8.250  -7.070  -0.775  1.00 95.50           C  
ATOM    815  C   THR A 109       8.188  -6.387   0.588  1.00 95.50           C  
ATOM    816  CB  THR A 109       7.062  -6.602  -1.641  1.00 95.50           C  
ATOM    817  O   THR A 109       7.504  -6.867   1.497  1.00 95.50           O  
ATOM    818  CG2 THR A 109       7.086  -5.090  -1.840  1.00 95.50           C  
ATOM    819  OG1 THR A 109       7.129  -7.246  -2.920  1.00 95.50           O  
ATOM    820  N   ALA A 110       8.961  -5.297   0.668  1.00 97.06           N  
ATOM    821  CA  ALA A 110       8.961  -4.570   1.936  1.00 97.06           C  
ATOM    822  C   ALA A 110       8.477  -3.137   1.745  1.00 97.06           C  
ATOM    823  CB  ALA A 110      10.359  -4.582   2.553  1.00 97.06           C  
ATOM    824  O   ALA A 110       8.742  -2.518   0.712  1.00 97.06           O  
ATOM    825  N   ILE A 111       7.684  -2.672   2.643  1.00 98.00           N  
ATOM    826  CA  ILE A 111       7.297  -1.269   2.727  1.00 98.00           C  
ATOM    827  C   ILE A 111       7.770  -0.682   4.055  1.00 98.00           C  
ATOM    828  CB  ILE A 111       5.766  -1.094   2.580  1.00 98.00           C  
ATOM    829  O   ILE A 111       7.430  -1.196   5.125  1.00 98.00           O  
ATOM    830  CG1 ILE A 111       5.293  -1.659   1.236  1.00 98.00           C  
ATOM    831  CG2 ILE A 111       5.375   0.379   2.723  1.00 98.00           C  
ATOM    832  CD1 ILE A 111       3.783  -1.618   1.046  1.00 98.00           C  
ATOM    833  N   SER A 112       8.547   0.438   3.936  1.00 97.50           N  
ATOM    834  CA  SER A 112       9.109   1.066   5.129  1.00 97.50           C  
ATOM    835  C   SER A 112       8.688   2.529   5.230  1.00 97.50           C  
ATOM    836  CB  SER A 112      10.633   0.964   5.125  1.00 97.50           C  
ATOM    837  O   SER A 112       8.516   3.203   4.215  1.00 97.50           O  
ATOM    838  OG  SER A 112      11.047  -0.390   5.062  1.00 97.50           O  
ATOM    839  N   PHE A 113       8.477   2.949   6.375  1.00 96.81           N  
ATOM    840  CA  PHE A 113       8.070   4.312   6.684  1.00 96.81           C  
ATOM    841  C   PHE A 113       9.102   5.004   7.566  1.00 96.81           C  
ATOM    842  CB  PHE A 113       6.699   4.320   7.375  1.00 96.81           C  
ATOM    843  O   PHE A 113       9.547   4.438   8.570  1.00 96.81           O  
ATOM    844  CG  PHE A 113       6.270   5.680   7.855  1.00 96.81           C  
ATOM    845  CD1 PHE A 113       6.473   6.059   9.180  1.00 96.81           C  
ATOM    846  CD2 PHE A 113       5.660   6.574   6.988  1.00 96.81           C  
ATOM    847  CE1 PHE A 113       6.074   7.316   9.625  1.00 96.81           C  
ATOM    848  CE2 PHE A 113       5.262   7.832   7.426  1.00 96.81           C  
ATOM    849  CZ  PHE A 113       5.465   8.203   8.750  1.00 96.81           C  
ATOM    850  N   THR A 114       9.453   6.262   7.141  1.00 95.69           N  
ATOM    851  CA  THR A 114      10.430   7.027   7.906  1.00 95.69           C  
ATOM    852  C   THR A 114       9.984   8.477   8.055  1.00 95.69           C  
ATOM    853  CB  THR A 114      11.820   6.980   7.246  1.00 95.69           C  
ATOM    854  O   THR A 114       9.594   9.117   7.078  1.00 95.69           O  
ATOM    855  CG2 THR A 114      12.859   7.695   8.102  1.00 95.69           C  
ATOM    856  OG1 THR A 114      12.219   5.613   7.074  1.00 95.69           O  
ATOM    857  N   ALA A 115       9.938   8.953   9.250  1.00 93.06           N  
ATOM    858  CA  ALA A 115       9.789  10.359   9.617  1.00 93.06           C  
ATOM    859  C   ALA A 115      11.031  10.867  10.344  1.00 93.06           C  
ATOM    860  CB  ALA A 115       8.555  10.555  10.484  1.00 93.06           C  
ATOM    861  O   ALA A 115      11.125  10.781  11.570  1.00 93.06           O  
ATOM    862  N   SER A 116      12.008  11.398   9.633  1.00 90.44           N  
ATOM    863  CA  SER A 116      13.352  11.703  10.102  1.00 90.44           C  
ATOM    864  C   SER A 116      13.336  12.820  11.141  1.00 90.44           C  
ATOM    865  CB  SER A 116      14.250  12.102   8.930  1.00 90.44           C  
ATOM    866  O   SER A 116      14.094  12.789  12.109  1.00 90.44           O  
ATOM    867  OG  SER A 116      14.375  11.039   8.008  1.00 90.44           O  
ATOM    868  N   SER A 117      12.445  13.766  10.992  1.00 88.81           N  
ATOM    869  CA  SER A 117      12.367  14.898  11.906  1.00 88.81           C  
ATOM    870  C   SER A 117      11.953  14.453  13.305  1.00 88.81           C  
ATOM    871  CB  SER A 117      11.383  15.945  11.383  1.00 88.81           C  
ATOM    872  O   SER A 117      12.281  15.109  14.297  1.00 88.81           O  
ATOM    873  OG  SER A 117      10.070  15.422  11.328  1.00 88.81           O  
ATOM    874  N   LEU A 118      11.250  13.305  13.336  1.00 89.38           N  
ATOM    875  CA  LEU A 118      10.766  12.789  14.609  1.00 89.38           C  
ATOM    876  C   LEU A 118      11.609  11.602  15.070  1.00 89.38           C  
ATOM    877  CB  LEU A 118       9.297  12.375  14.500  1.00 89.38           C  
ATOM    878  O   LEU A 118      11.312  10.984  16.094  1.00 89.38           O  
ATOM    879  CG  LEU A 118       8.297  13.500  14.227  1.00 89.38           C  
ATOM    880  CD1 LEU A 118       6.887  12.930  14.094  1.00 89.38           C  
ATOM    881  CD2 LEU A 118       8.352  14.547  15.336  1.00 89.38           C  
ATOM    882  N   GLY A 119      12.664  11.281  14.289  1.00 90.62           N  
ATOM    883  CA  GLY A 119      13.508  10.141  14.617  1.00 90.62           C  
ATOM    884  C   GLY A 119      12.773   8.820  14.570  1.00 90.62           C  
ATOM    885  O   GLY A 119      13.047   7.922  15.367  1.00 90.62           O  
ATOM    886  N   ILE A 120      11.812   8.680  13.703  1.00 93.25           N  
ATOM    887  CA  ILE A 120      10.977   7.492  13.617  1.00 93.25           C  
ATOM    888  C   ILE A 120      11.312   6.723  12.336  1.00 93.25           C  
ATOM    889  CB  ILE A 120       9.477   7.848  13.648  1.00 93.25           C  
ATOM    890  O   ILE A 120      11.438   7.316  11.266  1.00 93.25           O  
ATOM    891  CG1 ILE A 120       9.109   8.477  15.000  1.00 93.25           C  
ATOM    892  CG2 ILE A 120       8.617   6.613  13.367  1.00 93.25           C  
ATOM    893  CD1 ILE A 120       7.738   9.141  15.016  1.00 93.25           C  
ATOM    894  N   ALA A 121      11.547   5.434  12.492  1.00 94.56           N  
ATOM    895  CA  ALA A 121      11.758   4.551  11.352  1.00 94.56           C  
ATOM    896  C   ALA A 121      11.117   3.188  11.586  1.00 94.56           C  
ATOM    897  CB  ALA A 121      13.250   4.395  11.062  1.00 94.56           C  
ATOM    898  O   ALA A 121      11.453   2.492  12.547  1.00 94.56           O  
ATOM    899  N   TYR A 122      10.180   2.816  10.719  1.00 95.12           N  
ATOM    900  CA  TYR A 122       9.562   1.497  10.711  1.00 95.12           C  
ATOM    901  C   TYR A 122       9.883   0.749   9.422  1.00 95.12           C  
ATOM    902  CB  TYR A 122       8.047   1.617  10.883  1.00 95.12           C  
ATOM    903  O   TYR A 122       9.516   1.190   8.336  1.00 95.12           O  
ATOM    904  CG  TYR A 122       7.602   1.763  12.312  1.00 95.12           C  
ATOM    905  CD1 TYR A 122       6.820   0.784  12.930  1.00 95.12           C  
ATOM    906  CD2 TYR A 122       7.961   2.879  13.062  1.00 95.12           C  
ATOM    907  CE1 TYR A 122       6.410   0.915  14.250  1.00 95.12           C  
ATOM    908  CE2 TYR A 122       7.555   3.021  14.383  1.00 95.12           C  
ATOM    909  OH  TYR A 122       6.375   2.170  16.281  1.00 95.12           O  
ATOM    910  CZ  TYR A 122       6.781   2.035  14.969  1.00 95.12           C  
ATOM    911  N   SER A 123      10.594  -0.314   9.680  1.00 95.44           N  
ATOM    912  CA  SER A 123      11.008  -1.104   8.523  1.00 95.44           C  
ATOM    913  C   SER A 123      10.039  -2.258   8.273  1.00 95.44           C  
ATOM    914  CB  SER A 123      12.422  -1.649   8.727  1.00 95.44           C  
ATOM    915  O   SER A 123       9.500  -2.842   9.219  1.00 95.44           O  
ATOM    916  OG  SER A 123      13.352  -0.590   8.859  1.00 95.44           O  
ATOM    917  N   ASN A 124       9.703  -2.498   7.039  1.00 96.31           N  
ATOM    918  CA  ASN A 124       8.922  -3.615   6.516  1.00 96.31           C  
ATOM    919  C   ASN A 124       7.578  -3.740   7.223  1.00 96.31           C  
ATOM    920  CB  ASN A 124       9.711  -4.922   6.637  1.00 96.31           C  
ATOM    921  O   ASN A 124       7.281  -4.773   7.824  1.00 96.31           O  
ATOM    922  CG  ASN A 124       9.055  -6.070   5.895  1.00 96.31           C  
ATOM    923  ND2 ASN A 124       9.453  -7.293   6.223  1.00 96.31           N  
ATOM    924  OD1 ASN A 124       8.203  -5.859   5.031  1.00 96.31           O  
ATOM    925  N   ILE A 125       6.781  -2.684   7.125  1.00 97.50           N  
ATOM    926  CA  ILE A 125       5.465  -2.662   7.750  1.00 97.50           C  
ATOM    927  C   ILE A 125       4.430  -3.264   6.801  1.00 97.50           C  
ATOM    928  CB  ILE A 125       5.051  -1.227   8.148  1.00 97.50           C  
ATOM    929  O   ILE A 125       3.232  -3.264   7.094  1.00 97.50           O  
ATOM    930  CG1 ILE A 125       5.074  -0.305   6.926  1.00 97.50           C  
ATOM    931  CG2 ILE A 125       5.965  -0.690   9.258  1.00 97.50           C  
ATOM    932  CD1 ILE A 125       4.496   1.081   7.184  1.00 97.50           C  
ATOM    933  N   TYR A 126       4.832  -3.812   5.633  1.00 98.00           N  
ATOM    934  CA  TYR A 126       3.967  -4.496   4.676  1.00 98.00           C  
ATOM    935  C   TYR A 126       3.605  -5.891   5.168  1.00 98.00           C  
ATOM    936  CB  TYR A 126       4.648  -4.582   3.307  1.00 98.00           C  
ATOM    937  O   TYR A 126       4.406  -6.820   5.062  1.00 98.00           O  
ATOM    938  CG  TYR A 126       3.768  -5.168   2.230  1.00 98.00           C  
ATOM    939  CD1 TYR A 126       4.316  -5.879   1.164  1.00 98.00           C  
ATOM    940  CD2 TYR A 126       2.387  -5.016   2.275  1.00 98.00           C  
ATOM    941  CE1 TYR A 126       3.512  -6.422   0.168  1.00 98.00           C  
ATOM    942  CE2 TYR A 126       1.570  -5.555   1.284  1.00 98.00           C  
ATOM    943  OH  TYR A 126       1.339  -6.789  -0.747  1.00 98.00           O  
ATOM    944  CZ  TYR A 126       2.143  -6.254   0.237  1.00 98.00           C  
ATOM    945  N   LYS A 127       2.295  -6.035   5.684  1.00 97.00           N  
ATOM    946  CA  LYS A 127       1.987  -7.293   6.359  1.00 97.00           C  
ATOM    947  C   LYS A 127       0.852  -8.031   5.656  1.00 97.00           C  
ATOM    948  CB  LYS A 127       1.622  -7.043   7.820  1.00 97.00           C  
ATOM    949  O   LYS A 127       0.767  -9.258   5.723  1.00 97.00           O  
ATOM    950  CG  LYS A 127       2.762  -6.477   8.656  1.00 97.00           C  
ATOM    951  CD  LYS A 127       3.941  -7.438   8.719  1.00 97.00           C  
ATOM    952  CE  LYS A 127       5.062  -6.895   9.594  1.00 97.00           C  
ATOM    953  NZ  LYS A 127       6.254  -7.797   9.594  1.00 97.00           N  
ATOM    954  N   TYR A 128       0.009  -7.246   4.961  1.00 96.50           N  
ATOM    955  CA  TYR A 128      -1.178  -7.879   4.395  1.00 96.50           C  
ATOM    956  C   TYR A 128      -1.406  -7.422   2.959  1.00 96.50           C  
ATOM    957  CB  TYR A 128      -2.412  -7.566   5.246  1.00 96.50           C  
ATOM    958  O   TYR A 128      -0.955  -6.344   2.564  1.00 96.50           O  
ATOM    959  CG  TYR A 128      -2.238  -7.887   6.711  1.00 96.50           C  
ATOM    960  CD1 TYR A 128      -2.244  -9.211   7.156  1.00 96.50           C  
ATOM    961  CD2 TYR A 128      -2.068  -6.875   7.648  1.00 96.50           C  
ATOM    962  CE1 TYR A 128      -2.088  -9.508   8.508  1.00 96.50           C  
ATOM    963  CE2 TYR A 128      -1.911  -7.168   9.000  1.00 96.50           C  
ATOM    964  OH  TYR A 128      -1.765  -8.781  10.758  1.00 96.50           O  
ATOM    965  CZ  TYR A 128      -1.921  -8.484   9.414  1.00 96.50           C  
ATOM    966  N   THR A 129      -2.037  -8.305   2.158  1.00 95.75           N  
ATOM    967  CA  THR A 129      -2.385  -7.961   0.784  1.00 95.75           C  
ATOM    968  C   THR A 129      -3.734  -8.562   0.402  1.00 95.75           C  
ATOM    969  CB  THR A 129      -1.308  -8.445  -0.204  1.00 95.75           C  
ATOM    970  O   THR A 129      -4.043  -9.695   0.770  1.00 95.75           O  
ATOM    971  CG2 THR A 129      -1.161  -9.961  -0.158  1.00 95.75           C  
ATOM    972  OG1 THR A 129      -1.673  -8.055  -1.532  1.00 95.75           O  
ATOM    973  N   LEU A 130      -4.539  -7.746  -0.294  1.00 95.44           N  
ATOM    974  CA  LEU A 130      -5.809  -8.227  -0.828  1.00 95.44           C  
ATOM    975  C   LEU A 130      -5.668  -8.617  -2.297  1.00 95.44           C  
ATOM    976  CB  LEU A 130      -6.895  -7.160  -0.669  1.00 95.44           C  
ATOM    977  O   LEU A 130      -6.660  -8.945  -2.951  1.00 95.44           O  
ATOM    978  CG  LEU A 130      -7.316  -6.828   0.763  1.00 95.44           C  
ATOM    979  CD1 LEU A 130      -8.312  -5.672   0.769  1.00 95.44           C  
ATOM    980  CD2 LEU A 130      -7.914  -8.055   1.441  1.00 95.44           C  
ATOM    981  N   LEU A 131      -4.414  -8.609  -2.855  1.00 93.88           N  
ATOM    982  CA  LEU A 131      -4.152  -8.984  -4.238  1.00 93.88           C  
ATOM    983  C   LEU A 131      -4.449 -10.461  -4.465  1.00 93.88           C  
ATOM    984  CB  LEU A 131      -2.697  -8.688  -4.613  1.00 93.88           C  
ATOM    985  O   LEU A 131      -4.766 -10.875  -5.582  1.00 93.88           O  
ATOM    986  CG  LEU A 131      -2.275  -7.215  -4.562  1.00 93.88           C  
ATOM    987  CD1 LEU A 131      -0.803  -7.074  -4.934  1.00 93.88           C  
ATOM    988  CD2 LEU A 131      -3.150  -6.375  -5.484  1.00 93.88           C  
ATOM    989  N   THR A 132      -4.375 -11.273  -3.443  1.00 92.56           N  
ATOM    990  CA  THR A 132      -4.539 -12.711  -3.572  1.00 92.56           C  
ATOM    991  C   THR A 132      -5.941 -13.141  -3.135  1.00 92.56           C  
ATOM    992  CB  THR A 132      -3.488 -13.469  -2.742  1.00 92.56           C  
ATOM    993  O   THR A 132      -6.242 -14.336  -3.084  1.00 92.56           O  
ATOM    994  CG2 THR A 132      -2.076 -13.172  -3.238  1.00 92.56           C  
ATOM    995  OG1 THR A 132      -3.594 -13.078  -1.369  1.00 92.56           O  
ATOM    996  N   VAL A 133      -6.758 -12.125  -2.713  1.00 91.38           N  
ATOM    997  CA  VAL A 133      -8.109 -12.398  -2.236  1.00 91.38           C  
ATOM    998  C   VAL A 133      -9.109 -12.188  -3.373  1.00 91.38           C  
ATOM    999  CB  VAL A 133      -8.477 -11.500  -1.032  1.00 91.38           C  
ATOM   1000  O   VAL A 133      -9.148 -11.117  -3.984  1.00 91.38           O  
ATOM   1001  CG1 VAL A 133      -9.930 -11.734  -0.612  1.00 91.38           C  
ATOM   1002  CG2 VAL A 133      -7.531 -11.766   0.137  1.00 91.38           C  
ATOM   1003  N   SER A 134      -9.906 -13.227  -3.656  1.00 89.44           N  
ATOM   1004  CA  SER A 134     -10.914 -13.148  -4.715  1.00 89.44           C  
ATOM   1005  C   SER A 134     -12.180 -12.461  -4.227  1.00 89.44           C  
ATOM   1006  CB  SER A 134     -11.242 -14.539  -5.246  1.00 89.44           C  
ATOM   1007  O   SER A 134     -12.484 -12.477  -3.031  1.00 89.44           O  
ATOM   1008  OG  SER A 134     -11.891 -15.312  -4.250  1.00 89.44           O  
ATOM   1009  N   PRO A 135     -12.914 -11.797  -5.148  1.00 91.00           N  
ATOM   1010  CA  PRO A 135     -14.172 -11.125  -4.797  1.00 91.00           C  
ATOM   1011  C   PRO A 135     -15.172 -12.070  -4.129  1.00 91.00           C  
ATOM   1012  CB  PRO A 135     -14.695 -10.641  -6.148  1.00 91.00           C  
ATOM   1013  O   PRO A 135     -15.938 -11.641  -3.264  1.00 91.00           O  
ATOM   1014  CG  PRO A 135     -13.477 -10.406  -6.977  1.00 91.00           C  
ATOM   1015  CD  PRO A 135     -12.461 -11.469  -6.645  1.00 91.00           C  
ATOM   1016  N   SER A 136     -15.234 -13.297  -4.418  1.00 91.25           N  
ATOM   1017  CA  SER A 136     -16.188 -14.258  -3.865  1.00 91.25           C  
ATOM   1018  C   SER A 136     -15.953 -14.461  -2.373  1.00 91.25           C  
ATOM   1019  CB  SER A 136     -16.078 -15.594  -4.598  1.00 91.25           C  
ATOM   1020  O   SER A 136     -16.859 -14.883  -1.652  1.00 91.25           O  
ATOM   1021  OG  SER A 136     -14.773 -16.125  -4.480  1.00 91.25           O  
ATOM   1022  N   GLU A 137     -14.680 -14.133  -1.909  1.00 91.88           N  
ATOM   1023  CA  GLU A 137     -14.336 -14.328  -0.504  1.00 91.88           C  
ATOM   1024  C   GLU A 137     -14.812 -13.148   0.347  1.00 91.88           C  
ATOM   1025  CB  GLU A 137     -12.828 -14.516  -0.344  1.00 91.88           C  
ATOM   1026  O   GLU A 137     -15.055 -13.305   1.546  1.00 91.88           O  
ATOM   1027  CG  GLU A 137     -12.297 -15.797  -0.966  1.00 91.88           C  
ATOM   1028  CD  GLU A 137     -10.781 -15.891  -0.963  1.00 91.88           C  
ATOM   1029  OE1 GLU A 137     -10.211 -16.453  -0.004  1.00 91.88           O  
ATOM   1030  OE2 GLU A 137     -10.156 -15.391  -1.926  1.00 91.88           O  
ATOM   1031  N   VAL A 138     -14.891 -11.977  -0.305  1.00 93.81           N  
ATOM   1032  CA  VAL A 138     -15.094 -10.797   0.531  1.00 93.81           C  
ATOM   1033  C   VAL A 138     -16.438 -10.156   0.201  1.00 93.81           C  
ATOM   1034  CB  VAL A 138     -13.953  -9.766   0.350  1.00 93.81           C  
ATOM   1035  O   VAL A 138     -16.969  -9.375   0.992  1.00 93.81           O  
ATOM   1036  CG1 VAL A 138     -12.641 -10.312   0.903  1.00 93.81           C  
ATOM   1037  CG2 VAL A 138     -13.805  -9.391  -1.123  1.00 93.81           C  
ATOM   1038  N   ASN A 139     -17.047 -10.492  -0.996  1.00 95.44           N  
ATOM   1039  CA  ASN A 139     -18.344  -9.938  -1.358  1.00 95.44           C  
ATOM   1040  C   ASN A 139     -19.484 -10.680  -0.676  1.00 95.44           C  
ATOM   1041  CB  ASN A 139     -18.531  -9.945  -2.877  1.00 95.44           C  
ATOM   1042  O   ASN A 139     -19.375 -11.875  -0.402  1.00 95.44           O  
ATOM   1043  CG  ASN A 139     -17.766  -8.836  -3.570  1.00 95.44           C  
ATOM   1044  ND2 ASN A 139     -17.625  -8.945  -4.887  1.00 95.44           N  
ATOM   1045  OD1 ASN A 139     -17.312  -7.891  -2.928  1.00 95.44           O  
ATOM   1046  N   GLY A 140     -20.641  -9.883  -0.168  1.00 94.19           N  
ATOM   1047  CA  GLY A 140     -21.828 -10.453   0.443  1.00 94.19           C  
ATOM   1048  C   GLY A 140     -21.625 -10.828   1.900  1.00 94.19           C  
ATOM   1049  O   GLY A 140     -22.344 -11.672   2.432  1.00 94.19           O  
ATOM   1050  N   ILE A 141     -20.594 -10.258   2.541  1.00 92.00           N  
ATOM   1051  CA  ILE A 141     -20.266 -10.586   3.924  1.00 92.00           C  
ATOM   1052  C   ILE A 141     -20.641  -9.430   4.840  1.00 92.00           C  
ATOM   1053  CB  ILE A 141     -18.766 -10.922   4.086  1.00 92.00           C  
ATOM   1054  O   ILE A 141     -21.203  -9.648   5.918  1.00 92.00           O  
ATOM   1055  CG1 ILE A 141     -18.391 -12.141   3.238  1.00 92.00           C  
ATOM   1056  CG2 ILE A 141     -18.406 -11.148   5.559  1.00 92.00           C  
ATOM   1057  CD1 ILE A 141     -19.078 -13.430   3.672  1.00 92.00           C  
ATOM   1058  N   VAL A 142     -20.391  -8.219   4.418  1.00 91.88           N  
ATOM   1059  CA  VAL A 142     -20.672  -7.043   5.227  1.00 91.88           C  
ATOM   1060  C   VAL A 142     -22.141  -6.621   5.035  1.00 91.88           C  
ATOM   1061  CB  VAL A 142     -19.734  -5.871   4.879  1.00 91.88           C  
ATOM   1062  O   VAL A 142     -22.547  -6.309   3.918  1.00 91.88           O  
ATOM   1063  CG1 VAL A 142     -20.078  -4.633   5.707  1.00 91.88           C  
ATOM   1064  CG2 VAL A 142     -18.281  -6.277   5.102  1.00 91.88           C  
ATOM   1065  N   TYR A 143     -23.000  -6.711   6.168  1.00 90.94           N  
ATOM   1066  CA  TYR A 143     -24.406  -6.363   6.180  1.00 90.94           C  
ATOM   1067  C   TYR A 143     -24.641  -5.035   6.891  1.00 90.94           C  
ATOM   1068  CB  TYR A 143     -25.234  -7.469   6.855  1.00 90.94           C  
ATOM   1069  O   TYR A 143     -24.344  -4.902   8.078  1.00 90.94           O  
ATOM   1070  CG  TYR A 143     -26.719  -7.258   6.766  1.00 90.94           C  
ATOM   1071  CD1 TYR A 143     -27.453  -6.816   7.871  1.00 90.94           C  
ATOM   1072  CD2 TYR A 143     -27.406  -7.496   5.582  1.00 90.94           C  
ATOM   1073  CE1 TYR A 143     -28.828  -6.625   7.797  1.00 90.94           C  
ATOM   1074  CE2 TYR A 143     -28.781  -7.305   5.496  1.00 90.94           C  
ATOM   1075  OH  TYR A 143     -30.844  -6.680   6.527  1.00 90.94           O  
ATOM   1076  CZ  TYR A 143     -29.484  -6.871   6.605  1.00 90.94           C  
ATOM   1077  N   VAL A 144     -25.078  -4.062   6.215  1.00 89.31           N  
ATOM   1078  CA  VAL A 144     -25.312  -2.744   6.793  1.00 89.31           C  
ATOM   1079  C   VAL A 144     -26.500  -2.080   6.094  1.00 89.31           C  
ATOM   1080  CB  VAL A 144     -24.062  -1.842   6.699  1.00 89.31           C  
ATOM   1081  O   VAL A 144     -26.641  -2.186   4.875  1.00 89.31           O  
ATOM   1082  CG1 VAL A 144     -23.703  -1.576   5.238  1.00 89.31           C  
ATOM   1083  CG2 VAL A 144     -24.297  -0.528   7.441  1.00 89.31           C  
ATOM   1084  N   ASN A 145     -27.359  -1.544   6.859  1.00 88.06           N  
ATOM   1085  CA  ASN A 145     -28.516  -0.817   6.348  1.00 88.06           C  
ATOM   1086  C   ASN A 145     -29.406  -1.717   5.500  1.00 88.06           C  
ATOM   1087  CB  ASN A 145     -28.062   0.400   5.535  1.00 88.06           C  
ATOM   1088  O   ASN A 145     -29.844  -1.323   4.418  1.00 88.06           O  
ATOM   1089  CG  ASN A 145     -29.172   1.402   5.320  1.00 88.06           C  
ATOM   1090  ND2 ASN A 145     -29.078   2.180   4.246  1.00 88.06           N  
ATOM   1091  OD1 ASN A 145     -30.125   1.479   6.109  1.00 88.06           O  
ATOM   1092  N   GLY A 146     -29.609  -3.072   5.953  1.00 87.62           N  
ATOM   1093  CA  GLY A 146     -30.547  -3.994   5.355  1.00 87.62           C  
ATOM   1094  C   GLY A 146     -30.047  -4.633   4.078  1.00 87.62           C  
ATOM   1095  O   GLY A 146     -30.812  -5.211   3.312  1.00 87.62           O  
ATOM   1096  N   GLN A 147     -28.703  -4.434   3.801  1.00 91.69           N  
ATOM   1097  CA  GLN A 147     -28.188  -5.020   2.562  1.00 91.69           C  
ATOM   1098  C   GLN A 147     -26.766  -5.516   2.738  1.00 91.69           C  
ATOM   1099  CB  GLN A 147     -28.266  -4.004   1.422  1.00 91.69           C  
ATOM   1100  O   GLN A 147     -26.000  -4.973   3.545  1.00 91.69           O  
ATOM   1101  CG  GLN A 147     -27.375  -2.783   1.631  1.00 91.69           C  
ATOM   1102  CD  GLN A 147     -27.500  -1.769   0.509  1.00 91.69           C  
ATOM   1103  NE2 GLN A 147     -27.453  -0.488   0.860  1.00 91.69           N  
ATOM   1104  OE1 GLN A 147     -27.625  -2.133  -0.664  1.00 91.69           O  
ATOM   1105  N   TYR A 148     -26.406  -6.562   1.957  1.00 93.62           N  
ATOM   1106  CA  TYR A 148     -25.031  -7.031   1.871  1.00 93.62           C  
ATOM   1107  C   TYR A 148     -24.250  -6.242   0.827  1.00 93.62           C  
ATOM   1108  CB  TYR A 148     -25.000  -8.523   1.535  1.00 93.62           C  
ATOM   1109  O   TYR A 148     -24.750  -6.004  -0.279  1.00 93.62           O  
ATOM   1110  CG  TYR A 148     -25.422  -9.414   2.676  1.00 93.62           C  
ATOM   1111  CD1 TYR A 148     -24.531  -9.789   3.672  1.00 93.62           C  
ATOM   1112  CD2 TYR A 148     -26.734  -9.883   2.758  1.00 93.62           C  
ATOM   1113  CE1 TYR A 148     -24.922 -10.609   4.723  1.00 93.62           C  
ATOM   1114  CE2 TYR A 148     -27.141 -10.711   3.805  1.00 93.62           C  
ATOM   1115  OH  TYR A 148     -26.609 -11.875   5.820  1.00 93.62           O  
ATOM   1116  CZ  TYR A 148     -26.219 -11.062   4.781  1.00 93.62           C  
ATOM   1117  N   LEU A 149     -23.031  -5.781   1.208  1.00 94.00           N  
ATOM   1118  CA  LEU A 149     -22.219  -4.949   0.330  1.00 94.00           C  
ATOM   1119  C   LEU A 149     -21.344  -5.809  -0.579  1.00 94.00           C  
ATOM   1120  CB  LEU A 149     -21.344  -4.000   1.151  1.00 94.00           C  
ATOM   1121  O   LEU A 149     -20.828  -6.844  -0.152  1.00 94.00           O  
ATOM   1122  CG  LEU A 149     -22.078  -3.031   2.080  1.00 94.00           C  
ATOM   1123  CD1 LEU A 149     -21.094  -2.104   2.771  1.00 94.00           C  
ATOM   1124  CD2 LEU A 149     -23.125  -2.227   1.303  1.00 94.00           C  
ATOM   1125  N   ASN A 150     -21.250  -5.383  -1.798  1.00 95.31           N  
ATOM   1126  CA  ASN A 150     -20.219  -5.875  -2.699  1.00 95.31           C  
ATOM   1127  C   ASN A 150     -18.969  -4.996  -2.654  1.00 95.31           C  
ATOM   1128  CB  ASN A 150     -20.750  -5.969  -4.129  1.00 95.31           C  
ATOM   1129  O   ASN A 150     -18.938  -3.939  -3.289  1.00 95.31           O  
ATOM   1130  CG  ASN A 150     -21.859  -7.000  -4.277  1.00 95.31           C  
ATOM   1131  ND2 ASN A 150     -22.516  -6.996  -5.426  1.00 95.31           N  
ATOM   1132  OD1 ASN A 150     -22.109  -7.793  -3.367  1.00 95.31           O  
ATOM   1133  N   LEU A 151     -17.969  -5.469  -1.964  1.00 95.44           N  
ATOM   1134  CA  LEU A 151     -16.781  -4.660  -1.664  1.00 95.44           C  
ATOM   1135  C   LEU A 151     -15.828  -4.625  -2.852  1.00 95.44           C  
ATOM   1136  CB  LEU A 151     -16.062  -5.199  -0.427  1.00 95.44           C  
ATOM   1137  O   LEU A 151     -15.125  -3.637  -3.059  1.00 95.44           O  
ATOM   1138  CG  LEU A 151     -16.891  -5.301   0.853  1.00 95.44           C  
ATOM   1139  CD1 LEU A 151     -16.062  -5.906   1.978  1.00 95.44           C  
ATOM   1140  CD2 LEU A 151     -17.438  -3.932   1.255  1.00 95.44           C  
ATOM   1141  N   ALA A 152     -15.734  -5.707  -3.592  1.00 94.56           N  
ATOM   1142  CA  ALA A 152     -14.867  -5.809  -4.770  1.00 94.56           C  
ATOM   1143  C   ALA A 152     -15.695  -5.977  -6.039  1.00 94.56           C  
ATOM   1144  CB  ALA A 152     -13.891  -6.969  -4.613  1.00 94.56           C  
ATOM   1145  O   ALA A 152     -16.750  -6.625  -6.023  1.00 94.56           O  
ATOM   1146  N   ASP A 153     -15.273  -5.281  -7.195  1.00 92.31           N  
ATOM   1147  CA  ASP A 153     -15.930  -5.391  -8.500  1.00 92.31           C  
ATOM   1148  C   ASP A 153     -15.039  -6.141  -9.492  1.00 92.31           C  
ATOM   1149  CB  ASP A 153     -16.281  -4.004  -9.039  1.00 92.31           C  
ATOM   1150  O   ASP A 153     -13.859  -6.363  -9.227  1.00 92.31           O  
ATOM   1151  CG  ASP A 153     -17.422  -3.346  -8.297  1.00 92.31           C  
ATOM   1152  OD1 ASP A 153     -18.281  -4.062  -7.738  1.00 92.31           O  
ATOM   1153  OD2 ASP A 153     -17.469  -2.098  -8.266  1.00 92.31           O  
ATOM   1154  N   GLN A 154     -15.734  -6.629 -10.484  1.00 90.06           N  
ATOM   1155  CA  GLN A 154     -15.023  -7.340 -11.547  1.00 90.06           C  
ATOM   1156  C   GLN A 154     -15.414  -6.805 -12.922  1.00 90.06           C  
ATOM   1157  CB  GLN A 154     -15.305  -8.844 -11.469  1.00 90.06           C  
ATOM   1158  O   GLN A 154     -16.562  -6.426 -13.141  1.00 90.06           O  
ATOM   1159  CG  GLN A 154     -14.789  -9.500 -10.195  1.00 90.06           C  
ATOM   1160  CD  GLN A 154     -15.102 -10.984 -10.133  1.00 90.06           C  
ATOM   1161  NE2 GLN A 154     -14.078 -11.789  -9.875  1.00 90.06           N  
ATOM   1162  OE1 GLN A 154     -16.250 -11.398 -10.312  1.00 90.06           O  
ATOM   1163  N   GLU A 155     -14.398  -6.664 -13.781  1.00 88.56           N  
ATOM   1164  CA  GLU A 155     -14.609  -6.309 -15.180  1.00 88.56           C  
ATOM   1165  C   GLU A 155     -13.914  -7.297 -16.109  1.00 88.56           C  
ATOM   1166  CB  GLU A 155     -14.102  -4.887 -15.453  1.00 88.56           C  
ATOM   1167  O   GLU A 155     -12.766  -7.676 -15.883  1.00 88.56           O  
ATOM   1168  CG  GLU A 155     -14.398  -4.391 -16.859  1.00 88.56           C  
ATOM   1169  CD  GLU A 155     -13.789  -3.027 -17.156  1.00 88.56           C  
ATOM   1170  OE1 GLU A 155     -13.906  -2.547 -18.297  1.00 88.56           O  
ATOM   1171  OE2 GLU A 155     -13.188  -2.438 -16.234  1.00 88.56           O  
ATOM   1172  N   THR A 156     -14.711  -7.844 -17.078  1.00 87.12           N  
ATOM   1173  CA  THR A 156     -14.141  -8.773 -18.047  1.00 87.12           C  
ATOM   1174  C   THR A 156     -13.875  -8.070 -19.375  1.00 87.12           C  
ATOM   1175  CB  THR A 156     -15.070  -9.984 -18.266  1.00 87.12           C  
ATOM   1176  O   THR A 156     -14.781  -7.461 -19.953  1.00 87.12           O  
ATOM   1177  CG2 THR A 156     -14.422 -11.000 -19.203  1.00 87.12           C  
ATOM   1178  OG1 THR A 156     -15.344 -10.602 -17.016  1.00 87.12           O  
ATOM   1179  N   SER A 157     -12.625  -7.953 -19.688  1.00 82.00           N  
ATOM   1180  CA  SER A 157     -12.211  -7.395 -20.969  1.00 82.00           C  
ATOM   1181  C   SER A 157     -11.094  -8.227 -21.594  1.00 82.00           C  
ATOM   1182  CB  SER A 157     -11.742  -5.949 -20.797  1.00 82.00           C  
ATOM   1183  O   SER A 157     -10.109  -8.562 -20.938  1.00 82.00           O  
ATOM   1184  OG  SER A 157     -11.375  -5.391 -22.047  1.00 82.00           O  
ATOM   1185  N   GLY A 158     -11.242  -8.594 -22.938  1.00 79.75           N  
ATOM   1186  CA  GLY A 158     -10.219  -9.312 -23.688  1.00 79.75           C  
ATOM   1187  C   GLY A 158      -9.961 -10.711 -23.156  1.00 79.75           C  
ATOM   1188  O   GLY A 158      -8.820 -11.180 -23.172  1.00 79.75           O  
ATOM   1189  N   GLY A 159     -10.945 -11.359 -22.500  1.00 81.69           N  
ATOM   1190  CA  GLY A 159     -10.812 -12.719 -22.000  1.00 81.69           C  
ATOM   1191  C   GLY A 159     -10.234 -12.781 -20.594  1.00 81.69           C  
ATOM   1192  O   GLY A 159      -9.961 -13.867 -20.078  1.00 81.69           O  
ATOM   1193  N   GLN A 160      -9.891 -11.555 -20.062  1.00 83.62           N  
ATOM   1194  CA  GLN A 160      -9.344 -11.492 -18.703  1.00 83.62           C  
ATOM   1195  C   GLN A 160     -10.320 -10.812 -17.750  1.00 83.62           C  
ATOM   1196  CB  GLN A 160      -8.000 -10.758 -18.703  1.00 83.62           C  
ATOM   1197  O   GLN A 160     -11.070  -9.922 -18.156  1.00 83.62           O  
ATOM   1198  CG  GLN A 160      -6.965 -11.359 -19.641  1.00 83.62           C  
ATOM   1199  CD  GLN A 160      -6.645 -12.805 -19.297  1.00 83.62           C  
ATOM   1200  NE2 GLN A 160      -6.051 -13.023 -18.141  1.00 83.62           N  
ATOM   1201  OE1 GLN A 160      -6.934 -13.711 -20.094  1.00 83.62           O  
ATOM   1202  N   THR A 161     -10.414 -11.391 -16.484  1.00 85.00           N  
ATOM   1203  CA  THR A 161     -11.242 -10.781 -15.445  1.00 85.00           C  
ATOM   1204  C   THR A 161     -10.391  -9.953 -14.492  1.00 85.00           C  
ATOM   1205  CB  THR A 161     -12.016 -11.852 -14.648  1.00 85.00           C  
ATOM   1206  O   THR A 161      -9.438 -10.453 -13.898  1.00 85.00           O  
ATOM   1207  CG2 THR A 161     -12.938 -11.203 -13.617  1.00 85.00           C  
ATOM   1208  OG1 THR A 161     -12.805 -12.633 -15.547  1.00 85.00           O  
ATOM   1209  N   TYR A 162     -10.758  -8.680 -14.406  1.00 87.81           N  
ATOM   1210  CA  TYR A 162     -10.070  -7.727 -13.539  1.00 87.81           C  
ATOM   1211  C   TYR A 162     -10.844  -7.496 -12.250  1.00 87.81           C  
ATOM   1212  CB  TYR A 162      -9.852  -6.395 -14.273  1.00 87.81           C  
ATOM   1213  O   TYR A 162     -12.055  -7.277 -12.281  1.00 87.81           O  
ATOM   1214  CG  TYR A 162      -9.133  -6.531 -15.586  1.00 87.81           C  
ATOM   1215  CD1 TYR A 162      -7.746  -6.430 -15.656  1.00 87.81           C  
ATOM   1216  CD2 TYR A 162      -9.836  -6.766 -16.766  1.00 87.81           C  
ATOM   1217  CE1 TYR A 162      -7.074  -6.555 -16.875  1.00 87.81           C  
ATOM   1218  CE2 TYR A 162      -9.180  -6.891 -17.984  1.00 87.81           C  
ATOM   1219  OH  TYR A 162      -7.141  -6.906 -19.234  1.00 87.81           O  
ATOM   1220  CZ  TYR A 162      -7.801  -6.785 -18.031  1.00 87.81           C  
ATOM   1221  N   VAL A 163     -10.055  -7.605 -11.172  1.00 89.69           N  
ATOM   1222  CA  VAL A 163     -10.664  -7.367  -9.867  1.00 89.69           C  
ATOM   1223  C   VAL A 163     -10.125  -6.070  -9.273  1.00 89.69           C  
ATOM   1224  CB  VAL A 163     -10.414  -8.539  -8.898  1.00 89.69           C  
ATOM   1225  O   VAL A 163      -8.930  -5.785  -9.375  1.00 89.69           O  
ATOM   1226  CG1 VAL A 163     -10.969  -8.227  -7.508  1.00 89.69           C  
ATOM   1227  CG2 VAL A 163     -11.031  -9.828  -9.445  1.00 89.69           C  
ATOM   1228  N   TYR A 164     -11.039  -5.293  -8.781  1.00 93.00           N  
ATOM   1229  CA  TYR A 164     -10.602  -4.051  -8.156  1.00 93.00           C  
ATOM   1230  C   TYR A 164     -11.562  -3.627  -7.051  1.00 93.00           C  
ATOM   1231  CB  TYR A 164     -10.477  -2.938  -9.203  1.00 93.00           C  
ATOM   1232  O   TYR A 164     -12.719  -4.062  -7.023  1.00 93.00           O  
ATOM   1233  CG  TYR A 164     -11.789  -2.559  -9.836  1.00 93.00           C  
ATOM   1234  CD1 TYR A 164     -12.281  -3.258 -10.945  1.00 93.00           C  
ATOM   1235  CD2 TYR A 164     -12.547  -1.504  -9.344  1.00 93.00           C  
ATOM   1236  CE1 TYR A 164     -13.492  -2.910 -11.539  1.00 93.00           C  
ATOM   1237  CE2 TYR A 164     -13.758  -1.149  -9.930  1.00 93.00           C  
ATOM   1238  OH  TYR A 164     -15.422  -1.511 -11.609  1.00 93.00           O  
ATOM   1239  CZ  TYR A 164     -14.219  -1.857 -11.023  1.00 93.00           C  
ATOM   1240  N   TYR A 165     -11.039  -2.871  -6.070  1.00 95.06           N  
ATOM   1241  CA  TYR A 165     -11.828  -2.211  -5.039  1.00 95.06           C  
ATOM   1242  C   TYR A 165     -12.102  -0.758  -5.410  1.00 95.06           C  
ATOM   1243  CB  TYR A 165     -11.109  -2.279  -3.688  1.00 95.06           C  
ATOM   1244  O   TYR A 165     -11.172   0.037  -5.562  1.00 95.06           O  
ATOM   1245  CG  TYR A 165     -10.992  -3.680  -3.135  1.00 95.06           C  
ATOM   1246  CD1 TYR A 165     -11.883  -4.152  -2.180  1.00 95.06           C  
ATOM   1247  CD2 TYR A 165      -9.977  -4.531  -3.566  1.00 95.06           C  
ATOM   1248  CE1 TYR A 165     -11.773  -5.441  -1.668  1.00 95.06           C  
ATOM   1249  CE2 TYR A 165      -9.859  -5.820  -3.061  1.00 95.06           C  
ATOM   1250  OH  TYR A 165     -10.648  -7.543  -1.609  1.00 95.06           O  
ATOM   1251  CZ  TYR A 165     -10.758  -6.266  -2.113  1.00 95.06           C  
ATOM   1252  N   PRO A 166     -13.383  -0.440  -5.613  1.00 92.56           N  
ATOM   1253  CA  PRO A 166     -13.750   0.887  -6.113  1.00 92.56           C  
ATOM   1254  C   PRO A 166     -13.406   2.004  -5.133  1.00 92.56           C  
ATOM   1255  CB  PRO A 166     -15.266   0.785  -6.316  1.00 92.56           C  
ATOM   1256  O   PRO A 166     -13.273   3.162  -5.531  1.00 92.56           O  
ATOM   1257  CG  PRO A 166     -15.688  -0.364  -5.457  1.00 92.56           C  
ATOM   1258  CD  PRO A 166     -14.531  -1.317  -5.336  1.00 92.56           C  
ATOM   1259  N   ASN A 167     -13.273   1.660  -3.916  1.00 92.62           N  
ATOM   1260  CA  ASN A 167     -13.039   2.604  -2.828  1.00 92.62           C  
ATOM   1261  C   ASN A 167     -12.047   2.043  -1.809  1.00 92.62           C  
ATOM   1262  CB  ASN A 167     -14.352   2.977  -2.143  1.00 92.62           C  
ATOM   1263  O   ASN A 167     -12.141   0.874  -1.429  1.00 92.62           O  
ATOM   1264  CG  ASN A 167     -14.172   4.020  -1.059  1.00 92.62           C  
ATOM   1265  ND2 ASN A 167     -15.102   4.961  -0.979  1.00 92.62           N  
ATOM   1266  OD1 ASN A 167     -13.195   3.982  -0.300  1.00 92.62           O  
ATOM   1267  N   PRO A 168     -11.031   2.861  -1.374  1.00 95.00           N  
ATOM   1268  CA  PRO A 168     -10.078   2.359  -0.379  1.00 95.00           C  
ATOM   1269  C   PRO A 168     -10.758   1.871   0.896  1.00 95.00           C  
ATOM   1270  CB  PRO A 168      -9.195   3.576  -0.093  1.00 95.00           C  
ATOM   1271  O   PRO A 168     -10.258   0.956   1.557  1.00 95.00           O  
ATOM   1272  CG  PRO A 168      -9.977   4.746  -0.589  1.00 95.00           C  
ATOM   1273  CD  PRO A 168     -10.852   4.289  -1.726  1.00 95.00           C  
ATOM   1274  N   TYR A 169     -11.867   2.479   1.209  1.00 96.38           N  
ATOM   1275  CA  TYR A 169     -12.570   2.076   2.422  1.00 96.38           C  
ATOM   1276  C   TYR A 169     -13.258   0.731   2.230  1.00 96.38           C  
ATOM   1277  CB  TYR A 169     -13.602   3.139   2.822  1.00 96.38           C  
ATOM   1278  O   TYR A 169     -13.445  -0.020   3.191  1.00 96.38           O  
ATOM   1279  CG  TYR A 169     -12.984   4.453   3.232  1.00 96.38           C  
ATOM   1280  CD1 TYR A 169     -11.992   4.508   4.211  1.00 96.38           C  
ATOM   1281  CD2 TYR A 169     -13.391   5.645   2.641  1.00 96.38           C  
ATOM   1282  CE1 TYR A 169     -11.430   5.719   4.594  1.00 96.38           C  
ATOM   1283  CE2 TYR A 169     -12.828   6.863   3.016  1.00 96.38           C  
ATOM   1284  OH  TYR A 169     -11.289   8.094   4.363  1.00 96.38           O  
ATOM   1285  CZ  TYR A 169     -11.852   6.891   3.990  1.00 96.38           C  
ATOM   1286  N   TYR A 170     -13.719   0.414   1.031  1.00 96.56           N  
ATOM   1287  CA  TYR A 170     -14.188  -0.940   0.750  1.00 96.56           C  
ATOM   1288  C   TYR A 170     -13.070  -1.954   0.952  1.00 96.56           C  
ATOM   1289  CB  TYR A 170     -14.727  -1.037  -0.680  1.00 96.56           C  
ATOM   1290  O   TYR A 170     -13.297  -3.049   1.469  1.00 96.56           O  
ATOM   1291  CG  TYR A 170     -16.125  -0.483  -0.841  1.00 96.56           C  
ATOM   1292  CD1 TYR A 170     -16.766   0.170   0.211  1.00 96.56           C  
ATOM   1293  CD2 TYR A 170     -16.797  -0.612  -2.045  1.00 96.56           C  
ATOM   1294  CE1 TYR A 170     -18.047   0.680   0.068  1.00 96.56           C  
ATOM   1295  CE2 TYR A 170     -18.094  -0.105  -2.199  1.00 96.56           C  
ATOM   1296  OH  TYR A 170     -19.969   1.041  -1.287  1.00 96.56           O  
ATOM   1297  CZ  TYR A 170     -18.703   0.538  -1.140  1.00 96.56           C  
ATOM   1298  N   ALA A 171     -11.883  -1.575   0.492  1.00 96.88           N  
ATOM   1299  CA  ALA A 171     -10.727  -2.430   0.724  1.00 96.88           C  
ATOM   1300  C   ALA A 171     -10.477  -2.627   2.217  1.00 96.88           C  
ATOM   1301  CB  ALA A 171      -9.484  -1.837   0.056  1.00 96.88           C  
ATOM   1302  O   ALA A 171     -10.133  -3.727   2.656  1.00 96.88           O  
ATOM   1303  N   LEU A 172     -10.648  -1.570   3.000  1.00 97.00           N  
ATOM   1304  CA  LEU A 172     -10.469  -1.645   4.445  1.00 97.00           C  
ATOM   1305  C   LEU A 172     -11.477  -2.609   5.066  1.00 97.00           C  
ATOM   1306  CB  LEU A 172     -10.617  -0.258   5.078  1.00 97.00           C  
ATOM   1307  O   LEU A 172     -11.125  -3.408   5.938  1.00 97.00           O  
ATOM   1308  CG  LEU A 172     -10.055  -0.089   6.488  1.00 97.00           C  
ATOM   1309  CD1 LEU A 172      -8.555  -0.378   6.496  1.00 97.00           C  
ATOM   1310  CD2 LEU A 172     -10.336   1.314   7.012  1.00 97.00           C  
ATOM   1311  N   LEU A 173     -12.719  -2.521   4.648  1.00 96.81           N  
ATOM   1312  CA  LEU A 173     -13.734  -3.434   5.152  1.00 96.81           C  
ATOM   1313  C   LEU A 173     -13.414  -4.875   4.770  1.00 96.81           C  
ATOM   1314  CB  LEU A 173     -15.117  -3.047   4.613  1.00 96.81           C  
ATOM   1315  O   LEU A 173     -13.609  -5.793   5.566  1.00 96.81           O  
ATOM   1316  CG  LEU A 173     -15.695  -1.726   5.121  1.00 96.81           C  
ATOM   1317  CD1 LEU A 173     -16.984  -1.398   4.387  1.00 96.81           C  
ATOM   1318  CD2 LEU A 173     -15.930  -1.788   6.625  1.00 96.81           C  
ATOM   1319  N   ALA A 174     -12.953  -5.082   3.543  1.00 96.81           N  
ATOM   1320  CA  ALA A 174     -12.547  -6.410   3.100  1.00 96.81           C  
ATOM   1321  C   ALA A 174     -11.398  -6.945   3.951  1.00 96.81           C  
ATOM   1322  CB  ALA A 174     -12.141  -6.379   1.628  1.00 96.81           C  
ATOM   1323  O   ALA A 174     -11.391  -8.117   4.336  1.00 96.81           O  
ATOM   1324  N   LEU A 175     -10.414  -6.082   4.191  1.00 96.81           N  
ATOM   1325  CA  LEU A 175      -9.281  -6.469   5.031  1.00 96.81           C  
ATOM   1326  C   LEU A 175      -9.758  -6.859   6.430  1.00 96.81           C  
ATOM   1327  CB  LEU A 175      -8.266  -5.328   5.125  1.00 96.81           C  
ATOM   1328  O   LEU A 175      -9.289  -7.852   6.992  1.00 96.81           O  
ATOM   1329  CG  LEU A 175      -7.004  -5.613   5.941  1.00 96.81           C  
ATOM   1330  CD1 LEU A 175      -6.195  -6.730   5.297  1.00 96.81           C  
ATOM   1331  CD2 LEU A 175      -6.160  -4.348   6.082  1.00 96.81           C  
ATOM   1332  N   ASN A 176     -10.672  -6.023   7.027  1.00 95.56           N  
ATOM   1333  CA  ASN A 176     -11.242  -6.324   8.336  1.00 95.56           C  
ATOM   1334  C   ASN A 176     -11.844  -7.723   8.375  1.00 95.56           C  
ATOM   1335  CB  ASN A 176     -12.297  -5.281   8.719  1.00 95.56           C  
ATOM   1336  O   ASN A 176     -11.617  -8.477   9.328  1.00 95.56           O  
ATOM   1337  CG  ASN A 176     -12.906  -5.535  10.078  1.00 95.56           C  
ATOM   1338  ND2 ASN A 176     -14.219  -5.746  10.117  1.00 95.56           N  
ATOM   1339  OD1 ASN A 176     -12.203  -5.543  11.094  1.00 95.56           O  
ATOM   1340  N   TYR A 177     -12.570  -8.070   7.379  1.00 93.81           N  
ATOM   1341  CA  TYR A 177     -13.188  -9.391   7.316  1.00 93.81           C  
ATOM   1342  C   TYR A 177     -12.125 -10.484   7.238  1.00 93.81           C  
ATOM   1343  CB  TYR A 177     -14.133  -9.484   6.113  1.00 93.81           C  
ATOM   1344  O   TYR A 177     -12.203 -11.477   7.961  1.00 93.81           O  
ATOM   1345  CG  TYR A 177     -14.727 -10.859   5.914  1.00 93.81           C  
ATOM   1346  CD1 TYR A 177     -14.250 -11.711   4.918  1.00 93.81           C  
ATOM   1347  CD2 TYR A 177     -15.758 -11.312   6.727  1.00 93.81           C  
ATOM   1348  CE1 TYR A 177     -14.797 -12.977   4.730  1.00 93.81           C  
ATOM   1349  CE2 TYR A 177     -16.312 -12.578   6.551  1.00 93.81           C  
ATOM   1350  OH  TYR A 177     -16.375 -14.648   5.371  1.00 93.81           O  
ATOM   1351  CZ  TYR A 177     -15.820 -13.398   5.551  1.00 93.81           C  
ATOM   1352  N   THR A 178     -11.172 -10.352   6.348  1.00 93.19           N  
ATOM   1353  CA  THR A 178     -10.117 -11.336   6.156  1.00 93.19           C  
ATOM   1354  C   THR A 178      -9.344 -11.562   7.453  1.00 93.19           C  
ATOM   1355  CB  THR A 178      -9.141 -10.906   5.043  1.00 93.19           C  
ATOM   1356  O   THR A 178      -9.039 -12.695   7.812  1.00 93.19           O  
ATOM   1357  CG2 THR A 178      -8.102 -11.984   4.773  1.00 93.19           C  
ATOM   1358  OG1 THR A 178      -9.883 -10.664   3.840  1.00 93.19           O  
ATOM   1359  N   LEU A 179      -9.062 -10.484   8.141  1.00 92.50           N  
ATOM   1360  CA  LEU A 179      -8.344 -10.586   9.398  1.00 92.50           C  
ATOM   1361  C   LEU A 179      -9.211 -11.234  10.469  1.00 92.50           C  
ATOM   1362  CB  LEU A 179      -7.887  -9.203   9.875  1.00 92.50           C  
ATOM   1363  O   LEU A 179      -8.703 -11.938  11.344  1.00 92.50           O  
ATOM   1364  CG  LEU A 179      -6.789  -8.531   9.039  1.00 92.50           C  
ATOM   1365  CD1 LEU A 179      -6.508  -7.133   9.570  1.00 92.50           C  
ATOM   1366  CD2 LEU A 179      -5.520  -9.383   9.055  1.00 92.50           C  
ATOM   1367  N   GLY A 180     -10.484 -10.938  10.461  1.00 89.06           N  
ATOM   1368  CA  GLY A 180     -11.414 -11.562  11.391  1.00 89.06           C  
ATOM   1369  C   GLY A 180     -11.469 -13.070  11.258  1.00 89.06           C  
ATOM   1370  O   GLY A 180     -11.664 -13.781  12.242  1.00 89.06           O  
ATOM   1371  N   GLN A 181     -11.305 -13.492  10.039  1.00 87.56           N  
ATOM   1372  CA  GLN A 181     -11.273 -14.938   9.805  1.00 87.56           C  
ATOM   1373  C   GLN A 181      -9.977 -15.555  10.320  1.00 87.56           C  
ATOM   1374  CB  GLN A 181     -11.438 -15.242   8.312  1.00 87.56           C  
ATOM   1375  O   GLN A 181      -9.969 -16.688  10.797  1.00 87.56           O  
ATOM   1376  CG  GLN A 181     -12.781 -14.805   7.746  1.00 87.56           C  
ATOM   1377  CD  GLN A 181     -13.961 -15.469   8.438  1.00 87.56           C  
ATOM   1378  NE2 GLN A 181     -15.008 -14.695   8.695  1.00 87.56           N  
ATOM   1379  OE1 GLN A 181     -13.922 -16.672   8.734  1.00 87.56           O  
ATOM   1380  N   LEU A 182      -8.930 -14.766  10.297  1.00 85.94           N  
ATOM   1381  CA  LEU A 182      -7.609 -15.242  10.695  1.00 85.94           C  
ATOM   1382  C   LEU A 182      -7.465 -15.227  12.219  1.00 85.94           C  
ATOM   1383  CB  LEU A 182      -6.512 -14.383  10.062  1.00 85.94           C  
ATOM   1384  O   LEU A 182      -6.957 -16.188  12.805  1.00 85.94           O  
ATOM   1385  CG  LEU A 182      -5.070 -14.820  10.328  1.00 85.94           C  
ATOM   1386  CD1 LEU A 182      -4.812 -16.203   9.719  1.00 85.94           C  
ATOM   1387  CD2 LEU A 182      -4.090 -13.797   9.773  1.00 85.94           C  
ATOM   1388  N   TYR A 183      -7.977 -14.117  12.836  1.00 84.69           N  
ATOM   1389  CA  TYR A 183      -7.715 -13.938  14.266  1.00 84.69           C  
ATOM   1390  C   TYR A 183      -8.914 -14.375  15.094  1.00 84.69           C  
ATOM   1391  CB  TYR A 183      -7.375 -12.477  14.570  1.00 84.69           C  
ATOM   1392  O   TYR A 183      -8.766 -14.719  16.266  1.00 84.69           O  
ATOM   1393  CG  TYR A 183      -6.000 -12.062  14.102  1.00 84.69           C  
ATOM   1394  CD1 TYR A 183      -4.879 -12.273  14.898  1.00 84.69           C  
ATOM   1395  CD2 TYR A 183      -5.816 -11.461  12.859  1.00 84.69           C  
ATOM   1396  CE1 TYR A 183      -3.609 -11.898  14.477  1.00 84.69           C  
ATOM   1397  CE2 TYR A 183      -4.555 -11.078  12.430  1.00 84.69           C  
ATOM   1398  OH  TYR A 183      -2.203 -10.922  12.820  1.00 84.69           O  
ATOM   1399  CZ  TYR A 183      -3.457 -11.297  13.242  1.00 84.69           C  
ATOM   1400  N   LYS A 184     -10.148 -14.500  14.422  1.00 74.12           N  
ATOM   1401  CA  LYS A 184     -11.375 -14.945  15.070  1.00 74.12           C  
ATOM   1402  C   LYS A 184     -11.555 -14.273  16.422  1.00 74.12           C  
ATOM   1403  CB  LYS A 184     -11.367 -16.469  15.242  1.00 74.12           C  
ATOM   1404  O   LYS A 184     -11.609 -14.938  17.469  1.00 74.12           O  
ATOM   1405  CG  LYS A 184     -11.258 -17.234  13.938  1.00 74.12           C  
ATOM   1406  CD  LYS A 184     -11.391 -18.734  14.164  1.00 74.12           C  
ATOM   1407  CE  LYS A 184     -11.266 -19.516  12.859  1.00 74.12           C  
ATOM   1408  NZ  LYS A 184     -11.258 -20.984  13.086  1.00 74.12           N  
ATOM   1409  N   PRO A 185     -11.656 -12.875  16.422  1.00 66.69           N  
ATOM   1410  CA  PRO A 185     -11.820 -12.195  17.703  1.00 66.69           C  
ATOM   1411  C   PRO A 185     -13.164 -12.492  18.359  1.00 66.69           C  
ATOM   1412  CB  PRO A 185     -11.703 -10.719  17.328  1.00 66.69           C  
ATOM   1413  O   PRO A 185     -14.164 -12.695  17.672  1.00 66.69           O  
ATOM   1414  CG  PRO A 185     -12.133 -10.641  15.906  1.00 66.69           C  
ATOM   1415  CD  PRO A 185     -11.820 -11.953  15.242  1.00 66.69           C  
ATOM   1416  N   SER A 186     -13.266 -13.172  19.453  1.00 59.09           N  
ATOM   1417  CA  SER A 186     -14.531 -13.406  20.141  1.00 59.09           C  
ATOM   1418  C   SER A 186     -14.992 -12.172  20.891  1.00 59.09           C  
ATOM   1419  CB  SER A 186     -14.414 -14.586  21.094  1.00 59.09           C  
ATOM   1420  O   SER A 186     -14.172 -11.367  21.344  1.00 59.09           O  
ATOM   1421  OG  SER A 186     -13.656 -14.227  22.234  1.00 59.09           O  
ATOM   1422  N   THR A 187     -16.328 -11.711  20.625  1.00 58.59           N  
ATOM   1423  CA  THR A 187     -17.016 -10.688  21.406  1.00 58.59           C  
ATOM   1424  C   THR A 187     -17.000 -11.039  22.891  1.00 58.59           C  
ATOM   1425  CB  THR A 187     -18.469 -10.500  20.938  1.00 58.59           C  
ATOM   1426  O   THR A 187     -16.969 -10.148  23.750  1.00 58.59           O  
ATOM   1427  CG2 THR A 187     -18.672  -9.133  20.281  1.00 58.59           C  
ATOM   1428  OG1 THR A 187     -18.781 -11.516  19.984  1.00 58.59           O  
ATOM   1429  N   TYR A 188     -16.484 -12.305  23.266  1.00 48.00           N  
ATOM   1430  CA  TYR A 188     -16.734 -12.805  24.609  1.00 48.00           C  
ATOM   1431  C   TYR A 188     -15.469 -13.430  25.203  1.00 48.00           C  
ATOM   1432  CB  TYR A 188     -17.875 -13.820  24.625  1.00 48.00           C  
ATOM   1433  O   TYR A 188     -15.477 -13.938  26.328  1.00 48.00           O  
ATOM   1434  CG  TYR A 188     -19.219 -13.219  24.297  1.00 48.00           C  
ATOM   1435  CD1 TYR A 188     -19.938 -12.508  25.266  1.00 48.00           C  
ATOM   1436  CD2 TYR A 188     -19.781 -13.359  23.047  1.00 48.00           C  
ATOM   1437  CE1 TYR A 188     -21.172 -11.953  24.984  1.00 48.00           C  
ATOM   1438  CE2 TYR A 188     -21.031 -12.812  22.734  1.00 48.00           C  
ATOM   1439  OH  TYR A 188     -22.938 -11.562  23.422  1.00 48.00           O  
ATOM   1440  CZ  TYR A 188     -21.719 -12.109  23.719  1.00 48.00           C  
ATOM   1441  N   SER A 189     -14.297 -13.156  24.547  1.00 49.62           N  
ATOM   1442  CA  SER A 189     -13.180 -13.867  25.156  1.00 49.62           C  
ATOM   1443  C   SER A 189     -11.992 -12.930  25.391  1.00 49.62           C  
ATOM   1444  CB  SER A 189     -12.750 -15.047  24.281  1.00 49.62           C  
ATOM   1445  O   SER A 189     -11.633 -12.148  24.516  1.00 49.62           O  
ATOM   1446  OG  SER A 189     -11.531 -15.602  24.750  1.00 49.62           O  
ATOM   1447  N   THR A 190     -11.688 -12.578  26.578  1.00 49.62           N  
ATOM   1448  CA  THR A 190     -10.516 -11.875  27.094  1.00 49.62           C  
ATOM   1449  C   THR A 190      -9.234 -12.602  26.688  1.00 49.62           C  
ATOM   1450  CB  THR A 190     -10.578 -11.742  28.625  1.00 49.62           C  
ATOM   1451  O   THR A 190      -8.133 -12.055  26.828  1.00 49.62           O  
ATOM   1452  CG2 THR A 190     -11.789 -10.922  29.062  1.00 49.62           C  
ATOM   1453  OG1 THR A 190     -10.656 -13.047  29.219  1.00 49.62           O  
ATOM   1454  N   THR A 191      -9.344 -13.828  26.047  1.00 46.12           N  
ATOM   1455  CA  THR A 191      -8.164 -14.664  25.828  1.00 46.12           C  
ATOM   1456  C   THR A 191      -7.832 -14.750  24.344  1.00 46.12           C  
ATOM   1457  CB  THR A 191      -8.375 -16.078  26.391  1.00 46.12           C  
ATOM   1458  O   THR A 191      -6.773 -15.258  23.969  1.00 46.12           O  
ATOM   1459  CG2 THR A 191      -8.539 -16.047  27.906  1.00 46.12           C  
ATOM   1460  OG1 THR A 191      -9.547 -16.656  25.812  1.00 46.12           O  
ATOM   1461  N   LYS A 192      -8.633 -14.156  23.469  1.00 52.00           N  
ATOM   1462  CA  LYS A 192      -8.383 -14.281  22.047  1.00 52.00           C  
ATOM   1463  C   LYS A 192      -7.734 -13.016  21.484  1.00 52.00           C  
ATOM   1464  CB  LYS A 192      -9.688 -14.578  21.297  1.00 52.00           C  
ATOM   1465  O   LYS A 192      -7.996 -11.914  21.969  1.00 52.00           O  
ATOM   1466  CG  LYS A 192     -10.016 -16.062  21.172  1.00 52.00           C  
ATOM   1467  CD  LYS A 192     -10.922 -16.344  19.984  1.00 52.00           C  
ATOM   1468  CE  LYS A 192     -11.383 -17.797  19.969  1.00 52.00           C  
ATOM   1469  NZ  LYS A 192     -12.148 -18.109  18.719  1.00 52.00           N  
ATOM   1470  N   ALA A 193      -6.691 -13.188  20.625  1.00 58.69           N  
ATOM   1471  CA  ALA A 193      -5.684 -12.398  19.938  1.00 58.69           C  
ATOM   1472  C   ALA A 193      -6.289 -11.125  19.344  1.00 58.69           C  
ATOM   1473  CB  ALA A 193      -5.035 -13.227  18.828  1.00 58.69           C  
ATOM   1474  O   ALA A 193      -7.414 -11.133  18.844  1.00 58.69           O  
ATOM   1475  N   SER A 194      -5.926  -9.969  19.906  1.00 72.31           N  
ATOM   1476  CA  SER A 194      -6.098  -8.656  19.297  1.00 72.31           C  
ATOM   1477  C   SER A 194      -5.844  -8.719  17.797  1.00 72.31           C  
ATOM   1478  CB  SER A 194      -5.164  -7.637  19.938  1.00 72.31           C  
ATOM   1479  O   SER A 194      -5.023  -9.516  17.328  1.00 72.31           O  
ATOM   1480  OG  SER A 194      -5.395  -7.551  21.328  1.00 72.31           O  
ATOM   1481  N   THR A 195      -6.859  -8.297  17.000  1.00 86.50           N  
ATOM   1482  CA  THR A 195      -6.699  -8.156  15.555  1.00 86.50           C  
ATOM   1483  C   THR A 195      -6.012  -6.844  15.211  1.00 86.50           C  
ATOM   1484  CB  THR A 195      -8.055  -8.242  14.836  1.00 86.50           C  
ATOM   1485  O   THR A 195      -6.160  -5.852  15.930  1.00 86.50           O  
ATOM   1486  CG2 THR A 195      -9.078  -7.305  15.477  1.00 86.50           C  
ATOM   1487  OG1 THR A 195      -7.879  -7.863  13.461  1.00 86.50           O  
ATOM   1488  N   PRO A 196      -5.133  -6.871  14.289  1.00 92.25           N  
ATOM   1489  CA  PRO A 196      -4.473  -5.621  13.898  1.00 92.25           C  
ATOM   1490  C   PRO A 196      -5.461  -4.543  13.461  1.00 92.25           C  
ATOM   1491  CB  PRO A 196      -3.572  -6.043  12.734  1.00 92.25           C  
ATOM   1492  O   PRO A 196      -5.176  -3.352  13.586  1.00 92.25           O  
ATOM   1493  CG  PRO A 196      -3.369  -7.512  12.922  1.00 92.25           C  
ATOM   1494  CD  PRO A 196      -4.574  -8.078  13.617  1.00 92.25           C  
ATOM   1495  N   LEU A 197      -6.625  -4.938  12.984  1.00 94.62           N  
ATOM   1496  CA  LEU A 197      -7.672  -4.027  12.531  1.00 94.62           C  
ATOM   1497  C   LEU A 197      -9.055  -4.582  12.875  1.00 94.62           C  
ATOM   1498  CB  LEU A 197      -7.562  -3.793  11.023  1.00 94.62           C  
ATOM   1499  O   LEU A 197      -9.336  -5.754  12.609  1.00 94.62           O  
ATOM   1500  CG  LEU A 197      -8.695  -2.994  10.383  1.00 94.62           C  
ATOM   1501  CD1 LEU A 197      -8.625  -1.532  10.812  1.00 94.62           C  
ATOM   1502  CD2 LEU A 197      -8.633  -3.113   8.859  1.00 94.62           C  
ATOM   1503  N   TYR A 198      -9.844  -3.742  13.461  1.00 92.75           N  
ATOM   1504  CA  TYR A 198     -11.242  -4.051  13.742  1.00 92.75           C  
ATOM   1505  C   TYR A 198     -12.141  -2.881  13.367  1.00 92.75           C  
ATOM   1506  CB  TYR A 198     -11.430  -4.402  15.227  1.00 92.75           C  
ATOM   1507  O   TYR A 198     -11.883  -1.740  13.766  1.00 92.75           O  
ATOM   1508  CG  TYR A 198     -12.789  -4.965  15.547  1.00 92.75           C  
ATOM   1509  CD1 TYR A 198     -13.805  -4.145  16.031  1.00 92.75           C  
ATOM   1510  CD2 TYR A 198     -13.070  -6.312  15.367  1.00 92.75           C  
ATOM   1511  CE1 TYR A 198     -15.062  -4.656  16.328  1.00 92.75           C  
ATOM   1512  CE2 TYR A 198     -14.320  -6.840  15.664  1.00 92.75           C  
ATOM   1513  OH  TYR A 198     -16.562  -6.516  16.438  1.00 92.75           O  
ATOM   1514  CZ  TYR A 198     -15.312  -6.004  16.141  1.00 92.75           C  
ATOM   1515  N   ILE A 199     -13.234  -3.203  12.617  1.00 92.94           N  
ATOM   1516  CA  ILE A 199     -14.109  -2.135  12.156  1.00 92.94           C  
ATOM   1517  C   ILE A 199     -15.555  -2.441  12.570  1.00 92.94           C  
ATOM   1518  CB  ILE A 199     -14.023  -1.943  10.625  1.00 92.94           C  
ATOM   1519  O   ILE A 199     -16.031  -3.559  12.375  1.00 92.94           O  
ATOM   1520  CG1 ILE A 199     -12.594  -1.556  10.227  1.00 92.94           C  
ATOM   1521  CG2 ILE A 199     -15.031  -0.893  10.156  1.00 92.94           C  
ATOM   1522  CD1 ILE A 199     -12.391  -1.416   8.719  1.00 92.94           C  
ATOM   1523  N   ALA A 200     -16.125  -1.402  13.109  1.00 89.69           N  
ATOM   1524  CA  ALA A 200     -17.516  -1.525  13.531  1.00 89.69           C  
ATOM   1525  C   ALA A 200     -18.312  -0.269  13.180  1.00 89.69           C  
ATOM   1526  CB  ALA A 200     -17.594  -1.803  15.031  1.00 89.69           C  
ATOM   1527  O   ALA A 200     -17.734   0.790  12.930  1.00 89.69           O  
ATOM   1528  N   THR A 201     -19.578  -0.455  13.086  1.00 87.12           N  
ATOM   1529  CA  THR A 201     -20.453   0.688  12.836  1.00 87.12           C  
ATOM   1530  C   THR A 201     -20.797   1.399  14.141  1.00 87.12           C  
ATOM   1531  CB  THR A 201     -21.750   0.257  12.125  1.00 87.12           C  
ATOM   1532  O   THR A 201     -20.594   0.849  15.227  1.00 87.12           O  
ATOM   1533  CG2 THR A 201     -21.438  -0.470  10.820  1.00 87.12           C  
ATOM   1534  OG1 THR A 201     -22.484  -0.618  12.984  1.00 87.12           O  
ATOM   1535  N   SER A 202     -21.266   2.656  14.086  1.00 78.44           N  
ATOM   1536  CA  SER A 202     -21.609   3.494  15.227  1.00 78.44           C  
ATOM   1537  C   SER A 202     -22.656   2.820  16.125  1.00 78.44           C  
ATOM   1538  CB  SER A 202     -22.141   4.852  14.758  1.00 78.44           C  
ATOM   1539  O   SER A 202     -22.625   2.988  17.344  1.00 78.44           O  
ATOM   1540  OG  SER A 202     -23.312   4.695  13.992  1.00 78.44           O  
ATOM   1541  N   THR A 203     -23.562   2.047  15.492  1.00 71.00           N  
ATOM   1542  CA  THR A 203     -24.625   1.387  16.250  1.00 71.00           C  
ATOM   1543  C   THR A 203     -24.047   0.296  17.156  1.00 71.00           C  
ATOM   1544  CB  THR A 203     -25.688   0.777  15.312  1.00 71.00           C  
ATOM   1545  O   THR A 203     -24.641  -0.045  18.172  1.00 71.00           O  
ATOM   1546  CG2 THR A 203     -26.453   1.865  14.578  1.00 71.00           C  
ATOM   1547  OG1 THR A 203     -25.031  -0.070  14.359  1.00 71.00           O  
ATOM   1548  N   GLN A 204     -22.844  -0.089  16.938  1.00 72.06           N  
ATOM   1549  CA  GLN A 204     -22.250  -1.221  17.625  1.00 72.06           C  
ATOM   1550  C   GLN A 204     -21.203  -0.753  18.625  1.00 72.06           C  
ATOM   1551  CB  GLN A 204     -21.609  -2.189  16.625  1.00 72.06           C  
ATOM   1552  O   GLN A 204     -20.719  -1.541  19.453  1.00 72.06           O  
ATOM   1553  CG  GLN A 204     -22.609  -2.807  15.648  1.00 72.06           C  
ATOM   1554  CD  GLN A 204     -21.938  -3.654  14.586  1.00 72.06           C  
ATOM   1555  NE2 GLN A 204     -22.547  -4.801  14.281  1.00 72.06           N  
ATOM   1556  OE1 GLN A 204     -20.906  -3.281  14.039  1.00 72.06           O  
ATOM   1557  N   VAL A 205     -20.812   0.535  18.656  1.00 65.50           N  
ATOM   1558  CA  VAL A 205     -19.578   0.965  19.312  1.00 65.50           C  
ATOM   1559  C   VAL A 205     -19.734   0.878  20.828  1.00 65.50           C  
ATOM   1560  CB  VAL A 205     -19.188   2.402  18.906  1.00 65.50           C  
ATOM   1561  O   VAL A 205     -18.828   0.397  21.531  1.00 65.50           O  
ATOM   1562  CG1 VAL A 205     -17.984   2.893  19.719  1.00 65.50           C  
ATOM   1563  CG2 VAL A 205     -18.875   2.463  17.406  1.00 65.50           C  
ATOM   1564  N   SER A 206     -20.953   1.329  21.391  1.00 67.06           N  
ATOM   1565  CA  SER A 206     -21.109   1.323  22.844  1.00 67.06           C  
ATOM   1566  C   SER A 206     -21.047  -0.095  23.391  1.00 67.06           C  
ATOM   1567  CB  SER A 206     -22.422   1.983  23.250  1.00 67.06           C  
ATOM   1568  O   SER A 206     -20.406  -0.338  24.422  1.00 67.06           O  
ATOM   1569  OG  SER A 206     -22.438   3.348  22.859  1.00 67.06           O  
ATOM   1570  N   THR A 207     -21.594  -1.023  22.672  1.00 66.38           N  
ATOM   1571  CA  THR A 207     -21.609  -2.424  23.094  1.00 66.38           C  
ATOM   1572  C   THR A 207     -20.250  -3.066  22.844  1.00 66.38           C  
ATOM   1573  CB  THR A 207     -22.688  -3.219  22.328  1.00 66.38           C  
ATOM   1574  O   THR A 207     -19.828  -3.939  23.609  1.00 66.38           O  
ATOM   1575  CG2 THR A 207     -24.078  -2.699  22.672  1.00 66.38           C  
ATOM   1576  OG1 THR A 207     -22.469  -3.100  20.922  1.00 66.38           O  
ATOM   1577  N   LEU A 208     -19.484  -2.492  21.984  1.00 72.81           N  
ATOM   1578  CA  LEU A 208     -18.219  -3.070  21.562  1.00 72.81           C  
ATOM   1579  C   LEU A 208     -17.141  -2.854  22.609  1.00 72.81           C  
ATOM   1580  CB  LEU A 208     -17.781  -2.459  20.234  1.00 72.81           C  
ATOM   1581  O   LEU A 208     -16.375  -3.766  22.906  1.00 72.81           O  
ATOM   1582  CG  LEU A 208     -16.547  -3.098  19.562  1.00 72.81           C  
ATOM   1583  CD1 LEU A 208     -16.906  -4.480  19.031  1.00 72.81           C  
ATOM   1584  CD2 LEU A 208     -16.016  -2.205  18.453  1.00 72.81           C  
ATOM   1585  N   LEU A 209     -17.078  -1.606  23.141  1.00 70.12           N  
ATOM   1586  CA  LEU A 209     -16.016  -1.272  24.078  1.00 70.12           C  
ATOM   1587  C   LEU A 209     -16.172  -2.031  25.391  1.00 70.12           C  
ATOM   1588  CB  LEU A 209     -15.977   0.235  24.344  1.00 70.12           C  
ATOM   1589  O   LEU A 209     -15.195  -2.271  26.094  1.00 70.12           O  
ATOM   1590  CG  LEU A 209     -15.531   1.121  23.172  1.00 70.12           C  
ATOM   1591  CD1 LEU A 209     -15.664   2.594  23.547  1.00 70.12           C  
ATOM   1592  CD2 LEU A 209     -14.102   0.792  22.766  1.00 70.12           C  
ATOM   1593  N   THR A 210     -17.453  -2.473  25.578  1.00 68.69           N  
ATOM   1594  CA  THR A 210     -17.688  -3.283  26.781  1.00 68.69           C  
ATOM   1595  C   THR A 210     -17.312  -4.738  26.516  1.00 68.69           C  
ATOM   1596  CB  THR A 210     -19.156  -3.201  27.219  1.00 68.69           C  
ATOM   1597  O   THR A 210     -16.828  -5.426  27.422  1.00 68.69           O  
ATOM   1598  CG2 THR A 210     -19.562  -1.766  27.547  1.00 68.69           C  
ATOM   1599  OG1 THR A 210     -20.000  -3.695  26.172  1.00 68.69           O  
ATOM   1600  N   THR A 211     -17.469  -5.109  25.344  1.00 69.88           N  
ATOM   1601  CA  THR A 211     -17.250  -6.516  25.016  1.00 69.88           C  
ATOM   1602  C   THR A 211     -15.820  -6.750  24.547  1.00 69.88           C  
ATOM   1603  CB  THR A 211     -18.234  -6.992  23.922  1.00 69.88           C  
ATOM   1604  O   THR A 211     -15.289  -7.855  24.672  1.00 69.88           O  
ATOM   1605  CG2 THR A 211     -19.688  -6.879  24.406  1.00 69.88           C  
ATOM   1606  OG1 THR A 211     -18.078  -6.188  22.750  1.00 69.88           O  
ATOM   1607  N   MET A 212     -15.148  -5.758  24.078  1.00 75.94           N  
ATOM   1608  CA  MET A 212     -13.766  -5.824  23.625  1.00 75.94           C  
ATOM   1609  C   MET A 212     -12.945  -4.680  24.219  1.00 75.94           C  
ATOM   1610  CB  MET A 212     -13.688  -5.789  22.109  1.00 75.94           C  
ATOM   1611  O   MET A 212     -12.742  -3.658  23.562  1.00 75.94           O  
ATOM   1612  CG  MET A 212     -14.430  -6.930  21.422  1.00 75.94           C  
ATOM   1613  SD  MET A 212     -14.625  -6.676  19.625  1.00 75.94           S  
ATOM   1614  CE  MET A 212     -12.969  -7.164  19.047  1.00 75.94           C  
ATOM   1615  N   PRO A 213     -12.539  -4.805  25.453  1.00 77.38           N  
ATOM   1616  CA  PRO A 213     -11.852  -3.711  26.141  1.00 77.38           C  
ATOM   1617  C   PRO A 213     -10.500  -3.373  25.516  1.00 77.38           C  
ATOM   1618  CB  PRO A 213     -11.672  -4.250  27.562  1.00 77.38           C  
ATOM   1619  O   PRO A 213     -10.016  -2.248  25.672  1.00 77.38           O  
ATOM   1620  CG  PRO A 213     -12.680  -5.352  27.688  1.00 77.38           C  
ATOM   1621  CD  PRO A 213     -12.977  -5.875  26.312  1.00 77.38           C  
ATOM   1622  N   TRP A 214      -9.914  -4.395  24.797  1.00 79.62           N  
ATOM   1623  CA  TRP A 214      -8.602  -4.156  24.203  1.00 79.62           C  
ATOM   1624  C   TRP A 214      -8.672  -3.072  23.141  1.00 79.62           C  
ATOM   1625  CB  TRP A 214      -8.039  -5.449  23.609  1.00 79.62           C  
ATOM   1626  O   TRP A 214      -7.645  -2.490  22.766  1.00 79.62           O  
ATOM   1627  CG  TRP A 214      -9.023  -6.207  22.766  1.00 79.62           C  
ATOM   1628  CD1 TRP A 214      -9.820  -7.242  23.172  1.00 79.62           C  
ATOM   1629  CD2 TRP A 214      -9.312  -5.988  21.391  1.00 79.62           C  
ATOM   1630  CE2 TRP A 214     -10.297  -6.930  21.016  1.00 79.62           C  
ATOM   1631  CE3 TRP A 214      -8.828  -5.090  20.422  1.00 79.62           C  
ATOM   1632  NE1 TRP A 214     -10.586  -7.680  22.109  1.00 79.62           N  
ATOM   1633  CH2 TRP A 214     -10.320  -6.105  18.797  1.00 79.62           C  
ATOM   1634  CZ2 TRP A 214     -10.805  -6.996  19.703  1.00 79.62           C  
ATOM   1635  CZ3 TRP A 214      -9.336  -5.156  19.125  1.00 79.62           C  
ATOM   1636  N   LEU A 215      -9.828  -2.635  22.656  1.00 84.31           N  
ATOM   1637  CA  LEU A 215      -9.992  -1.618  21.625  1.00 84.31           C  
ATOM   1638  C   LEU A 215      -9.688  -0.229  22.188  1.00 84.31           C  
ATOM   1639  CB  LEU A 215     -11.414  -1.653  21.062  1.00 84.31           C  
ATOM   1640  O   LEU A 215      -9.383   0.693  21.422  1.00 84.31           O  
ATOM   1641  CG  LEU A 215     -11.773  -2.873  20.203  1.00 84.31           C  
ATOM   1642  CD1 LEU A 215     -13.242  -2.836  19.828  1.00 84.31           C  
ATOM   1643  CD2 LEU A 215     -10.891  -2.934  18.969  1.00 84.31           C  
ATOM   1644  N   LYS A 216      -9.703  -0.030  23.469  1.00 84.19           N  
ATOM   1645  CA  LYS A 216      -9.531   1.272  24.109  1.00 84.19           C  
ATOM   1646  C   LYS A 216      -8.141   1.838  23.812  1.00 84.19           C  
ATOM   1647  CB  LYS A 216      -9.750   1.168  25.625  1.00 84.19           C  
ATOM   1648  O   LYS A 216      -7.953   3.057  23.797  1.00 84.19           O  
ATOM   1649  CG  LYS A 216      -8.680   0.368  26.344  1.00 84.19           C  
ATOM   1650  CD  LYS A 216      -8.922   0.346  27.844  1.00 84.19           C  
ATOM   1651  CE  LYS A 216      -7.879  -0.494  28.578  1.00 84.19           C  
ATOM   1652  NZ  LYS A 216      -8.164  -0.592  30.031  1.00 84.19           N  
ATOM   1653  N   ASN A 217      -7.211   0.998  23.641  1.00 88.31           N  
ATOM   1654  CA  ASN A 217      -5.840   1.457  23.453  1.00 88.31           C  
ATOM   1655  C   ASN A 217      -5.496   1.606  21.969  1.00 88.31           C  
ATOM   1656  CB  ASN A 217      -4.855   0.502  24.125  1.00 88.31           C  
ATOM   1657  O   ASN A 217      -4.383   1.997  21.625  1.00 88.31           O  
ATOM   1658  CG  ASN A 217      -5.078   0.402  25.625  1.00 88.31           C  
ATOM   1659  ND2 ASN A 217      -5.023  -0.815  26.156  1.00 88.31           N  
ATOM   1660  OD1 ASN A 217      -5.297   1.411  26.297  1.00 88.31           O  
ATOM   1661  N   ASP A 218      -6.457   1.370  21.125  1.00 92.19           N  
ATOM   1662  CA  ASP A 218      -6.203   1.404  19.688  1.00 92.19           C  
ATOM   1663  C   ASP A 218      -6.270   2.832  19.156  1.00 92.19           C  
ATOM   1664  CB  ASP A 218      -7.203   0.516  18.953  1.00 92.19           C  
ATOM   1665  O   ASP A 218      -6.891   3.703  19.766  1.00 92.19           O  
ATOM   1666  CG  ASP A 218      -6.953  -0.966  19.156  1.00 92.19           C  
ATOM   1667  OD1 ASP A 218      -6.098  -1.327  20.000  1.00 92.19           O  
ATOM   1668  OD2 ASP A 218      -7.609  -1.781  18.469  1.00 92.19           O  
ATOM   1669  N   ASN A 219      -5.527   3.051  18.109  1.00 94.69           N  
ATOM   1670  CA  ASN A 219      -5.742   4.250  17.312  1.00 94.69           C  
ATOM   1671  C   ASN A 219      -7.016   4.141  16.469  1.00 94.69           C  
ATOM   1672  CB  ASN A 219      -4.535   4.516  16.406  1.00 94.69           C  
ATOM   1673  O   ASN A 219      -7.148   3.234  15.648  1.00 94.69           O  
ATOM   1674  CG  ASN A 219      -4.512   5.934  15.867  1.00 94.69           C  
ATOM   1675  ND2 ASN A 219      -3.707   6.164  14.836  1.00 94.69           N  
ATOM   1676  OD1 ASN A 219      -5.207   6.816  16.375  1.00 94.69           O  
ATOM   1677  N   VAL A 220      -7.969   5.086  16.672  1.00 93.62           N  
ATOM   1678  CA  VAL A 220      -9.297   4.930  16.078  1.00 93.62           C  
ATOM   1679  C   VAL A 220      -9.594   6.109  15.156  1.00 93.62           C  
ATOM   1680  CB  VAL A 220     -10.391   4.820  17.172  1.00 93.62           C  
ATOM   1681  O   VAL A 220      -9.312   7.262  15.492  1.00 93.62           O  
ATOM   1682  CG1 VAL A 220     -10.406   6.070  18.047  1.00 93.62           C  
ATOM   1683  CG2 VAL A 220     -11.758   4.594  16.531  1.00 93.62           C  
ATOM   1684  N   PHE A 221     -10.086   5.793  13.984  1.00 94.25           N  
ATOM   1685  CA  PHE A 221     -10.594   6.816  13.078  1.00 94.25           C  
ATOM   1686  C   PHE A 221     -11.906   6.367  12.445  1.00 94.25           C  
ATOM   1687  CB  PHE A 221      -9.570   7.133  11.992  1.00 94.25           C  
ATOM   1688  O   PHE A 221     -12.242   5.184  12.469  1.00 94.25           O  
ATOM   1689  CG  PHE A 221      -9.336   6.004  11.023  1.00 94.25           C  
ATOM   1690  CD1 PHE A 221      -8.383   5.027  11.289  1.00 94.25           C  
ATOM   1691  CD2 PHE A 221     -10.070   5.914   9.852  1.00 94.25           C  
ATOM   1692  CE1 PHE A 221      -8.164   3.980  10.398  1.00 94.25           C  
ATOM   1693  CE2 PHE A 221      -9.859   4.867   8.953  1.00 94.25           C  
ATOM   1694  CZ  PHE A 221      -8.898   3.904   9.234  1.00 94.25           C  
ATOM   1695  N   SER A 222     -12.695   7.352  11.945  1.00 94.31           N  
ATOM   1696  CA  SER A 222     -13.992   7.039  11.359  1.00 94.31           C  
ATOM   1697  C   SER A 222     -14.047   7.457   9.891  1.00 94.31           C  
ATOM   1698  CB  SER A 222     -15.109   7.730  12.133  1.00 94.31           C  
ATOM   1699  O   SER A 222     -13.289   8.328   9.461  1.00 94.31           O  
ATOM   1700  OG  SER A 222     -15.070   9.133  11.945  1.00 94.31           O  
ATOM   1701  N   PHE A 223     -14.789   6.723   9.117  1.00 93.44           N  
ATOM   1702  CA  PHE A 223     -15.109   7.074   7.738  1.00 93.44           C  
ATOM   1703  C   PHE A 223     -16.578   6.773   7.434  1.00 93.44           C  
ATOM   1704  CB  PHE A 223     -14.203   6.320   6.762  1.00 93.44           C  
ATOM   1705  O   PHE A 223     -17.188   5.914   8.070  1.00 93.44           O  
ATOM   1706  CG  PHE A 223     -14.305   4.824   6.871  1.00 93.44           C  
ATOM   1707  CD1 PHE A 223     -13.500   4.125   7.766  1.00 93.44           C  
ATOM   1708  CD2 PHE A 223     -15.203   4.113   6.086  1.00 93.44           C  
ATOM   1709  CE1 PHE A 223     -13.586   2.740   7.871  1.00 93.44           C  
ATOM   1710  CE2 PHE A 223     -15.297   2.730   6.188  1.00 93.44           C  
ATOM   1711  CZ  PHE A 223     -14.484   2.045   7.078  1.00 93.44           C  
ATOM   1712  N   THR A 224     -17.141   7.605   6.531  1.00 94.00           N  
ATOM   1713  CA  THR A 224     -18.547   7.504   6.211  1.00 94.00           C  
ATOM   1714  C   THR A 224     -18.750   7.078   4.758  1.00 94.00           C  
ATOM   1715  CB  THR A 224     -19.281   8.836   6.461  1.00 94.00           C  
ATOM   1716  O   THR A 224     -18.109   7.605   3.857  1.00 94.00           O  
ATOM   1717  CG2 THR A 224     -20.781   8.711   6.191  1.00 94.00           C  
ATOM   1718  OG1 THR A 224     -19.078   9.234   7.824  1.00 94.00           O  
ATOM   1719  N   LEU A 225     -19.594   6.023   4.613  1.00 93.12           N  
ATOM   1720  CA  LEU A 225     -19.953   5.539   3.287  1.00 93.12           C  
ATOM   1721  C   LEU A 225     -21.438   5.766   3.008  1.00 93.12           C  
ATOM   1722  CB  LEU A 225     -19.609   4.051   3.150  1.00 93.12           C  
ATOM   1723  O   LEU A 225     -22.266   5.703   3.924  1.00 93.12           O  
ATOM   1724  CG  LEU A 225     -18.141   3.674   3.283  1.00 93.12           C  
ATOM   1725  CD1 LEU A 225     -17.969   2.158   3.254  1.00 93.12           C  
ATOM   1726  CD2 LEU A 225     -17.312   4.328   2.176  1.00 93.12           C  
ATOM   1727  N   ASN A 226     -21.734   6.168   1.772  1.00 91.75           N  
ATOM   1728  CA  ASN A 226     -23.109   6.195   1.291  1.00 91.75           C  
ATOM   1729  C   ASN A 226     -23.562   4.816   0.812  1.00 91.75           C  
ATOM   1730  CB  ASN A 226     -23.266   7.223   0.169  1.00 91.75           C  
ATOM   1731  O   ASN A 226     -23.156   4.359  -0.254  1.00 91.75           O  
ATOM   1732  CG  ASN A 226     -24.703   7.422  -0.244  1.00 91.75           C  
ATOM   1733  ND2 ASN A 226     -24.969   8.508  -0.963  1.00 91.75           N  
ATOM   1734  OD1 ASN A 226     -25.578   6.609   0.082  1.00 91.75           O  
ATOM   1735  N   ILE A 227     -24.391   4.172   1.629  1.00 90.56           N  
ATOM   1736  CA  ILE A 227     -24.906   2.844   1.310  1.00 90.56           C  
ATOM   1737  C   ILE A 227     -26.406   2.912   1.055  1.00 90.56           C  
ATOM   1738  CB  ILE A 227     -24.594   1.835   2.439  1.00 90.56           C  
ATOM   1739  O   ILE A 227     -27.188   3.133   1.981  1.00 90.56           O  
ATOM   1740  CG1 ILE A 227     -23.094   1.772   2.705  1.00 90.56           C  
ATOM   1741  CG2 ILE A 227     -25.141   0.449   2.090  1.00 90.56           C  
ATOM   1742  CD1 ILE A 227     -22.719   1.000   3.963  1.00 90.56           C  
ATOM   1743  N   SER A 228     -26.812   2.760  -0.256  1.00 86.81           N  
ATOM   1744  CA  SER A 228     -28.219   2.795  -0.663  1.00 86.81           C  
ATOM   1745  C   SER A 228     -28.875   4.109  -0.256  1.00 86.81           C  
ATOM   1746  CB  SER A 228     -28.984   1.619  -0.054  1.00 86.81           C  
ATOM   1747  O   SER A 228     -30.000   4.113   0.249  1.00 86.81           O  
ATOM   1748  OG  SER A 228     -28.453   0.385  -0.499  1.00 86.81           O  
ATOM   1749  N   GLY A 229     -28.125   5.227  -0.304  1.00 88.50           N  
ATOM   1750  CA  GLY A 229     -28.688   6.547  -0.071  1.00 88.50           C  
ATOM   1751  C   GLY A 229     -28.562   7.004   1.371  1.00 88.50           C  
ATOM   1752  O   GLY A 229     -28.938   8.125   1.708  1.00 88.50           O  
ATOM   1753  N   GLN A 230     -28.062   6.109   2.256  1.00 91.25           N  
ATOM   1754  CA  GLN A 230     -27.906   6.457   3.662  1.00 91.25           C  
ATOM   1755  C   GLN A 230     -26.438   6.504   4.051  1.00 91.25           C  
ATOM   1756  CB  GLN A 230     -28.656   5.465   4.555  1.00 91.25           C  
ATOM   1757  O   GLN A 230     -25.672   5.578   3.748  1.00 91.25           O  
ATOM   1758  CG  GLN A 230     -30.172   5.543   4.426  1.00 91.25           C  
ATOM   1759  CD  GLN A 230     -30.766   6.664   5.250  1.00 91.25           C  
ATOM   1760  NE2 GLN A 230     -31.984   7.070   4.898  1.00 91.25           N  
ATOM   1761  OE1 GLN A 230     -30.156   7.156   6.195  1.00 91.25           O  
ATOM   1762  N   LEU A 231     -26.094   7.602   4.844  1.00 92.62           N  
ATOM   1763  CA  LEU A 231     -24.719   7.734   5.320  1.00 92.62           C  
ATOM   1764  C   LEU A 231     -24.484   6.848   6.535  1.00 92.62           C  
ATOM   1765  CB  LEU A 231     -24.422   9.195   5.672  1.00 92.62           C  
ATOM   1766  O   LEU A 231     -25.203   6.934   7.527  1.00 92.62           O  
ATOM   1767  CG  LEU A 231     -24.484  10.195   4.520  1.00 92.62           C  
ATOM   1768  CD1 LEU A 231     -24.203  11.609   5.027  1.00 92.62           C  
ATOM   1769  CD2 LEU A 231     -23.500   9.820   3.418  1.00 92.62           C  
ATOM   1770  N   VAL A 232     -23.562   5.941   6.395  1.00 91.81           N  
ATOM   1771  CA  VAL A 232     -23.188   5.035   7.477  1.00 91.81           C  
ATOM   1772  C   VAL A 232     -21.750   5.312   7.918  1.00 91.81           C  
ATOM   1773  CB  VAL A 232     -23.328   3.555   7.055  1.00 91.81           C  
ATOM   1774  O   VAL A 232     -20.828   5.309   7.098  1.00 91.81           O  
ATOM   1775  CG1 VAL A 232     -22.953   2.625   8.203  1.00 91.81           C  
ATOM   1776  CG2 VAL A 232     -24.766   3.275   6.586  1.00 91.81           C  
ATOM   1777  N   THR A 233     -21.594   5.516   9.227  1.00 93.88           N  
ATOM   1778  CA  THR A 233     -20.266   5.820   9.781  1.00 93.88           C  
ATOM   1779  C   THR A 233     -19.641   4.570  10.383  1.00 93.88           C  
ATOM   1780  CB  THR A 233     -20.359   6.926  10.844  1.00 93.88           C  
ATOM   1781  O   THR A 233     -20.250   3.896  11.211  1.00 93.88           O  
ATOM   1782  CG2 THR A 233     -18.969   7.262  11.406  1.00 93.88           C  
ATOM   1783  OG1 THR A 233     -20.922   8.109  10.258  1.00 93.88           O  
ATOM   1784  N   TYR A 234     -18.406   4.312   9.977  1.00 93.69           N  
ATOM   1785  CA  TYR A 234     -17.609   3.205  10.477  1.00 93.69           C  
ATOM   1786  C   TYR A 234     -16.484   3.713  11.375  1.00 93.69           C  
ATOM   1787  CB  TYR A 234     -17.031   2.391   9.320  1.00 93.69           C  
ATOM   1788  O   TYR A 234     -15.953   4.809  11.156  1.00 93.69           O  
ATOM   1789  CG  TYR A 234     -18.062   1.595   8.562  1.00 93.69           C  
ATOM   1790  CD1 TYR A 234     -18.297   0.256   8.859  1.00 93.69           C  
ATOM   1791  CD2 TYR A 234     -18.797   2.180   7.539  1.00 93.69           C  
ATOM   1792  CE1 TYR A 234     -19.250  -0.482   8.164  1.00 93.69           C  
ATOM   1793  CE2 TYR A 234     -19.750   1.452   6.836  1.00 93.69           C  
ATOM   1794  OH  TYR A 234     -20.906  -0.601   6.461  1.00 93.69           O  
ATOM   1795  CZ  TYR A 234     -19.969   0.124   7.152  1.00 93.69           C  
ATOM   1796  N   TYR A 235     -16.188   2.930  12.383  1.00 93.31           N  
ATOM   1797  CA  TYR A 235     -15.039   3.195  13.250  1.00 93.31           C  
ATOM   1798  C   TYR A 235     -13.984   2.105  13.102  1.00 93.31           C  
ATOM   1799  CB  TYR A 235     -15.484   3.299  14.711  1.00 93.31           C  
ATOM   1800  O   TYR A 235     -14.266   0.924  13.305  1.00 93.31           O  
ATOM   1801  CG  TYR A 235     -16.344   4.504  15.000  1.00 93.31           C  
ATOM   1802  CD1 TYR A 235     -15.789   5.672  15.523  1.00 93.31           C  
ATOM   1803  CD2 TYR A 235     -17.719   4.480  14.750  1.00 93.31           C  
ATOM   1804  CE1 TYR A 235     -16.578   6.785  15.797  1.00 93.31           C  
ATOM   1805  CE2 TYR A 235     -18.516   5.586  15.016  1.00 93.31           C  
ATOM   1806  OH  TYR A 235     -18.719   7.832  15.805  1.00 93.31           O  
ATOM   1807  CZ  TYR A 235     -17.938   6.734  15.539  1.00 93.31           C  
ATOM   1808  N   ALA A 236     -12.844   2.539  12.711  1.00 94.81           N  
ATOM   1809  CA  ALA A 236     -11.734   1.613  12.516  1.00 94.81           C  
ATOM   1810  C   ALA A 236     -10.750   1.683  13.688  1.00 94.81           C  
ATOM   1811  CB  ALA A 236     -11.016   1.912  11.203  1.00 94.81           C  
ATOM   1812  O   ALA A 236     -10.219   2.752  13.992  1.00 94.81           O  
ATOM   1813  N   TYR A 237     -10.555   0.518  14.352  1.00 94.06           N  
ATOM   1814  CA  TYR A 237      -9.609   0.382  15.453  1.00 94.06           C  
ATOM   1815  C   TYR A 237      -8.336  -0.313  15.000  1.00 94.06           C  
ATOM   1816  CB  TYR A 237     -10.250  -0.397  16.609  1.00 94.06           C  
ATOM   1817  O   TYR A 237      -8.344  -1.512  14.711  1.00 94.06           O  
ATOM   1818  CG  TYR A 237     -11.484   0.256  17.172  1.00 94.06           C  
ATOM   1819  CD1 TYR A 237     -11.414   1.074  18.297  1.00 94.06           C  
ATOM   1820  CD2 TYR A 237     -12.727   0.055  16.578  1.00 94.06           C  
ATOM   1821  CE1 TYR A 237     -12.555   1.676  18.828  1.00 94.06           C  
ATOM   1822  CE2 TYR A 237     -13.875   0.652  17.094  1.00 94.06           C  
ATOM   1823  OH  TYR A 237     -14.906   2.055  18.734  1.00 94.06           O  
ATOM   1824  CZ  TYR A 237     -13.773   1.460  18.219  1.00 94.06           C  
ATOM   1825  N   VAL A 238      -7.223   0.412  14.977  1.00 95.62           N  
ATOM   1826  CA  VAL A 238      -5.941  -0.100  14.508  1.00 95.62           C  
ATOM   1827  C   VAL A 238      -5.023  -0.367  15.695  1.00 95.62           C  
ATOM   1828  CB  VAL A 238      -5.266   0.881  13.523  1.00 95.62           C  
ATOM   1829  O   VAL A 238      -4.629   0.562  16.406  1.00 95.62           O  
ATOM   1830  CG1 VAL A 238      -3.969   0.288  12.969  1.00 95.62           C  
ATOM   1831  CG2 VAL A 238      -6.219   1.234  12.383  1.00 95.62           C  
ATOM   1832  N   ASN A 239      -4.648  -1.595  15.891  1.00 93.69           N  
ATOM   1833  CA  ASN A 239      -3.904  -2.016  17.078  1.00 93.69           C  
ATOM   1834  C   ASN A 239      -2.400  -2.025  16.812  1.00 93.69           C  
ATOM   1835  CB  ASN A 239      -4.371  -3.395  17.547  1.00 93.69           C  
ATOM   1836  O   ASN A 239      -1.605  -1.871  17.750  1.00 93.69           O  
ATOM   1837  CG  ASN A 239      -3.646  -3.867  18.781  1.00 93.69           C  
ATOM   1838  ND2 ASN A 239      -3.982  -3.279  19.922  1.00 93.69           N  
ATOM   1839  OD1 ASN A 239      -2.791  -4.754  18.719  1.00 93.69           O  
ATOM   1840  N   GLN A 240      -2.010  -2.016  15.578  1.00 93.38           N  
ATOM   1841  CA  GLN A 240      -0.607  -2.000  15.180  1.00 93.38           C  
ATOM   1842  C   GLN A 240      -0.430  -1.319  13.820  1.00 93.38           C  
ATOM   1843  CB  GLN A 240      -0.048  -3.424  15.125  1.00 93.38           C  
ATOM   1844  O   GLN A 240      -1.360  -1.281  13.016  1.00 93.38           O  
ATOM   1845  CG  GLN A 240      -0.707  -4.305  14.070  1.00 93.38           C  
ATOM   1846  CD  GLN A 240      -0.209  -5.738  14.109  1.00 93.38           C  
ATOM   1847  NE2 GLN A 240       0.512  -6.145  13.070  1.00 93.38           N  
ATOM   1848  OE1 GLN A 240      -0.469  -6.473  15.070  1.00 93.38           O  
ATOM   1849  N   THR A 241       0.816  -0.716  13.695  1.00 96.69           N  
ATOM   1850  CA  THR A 241       1.152  -0.057  12.438  1.00 96.69           C  
ATOM   1851  C   THR A 241       1.493  -1.085  11.359  1.00 96.69           C  
ATOM   1852  CB  THR A 241       2.332   0.915  12.609  1.00 96.69           C  
ATOM   1853  O   THR A 241       2.365  -1.934  11.562  1.00 96.69           O  
ATOM   1854  CG2 THR A 241       2.719   1.562  11.289  1.00 96.69           C  
ATOM   1855  OG1 THR A 241       1.964   1.941  13.539  1.00 96.69           O  
ATOM   1856  N   PHE A 242       0.736  -1.040  10.219  1.00 97.81           N  
ATOM   1857  CA  PHE A 242       1.023  -1.942   9.109  1.00 97.81           C  
ATOM   1858  C   PHE A 242       0.533  -1.354   7.793  1.00 97.81           C  
ATOM   1859  CB  PHE A 242       0.376  -3.311   9.344  1.00 97.81           C  
ATOM   1860  O   PHE A 242      -0.237  -0.390   7.785  1.00 97.81           O  
ATOM   1861  CG  PHE A 242      -1.127  -3.291   9.273  1.00 97.81           C  
ATOM   1862  CD1 PHE A 242      -1.890  -2.986  10.391  1.00 97.81           C  
ATOM   1863  CD2 PHE A 242      -1.777  -3.580   8.078  1.00 97.81           C  
ATOM   1864  CE1 PHE A 242      -3.281  -2.969  10.328  1.00 97.81           C  
ATOM   1865  CE2 PHE A 242      -3.168  -3.564   8.000  1.00 97.81           C  
ATOM   1866  CZ  PHE A 242      -3.918  -3.260   9.125  1.00 97.81           C  
ATOM   1867  N   ALA A 243       1.082  -1.869   6.719  1.00 98.38           N  
ATOM   1868  CA  ALA A 243       0.622  -1.520   5.375  1.00 98.38           C  
ATOM   1869  C   ALA A 243       0.008  -2.729   4.676  1.00 98.38           C  
ATOM   1870  CB  ALA A 243       1.774  -0.957   4.547  1.00 98.38           C  
ATOM   1871  O   ALA A 243       0.352  -3.873   4.980  1.00 98.38           O  
ATOM   1872  N   PHE A 244      -0.952  -2.459   3.832  1.00 98.06           N  
ATOM   1873  CA  PHE A 244      -1.502  -3.518   2.996  1.00 98.06           C  
ATOM   1874  C   PHE A 244      -1.764  -3.012   1.582  1.00 98.06           C  
ATOM   1875  CB  PHE A 244      -2.797  -4.066   3.604  1.00 98.06           C  
ATOM   1876  O   PHE A 244      -1.820  -1.802   1.352  1.00 98.06           O  
ATOM   1877  CG  PHE A 244      -3.984  -3.164   3.420  1.00 98.06           C  
ATOM   1878  CD1 PHE A 244      -4.176  -2.066   4.254  1.00 98.06           C  
ATOM   1879  CD2 PHE A 244      -4.910  -3.410   2.416  1.00 98.06           C  
ATOM   1880  CE1 PHE A 244      -5.277  -1.229   4.086  1.00 98.06           C  
ATOM   1881  CE2 PHE A 244      -6.012  -2.576   2.242  1.00 98.06           C  
ATOM   1882  CZ  PHE A 244      -6.195  -1.486   3.078  1.00 98.06           C  
ATOM   1883  N   THR A 245      -1.846  -3.916   0.632  1.00 97.31           N  
ATOM   1884  CA  THR A 245      -2.078  -3.568  -0.765  1.00 97.31           C  
ATOM   1885  C   THR A 245      -3.365  -4.211  -1.275  1.00 97.31           C  
ATOM   1886  CB  THR A 245      -0.896  -4.004  -1.652  1.00 97.31           C  
ATOM   1887  O   THR A 245      -3.836  -5.199  -0.715  1.00 97.31           O  
ATOM   1888  CG2 THR A 245       0.371  -3.232  -1.300  1.00 97.31           C  
ATOM   1889  OG1 THR A 245      -0.658  -5.406  -1.466  1.00 97.31           O  
ATOM   1890  N   TYR A 246      -3.953  -3.598  -2.283  1.00 96.00           N  
ATOM   1891  CA  TYR A 246      -5.168  -4.105  -2.914  1.00 96.00           C  
ATOM   1892  C   TYR A 246      -5.266  -3.633  -4.359  1.00 96.00           C  
ATOM   1893  CB  TYR A 246      -6.406  -3.658  -2.135  1.00 96.00           C  
ATOM   1894  O   TYR A 246      -4.652  -2.631  -4.738  1.00 96.00           O  
ATOM   1895  CG  TYR A 246      -6.547  -2.160  -2.021  1.00 96.00           C  
ATOM   1896  CD1 TYR A 246      -5.879  -1.450  -1.024  1.00 96.00           C  
ATOM   1897  CD2 TYR A 246      -7.344  -1.449  -2.912  1.00 96.00           C  
ATOM   1898  CE1 TYR A 246      -6.008  -0.070  -0.917  1.00 96.00           C  
ATOM   1899  CE2 TYR A 246      -7.480  -0.068  -2.812  1.00 96.00           C  
ATOM   1900  OH  TYR A 246      -6.938   1.979  -1.711  1.00 96.00           O  
ATOM   1901  CZ  TYR A 246      -6.809   0.612  -1.813  1.00 96.00           C  
ATOM   1902  N   PRO A 247      -5.977  -4.371  -5.184  1.00 95.00           N  
ATOM   1903  CA  PRO A 247      -6.102  -3.963  -6.586  1.00 95.00           C  
ATOM   1904  C   PRO A 247      -7.066  -2.797  -6.777  1.00 95.00           C  
ATOM   1905  CB  PRO A 247      -6.625  -5.227  -7.277  1.00 95.00           C  
ATOM   1906  O   PRO A 247      -8.195  -2.842  -6.285  1.00 95.00           O  
ATOM   1907  CG  PRO A 247      -7.383  -5.953  -6.215  1.00 95.00           C  
ATOM   1908  CD  PRO A 247      -6.723  -5.691  -4.891  1.00 95.00           C  
ATOM   1909  N   VAL A 248      -6.633  -1.736  -7.473  1.00 93.69           N  
ATOM   1910  CA  VAL A 248      -7.453  -0.565  -7.762  1.00 93.69           C  
ATOM   1911  C   VAL A 248      -7.973  -0.641  -9.195  1.00 93.69           C  
ATOM   1912  CB  VAL A 248      -6.664   0.747  -7.551  1.00 93.69           C  
ATOM   1913  O   VAL A 248      -9.125  -0.294  -9.461  1.00 93.69           O  
ATOM   1914  CG1 VAL A 248      -7.504   1.954  -7.969  1.00 93.69           C  
ATOM   1915  CG2 VAL A 248      -6.227   0.876  -6.094  1.00 93.69           C  
ATOM   1916  N   ALA A 249      -7.152  -1.019 -10.180  1.00 88.88           N  
ATOM   1917  CA  ALA A 249      -7.531  -1.146 -11.586  1.00 88.88           C  
ATOM   1918  C   ALA A 249      -6.477  -1.926 -12.367  1.00 88.88           C  
ATOM   1919  CB  ALA A 249      -7.738   0.231 -12.203  1.00 88.88           C  
ATOM   1920  O   ALA A 249      -5.305  -1.957 -11.977  1.00 88.88           O  
ATOM   1921  N   GLY A 250      -6.969  -2.607 -13.445  1.00 81.19           N  
ATOM   1922  CA  GLY A 250      -6.062  -3.176 -14.430  1.00 81.19           C  
ATOM   1923  C   GLY A 250      -5.375  -4.438 -13.953  1.00 81.19           C  
ATOM   1924  O   GLY A 250      -4.352  -4.844 -14.508  1.00 81.19           O  
ATOM   1925  N   ASP A 251      -5.789  -5.082 -12.844  1.00 75.31           N  
ATOM   1926  CA  ASP A 251      -5.152  -6.285 -12.312  1.00 75.31           C  
ATOM   1927  C   ASP A 251      -5.891  -7.539 -12.773  1.00 75.31           C  
ATOM   1928  CB  ASP A 251      -5.098  -6.230 -10.789  1.00 75.31           C  
ATOM   1929  O   ASP A 251      -6.922  -7.906 -12.195  1.00 75.31           O  
ATOM   1930  CG  ASP A 251      -4.215  -7.312 -10.188  1.00 75.31           C  
ATOM   1931  OD1 ASP A 251      -3.820  -8.250 -10.914  1.00 75.31           O  
ATOM   1932  OD2 ASP A 251      -3.910  -7.227  -8.977  1.00 75.31           O  
ATOM   1933  N   PRO A 252      -5.352  -8.258 -13.734  1.00 69.56           N  
ATOM   1934  CA  PRO A 252      -6.066  -9.422 -14.266  1.00 69.56           C  
ATOM   1935  C   PRO A 252      -5.770 -10.703 -13.484  1.00 69.56           C  
ATOM   1936  CB  PRO A 252      -5.559  -9.523 -15.703  1.00 69.56           C  
ATOM   1937  O   PRO A 252      -6.434 -11.727 -13.695  1.00 69.56           O  
ATOM   1938  CG  PRO A 252      -4.172  -8.969 -15.656  1.00 69.56           C  
ATOM   1939  CD  PRO A 252      -4.121  -7.895 -14.609  1.00 69.56           C  
ATOM   1940  N   LEU A 253      -4.824 -10.625 -12.609  1.00 73.94           N  
ATOM   1941  CA  LEU A 253      -4.402 -11.867 -11.961  1.00 73.94           C  
ATOM   1942  C   LEU A 253      -5.105 -12.047 -10.625  1.00 73.94           C  
ATOM   1943  CB  LEU A 253      -2.887 -11.875 -11.766  1.00 73.94           C  
ATOM   1944  O   LEU A 253      -4.547 -11.719  -9.578  1.00 73.94           O  
ATOM   1945  CG  LEU A 253      -2.033 -11.812 -13.031  1.00 73.94           C  
ATOM   1946  CD1 LEU A 253      -0.556 -11.703 -12.672  1.00 73.94           C  
ATOM   1947  CD2 LEU A 253      -2.287 -13.039 -13.906  1.00 73.94           C  
ATOM   1948  N   ILE A 254      -6.367 -12.555 -10.781  1.00 72.88           N  
ATOM   1949  CA  ILE A 254      -7.129 -12.781  -9.555  1.00 72.88           C  
ATOM   1950  C   ILE A 254      -6.414 -13.820  -8.695  1.00 72.88           C  
ATOM   1951  CB  ILE A 254      -8.570 -13.242  -9.867  1.00 72.88           C  
ATOM   1952  O   ILE A 254      -6.051 -14.898  -9.180  1.00 72.88           O  
ATOM   1953  CG1 ILE A 254      -9.312 -12.172 -10.672  1.00 72.88           C  
ATOM   1954  CG2 ILE A 254      -9.320 -13.562  -8.570  1.00 72.88           C  
ATOM   1955  CD1 ILE A 254     -10.664 -12.617 -11.203  1.00 72.88           C  
ATOM   1956  N   GLY A 255      -6.086 -13.406  -7.457  1.00 79.88           N  
ATOM   1957  CA  GLY A 255      -5.523 -14.359  -6.516  1.00 79.88           C  
ATOM   1958  C   GLY A 255      -4.008 -14.398  -6.535  1.00 79.88           C  
ATOM   1959  O   GLY A 255      -3.395 -15.281  -5.938  1.00 79.88           O  
ATOM   1960  N   SER A 256      -3.391 -13.562  -7.293  1.00 88.62           N  
ATOM   1961  CA  SER A 256      -1.935 -13.484  -7.379  1.00 88.62           C  
ATOM   1962  C   SER A 256      -1.413 -12.164  -6.840  1.00 88.62           C  
ATOM   1963  CB  SER A 256      -1.473 -13.680  -8.828  1.00 88.62           C  
ATOM   1964  O   SER A 256      -2.064 -11.125  -6.992  1.00 88.62           O  
ATOM   1965  OG  SER A 256      -0.083 -13.430  -8.945  1.00 88.62           O  
ATOM   1966  N   ALA A 257      -0.254 -12.266  -6.145  1.00 90.81           N  
ATOM   1967  CA  ALA A 257       0.385 -11.055  -5.633  1.00 90.81           C  
ATOM   1968  C   ALA A 257       1.264 -10.406  -6.699  1.00 90.81           C  
ATOM   1969  CB  ALA A 257       1.212 -11.375  -4.391  1.00 90.81           C  
ATOM   1970  O   ALA A 257       2.086  -9.539  -6.391  1.00 90.81           O  
ATOM   1971  N   ILE A 258       1.041 -10.820  -7.953  1.00 91.50           N  
ATOM   1972  CA  ILE A 258       1.802 -10.281  -9.078  1.00 91.50           C  
ATOM   1973  C   ILE A 258       1.003  -9.172  -9.758  1.00 91.50           C  
ATOM   1974  CB  ILE A 258       2.160 -11.383 -10.094  1.00 91.50           C  
ATOM   1975  O   ILE A 258      -0.135  -9.391 -10.180  1.00 91.50           O  
ATOM   1976  CG1 ILE A 258       3.055 -12.445  -9.438  1.00 91.50           C  
ATOM   1977  CG2 ILE A 258       2.840 -10.781 -11.328  1.00 91.50           C  
ATOM   1978  CD1 ILE A 258       3.330 -13.656 -10.320  1.00 91.50           C  
ATOM   1979  N   ALA A 259       1.580  -8.016  -9.781  1.00 91.31           N  
ATOM   1980  CA  ALA A 259       0.971  -6.875 -10.469  1.00 91.31           C  
ATOM   1981  C   ALA A 259       1.490  -6.754 -11.898  1.00 91.31           C  
ATOM   1982  CB  ALA A 259       1.238  -5.586  -9.695  1.00 91.31           C  
ATOM   1983  O   ALA A 259       2.664  -6.449 -12.109  1.00 91.31           O  
ATOM   1984  N   PRO A 260       0.633  -7.004 -12.922  1.00 90.25           N  
ATOM   1985  CA  PRO A 260       1.080  -6.887 -14.312  1.00 90.25           C  
ATOM   1986  C   PRO A 260       1.196  -5.434 -14.773  1.00 90.25           C  
ATOM   1987  CB  PRO A 260      -0.009  -7.621 -15.094  1.00 90.25           C  
ATOM   1988  O   PRO A 260       0.654  -4.535 -14.133  1.00 90.25           O  
ATOM   1989  CG  PRO A 260      -1.242  -7.480 -14.266  1.00 90.25           C  
ATOM   1990  CD  PRO A 260      -0.840  -7.449 -12.820  1.00 90.25           C  
ATOM   1991  N   ALA A 261       1.942  -5.270 -15.875  1.00 88.88           N  
ATOM   1992  CA  ALA A 261       2.057  -3.947 -16.484  1.00 88.88           C  
ATOM   1993  C   ALA A 261       0.679  -3.348 -16.750  1.00 88.88           C  
ATOM   1994  CB  ALA A 261       2.865  -4.020 -17.766  1.00 88.88           C  
ATOM   1995  O   ALA A 261      -0.225  -4.043 -17.219  1.00 88.88           O  
ATOM   1996  N   GLY A 262       0.521  -2.080 -16.328  1.00 87.88           N  
ATOM   1997  CA  GLY A 262      -0.730  -1.389 -16.594  1.00 87.88           C  
ATOM   1998  C   GLY A 262      -1.697  -1.441 -15.422  1.00 87.88           C  
ATOM   1999  O   GLY A 262      -2.693  -0.715 -15.398  1.00 87.88           O  
ATOM   2000  N   SER A 263      -1.379  -2.289 -14.430  1.00 91.88           N  
ATOM   2001  CA  SER A 263      -2.256  -2.375 -13.273  1.00 91.88           C  
ATOM   2002  C   SER A 263      -1.967  -1.258 -12.273  1.00 91.88           C  
ATOM   2003  CB  SER A 263      -2.105  -3.734 -12.586  1.00 91.88           C  
ATOM   2004  O   SER A 263      -0.884  -0.668 -12.289  1.00 91.88           O  
ATOM   2005  OG  SER A 263      -0.811  -3.873 -12.023  1.00 91.88           O  
ATOM   2006  N   VAL A 264      -2.969  -0.916 -11.492  1.00 94.12           N  
ATOM   2007  CA  VAL A 264      -2.828   0.053 -10.406  1.00 94.12           C  
ATOM   2008  C   VAL A 264      -3.098  -0.628  -9.062  1.00 94.12           C  
ATOM   2009  CB  VAL A 264      -3.781   1.255 -10.594  1.00 94.12           C  
ATOM   2010  O   VAL A 264      -4.113  -1.304  -8.898  1.00 94.12           O  
ATOM   2011  CG1 VAL A 264      -3.623   2.252  -9.445  1.00 94.12           C  
ATOM   2012  CG2 VAL A 264      -3.521   1.936 -11.938  1.00 94.12           C  
ATOM   2013  N   ILE A 265      -2.092  -0.432  -8.188  1.00 95.50           N  
ATOM   2014  CA  ILE A 265      -2.172  -1.053  -6.867  1.00 95.50           C  
ATOM   2015  C   ILE A 265      -2.289   0.027  -5.793  1.00 95.50           C  
ATOM   2016  CB  ILE A 265      -0.945  -1.952  -6.590  1.00 95.50           C  
ATOM   2017  O   ILE A 265      -1.534   1.002  -5.797  1.00 95.50           O  
ATOM   2018  CG1 ILE A 265      -0.740  -2.943  -7.742  1.00 95.50           C  
ATOM   2019  CG2 ILE A 265      -1.104  -2.688  -5.258  1.00 95.50           C  
ATOM   2020  CD1 ILE A 265      -1.947  -3.828  -8.016  1.00 95.50           C  
ATOM   2021  N   GLY A 266      -3.303  -0.157  -4.926  1.00 96.69           N  
ATOM   2022  CA  GLY A 266      -3.426   0.730  -3.779  1.00 96.69           C  
ATOM   2023  C   GLY A 266      -2.553   0.316  -2.609  1.00 96.69           C  
ATOM   2024  O   GLY A 266      -2.434  -0.873  -2.307  1.00 96.69           O  
ATOM   2025  N   VAL A 267      -1.864   1.272  -2.031  1.00 97.50           N  
ATOM   2026  CA  VAL A 267      -1.076   1.067  -0.821  1.00 97.50           C  
ATOM   2027  C   VAL A 267      -1.648   1.908   0.318  1.00 97.50           C  
ATOM   2028  CB  VAL A 267       0.412   1.418  -1.047  1.00 97.50           C  
ATOM   2029  O   VAL A 267      -1.787   3.127   0.189  1.00 97.50           O  
ATOM   2030  CG1 VAL A 267       1.226   1.159   0.220  1.00 97.50           C  
ATOM   2031  CG2 VAL A 267       0.976   0.620  -2.221  1.00 97.50           C  
ATOM   2032  N   MET A 268      -2.035   1.202   1.363  1.00 97.62           N  
ATOM   2033  CA  MET A 268      -2.543   1.929   2.523  1.00 97.62           C  
ATOM   2034  C   MET A 268      -1.729   1.597   3.771  1.00 97.62           C  
ATOM   2035  CB  MET A 268      -4.020   1.604   2.762  1.00 97.62           C  
ATOM   2036  O   MET A 268      -1.552   0.424   4.109  1.00 97.62           O  
ATOM   2037  CG  MET A 268      -4.664   2.447   3.848  1.00 97.62           C  
ATOM   2038  SD  MET A 268      -6.492   2.287   3.867  1.00 97.62           S  
ATOM   2039  CE  MET A 268      -6.902   3.484   5.168  1.00 97.62           C  
ATOM   2040  N   LEU A 269      -1.180   2.617   4.438  1.00 97.69           N  
ATOM   2041  CA  LEU A 269      -0.524   2.516   5.734  1.00 97.69           C  
ATOM   2042  C   LEU A 269      -1.482   2.895   6.859  1.00 97.69           C  
ATOM   2043  CB  LEU A 269       0.715   3.414   5.781  1.00 97.69           C  
ATOM   2044  O   LEU A 269      -2.068   3.979   6.844  1.00 97.69           O  
ATOM   2045  CG  LEU A 269       1.986   2.848   5.148  1.00 97.69           C  
ATOM   2046  CD1 LEU A 269       1.780   2.627   3.652  1.00 97.69           C  
ATOM   2047  CD2 LEU A 269       3.168   3.779   5.398  1.00 97.69           C  
ATOM   2048  N   LEU A 270      -1.614   1.977   7.789  1.00 97.88           N  
ATOM   2049  CA  LEU A 270      -2.418   2.244   8.977  1.00 97.88           C  
ATOM   2050  C   LEU A 270      -1.530   2.404  10.211  1.00 97.88           C  
ATOM   2051  CB  LEU A 270      -3.430   1.119   9.211  1.00 97.88           C  
ATOM   2052  O   LEU A 270      -0.678   1.556  10.477  1.00 97.88           O  
ATOM   2053  CG  LEU A 270      -4.461   0.901   8.102  1.00 97.88           C  
ATOM   2054  CD1 LEU A 270      -5.141  -0.453   8.273  1.00 97.88           C  
ATOM   2055  CD2 LEU A 270      -5.492   2.025   8.102  1.00 97.88           C  
ATOM   2056  N   PHE A 271      -1.774   3.527  10.938  1.00 96.44           N  
ATOM   2057  CA  PHE A 271      -0.920   3.820  12.078  1.00 96.44           C  
ATOM   2058  C   PHE A 271      -1.533   3.277  13.367  1.00 96.44           C  
ATOM   2059  CB  PHE A 271      -0.686   5.328  12.211  1.00 96.44           C  
ATOM   2060  O   PHE A 271      -2.678   3.596  13.695  1.00 96.44           O  
ATOM   2061  CG  PHE A 271       0.042   5.930  11.039  1.00 96.44           C  
ATOM   2062  CD1 PHE A 271       1.152   5.297  10.492  1.00 96.44           C  
ATOM   2063  CD2 PHE A 271      -0.384   7.129  10.477  1.00 96.44           C  
ATOM   2064  CE1 PHE A 271       1.828   5.848   9.406  1.00 96.44           C  
ATOM   2065  CE2 PHE A 271       0.286   7.688   9.391  1.00 96.44           C  
ATOM   2066  CZ  PHE A 271       1.393   7.047   8.859  1.00 96.44           C  
ATOM   2067  N   GLY A 272      -0.788   2.365  14.031  1.00 95.56           N  
ATOM   2068  CA  GLY A 272      -1.186   1.919  15.359  1.00 95.56           C  
ATOM   2069  C   GLY A 272      -0.932   2.955  16.438  1.00 95.56           C  
ATOM   2070  O   GLY A 272      -0.459   4.055  16.141  1.00 95.56           O  
ATOM   2071  N   PRO A 273      -1.264   2.650  17.672  1.00 93.62           N  
ATOM   2072  CA  PRO A 273      -1.166   3.625  18.766  1.00 93.62           C  
ATOM   2073  C   PRO A 273       0.250   4.164  18.953  1.00 93.62           C  
ATOM   2074  CB  PRO A 273      -1.611   2.826  19.984  1.00 93.62           C  
ATOM   2075  O   PRO A 273       0.429   5.305  19.391  1.00 93.62           O  
ATOM   2076  CG  PRO A 273      -1.483   1.395  19.578  1.00 93.62           C  
ATOM   2077  CD  PRO A 273      -1.678   1.303  18.094  1.00 93.62           C  
ATOM   2078  N   ASP A 274       1.309   3.436  18.609  1.00 92.00           N  
ATOM   2079  CA  ASP A 274       2.691   3.871  18.781  1.00 92.00           C  
ATOM   2080  C   ASP A 274       3.031   5.004  17.812  1.00 92.00           C  
ATOM   2081  CB  ASP A 274       3.654   2.699  18.578  1.00 92.00           C  
ATOM   2082  O   ASP A 274       3.408   6.098  18.234  1.00 92.00           O  
ATOM   2083  CG  ASP A 274       3.492   1.611  19.625  1.00 92.00           C  
ATOM   2084  OD1 ASP A 274       3.100   1.920  20.766  1.00 92.00           O  
ATOM   2085  OD2 ASP A 274       3.764   0.435  19.297  1.00 92.00           O  
ATOM   2086  N   LEU A 275       2.805   4.766  16.500  1.00 91.88           N  
ATOM   2087  CA  LEU A 275       3.137   5.750  15.477  1.00 91.88           C  
ATOM   2088  C   LEU A 275       2.020   6.777  15.328  1.00 91.88           C  
ATOM   2089  CB  LEU A 275       3.395   5.062  14.133  1.00 91.88           C  
ATOM   2090  O   LEU A 275       2.279   7.945  15.023  1.00 91.88           O  
ATOM   2091  CG  LEU A 275       4.094   5.906  13.062  1.00 91.88           C  
ATOM   2092  CD1 LEU A 275       5.422   6.434  13.594  1.00 91.88           C  
ATOM   2093  CD2 LEU A 275       4.301   5.090  11.797  1.00 91.88           C  
ATOM   2094  N   GLY A 276       0.798   6.395  15.586  1.00 90.81           N  
ATOM   2095  CA  GLY A 276      -0.367   7.254  15.430  1.00 90.81           C  
ATOM   2096  C   GLY A 276      -0.405   8.398  16.422  1.00 90.81           C  
ATOM   2097  O   GLY A 276      -1.096   9.391  16.203  1.00 90.81           O  
ATOM   2098  N   SER A 277       0.373   8.273  17.562  1.00 91.06           N  
ATOM   2099  CA  SER A 277       0.400   9.312  18.578  1.00 91.06           C  
ATOM   2100  C   SER A 277       1.211  10.523  18.125  1.00 91.06           C  
ATOM   2101  CB  SER A 277       0.979   8.766  19.891  1.00 91.06           C  
ATOM   2102  O   SER A 277       1.206  11.562  18.781  1.00 91.06           O  
ATOM   2103  OG  SER A 277       2.307   8.305  19.688  1.00 91.06           O  
ATOM   2104  N   HIS A 278       1.913  10.344  16.938  1.00 90.50           N  
ATOM   2105  CA  HIS A 278       2.672  11.438  16.344  1.00 90.50           C  
ATOM   2106  C   HIS A 278       1.890  12.094  15.211  1.00 90.50           C  
ATOM   2107  CB  HIS A 278       4.020  10.930  15.820  1.00 90.50           C  
ATOM   2108  O   HIS A 278       1.078  11.445  14.547  1.00 90.50           O  
ATOM   2109  CG  HIS A 278       4.871  10.297  16.875  1.00 90.50           C  
ATOM   2110  CD2 HIS A 278       5.914  10.781  17.578  1.00 90.50           C  
ATOM   2111  ND1 HIS A 278       4.684   9.000  17.297  1.00 90.50           N  
ATOM   2112  CE1 HIS A 278       5.578   8.719  18.234  1.00 90.50           C  
ATOM   2113  NE2 HIS A 278       6.336   9.781  18.422  1.00 90.50           N  
ATOM   2114  N   VAL A 279       2.053  13.367  15.039  1.00 86.25           N  
ATOM   2115  CA  VAL A 279       1.451  14.109  13.938  1.00 86.25           C  
ATOM   2116  C   VAL A 279       2.523  14.461  12.906  1.00 86.25           C  
ATOM   2117  CB  VAL A 279       0.740  15.391  14.430  1.00 86.25           C  
ATOM   2118  O   VAL A 279       3.496  15.148  13.227  1.00 86.25           O  
ATOM   2119  CG1 VAL A 279       0.124  16.156  13.258  1.00 86.25           C  
ATOM   2120  CG2 VAL A 279      -0.328  15.039  15.461  1.00 86.25           C  
ATOM   2121  N   PHE A 280       2.441  13.891  11.727  1.00 83.69           N  
ATOM   2122  CA  PHE A 280       3.447  14.031  10.680  1.00 83.69           C  
ATOM   2123  C   PHE A 280       3.156  15.250   9.812  1.00 83.69           C  
ATOM   2124  CB  PHE A 280       3.512  12.773   9.812  1.00 83.69           C  
ATOM   2125  O   PHE A 280       3.408  15.227   8.602  1.00 83.69           O  
ATOM   2126  CG  PHE A 280       3.725  11.508  10.602  1.00 83.69           C  
ATOM   2127  CD1 PHE A 280       4.898  11.305  11.320  1.00 83.69           C  
ATOM   2128  CD2 PHE A 280       2.754  10.516  10.625  1.00 83.69           C  
ATOM   2129  CE1 PHE A 280       5.098  10.141  12.055  1.00 83.69           C  
ATOM   2130  CE2 PHE A 280       2.947   9.344  11.352  1.00 83.69           C  
ATOM   2131  CZ  PHE A 280       4.121   9.156  12.062  1.00 83.69           C  
ATOM   2132  N   GLN A 281       2.662  16.375  10.375  1.00 80.31           N  
ATOM   2133  CA  GLN A 281       2.414  17.625   9.656  1.00 80.31           C  
ATOM   2134  C   GLN A 281       3.645  18.516   9.680  1.00 80.31           C  
ATOM   2135  CB  GLN A 281       1.212  18.359  10.250  1.00 80.31           C  
ATOM   2136  O   GLN A 281       4.438  18.469  10.617  1.00 80.31           O  
ATOM   2137  CG  GLN A 281      -0.109  17.625  10.070  1.00 80.31           C  
ATOM   2138  CD  GLN A 281      -1.277  18.344  10.711  1.00 80.31           C  
ATOM   2139  NE2 GLN A 281      -2.117  17.609  11.422  1.00 80.31           N  
ATOM   2140  OE1 GLN A 281      -1.424  19.562  10.562  1.00 80.31           O  
ATOM   2141  N   TYR A 282       3.861  19.188   8.539  1.00 81.06           N  
ATOM   2142  CA  TYR A 282       4.922  20.172   8.367  1.00 81.06           C  
ATOM   2143  C   TYR A 282       6.293  19.516   8.414  1.00 81.06           C  
ATOM   2144  CB  TYR A 282       4.832  21.266   9.438  1.00 81.06           C  
ATOM   2145  O   TYR A 282       7.238  20.062   8.984  1.00 81.06           O  
ATOM   2146  CG  TYR A 282       3.502  21.984   9.469  1.00 81.06           C  
ATOM   2147  CD1 TYR A 282       3.096  22.781   8.398  1.00 81.06           C  
ATOM   2148  CD2 TYR A 282       2.650  21.859  10.562  1.00 81.06           C  
ATOM   2149  CE1 TYR A 282       1.873  23.438   8.422  1.00 81.06           C  
ATOM   2150  CE2 TYR A 282       1.427  22.516  10.594  1.00 81.06           C  
ATOM   2151  OH  TYR A 282      -0.165  23.953   9.547  1.00 81.06           O  
ATOM   2152  CZ  TYR A 282       1.046  23.297   9.516  1.00 81.06           C  
ATOM   2153  N   GLN A 283       6.289  18.281   8.000  1.00 82.62           N  
ATOM   2154  CA  GLN A 283       7.543  17.547   7.883  1.00 82.62           C  
ATOM   2155  C   GLN A 283       7.520  16.625   6.668  1.00 82.62           C  
ATOM   2156  CB  GLN A 283       7.809  16.734   9.148  1.00 82.62           C  
ATOM   2157  O   GLN A 283       6.461  16.391   6.078  1.00 82.62           O  
ATOM   2158  CG  GLN A 283       6.789  15.633   9.406  1.00 82.62           C  
ATOM   2159  CD  GLN A 283       7.090  14.836  10.656  1.00 82.62           C  
ATOM   2160  NE2 GLN A 283       7.301  13.531  10.492  1.00 82.62           N  
ATOM   2161  OE1 GLN A 283       7.137  15.375  11.766  1.00 82.62           O  
ATOM   2162  N   THR A 284       8.719  16.219   6.281  1.00 88.38           N  
ATOM   2163  CA  THR A 284       8.844  15.273   5.176  1.00 88.38           C  
ATOM   2164  C   THR A 284       8.867  13.836   5.688  1.00 88.38           C  
ATOM   2165  CB  THR A 284      10.117  15.547   4.352  1.00 88.38           C  
ATOM   2166  O   THR A 284       9.594  13.516   6.629  1.00 88.38           O  
ATOM   2167  CG2 THR A 284      10.234  14.570   3.186  1.00 88.38           C  
ATOM   2168  OG1 THR A 284      10.070  16.875   3.838  1.00 88.38           O  
ATOM   2169  N   ILE A 285       7.945  13.062   5.184  1.00 91.44           N  
ATOM   2170  CA  ILE A 285       7.949  11.633   5.477  1.00 91.44           C  
ATOM   2171  C   ILE A 285       8.422  10.859   4.250  1.00 91.44           C  
ATOM   2172  CB  ILE A 285       6.551  11.148   5.914  1.00 91.44           C  
ATOM   2173  O   ILE A 285       8.305  11.336   3.119  1.00 91.44           O  
ATOM   2174  CG1 ILE A 285       5.535  11.344   4.781  1.00 91.44           C  
ATOM   2175  CG2 ILE A 285       6.102  11.867   7.188  1.00 91.44           C  
ATOM   2176  CD1 ILE A 285       4.227  10.602   4.984  1.00 91.44           C  
ATOM   2177  N   THR A 286       9.086   9.797   4.527  1.00 94.81           N  
ATOM   2178  CA  THR A 286       9.586   8.961   3.445  1.00 94.81           C  
ATOM   2179  C   THR A 286       8.969   7.562   3.516  1.00 94.81           C  
ATOM   2180  CB  THR A 286      11.117   8.852   3.490  1.00 94.81           C  
ATOM   2181  O   THR A 286       8.930   6.949   4.582  1.00 94.81           O  
ATOM   2182  CG2 THR A 286      11.641   8.000   2.338  1.00 94.81           C  
ATOM   2183  OG1 THR A 286      11.688  10.156   3.400  1.00 94.81           O  
ATOM   2184  N   ILE A 287       8.406   7.137   2.418  1.00 96.38           N  
ATOM   2185  CA  ILE A 287       7.914   5.773   2.258  1.00 96.38           C  
ATOM   2186  C   ILE A 287       8.695   5.066   1.154  1.00 96.38           C  
ATOM   2187  CB  ILE A 287       6.402   5.750   1.938  1.00 96.38           C  
ATOM   2188  O   ILE A 287       8.859   5.605   0.057  1.00 96.38           O  
ATOM   2189  CG1 ILE A 287       5.609   6.441   3.055  1.00 96.38           C  
ATOM   2190  CG2 ILE A 287       5.914   4.312   1.733  1.00 96.38           C  
ATOM   2191  CD1 ILE A 287       4.211   6.879   2.641  1.00 96.38           C  
ATOM   2192  N   GLN A 288       9.219   3.904   1.438  1.00 96.75           N  
ATOM   2193  CA  GLN A 288       9.984   3.143   0.458  1.00 96.75           C  
ATOM   2194  C   GLN A 288       9.375   1.763   0.232  1.00 96.75           C  
ATOM   2195  CB  GLN A 288      11.445   3.002   0.904  1.00 96.75           C  
ATOM   2196  O   GLN A 288       9.109   1.028   1.188  1.00 96.75           O  
ATOM   2197  CG  GLN A 288      12.336   2.328  -0.125  1.00 96.75           C  
ATOM   2198  CD  GLN A 288      13.789   2.264   0.313  1.00 96.75           C  
ATOM   2199  NE2 GLN A 288      14.430   1.122   0.081  1.00 96.75           N  
ATOM   2200  OE1 GLN A 288      14.328   3.232   0.854  1.00 96.75           O  
ATOM   2201  N   ILE A 289       9.070   1.426  -1.021  1.00 96.94           N  
ATOM   2202  CA  ILE A 289       8.633   0.093  -1.419  1.00 96.94           C  
ATOM   2203  C   ILE A 289       9.773  -0.644  -2.109  1.00 96.94           C  
ATOM   2204  CB  ILE A 289       7.395   0.157  -2.348  1.00 96.94           C  
ATOM   2205  O   ILE A 289      10.266  -0.203  -3.150  1.00 96.94           O  
ATOM   2206  CG1 ILE A 289       6.277   0.975  -1.693  1.00 96.94           C  
ATOM   2207  CG2 ILE A 289       6.910  -1.253  -2.699  1.00 96.94           C  
ATOM   2208  CD1 ILE A 289       5.059   1.181  -2.584  1.00 96.94           C  
ATOM   2209  N   SER A 290      10.133  -1.747  -1.485  1.00 95.44           N  
ATOM   2210  CA  SER A 290      11.258  -2.520  -2.010  1.00 95.44           C  
ATOM   2211  C   SER A 290      10.805  -3.895  -2.488  1.00 95.44           C  
ATOM   2212  CB  SER A 290      12.344  -2.672  -0.946  1.00 95.44           C  
ATOM   2213  O   SER A 290      10.727  -4.836  -1.697  1.00 95.44           O  
ATOM   2214  OG  SER A 290      12.812  -1.404  -0.521  1.00 95.44           O  
ATOM   2215  N   PRO A 291      10.438  -3.975  -3.799  1.00 90.00           N  
ATOM   2216  CA  PRO A 291      10.047  -5.285  -4.332  1.00 90.00           C  
ATOM   2217  C   PRO A 291      11.234  -6.234  -4.477  1.00 90.00           C  
ATOM   2218  CB  PRO A 291       9.453  -4.945  -5.703  1.00 90.00           C  
ATOM   2219  O   PRO A 291      12.383  -5.828  -4.285  1.00 90.00           O  
ATOM   2220  CG  PRO A 291      10.117  -3.662  -6.098  1.00 90.00           C  
ATOM   2221  CD  PRO A 291      10.500  -2.918  -4.852  1.00 90.00           C  
ATOM   2222  N   ASN A 292      11.016  -7.566  -4.773  1.00 86.25           N  
ATOM   2223  CA  ASN A 292      12.062  -8.570  -4.922  1.00 86.25           C  
ATOM   2224  C   ASN A 292      12.891  -8.336  -6.180  1.00 86.25           C  
ATOM   2225  CB  ASN A 292      11.469  -9.977  -4.938  1.00 86.25           C  
ATOM   2226  O   ASN A 292      14.062  -8.719  -6.242  1.00 86.25           O  
ATOM   2227  CG  ASN A 292      10.617 -10.242  -6.164  1.00 86.25           C  
ATOM   2228  ND2 ASN A 292      10.125 -11.461  -6.293  1.00 86.25           N  
ATOM   2229  OD1 ASN A 292      10.414  -9.352  -6.992  1.00 86.25           O  
ATOM   2230  N   ILE A 293      12.266  -7.754  -7.211  1.00 82.00           N  
ATOM   2231  CA  ILE A 293      12.938  -7.453  -8.469  1.00 82.00           C  
ATOM   2232  C   ILE A 293      12.781  -5.969  -8.797  1.00 82.00           C  
ATOM   2233  CB  ILE A 293      12.391  -8.312  -9.625  1.00 82.00           C  
ATOM   2234  O   ILE A 293      11.695  -5.402  -8.633  1.00 82.00           O  
ATOM   2235  CG1 ILE A 293      12.594  -9.805  -9.320  1.00 82.00           C  
ATOM   2236  CG2 ILE A 293      13.055  -7.930 -10.953  1.00 82.00           C  
ATOM   2237  CD1 ILE A 293      11.883 -10.734 -10.297  1.00 82.00           C  
ATOM   2238  N   GLY A 294      13.914  -5.387  -9.195  1.00 83.06           N  
ATOM   2239  CA  GLY A 294      13.891  -3.973  -9.547  1.00 83.06           C  
ATOM   2240  C   GLY A 294      14.352  -3.074  -8.414  1.00 83.06           C  
ATOM   2241  O   GLY A 294      14.578  -3.541  -7.297  1.00 83.06           O  
ATOM   2242  N   SER A 295      14.609  -1.795  -8.719  1.00 88.12           N  
ATOM   2243  CA  SER A 295      15.016  -0.810  -7.723  1.00 88.12           C  
ATOM   2244  C   SER A 295      13.828  -0.368  -6.875  1.00 88.12           C  
ATOM   2245  CB  SER A 295      15.648   0.407  -8.398  1.00 88.12           C  
ATOM   2246  O   SER A 295      12.680  -0.390  -7.336  1.00 88.12           O  
ATOM   2247  OG  SER A 295      14.703   1.093  -9.195  1.00 88.12           O  
ATOM   2248  N   PRO A 296      14.055  -0.072  -5.586  1.00 92.81           N  
ATOM   2249  CA  PRO A 296      13.008   0.393  -4.680  1.00 92.81           C  
ATOM   2250  C   PRO A 296      12.359   1.698  -5.141  1.00 92.81           C  
ATOM   2251  CB  PRO A 296      13.742   0.588  -3.352  1.00 92.81           C  
ATOM   2252  O   PRO A 296      13.000   2.494  -5.836  1.00 92.81           O  
ATOM   2253  CG  PRO A 296      14.953  -0.287  -3.455  1.00 92.81           C  
ATOM   2254  CD  PRO A 296      15.359  -0.365  -4.898  1.00 92.81           C  
ATOM   2255  N   LEU A 297      11.133   1.802  -4.934  1.00 93.69           N  
ATOM   2256  CA  LEU A 297      10.438   3.080  -5.055  1.00 93.69           C  
ATOM   2257  C   LEU A 297      10.500   3.854  -3.740  1.00 93.69           C  
ATOM   2258  CB  LEU A 297       8.984   2.865  -5.469  1.00 93.69           C  
ATOM   2259  O   LEU A 297      10.086   3.342  -2.695  1.00 93.69           O  
ATOM   2260  CG  LEU A 297       8.078   4.098  -5.441  1.00 93.69           C  
ATOM   2261  CD1 LEU A 297       8.523   5.105  -6.496  1.00 93.69           C  
ATOM   2262  CD2 LEU A 297       6.625   3.701  -5.656  1.00 93.69           C  
ATOM   2263  N   THR A 298      11.070   5.105  -3.760  1.00 94.62           N  
ATOM   2264  CA  THR A 298      11.133   5.961  -2.582  1.00 94.62           C  
ATOM   2265  C   THR A 298      10.281   7.215  -2.781  1.00 94.62           C  
ATOM   2266  CB  THR A 298      12.578   6.367  -2.254  1.00 94.62           C  
ATOM   2267  O   THR A 298      10.484   7.961  -3.740  1.00 94.62           O  
ATOM   2268  CG2 THR A 298      12.633   7.246  -1.010  1.00 94.62           C  
ATOM   2269  OG1 THR A 298      13.359   5.188  -2.029  1.00 94.62           O  
ATOM   2270  N   LEU A 299       9.281   7.348  -1.919  1.00 91.81           N  
ATOM   2271  CA  LEU A 299       8.430   8.531  -1.920  1.00 91.81           C  
ATOM   2272  C   LEU A 299       8.789   9.461  -0.770  1.00 91.81           C  
ATOM   2273  CB  LEU A 299       6.953   8.133  -1.822  1.00 91.81           C  
ATOM   2274  O   LEU A 299       8.766   9.055   0.395  1.00 91.81           O  
ATOM   2275  CG  LEU A 299       6.453   7.125  -2.861  1.00 91.81           C  
ATOM   2276  CD1 LEU A 299       5.035   6.680  -2.527  1.00 91.81           C  
ATOM   2277  CD2 LEU A 299       6.516   7.727  -4.262  1.00 91.81           C  
ATOM   2278  N   SER A 300       9.234  10.664  -1.106  1.00 90.44           N  
ATOM   2279  CA  SER A 300       9.453  11.727  -0.124  1.00 90.44           C  
ATOM   2280  C   SER A 300       8.367  12.797  -0.217  1.00 90.44           C  
ATOM   2281  CB  SER A 300      10.828  12.367  -0.315  1.00 90.44           C  
ATOM   2282  O   SER A 300       8.273  13.500  -1.223  1.00 90.44           O  
ATOM   2283  OG  SER A 300      11.859  11.414  -0.085  1.00 90.44           O  
ATOM   2284  N   GLU A 301       7.449  12.734   0.801  1.00 86.12           N  
ATOM   2285  CA  GLU A 301       6.301  13.633   0.753  1.00 86.12           C  
ATOM   2286  C   GLU A 301       6.320  14.617   1.920  1.00 86.12           C  
ATOM   2287  CB  GLU A 301       4.992  12.836   0.761  1.00 86.12           C  
ATOM   2288  O   GLU A 301       6.480  14.211   3.074  1.00 86.12           O  
ATOM   2289  CG  GLU A 301       3.744  13.695   0.666  1.00 86.12           C  
ATOM   2290  CD  GLU A 301       3.598  14.391  -0.678  1.00 86.12           C  
ATOM   2291  OE1 GLU A 301       2.531  14.992  -0.937  1.00 86.12           O  
ATOM   2292  OE2 GLU A 301       4.559  14.336  -1.479  1.00 86.12           O  
ATOM   2293  N   TYR A 302       6.199  15.883   1.492  1.00 83.44           N  
ATOM   2294  CA  TYR A 302       5.984  16.906   2.514  1.00 83.44           C  
ATOM   2295  C   TYR A 302       4.512  16.984   2.902  1.00 83.44           C  
ATOM   2296  CB  TYR A 302       6.465  18.266   2.020  1.00 83.44           C  
ATOM   2297  O   TYR A 302       3.648  17.219   2.053  1.00 83.44           O  
ATOM   2298  CG  TYR A 302       6.453  19.344   3.086  1.00 83.44           C  
ATOM   2299  CD1 TYR A 302       5.449  20.297   3.117  1.00 83.44           C  
ATOM   2300  CD2 TYR A 302       7.441  19.391   4.062  1.00 83.44           C  
ATOM   2301  CE1 TYR A 302       5.434  21.297   4.098  1.00 83.44           C  
ATOM   2302  CE2 TYR A 302       7.438  20.375   5.047  1.00 83.44           C  
ATOM   2303  OH  TYR A 302       6.422  22.297   6.027  1.00 83.44           O  
ATOM   2304  CZ  TYR A 302       6.430  21.312   5.055  1.00 83.44           C  
ATOM   2305  N   VAL A 303       4.219  16.625   4.137  1.00 79.00           N  
ATOM   2306  CA  VAL A 303       2.844  16.609   4.625  1.00 79.00           C  
ATOM   2307  C   VAL A 303       2.465  18.000   5.121  1.00 79.00           C  
ATOM   2308  CB  VAL A 303       2.646  15.570   5.746  1.00 79.00           C  
ATOM   2309  O   VAL A 303       3.117  18.547   6.016  1.00 79.00           O  
ATOM   2310  CG1 VAL A 303       1.190  15.539   6.207  1.00 79.00           C  
ATOM   2311  CG2 VAL A 303       3.088  14.188   5.277  1.00 79.00           C  
ATOM   2312  N   TYR A 304       1.574  18.609   4.223  1.00 72.56           N  
ATOM   2313  CA  TYR A 304       1.087  19.938   4.582  1.00 72.56           C  
ATOM   2314  C   TYR A 304      -0.429  19.938   4.746  1.00 72.56           C  
ATOM   2315  CB  TYR A 304       1.497  20.969   3.523  1.00 72.56           C  
ATOM   2316  O   TYR A 304      -1.140  19.266   3.990  1.00 72.56           O  
ATOM   2317  CG  TYR A 304       0.946  22.344   3.773  1.00 72.56           C  
ATOM   2318  CD1 TYR A 304      -0.122  22.828   3.025  1.00 72.56           C  
ATOM   2319  CD2 TYR A 304       1.491  23.156   4.758  1.00 72.56           C  
ATOM   2320  CE1 TYR A 304      -0.632  24.109   3.252  1.00 72.56           C  
ATOM   2321  CE2 TYR A 304       0.988  24.438   4.992  1.00 72.56           C  
ATOM   2322  OH  TYR A 304      -0.573  26.156   4.465  1.00 72.56           O  
ATOM   2323  CZ  TYR A 304      -0.072  24.906   4.234  1.00 72.56           C  
ATOM   2324  N   GLN A 305      -1.017  20.406   5.840  1.00 63.34           N  
ATOM   2325  CA  GLN A 305      -2.449  20.609   6.027  1.00 63.34           C  
ATOM   2326  C   GLN A 305      -2.852  22.031   5.660  1.00 63.34           C  
ATOM   2327  CB  GLN A 305      -2.852  20.312   7.469  1.00 63.34           C  
ATOM   2328  O   GLN A 305      -2.385  23.000   6.277  1.00 63.34           O  
ATOM   2329  CG  GLN A 305      -4.359  20.281   7.695  1.00 63.34           C  
ATOM   2330  CD  GLN A 305      -4.734  19.812   9.086  1.00 63.34           C  
ATOM   2331  NE2 GLN A 305      -5.953  20.141   9.516  1.00 63.34           N  
ATOM   2332  OE1 GLN A 305      -3.939  19.172   9.773  1.00 63.34           O  
ATOM   2333  N   PRO A 306      -3.510  22.250   4.449  1.00 58.00           N  
ATOM   2334  CA  PRO A 306      -3.939  23.625   4.168  1.00 58.00           C  
ATOM   2335  C   PRO A 306      -4.887  24.172   5.234  1.00 58.00           C  
ATOM   2336  CB  PRO A 306      -4.652  23.500   2.818  1.00 58.00           C  
ATOM   2337  O   PRO A 306      -5.500  23.406   5.977  1.00 58.00           O  
ATOM   2338  CG  PRO A 306      -4.734  22.031   2.562  1.00 58.00           C  
ATOM   2339  CD  PRO A 306      -3.957  21.312   3.629  1.00 58.00           C  
ATOM   2340  N   GLU A 307      -4.676  25.344   5.883  1.00 49.19           N  
ATOM   2341  CA  GLU A 307      -5.613  26.141   6.660  1.00 49.19           C  
ATOM   2342  C   GLU A 307      -7.047  25.938   6.191  1.00 49.19           C  
ATOM   2343  CB  GLU A 307      -5.246  27.625   6.574  1.00 49.19           C  
ATOM   2344  O   GLU A 307      -7.332  26.000   4.992  1.00 49.19           O  
ATOM   2345  CG  GLU A 307      -4.020  28.000   7.391  1.00 49.19           C  
ATOM   2346  CD  GLU A 307      -3.752  29.500   7.414  1.00 49.19           C  
ATOM   2347  OE1 GLU A 307      -2.797  29.938   8.102  1.00 49.19           O  
ATOM   2348  OE2 GLU A 307      -4.504  30.250   6.742  1.00 49.19           O  
ATOM   2349  N   GLY A 308      -7.785  24.828   6.480  1.00 51.41           N  
ATOM   2350  CA  GLY A 308      -9.180  24.672   6.094  1.00 51.41           C  
ATOM   2351  C   GLY A 308      -9.703  23.266   6.305  1.00 51.41           C  
ATOM   2352  O   GLY A 308      -8.969  22.375   6.734  1.00 51.41           O  
ATOM   2353  N   ASN A 309     -10.844  23.031   7.129  1.00 43.25           N  
ATOM   2354  CA  ASN A 309     -11.664  21.859   7.410  1.00 43.25           C  
ATOM   2355  C   ASN A 309     -11.539  20.812   6.316  1.00 43.25           C  
ATOM   2356  CB  ASN A 309     -13.133  22.266   7.590  1.00 43.25           C  
ATOM   2357  O   ASN A 309     -11.805  21.094   5.145  1.00 43.25           O  
ATOM   2358  CG  ASN A 309     -13.398  22.922   8.930  1.00 43.25           C  
ATOM   2359  ND2 ASN A 309     -14.523  23.609   9.039  1.00 43.25           N  
ATOM   2360  OD1 ASN A 309     -12.602  22.797   9.859  1.00 43.25           O  
ATOM   2361  N   VAL A 310     -10.438  20.172   5.945  1.00 41.91           N  
ATOM   2362  CA  VAL A 310     -10.531  19.172   4.887  1.00 41.91           C  
ATOM   2363  C   VAL A 310     -11.430  18.016   5.332  1.00 41.91           C  
ATOM   2364  CB  VAL A 310      -9.133  18.641   4.492  1.00 41.91           C  
ATOM   2365  O   VAL A 310     -11.203  17.422   6.387  1.00 41.91           O  
ATOM   2366  CG1 VAL A 310      -9.250  17.578   3.402  1.00 41.91           C  
ATOM   2367  CG2 VAL A 310      -8.234  19.781   4.031  1.00 41.91           C  
ATOM   2368  N   THR A 311     -12.797  18.109   5.293  1.00 39.88           N  
ATOM   2369  CA  THR A 311     -13.766  17.031   5.309  1.00 39.88           C  
ATOM   2370  C   THR A 311     -13.883  16.391   3.930  1.00 39.88           C  
ATOM   2371  CB  THR A 311     -15.156  17.516   5.770  1.00 39.88           C  
ATOM   2372  O   THR A 311     -14.422  15.289   3.793  1.00 39.88           O  
ATOM   2373  CG2 THR A 311     -15.633  16.734   6.988  1.00 39.88           C  
ATOM   2374  OG1 THR A 311     -15.078  18.906   6.098  1.00 39.88           O  
ATOM   2375  N   VAL A 312     -12.859  16.234   3.062  1.00 32.38           N  
ATOM   2376  CA  VAL A 312     -13.094  15.352   1.924  1.00 32.38           C  
ATOM   2377  C   VAL A 312     -11.781  15.125   1.173  1.00 32.38           C  
ATOM   2378  CB  VAL A 312     -14.156  15.930   0.967  1.00 32.38           C  
ATOM   2379  O   VAL A 312     -11.008  16.062   0.951  1.00 32.38           O  
ATOM   2380  CG1 VAL A 312     -14.492  14.930  -0.138  1.00 32.38           C  
ATOM   2381  CG2 VAL A 312     -15.414  16.312   1.742  1.00 32.38           C  
ATOM   2382  N   ILE A 313     -11.336  13.812   1.025  1.00 35.03           N  
ATOM   2383  CA  ILE A 313     -10.680  12.891   0.113  1.00 35.03           C  
ATOM   2384  C   ILE A 313     -10.773  13.414  -1.316  1.00 35.03           C  
ATOM   2385  CB  ILE A 313     -11.289  11.469   0.204  1.00 35.03           C  
ATOM   2386  O   ILE A 313     -11.859  13.742  -1.795  1.00 35.03           O  
ATOM   2387  CG1 ILE A 313     -11.195  10.938   1.639  1.00 35.03           C  
ATOM   2388  CG2 ILE A 313     -10.602  10.523  -0.780  1.00 35.03           C  
ATOM   2389  CD1 ILE A 313     -11.664   9.500   1.798  1.00 35.03           C  
ATOM   2390  N   GLY A 314      -9.805  14.094  -1.898  1.00 35.38           N  
ATOM   2391  CA  GLY A 314      -9.719  13.852  -3.330  1.00 35.38           C  
ATOM   2392  C   GLY A 314      -8.742  12.750  -3.688  1.00 35.38           C  
ATOM   2393  O   GLY A 314      -7.648  12.672  -3.119  1.00 35.38           O  
TER    2394      GLY A 314                                                      
ENDMDL                                                                          
END                                                                             
