# Supplementary material for: Towards a molecular picture of the archaeal cell surface
Source: Nat Commun. 2024 Nov 29;15:10401. doi: 10.1038/s41467-024-53986-9 (PMC11607397; doi:10.1038/s41467-024-53986-9)
Supplement: Supplementary file 5 — Supplementary Dataset 1 [file 41467_2024_53986_MOESM5_ESM.zip › Archaellum_Homologues_2024/SACC_19750_Saccharolobus_caldissimus/SACC_19750_Saccharolobus_caldissimus_d4f34_unrelaxed_rank_002_alphafold2_ptm_model_2_seed_000.pdb]

MODEL     1                                                                     
ATOM      1  N   MET A   1     -48.906  12.602  99.375  1.00 52.62           N  
ATOM      2  CA  MET A   1     -47.750  12.336  98.500  1.00 52.62           C  
ATOM      3  C   MET A   1     -48.062  12.648  97.062  1.00 52.62           C  
ATOM      4  CB  MET A   1     -47.281  10.883  98.625  1.00 52.62           C  
ATOM      5  O   MET A   1     -49.031  12.125  96.500  1.00 52.62           O  
ATOM      6  CG  MET A   1     -45.844  10.727  99.125  1.00 52.62           C  
ATOM      7  SD  MET A   1     -45.438   8.992  99.562  1.00 52.62           S  
ATOM      8  CE  MET A   1     -43.625   9.117  99.688  1.00 52.62           C  
ATOM      9  N   GLY A   2     -48.188  13.883  96.562  1.00 52.09           N  
ATOM     10  CA  GLY A   2     -48.250  15.180  95.938  1.00 52.09           C  
ATOM     11  C   GLY A   2     -48.219  15.094  94.438  1.00 52.09           C  
ATOM     12  O   GLY A   2     -47.438  14.328  93.875  1.00 52.09           O  
ATOM     13  N   LEU A   3     -49.344  15.141  93.688  1.00 59.97           N  
ATOM     14  CA  LEU A   3     -49.781  15.406  92.312  1.00 59.97           C  
ATOM     15  C   LEU A   3     -48.719  16.219  91.562  1.00 59.97           C  
ATOM     16  CB  LEU A   3     -51.125  16.141  92.250  1.00 59.97           C  
ATOM     17  O   LEU A   3     -48.469  15.984  90.375  1.00 59.97           O  
ATOM     18  CG  LEU A   3     -51.938  15.984  91.000  1.00 59.97           C  
ATOM     19  CD1 LEU A   3     -52.719  14.656  91.000  1.00 59.97           C  
ATOM     20  CD2 LEU A   3     -52.906  17.156  90.875  1.00 59.97           C  
ATOM     21  N   LYS A   4     -47.906  16.953  92.188  1.00 61.16           N  
ATOM     22  CA  LYS A   4     -46.781  17.750  91.625  1.00 61.16           C  
ATOM     23  C   LYS A   4     -45.562  16.891  91.438  1.00 61.16           C  
ATOM     24  CB  LYS A   4     -46.469  18.906  92.625  1.00 61.16           C  
ATOM     25  O   LYS A   4     -44.844  17.078  90.438  1.00 61.16           O  
ATOM     26  CG  LYS A   4     -47.281  20.172  92.312  1.00 61.16           C  
ATOM     27  CD  LYS A   4     -46.812  21.328  93.188  1.00 61.16           C  
ATOM     28  CE  LYS A   4     -47.625  22.594  92.938  1.00 61.16           C  
ATOM     29  NZ  LYS A   4     -47.094  23.766  93.688  1.00 61.16           N  
ATOM     30  N   ASN A   5     -45.375  15.852  92.188  1.00 61.97           N  
ATOM     31  CA  ASN A   5     -44.281  14.883  92.062  1.00 61.97           C  
ATOM     32  C   ASN A   5     -44.562  13.836  91.000  1.00 61.97           C  
ATOM     33  CB  ASN A   5     -44.031  14.211  93.438  1.00 61.97           C  
ATOM     34  O   ASN A   5     -43.656  13.375  90.312  1.00 61.97           O  
ATOM     35  CG  ASN A   5     -43.188  15.070  94.375  1.00 61.97           C  
ATOM     36  ND2 ASN A   5     -43.125  14.680  95.625  1.00 61.97           N  
ATOM     37  OD1 ASN A   5     -42.625  16.078  93.938  1.00 61.97           O  
ATOM     38  N   ALA A   6     -45.812  13.664  90.750  1.00 66.75           N  
ATOM     39  CA  ALA A   6     -46.312  12.734  89.688  1.00 66.75           C  
ATOM     40  C   ALA A   6     -46.281  13.359  88.312  1.00 66.75           C  
ATOM     41  CB  ALA A   6     -47.750  12.305  90.062  1.00 66.75           C  
ATOM     42  O   ALA A   6     -45.938  12.680  87.312  1.00 66.75           O  
ATOM     43  N   ILE A   7     -46.438  14.641  88.125  1.00 68.06           N  
ATOM     44  CA  ILE A   7     -46.375  15.414  86.875  1.00 68.06           C  
ATOM     45  C   ILE A   7     -44.906  15.656  86.500  1.00 68.06           C  
ATOM     46  CB  ILE A   7     -47.125  16.766  87.000  1.00 68.06           C  
ATOM     47  O   ILE A   7     -44.531  15.602  85.312  1.00 68.06           O  
ATOM     48  CG1 ILE A   7     -48.625  16.516  87.188  1.00 68.06           C  
ATOM     49  CG2 ILE A   7     -46.844  17.656  85.812  1.00 68.06           C  
ATOM     50  CD1 ILE A   7     -49.438  17.781  87.438  1.00 68.06           C  
ATOM     51  N   LYS A   8     -44.031  15.812  87.438  1.00 67.75           N  
ATOM     52  CA  LYS A   8     -42.594  15.945  87.250  1.00 67.75           C  
ATOM     53  C   LYS A   8     -41.969  14.617  86.812  1.00 67.75           C  
ATOM     54  CB  LYS A   8     -41.938  16.438  88.500  1.00 67.75           C  
ATOM     55  O   LYS A   8     -41.062  14.594  85.938  1.00 67.75           O  
ATOM     56  CG  LYS A   8     -40.906  17.531  88.312  1.00 67.75           C  
ATOM     57  CD  LYS A   8     -40.312  18.000  89.625  1.00 67.75           C  
ATOM     58  CE  LYS A   8     -39.312  19.141  89.438  1.00 67.75           C  
ATOM     59  NZ  LYS A   8     -38.781  19.641  90.750  1.00 67.75           N  
ATOM     60  N   LYS A   9     -42.469  13.555  87.250  1.00 66.88           N  
ATOM     61  CA  LYS A   9     -42.031  12.203  86.938  1.00 66.88           C  
ATOM     62  C   LYS A   9     -42.500  11.797  85.562  1.00 66.88           C  
ATOM     63  CB  LYS A   9     -42.531  11.203  88.000  1.00 66.88           C  
ATOM     64  O   LYS A   9     -41.750  11.148  84.812  1.00 66.88           O  
ATOM     65  CG  LYS A   9     -41.406  10.367  88.625  1.00 66.88           C  
ATOM     66  CD  LYS A   9     -41.969   9.375  89.625  1.00 66.88           C  
ATOM     67  CE  LYS A   9     -40.875   8.648  90.375  1.00 66.88           C  
ATOM     68  NZ  LYS A   9     -41.406   7.652  91.375  1.00 66.88           N  
ATOM     69  N   TYR A  10     -43.656  12.172  85.125  1.00 70.50           N  
ATOM     70  CA  TYR A  10     -44.219  11.930  83.812  1.00 70.50           C  
ATOM     71  C   TYR A  10     -43.500  12.750  82.750  1.00 70.50           C  
ATOM     72  CB  TYR A  10     -45.719  12.258  83.812  1.00 70.50           C  
ATOM     73  O   TYR A  10     -43.188  12.242  81.688  1.00 70.50           O  
ATOM     74  CG  TYR A  10     -46.406  11.914  82.562  1.00 70.50           C  
ATOM     75  CD1 TYR A  10     -46.625  12.883  81.562  1.00 70.50           C  
ATOM     76  CD2 TYR A  10     -46.875  10.617  82.312  1.00 70.50           C  
ATOM     77  CE1 TYR A  10     -47.281  12.570  80.375  1.00 70.50           C  
ATOM     78  CE2 TYR A  10     -47.500  10.297  81.062  1.00 70.50           C  
ATOM     79  OH  TYR A  10     -48.344  10.961  78.938  1.00 70.50           O  
ATOM     80  CZ  TYR A  10     -47.688  11.273  80.125  1.00 70.50           C  
ATOM     81  N   ASN A  11     -43.250  14.055  83.000  1.00 68.81           N  
ATOM     82  CA  ASN A  11     -42.500  14.945  82.125  1.00 68.81           C  
ATOM     83  C   ASN A  11     -41.062  14.492  81.938  1.00 68.81           C  
ATOM     84  CB  ASN A  11     -42.562  16.375  82.625  1.00 68.81           C  
ATOM     85  O   ASN A  11     -40.469  14.625  80.875  1.00 68.81           O  
ATOM     86  CG  ASN A  11     -43.656  17.188  82.000  1.00 68.81           C  
ATOM     87  ND2 ASN A  11     -43.938  18.375  82.562  1.00 68.81           N  
ATOM     88  OD1 ASN A  11     -44.281  16.766  81.062  1.00 68.81           O  
ATOM     89  N   LYS A  12     -40.438  13.891  82.875  1.00 70.88           N  
ATOM     90  CA  LYS A  12     -39.094  13.281  82.875  1.00 70.88           C  
ATOM     91  C   LYS A  12     -39.094  12.023  82.000  1.00 70.88           C  
ATOM     92  CB  LYS A  12     -38.625  12.953  84.312  1.00 70.88           C  
ATOM     93  O   LYS A  12     -38.156  11.789  81.250  1.00 70.88           O  
ATOM     94  CG  LYS A  12     -37.156  12.625  84.375  1.00 70.88           C  
ATOM     95  CD  LYS A  12     -36.750  12.375  85.875  1.00 70.88           C  
ATOM     96  CE  LYS A  12     -35.250  12.016  85.938  1.00 70.88           C  
ATOM     97  NZ  LYS A  12     -34.844  11.766  87.375  1.00 70.88           N  
ATOM     98  N   LYS A  13     -40.219  11.297  82.125  1.00 70.12           N  
ATOM     99  CA  LYS A  13     -40.375  10.078  81.312  1.00 70.12           C  
ATOM    100  C   LYS A  13     -40.594  10.414  79.812  1.00 70.12           C  
ATOM    101  CB  LYS A  13     -41.531   9.227  81.812  1.00 70.12           C  
ATOM    102  O   LYS A  13     -40.062   9.734  78.938  1.00 70.12           O  
ATOM    103  CG  LYS A  13     -41.125   8.250  82.938  1.00 70.12           C  
ATOM    104  CD  LYS A  13     -42.219   7.238  83.188  1.00 70.12           C  
ATOM    105  CE  LYS A  13     -41.875   6.340  84.375  1.00 70.12           C  
ATOM    106  NZ  LYS A  13     -42.906   5.281  84.625  1.00 70.12           N  
ATOM    107  N   VAL A  14     -41.344  11.422  79.562  1.00 71.38           N  
ATOM    108  CA  VAL A  14     -41.656  11.875  78.188  1.00 71.38           C  
ATOM    109  C   VAL A  14     -40.406  12.523  77.562  1.00 71.38           C  
ATOM    110  CB  VAL A  14     -42.844  12.875  78.188  1.00 71.38           C  
ATOM    111  O   VAL A  14     -40.156  12.344  76.375  1.00 71.38           O  
ATOM    112  CG1 VAL A  14     -43.062  13.445  76.812  1.00 71.38           C  
ATOM    113  CG2 VAL A  14     -44.094  12.195  78.688  1.00 71.38           C  
ATOM    114  N   LYS A  15     -39.594  13.320  78.250  1.00 71.50           N  
ATOM    115  CA  LYS A  15     -38.344  13.922  77.875  1.00 71.50           C  
ATOM    116  C   LYS A  15     -37.281  12.852  77.562  1.00 71.50           C  
ATOM    117  CB  LYS A  15     -37.812  14.883  78.938  1.00 71.50           C  
ATOM    118  O   LYS A  15     -36.531  12.969  76.625  1.00 71.50           O  
ATOM    119  CG  LYS A  15     -37.812  16.344  78.500  1.00 71.50           C  
ATOM    120  CD  LYS A  15     -37.156  17.234  79.562  1.00 71.50           C  
ATOM    121  CE  LYS A  15     -37.281  18.703  79.188  1.00 71.50           C  
ATOM    122  NZ  LYS A  15     -36.500  19.562  80.125  1.00 71.50           N  
ATOM    123  N   ARG A  16     -37.281  11.766  78.312  1.00 73.44           N  
ATOM    124  CA  ARG A  16     -36.375  10.641  78.125  1.00 73.44           C  
ATOM    125  C   ARG A  16     -36.750   9.828  76.938  1.00 73.44           C  
ATOM    126  CB  ARG A  16     -36.375   9.734  79.375  1.00 73.44           C  
ATOM    127  O   ARG A  16     -35.875   9.391  76.125  1.00 73.44           O  
ATOM    128  CG  ARG A  16     -35.000   9.258  79.812  1.00 73.44           C  
ATOM    129  CD  ARG A  16     -35.031   8.531  81.125  1.00 73.44           C  
ATOM    130  NE  ARG A  16     -35.500   7.152  81.000  1.00 73.44           N  
ATOM    131  NH1 ARG A  16     -33.875   6.238  82.375  1.00 73.44           N  
ATOM    132  NH2 ARG A  16     -35.438   4.891  81.375  1.00 73.44           N  
ATOM    133  CZ  ARG A  16     -34.938   6.098  81.562  1.00 73.44           C  
ATOM    134  N   LYS A  17     -38.094   9.766  76.688  1.00 72.88           N  
ATOM    135  CA  LYS A  17     -38.594   9.086  75.500  1.00 72.88           C  
ATOM    136  C   LYS A  17     -38.375   9.914  74.250  1.00 72.88           C  
ATOM    137  CB  LYS A  17     -40.094   8.789  75.688  1.00 72.88           C  
ATOM    138  O   LYS A  17     -38.062   9.359  73.188  1.00 72.88           O  
ATOM    139  CG  LYS A  17     -40.406   7.613  76.562  1.00 72.88           C  
ATOM    140  CD  LYS A  17     -41.875   7.234  76.500  1.00 72.88           C  
ATOM    141  CE  LYS A  17     -42.156   5.996  77.375  1.00 72.88           C  
ATOM    142  NZ  LYS A  17     -43.594   5.562  77.250  1.00 72.88           N  
ATOM    143  N   GLY A  18     -38.500  11.320  74.250  1.00 74.19           N  
ATOM    144  CA  GLY A  18     -38.188  12.250  73.188  1.00 74.19           C  
ATOM    145  C   GLY A  18     -36.719  12.289  72.812  1.00 74.19           C  
ATOM    146  O   GLY A  18     -36.344  12.359  71.688  1.00 74.19           O  
ATOM    147  N   LEU A  19     -35.812  12.102  73.875  1.00 78.94           N  
ATOM    148  CA  LEU A  19     -34.344  12.055  73.750  1.00 78.94           C  
ATOM    149  C   LEU A  19     -33.906  10.727  73.125  1.00 78.94           C  
ATOM    150  CB  LEU A  19     -33.656  12.250  75.062  1.00 78.94           C  
ATOM    151  O   LEU A  19     -33.000  10.695  72.312  1.00 78.94           O  
ATOM    152  CG  LEU A  19     -32.188  12.633  75.062  1.00 78.94           C  
ATOM    153  CD1 LEU A  19     -32.031  14.125  74.812  1.00 78.94           C  
ATOM    154  CD2 LEU A  19     -31.484  12.227  76.312  1.00 78.94           C  
ATOM    155  N   ALA A  20     -34.594   9.672  73.438  1.00 81.44           N  
ATOM    156  CA  ALA A  20     -34.344   8.359  72.875  1.00 81.44           C  
ATOM    157  C   ALA A  20     -34.844   8.312  71.438  1.00 81.44           C  
ATOM    158  CB  ALA A  20     -35.062   7.270  73.688  1.00 81.44           C  
ATOM    159  O   ALA A  20     -34.219   7.684  70.562  1.00 81.44           O  
ATOM    160  N   GLY A  21     -35.938   9.000  71.062  1.00 85.25           N  
ATOM    161  CA  GLY A  21     -36.469   9.141  69.688  1.00 85.25           C  
ATOM    162  C   GLY A  21     -35.562   9.945  68.812  1.00 85.25           C  
ATOM    163  O   GLY A  21     -35.344   9.594  67.625  1.00 85.25           O  
ATOM    164  N   LEU A  22     -35.000  10.992  69.375  1.00 87.00           N  
ATOM    165  CA  LEU A  22     -34.062  11.828  68.688  1.00 87.00           C  
ATOM    166  C   LEU A  22     -32.750  11.070  68.438  1.00 87.00           C  
ATOM    167  CB  LEU A  22     -33.781  13.109  69.438  1.00 87.00           C  
ATOM    168  O   LEU A  22     -32.156  11.211  67.312  1.00 87.00           O  
ATOM    169  CG  LEU A  22     -32.500  13.883  69.062  1.00 87.00           C  
ATOM    170  CD1 LEU A  22     -32.688  15.367  69.312  1.00 87.00           C  
ATOM    171  CD2 LEU A  22     -31.281  13.336  69.750  1.00 87.00           C  
ATOM    172  N   ASP A  23     -32.281  10.219  69.250  1.00 88.69           N  
ATOM    173  CA  ASP A  23     -31.062   9.406  69.125  1.00 88.69           C  
ATOM    174  C   ASP A  23     -31.234   8.359  68.062  1.00 88.69           C  
ATOM    175  CB  ASP A  23     -30.734   8.719  70.438  1.00 88.69           C  
ATOM    176  O   ASP A  23     -30.312   8.156  67.250  1.00 88.69           O  
ATOM    177  CG  ASP A  23     -29.797   9.547  71.312  1.00 88.69           C  
ATOM    178  OD1 ASP A  23     -29.375  10.633  70.938  1.00 88.69           O  
ATOM    179  OD2 ASP A  23     -29.500   9.094  72.438  1.00 88.69           O  
ATOM    180  N   THR A  24     -32.406   7.801  68.000  1.00 90.69           N  
ATOM    181  CA  THR A  24     -32.688   6.801  67.000  1.00 90.69           C  
ATOM    182  C   THR A  24     -32.812   7.449  65.625  1.00 90.69           C  
ATOM    183  CB  THR A  24     -33.969   6.016  67.312  1.00 90.69           C  
ATOM    184  O   THR A  24     -32.406   6.879  64.625  1.00 90.69           O  
ATOM    185  CG2 THR A  24     -33.656   4.586  67.750  1.00 90.69           C  
ATOM    186  OG1 THR A  24     -34.688   6.672  68.375  1.00 90.69           O  
ATOM    187  N   ALA A  25     -33.375   8.719  65.500  1.00 92.12           N  
ATOM    188  CA  ALA A  25     -33.531   9.453  64.250  1.00 92.12           C  
ATOM    189  C   ALA A  25     -32.156   9.789  63.688  1.00 92.12           C  
ATOM    190  CB  ALA A  25     -34.344  10.719  64.500  1.00 92.12           C  
ATOM    191  O   ALA A  25     -31.984   9.688  62.469  1.00 92.12           O  
ATOM    192  N   ILE A  26     -31.234  10.172  64.500  1.00 92.94           N  
ATOM    193  CA  ILE A  26     -29.891  10.523  64.062  1.00 92.94           C  
ATOM    194  C   ILE A  26     -29.203   9.281  63.500  1.00 92.94           C  
ATOM    195  CB  ILE A  26     -29.047  11.148  65.188  1.00 92.94           C  
ATOM    196  O   ILE A  26     -28.531   9.352  62.469  1.00 92.94           O  
ATOM    197  CG1 ILE A  26     -29.609  12.523  65.562  1.00 92.94           C  
ATOM    198  CG2 ILE A  26     -27.578  11.258  64.750  1.00 92.94           C  
ATOM    199  CD1 ILE A  26     -28.984  13.125  66.812  1.00 92.94           C  
ATOM    200  N   ILE A  27     -29.328   8.148  64.125  1.00 93.50           N  
ATOM    201  CA  ILE A  27     -28.766   6.883  63.656  1.00 93.50           C  
ATOM    202  C   ILE A  27     -29.391   6.504  62.312  1.00 93.50           C  
ATOM    203  CB  ILE A  27     -29.000   5.754  64.688  1.00 93.50           C  
ATOM    204  O   ILE A  27     -28.703   6.035  61.406  1.00 93.50           O  
ATOM    205  CG1 ILE A  27     -28.234   6.059  66.000  1.00 93.50           C  
ATOM    206  CG2 ILE A  27     -28.562   4.402  64.125  1.00 93.50           C  
ATOM    207  CD1 ILE A  27     -28.562   5.113  67.125  1.00 93.50           C  
ATOM    208  N   LEU A  28     -30.672   6.750  62.188  1.00 94.25           N  
ATOM    209  CA  LEU A  28     -31.391   6.453  60.938  1.00 94.25           C  
ATOM    210  C   LEU A  28     -30.875   7.312  59.781  1.00 94.25           C  
ATOM    211  CB  LEU A  28     -32.906   6.680  61.125  1.00 94.25           C  
ATOM    212  O   LEU A  28     -30.641   6.812  58.688  1.00 94.25           O  
ATOM    213  CG  LEU A  28     -33.781   6.219  59.969  1.00 94.25           C  
ATOM    214  CD1 LEU A  28     -33.875   4.699  59.938  1.00 94.25           C  
ATOM    215  CD2 LEU A  28     -35.188   6.840  60.094  1.00 94.25           C  
ATOM    216  N   ILE A  29     -30.625   8.617  59.969  1.00 94.31           N  
ATOM    217  CA  ILE A  29     -30.109   9.523  58.938  1.00 94.31           C  
ATOM    218  C   ILE A  29     -28.703   9.078  58.531  1.00 94.31           C  
ATOM    219  CB  ILE A  29     -30.078  10.984  59.438  1.00 94.31           C  
ATOM    220  O   ILE A  29     -28.375   9.078  57.344  1.00 94.31           O  
ATOM    221  CG1 ILE A  29     -31.500  11.516  59.625  1.00 94.31           C  
ATOM    222  CG2 ILE A  29     -29.281  11.867  58.500  1.00 94.31           C  
ATOM    223  CD1 ILE A  29     -31.578  12.875  60.312  1.00 94.31           C  
ATOM    224  N   ALA A  30     -27.891   8.742  59.594  1.00 95.69           N  
ATOM    225  CA  ALA A  30     -26.531   8.273  59.312  1.00 95.69           C  
ATOM    226  C   ALA A  30     -26.547   7.012  58.469  1.00 95.69           C  
ATOM    227  CB  ALA A  30     -25.781   8.023  60.625  1.00 95.69           C  
ATOM    228  O   ALA A  30     -25.734   6.867  57.531  1.00 95.69           O  
ATOM    229  N   PHE A  31     -27.438   6.133  58.656  1.00 95.44           N  
ATOM    230  CA  PHE A  31     -27.547   4.891  57.906  1.00 95.44           C  
ATOM    231  C   PHE A  31     -27.969   5.168  56.469  1.00 95.44           C  
ATOM    232  CB  PHE A  31     -28.547   3.939  58.562  1.00 95.44           C  
ATOM    233  O   PHE A  31     -27.422   4.586  55.531  1.00 95.44           O  
ATOM    234  CG  PHE A  31     -28.281   2.484  58.281  1.00 95.44           C  
ATOM    235  CD1 PHE A  31     -29.000   1.814  57.312  1.00 95.44           C  
ATOM    236  CD2 PHE A  31     -27.312   1.789  59.000  1.00 95.44           C  
ATOM    237  CE1 PHE A  31     -28.766   0.469  57.031  1.00 95.44           C  
ATOM    238  CE2 PHE A  31     -27.078   0.444  58.750  1.00 95.44           C  
ATOM    239  CZ  PHE A  31     -27.797  -0.214  57.750  1.00 95.44           C  
ATOM    240  N   ILE A  32     -28.891   6.051  56.312  1.00 96.56           N  
ATOM    241  CA  ILE A  32     -29.391   6.391  55.000  1.00 96.56           C  
ATOM    242  C   ILE A  32     -28.297   7.062  54.188  1.00 96.56           C  
ATOM    243  CB  ILE A  32     -30.641   7.309  55.094  1.00 96.56           C  
ATOM    244  O   ILE A  32     -28.125   6.762  53.000  1.00 96.56           O  
ATOM    245  CG1 ILE A  32     -31.828   6.539  55.656  1.00 96.56           C  
ATOM    246  CG2 ILE A  32     -30.969   7.895  53.719  1.00 96.56           C  
ATOM    247  CD1 ILE A  32     -33.031   7.410  55.969  1.00 96.56           C  
ATOM    248  N   ILE A  33     -27.562   7.898  54.812  1.00 97.12           N  
ATOM    249  CA  ILE A  33     -26.484   8.609  54.125  1.00 97.12           C  
ATOM    250  C   ILE A  33     -25.422   7.613  53.656  1.00 97.12           C  
ATOM    251  CB  ILE A  33     -25.859   9.703  55.000  1.00 97.12           C  
ATOM    252  O   ILE A  33     -24.953   7.668  52.531  1.00 97.12           O  
ATOM    253  CG1 ILE A  33     -26.875  10.820  55.281  1.00 97.12           C  
ATOM    254  CG2 ILE A  33     -24.578  10.250  54.375  1.00 97.12           C  
ATOM    255  CD1 ILE A  33     -26.375  11.883  56.250  1.00 97.12           C  
ATOM    256  N   THR A  34     -25.047   6.688  54.594  1.00 96.88           N  
ATOM    257  CA  THR A  34     -24.047   5.668  54.281  1.00 96.88           C  
ATOM    258  C   THR A  34     -24.531   4.801  53.125  1.00 96.88           C  
ATOM    259  CB  THR A  34     -23.750   4.773  55.500  1.00 96.88           C  
ATOM    260  O   THR A  34     -23.766   4.480  52.219  1.00 96.88           O  
ATOM    261  CG2 THR A  34     -23.031   5.559  56.594  1.00 96.88           C  
ATOM    262  OG1 THR A  34     -24.969   4.254  56.031  1.00 96.88           O  
ATOM    263  N   ALA A  35     -25.812   4.441  53.188  1.00 97.50           N  
ATOM    264  CA  ALA A  35     -26.406   3.631  52.125  1.00 97.50           C  
ATOM    265  C   ALA A  35     -26.375   4.379  50.781  1.00 97.50           C  
ATOM    266  CB  ALA A  35     -27.828   3.232  52.469  1.00 97.50           C  
ATOM    267  O   ALA A  35     -26.047   3.799  49.750  1.00 97.50           O  
ATOM    268  N   SER A  36     -26.719   5.688  50.781  1.00 96.31           N  
ATOM    269  CA  SER A  36     -26.750   6.512  49.594  1.00 96.31           C  
ATOM    270  C   SER A  36     -25.359   6.645  48.969  1.00 96.31           C  
ATOM    271  CB  SER A  36     -27.297   7.902  49.906  1.00 96.31           C  
ATOM    272  O   SER A  36     -25.188   6.543  47.750  1.00 96.31           O  
ATOM    273  OG  SER A  36     -28.656   7.820  50.312  1.00 96.31           O  
ATOM    274  N   VAL A  37     -24.344   6.824  49.781  1.00 97.06           N  
ATOM    275  CA  VAL A  37     -22.984   6.961  49.281  1.00 97.06           C  
ATOM    276  C   VAL A  37     -22.516   5.645  48.688  1.00 97.06           C  
ATOM    277  CB  VAL A  37     -22.016   7.398  50.406  1.00 97.06           C  
ATOM    278  O   VAL A  37     -21.891   5.633  47.625  1.00 97.06           O  
ATOM    279  CG1 VAL A  37     -20.578   7.348  49.938  1.00 97.06           C  
ATOM    280  CG2 VAL A  37     -22.375   8.797  50.906  1.00 97.06           C  
ATOM    281  N   LEU A  38     -22.844   4.594  49.375  1.00 94.94           N  
ATOM    282  CA  LEU A  38     -22.469   3.281  48.844  1.00 94.94           C  
ATOM    283  C   LEU A  38     -23.156   3.002  47.500  1.00 94.94           C  
ATOM    284  CB  LEU A  38     -22.844   2.189  49.875  1.00 94.94           C  
ATOM    285  O   LEU A  38     -22.531   2.449  46.594  1.00 94.94           O  
ATOM    286  CG  LEU A  38     -21.969   2.102  51.125  1.00 94.94           C  
ATOM    287  CD1 LEU A  38     -22.594   1.146  52.125  1.00 94.94           C  
ATOM    288  CD2 LEU A  38     -20.562   1.661  50.750  1.00 94.94           C  
ATOM    289  N   ALA A  39     -24.422   3.420  47.375  1.00 96.69           N  
ATOM    290  CA  ALA A  39     -25.156   3.266  46.125  1.00 96.69           C  
ATOM    291  C   ALA A  39     -24.547   4.105  45.031  1.00 96.69           C  
ATOM    292  CB  ALA A  39     -26.625   3.646  46.344  1.00 96.69           C  
ATOM    293  O   ALA A  39     -24.422   3.646  43.875  1.00 96.69           O  
ATOM    294  N   TYR A  40     -24.203   5.332  45.375  1.00 95.88           N  
ATOM    295  CA  TYR A  40     -23.578   6.223  44.406  1.00 95.88           C  
ATOM    296  C   TYR A  40     -22.297   5.609  43.844  1.00 95.88           C  
ATOM    297  CB  TYR A  40     -23.266   7.582  45.031  1.00 95.88           C  
ATOM    298  O   TYR A  40     -22.062   5.617  42.656  1.00 95.88           O  
ATOM    299  CG  TYR A  40     -22.531   8.531  44.125  1.00 95.88           C  
ATOM    300  CD1 TYR A  40     -21.156   8.719  44.281  1.00 95.88           C  
ATOM    301  CD2 TYR A  40     -23.188   9.227  43.125  1.00 95.88           C  
ATOM    302  CE1 TYR A  40     -20.469   9.594  43.438  1.00 95.88           C  
ATOM    303  CE2 TYR A  40     -22.516  10.102  42.281  1.00 95.88           C  
ATOM    304  OH  TYR A  40     -20.469  11.141  41.625  1.00 95.88           O  
ATOM    305  CZ  TYR A  40     -21.141  10.281  42.438  1.00 95.88           C  
ATOM    306  N   VAL A  41     -21.469   5.098  44.719  1.00 95.50           N  
ATOM    307  CA  VAL A  41     -20.219   4.480  44.312  1.00 95.50           C  
ATOM    308  C   VAL A  41     -20.484   3.271  43.438  1.00 95.50           C  
ATOM    309  CB  VAL A  41     -19.375   4.059  45.562  1.00 95.50           C  
ATOM    310  O   VAL A  41     -19.828   3.092  42.406  1.00 95.50           O  
ATOM    311  CG1 VAL A  41     -18.141   3.273  45.125  1.00 95.50           C  
ATOM    312  CG2 VAL A  41     -18.984   5.281  46.375  1.00 95.50           C  
ATOM    313  N   ALA A  42     -21.453   2.461  43.875  1.00 95.38           N  
ATOM    314  CA  ALA A  42     -21.797   1.260  43.125  1.00 95.38           C  
ATOM    315  C   ALA A  42     -22.281   1.615  41.719  1.00 95.38           C  
ATOM    316  CB  ALA A  42     -22.859   0.454  43.844  1.00 95.38           C  
ATOM    317  O   ALA A  42     -21.875   0.979  40.719  1.00 95.38           O  
ATOM    318  N   ILE A  43     -23.047   2.545  41.594  1.00 96.19           N  
ATOM    319  CA  ILE A  43     -23.594   2.965  40.312  1.00 96.19           C  
ATOM    320  C   ILE A  43     -22.469   3.502  39.406  1.00 96.19           C  
ATOM    321  CB  ILE A  43     -24.688   4.035  40.469  1.00 96.19           C  
ATOM    322  O   ILE A  43     -22.375   3.166  38.250  1.00 96.19           O  
ATOM    323  CG1 ILE A  43     -25.938   3.420  41.125  1.00 96.19           C  
ATOM    324  CG2 ILE A  43     -25.031   4.680  39.125  1.00 96.19           C  
ATOM    325  CD1 ILE A  43     -27.016   4.434  41.500  1.00 96.19           C  
ATOM    326  N   ASN A  44     -21.656   4.359  40.000  1.00 92.94           N  
ATOM    327  CA  ASN A  44     -20.562   4.945  39.250  1.00 92.94           C  
ATOM    328  C   ASN A  44     -19.578   3.885  38.781  1.00 92.94           C  
ATOM    329  CB  ASN A  44     -19.844   6.016  40.062  1.00 92.94           C  
ATOM    330  O   ASN A  44     -19.094   3.936  37.656  1.00 92.94           O  
ATOM    331  CG  ASN A  44     -20.609   7.332  40.094  1.00 92.94           C  
ATOM    332  ND2 ASN A  44     -20.469   8.055  41.219  1.00 92.94           N  
ATOM    333  OD1 ASN A  44     -21.297   7.688  39.156  1.00 92.94           O  
ATOM    334  N   MET A  45     -19.297   3.012  39.656  1.00 94.12           N  
ATOM    335  CA  MET A  45     -18.438   1.892  39.281  1.00 94.12           C  
ATOM    336  C   MET A  45     -19.109   1.034  38.219  1.00 94.12           C  
ATOM    337  CB  MET A  45     -18.094   1.035  40.500  1.00 94.12           C  
ATOM    338  O   MET A  45     -18.453   0.578  37.281  1.00 94.12           O  
ATOM    339  CG  MET A  45     -17.078   1.678  41.438  1.00 94.12           C  
ATOM    340  SD  MET A  45     -16.719   0.637  42.906  1.00 94.12           S  
ATOM    341  CE  MET A  45     -15.438   1.641  43.719  1.00 94.12           C  
ATOM    342  N   GLY A  46     -20.438   0.829  38.438  1.00 92.50           N  
ATOM    343  CA  GLY A  46     -21.188   0.118  37.406  1.00 92.50           C  
ATOM    344  C   GLY A  46     -21.141   0.796  36.062  1.00 92.50           C  
ATOM    345  O   GLY A  46     -20.922   0.139  35.031  1.00 92.50           O  
ATOM    346  N   LEU A  47     -21.234   2.104  36.000  1.00 92.69           N  
ATOM    347  CA  LEU A  47     -21.188   2.881  34.781  1.00 92.69           C  
ATOM    348  C   LEU A  47     -19.797   2.811  34.156  1.00 92.69           C  
ATOM    349  CB  LEU A  47     -21.562   4.340  35.062  1.00 92.69           C  
ATOM    350  O   LEU A  47     -19.672   2.715  32.938  1.00 92.69           O  
ATOM    351  CG  LEU A  47     -23.047   4.613  35.344  1.00 92.69           C  
ATOM    352  CD1 LEU A  47     -23.234   6.066  35.750  1.00 92.69           C  
ATOM    353  CD2 LEU A  47     -23.891   4.285  34.125  1.00 92.69           C  
ATOM    354  N   PHE A  48     -18.781   2.887  34.969  1.00 92.44           N  
ATOM    355  CA  PHE A  48     -17.422   2.770  34.500  1.00 92.44           C  
ATOM    356  C   PHE A  48     -17.188   1.420  33.812  1.00 92.44           C  
ATOM    357  CB  PHE A  48     -16.422   2.953  35.625  1.00 92.44           C  
ATOM    358  O   PHE A  48     -16.594   1.348  32.750  1.00 92.44           O  
ATOM    359  CG  PHE A  48     -14.984   2.787  35.219  1.00 92.44           C  
ATOM    360  CD1 PHE A  48     -14.312   1.592  35.469  1.00 92.44           C  
ATOM    361  CD2 PHE A  48     -14.297   3.826  34.625  1.00 92.44           C  
ATOM    362  CE1 PHE A  48     -12.977   1.436  35.094  1.00 92.44           C  
ATOM    363  CE2 PHE A  48     -12.969   3.678  34.219  1.00 92.44           C  
ATOM    364  CZ  PHE A  48     -12.312   2.480  34.469  1.00 92.44           C  
ATOM    365  N   VAL A  49     -17.641   0.364  34.438  1.00 93.56           N  
ATOM    366  CA  VAL A  49     -17.484  -0.989  33.906  1.00 93.56           C  
ATOM    367  C   VAL A  49     -18.188  -1.097  32.562  1.00 93.56           C  
ATOM    368  CB  VAL A  49     -18.047  -2.043  34.906  1.00 93.56           C  
ATOM    369  O   VAL A  49     -17.641  -1.663  31.625  1.00 93.56           O  
ATOM    370  CG1 VAL A  49     -18.109  -3.418  34.250  1.00 93.56           C  
ATOM    371  CG2 VAL A  49     -17.203  -2.094  36.156  1.00 93.56           C  
ATOM    372  N   THR A  50     -19.391  -0.545  32.469  1.00 91.56           N  
ATOM    373  CA  THR A  50     -20.156  -0.580  31.234  1.00 91.56           C  
ATOM    374  C   THR A  50     -19.422   0.193  30.125  1.00 91.56           C  
ATOM    375  CB  THR A  50     -21.562   0.001  31.422  1.00 91.56           C  
ATOM    376  O   THR A  50     -19.375  -0.253  28.984  1.00 91.56           O  
ATOM    377  CG2 THR A  50     -22.609  -0.831  30.672  1.00 91.56           C  
ATOM    378  OG1 THR A  50     -21.891   0.012  32.812  1.00 91.56           O  
ATOM    379  N   GLN A  51     -18.906   1.324  30.469  1.00 92.31           N  
ATOM    380  CA  GLN A  51     -18.141   2.096  29.500  1.00 92.31           C  
ATOM    381  C   GLN A  51     -16.906   1.323  29.016  1.00 92.31           C  
ATOM    382  CB  GLN A  51     -17.703   3.439  30.094  1.00 92.31           C  
ATOM    383  O   GLN A  51     -16.578   1.326  27.828  1.00 92.31           O  
ATOM    384  CG  GLN A  51     -18.859   4.418  30.281  1.00 92.31           C  
ATOM    385  CD  GLN A  51     -18.422   5.719  30.922  1.00 92.31           C  
ATOM    386  NE2 GLN A  51     -19.297   6.719  30.891  1.00 92.31           N  
ATOM    387  OE1 GLN A  51     -17.312   5.828  31.453  1.00 92.31           O  
ATOM    388  N   LYS A  52     -16.281   0.747  29.969  1.00 91.25           N  
ATOM    389  CA  LYS A  52     -15.125  -0.065  29.625  1.00 91.25           C  
ATOM    390  C   LYS A  52     -15.523  -1.259  28.766  1.00 91.25           C  
ATOM    391  CB  LYS A  52     -14.406  -0.548  30.875  1.00 91.25           C  
ATOM    392  O   LYS A  52     -14.836  -1.601  27.797  1.00 91.25           O  
ATOM    393  CG  LYS A  52     -13.109  -1.297  30.609  1.00 91.25           C  
ATOM    394  CD  LYS A  52     -12.055  -0.384  30.000  1.00 91.25           C  
ATOM    395  CE  LYS A  52     -10.742  -1.125  29.750  1.00 91.25           C  
ATOM    396  NZ  LYS A  52      -9.695  -0.224  29.188  1.00 91.25           N  
ATOM    397  N   ALA A  53     -16.578  -1.930  29.125  1.00 89.25           N  
ATOM    398  CA  ALA A  53     -17.109  -3.035  28.328  1.00 89.25           C  
ATOM    399  C   ALA A  53     -17.422  -2.584  26.906  1.00 89.25           C  
ATOM    400  CB  ALA A  53     -18.359  -3.615  28.984  1.00 89.25           C  
ATOM    401  O   ALA A  53     -17.109  -3.285  25.938  1.00 89.25           O  
ATOM    402  N   LYS A  54     -18.109  -1.512  26.812  1.00 86.81           N  
ATOM    403  CA  LYS A  54     -18.406  -0.949  25.500  1.00 86.81           C  
ATOM    404  C   LYS A  54     -17.141  -0.713  24.688  1.00 86.81           C  
ATOM    405  CB  LYS A  54     -19.188   0.360  25.641  1.00 86.81           C  
ATOM    406  O   LYS A  54     -17.078  -1.034  23.500  1.00 86.81           O  
ATOM    407  CG  LYS A  54     -19.625   0.971  24.312  1.00 86.81           C  
ATOM    408  CD  LYS A  54     -20.453   2.232  24.531  1.00 86.81           C  
ATOM    409  CE  LYS A  54     -20.875   2.857  23.203  1.00 86.81           C  
ATOM    410  NZ  LYS A  54     -21.641   4.125  23.406  1.00 86.81           N  
ATOM    411  N   SER A  55     -16.141  -0.123  25.234  1.00 85.31           N  
ATOM    412  CA  SER A  55     -14.852   0.128  24.578  1.00 85.31           C  
ATOM    413  C   SER A  55     -14.195  -1.174  24.141  1.00 85.31           C  
ATOM    414  CB  SER A  55     -13.914   0.889  25.516  1.00 85.31           C  
ATOM    415  O   SER A  55     -13.672  -1.263  23.031  1.00 85.31           O  
ATOM    416  OG  SER A  55     -12.641   1.063  24.922  1.00 85.31           O  
ATOM    417  N   THR A  56     -14.227  -2.176  24.984  1.00 85.94           N  
ATOM    418  CA  THR A  56     -13.625  -3.467  24.672  1.00 85.94           C  
ATOM    419  C   THR A  56     -14.359  -4.129  23.500  1.00 85.94           C  
ATOM    420  CB  THR A  56     -13.641  -4.406  25.891  1.00 85.94           C  
ATOM    421  O   THR A  56     -13.727  -4.684  22.609  1.00 85.94           O  
ATOM    422  CG2 THR A  56     -13.000  -5.750  25.562  1.00 85.94           C  
ATOM    423  OG1 THR A  56     -12.914  -3.795  26.969  1.00 85.94           O  
ATOM    424  N   ILE A  57     -15.641  -4.109  23.578  1.00 84.56           N  
ATOM    425  CA  ILE A  57     -16.469  -4.680  22.516  1.00 84.56           C  
ATOM    426  C   ILE A  57     -16.172  -3.967  21.203  1.00 84.56           C  
ATOM    427  CB  ILE A  57     -17.969  -4.582  22.859  1.00 84.56           C  
ATOM    428  O   ILE A  57     -15.992  -4.613  20.172  1.00 84.56           O  
ATOM    429  CG1 ILE A  57     -18.328  -5.570  23.969  1.00 84.56           C  
ATOM    430  CG2 ILE A  57     -18.812  -4.832  21.609  1.00 84.56           C  
ATOM    431  CD1 ILE A  57     -19.703  -5.344  24.578  1.00 84.56           C  
ATOM    432  N   ASN A  58     -16.109  -2.693  21.172  1.00 79.56           N  
ATOM    433  CA  ASN A  58     -15.805  -1.914  19.969  1.00 79.56           C  
ATOM    434  C   ASN A  58     -14.414  -2.240  19.422  1.00 79.56           C  
ATOM    435  CB  ASN A  58     -15.922  -0.416  20.266  1.00 79.56           C  
ATOM    436  O   ASN A  58     -14.234  -2.398  18.219  1.00 79.56           O  
ATOM    437  CG  ASN A  58     -17.359   0.044  20.391  1.00 79.56           C  
ATOM    438  ND2 ASN A  58     -17.562   1.183  21.047  1.00 79.56           N  
ATOM    439  OD1 ASN A  58     -18.281  -0.618  19.906  1.00 79.56           O  
ATOM    440  N   LYS A  59     -13.445  -2.338  20.312  1.00 78.06           N  
ATOM    441  CA  LYS A  59     -12.094  -2.707  19.906  1.00 78.06           C  
ATOM    442  C   LYS A  59     -12.055  -4.129  19.359  1.00 78.06           C  
ATOM    443  CB  LYS A  59     -11.117  -2.570  21.078  1.00 78.06           C  
ATOM    444  O   LYS A  59     -11.336  -4.410  18.391  1.00 78.06           O  
ATOM    445  CG  LYS A  59     -10.734  -1.133  21.391  1.00 78.06           C  
ATOM    446  CD  LYS A  59      -9.672  -1.068  22.484  1.00 78.06           C  
ATOM    447  CE  LYS A  59      -9.320   0.370  22.844  1.00 78.06           C  
ATOM    448  NZ  LYS A  59      -8.414   0.442  24.031  1.00 78.06           N  
ATOM    449  N   GLY A  60     -12.836  -5.000  20.062  1.00 77.50           N  
ATOM    450  CA  GLY A  60     -12.953  -6.352  19.531  1.00 77.50           C  
ATOM    451  C   GLY A  60     -13.500  -6.406  18.125  1.00 77.50           C  
ATOM    452  O   GLY A  60     -13.008  -7.168  17.297  1.00 77.50           O  
ATOM    453  N   GLU A  61     -14.453  -5.641  17.922  1.00 79.31           N  
ATOM    454  CA  GLU A  61     -15.055  -5.566  16.594  1.00 79.31           C  
ATOM    455  C   GLU A  61     -14.055  -5.031  15.562  1.00 79.31           C  
ATOM    456  CB  GLU A  61     -16.297  -4.684  16.609  1.00 79.31           C  
ATOM    457  O   GLU A  61     -13.969  -5.543  14.445  1.00 79.31           O  
ATOM    458  CG  GLU A  61     -17.016  -4.594  15.266  1.00 79.31           C  
ATOM    459  CD  GLU A  61     -18.203  -3.652  15.289  1.00 79.31           C  
ATOM    460  OE1 GLU A  61     -18.781  -3.385  14.211  1.00 79.31           O  
ATOM    461  OE2 GLU A  61     -18.562  -3.178  16.391  1.00 79.31           O  
ATOM    462  N   GLU A  62     -13.383  -4.035  15.898  1.00 71.56           N  
ATOM    463  CA  GLU A  62     -12.367  -3.436  15.039  1.00 71.56           C  
ATOM    464  C   GLU A  62     -11.273  -4.441  14.695  1.00 71.56           C  
ATOM    465  CB  GLU A  62     -11.758  -2.201  15.711  1.00 71.56           C  
ATOM    466  O   GLU A  62     -10.789  -4.480  13.562  1.00 71.56           O  
ATOM    467  CG  GLU A  62     -10.898  -1.359  14.781  1.00 71.56           C  
ATOM    468  CD  GLU A  62     -10.328  -0.117  15.445  1.00 71.56           C  
ATOM    469  OE1 GLU A  62      -9.531   0.604  14.812  1.00 71.56           O  
ATOM    470  OE2 GLU A  62     -10.688   0.137  16.625  1.00 71.56           O  
ATOM    471  N   THR A  63     -10.898  -5.289  15.578  1.00 71.44           N  
ATOM    472  CA  THR A  63      -9.836  -6.270  15.375  1.00 71.44           C  
ATOM    473  C   THR A  63     -10.344  -7.449  14.547  1.00 71.44           C  
ATOM    474  CB  THR A  63      -9.289  -6.781  16.719  1.00 71.44           C  
ATOM    475  O   THR A  63      -9.586  -8.031  13.766  1.00 71.44           O  
ATOM    476  CG2 THR A  63      -8.078  -7.680  16.516  1.00 71.44           C  
ATOM    477  OG1 THR A  63      -8.914  -5.664  17.531  1.00 71.44           O  
ATOM    478  N   ALA A  64     -11.617  -7.750  14.648  1.00 76.19           N  
ATOM    479  CA  ALA A  64     -12.195  -8.891  13.938  1.00 76.19           C  
ATOM    480  C   ALA A  64     -12.516  -8.531  12.492  1.00 76.19           C  
ATOM    481  CB  ALA A  64     -13.445  -9.383  14.656  1.00 76.19           C  
ATOM    482  O   ALA A  64     -12.469  -9.383  11.609  1.00 76.19           O  
ATOM    483  N   SER A  65     -12.742  -7.234  12.297  1.00 80.06           N  
ATOM    484  CA  SER A  65     -13.148  -6.793  10.969  1.00 80.06           C  
ATOM    485  C   SER A  65     -11.945  -6.371  10.133  1.00 80.06           C  
ATOM    486  CB  SER A  65     -14.133  -5.629  11.070  1.00 80.06           C  
ATOM    487  O   SER A  65     -10.859  -6.121  10.672  1.00 80.06           O  
ATOM    488  OG  SER A  65     -14.633  -5.281   9.789  1.00 80.06           O  
ATOM    489  N   THR A  66     -12.023  -6.559   8.773  1.00 83.75           N  
ATOM    490  CA  THR A  66     -10.945  -6.125   7.891  1.00 83.75           C  
ATOM    491  C   THR A  66     -10.766  -4.609   7.965  1.00 83.75           C  
ATOM    492  CB  THR A  66     -11.227  -6.539   6.434  1.00 83.75           C  
ATOM    493  O   THR A  66     -11.727  -3.857   7.816  1.00 83.75           O  
ATOM    494  CG2 THR A  66     -10.055  -6.172   5.523  1.00 83.75           C  
ATOM    495  OG1 THR A  66     -11.430  -7.957   6.379  1.00 83.75           O  
ATOM    496  N   ALA A  67      -9.594  -4.199   8.266  1.00 89.50           N  
ATOM    497  CA  ALA A  67      -9.273  -2.791   8.492  1.00 89.50           C  
ATOM    498  C   ALA A  67      -9.250  -2.016   7.180  1.00 89.50           C  
ATOM    499  CB  ALA A  67      -7.934  -2.656   9.211  1.00 89.50           C  
ATOM    500  O   ALA A  67      -9.555  -0.821   7.152  1.00 89.50           O  
ATOM    501  N   LEU A  68      -9.000  -2.713   6.121  1.00 94.25           N  
ATOM    502  CA  LEU A  68      -8.859  -2.064   4.820  1.00 94.25           C  
ATOM    503  C   LEU A  68      -9.719  -2.764   3.771  1.00 94.25           C  
ATOM    504  CB  LEU A  68      -7.395  -2.051   4.379  1.00 94.25           C  
ATOM    505  O   LEU A  68      -9.977  -3.967   3.875  1.00 94.25           O  
ATOM    506  CG  LEU A  68      -6.441  -1.207   5.223  1.00 94.25           C  
ATOM    507  CD1 LEU A  68      -4.992  -1.573   4.910  1.00 94.25           C  
ATOM    508  CD2 LEU A  68      -6.684   0.279   4.980  1.00 94.25           C  
ATOM    509  N   THR A  69     -10.141  -2.006   2.812  1.00 94.19           N  
ATOM    510  CA  THR A  69     -10.844  -2.562   1.658  1.00 94.19           C  
ATOM    511  C   THR A  69     -10.227  -2.049   0.358  1.00 94.19           C  
ATOM    512  CB  THR A  69     -12.344  -2.215   1.691  1.00 94.19           C  
ATOM    513  O   THR A  69      -9.672  -0.948   0.317  1.00 94.19           O  
ATOM    514  CG2 THR A  69     -13.008  -2.787   2.938  1.00 94.19           C  
ATOM    515  OG1 THR A  69     -12.500  -0.791   1.690  1.00 94.19           O  
ATOM    516  N   LEU A  70     -10.258  -2.848  -0.684  1.00 95.19           N  
ATOM    517  CA  LEU A  70      -9.781  -2.469  -2.010  1.00 95.19           C  
ATOM    518  C   LEU A  70     -10.680  -1.397  -2.623  1.00 95.19           C  
ATOM    519  CB  LEU A  70      -9.727  -3.691  -2.930  1.00 95.19           C  
ATOM    520  O   LEU A  70     -11.898  -1.548  -2.652  1.00 95.19           O  
ATOM    521  CG  LEU A  70      -9.234  -3.445  -4.355  1.00 95.19           C  
ATOM    522  CD1 LEU A  70      -7.750  -3.082  -4.348  1.00 95.19           C  
ATOM    523  CD2 LEU A  70      -9.484  -4.672  -5.227  1.00 95.19           C  
ATOM    524  N   SER A  71     -10.070  -0.210  -2.904  1.00 90.69           N  
ATOM    525  CA  SER A  71     -10.797   0.929  -3.459  1.00 90.69           C  
ATOM    526  C   SER A  71     -10.383   1.202  -4.898  1.00 90.69           C  
ATOM    527  CB  SER A  71     -10.570   2.178  -2.605  1.00 90.69           C  
ATOM    528  O   SER A  71      -9.445   1.964  -5.145  1.00 90.69           O  
ATOM    529  OG  SER A  71     -11.359   3.258  -3.072  1.00 90.69           O  
ATOM    530  N   GLY A  72     -10.586   0.308  -5.902  1.00 87.25           N  
ATOM    531  CA  GLY A  72     -10.227   0.425  -7.309  1.00 87.25           C  
ATOM    532  C   GLY A  72      -9.734  -0.879  -7.906  1.00 87.25           C  
ATOM    533  O   GLY A  72      -9.906  -1.945  -7.312  1.00 87.25           O  
ATOM    534  N   SER A  73      -9.227  -0.719  -9.117  1.00 90.69           N  
ATOM    535  CA  SER A  73      -8.727  -1.883  -9.844  1.00 90.69           C  
ATOM    536  C   SER A  73      -7.246  -2.121  -9.555  1.00 90.69           C  
ATOM    537  CB  SER A  73      -8.930  -1.708 -11.352  1.00 90.69           C  
ATOM    538  O   SER A  73      -6.531  -1.201  -9.156  1.00 90.69           O  
ATOM    539  OG  SER A  73     -10.305  -1.542 -11.648  1.00 90.69           O  
ATOM    540  N   VAL A  74      -6.875  -3.314  -9.648  1.00 93.88           N  
ATOM    541  CA  VAL A  74      -5.473  -3.691  -9.531  1.00 93.88           C  
ATOM    542  C   VAL A  74      -4.805  -3.666 -10.906  1.00 93.88           C  
ATOM    543  CB  VAL A  74      -5.312  -5.086  -8.883  1.00 93.88           C  
ATOM    544  O   VAL A  74      -5.293  -4.297 -11.844  1.00 93.88           O  
ATOM    545  CG1 VAL A  74      -3.836  -5.426  -8.688  1.00 93.88           C  
ATOM    546  CG2 VAL A  74      -6.059  -5.148  -7.555  1.00 93.88           C  
ATOM    547  N   LEU A  75      -3.758  -2.887 -10.906  1.00 93.62           N  
ATOM    548  CA  LEU A  75      -3.045  -2.738 -12.172  1.00 93.62           C  
ATOM    549  C   LEU A  75      -1.700  -3.455 -12.125  1.00 93.62           C  
ATOM    550  CB  LEU A  75      -2.834  -1.257 -12.492  1.00 93.62           C  
ATOM    551  O   LEU A  75      -1.025  -3.451 -11.094  1.00 93.62           O  
ATOM    552  CG  LEU A  75      -4.086  -0.377 -12.484  1.00 93.62           C  
ATOM    553  CD1 LEU A  75      -3.715   1.074 -12.773  1.00 93.62           C  
ATOM    554  CD2 LEU A  75      -5.105  -0.886 -13.500  1.00 93.62           C  
ATOM    555  N   TYR A  76      -1.348  -4.004 -13.258  1.00 94.19           N  
ATOM    556  CA  TYR A  76      -0.109  -4.762 -13.406  1.00 94.19           C  
ATOM    557  C   TYR A  76       0.617  -4.375 -14.688  1.00 94.19           C  
ATOM    558  CB  TYR A  76      -0.393  -6.266 -13.398  1.00 94.19           C  
ATOM    559  O   TYR A  76       0.001  -4.273 -15.750  1.00 94.19           O  
ATOM    560  CG  TYR A  76       0.830  -7.113 -13.648  1.00 94.19           C  
ATOM    561  CD1 TYR A  76       0.906  -7.949 -14.758  1.00 94.19           C  
ATOM    562  CD2 TYR A  76       1.909  -7.086 -12.773  1.00 94.19           C  
ATOM    563  CE1 TYR A  76       2.029  -8.734 -14.992  1.00 94.19           C  
ATOM    564  CE2 TYR A  76       3.037  -7.867 -12.992  1.00 94.19           C  
ATOM    565  OH  TYR A  76       4.203  -9.461 -14.336  1.00 94.19           O  
ATOM    566  CZ  TYR A  76       3.088  -8.688 -14.109  1.00 94.19           C  
ATOM    567  N   ALA A  77       1.969  -4.145 -14.508  1.00 93.06           N  
ATOM    568  CA  ALA A  77       2.738  -3.736 -15.680  1.00 93.06           C  
ATOM    569  C   ALA A  77       3.914  -4.680 -15.922  1.00 93.06           C  
ATOM    570  CB  ALA A  77       3.232  -2.301 -15.523  1.00 93.06           C  
ATOM    571  O   ALA A  77       4.625  -5.043 -14.984  1.00 93.06           O  
ATOM    572  N   VAL A  78       4.117  -4.977 -17.281  1.00 92.88           N  
ATOM    573  CA  VAL A  78       5.230  -5.816 -17.703  1.00 92.88           C  
ATOM    574  C   VAL A  78       5.930  -5.188 -18.906  1.00 92.88           C  
ATOM    575  CB  VAL A  78       4.766  -7.250 -18.047  1.00 92.88           C  
ATOM    576  O   VAL A  78       5.441  -4.207 -19.469  1.00 92.88           O  
ATOM    577  CG1 VAL A  78       4.168  -7.934 -16.812  1.00 92.88           C  
ATOM    578  CG2 VAL A  78       3.750  -7.219 -19.188  1.00 92.88           C  
ATOM    579  N   ASN A  79       7.051  -5.809 -19.312  1.00 92.06           N  
ATOM    580  CA  ASN A  79       7.742  -5.344 -20.500  1.00 92.06           C  
ATOM    581  C   ASN A  79       7.133  -5.941 -21.766  1.00 92.06           C  
ATOM    582  CB  ASN A  79       9.234  -5.680 -20.422  1.00 92.06           C  
ATOM    583  O   ASN A  79       7.504  -7.039 -22.188  1.00 92.06           O  
ATOM    584  CG  ASN A  79       9.516  -7.152 -20.641  1.00 92.06           C  
ATOM    585  ND2 ASN A  79      10.477  -7.453 -21.516  1.00 92.06           N  
ATOM    586  OD1 ASN A  79       8.867  -8.016 -20.047  1.00 92.06           O  
ATOM    587  N   TYR A  80       6.164  -5.316 -22.188  1.00 87.00           N  
ATOM    588  CA  TYR A  80       5.469  -5.707 -23.406  1.00 87.00           C  
ATOM    589  C   TYR A  80       6.184  -5.160 -24.641  1.00 87.00           C  
ATOM    590  CB  TYR A  80       4.020  -5.211 -23.391  1.00 87.00           C  
ATOM    591  O   TYR A  80       6.652  -4.016 -24.641  1.00 87.00           O  
ATOM    592  CG  TYR A  80       3.215  -5.633 -24.594  1.00 87.00           C  
ATOM    593  CD1 TYR A  80       3.129  -4.812 -25.719  1.00 87.00           C  
ATOM    594  CD2 TYR A  80       2.539  -6.848 -24.609  1.00 87.00           C  
ATOM    595  CE1 TYR A  80       2.389  -5.195 -26.828  1.00 87.00           C  
ATOM    596  CE2 TYR A  80       1.795  -7.238 -25.719  1.00 87.00           C  
ATOM    597  OH  TYR A  80       0.991  -6.789 -27.922  1.00 87.00           O  
ATOM    598  CZ  TYR A  80       1.727  -6.406 -26.828  1.00 87.00           C  
ATOM    599  N   PRO A  81       6.141  -5.977 -25.719  1.00 88.12           N  
ATOM    600  CA  PRO A  81       5.480  -7.258 -25.969  1.00 88.12           C  
ATOM    601  C   PRO A  81       6.363  -8.461 -25.641  1.00 88.12           C  
ATOM    602  CB  PRO A  81       5.184  -7.203 -27.469  1.00 88.12           C  
ATOM    603  O   PRO A  81       5.934  -9.602 -25.781  1.00 88.12           O  
ATOM    604  CG  PRO A  81       6.285  -6.375 -28.047  1.00 88.12           C  
ATOM    605  CD  PRO A  81       6.688  -5.344 -27.031  1.00 88.12           C  
ATOM    606  N   THR A  82       7.562  -8.227 -25.125  1.00 88.75           N  
ATOM    607  CA  THR A  82       8.484  -9.336 -24.906  1.00 88.75           C  
ATOM    608  C   THR A  82       8.070 -10.164 -23.703  1.00 88.75           C  
ATOM    609  CB  THR A  82       9.930  -8.828 -24.719  1.00 88.75           C  
ATOM    610  O   THR A  82       8.312 -11.367 -23.656  1.00 88.75           O  
ATOM    611  CG2 THR A  82      10.445  -8.164 -26.000  1.00 88.75           C  
ATOM    612  OG1 THR A  82       9.969  -7.883 -23.656  1.00 88.75           O  
ATOM    613  N   ASN A  83       7.434  -9.594 -22.703  1.00 88.75           N  
ATOM    614  CA  ASN A  83       6.887 -10.234 -21.516  1.00 88.75           C  
ATOM    615  C   ASN A  83       7.934 -11.086 -20.812  1.00 88.75           C  
ATOM    616  CB  ASN A  83       5.664 -11.086 -21.875  1.00 88.75           C  
ATOM    617  O   ASN A  83       7.660 -12.227 -20.422  1.00 88.75           O  
ATOM    618  CG  ASN A  83       4.504 -10.258 -22.375  1.00 88.75           C  
ATOM    619  ND2 ASN A  83       3.664 -10.852 -23.219  1.00 88.75           N  
ATOM    620  OD1 ASN A  83       4.359  -9.086 -22.016  1.00 88.75           O  
ATOM    621  N   THR A  84       9.047 -10.531 -20.578  1.00 90.88           N  
ATOM    622  CA  THR A  84      10.117 -11.266 -19.922  1.00 90.88           C  
ATOM    623  C   THR A  84      10.367 -10.711 -18.531  1.00 90.88           C  
ATOM    624  CB  THR A  84      11.422 -11.211 -20.750  1.00 90.88           C  
ATOM    625  O   THR A  84      10.969 -11.383 -17.688  1.00 90.88           O  
ATOM    626  CG2 THR A  84      11.250 -11.914 -22.094  1.00 90.88           C  
ATOM    627  OG1 THR A  84      11.781  -9.844 -20.969  1.00 90.88           O  
ATOM    628  N   ARG A  85       9.812  -9.555 -18.281  1.00 92.44           N  
ATOM    629  CA  ARG A  85      10.039  -8.891 -17.000  1.00 92.44           C  
ATOM    630  C   ARG A  85       8.766  -8.234 -16.484  1.00 92.44           C  
ATOM    631  CB  ARG A  85      11.156  -7.848 -17.141  1.00 92.44           C  
ATOM    632  O   ARG A  85       8.016  -7.637 -17.266  1.00 92.44           O  
ATOM    633  CG  ARG A  85      12.516  -8.438 -17.484  1.00 92.44           C  
ATOM    634  CD  ARG A  85      13.570  -7.352 -17.656  1.00 92.44           C  
ATOM    635  NE  ARG A  85      14.898  -7.922 -17.875  1.00 92.44           N  
ATOM    636  NH1 ARG A  85      15.828  -5.969 -18.672  1.00 92.44           N  
ATOM    637  NH2 ARG A  85      17.094  -7.871 -18.516  1.00 92.44           N  
ATOM    638  CZ  ARG A  85      15.938  -7.250 -18.359  1.00 92.44           C  
ATOM    639  N   SER A  86       8.602  -8.305 -15.102  1.00 94.44           N  
ATOM    640  CA  SER A  86       7.508  -7.586 -14.445  1.00 94.44           C  
ATOM    641  C   SER A  86       8.008  -6.305 -13.789  1.00 94.44           C  
ATOM    642  CB  SER A  86       6.836  -8.477 -13.398  1.00 94.44           C  
ATOM    643  O   SER A  86       9.062  -6.293 -13.156  1.00 94.44           O  
ATOM    644  OG  SER A  86       6.227  -9.602 -14.008  1.00 94.44           O  
ATOM    645  N   TYR A  87       7.199  -5.219 -14.000  1.00 95.19           N  
ATOM    646  CA  TYR A  87       7.660  -3.918 -13.523  1.00 95.19           C  
ATOM    647  C   TYR A  87       7.031  -3.568 -12.180  1.00 95.19           C  
ATOM    648  CB  TYR A  87       7.336  -2.828 -14.555  1.00 95.19           C  
ATOM    649  O   TYR A  87       7.738  -3.359 -11.195  1.00 95.19           O  
ATOM    650  CG  TYR A  87       8.039  -3.014 -15.875  1.00 95.19           C  
ATOM    651  CD1 TYR A  87       9.266  -3.664 -15.953  1.00 95.19           C  
ATOM    652  CD2 TYR A  87       7.477  -2.539 -17.062  1.00 95.19           C  
ATOM    653  CE1 TYR A  87       9.922  -3.836 -17.172  1.00 95.19           C  
ATOM    654  CE2 TYR A  87       8.117  -2.703 -18.281  1.00 95.19           C  
ATOM    655  OH  TYR A  87       9.977  -3.520 -19.531  1.00 95.19           O  
ATOM    656  CZ  TYR A  87       9.336  -3.354 -18.328  1.00 95.19           C  
ATOM    657  N   TRP A  88       5.746  -3.463 -12.078  1.00 96.62           N  
ATOM    658  CA  TRP A  88       5.098  -3.012 -10.844  1.00 96.62           C  
ATOM    659  C   TRP A  88       3.633  -3.438 -10.820  1.00 96.62           C  
ATOM    660  CB  TRP A  88       5.199  -1.490 -10.711  1.00 96.62           C  
ATOM    661  O   TRP A  88       3.068  -3.822 -11.844  1.00 96.62           O  
ATOM    662  CG  TRP A  88       4.828  -0.740 -11.953  1.00 96.62           C  
ATOM    663  CD1 TRP A  88       5.680  -0.206 -12.883  1.00 96.62           C  
ATOM    664  CD2 TRP A  88       3.504  -0.436 -12.406  1.00 96.62           C  
ATOM    665  CE2 TRP A  88       3.629   0.284 -13.609  1.00 96.62           C  
ATOM    666  CE3 TRP A  88       2.225  -0.705 -11.898  1.00 96.62           C  
ATOM    667  NE1 TRP A  88       4.965   0.411 -13.883  1.00 96.62           N  
ATOM    668  CH2 TRP A  88       1.277   0.464 -13.812  1.00 96.62           C  
ATOM    669  CZ2 TRP A  88       2.518   0.740 -14.328  1.00 96.62           C  
ATOM    670  CZ3 TRP A  88       1.120  -0.250 -12.617  1.00 96.62           C  
ATOM    671  N   ILE A  89       3.064  -3.500  -9.688  1.00 96.75           N  
ATOM    672  CA  ILE A  89       1.640  -3.645  -9.406  1.00 96.75           C  
ATOM    673  C   ILE A  89       1.138  -2.424  -8.633  1.00 96.75           C  
ATOM    674  CB  ILE A  89       1.351  -4.934  -8.602  1.00 96.75           C  
ATOM    675  O   ILE A  89       1.803  -1.945  -7.715  1.00 96.75           O  
ATOM    676  CG1 ILE A  89       1.723  -6.172  -9.430  1.00 96.75           C  
ATOM    677  CG2 ILE A  89      -0.118  -4.988  -8.172  1.00 96.75           C  
ATOM    678  CD1 ILE A  89       1.651  -7.480  -8.656  1.00 96.75           C  
ATOM    679  N   TYR A  90      -0.029  -1.960  -9.047  1.00 96.69           N  
ATOM    680  CA  TYR A  90      -0.594  -0.785  -8.391  1.00 96.69           C  
ATOM    681  C   TYR A  90      -2.068  -0.996  -8.070  1.00 96.69           C  
ATOM    682  CB  TYR A  90      -0.424   0.455  -9.281  1.00 96.69           C  
ATOM    683  O   TYR A  90      -2.824  -1.506  -8.906  1.00 96.69           O  
ATOM    684  CG  TYR A  90      -1.301   1.614  -8.875  1.00 96.69           C  
ATOM    685  CD1 TYR A  90      -2.441   1.939  -9.602  1.00 96.69           C  
ATOM    686  CD2 TYR A  90      -0.989   2.389  -7.758  1.00 96.69           C  
ATOM    687  CE1 TYR A  90      -3.252   3.008  -9.234  1.00 96.69           C  
ATOM    688  CE2 TYR A  90      -1.791   3.459  -7.379  1.00 96.69           C  
ATOM    689  OH  TYR A  90      -3.717   4.820  -7.750  1.00 96.69           O  
ATOM    690  CZ  TYR A  90      -2.918   3.762  -8.117  1.00 96.69           C  
ATOM    691  N   PHE A  91      -2.457  -0.567  -6.930  1.00 96.88           N  
ATOM    692  CA  PHE A  91      -3.857  -0.580  -6.523  1.00 96.88           C  
ATOM    693  C   PHE A  91      -4.102   0.406  -5.387  1.00 96.88           C  
ATOM    694  CB  PHE A  91      -4.281  -1.988  -6.098  1.00 96.88           C  
ATOM    695  O   PHE A  91      -3.154   0.952  -4.816  1.00 96.88           O  
ATOM    696  CG  PHE A  91      -3.463  -2.555  -4.969  1.00 96.88           C  
ATOM    697  CD1 PHE A  91      -2.266  -3.211  -5.223  1.00 96.88           C  
ATOM    698  CD2 PHE A  91      -3.893  -2.430  -3.654  1.00 96.88           C  
ATOM    699  CE1 PHE A  91      -1.505  -3.736  -4.180  1.00 96.88           C  
ATOM    700  CE2 PHE A  91      -3.139  -2.951  -2.605  1.00 96.88           C  
ATOM    701  CZ  PHE A  91      -1.945  -3.605  -2.871  1.00 96.88           C  
ATOM    702  N   THR A  92      -5.375   0.662  -5.113  1.00 96.69           N  
ATOM    703  CA  THR A  92      -5.723   1.605  -4.055  1.00 96.69           C  
ATOM    704  C   THR A  92      -6.551   0.922  -2.971  1.00 96.69           C  
ATOM    705  CB  THR A  92      -6.504   2.809  -4.617  1.00 96.69           C  
ATOM    706  O   THR A  92      -7.336   0.017  -3.258  1.00 96.69           O  
ATOM    707  CG2 THR A  92      -5.668   3.580  -5.633  1.00 96.69           C  
ATOM    708  OG1 THR A  92      -7.699   2.342  -5.254  1.00 96.69           O  
ATOM    709  N   VAL A  93      -6.332   1.396  -1.742  1.00 96.12           N  
ATOM    710  CA  VAL A  93      -7.074   0.860  -0.605  1.00 96.12           C  
ATOM    711  C   VAL A  93      -7.660   2.006   0.216  1.00 96.12           C  
ATOM    712  CB  VAL A  93      -6.184  -0.032   0.286  1.00 96.12           C  
ATOM    713  O   VAL A  93      -7.168   3.135   0.157  1.00 96.12           O  
ATOM    714  CG1 VAL A  93      -5.703  -1.261  -0.486  1.00 96.12           C  
ATOM    715  CG2 VAL A  93      -4.992   0.766   0.817  1.00 96.12           C  
ATOM    716  N   SER A  94      -8.750   1.612   0.961  1.00 95.19           N  
ATOM    717  CA  SER A  94      -9.391   2.549   1.881  1.00 95.19           C  
ATOM    718  C   SER A  94      -9.742   1.872   3.199  1.00 95.19           C  
ATOM    719  CB  SER A  94     -10.641   3.150   1.249  1.00 95.19           C  
ATOM    720  O   SER A  94      -9.969   0.661   3.240  1.00 95.19           O  
ATOM    721  OG  SER A  94     -10.320   3.885   0.082  1.00 95.19           O  
ATOM    722  N   PRO A  95      -9.625   2.740   4.250  1.00 93.50           N  
ATOM    723  CA  PRO A  95     -10.180   2.145   5.469  1.00 93.50           C  
ATOM    724  C   PRO A  95     -11.594   1.598   5.273  1.00 93.50           C  
ATOM    725  CB  PRO A  95     -10.172   3.307   6.461  1.00 93.50           C  
ATOM    726  O   PRO A  95     -12.406   2.213   4.582  1.00 93.50           O  
ATOM    727  CG  PRO A  95      -9.078   4.207   5.996  1.00 93.50           C  
ATOM    728  CD  PRO A  95      -9.055   4.191   4.492  1.00 93.50           C  
ATOM    729  N   SER A  96     -11.844   0.390   5.738  1.00 92.38           N  
ATOM    730  CA  SER A  96     -13.148  -0.251   5.594  1.00 92.38           C  
ATOM    731  C   SER A  96     -14.250   0.582   6.246  1.00 92.38           C  
ATOM    732  CB  SER A  96     -13.125  -1.651   6.211  1.00 92.38           C  
ATOM    733  O   SER A  96     -13.969   1.445   7.082  1.00 92.38           O  
ATOM    734  OG  SER A  96     -12.227  -2.494   5.508  1.00 92.38           O  
ATOM    735  N   SER A  97     -15.461   0.331   5.855  1.00 87.88           N  
ATOM    736  CA  SER A  97     -16.609   1.021   6.434  1.00 87.88           C  
ATOM    737  C   SER A  97     -16.672   0.802   7.941  1.00 87.88           C  
ATOM    738  CB  SER A  97     -17.906   0.545   5.781  1.00 87.88           C  
ATOM    739  O   SER A  97     -16.531  -0.326   8.422  1.00 87.88           O  
ATOM    740  OG  SER A  97     -19.016   1.242   6.312  1.00 87.88           O  
ATOM    741  N   GLY A  98     -16.812   1.833   8.727  1.00 84.31           N  
ATOM    742  CA  GLY A  98     -16.953   1.698  10.172  1.00 84.31           C  
ATOM    743  C   GLY A  98     -15.625   1.817  10.906  1.00 84.31           C  
ATOM    744  O   GLY A  98     -15.594   1.838  12.133  1.00 84.31           O  
ATOM    745  N   VAL A  99     -14.523   1.879  10.125  1.00 87.31           N  
ATOM    746  CA  VAL A  99     -13.195   2.084  10.688  1.00 87.31           C  
ATOM    747  C   VAL A  99     -12.820   3.562  10.602  1.00 87.31           C  
ATOM    748  CB  VAL A  99     -12.133   1.222   9.969  1.00 87.31           C  
ATOM    749  O   VAL A  99     -12.891   4.164   9.531  1.00 87.31           O  
ATOM    750  CG1 VAL A  99     -10.734   1.524  10.508  1.00 87.31           C  
ATOM    751  CG2 VAL A  99     -12.461  -0.263  10.125  1.00 87.31           C  
ATOM    752  N   SER A 100     -12.516   4.090  11.773  1.00 89.06           N  
ATOM    753  CA  SER A 100     -12.250   5.523  11.828  1.00 89.06           C  
ATOM    754  C   SER A 100     -10.938   5.871  11.133  1.00 89.06           C  
ATOM    755  CB  SER A 100     -12.219   6.008  13.281  1.00 89.06           C  
ATOM    756  O   SER A 100     -10.852   6.879  10.430  1.00 89.06           O  
ATOM    757  OG  SER A 100     -11.266   5.281  14.031  1.00 89.06           O  
ATOM    758  N   SER A 101      -9.930   5.043  11.328  1.00 90.88           N  
ATOM    759  CA  SER A 101      -8.625   5.266  10.727  1.00 90.88           C  
ATOM    760  C   SER A 101      -7.762   4.012  10.805  1.00 90.88           C  
ATOM    761  CB  SER A 101      -7.906   6.430  11.414  1.00 90.88           C  
ATOM    762  O   SER A 101      -8.023   3.117  11.609  1.00 90.88           O  
ATOM    763  OG  SER A 101      -7.613   6.109  12.766  1.00 90.88           O  
ATOM    764  N   VAL A 102      -6.738   3.990   9.906  1.00 92.50           N  
ATOM    765  CA  VAL A 102      -5.805   2.869   9.891  1.00 92.50           C  
ATOM    766  C   VAL A 102      -4.371   3.389   9.828  1.00 92.50           C  
ATOM    767  CB  VAL A 102      -6.078   1.923   8.695  1.00 92.50           C  
ATOM    768  O   VAL A 102      -4.062   4.289   9.047  1.00 92.50           O  
ATOM    769  CG1 VAL A 102      -5.043   0.799   8.648  1.00 92.50           C  
ATOM    770  CG2 VAL A 102      -7.492   1.351   8.781  1.00 92.50           C  
ATOM    771  N   GLU A 103      -3.520   2.852  10.766  1.00 93.31           N  
ATOM    772  CA  GLU A 103      -2.098   3.186  10.734  1.00 93.31           C  
ATOM    773  C   GLU A 103      -1.375   2.418   9.625  1.00 93.31           C  
ATOM    774  CB  GLU A 103      -1.446   2.900  12.086  1.00 93.31           C  
ATOM    775  O   GLU A 103      -1.363   1.186   9.625  1.00 93.31           O  
ATOM    776  CG  GLU A 103       0.048   3.184  12.125  1.00 93.31           C  
ATOM    777  CD  GLU A 103       0.384   4.652  11.922  1.00 93.31           C  
ATOM    778  OE1 GLU A 103       1.106   4.980  10.953  1.00 93.31           O  
ATOM    779  OE2 GLU A 103      -0.077   5.480  12.734  1.00 93.31           O  
ATOM    780  N   LEU A 104      -0.703   3.176   8.750  1.00 94.31           N  
ATOM    781  CA  LEU A 104      -0.079   2.525   7.602  1.00 94.31           C  
ATOM    782  C   LEU A 104       1.420   2.801   7.570  1.00 94.31           C  
ATOM    783  CB  LEU A 104      -0.726   3.000   6.297  1.00 94.31           C  
ATOM    784  O   LEU A 104       2.029   2.816   6.496  1.00 94.31           O  
ATOM    785  CG  LEU A 104      -2.166   2.551   6.055  1.00 94.31           C  
ATOM    786  CD1 LEU A 104      -2.738   3.250   4.824  1.00 94.31           C  
ATOM    787  CD2 LEU A 104      -2.234   1.035   5.891  1.00 94.31           C  
ATOM    788  N   SER A 105       1.961   3.012   8.727  1.00 95.38           N  
ATOM    789  CA  SER A 105       3.410   3.150   8.805  1.00 95.38           C  
ATOM    790  C   SER A 105       4.109   1.831   8.500  1.00 95.38           C  
ATOM    791  CB  SER A 105       3.826   3.645  10.195  1.00 95.38           C  
ATOM    792  O   SER A 105       3.652   0.767   8.922  1.00 95.38           O  
ATOM    793  OG  SER A 105       5.230   3.553  10.359  1.00 95.38           O  
ATOM    794  N   PRO A 106       5.191   1.897   7.711  1.00 95.25           N  
ATOM    795  CA  PRO A 106       5.930   0.667   7.414  1.00 95.25           C  
ATOM    796  C   PRO A 106       6.410  -0.050   8.680  1.00 95.25           C  
ATOM    797  CB  PRO A 106       7.113   1.156   6.582  1.00 95.25           C  
ATOM    798  O   PRO A 106       6.719  -1.243   8.633  1.00 95.25           O  
ATOM    799  CG  PRO A 106       6.641   2.426   5.949  1.00 95.25           C  
ATOM    800  CD  PRO A 106       5.699   3.107   6.902  1.00 95.25           C  
ATOM    801  N   ALA A 107       6.398   0.611   9.828  1.00 94.94           N  
ATOM    802  CA  ALA A 107       6.820   0.021  11.094  1.00 94.94           C  
ATOM    803  C   ALA A 107       5.719  -0.860  11.680  1.00 94.94           C  
ATOM    804  CB  ALA A 107       7.207   1.114  12.086  1.00 94.94           C  
ATOM    805  O   ALA A 107       6.004  -1.810  12.422  1.00 94.94           O  
ATOM    806  N   THR A 108       4.523  -0.598  11.328  1.00 94.06           N  
ATOM    807  CA  THR A 108       3.428  -1.298  11.992  1.00 94.06           C  
ATOM    808  C   THR A 108       2.594  -2.076  10.977  1.00 94.06           C  
ATOM    809  CB  THR A 108       2.521  -0.317  12.758  1.00 94.06           C  
ATOM    810  O   THR A 108       1.742  -2.883  11.352  1.00 94.06           O  
ATOM    811  CG2 THR A 108       3.285   0.369  13.883  1.00 94.06           C  
ATOM    812  OG1 THR A 108       2.029   0.679  11.852  1.00 94.06           O  
ATOM    813  N   THR A 109       2.768  -1.784   9.727  1.00 95.75           N  
ATOM    814  CA  THR A 109       2.012  -2.438   8.664  1.00 95.75           C  
ATOM    815  C   THR A 109       2.943  -3.229   7.746  1.00 95.75           C  
ATOM    816  CB  THR A 109       1.217  -1.414   7.832  1.00 95.75           C  
ATOM    817  O   THR A 109       4.062  -2.793   7.469  1.00 95.75           O  
ATOM    818  CG2 THR A 109       0.399  -2.104   6.746  1.00 95.75           C  
ATOM    819  OG1 THR A 109       0.330  -0.692   8.695  1.00 95.75           O  
ATOM    820  N   ALA A 110       2.410  -4.418   7.367  1.00 97.00           N  
ATOM    821  CA  ALA A 110       3.229  -5.254   6.492  1.00 97.00           C  
ATOM    822  C   ALA A 110       2.500  -5.551   5.184  1.00 97.00           C  
ATOM    823  CB  ALA A 110       3.604  -6.555   7.195  1.00 97.00           C  
ATOM    824  O   ALA A 110       1.272  -5.664   5.160  1.00 97.00           O  
ATOM    825  N   ILE A 111       3.277  -5.527   4.098  1.00 98.12           N  
ATOM    826  CA  ILE A 111       2.771  -5.949   2.797  1.00 98.12           C  
ATOM    827  C   ILE A 111       3.596  -7.125   2.279  1.00 98.12           C  
ATOM    828  CB  ILE A 111       2.797  -4.785   1.779  1.00 98.12           C  
ATOM    829  O   ILE A 111       4.820  -7.035   2.172  1.00 98.12           O  
ATOM    830  CG1 ILE A 111       1.947  -3.615   2.285  1.00 98.12           C  
ATOM    831  CG2 ILE A 111       2.314  -5.262   0.406  1.00 98.12           C  
ATOM    832  CD1 ILE A 111       1.995  -2.385   1.390  1.00 98.12           C  
ATOM    833  N   SER A 112       2.807  -8.227   1.928  1.00 97.69           N  
ATOM    834  CA  SER A 112       3.469  -9.430   1.435  1.00 97.69           C  
ATOM    835  C   SER A 112       2.973  -9.805   0.041  1.00 97.69           C  
ATOM    836  CB  SER A 112       3.242 -10.602   2.395  1.00 97.69           C  
ATOM    837  O   SER A 112       1.824  -9.523  -0.310  1.00 97.69           O  
ATOM    838  OG  SER A 112       3.742 -10.297   3.686  1.00 97.69           O  
ATOM    839  N   PHE A 113       3.867 -10.336  -0.670  1.00 97.50           N  
ATOM    840  CA  PHE A 113       3.572 -10.773  -2.031  1.00 97.50           C  
ATOM    841  C   PHE A 113       3.875 -12.250  -2.203  1.00 97.50           C  
ATOM    842  CB  PHE A 113       4.375  -9.945  -3.045  1.00 97.50           C  
ATOM    843  O   PHE A 113       4.941 -12.727  -1.805  1.00 97.50           O  
ATOM    844  CG  PHE A 113       4.234 -10.430  -4.465  1.00 97.50           C  
ATOM    845  CD1 PHE A 113       5.188 -11.266  -5.031  1.00 97.50           C  
ATOM    846  CD2 PHE A 113       3.143 -10.047  -5.234  1.00 97.50           C  
ATOM    847  CE1 PHE A 113       5.059 -11.711  -6.344  1.00 97.50           C  
ATOM    848  CE2 PHE A 113       3.006 -10.484  -6.547  1.00 97.50           C  
ATOM    849  CZ  PHE A 113       3.967 -11.320  -7.098  1.00 97.50           C  
ATOM    850  N   THR A 114       2.832 -12.930  -2.865  1.00 96.62           N  
ATOM    851  CA  THR A 114       3.016 -14.359  -3.096  1.00 96.62           C  
ATOM    852  C   THR A 114       2.564 -14.742  -4.504  1.00 96.62           C  
ATOM    853  CB  THR A 114       2.240 -15.195  -2.061  1.00 96.62           C  
ATOM    854  O   THR A 114       1.498 -14.320  -4.953  1.00 96.62           O  
ATOM    855  CG2 THR A 114       2.506 -16.688  -2.246  1.00 96.62           C  
ATOM    856  OG1 THR A 114       2.646 -14.812  -0.741  1.00 96.62           O  
ATOM    857  N   ALA A 115       3.439 -15.438  -5.176  1.00 94.19           N  
ATOM    858  CA  ALA A 115       3.127 -16.141  -6.414  1.00 94.19           C  
ATOM    859  C   ALA A 115       3.322 -17.641  -6.254  1.00 94.19           C  
ATOM    860  CB  ALA A 115       3.990 -15.617  -7.559  1.00 94.19           C  
ATOM    861  O   ALA A 115       4.426 -18.156  -6.457  1.00 94.19           O  
ATOM    862  N   SER A 116       2.275 -18.359  -5.887  1.00 88.19           N  
ATOM    863  CA  SER A 116       2.338 -19.750  -5.434  1.00 88.19           C  
ATOM    864  C   SER A 116       2.729 -20.688  -6.574  1.00 88.19           C  
ATOM    865  CB  SER A 116       0.996 -20.188  -4.844  1.00 88.19           C  
ATOM    866  O   SER A 116       3.471 -21.641  -6.367  1.00 88.19           O  
ATOM    867  OG  SER A 116       0.661 -19.391  -3.719  1.00 88.19           O  
ATOM    868  N   SER A 117       2.289 -20.359  -7.727  1.00 87.81           N  
ATOM    869  CA  SER A 117       2.572 -21.203  -8.875  1.00 87.81           C  
ATOM    870  C   SER A 117       4.066 -21.250  -9.180  1.00 87.81           C  
ATOM    871  CB  SER A 117       1.806 -20.719 -10.109  1.00 87.81           C  
ATOM    872  O   SER A 117       4.570 -22.250  -9.711  1.00 87.81           O  
ATOM    873  OG  SER A 117       2.225 -19.422 -10.477  1.00 87.81           O  
ATOM    874  N   LEU A 118       4.750 -20.203  -8.789  1.00 88.94           N  
ATOM    875  CA  LEU A 118       6.180 -20.094  -9.062  1.00 88.94           C  
ATOM    876  C   LEU A 118       6.992 -20.344  -7.793  1.00 88.94           C  
ATOM    877  CB  LEU A 118       6.512 -18.703  -9.625  1.00 88.94           C  
ATOM    878  O   LEU A 118       8.219 -20.250  -7.809  1.00 88.94           O  
ATOM    879  CG  LEU A 118       5.891 -18.359 -10.977  1.00 88.94           C  
ATOM    880  CD1 LEU A 118       6.270 -16.938 -11.391  1.00 88.94           C  
ATOM    881  CD2 LEU A 118       6.332 -19.359 -12.039  1.00 88.94           C  
ATOM    882  N   GLY A 119       6.316 -20.672  -6.660  1.00 89.56           N  
ATOM    883  CA  GLY A 119       6.973 -20.906  -5.383  1.00 89.56           C  
ATOM    884  C   GLY A 119       7.652 -19.672  -4.828  1.00 89.56           C  
ATOM    885  O   GLY A 119       8.680 -19.766  -4.160  1.00 89.56           O  
ATOM    886  N   ILE A 120       7.156 -18.547  -5.160  1.00 93.88           N  
ATOM    887  CA  ILE A 120       7.746 -17.281  -4.762  1.00 93.88           C  
ATOM    888  C   ILE A 120       6.906 -16.641  -3.652  1.00 93.88           C  
ATOM    889  CB  ILE A 120       7.867 -16.312  -5.957  1.00 93.88           C  
ATOM    890  O   ILE A 120       5.680 -16.562  -3.766  1.00 93.88           O  
ATOM    891  CG1 ILE A 120       8.852 -16.859  -6.996  1.00 93.88           C  
ATOM    892  CG2 ILE A 120       8.297 -14.914  -5.484  1.00 93.88           C  
ATOM    893  CD1 ILE A 120       8.836 -16.109  -8.320  1.00 93.88           C  
ATOM    894  N   ALA A 121       7.613 -16.266  -2.566  1.00 94.94           N  
ATOM    895  CA  ALA A 121       6.961 -15.570  -1.460  1.00 94.94           C  
ATOM    896  C   ALA A 121       7.883 -14.523  -0.847  1.00 94.94           C  
ATOM    897  CB  ALA A 121       6.512 -16.562  -0.395  1.00 94.94           C  
ATOM    898  O   ALA A 121       9.000 -14.844  -0.420  1.00 94.94           O  
ATOM    899  N   TYR A 122       7.449 -13.305  -0.881  1.00 95.19           N  
ATOM    900  CA  TYR A 122       8.141 -12.203  -0.229  1.00 95.19           C  
ATOM    901  C   TYR A 122       7.312 -11.641   0.919  1.00 95.19           C  
ATOM    902  CB  TYR A 122       8.453 -11.094  -1.238  1.00 95.19           C  
ATOM    903  O   TYR A 122       6.188 -11.180   0.714  1.00 95.19           O  
ATOM    904  CG  TYR A 122       9.680 -11.367  -2.078  1.00 95.19           C  
ATOM    905  CD1 TYR A 122      10.844 -10.625  -1.898  1.00 95.19           C  
ATOM    906  CD2 TYR A 122       9.664 -12.352  -3.055  1.00 95.19           C  
ATOM    907  CE1 TYR A 122      11.977 -10.875  -2.672  1.00 95.19           C  
ATOM    908  CE2 TYR A 122      10.789 -12.609  -3.834  1.00 95.19           C  
ATOM    909  OH  TYR A 122      13.055 -12.109  -4.402  1.00 95.19           O  
ATOM    910  CZ  TYR A 122      11.938 -11.867  -3.635  1.00 95.19           C  
ATOM    911  N   SER A 123       8.008 -11.781   2.029  1.00 95.06           N  
ATOM    912  CA  SER A 123       7.305 -11.281   3.207  1.00 95.06           C  
ATOM    913  C   SER A 123       7.727  -9.852   3.539  1.00 95.06           C  
ATOM    914  CB  SER A 123       7.562 -12.195   4.410  1.00 95.06           C  
ATOM    915  O   SER A 123       8.898  -9.500   3.396  1.00 95.06           O  
ATOM    916  OG  SER A 123       6.914 -11.688   5.566  1.00 95.06           O  
ATOM    917  N   ASN A 124       6.758  -9.078   3.775  1.00 96.12           N  
ATOM    918  CA  ASN A 124       6.883  -7.699   4.242  1.00 96.12           C  
ATOM    919  C   ASN A 124       7.773  -6.871   3.322  1.00 96.12           C  
ATOM    920  CB  ASN A 124       7.418  -7.664   5.676  1.00 96.12           C  
ATOM    921  O   ASN A 124       8.898  -6.523   3.689  1.00 96.12           O  
ATOM    922  CG  ASN A 124       7.383  -6.273   6.277  1.00 96.12           C  
ATOM    923  ND2 ASN A 124       8.055  -6.102   7.410  1.00 96.12           N  
ATOM    924  OD1 ASN A 124       6.754  -5.363   5.734  1.00 96.12           O  
ATOM    925  N   ILE A 125       7.285  -6.555   2.234  1.00 97.38           N  
ATOM    926  CA  ILE A 125       8.039  -5.773   1.258  1.00 97.38           C  
ATOM    927  C   ILE A 125       7.648  -4.297   1.367  1.00 97.38           C  
ATOM    928  CB  ILE A 125       7.797  -6.281  -0.181  1.00 97.38           C  
ATOM    929  O   ILE A 125       8.086  -3.475   0.558  1.00 97.38           O  
ATOM    930  CG1 ILE A 125       6.301  -6.242  -0.520  1.00 97.38           C  
ATOM    931  CG2 ILE A 125       8.359  -7.695  -0.352  1.00 97.38           C  
ATOM    932  CD1 ILE A 125       5.992  -6.531  -1.982  1.00 97.38           C  
ATOM    933  N   TYR A 126       6.883  -3.934   2.361  1.00 97.88           N  
ATOM    934  CA  TYR A 126       6.488  -2.555   2.615  1.00 97.88           C  
ATOM    935  C   TYR A 126       7.613  -1.778   3.289  1.00 97.88           C  
ATOM    936  CB  TYR A 126       5.227  -2.508   3.486  1.00 97.88           C  
ATOM    937  O   TYR A 126       7.891  -1.978   4.473  1.00 97.88           O  
ATOM    938  CG  TYR A 126       4.691  -1.114   3.707  1.00 97.88           C  
ATOM    939  CD1 TYR A 126       4.055  -0.772   4.898  1.00 97.88           C  
ATOM    940  CD2 TYR A 126       4.820  -0.138   2.725  1.00 97.88           C  
ATOM    941  CE1 TYR A 126       3.559   0.511   5.105  1.00 97.88           C  
ATOM    942  CE2 TYR A 126       4.328   1.147   2.922  1.00 97.88           C  
ATOM    943  OH  TYR A 126       3.209   2.734   4.312  1.00 97.88           O  
ATOM    944  CZ  TYR A 126       3.699   1.462   4.113  1.00 97.88           C  
ATOM    945  N   LYS A 127       8.242  -0.792   2.523  1.00 96.00           N  
ATOM    946  CA  LYS A 127       9.445  -0.187   3.074  1.00 96.00           C  
ATOM    947  C   LYS A 127       9.312   1.329   3.174  1.00 96.00           C  
ATOM    948  CB  LYS A 127      10.664  -0.546   2.221  1.00 96.00           C  
ATOM    949  O   LYS A 127       9.914   1.958   4.047  1.00 96.00           O  
ATOM    950  CG  LYS A 127      10.984  -2.033   2.193  1.00 96.00           C  
ATOM    951  CD  LYS A 127      11.359  -2.549   3.578  1.00 96.00           C  
ATOM    952  CE  LYS A 127      11.711  -4.031   3.547  1.00 96.00           C  
ATOM    953  NZ  LYS A 127      12.000  -4.559   4.914  1.00 96.00           N  
ATOM    954  N   TYR A 128       8.484   1.895   2.293  1.00 96.00           N  
ATOM    955  CA  TYR A 128       8.445   3.352   2.225  1.00 96.00           C  
ATOM    956  C   TYR A 128       7.008   3.857   2.172  1.00 96.00           C  
ATOM    957  CB  TYR A 128       9.219   3.852   1.001  1.00 96.00           C  
ATOM    958  O   TYR A 128       6.102   3.135   1.747  1.00 96.00           O  
ATOM    959  CG  TYR A 128      10.625   3.311   0.909  1.00 96.00           C  
ATOM    960  CD1 TYR A 128      11.625   3.766   1.765  1.00 96.00           C  
ATOM    961  CD2 TYR A 128      10.953   2.342  -0.034  1.00 96.00           C  
ATOM    962  CE1 TYR A 128      12.922   3.270   1.683  1.00 96.00           C  
ATOM    963  CE2 TYR A 128      12.250   1.841  -0.126  1.00 96.00           C  
ATOM    964  OH  TYR A 128      14.508   1.815   0.649  1.00 96.00           O  
ATOM    965  CZ  TYR A 128      13.219   2.309   0.736  1.00 96.00           C  
ATOM    966  N   THR A 129       6.879   5.125   2.744  1.00 95.56           N  
ATOM    967  CA  THR A 129       5.566   5.762   2.686  1.00 95.56           C  
ATOM    968  C   THR A 129       5.699   7.254   2.402  1.00 95.56           C  
ATOM    969  CB  THR A 129       4.785   5.551   3.996  1.00 95.56           C  
ATOM    970  O   THR A 129       6.586   7.918   2.945  1.00 95.56           O  
ATOM    971  CG2 THR A 129       5.527   6.160   5.180  1.00 95.56           C  
ATOM    972  OG1 THR A 129       3.500   6.172   3.883  1.00 95.56           O  
ATOM    973  N   LEU A 130       4.820   7.730   1.519  1.00 95.25           N  
ATOM    974  CA  LEU A 130       4.762   9.164   1.249  1.00 95.25           C  
ATOM    975  C   LEU A 130       3.609   9.812   2.010  1.00 95.25           C  
ATOM    976  CB  LEU A 130       4.605   9.422  -0.252  1.00 95.25           C  
ATOM    977  O   LEU A 130       3.336  11.000   1.834  1.00 95.25           O  
ATOM    978  CG  LEU A 130       5.797   9.039  -1.132  1.00 95.25           C  
ATOM    979  CD1 LEU A 130       5.465   9.258  -2.604  1.00 95.25           C  
ATOM    980  CD2 LEU A 130       7.035   9.836  -0.733  1.00 95.25           C  
ATOM    981  N   LEU A 131       2.984   9.047   2.887  1.00 93.62           N  
ATOM    982  CA  LEU A 131       1.891   9.547   3.709  1.00 93.62           C  
ATOM    983  C   LEU A 131       2.395  10.586   4.707  1.00 93.62           C  
ATOM    984  CB  LEU A 131       1.202   8.398   4.453  1.00 93.62           C  
ATOM    985  O   LEU A 131       1.627  11.430   5.172  1.00 93.62           O  
ATOM    986  CG  LEU A 131       0.525   7.340   3.582  1.00 93.62           C  
ATOM    987  CD1 LEU A 131      -0.063   6.238   4.453  1.00 93.62           C  
ATOM    988  CD2 LEU A 131      -0.554   7.973   2.709  1.00 93.62           C  
ATOM    989  N   THR A 132       3.627  10.547   5.027  1.00 92.50           N  
ATOM    990  CA  THR A 132       4.180  11.398   6.070  1.00 92.50           C  
ATOM    991  C   THR A 132       4.980  12.547   5.461  1.00 92.50           C  
ATOM    992  CB  THR A 132       5.082  10.602   7.031  1.00 92.50           C  
ATOM    993  O   THR A 132       5.543  13.367   6.188  1.00 92.50           O  
ATOM    994  CG2 THR A 132       4.301   9.477   7.711  1.00 92.50           C  
ATOM    995  OG1 THR A 132       6.168  10.023   6.293  1.00 92.50           O  
ATOM    996  N   VAL A 133       5.027  12.531   4.125  1.00 90.56           N  
ATOM    997  CA  VAL A 133       5.820  13.547   3.439  1.00 90.56           C  
ATOM    998  C   VAL A 133       4.941  14.742   3.092  1.00 90.56           C  
ATOM    999  CB  VAL A 133       6.480  12.977   2.162  1.00 90.56           C  
ATOM   1000  O   VAL A 133       3.896  14.586   2.451  1.00 90.56           O  
ATOM   1001  CG1 VAL A 133       7.230  14.078   1.410  1.00 90.56           C  
ATOM   1002  CG2 VAL A 133       7.422  11.828   2.512  1.00 90.56           C  
ATOM   1003  N   SER A 134       5.414  15.898   3.543  1.00 89.25           N  
ATOM   1004  CA  SER A 134       4.680  17.125   3.246  1.00 89.25           C  
ATOM   1005  C   SER A 134       4.945  17.594   1.820  1.00 89.25           C  
ATOM   1006  CB  SER A 134       5.059  18.219   4.234  1.00 89.25           C  
ATOM   1007  O   SER A 134       6.047  17.422   1.296  1.00 89.25           O  
ATOM   1008  OG  SER A 134       4.469  19.453   3.863  1.00 89.25           O  
ATOM   1009  N   PRO A 135       3.863  18.234   1.180  1.00 89.94           N  
ATOM   1010  CA  PRO A 135       4.035  18.734  -0.184  1.00 89.94           C  
ATOM   1011  C   PRO A 135       5.180  19.734  -0.301  1.00 89.94           C  
ATOM   1012  CB  PRO A 135       2.691  19.406  -0.480  1.00 89.94           C  
ATOM   1013  O   PRO A 135       5.836  19.812  -1.344  1.00 89.94           O  
ATOM   1014  CG  PRO A 135       1.694  18.641   0.331  1.00 89.94           C  
ATOM   1015  CD  PRO A 135       2.330  18.266   1.638  1.00 89.94           C  
ATOM   1016  N   SER A 136       5.473  20.484   0.648  1.00 90.56           N  
ATOM   1017  CA  SER A 136       6.543  21.484   0.596  1.00 90.56           C  
ATOM   1018  C   SER A 136       7.902  20.812   0.420  1.00 90.56           C  
ATOM   1019  CB  SER A 136       6.543  22.328   1.863  1.00 90.56           C  
ATOM   1020  O   SER A 136       8.844  21.438  -0.063  1.00 90.56           O  
ATOM   1021  OG  SER A 136       6.672  21.516   3.018  1.00 90.56           O  
ATOM   1022  N   GLU A 137       7.980  19.531   0.824  1.00 90.81           N  
ATOM   1023  CA  GLU A 137       9.242  18.797   0.746  1.00 90.81           C  
ATOM   1024  C   GLU A 137       9.492  18.281  -0.667  1.00 90.81           C  
ATOM   1025  CB  GLU A 137       9.258  17.641   1.746  1.00 90.81           C  
ATOM   1026  O   GLU A 137      10.641  18.078  -1.067  1.00 90.81           O  
ATOM   1027  CG  GLU A 137       9.258  18.078   3.201  1.00 90.81           C  
ATOM   1028  CD  GLU A 137       9.211  16.922   4.184  1.00 90.81           C  
ATOM   1029  OE1 GLU A 137      10.250  16.625   4.820  1.00 90.81           O  
ATOM   1030  OE2 GLU A 137       8.133  16.297   4.312  1.00 90.81           O  
ATOM   1031  N   VAL A 138       8.445  18.062  -1.358  1.00 92.38           N  
ATOM   1032  CA  VAL A 138       8.641  17.328  -2.607  1.00 92.38           C  
ATOM   1033  C   VAL A 138       8.242  18.203  -3.789  1.00 92.38           C  
ATOM   1034  CB  VAL A 138       7.840  16.016  -2.627  1.00 92.38           C  
ATOM   1035  O   VAL A 138       8.562  17.891  -4.938  1.00 92.38           O  
ATOM   1036  CG1 VAL A 138       8.398  15.023  -1.605  1.00 92.38           C  
ATOM   1037  CG2 VAL A 138       6.359  16.281  -2.359  1.00 92.38           C  
ATOM   1038  N   ASN A 139       7.586  19.406  -3.520  1.00 92.88           N  
ATOM   1039  CA  ASN A 139       7.184  20.297  -4.602  1.00 92.88           C  
ATOM   1040  C   ASN A 139       8.281  21.297  -4.934  1.00 92.88           C  
ATOM   1041  CB  ASN A 139       5.883  21.016  -4.250  1.00 92.88           C  
ATOM   1042  O   ASN A 139       8.992  21.766  -4.039  1.00 92.88           O  
ATOM   1043  CG  ASN A 139       4.668  20.125  -4.355  1.00 92.88           C  
ATOM   1044  ND2 ASN A 139       3.551  20.562  -3.789  1.00 92.88           N  
ATOM   1045  OD1 ASN A 139       4.730  19.031  -4.938  1.00 92.88           O  
ATOM   1046  N   GLY A 140       8.516  21.500  -6.336  1.00 90.44           N  
ATOM   1047  CA  GLY A 140       9.500  22.469  -6.816  1.00 90.44           C  
ATOM   1048  C   GLY A 140      10.914  21.906  -6.844  1.00 90.44           C  
ATOM   1049  O   GLY A 140      11.883  22.672  -6.781  1.00 90.44           O  
ATOM   1050  N   ILE A 141      10.953  20.594  -6.785  1.00 87.12           N  
ATOM   1051  CA  ILE A 141      12.266  19.984  -6.711  1.00 87.12           C  
ATOM   1052  C   ILE A 141      12.625  19.359  -8.062  1.00 87.12           C  
ATOM   1053  CB  ILE A 141      12.328  18.906  -5.605  1.00 87.12           C  
ATOM   1054  O   ILE A 141      13.789  19.375  -8.469  1.00 87.12           O  
ATOM   1055  CG1 ILE A 141      11.195  17.891  -5.789  1.00 87.12           C  
ATOM   1056  CG2 ILE A 141      12.258  19.547  -4.219  1.00 87.12           C  
ATOM   1057  CD1 ILE A 141      11.344  16.641  -4.938  1.00 87.12           C  
ATOM   1058  N   VAL A 142      11.734  18.891  -8.773  1.00 86.75           N  
ATOM   1059  CA  VAL A 142      11.969  18.266 -10.070  1.00 86.75           C  
ATOM   1060  C   VAL A 142      11.836  19.312 -11.180  1.00 86.75           C  
ATOM   1061  CB  VAL A 142      11.000  17.094 -10.328  1.00 86.75           C  
ATOM   1062  O   VAL A 142      10.789  19.953 -11.312  1.00 86.75           O  
ATOM   1063  CG1 VAL A 142      11.242  16.484 -11.711  1.00 86.75           C  
ATOM   1064  CG2 VAL A 142      11.156  16.031  -9.250  1.00 86.75           C  
ATOM   1065  N   TYR A 143      13.023  19.516 -11.938  1.00 87.06           N  
ATOM   1066  CA  TYR A 143      13.062  20.500 -13.016  1.00 87.06           C  
ATOM   1067  C   TYR A 143      13.094  19.812 -14.375  1.00 87.06           C  
ATOM   1068  CB  TYR A 143      14.289  21.406 -12.867  1.00 87.06           C  
ATOM   1069  O   TYR A 143      14.023  19.062 -14.688  1.00 87.06           O  
ATOM   1070  CG  TYR A 143      14.344  22.531 -13.875  1.00 87.06           C  
ATOM   1071  CD1 TYR A 143      15.227  22.484 -14.945  1.00 87.06           C  
ATOM   1072  CD2 TYR A 143      13.500  23.625 -13.750  1.00 87.06           C  
ATOM   1073  CE1 TYR A 143      15.281  23.531 -15.875  1.00 87.06           C  
ATOM   1074  CE2 TYR A 143      13.539  24.672 -14.672  1.00 87.06           C  
ATOM   1075  OH  TYR A 143      14.477  25.641 -16.641  1.00 87.06           O  
ATOM   1076  CZ  TYR A 143      14.430  24.609 -15.727  1.00 87.06           C  
ATOM   1077  N   VAL A 144      12.070  20.062 -15.102  1.00 84.56           N  
ATOM   1078  CA  VAL A 144      11.984  19.422 -16.406  1.00 84.56           C  
ATOM   1079  C   VAL A 144      11.281  20.344 -17.406  1.00 84.56           C  
ATOM   1080  CB  VAL A 144      11.242  18.062 -16.344  1.00 84.56           C  
ATOM   1081  O   VAL A 144      10.312  21.016 -17.047  1.00 84.56           O  
ATOM   1082  CG1 VAL A 144       9.797  18.266 -15.898  1.00 84.56           C  
ATOM   1083  CG2 VAL A 144      11.305  17.359 -17.688  1.00 84.56           C  
ATOM   1084  N   ASN A 145      11.859  20.453 -18.531  1.00 82.56           N  
ATOM   1085  CA  ASN A 145      11.289  21.250 -19.609  1.00 82.56           C  
ATOM   1086  C   ASN A 145      11.094  22.703 -19.172  1.00 82.56           C  
ATOM   1087  CB  ASN A 145       9.969  20.656 -20.078  1.00 82.56           C  
ATOM   1088  O   ASN A 145      10.039  23.297 -19.438  1.00 82.56           O  
ATOM   1089  CG  ASN A 145       9.539  21.172 -21.438  1.00 82.56           C  
ATOM   1090  ND2 ASN A 145       8.242  21.141 -21.703  1.00 82.56           N  
ATOM   1091  OD1 ASN A 145      10.375  21.594 -22.250  1.00 82.56           O  
ATOM   1092  N   GLY A 146      12.078  23.281 -18.375  1.00 82.94           N  
ATOM   1093  CA  GLY A 146      12.125  24.688 -18.062  1.00 82.94           C  
ATOM   1094  C   GLY A 146      11.203  25.078 -16.906  1.00 82.94           C  
ATOM   1095  O   GLY A 146      10.930  26.250 -16.688  1.00 82.94           O  
ATOM   1096  N   GLN A 147      10.641  24.000 -16.234  1.00 88.69           N  
ATOM   1097  CA  GLN A 147       9.727  24.297 -15.141  1.00 88.69           C  
ATOM   1098  C   GLN A 147       9.914  23.328 -13.984  1.00 88.69           C  
ATOM   1099  CB  GLN A 147       8.273  24.266 -15.617  1.00 88.69           C  
ATOM   1100  O   GLN A 147      10.281  22.172 -14.195  1.00 88.69           O  
ATOM   1101  CG  GLN A 147       7.812  22.891 -16.078  1.00 88.69           C  
ATOM   1102  CD  GLN A 147       6.406  22.906 -16.656  1.00 88.69           C  
ATOM   1103  NE2 GLN A 147       6.246  22.344 -17.844  1.00 88.69           N  
ATOM   1104  OE1 GLN A 147       5.473  23.422 -16.031  1.00 88.69           O  
ATOM   1105  N   TYR A 148       9.711  23.875 -12.766  1.00 90.12           N  
ATOM   1106  CA  TYR A 148       9.664  23.016 -11.594  1.00 90.12           C  
ATOM   1107  C   TYR A 148       8.273  22.391 -11.422  1.00 90.12           C  
ATOM   1108  CB  TYR A 148      10.047  23.781 -10.328  1.00 90.12           C  
ATOM   1109  O   TYR A 148       7.266  23.094 -11.562  1.00 90.12           O  
ATOM   1110  CG  TYR A 148      11.523  24.094 -10.234  1.00 90.12           C  
ATOM   1111  CD1 TYR A 148      12.414  23.141  -9.727  1.00 90.12           C  
ATOM   1112  CD2 TYR A 148      12.031  25.312 -10.641  1.00 90.12           C  
ATOM   1113  CE1 TYR A 148      13.773  23.422  -9.625  1.00 90.12           C  
ATOM   1114  CE2 TYR A 148      13.391  25.594 -10.555  1.00 90.12           C  
ATOM   1115  OH  TYR A 148      15.602  24.922  -9.953  1.00 90.12           O  
ATOM   1116  CZ  TYR A 148      14.258  24.641 -10.047  1.00 90.12           C  
ATOM   1117  N   LEU A 149       8.273  21.094 -11.117  1.00 91.00           N  
ATOM   1118  CA  LEU A 149       7.020  20.359 -11.016  1.00 91.00           C  
ATOM   1119  C   LEU A 149       6.500  20.359  -9.586  1.00 91.00           C  
ATOM   1120  CB  LEU A 149       7.195  18.922 -11.508  1.00 91.00           C  
ATOM   1121  O   LEU A 149       7.277  20.219  -8.633  1.00 91.00           O  
ATOM   1122  CG  LEU A 149       7.609  18.750 -12.969  1.00 91.00           C  
ATOM   1123  CD1 LEU A 149       7.676  17.266 -13.328  1.00 91.00           C  
ATOM   1124  CD2 LEU A 149       6.645  19.484 -13.891  1.00 91.00           C  
ATOM   1125  N   ASN A 150       5.203  20.531  -9.477  1.00 93.31           N  
ATOM   1126  CA  ASN A 150       4.516  20.219  -8.227  1.00 93.31           C  
ATOM   1127  C   ASN A 150       4.062  18.766  -8.188  1.00 93.31           C  
ATOM   1128  CB  ASN A 150       3.320  21.156  -8.023  1.00 93.31           C  
ATOM   1129  O   ASN A 150       3.094  18.391  -8.852  1.00 93.31           O  
ATOM   1130  CG  ASN A 150       3.736  22.609  -7.855  1.00 93.31           C  
ATOM   1131  ND2 ASN A 150       2.932  23.516  -8.391  1.00 93.31           N  
ATOM   1132  OD1 ASN A 150       4.770  22.906  -7.250  1.00 93.31           O  
ATOM   1133  N   LEU A 151       4.730  18.000  -7.375  1.00 93.75           N  
ATOM   1134  CA  LEU A 151       4.543  16.547  -7.398  1.00 93.75           C  
ATOM   1135  C   LEU A 151       3.324  16.141  -6.570  1.00 93.75           C  
ATOM   1136  CB  LEU A 151       5.789  15.836  -6.871  1.00 93.75           C  
ATOM   1137  O   LEU A 151       2.736  15.086  -6.797  1.00 93.75           O  
ATOM   1138  CG  LEU A 151       7.074  16.047  -7.676  1.00 93.75           C  
ATOM   1139  CD1 LEU A 151       8.227  15.258  -7.043  1.00 93.75           C  
ATOM   1140  CD2 LEU A 151       6.875  15.617  -9.125  1.00 93.75           C  
ATOM   1141  N   ALA A 152       2.953  16.938  -5.590  1.00 93.38           N  
ATOM   1142  CA  ALA A 152       1.771  16.703  -4.766  1.00 93.38           C  
ATOM   1143  C   ALA A 152       0.815  17.891  -4.824  1.00 93.38           C  
ATOM   1144  CB  ALA A 152       2.178  16.422  -3.322  1.00 93.38           C  
ATOM   1145  O   ALA A 152       1.251  19.047  -4.902  1.00 93.38           O  
ATOM   1146  N   ASP A 153      -0.541  17.594  -4.898  1.00 91.31           N  
ATOM   1147  CA  ASP A 153      -1.565  18.625  -4.898  1.00 91.31           C  
ATOM   1148  C   ASP A 153      -2.203  18.766  -3.518  1.00 91.31           C  
ATOM   1149  CB  ASP A 153      -2.639  18.328  -5.945  1.00 91.31           C  
ATOM   1150  O   ASP A 153      -2.135  17.844  -2.699  1.00 91.31           O  
ATOM   1151  CG  ASP A 153      -2.139  18.484  -7.371  1.00 91.31           C  
ATOM   1152  OD1 ASP A 153      -1.228  19.312  -7.605  1.00 91.31           O  
ATOM   1153  OD2 ASP A 153      -2.662  17.797  -8.266  1.00 91.31           O  
ATOM   1154  N   GLN A 154      -2.734  19.984  -3.352  1.00 90.69           N  
ATOM   1155  CA  GLN A 154      -3.447  20.266  -2.107  1.00 90.69           C  
ATOM   1156  C   GLN A 154      -4.805  20.906  -2.385  1.00 90.69           C  
ATOM   1157  CB  GLN A 154      -2.611  21.172  -1.202  1.00 90.69           C  
ATOM   1158  O   GLN A 154      -4.930  21.734  -3.283  1.00 90.69           O  
ATOM   1159  CG  GLN A 154      -1.278  20.562  -0.786  1.00 90.69           C  
ATOM   1160  CD  GLN A 154      -0.475  21.484   0.119  1.00 90.69           C  
ATOM   1161  NE2 GLN A 154       0.119  20.906   1.162  1.00 90.69           N  
ATOM   1162  OE1 GLN A 154      -0.388  22.688  -0.119  1.00 90.69           O  
ATOM   1163  N   GLU A 155      -5.793  20.375  -1.662  1.00 89.50           N  
ATOM   1164  CA  GLU A 155      -7.129  20.969  -1.724  1.00 89.50           C  
ATOM   1165  C   GLU A 155      -7.676  21.250  -0.326  1.00 89.50           C  
ATOM   1166  CB  GLU A 155      -8.086  20.062  -2.492  1.00 89.50           C  
ATOM   1167  O   GLU A 155      -7.605  20.391   0.555  1.00 89.50           O  
ATOM   1168  CG  GLU A 155      -9.430  20.703  -2.807  1.00 89.50           C  
ATOM   1169  CD  GLU A 155     -10.383  19.766  -3.539  1.00 89.50           C  
ATOM   1170  OE1 GLU A 155     -11.531  20.188  -3.820  1.00 89.50           O  
ATOM   1171  OE2 GLU A 155      -9.977  18.625  -3.834  1.00 89.50           O  
ATOM   1172  N   THR A 156      -8.156  22.516  -0.160  1.00 89.44           N  
ATOM   1173  CA  THR A 156      -8.750  22.875   1.122  1.00 89.44           C  
ATOM   1174  C   THR A 156     -10.273  22.922   1.017  1.00 89.44           C  
ATOM   1175  CB  THR A 156      -8.219  24.234   1.622  1.00 89.44           C  
ATOM   1176  O   THR A 156     -10.820  23.594   0.134  1.00 89.44           O  
ATOM   1177  CG2 THR A 156      -8.797  24.562   2.992  1.00 89.44           C  
ATOM   1178  OG1 THR A 156      -6.793  24.172   1.714  1.00 89.44           O  
ATOM   1179  N   SER A 157     -10.859  22.078   1.736  1.00 84.94           N  
ATOM   1180  CA  SER A 157     -12.312  22.047   1.819  1.00 84.94           C  
ATOM   1181  C   SER A 157     -12.781  21.812   3.254  1.00 84.94           C  
ATOM   1182  CB  SER A 157     -12.867  20.938   0.913  1.00 84.94           C  
ATOM   1183  O   SER A 157     -12.281  20.906   3.938  1.00 84.94           O  
ATOM   1184  OG  SER A 157     -14.289  20.953   0.914  1.00 84.94           O  
ATOM   1185  N   GLY A 158     -13.789  22.688   3.701  1.00 83.38           N  
ATOM   1186  CA  GLY A 158     -14.367  22.500   5.023  1.00 83.38           C  
ATOM   1187  C   GLY A 158     -13.359  22.688   6.145  1.00 83.38           C  
ATOM   1188  O   GLY A 158     -13.422  21.984   7.156  1.00 83.38           O  
ATOM   1189  N   GLY A 159     -12.273  23.500   5.965  1.00 83.50           N  
ATOM   1190  CA  GLY A 159     -11.297  23.844   6.984  1.00 83.50           C  
ATOM   1191  C   GLY A 159     -10.180  22.828   7.098  1.00 83.50           C  
ATOM   1192  O   GLY A 159      -9.328  22.922   7.984  1.00 83.50           O  
ATOM   1193  N   GLN A 160     -10.250  21.734   6.188  1.00 85.06           N  
ATOM   1194  CA  GLN A 160      -9.211  20.719   6.141  1.00 85.06           C  
ATOM   1195  C   GLN A 160      -8.453  20.766   4.812  1.00 85.06           C  
ATOM   1196  CB  GLN A 160      -9.805  19.328   6.359  1.00 85.06           C  
ATOM   1197  O   GLN A 160      -9.023  21.141   3.783  1.00 85.06           O  
ATOM   1198  CG  GLN A 160     -10.531  19.172   7.688  1.00 85.06           C  
ATOM   1199  CD  GLN A 160      -9.594  19.156   8.875  1.00 85.06           C  
ATOM   1200  NE2 GLN A 160      -9.117  17.969   9.242  1.00 85.06           N  
ATOM   1201  OE1 GLN A 160      -9.289  20.203   9.461  1.00 85.06           O  
ATOM   1202  N   THR A 161      -7.094  20.531   4.895  1.00 86.81           N  
ATOM   1203  CA  THR A 161      -6.266  20.469   3.695  1.00 86.81           C  
ATOM   1204  C   THR A 161      -5.965  19.016   3.326  1.00 86.81           C  
ATOM   1205  CB  THR A 161      -4.945  21.234   3.885  1.00 86.81           C  
ATOM   1206  O   THR A 161      -5.410  18.266   4.133  1.00 86.81           O  
ATOM   1207  CG2 THR A 161      -4.102  21.203   2.615  1.00 86.81           C  
ATOM   1208  OG1 THR A 161      -5.238  22.594   4.215  1.00 86.81           O  
ATOM   1209  N   TYR A 162      -6.395  18.734   2.141  1.00 89.31           N  
ATOM   1210  CA  TYR A 162      -6.191  17.375   1.624  1.00 89.31           C  
ATOM   1211  C   TYR A 162      -5.004  17.344   0.666  1.00 89.31           C  
ATOM   1212  CB  TYR A 162      -7.453  16.875   0.917  1.00 89.31           C  
ATOM   1213  O   TYR A 162      -4.887  18.188  -0.223  1.00 89.31           O  
ATOM   1214  CG  TYR A 162      -8.672  16.859   1.800  1.00 89.31           C  
ATOM   1215  CD1 TYR A 162      -9.008  15.727   2.539  1.00 89.31           C  
ATOM   1216  CD2 TYR A 162      -9.508  17.969   1.896  1.00 89.31           C  
ATOM   1217  CE1 TYR A 162     -10.133  15.695   3.354  1.00 89.31           C  
ATOM   1218  CE2 TYR A 162     -10.633  17.953   2.705  1.00 89.31           C  
ATOM   1219  OH  TYR A 162     -12.055  16.797   4.234  1.00 89.31           O  
ATOM   1220  CZ  TYR A 162     -10.938  16.812   3.430  1.00 89.31           C  
ATOM   1221  N   VAL A 163      -4.180  16.297   0.923  1.00 90.31           N  
ATOM   1222  CA  VAL A 163      -3.008  16.141   0.070  1.00 90.31           C  
ATOM   1223  C   VAL A 163      -3.139  14.852  -0.743  1.00 90.31           C  
ATOM   1224  CB  VAL A 163      -1.701  16.109   0.896  1.00 90.31           C  
ATOM   1225  O   VAL A 163      -3.561  13.820  -0.218  1.00 90.31           O  
ATOM   1226  CG1 VAL A 163      -0.497  15.852  -0.006  1.00 90.31           C  
ATOM   1227  CG2 VAL A 163      -1.529  17.422   1.655  1.00 90.31           C  
ATOM   1228  N   TYR A 164      -2.840  15.023  -2.000  1.00 93.31           N  
ATOM   1229  CA  TYR A 164      -2.895  13.836  -2.850  1.00 93.31           C  
ATOM   1230  C   TYR A 164      -1.924  13.953  -4.016  1.00 93.31           C  
ATOM   1231  CB  TYR A 164      -4.316  13.609  -3.373  1.00 93.31           C  
ATOM   1232  O   TYR A 164      -1.500  15.062  -4.367  1.00 93.31           O  
ATOM   1233  CG  TYR A 164      -4.855  14.773  -4.172  1.00 93.31           C  
ATOM   1234  CD1 TYR A 164      -5.508  15.836  -3.547  1.00 93.31           C  
ATOM   1235  CD2 TYR A 164      -4.719  14.812  -5.559  1.00 93.31           C  
ATOM   1236  CE1 TYR A 164      -6.008  16.906  -4.281  1.00 93.31           C  
ATOM   1237  CE2 TYR A 164      -5.215  15.875  -6.301  1.00 93.31           C  
ATOM   1238  OH  TYR A 164      -6.352  17.969  -6.387  1.00 93.31           O  
ATOM   1239  CZ  TYR A 164      -5.855  16.922  -5.656  1.00 93.31           C  
ATOM   1240  N   TYR A 165      -1.469  12.789  -4.508  1.00 94.12           N  
ATOM   1241  CA  TYR A 165      -0.680  12.711  -5.730  1.00 94.12           C  
ATOM   1242  C   TYR A 165      -1.569  12.438  -6.938  1.00 94.12           C  
ATOM   1243  CB  TYR A 165       0.396  11.633  -5.613  1.00 94.12           C  
ATOM   1244  O   TYR A 165      -2.428  11.547  -6.891  1.00 94.12           O  
ATOM   1245  CG  TYR A 165       1.477  11.953  -4.609  1.00 94.12           C  
ATOM   1246  CD1 TYR A 165       2.715  12.445  -5.027  1.00 94.12           C  
ATOM   1247  CD2 TYR A 165       1.264  11.773  -3.248  1.00 94.12           C  
ATOM   1248  CE1 TYR A 165       3.715  12.742  -4.105  1.00 94.12           C  
ATOM   1249  CE2 TYR A 165       2.256  12.070  -2.320  1.00 94.12           C  
ATOM   1250  OH  TYR A 165       4.461  12.844  -1.843  1.00 94.12           O  
ATOM   1251  CZ  TYR A 165       3.477  12.555  -2.758  1.00 94.12           C  
ATOM   1252  N   PRO A 166      -1.432  13.258  -7.961  1.00 90.44           N  
ATOM   1253  CA  PRO A 166      -2.350  13.203  -9.102  1.00 90.44           C  
ATOM   1254  C   PRO A 166      -2.357  11.836  -9.789  1.00 90.44           C  
ATOM   1255  CB  PRO A 166      -1.810  14.281 -10.039  1.00 90.44           C  
ATOM   1256  O   PRO A 166      -3.396  11.398 -10.289  1.00 90.44           O  
ATOM   1257  CG  PRO A 166      -1.082  15.234  -9.148  1.00 90.44           C  
ATOM   1258  CD  PRO A 166      -0.507  14.461  -7.996  1.00 90.44           C  
ATOM   1259  N   ASN A 167      -1.212  11.227  -9.828  1.00 91.81           N  
ATOM   1260  CA  ASN A 167      -1.090   9.875 -10.359  1.00 91.81           C  
ATOM   1261  C   ASN A 167       0.120   9.148  -9.773  1.00 91.81           C  
ATOM   1262  CB  ASN A 167      -1.005   9.898 -11.883  1.00 91.81           C  
ATOM   1263  O   ASN A 167       0.963   9.773  -9.117  1.00 91.81           O  
ATOM   1264  CG  ASN A 167       0.288  10.508 -12.391  1.00 91.81           C  
ATOM   1265  ND2 ASN A 167       0.183  11.383 -13.383  1.00 91.81           N  
ATOM   1266  OD1 ASN A 167       1.372  10.195 -11.891  1.00 91.81           O  
ATOM   1267  N   PRO A 168       0.157   7.809 -10.008  1.00 94.50           N  
ATOM   1268  CA  PRO A 168       1.205   7.020  -9.359  1.00 94.50           C  
ATOM   1269  C   PRO A 168       2.609   7.441  -9.781  1.00 94.50           C  
ATOM   1270  CB  PRO A 168       0.902   5.590  -9.820  1.00 94.50           C  
ATOM   1271  O   PRO A 168       3.557   7.316  -9.000  1.00 94.50           O  
ATOM   1272  CG  PRO A 168       0.013   5.750 -11.008  1.00 94.50           C  
ATOM   1273  CD  PRO A 168      -0.760   7.031 -10.859  1.00 94.50           C  
ATOM   1274  N   TYR A 169       2.725   7.965 -10.953  1.00 95.44           N  
ATOM   1275  CA  TYR A 169       4.047   8.320 -11.461  1.00 95.44           C  
ATOM   1276  C   TYR A 169       4.562   9.586 -10.797  1.00 95.44           C  
ATOM   1277  CB  TYR A 169       4.004   8.508 -12.984  1.00 95.44           C  
ATOM   1278  O   TYR A 169       5.770   9.734 -10.586  1.00 95.44           O  
ATOM   1279  CG  TYR A 169       3.658   7.250 -13.742  1.00 95.44           C  
ATOM   1280  CD1 TYR A 169       4.395   6.078 -13.562  1.00 95.44           C  
ATOM   1281  CD2 TYR A 169       2.594   7.227 -14.633  1.00 95.44           C  
ATOM   1282  CE1 TYR A 169       4.078   4.918 -14.258  1.00 95.44           C  
ATOM   1283  CE2 TYR A 169       2.270   6.070 -15.344  1.00 95.44           C  
ATOM   1284  OH  TYR A 169       2.699   3.777 -15.836  1.00 95.44           O  
ATOM   1285  CZ  TYR A 169       3.016   4.926 -15.148  1.00 95.44           C  
ATOM   1286  N   TYR A 170       3.705  10.562 -10.469  1.00 95.06           N  
ATOM   1287  CA  TYR A 170       4.121  11.703  -9.664  1.00 95.06           C  
ATOM   1288  C   TYR A 170       4.602  11.250  -8.289  1.00 95.06           C  
ATOM   1289  CB  TYR A 170       2.973  12.703  -9.508  1.00 95.06           C  
ATOM   1290  O   TYR A 170       5.578  11.781  -7.758  1.00 95.06           O  
ATOM   1291  CG  TYR A 170       2.842  13.656 -10.672  1.00 95.06           C  
ATOM   1292  CD1 TYR A 170       3.281  14.977 -10.570  1.00 95.06           C  
ATOM   1293  CD2 TYR A 170       2.277  13.242 -11.875  1.00 95.06           C  
ATOM   1294  CE1 TYR A 170       3.160  15.859 -11.633  1.00 95.06           C  
ATOM   1295  CE2 TYR A 170       2.152  14.117 -12.945  1.00 95.06           C  
ATOM   1296  OH  TYR A 170       2.475  16.297 -13.875  1.00 95.06           O  
ATOM   1297  CZ  TYR A 170       2.596  15.422 -12.820  1.00 95.06           C  
ATOM   1298  N   ALA A 171       3.889  10.297  -7.746  1.00 95.94           N  
ATOM   1299  CA  ALA A 171       4.305   9.727  -6.465  1.00 95.94           C  
ATOM   1300  C   ALA A 171       5.680   9.078  -6.578  1.00 95.94           C  
ATOM   1301  CB  ALA A 171       3.277   8.711  -5.980  1.00 95.94           C  
ATOM   1302  O   ALA A 171       6.508   9.195  -5.672  1.00 95.94           O  
ATOM   1303  N   LEU A 172       5.902   8.414  -7.684  1.00 95.94           N  
ATOM   1304  CA  LEU A 172       7.188   7.766  -7.918  1.00 95.94           C  
ATOM   1305  C   LEU A 172       8.312   8.797  -7.961  1.00 95.94           C  
ATOM   1306  CB  LEU A 172       7.160   6.969  -9.227  1.00 95.94           C  
ATOM   1307  O   LEU A 172       9.391   8.570  -7.398  1.00 95.94           O  
ATOM   1308  CG  LEU A 172       6.738   5.504  -9.117  1.00 95.94           C  
ATOM   1309  CD1 LEU A 172       6.262   4.988 -10.469  1.00 95.94           C  
ATOM   1310  CD2 LEU A 172       7.891   4.652  -8.594  1.00 95.94           C  
ATOM   1311  N   LEU A 173       8.078   9.859  -8.672  1.00 95.06           N  
ATOM   1312  CA  LEU A 173       9.070  10.930  -8.727  1.00 95.06           C  
ATOM   1313  C   LEU A 173       9.336  11.500  -7.340  1.00 95.06           C  
ATOM   1314  CB  LEU A 173       8.602  12.047  -9.672  1.00 95.06           C  
ATOM   1315  O   LEU A 173      10.484  11.773  -6.984  1.00 95.06           O  
ATOM   1316  CG  LEU A 173       8.562  11.703 -11.156  1.00 95.06           C  
ATOM   1317  CD1 LEU A 173       7.969  12.859 -11.953  1.00 95.06           C  
ATOM   1318  CD2 LEU A 173       9.961  11.367 -11.664  1.00 95.06           C  
ATOM   1319  N   ALA A 174       8.289  11.680  -6.570  1.00 95.50           N  
ATOM   1320  CA  ALA A 174       8.422  12.164  -5.199  1.00 95.50           C  
ATOM   1321  C   ALA A 174       9.250  11.195  -4.355  1.00 95.50           C  
ATOM   1322  CB  ALA A 174       7.051  12.383  -4.570  1.00 95.50           C  
ATOM   1323  O   ALA A 174      10.117  11.617  -3.586  1.00 95.50           O  
ATOM   1324  N   LEU A 175       8.930   9.938  -4.488  1.00 95.56           N  
ATOM   1325  CA  LEU A 175       9.672   8.922  -3.756  1.00 95.56           C  
ATOM   1326  C   LEU A 175      11.148   8.953  -4.117  1.00 95.56           C  
ATOM   1327  CB  LEU A 175       9.094   7.531  -4.047  1.00 95.56           C  
ATOM   1328  O   LEU A 175      12.016   8.852  -3.240  1.00 95.56           O  
ATOM   1329  CG  LEU A 175       9.766   6.355  -3.330  1.00 95.56           C  
ATOM   1330  CD1 LEU A 175       9.594   6.488  -1.820  1.00 95.56           C  
ATOM   1331  CD2 LEU A 175       9.188   5.031  -3.822  1.00 95.56           C  
ATOM   1332  N   ASN A 176      11.422   9.031  -5.434  1.00 93.62           N  
ATOM   1333  CA  ASN A 176      12.805   9.117  -5.898  1.00 93.62           C  
ATOM   1334  C   ASN A 176      13.562  10.250  -5.207  1.00 93.62           C  
ATOM   1335  CB  ASN A 176      12.844   9.305  -7.418  1.00 93.62           C  
ATOM   1336  O   ASN A 176      14.695  10.062  -4.773  1.00 93.62           O  
ATOM   1337  CG  ASN A 176      14.258   9.305  -7.969  1.00 93.62           C  
ATOM   1338  ND2 ASN A 176      14.609  10.359  -8.688  1.00 93.62           N  
ATOM   1339  OD1 ASN A 176      15.023   8.359  -7.746  1.00 93.62           O  
ATOM   1340  N   TYR A 177      12.969  11.367  -5.156  1.00 91.31           N  
ATOM   1341  CA  TYR A 177      13.594  12.516  -4.500  1.00 91.31           C  
ATOM   1342  C   TYR A 177      13.828  12.234  -3.020  1.00 91.31           C  
ATOM   1343  CB  TYR A 177      12.727  13.766  -4.664  1.00 91.31           C  
ATOM   1344  O   TYR A 177      14.914  12.492  -2.498  1.00 91.31           O  
ATOM   1345  CG  TYR A 177      13.258  14.969  -3.932  1.00 91.31           C  
ATOM   1346  CD1 TYR A 177      12.680  15.391  -2.736  1.00 91.31           C  
ATOM   1347  CD2 TYR A 177      14.328  15.695  -4.434  1.00 91.31           C  
ATOM   1348  CE1 TYR A 177      13.164  16.500  -2.057  1.00 91.31           C  
ATOM   1349  CE2 TYR A 177      14.820  16.812  -3.764  1.00 91.31           C  
ATOM   1350  OH  TYR A 177      14.719  18.312  -1.910  1.00 91.31           O  
ATOM   1351  CZ  TYR A 177      14.234  17.203  -2.578  1.00 91.31           C  
ATOM   1352  N   THR A 178      12.828  11.750  -2.309  1.00 91.12           N  
ATOM   1353  CA  THR A 178      12.930  11.461  -0.882  1.00 91.12           C  
ATOM   1354  C   THR A 178      14.047  10.461  -0.609  1.00 91.12           C  
ATOM   1355  CB  THR A 178      11.602  10.922  -0.330  1.00 91.12           C  
ATOM   1356  O   THR A 178      14.812  10.625   0.341  1.00 91.12           O  
ATOM   1357  CG2 THR A 178      11.664  10.727   1.182  1.00 91.12           C  
ATOM   1358  OG1 THR A 178      10.547  11.844  -0.636  1.00 91.12           O  
ATOM   1359  N   LEU A 179      14.109   9.492  -1.423  1.00 90.00           N  
ATOM   1360  CA  LEU A 179      15.156   8.477  -1.276  1.00 90.00           C  
ATOM   1361  C   LEU A 179      16.531   9.078  -1.542  1.00 90.00           C  
ATOM   1362  CB  LEU A 179      14.906   7.305  -2.227  1.00 90.00           C  
ATOM   1363  O   LEU A 179      17.516   8.680  -0.922  1.00 90.00           O  
ATOM   1364  CG  LEU A 179      13.711   6.406  -1.892  1.00 90.00           C  
ATOM   1365  CD1 LEU A 179      13.523   5.348  -2.977  1.00 90.00           C  
ATOM   1366  CD2 LEU A 179      13.906   5.750  -0.528  1.00 90.00           C  
ATOM   1367  N   GLY A 180      16.594   9.914  -2.518  1.00 83.56           N  
ATOM   1368  CA  GLY A 180      17.844  10.609  -2.807  1.00 83.56           C  
ATOM   1369  C   GLY A 180      18.391  11.383  -1.619  1.00 83.56           C  
ATOM   1370  O   GLY A 180      19.594  11.484  -1.439  1.00 83.56           O  
ATOM   1371  N   GLN A 181      17.531  11.914  -0.865  1.00 81.12           N  
ATOM   1372  CA  GLN A 181      17.938  12.633   0.338  1.00 81.12           C  
ATOM   1373  C   GLN A 181      18.453  11.672   1.407  1.00 81.12           C  
ATOM   1374  CB  GLN A 181      16.766  13.453   0.890  1.00 81.12           C  
ATOM   1375  O   GLN A 181      19.359  12.008   2.168  1.00 81.12           O  
ATOM   1376  CG  GLN A 181      16.234  14.500  -0.085  1.00 81.12           C  
ATOM   1377  CD  GLN A 181      17.328  15.438  -0.587  1.00 81.12           C  
ATOM   1378  NE2 GLN A 181      17.828  16.281   0.300  1.00 81.12           N  
ATOM   1379  OE1 GLN A 181      17.703  15.398  -1.762  1.00 81.12           O  
ATOM   1380  N   LEU A 182      17.891  10.500   1.411  1.00 78.31           N  
ATOM   1381  CA  LEU A 182      18.203   9.484   2.414  1.00 78.31           C  
ATOM   1382  C   LEU A 182      19.516   8.781   2.086  1.00 78.31           C  
ATOM   1383  CB  LEU A 182      17.062   8.461   2.512  1.00 78.31           C  
ATOM   1384  O   LEU A 182      20.281   8.445   2.988  1.00 78.31           O  
ATOM   1385  CG  LEU A 182      15.758   8.953   3.129  1.00 78.31           C  
ATOM   1386  CD1 LEU A 182      14.688   7.875   3.021  1.00 78.31           C  
ATOM   1387  CD2 LEU A 182      15.969   9.359   4.582  1.00 78.31           C  
ATOM   1388  N   TYR A 183      19.672   8.688   0.795  1.00 73.50           N  
ATOM   1389  CA  TYR A 183      20.828   7.930   0.349  1.00 73.50           C  
ATOM   1390  C   TYR A 183      21.812   8.828  -0.393  1.00 73.50           C  
ATOM   1391  CB  TYR A 183      20.406   6.770  -0.551  1.00 73.50           C  
ATOM   1392  O   TYR A 183      22.406   8.422  -1.396  1.00 73.50           O  
ATOM   1393  CG  TYR A 183      19.625   5.699   0.169  1.00 73.50           C  
ATOM   1394  CD1 TYR A 183      20.266   4.660   0.833  1.00 73.50           C  
ATOM   1395  CD2 TYR A 183      18.234   5.723   0.188  1.00 73.50           C  
ATOM   1396  CE1 TYR A 183      19.562   3.670   1.496  1.00 73.50           C  
ATOM   1397  CE2 TYR A 183      17.500   4.734   0.849  1.00 73.50           C  
ATOM   1398  OH  TYR A 183      17.453   2.738   2.154  1.00 73.50           O  
ATOM   1399  CZ  TYR A 183      18.172   3.717   1.499  1.00 73.50           C  
ATOM   1400  N   LYS A 184      22.094  10.219   0.126  1.00 62.44           N  
ATOM   1401  CA  LYS A 184      22.953  11.242  -0.488  1.00 62.44           C  
ATOM   1402  C   LYS A 184      24.312  10.664  -0.878  1.00 62.44           C  
ATOM   1403  CB  LYS A 184      23.125  12.430   0.461  1.00 62.44           C  
ATOM   1404  O   LYS A 184      24.938   9.961  -0.089  1.00 62.44           O  
ATOM   1405  CG  LYS A 184      21.875  13.273   0.647  1.00 62.44           C  
ATOM   1406  CD  LYS A 184      22.188  14.578   1.363  1.00 62.44           C  
ATOM   1407  CE  LYS A 184      20.938  15.430   1.533  1.00 62.44           C  
ATOM   1408  NZ  LYS A 184      21.234  16.703   2.262  1.00 62.44           N  
ATOM   1409  N   PRO A 185      24.719  10.820  -2.127  1.00 52.09           N  
ATOM   1410  CA  PRO A 185      26.094  10.445  -2.490  1.00 52.09           C  
ATOM   1411  C   PRO A 185      27.141  11.367  -1.864  1.00 52.09           C  
ATOM   1412  CB  PRO A 185      26.094  10.570  -4.016  1.00 52.09           C  
ATOM   1413  O   PRO A 185      26.875  12.555  -1.664  1.00 52.09           O  
ATOM   1414  CG  PRO A 185      24.812  11.258  -4.348  1.00 52.09           C  
ATOM   1415  CD  PRO A 185      24.000  11.375  -3.096  1.00 52.09           C  
ATOM   1416  N   SER A 186      27.891  11.023  -0.756  1.00 47.97           N  
ATOM   1417  CA  SER A 186      29.047  11.766  -0.283  1.00 47.97           C  
ATOM   1418  C   SER A 186      29.906  12.258  -1.447  1.00 47.97           C  
ATOM   1419  CB  SER A 186      29.891  10.898   0.653  1.00 47.97           C  
ATOM   1420  O   SER A 186      29.984  11.594  -2.484  1.00 47.97           O  
ATOM   1421  OG  SER A 186      31.219  10.773   0.165  1.00 47.97           O  
ATOM   1422  N   THR A 187      29.953  13.555  -1.825  1.00 48.69           N  
ATOM   1423  CA  THR A 187      30.719  14.430  -2.713  1.00 48.69           C  
ATOM   1424  C   THR A 187      32.094  13.867  -2.975  1.00 48.69           C  
ATOM   1425  CB  THR A 187      30.828  15.852  -2.129  1.00 48.69           C  
ATOM   1426  O   THR A 187      32.656  14.023  -4.070  1.00 48.69           O  
ATOM   1427  CG2 THR A 187      30.219  16.891  -3.070  1.00 48.69           C  
ATOM   1428  OG1 THR A 187      30.141  15.906  -0.872  1.00 48.69           O  
ATOM   1429  N   TYR A 188      32.438  12.445  -2.744  1.00 47.19           N  
ATOM   1430  CA  TYR A 188      33.750  11.938  -3.080  1.00 47.19           C  
ATOM   1431  C   TYR A 188      33.781  10.414  -3.012  1.00 47.19           C  
ATOM   1432  CB  TYR A 188      34.812  12.523  -2.141  1.00 47.19           C  
ATOM   1433  O   TYR A 188      34.844   9.805  -3.160  1.00 47.19           O  
ATOM   1434  CG  TYR A 188      35.219  13.938  -2.482  1.00 47.19           C  
ATOM   1435  CD1 TYR A 188      36.156  14.203  -3.473  1.00 47.19           C  
ATOM   1436  CD2 TYR A 188      34.625  15.016  -1.815  1.00 47.19           C  
ATOM   1437  CE1 TYR A 188      36.531  15.508  -3.789  1.00 47.19           C  
ATOM   1438  CE2 TYR A 188      35.000  16.328  -2.125  1.00 47.19           C  
ATOM   1439  OH  TYR A 188      36.281  17.859  -3.420  1.00 47.19           O  
ATOM   1440  CZ  TYR A 188      35.938  16.562  -3.111  1.00 47.19           C  
ATOM   1441  N   SER A 189      32.719   9.672  -3.193  1.00 44.19           N  
ATOM   1442  CA  SER A 189      32.906   8.234  -3.094  1.00 44.19           C  
ATOM   1443  C   SER A 189      32.344   7.512  -4.309  1.00 44.19           C  
ATOM   1444  CB  SER A 189      32.250   7.691  -1.816  1.00 44.19           C  
ATOM   1445  O   SER A 189      31.219   7.816  -4.750  1.00 44.19           O  
ATOM   1446  OG  SER A 189      32.281   6.273  -1.800  1.00 44.19           O  
ATOM   1447  N   THR A 190      33.031   7.121  -5.305  1.00 45.09           N  
ATOM   1448  CA  THR A 190      32.906   6.191  -6.422  1.00 45.09           C  
ATOM   1449  C   THR A 190      32.250   4.891  -5.973  1.00 45.09           C  
ATOM   1450  CB  THR A 190      34.281   5.883  -7.043  1.00 45.09           C  
ATOM   1451  O   THR A 190      31.969   4.020  -6.793  1.00 45.09           O  
ATOM   1452  CG2 THR A 190      34.906   7.137  -7.652  1.00 45.09           C  
ATOM   1453  OG1 THR A 190      35.156   5.375  -6.031  1.00 45.09           O  
ATOM   1454  N   THR A 191      31.812   4.789  -4.629  1.00 45.50           N  
ATOM   1455  CA  THR A 191      31.094   3.598  -4.195  1.00 45.50           C  
ATOM   1456  C   THR A 191      29.719   3.963  -3.652  1.00 45.50           C  
ATOM   1457  CB  THR A 191      31.891   2.828  -3.119  1.00 45.50           C  
ATOM   1458  O   THR A 191      29.609   4.582  -2.592  1.00 45.50           O  
ATOM   1459  CG2 THR A 191      33.156   2.195  -3.707  1.00 45.50           C  
ATOM   1460  OG1 THR A 191      32.281   3.734  -2.074  1.00 45.50           O  
ATOM   1461  N   LYS A 192      28.922   4.820  -4.336  1.00 53.75           N  
ATOM   1462  CA  LYS A 192      27.594   5.336  -4.008  1.00 53.75           C  
ATOM   1463  C   LYS A 192      26.672   4.211  -3.559  1.00 53.75           C  
ATOM   1464  CB  LYS A 192      26.984   6.062  -5.207  1.00 53.75           C  
ATOM   1465  O   LYS A 192      26.703   3.105  -4.105  1.00 53.75           O  
ATOM   1466  CG  LYS A 192      26.734   7.543  -4.965  1.00 53.75           C  
ATOM   1467  CD  LYS A 192      25.938   8.164  -6.105  1.00 53.75           C  
ATOM   1468  CE  LYS A 192      25.719   9.656  -5.895  1.00 53.75           C  
ATOM   1469  NZ  LYS A 192      24.812  10.242  -6.926  1.00 53.75           N  
ATOM   1470  N   ALA A 193      26.141   4.117  -2.309  1.00 55.84           N  
ATOM   1471  CA  ALA A 193      25.047   3.416  -1.635  1.00 55.84           C  
ATOM   1472  C   ALA A 193      23.875   3.203  -2.578  1.00 55.84           C  
ATOM   1473  CB  ALA A 193      24.609   4.191  -0.396  1.00 55.84           C  
ATOM   1474  O   ALA A 193      23.469   4.121  -3.299  1.00 55.84           O  
ATOM   1475  N   SER A 194      23.750   2.154  -3.336  1.00 67.00           N  
ATOM   1476  CA  SER A 194      22.672   1.654  -4.191  1.00 67.00           C  
ATOM   1477  C   SER A 194      21.312   2.076  -3.664  1.00 67.00           C  
ATOM   1478  CB  SER A 194      22.750   0.131  -4.301  1.00 67.00           C  
ATOM   1479  O   SER A 194      21.016   1.897  -2.480  1.00 67.00           O  
ATOM   1480  OG  SER A 194      23.984  -0.280  -4.844  1.00 67.00           O  
ATOM   1481  N   THR A 195      20.672   3.180  -4.223  1.00 83.19           N  
ATOM   1482  CA  THR A 195      19.281   3.543  -3.916  1.00 83.19           C  
ATOM   1483  C   THR A 195      18.312   2.518  -4.492  1.00 83.19           C  
ATOM   1484  CB  THR A 195      18.938   4.941  -4.457  1.00 83.19           C  
ATOM   1485  O   THR A 195      18.594   1.894  -5.516  1.00 83.19           O  
ATOM   1486  CG2 THR A 195      19.984   5.969  -4.039  1.00 83.19           C  
ATOM   1487  OG1 THR A 195      18.891   4.891  -5.891  1.00 83.19           O  
ATOM   1488  N   PRO A 196      17.328   2.137  -3.707  1.00 90.56           N  
ATOM   1489  CA  PRO A 196      16.359   1.157  -4.191  1.00 90.56           C  
ATOM   1490  C   PRO A 196      15.625   1.625  -5.445  1.00 90.56           C  
ATOM   1491  CB  PRO A 196      15.391   1.013  -3.016  1.00 90.56           C  
ATOM   1492  O   PRO A 196      15.125   0.802  -6.215  1.00 90.56           O  
ATOM   1493  CG  PRO A 196      15.578   2.256  -2.207  1.00 90.56           C  
ATOM   1494  CD  PRO A 196      16.984   2.740  -2.402  1.00 90.56           C  
ATOM   1495  N   LEU A 197      15.617   2.941  -5.688  1.00 92.44           N  
ATOM   1496  CA  LEU A 197      14.961   3.527  -6.852  1.00 92.44           C  
ATOM   1497  C   LEU A 197      15.719   4.750  -7.348  1.00 92.44           C  
ATOM   1498  CB  LEU A 197      13.516   3.914  -6.508  1.00 92.44           C  
ATOM   1499  O   LEU A 197      16.094   5.621  -6.559  1.00 92.44           O  
ATOM   1500  CG  LEU A 197      12.750   4.691  -7.578  1.00 92.44           C  
ATOM   1501  CD1 LEU A 197      12.484   3.801  -8.789  1.00 92.44           C  
ATOM   1502  CD2 LEU A 197      11.445   5.238  -7.012  1.00 92.44           C  
ATOM   1503  N   TYR A 198      15.938   4.738  -8.641  1.00 90.00           N  
ATOM   1504  CA  TYR A 198      16.547   5.875  -9.320  1.00 90.00           C  
ATOM   1505  C   TYR A 198      15.805   6.203 -10.609  1.00 90.00           C  
ATOM   1506  CB  TYR A 198      18.016   5.590  -9.633  1.00 90.00           C  
ATOM   1507  O   TYR A 198      15.516   5.312 -11.414  1.00 90.00           O  
ATOM   1508  CG  TYR A 198      18.734   6.738 -10.305  1.00 90.00           C  
ATOM   1509  CD1 TYR A 198      18.938   6.742 -11.688  1.00 90.00           C  
ATOM   1510  CD2 TYR A 198      19.203   7.816  -9.570  1.00 90.00           C  
ATOM   1511  CE1 TYR A 198      19.594   7.797 -12.312  1.00 90.00           C  
ATOM   1512  CE2 TYR A 198      19.859   8.875 -10.188  1.00 90.00           C  
ATOM   1513  OH  TYR A 198      20.703   9.906 -12.172  1.00 90.00           O  
ATOM   1514  CZ  TYR A 198      20.047   8.859 -11.555  1.00 90.00           C  
ATOM   1515  N   ILE A 199      15.500   7.543 -10.758  1.00 90.19           N  
ATOM   1516  CA  ILE A 199      14.742   7.938 -11.945  1.00 90.19           C  
ATOM   1517  C   ILE A 199      15.477   9.062 -12.672  1.00 90.19           C  
ATOM   1518  CB  ILE A 199      13.312   8.375 -11.586  1.00 90.19           C  
ATOM   1519  O   ILE A 199      15.961  10.008 -12.047  1.00 90.19           O  
ATOM   1520  CG1 ILE A 199      12.539   7.215 -10.953  1.00 90.19           C  
ATOM   1521  CG2 ILE A 199      12.578   8.914 -12.820  1.00 90.19           C  
ATOM   1522  CD1 ILE A 199      11.125   7.578 -10.508  1.00 90.19           C  
ATOM   1523  N   ALA A 200      15.438   8.938 -13.977  1.00 85.00           N  
ATOM   1524  CA  ALA A 200      16.109   9.930 -14.805  1.00 85.00           C  
ATOM   1525  C   ALA A 200      15.328  10.195 -16.094  1.00 85.00           C  
ATOM   1526  CB  ALA A 200      17.531   9.469 -15.141  1.00 85.00           C  
ATOM   1527  O   ALA A 200      14.469   9.406 -16.469  1.00 85.00           O  
ATOM   1528  N   THR A 201      15.555  11.422 -16.750  1.00 77.94           N  
ATOM   1529  CA  THR A 201      14.836  11.898 -17.922  1.00 77.94           C  
ATOM   1530  C   THR A 201      15.703  11.773 -19.172  1.00 77.94           C  
ATOM   1531  CB  THR A 201      14.398  13.367 -17.734  1.00 77.94           C  
ATOM   1532  O   THR A 201      15.219  11.961 -20.281  1.00 77.94           O  
ATOM   1533  CG2 THR A 201      13.398  13.500 -16.594  1.00 77.94           C  
ATOM   1534  OG1 THR A 201      15.547  14.172 -17.453  1.00 77.94           O  
ATOM   1535  N   SER A 202      16.969  11.438 -19.188  1.00 63.59           N  
ATOM   1536  CA  SER A 202      17.844  11.375 -20.344  1.00 63.59           C  
ATOM   1537  C   SER A 202      18.438   9.977 -20.516  1.00 63.59           C  
ATOM   1538  CB  SER A 202      18.969  12.406 -20.234  1.00 63.59           C  
ATOM   1539  O   SER A 202      18.672   9.273 -19.531  1.00 63.59           O  
ATOM   1540  OG  SER A 202      19.922  12.234 -21.266  1.00 63.59           O  
ATOM   1541  N   THR A 203      18.297   9.281 -21.875  1.00 51.59           N  
ATOM   1542  CA  THR A 203      18.891   8.062 -22.406  1.00 51.59           C  
ATOM   1543  C   THR A 203      20.406   8.203 -22.547  1.00 51.59           C  
ATOM   1544  CB  THR A 203      18.281   7.715 -23.781  1.00 51.59           C  
ATOM   1545  O   THR A 203      21.062   7.324 -23.078  1.00 51.59           O  
ATOM   1546  CG2 THR A 203      16.906   7.070 -23.641  1.00 51.59           C  
ATOM   1547  OG1 THR A 203      18.156   8.914 -24.562  1.00 51.59           O  
ATOM   1548  N   GLN A 204      21.141   9.070 -22.000  1.00 45.28           N  
ATOM   1549  CA  GLN A 204      22.578   8.844 -22.156  1.00 45.28           C  
ATOM   1550  C   GLN A 204      23.031   7.629 -21.344  1.00 45.28           C  
ATOM   1551  CB  GLN A 204      23.359  10.078 -21.719  1.00 45.28           C  
ATOM   1552  O   GLN A 204      23.266   7.730 -20.141  1.00 45.28           O  
ATOM   1553  CG  GLN A 204      23.125  11.297 -22.609  1.00 45.28           C  
ATOM   1554  CD  GLN A 204      24.203  11.477 -23.656  1.00 45.28           C  
ATOM   1555  NE2 GLN A 204      23.922  12.312 -24.656  1.00 45.28           N  
ATOM   1556  OE1 GLN A 204      25.281  10.867 -23.578  1.00 45.28           O  
ATOM   1557  N   VAL A 205      22.312   6.578 -21.312  1.00 53.38           N  
ATOM   1558  CA  VAL A 205      22.500   5.242 -20.750  1.00 53.38           C  
ATOM   1559  C   VAL A 205      23.953   4.812 -20.906  1.00 53.38           C  
ATOM   1560  CB  VAL A 205      21.562   4.211 -21.422  1.00 53.38           C  
ATOM   1561  O   VAL A 205      24.516   4.168 -20.016  1.00 53.38           O  
ATOM   1562  CG1 VAL A 205      21.672   2.852 -20.734  1.00 53.38           C  
ATOM   1563  CG2 VAL A 205      20.109   4.707 -21.406  1.00 53.38           C  
ATOM   1564  N   SER A 206      24.781   5.523 -21.922  1.00 49.88           N  
ATOM   1565  CA  SER A 206      26.156   5.094 -22.078  1.00 49.88           C  
ATOM   1566  C   SER A 206      27.094   5.863 -21.156  1.00 49.88           C  
ATOM   1567  CB  SER A 206      26.609   5.266 -23.531  1.00 49.88           C  
ATOM   1568  O   SER A 206      28.016   5.293 -20.578  1.00 49.88           O  
ATOM   1569  OG  SER A 206      28.031   5.199 -23.625  1.00 49.88           O  
ATOM   1570  N   THR A 207      26.703   7.137 -20.734  1.00 51.34           N  
ATOM   1571  CA  THR A 207      27.453   7.973 -19.812  1.00 51.34           C  
ATOM   1572  C   THR A 207      26.969   7.738 -18.375  1.00 51.34           C  
ATOM   1573  CB  THR A 207      27.312   9.469 -20.156  1.00 51.34           C  
ATOM   1574  O   THR A 207      27.750   7.867 -17.422  1.00 51.34           O  
ATOM   1575  CG2 THR A 207      27.984   9.781 -21.484  1.00 51.34           C  
ATOM   1576  OG1 THR A 207      25.922   9.805 -20.250  1.00 51.34           O  
ATOM   1577  N   LEU A 208      25.688   7.340 -18.141  1.00 60.00           N  
ATOM   1578  CA  LEU A 208      25.125   7.051 -16.828  1.00 60.00           C  
ATOM   1579  C   LEU A 208      25.641   5.719 -16.297  1.00 60.00           C  
ATOM   1580  CB  LEU A 208      23.594   7.023 -16.906  1.00 60.00           C  
ATOM   1581  O   LEU A 208      25.922   5.594 -15.102  1.00 60.00           O  
ATOM   1582  CG  LEU A 208      22.875   8.367 -16.719  1.00 60.00           C  
ATOM   1583  CD1 LEU A 208      21.516   8.344 -17.406  1.00 60.00           C  
ATOM   1584  CD2 LEU A 208      22.734   8.695 -15.242  1.00 60.00           C  
ATOM   1585  N   LEU A 209      25.734   4.695 -17.219  1.00 60.12           N  
ATOM   1586  CA  LEU A 209      26.250   3.387 -16.812  1.00 60.12           C  
ATOM   1587  C   LEU A 209      27.750   3.432 -16.594  1.00 60.12           C  
ATOM   1588  CB  LEU A 209      25.906   2.334 -17.875  1.00 60.12           C  
ATOM   1589  O   LEU A 209      28.312   2.555 -15.938  1.00 60.12           O  
ATOM   1590  CG  LEU A 209      24.422   1.978 -18.031  1.00 60.12           C  
ATOM   1591  CD1 LEU A 209      24.219   1.052 -19.219  1.00 60.12           C  
ATOM   1592  CD2 LEU A 209      23.906   1.333 -16.750  1.00 60.12           C  
ATOM   1593  N   THR A 210      28.391   4.492 -17.312  1.00 61.03           N  
ATOM   1594  CA  THR A 210      29.828   4.703 -17.094  1.00 61.03           C  
ATOM   1595  C   THR A 210      30.078   5.336 -15.719  1.00 61.03           C  
ATOM   1596  CB  THR A 210      30.438   5.598 -18.188  1.00 61.03           C  
ATOM   1597  O   THR A 210      31.031   4.980 -15.031  1.00 61.03           O  
ATOM   1598  CG2 THR A 210      30.359   4.918 -19.547  1.00 61.03           C  
ATOM   1599  OG1 THR A 210      29.703   6.832 -18.234  1.00 61.03           O  
ATOM   1600  N   THR A 211      29.219   6.176 -15.273  1.00 63.12           N  
ATOM   1601  CA  THR A 211      29.328   6.922 -14.023  1.00 63.12           C  
ATOM   1602  C   THR A 211      28.578   6.207 -12.898  1.00 63.12           C  
ATOM   1603  CB  THR A 211      28.781   8.352 -14.180  1.00 63.12           C  
ATOM   1604  O   THR A 211      28.984   6.293 -11.734  1.00 63.12           O  
ATOM   1605  CG2 THR A 211      29.641   9.172 -15.141  1.00 63.12           C  
ATOM   1606  OG1 THR A 211      27.438   8.289 -14.688  1.00 63.12           O  
ATOM   1607  N   MET A 212      27.578   5.301 -13.242  1.00 72.31           N  
ATOM   1608  CA  MET A 212      26.828   4.535 -12.250  1.00 72.31           C  
ATOM   1609  C   MET A 212      26.625   3.096 -12.711  1.00 72.31           C  
ATOM   1610  CB  MET A 212      25.469   5.188 -11.977  1.00 72.31           C  
ATOM   1611  O   MET A 212      25.562   2.742 -13.211  1.00 72.31           O  
ATOM   1612  CG  MET A 212      25.562   6.633 -11.508  1.00 72.31           C  
ATOM   1613  SD  MET A 212      23.922   7.426 -11.320  1.00 72.31           S  
ATOM   1614  CE  MET A 212      24.359   8.820 -10.250  1.00 72.31           C  
ATOM   1615  N   PRO A 213      27.688   2.322 -12.727  1.00 71.06           N  
ATOM   1616  CA  PRO A 213      27.688   0.951 -13.242  1.00 71.06           C  
ATOM   1617  C   PRO A 213      26.703   0.045 -12.500  1.00 71.06           C  
ATOM   1618  CB  PRO A 213      29.125   0.489 -13.023  1.00 71.06           C  
ATOM   1619  O   PRO A 213      26.219  -0.938 -13.062  1.00 71.06           O  
ATOM   1620  CG  PRO A 213      29.922   1.751 -12.898  1.00 71.06           C  
ATOM   1621  CD  PRO A 213      29.016   2.834 -12.383  1.00 71.06           C  
ATOM   1622  N   TRP A 214      26.344   0.439 -11.336  1.00 73.06           N  
ATOM   1623  CA  TRP A 214      25.469  -0.405 -10.531  1.00 73.06           C  
ATOM   1624  C   TRP A 214      24.047  -0.427 -11.102  1.00 73.06           C  
ATOM   1625  CB  TRP A 214      25.438   0.085  -9.078  1.00 73.06           C  
ATOM   1626  O   TRP A 214      23.234  -1.282 -10.727  1.00 73.06           O  
ATOM   1627  CG  TRP A 214      25.109   1.541  -8.930  1.00 73.06           C  
ATOM   1628  CD1 TRP A 214      23.875   2.125  -9.039  1.00 73.06           C  
ATOM   1629  CD2 TRP A 214      26.031   2.600  -8.656  1.00 73.06           C  
ATOM   1630  CE2 TRP A 214      25.297   3.799  -8.609  1.00 73.06           C  
ATOM   1631  CE3 TRP A 214      27.422   2.648  -8.438  1.00 73.06           C  
ATOM   1632  NE1 TRP A 214      23.984   3.482  -8.852  1.00 73.06           N  
ATOM   1633  CH2 TRP A 214      27.250   5.059  -8.148  1.00 73.06           C  
ATOM   1634  CZ2 TRP A 214      25.891   5.039  -8.359  1.00 73.06           C  
ATOM   1635  CZ3 TRP A 214      28.016   3.881  -8.188  1.00 73.06           C  
ATOM   1636  N   LEU A 215      23.641   0.425 -11.984  1.00 78.69           N  
ATOM   1637  CA  LEU A 215      22.297   0.493 -12.562  1.00 78.69           C  
ATOM   1638  C   LEU A 215      22.094  -0.627 -13.570  1.00 78.69           C  
ATOM   1639  CB  LEU A 215      22.078   1.852 -13.227  1.00 78.69           C  
ATOM   1640  O   LEU A 215      20.953  -0.972 -13.891  1.00 78.69           O  
ATOM   1641  CG  LEU A 215      21.953   3.057 -12.297  1.00 78.69           C  
ATOM   1642  CD1 LEU A 215      21.781   4.336 -13.102  1.00 78.69           C  
ATOM   1643  CD2 LEU A 215      20.812   2.865 -11.312  1.00 78.69           C  
ATOM   1644  N   LYS A 216      23.062  -1.236 -14.055  1.00 80.94           N  
ATOM   1645  CA  LYS A 216      23.016  -2.254 -15.102  1.00 80.94           C  
ATOM   1646  C   LYS A 216      22.219  -3.469 -14.664  1.00 80.94           C  
ATOM   1647  CB  LYS A 216      24.438  -2.682 -15.492  1.00 80.94           C  
ATOM   1648  O   LYS A 216      21.531  -4.098 -15.477  1.00 80.94           O  
ATOM   1649  CG  LYS A 216      24.500  -3.664 -16.656  1.00 80.94           C  
ATOM   1650  CD  LYS A 216      25.938  -4.051 -16.984  1.00 80.94           C  
ATOM   1651  CE  LYS A 216      25.984  -5.090 -18.094  1.00 80.94           C  
ATOM   1652  NZ  LYS A 216      27.391  -5.512 -18.391  1.00 80.94           N  
ATOM   1653  N   ASN A 217      22.219  -3.693 -13.469  1.00 85.31           N  
ATOM   1654  CA  ASN A 217      21.562  -4.898 -12.984  1.00 85.31           C  
ATOM   1655  C   ASN A 217      20.156  -4.598 -12.477  1.00 85.31           C  
ATOM   1656  CB  ASN A 217      22.391  -5.566 -11.891  1.00 85.31           C  
ATOM   1657  O   ASN A 217      19.453  -5.500 -12.016  1.00 85.31           O  
ATOM   1658  CG  ASN A 217      23.750  -6.020 -12.383  1.00 85.31           C  
ATOM   1659  ND2 ASN A 217      24.781  -5.824 -11.562  1.00 85.31           N  
ATOM   1660  OD1 ASN A 217      23.891  -6.543 -13.500  1.00 85.31           O  
ATOM   1661  N   ASP A 218      19.734  -3.379 -12.664  1.00 89.62           N  
ATOM   1662  CA  ASP A 218      18.438  -2.984 -12.148  1.00 89.62           C  
ATOM   1663  C   ASP A 218      17.312  -3.363 -13.125  1.00 89.62           C  
ATOM   1664  CB  ASP A 218      18.391  -1.480 -11.867  1.00 89.62           C  
ATOM   1665  O   ASP A 218      17.562  -3.512 -14.320  1.00 89.62           O  
ATOM   1666  CG  ASP A 218      19.234  -1.082 -10.664  1.00 89.62           C  
ATOM   1667  OD1 ASP A 218      19.844  -1.966 -10.031  1.00 89.62           O  
ATOM   1668  OD2 ASP A 218      19.281   0.126 -10.352  1.00 89.62           O  
ATOM   1669  N   ASN A 219      16.172  -3.602 -12.562  1.00 93.81           N  
ATOM   1670  CA  ASN A 219      14.961  -3.695 -13.359  1.00 93.81           C  
ATOM   1671  C   ASN A 219      14.477  -2.320 -13.805  1.00 93.81           C  
ATOM   1672  CB  ASN A 219      13.859  -4.414 -12.570  1.00 93.81           C  
ATOM   1673  O   ASN A 219      14.172  -1.463 -12.969  1.00 93.81           O  
ATOM   1674  CG  ASN A 219      12.734  -4.906 -13.453  1.00 93.81           C  
ATOM   1675  ND2 ASN A 219      11.688  -5.441 -12.844  1.00 93.81           N  
ATOM   1676  OD1 ASN A 219      12.805  -4.812 -14.688  1.00 93.81           O  
ATOM   1677  N   VAL A 220      14.359  -2.121 -15.109  1.00 92.38           N  
ATOM   1678  CA  VAL A 220      14.141  -0.768 -15.609  1.00 92.38           C  
ATOM   1679  C   VAL A 220      12.844  -0.713 -16.406  1.00 92.38           C  
ATOM   1680  CB  VAL A 220      15.320  -0.293 -16.484  1.00 92.38           C  
ATOM   1681  O   VAL A 220      12.547  -1.615 -17.203  1.00 92.38           O  
ATOM   1682  CG1 VAL A 220      15.062   1.110 -17.031  1.00 92.38           C  
ATOM   1683  CG2 VAL A 220      16.625  -0.324 -15.695  1.00 92.38           C  
ATOM   1684  N   PHE A 221      12.055   0.299 -16.141  1.00 93.81           N  
ATOM   1685  CA  PHE A 221      10.875   0.580 -16.953  1.00 93.81           C  
ATOM   1686  C   PHE A 221      10.727   2.078 -17.188  1.00 93.81           C  
ATOM   1687  CB  PHE A 221       9.617   0.031 -16.281  1.00 93.81           C  
ATOM   1688  O   PHE A 221      11.359   2.887 -16.500  1.00 93.81           O  
ATOM   1689  CG  PHE A 221       9.234   0.761 -15.016  1.00 93.81           C  
ATOM   1690  CD1 PHE A 221       9.789   0.399 -13.789  1.00 93.81           C  
ATOM   1691  CD2 PHE A 221       8.328   1.810 -15.055  1.00 93.81           C  
ATOM   1692  CE1 PHE A 221       9.438   1.073 -12.625  1.00 93.81           C  
ATOM   1693  CE2 PHE A 221       7.973   2.488 -13.891  1.00 93.81           C  
ATOM   1694  CZ  PHE A 221       8.523   2.117 -12.680  1.00 93.81           C  
ATOM   1695  N   SER A 222       9.914   2.424 -18.203  1.00 92.94           N  
ATOM   1696  CA  SER A 222       9.750   3.832 -18.547  1.00 92.94           C  
ATOM   1697  C   SER A 222       8.289   4.254 -18.453  1.00 92.94           C  
ATOM   1698  CB  SER A 222      10.281   4.105 -19.969  1.00 92.94           C  
ATOM   1699  O   SER A 222       7.387   3.420 -18.562  1.00 92.94           O  
ATOM   1700  OG  SER A 222       9.477   3.461 -20.938  1.00 92.94           O  
ATOM   1701  N   PHE A 223       8.102   5.457 -18.125  1.00 93.06           N  
ATOM   1702  CA  PHE A 223       6.777   6.070 -18.141  1.00 93.06           C  
ATOM   1703  C   PHE A 223       6.852   7.508 -18.641  1.00 93.06           C  
ATOM   1704  CB  PHE A 223       6.148   6.031 -16.750  1.00 93.06           C  
ATOM   1705  O   PHE A 223       7.910   8.133 -18.594  1.00 93.06           O  
ATOM   1706  CG  PHE A 223       6.945   6.766 -15.703  1.00 93.06           C  
ATOM   1707  CD1 PHE A 223       7.941   6.117 -14.984  1.00 93.06           C  
ATOM   1708  CD2 PHE A 223       6.695   8.109 -15.438  1.00 93.06           C  
ATOM   1709  CE1 PHE A 223       8.680   6.797 -14.016  1.00 93.06           C  
ATOM   1710  CE2 PHE A 223       7.430   8.789 -14.477  1.00 93.06           C  
ATOM   1711  CZ  PHE A 223       8.422   8.133 -13.766  1.00 93.06           C  
ATOM   1712  N   THR A 224       5.676   7.922 -19.219  1.00 91.88           N  
ATOM   1713  CA  THR A 224       5.637   9.250 -19.828  1.00 91.88           C  
ATOM   1714  C   THR A 224       4.613  10.133 -19.125  1.00 91.88           C  
ATOM   1715  CB  THR A 224       5.305   9.172 -21.328  1.00 91.88           C  
ATOM   1716  O   THR A 224       3.533   9.672 -18.750  1.00 91.88           O  
ATOM   1717  CG2 THR A 224       5.371  10.547 -21.984  1.00 91.88           C  
ATOM   1718  OG1 THR A 224       6.242   8.297 -21.984  1.00 91.88           O  
ATOM   1719  N   LEU A 225       5.070  11.344 -18.875  1.00 91.19           N  
ATOM   1720  CA  LEU A 225       4.180  12.336 -18.297  1.00 91.19           C  
ATOM   1721  C   LEU A 225       4.012  13.531 -19.234  1.00 91.19           C  
ATOM   1722  CB  LEU A 225       4.715  12.812 -16.938  1.00 91.19           C  
ATOM   1723  O   LEU A 225       4.945  13.898 -19.953  1.00 91.19           O  
ATOM   1724  CG  LEU A 225       4.793  11.758 -15.844  1.00 91.19           C  
ATOM   1725  CD1 LEU A 225       5.449  12.344 -14.594  1.00 91.19           C  
ATOM   1726  CD2 LEU A 225       3.408  11.211 -15.516  1.00 91.19           C  
ATOM   1727  N   ASN A 226       2.773  13.977 -19.266  1.00 89.88           N  
ATOM   1728  CA  ASN A 226       2.492  15.227 -19.953  1.00 89.88           C  
ATOM   1729  C   ASN A 226       2.746  16.438 -19.062  1.00 89.88           C  
ATOM   1730  CB  ASN A 226       1.053  15.242 -20.469  1.00 89.88           C  
ATOM   1731  O   ASN A 226       1.979  16.688 -18.125  1.00 89.88           O  
ATOM   1732  CG  ASN A 226       0.761  16.453 -21.344  1.00 89.88           C  
ATOM   1733  ND2 ASN A 226      -0.442  16.500 -21.906  1.00 89.88           N  
ATOM   1734  OD1 ASN A 226       1.610  17.328 -21.516  1.00 89.88           O  
ATOM   1735  N   ILE A 227       3.850  17.156 -19.359  1.00 87.62           N  
ATOM   1736  CA  ILE A 227       4.230  18.312 -18.562  1.00 87.62           C  
ATOM   1737  C   ILE A 227       4.113  19.594 -19.391  1.00 87.62           C  
ATOM   1738  CB  ILE A 227       5.664  18.172 -18.000  1.00 87.62           C  
ATOM   1739  O   ILE A 227       4.934  19.828 -20.281  1.00 87.62           O  
ATOM   1740  CG1 ILE A 227       5.805  16.859 -17.219  1.00 87.62           C  
ATOM   1741  CG2 ILE A 227       6.031  19.375 -17.125  1.00 87.62           C  
ATOM   1742  CD1 ILE A 227       7.238  16.516 -16.844  1.00 87.62           C  
ATOM   1743  N   SER A 228       3.021  20.312 -19.125  1.00 84.75           N  
ATOM   1744  CA  SER A 228       2.750  21.578 -19.812  1.00 84.75           C  
ATOM   1745  C   SER A 228       2.633  21.344 -21.328  1.00 84.75           C  
ATOM   1746  CB  SER A 228       3.848  22.594 -19.531  1.00 84.75           C  
ATOM   1747  O   SER A 228       3.168  22.125 -22.109  1.00 84.75           O  
ATOM   1748  OG  SER A 228       3.908  22.891 -18.141  1.00 84.75           O  
ATOM   1749  N   GLY A 229       2.078  20.203 -21.719  1.00 84.62           N  
ATOM   1750  CA  GLY A 229       1.794  20.000 -23.141  1.00 84.62           C  
ATOM   1751  C   GLY A 229       2.895  19.250 -23.859  1.00 84.62           C  
ATOM   1752  O   GLY A 229       2.764  18.953 -25.047  1.00 84.62           O  
ATOM   1753  N   GLN A 230       3.930  18.906 -23.141  1.00 87.31           N  
ATOM   1754  CA  GLN A 230       5.027  18.141 -23.703  1.00 87.31           C  
ATOM   1755  C   GLN A 230       5.160  16.781 -23.000  1.00 87.31           C  
ATOM   1756  CB  GLN A 230       6.340  18.906 -23.609  1.00 87.31           C  
ATOM   1757  O   GLN A 230       5.180  16.719 -21.766  1.00 87.31           O  
ATOM   1758  CG  GLN A 230       7.449  18.344 -24.484  1.00 87.31           C  
ATOM   1759  CD  GLN A 230       8.711  19.188 -24.453  1.00 87.31           C  
ATOM   1760  NE2 GLN A 230       9.797  18.641 -24.984  1.00 87.31           N  
ATOM   1761  OE1 GLN A 230       8.711  20.312 -23.938  1.00 87.31           O  
ATOM   1762  N   LEU A 231       5.363  15.758 -23.875  1.00 90.31           N  
ATOM   1763  CA  LEU A 231       5.551  14.422 -23.312  1.00 90.31           C  
ATOM   1764  C   LEU A 231       7.000  14.203 -22.906  1.00 90.31           C  
ATOM   1765  CB  LEU A 231       5.125  13.352 -24.328  1.00 90.31           C  
ATOM   1766  O   LEU A 231       7.914  14.375 -23.719  1.00 90.31           O  
ATOM   1767  CG  LEU A 231       3.639  13.312 -24.688  1.00 90.31           C  
ATOM   1768  CD1 LEU A 231       3.383  12.273 -25.766  1.00 90.31           C  
ATOM   1769  CD2 LEU A 231       2.795  13.031 -23.453  1.00 90.31           C  
ATOM   1770  N   VAL A 232       7.164  13.938 -21.656  1.00 88.88           N  
ATOM   1771  CA  VAL A 232       8.484  13.656 -21.109  1.00 88.88           C  
ATOM   1772  C   VAL A 232       8.562  12.203 -20.641  1.00 88.88           C  
ATOM   1773  CB  VAL A 232       8.828  14.609 -19.938  1.00 88.88           C  
ATOM   1774  O   VAL A 232       7.703  11.742 -19.891  1.00 88.88           O  
ATOM   1775  CG1 VAL A 232      10.219  14.305 -19.375  1.00 88.88           C  
ATOM   1776  CG2 VAL A 232       8.734  16.062 -20.391  1.00 88.88           C  
ATOM   1777  N   THR A 233       9.625  11.531 -21.047  1.00 91.44           N  
ATOM   1778  CA  THR A 233       9.805  10.133 -20.703  1.00 91.44           C  
ATOM   1779  C   THR A 233      10.812   9.984 -19.562  1.00 91.44           C  
ATOM   1780  CB  THR A 233      10.273   9.305 -21.906  1.00 91.44           C  
ATOM   1781  O   THR A 233      11.914  10.547 -19.625  1.00 91.44           O  
ATOM   1782  CG2 THR A 233      10.445   7.832 -21.547  1.00 91.44           C  
ATOM   1783  OG1 THR A 233       9.297   9.406 -22.953  1.00 91.44           O  
ATOM   1784  N   TYR A 234      10.430   9.211 -18.578  1.00 91.75           N  
ATOM   1785  CA  TYR A 234      11.273   8.891 -17.438  1.00 91.75           C  
ATOM   1786  C   TYR A 234      11.641   7.410 -17.422  1.00 91.75           C  
ATOM   1787  CB  TYR A 234      10.562   9.250 -16.125  1.00 91.75           C  
ATOM   1788  O   TYR A 234      10.859   6.566 -17.875  1.00 91.75           O  
ATOM   1789  CG  TYR A 234      10.398  10.742 -15.914  1.00 91.75           C  
ATOM   1790  CD1 TYR A 234      11.344  11.477 -15.211  1.00 91.75           C  
ATOM   1791  CD2 TYR A 234       9.281  11.406 -16.422  1.00 91.75           C  
ATOM   1792  CE1 TYR A 234      11.195  12.844 -15.023  1.00 91.75           C  
ATOM   1793  CE2 TYR A 234       9.117  12.773 -16.234  1.00 91.75           C  
ATOM   1794  OH  TYR A 234       9.922  14.844 -15.344  1.00 91.75           O  
ATOM   1795  CZ  TYR A 234      10.078  13.484 -15.531  1.00 91.75           C  
ATOM   1796  N   TYR A 235      12.836   7.164 -16.953  1.00 91.12           N  
ATOM   1797  CA  TYR A 235      13.297   5.789 -16.781  1.00 91.12           C  
ATOM   1798  C   TYR A 235      13.516   5.480 -15.297  1.00 91.12           C  
ATOM   1799  CB  TYR A 235      14.586   5.547 -17.562  1.00 91.12           C  
ATOM   1800  O   TYR A 235      14.297   6.160 -14.625  1.00 91.12           O  
ATOM   1801  CG  TYR A 235      14.438   5.738 -19.047  1.00 91.12           C  
ATOM   1802  CD1 TYR A 235      14.125   4.664 -19.875  1.00 91.12           C  
ATOM   1803  CD2 TYR A 235      14.617   6.988 -19.625  1.00 91.12           C  
ATOM   1804  CE1 TYR A 235      13.992   4.832 -21.250  1.00 91.12           C  
ATOM   1805  CE2 TYR A 235      14.484   7.172 -21.000  1.00 91.12           C  
ATOM   1806  OH  TYR A 235      14.039   6.262 -23.172  1.00 91.12           O  
ATOM   1807  CZ  TYR A 235      14.172   6.090 -21.812  1.00 91.12           C  
ATOM   1808  N   ALA A 236      12.820   4.484 -14.875  1.00 93.25           N  
ATOM   1809  CA  ALA A 236      12.906   4.094 -13.469  1.00 93.25           C  
ATOM   1810  C   ALA A 236      13.758   2.840 -13.305  1.00 93.25           C  
ATOM   1811  CB  ALA A 236      11.516   3.867 -12.891  1.00 93.25           C  
ATOM   1812  O   ALA A 236      13.461   1.797 -13.898  1.00 93.25           O  
ATOM   1813  N   TYR A 237      14.867   2.988 -12.516  1.00 92.12           N  
ATOM   1814  CA  TYR A 237      15.750   1.875 -12.188  1.00 92.12           C  
ATOM   1815  C   TYR A 237      15.469   1.351 -10.789  1.00 92.12           C  
ATOM   1816  CB  TYR A 237      17.219   2.301 -12.305  1.00 92.12           C  
ATOM   1817  O   TYR A 237      15.734   2.039  -9.797  1.00 92.12           O  
ATOM   1818  CG  TYR A 237      17.609   2.775 -13.680  1.00 92.12           C  
ATOM   1819  CD1 TYR A 237      18.250   1.924 -14.578  1.00 92.12           C  
ATOM   1820  CD2 TYR A 237      17.344   4.078 -14.086  1.00 92.12           C  
ATOM   1821  CE1 TYR A 237      18.609   2.357 -15.852  1.00 92.12           C  
ATOM   1822  CE2 TYR A 237      17.688   4.523 -15.359  1.00 92.12           C  
ATOM   1823  OH  TYR A 237      18.688   4.090 -17.484  1.00 92.12           O  
ATOM   1824  CZ  TYR A 237      18.328   3.656 -16.234  1.00 92.12           C  
ATOM   1825  N   VAL A 238      14.953   0.123 -10.695  1.00 94.25           N  
ATOM   1826  CA  VAL A 238      14.570  -0.478  -9.430  1.00 94.25           C  
ATOM   1827  C   VAL A 238      15.570  -1.560  -9.039  1.00 94.25           C  
ATOM   1828  CB  VAL A 238      13.141  -1.071  -9.484  1.00 94.25           C  
ATOM   1829  O   VAL A 238      15.695  -2.578  -9.727  1.00 94.25           O  
ATOM   1830  CG1 VAL A 238      12.719  -1.597  -8.117  1.00 94.25           C  
ATOM   1831  CG2 VAL A 238      12.148  -0.026  -9.992  1.00 94.25           C  
ATOM   1832  N   ASN A 239      16.172  -1.377  -7.945  1.00 91.25           N  
ATOM   1833  CA  ASN A 239      17.266  -2.264  -7.531  1.00 91.25           C  
ATOM   1834  C   ASN A 239      16.781  -3.312  -6.535  1.00 91.25           C  
ATOM   1835  CB  ASN A 239      18.406  -1.457  -6.934  1.00 91.25           C  
ATOM   1836  O   ASN A 239      17.344  -4.398  -6.441  1.00 91.25           O  
ATOM   1837  CG  ASN A 239      19.578  -2.328  -6.527  1.00 91.25           C  
ATOM   1838  ND2 ASN A 239      20.734  -2.119  -7.168  1.00 91.25           N  
ATOM   1839  OD1 ASN A 239      19.469  -3.184  -5.648  1.00 91.25           O  
ATOM   1840  N   GLN A 240      15.742  -3.018  -5.809  1.00 91.94           N  
ATOM   1841  CA  GLN A 240      15.156  -3.916  -4.824  1.00 91.94           C  
ATOM   1842  C   GLN A 240      13.633  -3.930  -4.934  1.00 91.94           C  
ATOM   1843  CB  GLN A 240      15.570  -3.512  -3.408  1.00 91.94           C  
ATOM   1844  O   GLN A 240      13.023  -2.928  -5.320  1.00 91.94           O  
ATOM   1845  CG  GLN A 240      17.078  -3.561  -3.174  1.00 91.94           C  
ATOM   1846  CD  GLN A 240      17.469  -3.096  -1.786  1.00 91.94           C  
ATOM   1847  NE2 GLN A 240      18.734  -2.738  -1.617  1.00 91.94           N  
ATOM   1848  OE1 GLN A 240      16.641  -3.055  -0.872  1.00 91.94           O  
ATOM   1849  N   THR A 241      13.102  -5.168  -4.633  1.00 96.19           N  
ATOM   1850  CA  THR A 241      11.656  -5.305  -4.590  1.00 96.19           C  
ATOM   1851  C   THR A 241      11.086  -4.688  -3.314  1.00 96.19           C  
ATOM   1852  CB  THR A 241      11.227  -6.781  -4.680  1.00 96.19           C  
ATOM   1853  O   THR A 241      11.500  -5.047  -2.209  1.00 96.19           O  
ATOM   1854  CG2 THR A 241       9.711  -6.926  -4.586  1.00 96.19           C  
ATOM   1855  OG1 THR A 241      11.672  -7.328  -5.926  1.00 96.19           O  
ATOM   1856  N   PHE A 242      10.172  -3.689  -3.461  1.00 97.50           N  
ATOM   1857  CA  PHE A 242       9.570  -3.057  -2.293  1.00 97.50           C  
ATOM   1858  C   PHE A 242       8.211  -2.459  -2.645  1.00 97.50           C  
ATOM   1859  CB  PHE A 242      10.492  -1.973  -1.729  1.00 97.50           C  
ATOM   1860  O   PHE A 242       7.863  -2.336  -3.820  1.00 97.50           O  
ATOM   1861  CG  PHE A 242      10.664  -0.790  -2.643  1.00 97.50           C  
ATOM   1862  CD1 PHE A 242      11.633  -0.800  -3.637  1.00 97.50           C  
ATOM   1863  CD2 PHE A 242       9.859   0.333  -2.506  1.00 97.50           C  
ATOM   1864  CE1 PHE A 242      11.797   0.293  -4.484  1.00 97.50           C  
ATOM   1865  CE2 PHE A 242      10.016   1.430  -3.350  1.00 97.50           C  
ATOM   1866  CZ  PHE A 242      10.992   1.408  -4.336  1.00 97.50           C  
ATOM   1867  N   ALA A 243       7.457  -2.172  -1.587  1.00 98.31           N  
ATOM   1868  CA  ALA A 243       6.180  -1.479  -1.725  1.00 98.31           C  
ATOM   1869  C   ALA A 243       6.203  -0.138  -0.996  1.00 98.31           C  
ATOM   1870  CB  ALA A 243       5.043  -2.350  -1.197  1.00 98.31           C  
ATOM   1871  O   ALA A 243       6.949   0.038  -0.031  1.00 98.31           O  
ATOM   1872  N   PHE A 244       5.457   0.796  -1.520  1.00 97.94           N  
ATOM   1873  CA  PHE A 244       5.293   2.064  -0.818  1.00 97.94           C  
ATOM   1874  C   PHE A 244       3.869   2.584  -0.962  1.00 97.94           C  
ATOM   1875  CB  PHE A 244       6.285   3.104  -1.348  1.00 97.94           C  
ATOM   1876  O   PHE A 244       3.123   2.133  -1.835  1.00 97.94           O  
ATOM   1877  CG  PHE A 244       5.910   3.676  -2.688  1.00 97.94           C  
ATOM   1878  CD1 PHE A 244       6.160   2.969  -3.855  1.00 97.94           C  
ATOM   1879  CD2 PHE A 244       5.305   4.926  -2.775  1.00 97.94           C  
ATOM   1880  CE1 PHE A 244       5.812   3.498  -5.098  1.00 97.94           C  
ATOM   1881  CE2 PHE A 244       4.957   5.457  -4.012  1.00 97.94           C  
ATOM   1882  CZ  PHE A 244       5.211   4.742  -5.172  1.00 97.94           C  
ATOM   1883  N   THR A 245       3.502   3.480  -0.086  1.00 97.31           N  
ATOM   1884  CA  THR A 245       2.145   4.020  -0.073  1.00 97.31           C  
ATOM   1885  C   THR A 245       2.164   5.539  -0.217  1.00 97.31           C  
ATOM   1886  CB  THR A 245       1.403   3.633   1.220  1.00 97.31           C  
ATOM   1887  O   THR A 245       3.168   6.184   0.095  1.00 97.31           O  
ATOM   1888  CG2 THR A 245       1.186   2.125   1.300  1.00 97.31           C  
ATOM   1889  OG1 THR A 245       2.176   4.055   2.352  1.00 97.31           O  
ATOM   1890  N   TYR A 246       1.085   6.070  -0.756  1.00 95.94           N  
ATOM   1891  CA  TYR A 246       0.944   7.516  -0.914  1.00 95.94           C  
ATOM   1892  C   TYR A 246      -0.525   7.918  -0.945  1.00 95.94           C  
ATOM   1893  CB  TYR A 246       1.644   7.988  -2.191  1.00 95.94           C  
ATOM   1894  O   TYR A 246      -1.396   7.098  -1.241  1.00 95.94           O  
ATOM   1895  CG  TYR A 246       1.098   7.355  -3.451  1.00 95.94           C  
ATOM   1896  CD1 TYR A 246       1.569   6.125  -3.896  1.00 95.94           C  
ATOM   1897  CD2 TYR A 246       0.112   7.992  -4.195  1.00 95.94           C  
ATOM   1898  CE1 TYR A 246       1.071   5.539  -5.055  1.00 95.94           C  
ATOM   1899  CE2 TYR A 246      -0.394   7.418  -5.359  1.00 95.94           C  
ATOM   1900  OH  TYR A 246      -0.406   5.617  -6.926  1.00 95.94           O  
ATOM   1901  CZ  TYR A 246       0.091   6.191  -5.777  1.00 95.94           C  
ATOM   1902  N   PRO A 247      -0.775   9.172  -0.604  1.00 94.94           N  
ATOM   1903  CA  PRO A 247      -2.168   9.625  -0.624  1.00 94.94           C  
ATOM   1904  C   PRO A 247      -2.699   9.836  -2.039  1.00 94.94           C  
ATOM   1905  CB  PRO A 247      -2.119  10.945   0.145  1.00 94.94           C  
ATOM   1906  O   PRO A 247      -2.061  10.516  -2.848  1.00 94.94           O  
ATOM   1907  CG  PRO A 247      -0.709  11.422   0.002  1.00 94.94           C  
ATOM   1908  CD  PRO A 247       0.178  10.227  -0.189  1.00 94.94           C  
ATOM   1909  N   VAL A 248      -3.854   9.289  -2.330  1.00 93.56           N  
ATOM   1910  CA  VAL A 248      -4.484   9.461  -3.635  1.00 93.56           C  
ATOM   1911  C   VAL A 248      -5.613  10.484  -3.533  1.00 93.56           C  
ATOM   1912  CB  VAL A 248      -5.027   8.125  -4.184  1.00 93.56           C  
ATOM   1913  O   VAL A 248      -5.777  11.328  -4.418  1.00 93.56           O  
ATOM   1914  CG1 VAL A 248      -5.797   8.344  -5.484  1.00 93.56           C  
ATOM   1915  CG2 VAL A 248      -3.885   7.129  -4.391  1.00 93.56           C  
ATOM   1916  N   ALA A 249      -6.426  10.352  -2.426  1.00 87.19           N  
ATOM   1917  CA  ALA A 249      -7.531  11.281  -2.211  1.00 87.19           C  
ATOM   1918  C   ALA A 249      -8.039  11.211  -0.774  1.00 87.19           C  
ATOM   1919  CB  ALA A 249      -8.664  10.992  -3.188  1.00 87.19           C  
ATOM   1920  O   ALA A 249      -7.938  10.164  -0.125  1.00 87.19           O  
ATOM   1921  N   GLY A 250      -8.617  12.461  -0.284  1.00 79.00           N  
ATOM   1922  CA  GLY A 250      -9.375  12.461   0.953  1.00 79.00           C  
ATOM   1923  C   GLY A 250      -8.516  12.305   2.189  1.00 79.00           C  
ATOM   1924  O   GLY A 250      -9.000  11.914   3.252  1.00 79.00           O  
ATOM   1925  N   ASP A 251      -7.164  12.594   2.084  1.00 81.31           N  
ATOM   1926  CA  ASP A 251      -6.281  12.492   3.242  1.00 81.31           C  
ATOM   1927  C   ASP A 251      -6.016  13.859   3.857  1.00 81.31           C  
ATOM   1928  CB  ASP A 251      -4.961  11.828   2.850  1.00 81.31           C  
ATOM   1929  O   ASP A 251      -5.199  14.633   3.346  1.00 81.31           O  
ATOM   1930  CG  ASP A 251      -4.105  11.445   4.047  1.00 81.31           C  
ATOM   1931  OD1 ASP A 251      -4.430  11.859   5.180  1.00 81.31           O  
ATOM   1932  OD2 ASP A 251      -3.100  10.734   3.855  1.00 81.31           O  
ATOM   1933  N   PRO A 252      -6.652  14.078   4.992  1.00 79.25           N  
ATOM   1934  CA  PRO A 252      -6.547  15.406   5.602  1.00 79.25           C  
ATOM   1935  C   PRO A 252      -5.383  15.508   6.582  1.00 79.25           C  
ATOM   1936  CB  PRO A 252      -7.887  15.570   6.324  1.00 79.25           C  
ATOM   1937  O   PRO A 252      -5.059  16.609   7.047  1.00 79.25           O  
ATOM   1938  CG  PRO A 252      -8.297  14.180   6.695  1.00 79.25           C  
ATOM   1939  CD  PRO A 252      -7.809  13.242   5.629  1.00 79.25           C  
ATOM   1940  N   LEU A 253      -4.777  14.375   6.781  1.00 79.38           N  
ATOM   1941  CA  LEU A 253      -3.746  14.375   7.812  1.00 79.38           C  
ATOM   1942  C   LEU A 253      -2.355  14.461   7.191  1.00 79.38           C  
ATOM   1943  CB  LEU A 253      -3.852  13.117   8.672  1.00 79.38           C  
ATOM   1944  O   LEU A 253      -1.707  13.438   6.957  1.00 79.38           O  
ATOM   1945  CG  LEU A 253      -5.172  12.914   9.422  1.00 79.38           C  
ATOM   1946  CD1 LEU A 253      -5.168  11.570  10.148  1.00 79.38           C  
ATOM   1947  CD2 LEU A 253      -5.414  14.055  10.398  1.00 79.38           C  
ATOM   1948  N   ILE A 254      -1.956  15.711   6.973  1.00 73.69           N  
ATOM   1949  CA  ILE A 254      -0.661  15.930   6.340  1.00 73.69           C  
ATOM   1950  C   ILE A 254       0.457  15.508   7.289  1.00 73.69           C  
ATOM   1951  CB  ILE A 254      -0.481  17.406   5.930  1.00 73.69           C  
ATOM   1952  O   ILE A 254       0.466  15.891   8.461  1.00 73.69           O  
ATOM   1953  CG1 ILE A 254      -1.594  17.844   4.965  1.00 73.69           C  
ATOM   1954  CG2 ILE A 254       0.900  17.641   5.305  1.00 73.69           C  
ATOM   1955  CD1 ILE A 254      -1.662  19.344   4.723  1.00 73.69           C  
ATOM   1956  N   GLY A 255       1.292  14.523   6.824  1.00 77.75           N  
ATOM   1957  CA  GLY A 255       2.484  14.211   7.594  1.00 77.75           C  
ATOM   1958  C   GLY A 255       2.283  13.062   8.562  1.00 77.75           C  
ATOM   1959  O   GLY A 255       3.148  12.797   9.398  1.00 77.75           O  
ATOM   1960  N   SER A 256       1.154  12.445   8.508  1.00 87.88           N  
ATOM   1961  CA  SER A 256       0.860  11.289   9.352  1.00 87.88           C  
ATOM   1962  C   SER A 256       0.659  10.031   8.516  1.00 87.88           C  
ATOM   1963  CB  SER A 256      -0.384  11.547  10.203  1.00 87.88           C  
ATOM   1964  O   SER A 256       0.176  10.102   7.383  1.00 87.88           O  
ATOM   1965  OG  SER A 256      -0.810  10.359  10.852  1.00 87.88           O  
ATOM   1966  N   ALA A 257       1.105   8.906   9.078  1.00 91.00           N  
ATOM   1967  CA  ALA A 257       0.903   7.633   8.391  1.00 91.00           C  
ATOM   1968  C   ALA A 257      -0.459   7.035   8.727  1.00 91.00           C  
ATOM   1969  CB  ALA A 257       2.016   6.652   8.742  1.00 91.00           C  
ATOM   1970  O   ALA A 257      -0.705   5.852   8.469  1.00 91.00           O  
ATOM   1971  N   ILE A 258      -1.304   7.895   9.234  1.00 92.50           N  
ATOM   1972  CA  ILE A 258      -2.645   7.461   9.609  1.00 92.50           C  
ATOM   1973  C   ILE A 258      -3.633   7.805   8.500  1.00 92.50           C  
ATOM   1974  CB  ILE A 258      -3.088   8.102  10.945  1.00 92.50           C  
ATOM   1975  O   ILE A 258      -3.758   8.969   8.109  1.00 92.50           O  
ATOM   1976  CG1 ILE A 258      -2.139   7.699  12.078  1.00 92.50           C  
ATOM   1977  CG2 ILE A 258      -4.531   7.719  11.273  1.00 92.50           C  
ATOM   1978  CD1 ILE A 258      -2.400   8.422  13.391  1.00 92.50           C  
ATOM   1979  N   ALA A 259      -4.242   6.742   8.016  1.00 92.56           N  
ATOM   1980  CA  ALA A 259      -5.266   6.938   6.992  1.00 92.56           C  
ATOM   1981  C   ALA A 259      -6.656   7.012   7.613  1.00 92.56           C  
ATOM   1982  CB  ALA A 259      -5.207   5.812   5.961  1.00 92.56           C  
ATOM   1983  O   ALA A 259      -7.176   6.012   8.117  1.00 92.56           O  
ATOM   1984  N   PRO A 260      -7.293   8.266   7.562  1.00 91.75           N  
ATOM   1985  CA  PRO A 260      -8.633   8.406   8.141  1.00 91.75           C  
ATOM   1986  C   PRO A 260      -9.727   7.820   7.254  1.00 91.75           C  
ATOM   1987  CB  PRO A 260      -8.797   9.922   8.273  1.00 91.75           C  
ATOM   1988  O   PRO A 260      -9.477   7.516   6.086  1.00 91.75           O  
ATOM   1989  CG  PRO A 260      -7.895  10.500   7.227  1.00 91.75           C  
ATOM   1990  CD  PRO A 260      -6.738   9.562   7.023  1.00 91.75           C  
ATOM   1991  N   ALA A 261     -10.891   7.664   7.871  1.00 90.00           N  
ATOM   1992  CA  ALA A 261     -12.055   7.199   7.121  1.00 90.00           C  
ATOM   1993  C   ALA A 261     -12.336   8.102   5.926  1.00 90.00           C  
ATOM   1994  CB  ALA A 261     -13.281   7.121   8.023  1.00 90.00           C  
ATOM   1995  O   ALA A 261     -12.234   9.328   6.031  1.00 90.00           O  
ATOM   1996  N   GLY A 262     -12.539   7.480   4.773  1.00 88.69           N  
ATOM   1997  CA  GLY A 262     -12.859   8.258   3.592  1.00 88.69           C  
ATOM   1998  C   GLY A 262     -11.648   8.562   2.729  1.00 88.69           C  
ATOM   1999  O   GLY A 262     -11.789   9.047   1.602  1.00 88.69           O  
ATOM   2000  N   SER A 263     -10.484   8.234   3.236  1.00 92.75           N  
ATOM   2001  CA  SER A 263      -9.266   8.461   2.467  1.00 92.75           C  
ATOM   2002  C   SER A 263      -8.977   7.297   1.527  1.00 92.75           C  
ATOM   2003  CB  SER A 263      -8.070   8.680   3.400  1.00 92.75           C  
ATOM   2004  O   SER A 263      -9.406   6.168   1.776  1.00 92.75           O  
ATOM   2005  OG  SER A 263      -7.828   7.527   4.188  1.00 92.75           O  
ATOM   2006  N   VAL A 264      -8.320   7.625   0.464  1.00 94.44           N  
ATOM   2007  CA  VAL A 264      -7.855   6.613  -0.480  1.00 94.44           C  
ATOM   2008  C   VAL A 264      -6.332   6.613  -0.536  1.00 94.44           C  
ATOM   2009  CB  VAL A 264      -8.445   6.844  -1.892  1.00 94.44           C  
ATOM   2010  O   VAL A 264      -5.711   7.660  -0.740  1.00 94.44           O  
ATOM   2011  CG1 VAL A 264      -7.949   5.773  -2.863  1.00 94.44           C  
ATOM   2012  CG2 VAL A 264      -9.969   6.859  -1.839  1.00 94.44           C  
ATOM   2013  N   ILE A 265      -5.809   5.348  -0.309  1.00 96.12           N  
ATOM   2014  CA  ILE A 265      -4.355   5.207  -0.271  1.00 96.12           C  
ATOM   2015  C   ILE A 265      -3.887   4.363  -1.454  1.00 96.12           C  
ATOM   2016  CB  ILE A 265      -3.883   4.578   1.058  1.00 96.12           C  
ATOM   2017  O   ILE A 265      -4.457   3.305  -1.733  1.00 96.12           O  
ATOM   2018  CG1 ILE A 265      -4.465   5.348   2.250  1.00 96.12           C  
ATOM   2019  CG2 ILE A 265      -2.354   4.543   1.123  1.00 96.12           C  
ATOM   2020  CD1 ILE A 265      -4.113   6.828   2.264  1.00 96.12           C  
ATOM   2021  N   GLY A 266      -2.889   4.961  -2.178  1.00 96.75           N  
ATOM   2022  CA  GLY A 266      -2.277   4.180  -3.240  1.00 96.75           C  
ATOM   2023  C   GLY A 266      -1.193   3.242  -2.742  1.00 96.75           C  
ATOM   2024  O   GLY A 266      -0.388   3.613  -1.886  1.00 96.75           O  
ATOM   2025  N   VAL A 267      -1.226   2.033  -3.219  1.00 97.81           N  
ATOM   2026  CA  VAL A 267      -0.193   1.044  -2.930  1.00 97.81           C  
ATOM   2027  C   VAL A 267       0.495   0.622  -4.227  1.00 97.81           C  
ATOM   2028  CB  VAL A 267      -0.776  -0.191  -2.207  1.00 97.81           C  
ATOM   2029  O   VAL A 267      -0.167   0.200  -5.176  1.00 97.81           O  
ATOM   2030  CG1 VAL A 267       0.330  -1.189  -1.867  1.00 97.81           C  
ATOM   2031  CG2 VAL A 267      -1.525   0.233  -0.946  1.00 97.81           C  
ATOM   2032  N   MET A 268       1.773   0.814  -4.223  1.00 97.94           N  
ATOM   2033  CA  MET A 268       2.529   0.407  -5.406  1.00 97.94           C  
ATOM   2034  C   MET A 268       3.654  -0.551  -5.027  1.00 97.94           C  
ATOM   2035  CB  MET A 268       3.104   1.629  -6.125  1.00 97.94           C  
ATOM   2036  O   MET A 268       4.430  -0.273  -4.109  1.00 97.94           O  
ATOM   2037  CG  MET A 268       3.746   1.305  -7.465  1.00 97.94           C  
ATOM   2038  SD  MET A 268       4.062   2.805  -8.469  1.00 97.94           S  
ATOM   2039  CE  MET A 268       4.645   2.039 -10.008  1.00 97.94           C  
ATOM   2040  N   LEU A 269       3.693  -1.695  -5.691  1.00 97.94           N  
ATOM   2041  CA  LEU A 269       4.777  -2.662  -5.578  1.00 97.94           C  
ATOM   2042  C   LEU A 269       5.742  -2.541  -6.758  1.00 97.94           C  
ATOM   2043  CB  LEU A 269       4.223  -4.086  -5.504  1.00 97.94           C  
ATOM   2044  O   LEU A 269       5.320  -2.586  -7.914  1.00 97.94           O  
ATOM   2045  CG  LEU A 269       3.648  -4.520  -4.152  1.00 97.94           C  
ATOM   2046  CD1 LEU A 269       2.484  -3.617  -3.760  1.00 97.94           C  
ATOM   2047  CD2 LEU A 269       3.209  -5.980  -4.203  1.00 97.94           C  
ATOM   2048  N   LEU A 270       6.969  -2.352  -6.441  1.00 98.06           N  
ATOM   2049  CA  LEU A 270       8.000  -2.311  -7.469  1.00 98.06           C  
ATOM   2050  C   LEU A 270       8.875  -3.561  -7.414  1.00 98.06           C  
ATOM   2051  CB  LEU A 270       8.875  -1.060  -7.309  1.00 98.06           C  
ATOM   2052  O   LEU A 270       9.312  -3.971  -6.332  1.00 98.06           O  
ATOM   2053  CG  LEU A 270       8.164   0.284  -7.496  1.00 98.06           C  
ATOM   2054  CD1 LEU A 270       8.992   1.407  -6.879  1.00 98.06           C  
ATOM   2055  CD2 LEU A 270       7.910   0.552  -8.977  1.00 98.06           C  
ATOM   2056  N   PHE A 271       9.086  -4.141  -8.617  1.00 97.06           N  
ATOM   2057  CA  PHE A 271       9.828  -5.395  -8.664  1.00 97.06           C  
ATOM   2058  C   PHE A 271      11.289  -5.145  -9.016  1.00 97.06           C  
ATOM   2059  CB  PHE A 271       9.203  -6.359  -9.672  1.00 97.06           C  
ATOM   2060  O   PHE A 271      11.594  -4.539 -10.047  1.00 97.06           O  
ATOM   2061  CG  PHE A 271       7.805  -6.789  -9.312  1.00 97.06           C  
ATOM   2062  CD1 PHE A 271       7.492  -7.184  -8.016  1.00 97.06           C  
ATOM   2063  CD2 PHE A 271       6.801  -6.797 -10.273  1.00 97.06           C  
ATOM   2064  CE1 PHE A 271       6.203  -7.582  -7.684  1.00 97.06           C  
ATOM   2065  CE2 PHE A 271       5.508  -7.195  -9.945  1.00 97.06           C  
ATOM   2066  CZ  PHE A 271       5.211  -7.586  -8.656  1.00 97.06           C  
ATOM   2067  N   GLY A 272      12.188  -5.512  -8.070  1.00 95.00           N  
ATOM   2068  CA  GLY A 272      13.609  -5.496  -8.359  1.00 95.00           C  
ATOM   2069  C   GLY A 272      14.047  -6.641  -9.258  1.00 95.00           C  
ATOM   2070  O   GLY A 272      13.219  -7.430  -9.711  1.00 95.00           O  
ATOM   2071  N   PRO A 273      15.328  -6.727  -9.570  1.00 92.31           N  
ATOM   2072  CA  PRO A 273      15.812  -7.719 -10.531  1.00 92.31           C  
ATOM   2073  C   PRO A 273      15.516  -9.156 -10.094  1.00 92.31           C  
ATOM   2074  CB  PRO A 273      17.312  -7.461 -10.586  1.00 92.31           C  
ATOM   2075  O   PRO A 273      15.312 -10.031 -10.938  1.00 92.31           O  
ATOM   2076  CG  PRO A 273      17.609  -6.629  -9.375  1.00 92.31           C  
ATOM   2077  CD  PRO A 273      16.344  -5.914  -8.977  1.00 92.31           C  
ATOM   2078  N   ASP A 274      15.453  -9.414  -8.820  1.00 91.19           N  
ATOM   2079  CA  ASP A 274      15.219 -10.766  -8.320  1.00 91.19           C  
ATOM   2080  C   ASP A 274      13.805 -11.242  -8.664  1.00 91.19           C  
ATOM   2081  CB  ASP A 274      15.445 -10.836  -6.812  1.00 91.19           C  
ATOM   2082  O   ASP A 274      13.625 -12.281  -9.297  1.00 91.19           O  
ATOM   2083  CG  ASP A 274      16.906 -10.641  -6.426  1.00 91.19           C  
ATOM   2084  OD1 ASP A 274      17.797 -10.875  -7.266  1.00 91.19           O  
ATOM   2085  OD2 ASP A 274      17.156 -10.250  -5.266  1.00 91.19           O  
ATOM   2086  N   LEU A 275      12.852 -10.414  -8.328  1.00 92.44           N  
ATOM   2087  CA  LEU A 275      11.461 -10.781  -8.555  1.00 92.44           C  
ATOM   2088  C   LEU A 275      11.008 -10.344  -9.945  1.00 92.44           C  
ATOM   2089  CB  LEU A 275      10.562 -10.156  -7.488  1.00 92.44           C  
ATOM   2090  O   LEU A 275      10.188 -11.016 -10.578  1.00 92.44           O  
ATOM   2091  CG  LEU A 275       9.125 -10.688  -7.414  1.00 92.44           C  
ATOM   2092  CD1 LEU A 275       9.141 -12.195  -7.176  1.00 92.44           C  
ATOM   2093  CD2 LEU A 275       8.352  -9.977  -6.316  1.00 92.44           C  
ATOM   2094  N   GLY A 276      11.516  -9.289 -10.461  1.00 91.44           N  
ATOM   2095  CA  GLY A 276      11.117  -8.695 -11.727  1.00 91.44           C  
ATOM   2096  C   GLY A 276      11.477  -9.555 -12.930  1.00 91.44           C  
ATOM   2097  O   GLY A 276      10.922  -9.375 -14.016  1.00 91.44           O  
ATOM   2098  N   SER A 277      12.430 -10.523 -12.758  1.00 92.19           N  
ATOM   2099  CA  SER A 277      12.828 -11.414 -13.844  1.00 92.19           C  
ATOM   2100  C   SER A 277      11.758 -12.461 -14.125  1.00 92.19           C  
ATOM   2101  CB  SER A 277      14.156 -12.102 -13.516  1.00 92.19           C  
ATOM   2102  O   SER A 277      11.836 -13.188 -15.117  1.00 92.19           O  
ATOM   2103  OG  SER A 277      14.039 -12.867 -12.320  1.00 92.19           O  
ATOM   2104  N   HIS A 278      10.742 -12.531 -13.219  1.00 91.88           N  
ATOM   2105  CA  HIS A 278       9.602 -13.430 -13.406  1.00 91.88           C  
ATOM   2106  C   HIS A 278       8.398 -12.672 -13.977  1.00 91.88           C  
ATOM   2107  CB  HIS A 278       9.227 -14.109 -12.094  1.00 91.88           C  
ATOM   2108  O   HIS A 278       8.203 -11.500 -13.672  1.00 91.88           O  
ATOM   2109  CG  HIS A 278      10.328 -14.922 -11.500  1.00 91.88           C  
ATOM   2110  CD2 HIS A 278      10.570 -16.250 -11.531  1.00 91.88           C  
ATOM   2111  ND1 HIS A 278      11.352 -14.359 -10.758  1.00 91.88           N  
ATOM   2112  CE1 HIS A 278      12.172 -15.312 -10.367  1.00 91.88           C  
ATOM   2113  NE2 HIS A 278      11.727 -16.469 -10.820  1.00 91.88           N  
ATOM   2114  N   VAL A 279       7.648 -13.352 -14.805  1.00 90.69           N  
ATOM   2115  CA  VAL A 279       6.406 -12.797 -15.336  1.00 90.69           C  
ATOM   2116  C   VAL A 279       5.211 -13.523 -14.734  1.00 90.69           C  
ATOM   2117  CB  VAL A 279       6.363 -12.891 -16.875  1.00 90.69           C  
ATOM   2118  O   VAL A 279       5.137 -14.758 -14.789  1.00 90.69           O  
ATOM   2119  CG1 VAL A 279       5.051 -12.328 -17.422  1.00 90.69           C  
ATOM   2120  CG2 VAL A 279       7.555 -12.148 -17.484  1.00 90.69           C  
ATOM   2121  N   PHE A 280       4.348 -12.789 -14.086  1.00 89.44           N  
ATOM   2122  CA  PHE A 280       3.254 -13.375 -13.320  1.00 89.44           C  
ATOM   2123  C   PHE A 280       1.981 -13.438 -14.156  1.00 89.44           C  
ATOM   2124  CB  PHE A 280       3.002 -12.562 -12.039  1.00 89.44           C  
ATOM   2125  O   PHE A 280       0.875 -13.375 -13.617  1.00 89.44           O  
ATOM   2126  CG  PHE A 280       4.227 -12.375 -11.188  1.00 89.44           C  
ATOM   2127  CD1 PHE A 280       4.816 -13.461 -10.547  1.00 89.44           C  
ATOM   2128  CD2 PHE A 280       4.789 -11.117 -11.023  1.00 89.44           C  
ATOM   2129  CE1 PHE A 280       5.949 -13.289  -9.758  1.00 89.44           C  
ATOM   2130  CE2 PHE A 280       5.922 -10.945 -10.234  1.00 89.44           C  
ATOM   2131  CZ  PHE A 280       6.500 -12.031  -9.602  1.00 89.44           C  
ATOM   2132  N   GLN A 281       2.092 -13.828 -15.469  1.00 85.00           N  
ATOM   2133  CA  GLN A 281       0.951 -13.961 -16.375  1.00 85.00           C  
ATOM   2134  C   GLN A 281       0.385 -15.383 -16.328  1.00 85.00           C  
ATOM   2135  CB  GLN A 281       1.347 -13.594 -17.797  1.00 85.00           C  
ATOM   2136  O   GLN A 281       1.121 -16.344 -16.109  1.00 85.00           O  
ATOM   2137  CG  GLN A 281       1.658 -12.117 -17.984  1.00 85.00           C  
ATOM   2138  CD  GLN A 281       1.840 -11.734 -19.438  1.00 85.00           C  
ATOM   2139  NE2 GLN A 281       2.801 -10.859 -19.719  1.00 85.00           N  
ATOM   2140  OE1 GLN A 281       1.125 -12.227 -20.328  1.00 85.00           O  
ATOM   2141  N   TYR A 282      -0.895 -15.445 -16.391  1.00 85.62           N  
ATOM   2142  CA  TYR A 282      -1.654 -16.688 -16.438  1.00 85.62           C  
ATOM   2143  C   TYR A 282      -1.514 -17.469 -15.125  1.00 85.62           C  
ATOM   2144  CB  TYR A 282      -1.191 -17.562 -17.609  1.00 85.62           C  
ATOM   2145  O   TYR A 282      -1.366 -18.688 -15.133  1.00 85.62           O  
ATOM   2146  CG  TYR A 282      -1.243 -16.859 -18.938  1.00 85.62           C  
ATOM   2147  CD1 TYR A 282      -2.459 -16.469 -19.500  1.00 85.62           C  
ATOM   2148  CD2 TYR A 282      -0.078 -16.578 -19.641  1.00 85.62           C  
ATOM   2149  CE1 TYR A 282      -2.514 -15.828 -20.734  1.00 85.62           C  
ATOM   2150  CE2 TYR A 282      -0.119 -15.938 -20.875  1.00 85.62           C  
ATOM   2151  OH  TYR A 282      -1.386 -14.922 -22.625  1.00 85.62           O  
ATOM   2152  CZ  TYR A 282      -1.339 -15.562 -21.406  1.00 85.62           C  
ATOM   2153  N   GLN A 283      -1.412 -16.719 -14.102  1.00 87.06           N  
ATOM   2154  CA  GLN A 283      -1.377 -17.281 -12.758  1.00 87.06           C  
ATOM   2155  C   GLN A 283      -2.029 -16.344 -11.742  1.00 87.06           C  
ATOM   2156  CB  GLN A 283       0.062 -17.594 -12.336  1.00 87.06           C  
ATOM   2157  O   GLN A 283      -2.275 -15.180 -12.047  1.00 87.06           O  
ATOM   2158  CG  GLN A 283       0.929 -16.344 -12.172  1.00 87.06           C  
ATOM   2159  CD  GLN A 283       2.338 -16.672 -11.711  1.00 87.06           C  
ATOM   2160  NE2 GLN A 283       2.891 -15.828 -10.844  1.00 87.06           N  
ATOM   2161  OE1 GLN A 283       2.924 -17.672 -12.133  1.00 87.06           O  
ATOM   2162  N   THR A 284      -2.326 -16.922 -10.539  1.00 89.56           N  
ATOM   2163  CA  THR A 284      -2.887 -16.141  -9.445  1.00 89.56           C  
ATOM   2164  C   THR A 284      -1.780 -15.625  -8.523  1.00 89.56           C  
ATOM   2165  CB  THR A 284      -3.896 -16.969  -8.625  1.00 89.56           C  
ATOM   2166  O   THR A 284      -0.887 -16.375  -8.133  1.00 89.56           O  
ATOM   2167  CG2 THR A 284      -4.457 -16.141  -7.465  1.00 89.56           C  
ATOM   2168  OG1 THR A 284      -4.977 -17.375  -9.477  1.00 89.56           O  
ATOM   2169  N   ILE A 285      -1.812 -14.336  -8.312  1.00 94.00           N  
ATOM   2170  CA  ILE A 285      -0.906 -13.734  -7.340  1.00 94.00           C  
ATOM   2171  C   ILE A 285      -1.693 -13.281  -6.113  1.00 94.00           C  
ATOM   2172  CB  ILE A 285      -0.133 -12.547  -7.949  1.00 94.00           C  
ATOM   2173  O   ILE A 285      -2.883 -12.977  -6.211  1.00 94.00           O  
ATOM   2174  CG1 ILE A 285      -1.105 -11.438  -8.375  1.00 94.00           C  
ATOM   2175  CG2 ILE A 285       0.725 -13.008  -9.133  1.00 94.00           C  
ATOM   2176  CD1 ILE A 285      -0.434 -10.109  -8.672  1.00 94.00           C  
ATOM   2177  N   THR A 286      -1.026 -13.352  -5.031  1.00 96.25           N  
ATOM   2178  CA  THR A 286      -1.659 -12.945  -3.783  1.00 96.25           C  
ATOM   2179  C   THR A 286      -0.870 -11.820  -3.119  1.00 96.25           C  
ATOM   2180  CB  THR A 286      -1.784 -14.133  -2.807  1.00 96.25           C  
ATOM   2181  O   THR A 286       0.353 -11.898  -2.994  1.00 96.25           O  
ATOM   2182  CG2 THR A 286      -2.479 -13.711  -1.517  1.00 96.25           C  
ATOM   2183  OG1 THR A 286      -2.547 -15.172  -3.428  1.00 96.25           O  
ATOM   2184  N   ILE A 287      -1.600 -10.734  -2.811  1.00 97.19           N  
ATOM   2185  CA  ILE A 287      -1.047  -9.625  -2.039  1.00 97.19           C  
ATOM   2186  C   ILE A 287      -1.803  -9.492  -0.720  1.00 97.19           C  
ATOM   2187  CB  ILE A 287      -1.105  -8.305  -2.832  1.00 97.19           C  
ATOM   2188  O   ILE A 287      -3.035  -9.461  -0.704  1.00 97.19           O  
ATOM   2189  CG1 ILE A 287      -0.354  -8.445  -4.160  1.00 97.19           C  
ATOM   2190  CG2 ILE A 287      -0.537  -7.148  -2.000  1.00 97.19           C  
ATOM   2191  CD1 ILE A 287      -0.743  -7.402  -5.203  1.00 97.19           C  
ATOM   2192  N   GLN A 288      -1.039  -9.438   0.322  1.00 96.88           N  
ATOM   2193  CA  GLN A 288      -1.652  -9.320   1.641  1.00 96.88           C  
ATOM   2194  C   GLN A 288      -1.147  -8.078   2.373  1.00 96.88           C  
ATOM   2195  CB  GLN A 288      -1.377 -10.570   2.477  1.00 96.88           C  
ATOM   2196  O   GLN A 288       0.061  -7.852   2.465  1.00 96.88           O  
ATOM   2197  CG  GLN A 288      -2.121 -10.594   3.805  1.00 96.88           C  
ATOM   2198  CD  GLN A 288      -1.906 -11.891   4.570  1.00 96.88           C  
ATOM   2199  NE2 GLN A 288      -1.766 -11.781   5.887  1.00 96.88           N  
ATOM   2200  OE1 GLN A 288      -1.868 -12.977   3.980  1.00 96.88           O  
ATOM   2201  N   ILE A 289      -2.121  -7.230   2.871  1.00 97.00           N  
ATOM   2202  CA  ILE A 289      -1.800  -6.086   3.717  1.00 97.00           C  
ATOM   2203  C   ILE A 289      -2.227  -6.371   5.156  1.00 97.00           C  
ATOM   2204  CB  ILE A 289      -2.477  -4.793   3.205  1.00 97.00           C  
ATOM   2205  O   ILE A 289      -3.410  -6.590   5.426  1.00 97.00           O  
ATOM   2206  CG1 ILE A 289      -2.123  -4.555   1.732  1.00 97.00           C  
ATOM   2207  CG2 ILE A 289      -2.072  -3.596   4.066  1.00 97.00           C  
ATOM   2208  CD1 ILE A 289      -2.822  -3.352   1.115  1.00 97.00           C  
ATOM   2209  N   SER A 290      -1.215  -6.344   5.992  1.00 95.38           N  
ATOM   2210  CA  SER A 290      -1.479  -6.656   7.391  1.00 95.38           C  
ATOM   2211  C   SER A 290      -1.261  -5.434   8.281  1.00 95.38           C  
ATOM   2212  CB  SER A 290      -0.586  -7.805   7.863  1.00 95.38           C  
ATOM   2213  O   SER A 290      -0.139  -5.172   8.719  1.00 95.38           O  
ATOM   2214  OG  SER A 290      -0.830  -8.977   7.102  1.00 95.38           O  
ATOM   2215  N   PRO A 291      -2.326  -4.691   8.539  1.00 91.81           N  
ATOM   2216  CA  PRO A 291      -2.186  -3.533   9.422  1.00 91.81           C  
ATOM   2217  C   PRO A 291      -2.068  -3.924  10.898  1.00 91.81           C  
ATOM   2218  CB  PRO A 291      -3.469  -2.738   9.172  1.00 91.81           C  
ATOM   2219  O   PRO A 291      -2.205  -5.102  11.234  1.00 91.81           O  
ATOM   2220  CG  PRO A 291      -4.465  -3.758   8.719  1.00 91.81           C  
ATOM   2221  CD  PRO A 291      -3.725  -4.898   8.078  1.00 91.81           C  
ATOM   2222  N   ASN A 292      -1.769  -2.928  11.766  1.00 86.50           N  
ATOM   2223  CA  ASN A 292      -1.612  -3.164  13.195  1.00 86.50           C  
ATOM   2224  C   ASN A 292      -2.951  -3.469  13.859  1.00 86.50           C  
ATOM   2225  CB  ASN A 292      -0.945  -1.962  13.867  1.00 86.50           C  
ATOM   2226  O   ASN A 292      -2.988  -4.020  14.961  1.00 86.50           O  
ATOM   2227  CG  ASN A 292      -1.812  -0.719  13.836  1.00 86.50           C  
ATOM   2228  ND2 ASN A 292      -1.442   0.281  14.625  1.00 86.50           N  
ATOM   2229  OD1 ASN A 292      -2.805  -0.658  13.102  1.00 86.50           O  
ATOM   2230  N   ILE A 293      -4.023  -3.039  13.188  1.00 82.94           N  
ATOM   2231  CA  ILE A 293      -5.367  -3.307  13.688  1.00 82.94           C  
ATOM   2232  C   ILE A 293      -6.188  -4.020  12.617  1.00 82.94           C  
ATOM   2233  CB  ILE A 293      -6.078  -2.006  14.133  1.00 82.94           C  
ATOM   2234  O   ILE A 293      -5.898  -3.898  11.422  1.00 82.94           O  
ATOM   2235  CG1 ILE A 293      -6.215  -1.045  12.945  1.00 82.94           C  
ATOM   2236  CG2 ILE A 293      -5.320  -1.346  15.289  1.00 82.94           C  
ATOM   2237  CD1 ILE A 293      -7.168   0.114  13.195  1.00 82.94           C  
ATOM   2238  N   GLY A 294      -7.113  -4.836  13.055  1.00 84.19           N  
ATOM   2239  CA  GLY A 294      -8.000  -5.500  12.109  1.00 84.19           C  
ATOM   2240  C   GLY A 294      -7.371  -6.711  11.453  1.00 84.19           C  
ATOM   2241  O   GLY A 294      -6.184  -6.984  11.648  1.00 84.19           O  
ATOM   2242  N   SER A 295      -8.195  -7.504  10.750  1.00 87.25           N  
ATOM   2243  CA  SER A 295      -7.719  -8.641   9.977  1.00 87.25           C  
ATOM   2244  C   SER A 295      -7.043  -8.188   8.688  1.00 87.25           C  
ATOM   2245  CB  SER A 295      -8.867  -9.594   9.648  1.00 87.25           C  
ATOM   2246  O   SER A 295      -7.340  -7.113   8.172  1.00 87.25           O  
ATOM   2247  OG  SER A 295      -9.766  -9.000   8.727  1.00 87.25           O  
ATOM   2248  N   PRO A 296      -6.031  -8.945   8.211  1.00 92.31           N  
ATOM   2249  CA  PRO A 296      -5.320  -8.594   6.973  1.00 92.31           C  
ATOM   2250  C   PRO A 296      -6.246  -8.523   5.762  1.00 92.31           C  
ATOM   2251  CB  PRO A 296      -4.297  -9.719   6.824  1.00 92.31           C  
ATOM   2252  O   PRO A 296      -7.250  -9.242   5.707  1.00 92.31           O  
ATOM   2253  CG  PRO A 296      -4.113 -10.258   8.203  1.00 92.31           C  
ATOM   2254  CD  PRO A 296      -5.406 -10.094   8.953  1.00 92.31           C  
ATOM   2255  N   LEU A 297      -5.980  -7.609   4.945  1.00 94.44           N  
ATOM   2256  CA  LEU A 297      -6.586  -7.594   3.617  1.00 94.44           C  
ATOM   2257  C   LEU A 297      -5.805  -8.484   2.652  1.00 94.44           C  
ATOM   2258  CB  LEU A 297      -6.645  -6.160   3.076  1.00 94.44           C  
ATOM   2259  O   LEU A 297      -4.602  -8.297   2.469  1.00 94.44           O  
ATOM   2260  CG  LEU A 297      -7.094  -6.004   1.623  1.00 94.44           C  
ATOM   2261  CD1 LEU A 297      -8.547  -6.426   1.470  1.00 94.44           C  
ATOM   2262  CD2 LEU A 297      -6.891  -4.566   1.152  1.00 94.44           C  
ATOM   2263  N   THR A 298      -6.535  -9.500   2.074  1.00 95.00           N  
ATOM   2264  CA  THR A 298      -5.898 -10.406   1.122  1.00 95.00           C  
ATOM   2265  C   THR A 298      -6.500 -10.234  -0.269  1.00 95.00           C  
ATOM   2266  CB  THR A 298      -6.035 -11.875   1.568  1.00 95.00           C  
ATOM   2267  O   THR A 298      -7.719 -10.328  -0.439  1.00 95.00           O  
ATOM   2268  CG2 THR A 298      -5.363 -12.812   0.573  1.00 95.00           C  
ATOM   2269  OG1 THR A 298      -5.418 -12.039   2.852  1.00 95.00           O  
ATOM   2270  N   LEU A 299      -5.617  -9.906  -1.213  1.00 93.44           N  
ATOM   2271  CA  LEU A 299      -6.008  -9.805  -2.615  1.00 93.44           C  
ATOM   2272  C   LEU A 299      -5.469 -10.984  -3.416  1.00 93.44           C  
ATOM   2273  CB  LEU A 299      -5.500  -8.492  -3.217  1.00 93.44           C  
ATOM   2274  O   LEU A 299      -4.258 -11.203  -3.465  1.00 93.44           O  
ATOM   2275  CG  LEU A 299      -5.867  -7.211  -2.461  1.00 93.44           C  
ATOM   2276  CD1 LEU A 299      -5.137  -6.012  -3.061  1.00 93.44           C  
ATOM   2277  CD2 LEU A 299      -7.375  -6.992  -2.482  1.00 93.44           C  
ATOM   2278  N   SER A 300      -6.383 -11.734  -4.004  1.00 92.75           N  
ATOM   2279  CA  SER A 300      -6.012 -12.828  -4.891  1.00 92.75           C  
ATOM   2280  C   SER A 300      -6.508 -12.578  -6.312  1.00 92.75           C  
ATOM   2281  CB  SER A 300      -6.574 -14.156  -4.375  1.00 92.75           C  
ATOM   2282  O   SER A 300      -7.711 -12.594  -6.570  1.00 92.75           O  
ATOM   2283  OG  SER A 300      -5.992 -14.492  -3.125  1.00 92.75           O  
ATOM   2284  N   GLU A 301      -5.449 -12.203  -7.160  1.00 89.12           N  
ATOM   2285  CA  GLU A 301      -5.836 -11.797  -8.508  1.00 89.12           C  
ATOM   2286  C   GLU A 301      -5.180 -12.688  -9.562  1.00 89.12           C  
ATOM   2287  CB  GLU A 301      -5.469 -10.328  -8.750  1.00 89.12           C  
ATOM   2288  O   GLU A 301      -4.008 -13.047  -9.438  1.00 89.12           O  
ATOM   2289  CG  GLU A 301      -6.137  -9.359  -7.789  1.00 89.12           C  
ATOM   2290  CD  GLU A 301      -7.645  -9.289  -7.953  1.00 89.12           C  
ATOM   2291  OE1 GLU A 301      -8.336  -8.805  -7.031  1.00 89.12           O  
ATOM   2292  OE2 GLU A 301      -8.141  -9.734  -9.016  1.00 89.12           O  
ATOM   2293  N   TYR A 302      -6.117 -13.070 -10.547  1.00 86.88           N  
ATOM   2294  CA  TYR A 302      -5.590 -13.766 -11.711  1.00 86.88           C  
ATOM   2295  C   TYR A 302      -5.043 -12.789 -12.734  1.00 86.88           C  
ATOM   2296  CB  TYR A 302      -6.676 -14.641 -12.344  1.00 86.88           C  
ATOM   2297  O   TYR A 302      -5.746 -11.867 -13.156  1.00 86.88           O  
ATOM   2298  CG  TYR A 302      -6.168 -15.531 -13.453  1.00 86.88           C  
ATOM   2299  CD1 TYR A 302      -6.312 -15.164 -14.789  1.00 86.88           C  
ATOM   2300  CD2 TYR A 302      -5.543 -16.734 -13.172  1.00 86.88           C  
ATOM   2301  CE1 TYR A 302      -5.848 -15.984 -15.812  1.00 86.88           C  
ATOM   2302  CE2 TYR A 302      -5.074 -17.562 -14.188  1.00 86.88           C  
ATOM   2303  OH  TYR A 302      -4.766 -17.984 -16.516  1.00 86.88           O  
ATOM   2304  CZ  TYR A 302      -5.230 -17.172 -15.500  1.00 86.88           C  
ATOM   2305  N   VAL A 303      -3.795 -12.969 -13.055  1.00 85.75           N  
ATOM   2306  CA  VAL A 303      -3.148 -12.039 -13.984  1.00 85.75           C  
ATOM   2307  C   VAL A 303      -3.297 -12.547 -15.414  1.00 85.75           C  
ATOM   2308  CB  VAL A 303      -1.655 -11.844 -13.633  1.00 85.75           C  
ATOM   2309  O   VAL A 303      -2.832 -13.648 -15.742  1.00 85.75           O  
ATOM   2310  CG1 VAL A 303      -1.010 -10.836 -14.586  1.00 85.75           C  
ATOM   2311  CG2 VAL A 303      -1.497 -11.398 -12.188  1.00 85.75           C  
ATOM   2312  N   TYR A 304      -4.145 -11.727 -16.188  1.00 80.31           N  
ATOM   2313  CA  TYR A 304      -4.324 -12.023 -17.609  1.00 80.31           C  
ATOM   2314  C   TYR A 304      -4.020 -10.797 -18.469  1.00 80.31           C  
ATOM   2315  CB  TYR A 304      -5.750 -12.508 -17.891  1.00 80.31           C  
ATOM   2316  O   TYR A 304      -4.629  -9.734 -18.281  1.00 80.31           O  
ATOM   2317  CG  TYR A 304      -6.012 -12.836 -19.328  1.00 80.31           C  
ATOM   2318  CD1 TYR A 304      -6.863 -12.039 -20.109  1.00 80.31           C  
ATOM   2319  CD2 TYR A 304      -5.410 -13.930 -19.938  1.00 80.31           C  
ATOM   2320  CE1 TYR A 304      -7.109 -12.336 -21.438  1.00 80.31           C  
ATOM   2321  CE2 TYR A 304      -5.648 -14.234 -21.281  1.00 80.31           C  
ATOM   2322  OH  TYR A 304      -6.738 -13.734 -23.344  1.00 80.31           O  
ATOM   2323  CZ  TYR A 304      -6.496 -13.438 -22.016  1.00 80.31           C  
ATOM   2324  N   GLN A 305      -3.004 -10.906 -19.375  1.00 71.50           N  
ATOM   2325  CA  GLN A 305      -2.678  -9.758 -20.203  1.00 71.50           C  
ATOM   2326  C   GLN A 305      -2.582 -10.148 -21.672  1.00 71.50           C  
ATOM   2327  CB  GLN A 305      -1.368  -9.117 -19.750  1.00 71.50           C  
ATOM   2328  O   GLN A 305      -1.508 -10.516 -22.156  1.00 71.50           O  
ATOM   2329  CG  GLN A 305      -1.136  -7.719 -20.312  1.00 71.50           C  
ATOM   2330  CD  GLN A 305       0.107  -7.059 -19.750  1.00 71.50           C  
ATOM   2331  NE2 GLN A 305       0.525  -5.957 -20.359  1.00 71.50           N  
ATOM   2332  OE1 GLN A 305       0.687  -7.531 -18.766  1.00 71.50           O  
ATOM   2333  N   PRO A 306      -3.637 -10.070 -22.391  1.00 62.62           N  
ATOM   2334  CA  PRO A 306      -3.611 -10.531 -23.781  1.00 62.62           C  
ATOM   2335  C   PRO A 306      -3.043  -9.492 -24.734  1.00 62.62           C  
ATOM   2336  CB  PRO A 306      -5.086 -10.812 -24.078  1.00 62.62           C  
ATOM   2337  O   PRO A 306      -2.406  -9.844 -25.734  1.00 62.62           O  
ATOM   2338  CG  PRO A 306      -5.844 -10.047 -23.047  1.00 62.62           C  
ATOM   2339  CD  PRO A 306      -4.953  -9.859 -21.844  1.00 62.62           C  
ATOM   2340  N   GLU A 307      -3.080  -8.055 -24.328  1.00 70.00           N  
ATOM   2341  CA  GLU A 307      -2.576  -6.973 -25.172  1.00 70.00           C  
ATOM   2342  C   GLU A 307      -2.250  -5.730 -24.344  1.00 70.00           C  
ATOM   2343  CB  GLU A 307      -3.594  -6.625 -26.266  1.00 70.00           C  
ATOM   2344  O   GLU A 307      -2.957  -5.414 -23.391  1.00 70.00           O  
ATOM   2345  CG  GLU A 307      -3.912  -7.781 -27.203  1.00 70.00           C  
ATOM   2346  CD  GLU A 307      -4.906  -7.414 -28.297  1.00 70.00           C  
ATOM   2347  OE1 GLU A 307      -5.191  -8.266 -29.172  1.00 70.00           O  
ATOM   2348  OE2 GLU A 307      -5.406  -6.266 -28.266  1.00 70.00           O  
ATOM   2349  N   GLY A 308      -0.945  -5.285 -24.344  1.00 71.12           N  
ATOM   2350  CA  GLY A 308      -0.642  -4.000 -23.734  1.00 71.12           C  
ATOM   2351  C   GLY A 308       0.400  -4.090 -22.641  1.00 71.12           C  
ATOM   2352  O   GLY A 308       0.804  -5.188 -22.250  1.00 71.12           O  
ATOM   2353  N   ASN A 309       0.939  -2.906 -22.281  1.00 73.94           N  
ATOM   2354  CA  ASN A 309       2.027  -2.805 -21.312  1.00 73.94           C  
ATOM   2355  C   ASN A 309       1.500  -2.691 -19.891  1.00 73.94           C  
ATOM   2356  CB  ASN A 309       2.928  -1.611 -21.641  1.00 73.94           C  
ATOM   2357  O   ASN A 309       2.189  -3.066 -18.938  1.00 73.94           O  
ATOM   2358  CG  ASN A 309       3.449  -1.649 -23.062  1.00 73.94           C  
ATOM   2359  ND2 ASN A 309       4.094  -0.569 -23.484  1.00 73.94           N  
ATOM   2360  OD1 ASN A 309       3.275  -2.641 -23.781  1.00 73.94           O  
ATOM   2361  N   VAL A 310       0.155  -2.297 -19.656  1.00 76.88           N  
ATOM   2362  CA  VAL A 310      -0.532  -2.232 -18.375  1.00 76.88           C  
ATOM   2363  C   VAL A 310      -1.869  -2.965 -18.469  1.00 76.88           C  
ATOM   2364  CB  VAL A 310      -0.755  -0.771 -17.922  1.00 76.88           C  
ATOM   2365  O   VAL A 310      -2.645  -2.740 -19.391  1.00 76.88           O  
ATOM   2366  CG1 VAL A 310      -1.487  -0.725 -16.578  1.00 76.88           C  
ATOM   2367  CG2 VAL A 310       0.579  -0.032 -17.828  1.00 76.88           C  
ATOM   2368  N   THR A 311      -2.090  -3.840 -17.453  1.00 71.94           N  
ATOM   2369  CA  THR A 311      -3.340  -4.590 -17.484  1.00 71.94           C  
ATOM   2370  C   THR A 311      -4.078  -4.453 -16.156  1.00 71.94           C  
ATOM   2371  CB  THR A 311      -3.094  -6.078 -17.781  1.00 71.94           C  
ATOM   2372  O   THR A 311      -3.453  -4.371 -15.094  1.00 71.94           O  
ATOM   2373  CG2 THR A 311      -4.410  -6.840 -17.906  1.00 71.94           C  
ATOM   2374  OG1 THR A 311      -2.369  -6.199 -19.016  1.00 71.94           O  
ATOM   2375  N   VAL A 312      -5.379  -4.277 -16.266  1.00 73.25           N  
ATOM   2376  CA  VAL A 312      -6.234  -4.312 -15.078  1.00 73.25           C  
ATOM   2377  C   VAL A 312      -6.465  -5.758 -14.648  1.00 73.25           C  
ATOM   2378  CB  VAL A 312      -7.586  -3.611 -15.336  1.00 73.25           C  
ATOM   2379  O   VAL A 312      -6.879  -6.594 -15.453  1.00 73.25           O  
ATOM   2380  CG1 VAL A 312      -8.484  -3.691 -14.102  1.00 73.25           C  
ATOM   2381  CG2 VAL A 312      -7.367  -2.158 -15.750  1.00 73.25           C  
ATOM   2382  N   ILE A 313      -6.000  -6.098 -13.422  1.00 71.44           N  
ATOM   2383  CA  ILE A 313      -6.145  -7.461 -12.922  1.00 71.44           C  
ATOM   2384  C   ILE A 313      -7.090  -7.473 -11.727  1.00 71.44           C  
ATOM   2385  CB  ILE A 313      -4.781  -8.070 -12.539  1.00 71.44           C  
ATOM   2386  O   ILE A 313      -6.957  -6.648 -10.812  1.00 71.44           O  
ATOM   2387  CG1 ILE A 313      -4.039  -7.141 -11.562  1.00 71.44           C  
ATOM   2388  CG2 ILE A 313      -3.936  -8.336 -13.789  1.00 71.44           C  
ATOM   2389  CD1 ILE A 313      -2.744  -7.730 -11.016  1.00 71.44           C  
ATOM   2390  N   GLY A 314      -8.406  -8.062 -12.055  1.00 47.12           N  
ATOM   2391  CA  GLY A 314      -9.422  -8.078 -11.016  1.00 47.12           C  
ATOM   2392  C   GLY A 314     -10.547  -7.094 -11.258  1.00 47.12           C  
ATOM   2393  O   GLY A 314     -10.375  -5.887 -11.078  1.00 47.12           O  
TER    2394      GLY A 314                                                      
ENDMDL                                                                          
END                                                                             
