# Supplementary material for: Towards a molecular picture of the archaeal cell surface
Source: Nat Commun. 2024 Nov 29;15:10401. doi: 10.1038/s41467-024-53986-9 (PMC11607397; doi:10.1038/s41467-024-53986-9)
Supplement: Supplementary file 5 — Supplementary Dataset 1 [file 41467_2024_53986_MOESM5_ESM.zip › Archaellum_Homologues_2024/SACC_19750_Saccharolobus_caldissimus/SACC_19750_Saccharolobus_caldissimus_d4f34_unrelaxed_rank_003_alphafold2_ptm_model_5_seed_000.pdb]

MODEL     1                                                                     
ATOM      1  N   MET A   1      96.750 -12.305 -55.531  1.00 54.38           N  
ATOM      2  CA  MET A   1      96.000 -13.242 -54.719  1.00 54.38           C  
ATOM      3  C   MET A   1      95.438 -12.555 -53.500  1.00 54.38           C  
ATOM      4  CB  MET A   1      96.875 -14.438 -54.312  1.00 54.38           C  
ATOM      5  O   MET A   1      94.562 -13.125 -52.812  1.00 54.38           O  
ATOM      6  CG  MET A   1      96.250 -15.781 -54.719  1.00 54.38           C  
ATOM      7  SD  MET A   1      97.438 -17.172 -54.406  1.00 54.38           S  
ATOM      8  CE  MET A   1      96.438 -18.547 -55.062  1.00 54.38           C  
ATOM      9  N   GLY A   2      95.438 -11.203 -53.531  1.00 63.00           N  
ATOM     10  CA  GLY A   2      95.000 -10.461 -52.375  1.00 63.00           C  
ATOM     11  C   GLY A   2      93.625  -9.781 -52.562  1.00 63.00           C  
ATOM     12  O   GLY A   2      92.875  -9.602 -51.594  1.00 63.00           O  
ATOM     13  N   LEU A   3      93.188  -9.633 -53.781  1.00 61.84           N  
ATOM     14  CA  LEU A   3      91.938  -8.938 -54.031  1.00 61.84           C  
ATOM     15  C   LEU A   3      90.750  -9.906 -54.000  1.00 61.84           C  
ATOM     16  CB  LEU A   3      92.000  -8.219 -55.375  1.00 61.84           C  
ATOM     17  O   LEU A   3      89.688  -9.555 -53.500  1.00 61.84           O  
ATOM     18  CG  LEU A   3      90.875  -7.176 -55.625  1.00 61.84           C  
ATOM     19  CD1 LEU A   3      91.250  -5.852 -54.969  1.00 61.84           C  
ATOM     20  CD2 LEU A   3      90.625  -6.988 -57.125  1.00 61.84           C  
ATOM     21  N   LYS A   4      91.000 -11.148 -54.375  1.00 67.19           N  
ATOM     22  CA  LYS A   4      89.938 -12.109 -54.375  1.00 67.19           C  
ATOM     23  C   LYS A   4      89.562 -12.523 -52.969  1.00 67.19           C  
ATOM     24  CB  LYS A   4      90.312 -13.352 -55.188  1.00 67.19           C  
ATOM     25  O   LYS A   4      88.375 -12.680 -52.656  1.00 67.19           O  
ATOM     26  CG  LYS A   4      90.125 -13.180 -56.688  1.00 67.19           C  
ATOM     27  CD  LYS A   4      90.438 -14.469 -57.438  1.00 67.19           C  
ATOM     28  CE  LYS A   4      90.312 -14.281 -58.938  1.00 67.19           C  
ATOM     29  NZ  LYS A   4      90.438 -15.586 -59.688  1.00 67.19           N  
ATOM     30  N   ASN A   5      90.562 -12.680 -52.125  1.00 70.50           N  
ATOM     31  CA  ASN A   5      90.312 -13.016 -50.719  1.00 70.50           C  
ATOM     32  C   ASN A   5      89.625 -11.867 -50.000  1.00 70.50           C  
ATOM     33  CB  ASN A   5      91.562 -13.430 -50.000  1.00 70.50           C  
ATOM     34  O   ASN A   5      88.750 -12.086 -49.125  1.00 70.50           O  
ATOM     35  CG  ASN A   5      91.938 -14.891 -50.219  1.00 70.50           C  
ATOM     36  ND2 ASN A   5      93.125 -15.297 -49.750  1.00 70.50           N  
ATOM     37  OD1 ASN A   5      91.125 -15.656 -50.781  1.00 70.50           O  
ATOM     38  N   ALA A   6      89.938 -10.648 -50.406  1.00 70.31           N  
ATOM     39  CA  ALA A   6      89.375  -9.461 -49.781  1.00 70.31           C  
ATOM     40  C   ALA A   6      87.938  -9.297 -50.188  1.00 70.31           C  
ATOM     41  CB  ALA A   6      90.188  -8.211 -50.156  1.00 70.31           C  
ATOM     42  O   ALA A   6      87.062  -8.922 -49.375  1.00 70.31           O  
ATOM     43  N   ILE A   7      87.562  -9.617 -51.406  1.00 73.12           N  
ATOM     44  CA  ILE A   7      86.188  -9.508 -51.938  1.00 73.12           C  
ATOM     45  C   ILE A   7      85.312 -10.578 -51.281  1.00 73.12           C  
ATOM     46  CB  ILE A   7      86.125  -9.625 -53.469  1.00 73.12           C  
ATOM     47  O   ILE A   7      84.125 -10.328 -50.969  1.00 73.12           O  
ATOM     48  CG1 ILE A   7      86.750  -8.398 -54.125  1.00 73.12           C  
ATOM     49  CG2 ILE A   7      84.688  -9.820 -53.969  1.00 73.12           C  
ATOM     50  CD1 ILE A   7      86.875  -8.484 -55.625  1.00 73.12           C  
ATOM     51  N   LYS A   8      85.875 -11.742 -51.125  1.00 70.06           N  
ATOM     52  CA  LYS A   8      85.125 -12.828 -50.500  1.00 70.06           C  
ATOM     53  C   LYS A   8      84.812 -12.492 -49.031  1.00 70.06           C  
ATOM     54  CB  LYS A   8      85.938 -14.141 -50.594  1.00 70.06           C  
ATOM     55  O   LYS A   8      83.688 -12.773 -48.562  1.00 70.06           O  
ATOM     56  CG  LYS A   8      85.188 -15.258 -51.281  1.00 70.06           C  
ATOM     57  CD  LYS A   8      86.000 -16.531 -51.344  1.00 70.06           C  
ATOM     58  CE  LYS A   8      85.312 -17.641 -52.094  1.00 70.06           C  
ATOM     59  NZ  LYS A   8      86.125 -18.891 -52.156  1.00 70.06           N  
ATOM     60  N   LYS A   9      85.812 -11.906 -48.375  1.00 68.75           N  
ATOM     61  CA  LYS A   9      85.625 -11.516 -46.969  1.00 68.75           C  
ATOM     62  C   LYS A   9      84.562 -10.406 -46.875  1.00 68.75           C  
ATOM     63  CB  LYS A   9      86.938 -11.070 -46.344  1.00 68.75           C  
ATOM     64  O   LYS A   9      83.750 -10.406 -45.938  1.00 68.75           O  
ATOM     65  CG  LYS A   9      87.625 -12.172 -45.594  1.00 68.75           C  
ATOM     66  CD  LYS A   9      88.875 -11.641 -44.906  1.00 68.75           C  
ATOM     67  CE  LYS A   9      89.688 -12.766 -44.281  1.00 68.75           C  
ATOM     68  NZ  LYS A   9      90.875 -12.250 -43.562  1.00 68.75           N  
ATOM     69  N   TYR A  10      84.625  -9.469 -47.812  1.00 71.69           N  
ATOM     70  CA  TYR A  10      83.625  -8.367 -47.844  1.00 71.69           C  
ATOM     71  C   TYR A  10      82.250  -8.891 -48.094  1.00 71.69           C  
ATOM     72  CB  TYR A  10      84.000  -7.352 -48.938  1.00 71.69           C  
ATOM     73  O   TYR A  10      81.250  -8.453 -47.438  1.00 71.69           O  
ATOM     74  CG  TYR A  10      83.062  -6.188 -49.031  1.00 71.69           C  
ATOM     75  CD1 TYR A  10      82.062  -6.156 -50.000  1.00 71.69           C  
ATOM     76  CD2 TYR A  10      83.125  -5.117 -48.125  1.00 71.69           C  
ATOM     77  CE1 TYR A  10      81.188  -5.086 -50.094  1.00 71.69           C  
ATOM     78  CE2 TYR A  10      82.250  -4.043 -48.219  1.00 71.69           C  
ATOM     79  OH  TYR A  10      80.438  -2.975 -49.312  1.00 71.69           O  
ATOM     80  CZ  TYR A  10      81.312  -4.035 -49.219  1.00 71.69           C  
ATOM     81  N   ASN A  11      82.062  -9.812 -49.094  1.00 69.38           N  
ATOM     82  CA  ASN A  11      80.750 -10.375 -49.406  1.00 69.38           C  
ATOM     83  C   ASN A  11      80.188 -11.180 -48.250  1.00 69.38           C  
ATOM     84  CB  ASN A  11      80.875 -11.250 -50.688  1.00 69.38           C  
ATOM     85  O   ASN A  11      79.000 -11.195 -48.031  1.00 69.38           O  
ATOM     86  CG  ASN A  11      80.625 -10.461 -51.938  1.00 69.38           C  
ATOM     87  ND2 ASN A  11      80.938 -11.078 -53.094  1.00 69.38           N  
ATOM     88  OD1 ASN A  11      80.188  -9.312 -51.906  1.00 69.38           O  
ATOM     89  N   LYS A  12      81.000 -11.836 -47.531  1.00 70.88           N  
ATOM     90  CA  LYS A  12      80.625 -12.586 -46.344  1.00 70.88           C  
ATOM     91  C   LYS A  12      80.125 -11.656 -45.250  1.00 70.88           C  
ATOM     92  CB  LYS A  12      81.812 -13.430 -45.844  1.00 70.88           C  
ATOM     93  O   LYS A  12      79.125 -11.945 -44.594  1.00 70.88           O  
ATOM     94  CG  LYS A  12      81.375 -14.469 -44.812  1.00 70.88           C  
ATOM     95  CD  LYS A  12      82.562 -15.328 -44.375  1.00 70.88           C  
ATOM     96  CE  LYS A  12      82.188 -16.312 -43.281  1.00 70.88           C  
ATOM     97  NZ  LYS A  12      83.375 -17.141 -42.844  1.00 70.88           N  
ATOM     98  N   LYS A  13      80.812 -10.484 -45.125  1.00 69.44           N  
ATOM     99  CA  LYS A  13      80.438  -9.516 -44.094  1.00 69.44           C  
ATOM    100  C   LYS A  13      79.062  -8.875 -44.469  1.00 69.44           C  
ATOM    101  CB  LYS A  13      81.500  -8.438 -43.906  1.00 69.44           C  
ATOM    102  O   LYS A  13      78.250  -8.609 -43.594  1.00 69.44           O  
ATOM    103  CG  LYS A  13      82.562  -8.828 -42.938  1.00 69.44           C  
ATOM    104  CD  LYS A  13      83.500  -7.656 -42.688  1.00 69.44           C  
ATOM    105  CE  LYS A  13      84.812  -8.109 -41.969  1.00 69.44           C  
ATOM    106  NZ  LYS A  13      85.625  -6.949 -41.562  1.00 69.44           N  
ATOM    107  N   VAL A  14      78.875  -8.625 -45.781  1.00 71.38           N  
ATOM    108  CA  VAL A  14      77.625  -7.992 -46.281  1.00 71.38           C  
ATOM    109  C   VAL A  14      76.438  -8.953 -46.125  1.00 71.38           C  
ATOM    110  CB  VAL A  14      77.750  -7.551 -47.750  1.00 71.38           C  
ATOM    111  O   VAL A  14      75.375  -8.539 -45.750  1.00 71.38           O  
ATOM    112  CG1 VAL A  14      76.438  -7.090 -48.281  1.00 71.38           C  
ATOM    113  CG2 VAL A  14      78.812  -6.441 -47.875  1.00 71.38           C  
ATOM    114  N   LYS A  15      76.688 -10.297 -46.438  1.00 69.62           N  
ATOM    115  CA  LYS A  15      75.625 -11.305 -46.312  1.00 69.62           C  
ATOM    116  C   LYS A  15      75.250 -11.484 -44.844  1.00 69.62           C  
ATOM    117  CB  LYS A  15      76.125 -12.641 -46.875  1.00 69.62           C  
ATOM    118  O   LYS A  15      74.062 -11.688 -44.531  1.00 69.62           O  
ATOM    119  CG  LYS A  15      76.000 -12.719 -48.406  1.00 69.62           C  
ATOM    120  CD  LYS A  15      76.250 -14.133 -48.906  1.00 69.62           C  
ATOM    121  CE  LYS A  15      76.250 -14.195 -50.438  1.00 69.62           C  
ATOM    122  NZ  LYS A  15      76.375 -15.602 -50.938  1.00 69.62           N  
ATOM    123  N   ARG A  16      76.250 -11.430 -43.906  1.00 73.12           N  
ATOM    124  CA  ARG A  16      76.000 -11.555 -42.469  1.00 73.12           C  
ATOM    125  C   ARG A  16      75.188 -10.352 -41.969  1.00 73.12           C  
ATOM    126  CB  ARG A  16      77.250 -11.711 -41.688  1.00 73.12           C  
ATOM    127  O   ARG A  16      74.375 -10.477 -41.094  1.00 73.12           O  
ATOM    128  CG  ARG A  16      77.812 -13.125 -41.688  1.00 73.12           C  
ATOM    129  CD  ARG A  16      79.125 -13.227 -40.906  1.00 73.12           C  
ATOM    130  NE  ARG A  16      78.875 -13.164 -39.469  1.00 73.12           N  
ATOM    131  NH1 ARG A  16      80.938 -14.023 -38.844  1.00 73.12           N  
ATOM    132  NH2 ARG A  16      79.375 -13.445 -37.250  1.00 73.12           N  
ATOM    133  CZ  ARG A  16      79.750 -13.539 -38.531  1.00 73.12           C  
ATOM    134  N   LYS A  17      75.375  -9.148 -42.625  1.00 73.44           N  
ATOM    135  CA  LYS A  17      74.688  -7.949 -42.219  1.00 73.44           C  
ATOM    136  C   LYS A  17      73.188  -8.047 -42.625  1.00 73.44           C  
ATOM    137  CB  LYS A  17      75.312  -6.707 -42.875  1.00 73.44           C  
ATOM    138  O   LYS A  17      72.312  -7.605 -41.875  1.00 73.44           O  
ATOM    139  CG  LYS A  17      76.562  -6.215 -42.156  1.00 73.44           C  
ATOM    140  CD  LYS A  17      77.000  -4.887 -42.719  1.00 73.44           C  
ATOM    141  CE  LYS A  17      78.250  -4.379 -42.000  1.00 73.44           C  
ATOM    142  NZ  LYS A  17      78.688  -3.049 -42.500  1.00 73.44           N  
ATOM    143  N   GLY A  18      72.875  -8.672 -43.906  1.00 74.38           N  
ATOM    144  CA  GLY A  18      71.500  -8.844 -44.312  1.00 74.38           C  
ATOM    145  C   GLY A  18      70.750  -9.812 -43.406  1.00 74.38           C  
ATOM    146  O   GLY A  18      69.562  -9.570 -43.062  1.00 74.38           O  
ATOM    147  N   LEU A  19      71.375 -10.992 -43.000  1.00 78.31           N  
ATOM    148  CA  LEU A  19      70.812 -11.992 -42.125  1.00 78.31           C  
ATOM    149  C   LEU A  19      70.562 -11.430 -40.750  1.00 78.31           C  
ATOM    150  CB  LEU A  19      71.688 -13.227 -42.062  1.00 78.31           C  
ATOM    151  O   LEU A  19      69.562 -11.719 -40.125  1.00 78.31           O  
ATOM    152  CG  LEU A  19      71.125 -14.438 -41.312  1.00 78.31           C  
ATOM    153  CD1 LEU A  19      69.875 -14.945 -42.031  1.00 78.31           C  
ATOM    154  CD2 LEU A  19      72.188 -15.547 -41.219  1.00 78.31           C  
ATOM    155  N   ALA A  20      71.438 -10.555 -40.219  1.00 81.38           N  
ATOM    156  CA  ALA A  20      71.312  -9.906 -38.938  1.00 81.38           C  
ATOM    157  C   ALA A  20      70.125  -8.922 -38.969  1.00 81.38           C  
ATOM    158  CB  ALA A  20      72.562  -9.195 -38.500  1.00 81.38           C  
ATOM    159  O   ALA A  20      69.375  -8.766 -37.969  1.00 81.38           O  
ATOM    160  N   GLY A  21      69.812  -8.188 -40.125  1.00 87.25           N  
ATOM    161  CA  GLY A  21      68.688  -7.277 -40.281  1.00 87.25           C  
ATOM    162  C   GLY A  21      67.312  -7.977 -40.250  1.00 87.25           C  
ATOM    163  O   GLY A  21      66.375  -7.480 -39.625  1.00 87.25           O  
ATOM    164  N   LEU A  22      67.312  -9.148 -40.938  1.00 88.25           N  
ATOM    165  CA  LEU A  22      66.125  -9.930 -40.938  1.00 88.25           C  
ATOM    166  C   LEU A  22      65.812 -10.453 -39.531  1.00 88.25           C  
ATOM    167  CB  LEU A  22      66.188 -11.094 -41.906  1.00 88.25           C  
ATOM    168  O   LEU A  22      64.625 -10.414 -39.125  1.00 88.25           O  
ATOM    169  CG  LEU A  22      65.000 -11.984 -42.062  1.00 88.25           C  
ATOM    170  CD1 LEU A  22      63.875 -11.266 -42.812  1.00 88.25           C  
ATOM    171  CD2 LEU A  22      65.312 -13.305 -42.719  1.00 88.25           C  
ATOM    172  N   ASP A  23      66.812 -10.883 -38.781  1.00 91.94           N  
ATOM    173  CA  ASP A  23      66.625 -11.375 -37.406  1.00 91.94           C  
ATOM    174  C   ASP A  23      66.125 -10.266 -36.500  1.00 91.94           C  
ATOM    175  CB  ASP A  23      67.938 -11.930 -36.875  1.00 91.94           C  
ATOM    176  O   ASP A  23      65.188 -10.492 -35.688  1.00 91.94           O  
ATOM    177  CG  ASP A  23      67.750 -12.875 -35.688  1.00 91.94           C  
ATOM    178  OD1 ASP A  23      66.625 -13.445 -35.562  1.00 91.94           O  
ATOM    179  OD2 ASP A  23      68.688 -13.055 -34.906  1.00 91.94           O  
ATOM    180  N   THR A  24      66.625  -9.070 -36.625  1.00 93.62           N  
ATOM    181  CA  THR A  24      66.188  -7.938 -35.812  1.00 93.62           C  
ATOM    182  C   THR A  24      64.750  -7.547 -36.188  1.00 93.62           C  
ATOM    183  CB  THR A  24      67.062  -6.723 -36.000  1.00 93.62           C  
ATOM    184  O   THR A  24      63.938  -7.184 -35.312  1.00 93.62           O  
ATOM    185  CG2 THR A  24      68.438  -6.949 -35.312  1.00 93.62           C  
ATOM    186  OG1 THR A  24      67.312  -6.508 -37.406  1.00 93.62           O  
ATOM    187  N   ALA A  25      64.312  -7.574 -37.500  1.00 95.25           N  
ATOM    188  CA  ALA A  25      62.969  -7.254 -37.938  1.00 95.25           C  
ATOM    189  C   ALA A  25      61.938  -8.203 -37.312  1.00 95.25           C  
ATOM    190  CB  ALA A  25      62.875  -7.301 -39.438  1.00 95.25           C  
ATOM    191  O   ALA A  25      60.875  -7.773 -36.844  1.00 95.25           O  
ATOM    192  N   ILE A  26      62.219  -9.492 -37.344  1.00 95.44           N  
ATOM    193  CA  ILE A  26      61.312 -10.484 -36.781  1.00 95.44           C  
ATOM    194  C   ILE A  26      61.125 -10.234 -35.281  1.00 95.44           C  
ATOM    195  CB  ILE A  26      61.812 -11.922 -37.031  1.00 95.44           C  
ATOM    196  O   ILE A  26      60.000 -10.297 -34.781  1.00 95.44           O  
ATOM    197  CG1 ILE A  26      61.781 -12.273 -38.500  1.00 95.44           C  
ATOM    198  CG2 ILE A  26      61.000 -12.930 -36.188  1.00 95.44           C  
ATOM    199  CD1 ILE A  26      62.438 -13.609 -38.844  1.00 95.44           C  
ATOM    200  N   ILE A  27      62.250  -9.945 -34.625  1.00 95.81           N  
ATOM    201  CA  ILE A  27      62.156  -9.617 -33.219  1.00 95.81           C  
ATOM    202  C   ILE A  27      61.312  -8.359 -33.000  1.00 95.81           C  
ATOM    203  CB  ILE A  27      63.562  -9.422 -32.594  1.00 95.81           C  
ATOM    204  O   ILE A  27      60.500  -8.281 -32.094  1.00 95.81           O  
ATOM    205  CG1 ILE A  27      64.375 -10.742 -32.594  1.00 95.81           C  
ATOM    206  CG2 ILE A  27      63.469  -8.867 -31.172  1.00 95.81           C  
ATOM    207  CD1 ILE A  27      65.812 -10.594 -32.250  1.00 95.81           C  
ATOM    208  N   LEU A  28      61.500  -7.402 -33.812  1.00 96.50           N  
ATOM    209  CA  LEU A  28      60.719  -6.168 -33.750  1.00 96.50           C  
ATOM    210  C   LEU A  28      59.219  -6.453 -33.938  1.00 96.50           C  
ATOM    211  CB  LEU A  28      61.188  -5.176 -34.812  1.00 96.50           C  
ATOM    212  O   LEU A  28      58.406  -5.926 -33.188  1.00 96.50           O  
ATOM    213  CG  LEU A  28      60.500  -3.814 -34.844  1.00 96.50           C  
ATOM    214  CD1 LEU A  28      60.844  -3.018 -33.594  1.00 96.50           C  
ATOM    215  CD2 LEU A  28      60.844  -3.037 -36.094  1.00 96.50           C  
ATOM    216  N   ILE A  29      58.812  -7.324 -34.969  1.00 95.94           N  
ATOM    217  CA  ILE A  29      57.406  -7.672 -35.219  1.00 95.94           C  
ATOM    218  C   ILE A  29      56.844  -8.375 -34.000  1.00 95.94           C  
ATOM    219  CB  ILE A  29      57.250  -8.562 -36.469  1.00 95.94           C  
ATOM    220  O   ILE A  29      55.688  -8.094 -33.594  1.00 95.94           O  
ATOM    221  CG1 ILE A  29      57.594  -7.770 -37.750  1.00 95.94           C  
ATOM    222  CG2 ILE A  29      55.844  -9.148 -36.562  1.00 95.94           C  
ATOM    223  CD1 ILE A  29      57.656  -8.617 -39.000  1.00 95.94           C  
ATOM    224  N   ALA A  30      57.625  -9.367 -33.469  1.00 97.12           N  
ATOM    225  CA  ALA A  30      57.188 -10.086 -32.250  1.00 97.12           C  
ATOM    226  C   ALA A  30      56.969  -9.125 -31.094  1.00 97.12           C  
ATOM    227  CB  ALA A  30      58.188 -11.164 -31.891  1.00 97.12           C  
ATOM    228  O   ALA A  30      56.000  -9.258 -30.344  1.00 97.12           O  
ATOM    229  N   PHE A  31      57.812  -8.211 -30.844  1.00 96.06           N  
ATOM    230  CA  PHE A  31      57.719  -7.227 -29.766  1.00 96.06           C  
ATOM    231  C   PHE A  31      56.469  -6.371 -29.938  1.00 96.06           C  
ATOM    232  CB  PHE A  31      58.969  -6.332 -29.719  1.00 96.06           C  
ATOM    233  O   PHE A  31      55.719  -6.125 -28.984  1.00 96.06           O  
ATOM    234  CG  PHE A  31      58.969  -5.367 -28.562  1.00 96.06           C  
ATOM    235  CD1 PHE A  31      58.656  -4.023 -28.766  1.00 96.06           C  
ATOM    236  CD2 PHE A  31      59.281  -5.801 -27.281  1.00 96.06           C  
ATOM    237  CE1 PHE A  31      58.688  -3.127 -27.703  1.00 96.06           C  
ATOM    238  CE2 PHE A  31      59.281  -4.910 -26.219  1.00 96.06           C  
ATOM    239  CZ  PHE A  31      59.000  -3.572 -26.422  1.00 96.06           C  
ATOM    240  N   ILE A  32      56.156  -5.938 -31.125  1.00 97.12           N  
ATOM    241  CA  ILE A  32      55.000  -5.105 -31.422  1.00 97.12           C  
ATOM    242  C   ILE A  32      53.719  -5.895 -31.188  1.00 97.12           C  
ATOM    243  CB  ILE A  32      55.031  -4.590 -32.875  1.00 97.12           C  
ATOM    244  O   ILE A  32      52.750  -5.367 -30.609  1.00 97.12           O  
ATOM    245  CG1 ILE A  32      56.156  -3.545 -33.062  1.00 97.12           C  
ATOM    246  CG2 ILE A  32      53.688  -4.020 -33.281  1.00 97.12           C  
ATOM    247  CD1 ILE A  32      56.375  -3.131 -34.500  1.00 97.12           C  
ATOM    248  N   ILE A  33      53.656  -7.133 -31.609  1.00 97.06           N  
ATOM    249  CA  ILE A  33      52.469  -7.973 -31.453  1.00 97.06           C  
ATOM    250  C   ILE A  33      52.188  -8.188 -29.969  1.00 97.06           C  
ATOM    251  CB  ILE A  33      52.656  -9.336 -32.156  1.00 97.06           C  
ATOM    252  O   ILE A  33      51.062  -8.055 -29.531  1.00 97.06           O  
ATOM    253  CG1 ILE A  33      52.688  -9.133 -33.688  1.00 97.06           C  
ATOM    254  CG2 ILE A  33      51.531 -10.297 -31.781  1.00 97.06           C  
ATOM    255  CD1 ILE A  33      52.969 -10.414 -34.469  1.00 97.06           C  
ATOM    256  N   THR A  34      53.281  -8.523 -29.188  1.00 96.62           N  
ATOM    257  CA  THR A  34      53.125  -8.719 -27.750  1.00 96.62           C  
ATOM    258  C   THR A  34      52.594  -7.441 -27.094  1.00 96.62           C  
ATOM    259  CB  THR A  34      54.438  -9.141 -27.094  1.00 96.62           C  
ATOM    260  O   THR A  34      51.719  -7.496 -26.234  1.00 96.62           O  
ATOM    261  CG2 THR A  34      54.875 -10.516 -27.578  1.00 96.62           C  
ATOM    262  OG1 THR A  34      55.469  -8.180 -27.422  1.00 96.62           O  
ATOM    263  N   ALA A  35      53.188  -6.293 -27.469  1.00 97.56           N  
ATOM    264  CA  ALA A  35      52.719  -5.008 -26.953  1.00 97.56           C  
ATOM    265  C   ALA A  35      51.250  -4.777 -27.312  1.00 97.56           C  
ATOM    266  CB  ALA A  35      53.594  -3.873 -27.500  1.00 97.56           C  
ATOM    267  O   ALA A  35      50.500  -4.309 -26.469  1.00 97.56           O  
ATOM    268  N   SER A  36      50.812  -5.105 -28.594  1.00 96.94           N  
ATOM    269  CA  SER A  36      49.438  -4.938 -29.062  1.00 96.94           C  
ATOM    270  C   SER A  36      48.469  -5.801 -28.250  1.00 96.94           C  
ATOM    271  CB  SER A  36      49.344  -5.285 -30.547  1.00 96.94           C  
ATOM    272  O   SER A  36      47.406  -5.340 -27.875  1.00 96.94           O  
ATOM    273  OG  SER A  36      50.094  -4.379 -31.328  1.00 96.94           O  
ATOM    274  N   VAL A  37      48.812  -7.020 -28.000  1.00 97.12           N  
ATOM    275  CA  VAL A  37      47.969  -7.930 -27.250  1.00 97.12           C  
ATOM    276  C   VAL A  37      47.781  -7.414 -25.812  1.00 97.12           C  
ATOM    277  CB  VAL A  37      48.531  -9.367 -27.234  1.00 97.12           C  
ATOM    278  O   VAL A  37      46.656  -7.406 -25.297  1.00 97.12           O  
ATOM    279  CG1 VAL A  37      47.750 -10.242 -26.250  1.00 97.12           C  
ATOM    280  CG2 VAL A  37      48.500  -9.969 -28.625  1.00 97.12           C  
ATOM    281  N   LEU A  38      48.938  -6.980 -25.250  1.00 96.56           N  
ATOM    282  CA  LEU A  38      48.844  -6.422 -23.906  1.00 96.56           C  
ATOM    283  C   LEU A  38      47.969  -5.180 -23.875  1.00 96.56           C  
ATOM    284  CB  LEU A  38      50.250  -6.078 -23.391  1.00 96.56           C  
ATOM    285  O   LEU A  38      47.188  -4.984 -22.938  1.00 96.56           O  
ATOM    286  CG  LEU A  38      51.156  -7.262 -23.031  1.00 96.56           C  
ATOM    287  CD1 LEU A  38      52.562  -6.781 -22.719  1.00 96.56           C  
ATOM    288  CD2 LEU A  38      50.562  -8.039 -21.859  1.00 96.56           C  
ATOM    289  N   ALA A  39      48.094  -4.328 -24.875  1.00 97.50           N  
ATOM    290  CA  ALA A  39      47.250  -3.129 -24.984  1.00 97.50           C  
ATOM    291  C   ALA A  39      45.781  -3.494 -25.109  1.00 97.50           C  
ATOM    292  CB  ALA A  39      47.688  -2.271 -26.156  1.00 97.50           C  
ATOM    293  O   ALA A  39      44.906  -2.863 -24.484  1.00 97.50           O  
ATOM    294  N   TYR A  40      45.438  -4.434 -25.875  1.00 96.81           N  
ATOM    295  CA  TYR A  40      44.062  -4.883 -26.078  1.00 96.81           C  
ATOM    296  C   TYR A  40      43.469  -5.363 -24.766  1.00 96.81           C  
ATOM    297  CB  TYR A  40      44.031  -6.004 -27.125  1.00 96.81           C  
ATOM    298  O   TYR A  40      42.344  -4.996 -24.422  1.00 96.81           O  
ATOM    299  CG  TYR A  40      42.625  -6.562 -27.344  1.00 96.81           C  
ATOM    300  CD1 TYR A  40      42.219  -7.746 -26.719  1.00 96.81           C  
ATOM    301  CD2 TYR A  40      41.719  -5.902 -28.156  1.00 96.81           C  
ATOM    302  CE1 TYR A  40      40.969  -8.266 -26.922  1.00 96.81           C  
ATOM    303  CE2 TYR A  40      40.438  -6.410 -28.359  1.00 96.81           C  
ATOM    304  OH  TYR A  40      38.812  -8.102 -27.938  1.00 96.81           O  
ATOM    305  CZ  TYR A  40      40.062  -7.590 -27.734  1.00 96.81           C  
ATOM    306  N   VAL A  41      44.188  -6.172 -24.094  1.00 96.88           N  
ATOM    307  CA  VAL A  41      43.719  -6.699 -22.812  1.00 96.88           C  
ATOM    308  C   VAL A  41      43.500  -5.555 -21.828  1.00 96.88           C  
ATOM    309  CB  VAL A  41      44.719  -7.727 -22.234  1.00 96.88           C  
ATOM    310  O   VAL A  41      42.469  -5.504 -21.141  1.00 96.88           O  
ATOM    311  CG1 VAL A  41      44.281  -8.125 -20.812  1.00 96.88           C  
ATOM    312  CG2 VAL A  41      44.812  -8.961 -23.125  1.00 96.88           C  
ATOM    313  N   ALA A  42      44.531  -4.645 -21.812  1.00 96.88           N  
ATOM    314  CA  ALA A  42      44.406  -3.510 -20.906  1.00 96.88           C  
ATOM    315  C   ALA A  42      43.219  -2.643 -21.234  1.00 96.88           C  
ATOM    316  CB  ALA A  42      45.688  -2.674 -20.953  1.00 96.88           C  
ATOM    317  O   ALA A  42      42.469  -2.223 -20.328  1.00 96.88           O  
ATOM    318  N   ILE A  43      42.969  -2.400 -22.406  1.00 97.56           N  
ATOM    319  CA  ILE A  43      41.844  -1.578 -22.844  1.00 97.56           C  
ATOM    320  C   ILE A  43      40.531  -2.291 -22.516  1.00 97.56           C  
ATOM    321  CB  ILE A  43      41.906  -1.257 -24.344  1.00 97.56           C  
ATOM    322  O   ILE A  43      39.594  -1.679 -21.984  1.00 97.56           O  
ATOM    323  CG1 ILE A  43      43.094  -0.333 -24.641  1.00 97.56           C  
ATOM    324  CG2 ILE A  43      40.594  -0.633 -24.844  1.00 97.56           C  
ATOM    325  CD1 ILE A  43      43.375  -0.146 -26.125  1.00 97.56           C  
ATOM    326  N   ASN A  44      40.531  -3.631 -22.859  1.00 95.81           N  
ATOM    327  CA  ASN A  44      39.312  -4.391 -22.578  1.00 95.81           C  
ATOM    328  C   ASN A  44      39.000  -4.383 -21.094  1.00 95.81           C  
ATOM    329  CB  ASN A  44      39.469  -5.824 -23.094  1.00 95.81           C  
ATOM    330  O   ASN A  44      37.844  -4.227 -20.703  1.00 95.81           O  
ATOM    331  CG  ASN A  44      39.188  -5.941 -24.578  1.00 95.81           C  
ATOM    332  ND2 ASN A  44      39.594  -7.059 -25.172  1.00 95.81           N  
ATOM    333  OD1 ASN A  44      38.625  -5.039 -25.188  1.00 95.81           O  
ATOM    334  N   MET A  45      39.969  -4.598 -20.312  1.00 95.44           N  
ATOM    335  CA  MET A  45      39.781  -4.570 -18.859  1.00 95.44           C  
ATOM    336  C   MET A  45      39.375  -3.180 -18.391  1.00 95.44           C  
ATOM    337  CB  MET A  45      41.062  -5.012 -18.156  1.00 95.44           C  
ATOM    338  O   MET A  45      38.531  -3.045 -17.500  1.00 95.44           O  
ATOM    339  CG  MET A  45      41.344  -6.500 -18.266  1.00 95.44           C  
ATOM    340  SD  MET A  45      40.000  -7.527 -17.594  1.00 95.44           S  
ATOM    341  CE  MET A  45      40.562  -9.180 -18.078  1.00 95.44           C  
ATOM    342  N   GLY A  46      40.000  -2.178 -19.062  1.00 97.25           N  
ATOM    343  CA  GLY A  46      39.594  -0.809 -18.750  1.00 97.25           C  
ATOM    344  C   GLY A  46      38.156  -0.509 -19.094  1.00 97.25           C  
ATOM    345  O   GLY A  46      37.438   0.091 -18.281  1.00 97.25           O  
ATOM    346  N   LEU A  47      37.688  -0.972 -20.203  1.00 96.31           N  
ATOM    347  CA  LEU A  47      36.312  -0.751 -20.609  1.00 96.31           C  
ATOM    348  C   LEU A  47      35.344  -1.499 -19.703  1.00 96.31           C  
ATOM    349  CB  LEU A  47      36.094  -1.195 -22.062  1.00 96.31           C  
ATOM    350  O   LEU A  47      34.281  -0.968 -19.344  1.00 96.31           O  
ATOM    351  CG  LEU A  47      36.781  -0.328 -23.141  1.00 96.31           C  
ATOM    352  CD1 LEU A  47      36.625  -0.973 -24.516  1.00 96.31           C  
ATOM    353  CD2 LEU A  47      36.188   1.076 -23.141  1.00 96.31           C  
ATOM    354  N   PHE A  48      35.750  -2.734 -19.344  1.00 95.50           N  
ATOM    355  CA  PHE A  48      34.906  -3.527 -18.422  1.00 95.50           C  
ATOM    356  C   PHE A  48      34.750  -2.822 -17.094  1.00 95.50           C  
ATOM    357  CB  PHE A  48      35.531  -4.918 -18.219  1.00 95.50           C  
ATOM    358  O   PHE A  48      33.656  -2.750 -16.547  1.00 95.50           O  
ATOM    359  CG  PHE A  48      34.781  -5.766 -17.219  1.00 95.50           C  
ATOM    360  CD1 PHE A  48      35.250  -5.898 -15.922  1.00 95.50           C  
ATOM    361  CD2 PHE A  48      33.625  -6.434 -17.594  1.00 95.50           C  
ATOM    362  CE1 PHE A  48      34.562  -6.684 -15.000  1.00 95.50           C  
ATOM    363  CE2 PHE A  48      32.938  -7.219 -16.672  1.00 95.50           C  
ATOM    364  CZ  PHE A  48      33.406  -7.344 -15.383  1.00 95.50           C  
ATOM    365  N   VAL A  49      35.781  -2.328 -16.547  1.00 96.75           N  
ATOM    366  CA  VAL A  49      35.781  -1.637 -15.266  1.00 96.75           C  
ATOM    367  C   VAL A  49      34.906  -0.386 -15.359  1.00 96.75           C  
ATOM    368  CB  VAL A  49      37.219  -1.260 -14.805  1.00 96.75           C  
ATOM    369  O   VAL A  49      34.125  -0.099 -14.453  1.00 96.75           O  
ATOM    370  CG1 VAL A  49      37.156  -0.350 -13.578  1.00 96.75           C  
ATOM    371  CG2 VAL A  49      38.031  -2.518 -14.508  1.00 96.75           C  
ATOM    372  N   THR A  50      35.031   0.335 -16.469  1.00 96.19           N  
ATOM    373  CA  THR A  50      34.219   1.543 -16.656  1.00 96.19           C  
ATOM    374  C   THR A  50      32.750   1.200 -16.766  1.00 96.19           C  
ATOM    375  CB  THR A  50      34.688   2.322 -17.906  1.00 96.19           C  
ATOM    376  O   THR A  50      31.891   1.925 -16.250  1.00 96.19           O  
ATOM    377  CG2 THR A  50      36.094   2.863 -17.734  1.00 96.19           C  
ATOM    378  OG1 THR A  50      34.656   1.452 -19.031  1.00 96.19           O  
ATOM    379  N   GLN A  51      32.438   0.153 -17.406  1.00 95.75           N  
ATOM    380  CA  GLN A  51      31.047  -0.279 -17.516  1.00 95.75           C  
ATOM    381  C   GLN A  51      30.484  -0.708 -16.156  1.00 95.75           C  
ATOM    382  CB  GLN A  51      30.922  -1.424 -18.516  1.00 95.75           C  
ATOM    383  O   GLN A  51      29.344  -0.389 -15.820  1.00 95.75           O  
ATOM    384  CG  GLN A  51      31.094  -0.992 -19.969  1.00 95.75           C  
ATOM    385  CD  GLN A  51      31.078  -2.160 -20.938  1.00 95.75           C  
ATOM    386  NE2 GLN A  51      30.844  -1.871 -22.219  1.00 95.75           N  
ATOM    387  OE1 GLN A  51      31.281  -3.314 -20.547  1.00 95.75           O  
ATOM    388  N   LYS A  52      31.344  -1.461 -15.477  1.00 95.25           N  
ATOM    389  CA  LYS A  52      30.922  -1.871 -14.133  1.00 95.25           C  
ATOM    390  C   LYS A  52      30.766  -0.664 -13.219  1.00 95.25           C  
ATOM    391  CB  LYS A  52      31.938  -2.852 -13.539  1.00 95.25           C  
ATOM    392  O   LYS A  52      29.797  -0.591 -12.445  1.00 95.25           O  
ATOM    393  CG  LYS A  52      31.531  -3.385 -12.164  1.00 95.25           C  
ATOM    394  CD  LYS A  52      30.328  -4.309 -12.250  1.00 95.25           C  
ATOM    395  CE  LYS A  52      29.938  -4.840 -10.883  1.00 95.25           C  
ATOM    396  NZ  LYS A  52      28.781  -5.781 -10.969  1.00 95.25           N  
ATOM    397  N   ALA A  53      31.688   0.252 -13.266  1.00 95.06           N  
ATOM    398  CA  ALA A  53      31.594   1.482 -12.484  1.00 95.06           C  
ATOM    399  C   ALA A  53      30.328   2.260 -12.836  1.00 95.06           C  
ATOM    400  CB  ALA A  53      32.844   2.352 -12.711  1.00 95.06           C  
ATOM    401  O   ALA A  53      29.641   2.760 -11.945  1.00 95.06           O  
ATOM    402  N   LYS A  54      30.062   2.398 -14.078  1.00 94.38           N  
ATOM    403  CA  LYS A  54      28.859   3.074 -14.523  1.00 94.38           C  
ATOM    404  C   LYS A  54      27.609   2.387 -13.969  1.00 94.38           C  
ATOM    405  CB  LYS A  54      28.797   3.115 -16.047  1.00 94.38           C  
ATOM    406  O   LYS A  54      26.672   3.055 -13.516  1.00 94.38           O  
ATOM    407  CG  LYS A  54      27.562   3.824 -16.609  1.00 94.38           C  
ATOM    408  CD  LYS A  54      27.594   3.908 -18.125  1.00 94.38           C  
ATOM    409  CE  LYS A  54      26.359   4.613 -18.672  1.00 94.38           C  
ATOM    410  NZ  LYS A  54      26.422   4.750 -20.156  1.00 94.38           N  
ATOM    411  N   SER A  55      27.562   1.052 -14.070  1.00 92.56           N  
ATOM    412  CA  SER A  55      26.438   0.289 -13.547  1.00 92.56           C  
ATOM    413  C   SER A  55      26.266   0.506 -12.047  1.00 92.56           C  
ATOM    414  CB  SER A  55      26.609  -1.202 -13.836  1.00 92.56           C  
ATOM    415  O   SER A  55      25.141   0.678 -11.562  1.00 92.56           O  
ATOM    416  OG  SER A  55      25.562  -1.959 -13.250  1.00 92.56           O  
ATOM    417  N   THR A  56      27.328   0.528 -11.266  1.00 92.06           N  
ATOM    418  CA  THR A  56      27.281   0.732  -9.828  1.00 92.06           C  
ATOM    419  C   THR A  56      26.781   2.137  -9.492  1.00 92.06           C  
ATOM    420  CB  THR A  56      28.656   0.503  -9.180  1.00 92.06           C  
ATOM    421  O   THR A  56      26.000   2.320  -8.570  1.00 92.06           O  
ATOM    422  CG2 THR A  56      28.609   0.763  -7.680  1.00 92.06           C  
ATOM    423  OG1 THR A  56      29.062  -0.851  -9.406  1.00 92.06           O  
ATOM    424  N   ILE A  57      27.266   3.111 -10.250  1.00 89.81           N  
ATOM    425  CA  ILE A  57      26.844   4.492 -10.062  1.00 89.81           C  
ATOM    426  C   ILE A  57      25.344   4.617 -10.344  1.00 89.81           C  
ATOM    427  CB  ILE A  57      27.641   5.461 -10.969  1.00 89.81           C  
ATOM    428  O   ILE A  57      24.609   5.230  -9.562  1.00 89.81           O  
ATOM    429  CG1 ILE A  57      29.078   5.578 -10.477  1.00 89.81           C  
ATOM    430  CG2 ILE A  57      26.969   6.836 -11.016  1.00 89.81           C  
ATOM    431  CD1 ILE A  57      30.000   6.328 -11.430  1.00 89.81           C  
ATOM    432  N   ASN A  58      24.891   4.016 -11.391  1.00 85.69           N  
ATOM    433  CA  ASN A  58      23.469   4.070 -11.734  1.00 85.69           C  
ATOM    434  C   ASN A  58      22.609   3.389 -10.672  1.00 85.69           C  
ATOM    435  CB  ASN A  58      23.219   3.438 -13.102  1.00 85.69           C  
ATOM    436  O   ASN A  58      21.562   3.910 -10.281  1.00 85.69           O  
ATOM    437  CG  ASN A  58      23.719   4.305 -14.242  1.00 85.69           C  
ATOM    438  ND2 ASN A  58      23.859   3.707 -15.422  1.00 85.69           N  
ATOM    439  OD1 ASN A  58      23.984   5.496 -14.070  1.00 85.69           O  
ATOM    440  N   LYS A  59      23.109   2.229 -10.180  1.00 83.06           N  
ATOM    441  CA  LYS A  59      22.391   1.532  -9.125  1.00 83.06           C  
ATOM    442  C   LYS A  59      22.422   2.320  -7.816  1.00 83.06           C  
ATOM    443  CB  LYS A  59      22.953   0.131  -8.906  1.00 83.06           C  
ATOM    444  O   LYS A  59      21.453   2.326  -7.062  1.00 83.06           O  
ATOM    445  CG  LYS A  59      22.578  -0.868  -9.992  1.00 83.06           C  
ATOM    446  CD  LYS A  59      23.078  -2.266  -9.664  1.00 83.06           C  
ATOM    447  CE  LYS A  59      22.766  -3.254 -10.773  1.00 83.06           C  
ATOM    448  NZ  LYS A  59      23.359  -4.594 -10.523  1.00 83.06           N  
ATOM    449  N   GLY A  60      23.594   2.951  -7.645  1.00 85.88           N  
ATOM    450  CA  GLY A  60      23.703   3.809  -6.473  1.00 85.88           C  
ATOM    451  C   GLY A  60      22.719   4.969  -6.500  1.00 85.88           C  
ATOM    452  O   GLY A  60      22.109   5.293  -5.480  1.00 85.88           O  
ATOM    453  N   GLU A  61      22.594   5.598  -7.617  1.00 82.94           N  
ATOM    454  CA  GLU A  61      21.641   6.695  -7.770  1.00 82.94           C  
ATOM    455  C   GLU A  61      20.203   6.219  -7.578  1.00 82.94           C  
ATOM    456  CB  GLU A  61      21.797   7.355  -9.141  1.00 82.94           C  
ATOM    457  O   GLU A  61      19.391   6.902  -6.949  1.00 82.94           O  
ATOM    458  CG  GLU A  61      23.047   8.211  -9.273  1.00 82.94           C  
ATOM    459  CD  GLU A  61      23.125   8.977 -10.586  1.00 82.94           C  
ATOM    460  OE1 GLU A  61      23.781  10.039 -10.633  1.00 82.94           O  
ATOM    461  OE2 GLU A  61      22.500   8.508 -11.570  1.00 82.94           O  
ATOM    462  N   GLU A  62      19.938   5.090  -8.125  1.00 78.44           N  
ATOM    463  CA  GLU A  62      18.609   4.504  -8.023  1.00 78.44           C  
ATOM    464  C   GLU A  62      18.250   4.203  -6.566  1.00 78.44           C  
ATOM    465  CB  GLU A  62      18.516   3.230  -8.859  1.00 78.44           C  
ATOM    466  O   GLU A  62      17.125   4.457  -6.137  1.00 78.44           O  
ATOM    467  CG  GLU A  62      17.109   2.650  -8.945  1.00 78.44           C  
ATOM    468  CD  GLU A  62      17.016   1.401  -9.805  1.00 78.44           C  
ATOM    469  OE1 GLU A  62      15.930   0.796  -9.898  1.00 78.44           O  
ATOM    470  OE2 GLU A  62      18.062   1.022 -10.398  1.00 78.44           O  
ATOM    471  N   THR A  63      19.203   3.688  -5.773  1.00 79.12           N  
ATOM    472  CA  THR A  63      18.938   3.316  -4.387  1.00 79.12           C  
ATOM    473  C   THR A  63      18.906   4.551  -3.492  1.00 79.12           C  
ATOM    474  CB  THR A  63      19.984   2.322  -3.861  1.00 79.12           C  
ATOM    475  O   THR A  63      18.297   4.535  -2.418  1.00 79.12           O  
ATOM    476  CG2 THR A  63      19.891   0.986  -4.594  1.00 79.12           C  
ATOM    477  OG1 THR A  63      21.297   2.871  -4.059  1.00 79.12           O  
ATOM    478  N   ALA A  64      19.609   5.621  -3.934  1.00 83.75           N  
ATOM    479  CA  ALA A  64      19.625   6.844  -3.137  1.00 83.75           C  
ATOM    480  C   ALA A  64      18.359   7.668  -3.367  1.00 83.75           C  
ATOM    481  CB  ALA A  64      20.859   7.672  -3.467  1.00 83.75           C  
ATOM    482  O   ALA A  64      17.922   8.406  -2.479  1.00 83.75           O  
ATOM    483  N   SER A  65      17.750   7.449  -4.512  1.00 86.56           N  
ATOM    484  CA  SER A  65      16.562   8.219  -4.855  1.00 86.56           C  
ATOM    485  C   SER A  65      15.297   7.543  -4.336  1.00 86.56           C  
ATOM    486  CB  SER A  65      16.469   8.406  -6.371  1.00 86.56           C  
ATOM    487  O   SER A  65      15.305   6.344  -4.051  1.00 86.56           O  
ATOM    488  OG  SER A  65      15.398   9.273  -6.699  1.00 86.56           O  
ATOM    489  N   THR A  66      14.242   8.344  -4.000  1.00 87.75           N  
ATOM    490  CA  THR A  66      12.984   7.781  -3.529  1.00 87.75           C  
ATOM    491  C   THR A  66      12.297   6.988  -4.637  1.00 87.75           C  
ATOM    492  CB  THR A  66      12.039   8.883  -3.021  1.00 87.75           C  
ATOM    493  O   THR A  66      12.148   7.480  -5.762  1.00 87.75           O  
ATOM    494  CG2 THR A  66      10.797   8.289  -2.355  1.00 87.75           C  
ATOM    495  OG1 THR A  66      12.734   9.703  -2.068  1.00 87.75           O  
ATOM    496  N   ALA A  67      11.930   5.777  -4.301  1.00 91.12           N  
ATOM    497  CA  ALA A  67      11.312   4.887  -5.277  1.00 91.12           C  
ATOM    498  C   ALA A  67       9.875   5.305  -5.570  1.00 91.12           C  
ATOM    499  CB  ALA A  67      11.352   3.443  -4.781  1.00 91.12           C  
ATOM    500  O   ALA A  67       9.359   5.074  -6.668  1.00 91.12           O  
ATOM    501  N   LEU A  68       9.273   5.934  -4.617  1.00 95.19           N  
ATOM    502  CA  LEU A  68       7.867   6.309  -4.742  1.00 95.19           C  
ATOM    503  C   LEU A  68       7.676   7.793  -4.434  1.00 95.19           C  
ATOM    504  CB  LEU A  68       7.000   5.465  -3.807  1.00 95.19           C  
ATOM    505  O   LEU A  68       8.438   8.375  -3.656  1.00 95.19           O  
ATOM    506  CG  LEU A  68       6.918   3.971  -4.125  1.00 95.19           C  
ATOM    507  CD1 LEU A  68       6.332   3.209  -2.941  1.00 95.19           C  
ATOM    508  CD2 LEU A  68       6.090   3.736  -5.383  1.00 95.19           C  
ATOM    509  N   THR A  69       6.715   8.352  -5.059  1.00 94.94           N  
ATOM    510  CA  THR A  69       6.320   9.727  -4.766  1.00 94.94           C  
ATOM    511  C   THR A  69       4.828   9.805  -4.449  1.00 94.94           C  
ATOM    512  CB  THR A  69       6.652  10.664  -5.938  1.00 94.94           C  
ATOM    513  O   THR A  69       4.035   9.031  -4.988  1.00 94.94           O  
ATOM    514  CG2 THR A  69       5.742  10.398  -7.133  1.00 94.94           C  
ATOM    515  OG1 THR A  69       6.480  12.023  -5.516  1.00 94.94           O  
ATOM    516  N   LEU A  70       4.430  10.703  -3.553  1.00 95.38           N  
ATOM    517  CA  LEU A  70       3.029  10.953  -3.232  1.00 95.38           C  
ATOM    518  C   LEU A  70       2.307  11.586  -4.418  1.00 95.38           C  
ATOM    519  CB  LEU A  70       2.914  11.859  -2.004  1.00 95.38           C  
ATOM    520  O   LEU A  70       2.773  12.578  -4.977  1.00 95.38           O  
ATOM    521  CG  LEU A  70       1.495  12.203  -1.550  1.00 95.38           C  
ATOM    522  CD1 LEU A  70       0.801  10.969  -0.989  1.00 95.38           C  
ATOM    523  CD2 LEU A  70       1.523  13.328  -0.515  1.00 95.38           C  
ATOM    524  N   SER A  71       1.285  10.828  -4.879  1.00 91.69           N  
ATOM    525  CA  SER A  71       0.460  11.289  -5.992  1.00 91.69           C  
ATOM    526  C   SER A  71      -0.959  11.602  -5.531  1.00 91.69           C  
ATOM    527  CB  SER A  71       0.424  10.242  -7.105  1.00 91.69           C  
ATOM    528  O   SER A  71      -1.749  10.695  -5.270  1.00 91.69           O  
ATOM    529  OG  SER A  71      -0.260  10.742  -8.242  1.00 91.69           O  
ATOM    530  N   GLY A  72      -1.245  12.789  -5.047  1.00 87.19           N  
ATOM    531  CA  GLY A  72      -2.553  13.188  -4.555  1.00 87.19           C  
ATOM    532  C   GLY A  72      -2.533  13.641  -3.107  1.00 87.19           C  
ATOM    533  O   GLY A  72      -1.473  13.953  -2.564  1.00 87.19           O  
ATOM    534  N   SER A  73      -3.703  13.641  -2.570  1.00 89.56           N  
ATOM    535  CA  SER A  73      -3.855  14.102  -1.192  1.00 89.56           C  
ATOM    536  C   SER A  73      -3.957  12.922  -0.227  1.00 89.56           C  
ATOM    537  CB  SER A  73      -5.090  14.992  -1.055  1.00 89.56           C  
ATOM    538  O   SER A  73      -4.355  11.828  -0.621  1.00 89.56           O  
ATOM    539  OG  SER A  73      -4.988  16.125  -1.902  1.00 89.56           O  
ATOM    540  N   VAL A  74      -3.525  13.203   0.976  1.00 91.12           N  
ATOM    541  CA  VAL A  74      -3.701  12.242   2.061  1.00 91.12           C  
ATOM    542  C   VAL A  74      -5.020  12.516   2.781  1.00 91.12           C  
ATOM    543  CB  VAL A  74      -2.525  12.297   3.062  1.00 91.12           C  
ATOM    544  O   VAL A  74      -5.254  13.617   3.270  1.00 91.12           O  
ATOM    545  CG1 VAL A  74      -2.701  11.242   4.156  1.00 91.12           C  
ATOM    546  CG2 VAL A  74      -1.196  12.102   2.336  1.00 91.12           C  
ATOM    547  N   LEU A  75      -5.812  11.461   2.768  1.00 91.69           N  
ATOM    548  CA  LEU A  75      -7.125  11.609   3.391  1.00 91.69           C  
ATOM    549  C   LEU A  75      -7.203  10.820   4.695  1.00 91.69           C  
ATOM    550  CB  LEU A  75      -8.227  11.148   2.434  1.00 91.69           C  
ATOM    551  O   LEU A  75      -6.660   9.719   4.789  1.00 91.69           O  
ATOM    552  CG  LEU A  75      -8.242  11.805   1.051  1.00 91.69           C  
ATOM    553  CD1 LEU A  75      -9.398  11.258   0.220  1.00 91.69           C  
ATOM    554  CD2 LEU A  75      -8.336  13.320   1.176  1.00 91.69           C  
ATOM    555  N   TYR A  76      -7.887  11.398   5.668  1.00 91.88           N  
ATOM    556  CA  TYR A  76      -8.055  10.812   6.992  1.00 91.88           C  
ATOM    557  C   TYR A  76      -9.508  10.875   7.438  1.00 91.88           C  
ATOM    558  CB  TYR A  76      -7.160  11.523   8.016  1.00 91.88           C  
ATOM    559  O   TYR A  76     -10.156  11.922   7.312  1.00 91.88           O  
ATOM    560  CG  TYR A  76      -7.359  11.039   9.430  1.00 91.88           C  
ATOM    561  CD1 TYR A  76      -7.844  11.898  10.414  1.00 91.88           C  
ATOM    562  CD2 TYR A  76      -7.066   9.727   9.789  1.00 91.88           C  
ATOM    563  CE1 TYR A  76      -8.031  11.461  11.727  1.00 91.88           C  
ATOM    564  CE2 TYR A  76      -7.246   9.281  11.094  1.00 91.88           C  
ATOM    565  OH  TYR A  76      -7.906   9.711  13.344  1.00 91.88           O  
ATOM    566  CZ  TYR A  76      -7.727  10.148  12.055  1.00 91.88           C  
ATOM    567  N   ALA A  77      -9.961   9.703   7.895  1.00 89.94           N  
ATOM    568  CA  ALA A  77     -11.367   9.672   8.297  1.00 89.94           C  
ATOM    569  C   ALA A  77     -11.508   9.242   9.758  1.00 89.94           C  
ATOM    570  CB  ALA A  77     -12.156   8.727   7.395  1.00 89.94           C  
ATOM    571  O   ALA A  77     -10.820   8.328  10.211  1.00 89.94           O  
ATOM    572  N   VAL A  78     -12.516   9.953  10.430  1.00 90.50           N  
ATOM    573  CA  VAL A  78     -12.859   9.633  11.812  1.00 90.50           C  
ATOM    574  C   VAL A  78     -14.383   9.562  11.961  1.00 90.50           C  
ATOM    575  CB  VAL A  78     -12.281  10.672  12.797  1.00 90.50           C  
ATOM    576  O   VAL A  78     -15.117   9.906  11.039  1.00 90.50           O  
ATOM    577  CG1 VAL A  78     -10.750  10.672  12.750  1.00 90.50           C  
ATOM    578  CG2 VAL A  78     -12.828  12.070  12.484  1.00 90.50           C  
ATOM    579  N   ASN A  79     -14.766   9.117  13.125  1.00 88.88           N  
ATOM    580  CA  ASN A  79     -16.203   9.109  13.391  1.00 88.88           C  
ATOM    581  C   ASN A  79     -16.719  10.500  13.750  1.00 88.88           C  
ATOM    582  CB  ASN A  79     -16.531   8.117  14.500  1.00 88.88           C  
ATOM    583  O   ASN A  79     -16.641  10.914  14.906  1.00 88.88           O  
ATOM    584  CG  ASN A  79     -15.984   8.539  15.852  1.00 88.88           C  
ATOM    585  ND2 ASN A  79     -16.719   8.219  16.906  1.00 88.88           N  
ATOM    586  OD1 ASN A  79     -14.914   9.148  15.930  1.00 88.88           O  
ATOM    587  N   TYR A  80     -16.969  11.227  12.750  1.00 83.00           N  
ATOM    588  CA  TYR A  80     -17.578  12.547  12.898  1.00 83.00           C  
ATOM    589  C   TYR A  80     -19.078  12.438  13.109  1.00 83.00           C  
ATOM    590  CB  TYR A  80     -17.281  13.406  11.664  1.00 83.00           C  
ATOM    591  O   TYR A  80     -19.750  11.625  12.461  1.00 83.00           O  
ATOM    592  CG  TYR A  80     -17.859  14.797  11.750  1.00 83.00           C  
ATOM    593  CD1 TYR A  80     -19.109  15.086  11.234  1.00 83.00           C  
ATOM    594  CD2 TYR A  80     -17.141  15.836  12.344  1.00 83.00           C  
ATOM    595  CE1 TYR A  80     -19.641  16.375  11.305  1.00 83.00           C  
ATOM    596  CE2 TYR A  80     -17.656  17.125  12.422  1.00 83.00           C  
ATOM    597  OH  TYR A  80     -19.438  18.656  11.977  1.00 83.00           O  
ATOM    598  CZ  TYR A  80     -18.906  17.375  11.898  1.00 83.00           C  
ATOM    599  N   PRO A  81     -19.547  13.367  14.039  1.00 83.31           N  
ATOM    600  CA  PRO A  81     -18.891  14.500  14.711  1.00 83.31           C  
ATOM    601  C   PRO A  81     -18.359  14.141  16.094  1.00 83.31           C  
ATOM    602  CB  PRO A  81     -20.016  15.531  14.812  1.00 83.31           C  
ATOM    603  O   PRO A  81     -17.750  14.984  16.766  1.00 83.31           O  
ATOM    604  CG  PRO A  81     -21.266  14.719  14.938  1.00 83.31           C  
ATOM    605  CD  PRO A  81     -21.094  13.453  14.156  1.00 83.31           C  
ATOM    606  N   THR A  82     -18.500  12.852  16.500  1.00 87.44           N  
ATOM    607  CA  THR A  82     -18.109  12.523  17.859  1.00 87.44           C  
ATOM    608  C   THR A  82     -16.578  12.508  18.000  1.00 87.44           C  
ATOM    609  CB  THR A  82     -18.672  11.164  18.312  1.00 87.44           C  
ATOM    610  O   THR A  82     -16.047  12.734  19.078  1.00 87.44           O  
ATOM    611  CG2 THR A  82     -20.203  11.180  18.312  1.00 87.44           C  
ATOM    612  OG1 THR A  82     -18.219  10.148  17.406  1.00 87.44           O  
ATOM    613  N   ASN A  83     -15.820  12.203  16.906  1.00 87.44           N  
ATOM    614  CA  ASN A  83     -14.367  12.172  16.844  1.00 87.44           C  
ATOM    615  C   ASN A  83     -13.781  11.297  17.953  1.00 87.44           C  
ATOM    616  CB  ASN A  83     -13.789  13.586  16.906  1.00 87.44           C  
ATOM    617  O   ASN A  83     -12.836  11.703  18.625  1.00 87.44           O  
ATOM    618  CG  ASN A  83     -14.102  14.406  15.680  1.00 87.44           C  
ATOM    619  ND2 ASN A  83     -14.164  15.727  15.844  1.00 87.44           N  
ATOM    620  OD1 ASN A  83     -14.289  13.867  14.586  1.00 87.44           O  
ATOM    621  N   THR A  84     -14.242  10.164  18.109  1.00 89.12           N  
ATOM    622  CA  THR A  84     -13.789   9.273  19.172  1.00 89.12           C  
ATOM    623  C   THR A  84     -13.031   8.078  18.594  1.00 89.12           C  
ATOM    624  CB  THR A  84     -14.977   8.773  20.016  1.00 89.12           C  
ATOM    625  O   THR A  84     -12.305   7.398  19.312  1.00 89.12           O  
ATOM    626  CG2 THR A  84     -15.664   9.930  20.750  1.00 89.12           C  
ATOM    627  OG1 THR A  84     -15.930   8.133  19.156  1.00 89.12           O  
ATOM    628  N   ARG A  85     -13.172   7.973  17.281  1.00 91.00           N  
ATOM    629  CA  ARG A  85     -12.531   6.824  16.641  1.00 91.00           C  
ATOM    630  C   ARG A  85     -11.969   7.199  15.273  1.00 91.00           C  
ATOM    631  CB  ARG A  85     -13.531   5.668  16.500  1.00 91.00           C  
ATOM    632  O   ARG A  85     -12.594   7.957  14.531  1.00 91.00           O  
ATOM    633  CG  ARG A  85     -13.938   5.043  17.828  1.00 91.00           C  
ATOM    634  CD  ARG A  85     -14.875   3.859  17.625  1.00 91.00           C  
ATOM    635  NE  ARG A  85     -15.109   3.139  18.875  1.00 91.00           N  
ATOM    636  NH1 ARG A  85     -16.625   1.645  17.969  1.00 91.00           N  
ATOM    637  NH2 ARG A  85     -16.062   1.521  20.188  1.00 91.00           N  
ATOM    638  CZ  ARG A  85     -15.930   2.104  19.016  1.00 91.00           C  
ATOM    639  N   SER A  86     -10.773   6.605  14.984  1.00 92.94           N  
ATOM    640  CA  SER A  86     -10.188   6.754  13.656  1.00 92.94           C  
ATOM    641  C   SER A  86     -10.469   5.527  12.797  1.00 92.94           C  
ATOM    642  CB  SER A  86      -8.680   6.984  13.758  1.00 92.94           C  
ATOM    643  O   SER A  86     -10.359   4.395  13.266  1.00 92.94           O  
ATOM    644  OG  SER A  86      -8.398   8.188  14.461  1.00 92.94           O  
ATOM    645  N   TYR A  87     -10.828   5.848  11.523  1.00 93.06           N  
ATOM    646  CA  TYR A  87     -11.242   4.742  10.672  1.00 93.06           C  
ATOM    647  C   TYR A  87     -10.156   4.383   9.672  1.00 93.06           C  
ATOM    648  CB  TYR A  87     -12.539   5.098   9.930  1.00 93.06           C  
ATOM    649  O   TYR A  87      -9.664   3.252   9.656  1.00 93.06           O  
ATOM    650  CG  TYR A  87     -13.711   5.352  10.844  1.00 93.06           C  
ATOM    651  CD1 TYR A  87     -13.852   4.645  12.039  1.00 93.06           C  
ATOM    652  CD2 TYR A  87     -14.688   6.289  10.516  1.00 93.06           C  
ATOM    653  CE1 TYR A  87     -14.938   4.871  12.883  1.00 93.06           C  
ATOM    654  CE2 TYR A  87     -15.773   6.523  11.352  1.00 93.06           C  
ATOM    655  OH  TYR A  87     -16.953   6.039  13.367  1.00 93.06           O  
ATOM    656  CZ  TYR A  87     -15.883   5.812  12.531  1.00 93.06           C  
ATOM    657  N   TRP A  88      -9.742   5.258   8.812  1.00 95.38           N  
ATOM    658  CA  TRP A  88      -8.789   4.918   7.762  1.00 95.38           C  
ATOM    659  C   TRP A  88      -8.039   6.156   7.285  1.00 95.38           C  
ATOM    660  CB  TRP A  88      -9.500   4.254   6.578  1.00 95.38           C  
ATOM    661  O   TRP A  88      -8.461   7.285   7.547  1.00 95.38           O  
ATOM    662  CG  TRP A  88     -10.719   4.988   6.109  1.00 95.38           C  
ATOM    663  CD1 TRP A  88     -12.023   4.688   6.395  1.00 95.38           C  
ATOM    664  CD2 TRP A  88     -10.750   6.148   5.273  1.00 95.38           C  
ATOM    665  CE2 TRP A  88     -12.109   6.496   5.090  1.00 95.38           C  
ATOM    666  CE3 TRP A  88      -9.758   6.930   4.660  1.00 95.38           C  
ATOM    667  NE1 TRP A  88     -12.859   5.590   5.781  1.00 95.38           N  
ATOM    668  CH2 TRP A  88     -11.508   8.336   3.729  1.00 95.38           C  
ATOM    669  CZ2 TRP A  88     -12.500   7.594   4.316  1.00 95.38           C  
ATOM    670  CZ3 TRP A  88     -10.156   8.023   3.893  1.00 95.38           C  
ATOM    671  N   ILE A  89      -6.914   5.969   6.773  1.00 95.62           N  
ATOM    672  CA  ILE A  89      -6.129   6.914   5.988  1.00 95.62           C  
ATOM    673  C   ILE A  89      -5.965   6.395   4.562  1.00 95.62           C  
ATOM    674  CB  ILE A  89      -4.750   7.172   6.633  1.00 95.62           C  
ATOM    675  O   ILE A  89      -5.719   5.203   4.355  1.00 95.62           O  
ATOM    676  CG1 ILE A  89      -4.914   7.809   8.016  1.00 95.62           C  
ATOM    677  CG2 ILE A  89      -3.885   8.047   5.723  1.00 95.62           C  
ATOM    678  CD1 ILE A  89      -3.615   7.930   8.797  1.00 95.62           C  
ATOM    679  N   TYR A  90      -6.121   7.305   3.686  1.00 94.69           N  
ATOM    680  CA  TYR A  90      -6.008   6.914   2.285  1.00 94.69           C  
ATOM    681  C   TYR A  90      -5.176   7.930   1.506  1.00 94.69           C  
ATOM    682  CB  TYR A  90      -7.395   6.777   1.649  1.00 94.69           C  
ATOM    683  O   TYR A  90      -5.336   9.141   1.686  1.00 94.69           O  
ATOM    684  CG  TYR A  90      -7.391   6.926   0.147  1.00 94.69           C  
ATOM    685  CD1 TYR A  90      -7.816   8.102  -0.456  1.00 94.69           C  
ATOM    686  CD2 TYR A  90      -6.961   5.883  -0.671  1.00 94.69           C  
ATOM    687  CE1 TYR A  90      -7.816   8.242  -1.840  1.00 94.69           C  
ATOM    688  CE2 TYR A  90      -6.957   6.016  -2.057  1.00 94.69           C  
ATOM    689  OH  TYR A  90      -7.387   7.332  -4.000  1.00 94.69           O  
ATOM    690  CZ  TYR A  90      -7.387   7.195  -2.631  1.00 94.69           C  
ATOM    691  N   PHE A  91      -4.355   7.469   0.610  1.00 95.94           N  
ATOM    692  CA  PHE A  91      -3.584   8.312  -0.295  1.00 95.94           C  
ATOM    693  C   PHE A  91      -3.080   7.512  -1.487  1.00 95.94           C  
ATOM    694  CB  PHE A  91      -2.406   8.961   0.440  1.00 95.94           C  
ATOM    695  O   PHE A  91      -3.178   6.281  -1.502  1.00 95.94           O  
ATOM    696  CG  PHE A  91      -1.460   7.965   1.060  1.00 95.94           C  
ATOM    697  CD1 PHE A  91      -1.701   7.449   2.326  1.00 95.94           C  
ATOM    698  CD2 PHE A  91      -0.328   7.547   0.372  1.00 95.94           C  
ATOM    699  CE1 PHE A  91      -0.827   6.531   2.902  1.00 95.94           C  
ATOM    700  CE2 PHE A  91       0.550   6.629   0.940  1.00 95.94           C  
ATOM    701  CZ  PHE A  91       0.299   6.121   2.205  1.00 95.94           C  
ATOM    702  N   THR A  92      -2.574   8.234  -2.486  1.00 96.25           N  
ATOM    703  CA  THR A  92      -2.082   7.566  -3.686  1.00 96.25           C  
ATOM    704  C   THR A  92      -0.597   7.852  -3.891  1.00 96.25           C  
ATOM    705  CB  THR A  92      -2.869   8.008  -4.934  1.00 96.25           C  
ATOM    706  O   THR A  92      -0.120   8.945  -3.580  1.00 96.25           O  
ATOM    707  CG2 THR A  92      -4.348   7.645  -4.809  1.00 96.25           C  
ATOM    708  OG1 THR A  92      -2.748   9.422  -5.090  1.00 96.25           O  
ATOM    709  N   VAL A  93       0.092   6.840  -4.422  1.00 96.25           N  
ATOM    710  CA  VAL A  93       1.518   6.977  -4.703  1.00 96.25           C  
ATOM    711  C   VAL A  93       1.806   6.531  -6.137  1.00 96.25           C  
ATOM    712  CB  VAL A  93       2.375   6.164  -3.709  1.00 96.25           C  
ATOM    713  O   VAL A  93       1.030   5.773  -6.723  1.00 96.25           O  
ATOM    714  CG1 VAL A  93       2.215   6.703  -2.289  1.00 96.25           C  
ATOM    715  CG2 VAL A  93       1.996   4.684  -3.766  1.00 96.25           C  
ATOM    716  N   SER A  94       2.943   7.062  -6.602  1.00 95.06           N  
ATOM    717  CA  SER A  94       3.430   6.684  -7.926  1.00 95.06           C  
ATOM    718  C   SER A  94       4.938   6.453  -7.914  1.00 95.06           C  
ATOM    719  CB  SER A  94       3.078   7.754  -8.953  1.00 95.06           C  
ATOM    720  O   SER A  94       5.660   7.066  -7.121  1.00 95.06           O  
ATOM    721  OG  SER A  94       1.673   7.918  -9.047  1.00 95.06           O  
ATOM    722  N   PRO A  95       5.352   5.457  -8.805  1.00 93.75           N  
ATOM    723  CA  PRO A  95       6.809   5.387  -8.945  1.00 93.75           C  
ATOM    724  C   PRO A  95       7.430   6.738  -9.281  1.00 93.75           C  
ATOM    725  CB  PRO A  95       7.008   4.391 -10.086  1.00 93.75           C  
ATOM    726  O   PRO A  95       6.891   7.484 -10.109  1.00 93.75           O  
ATOM    727  CG  PRO A  95       5.809   3.502 -10.031  1.00 93.75           C  
ATOM    728  CD  PRO A  95       4.613   4.332  -9.656  1.00 93.75           C  
ATOM    729  N   SER A  96       8.453   7.098  -8.594  1.00 93.25           N  
ATOM    730  CA  SER A  96       9.109   8.383  -8.812  1.00 93.25           C  
ATOM    731  C   SER A  96       9.625   8.508 -10.242  1.00 93.25           C  
ATOM    732  CB  SER A  96      10.273   8.570  -7.832  1.00 93.25           C  
ATOM    733  O   SER A  96       9.781   7.500 -10.938  1.00 93.25           O  
ATOM    734  OG  SER A  96       9.797   8.641  -6.500  1.00 93.25           O  
ATOM    735  N   SER A  97       9.914   9.734 -10.648  1.00 87.88           N  
ATOM    736  CA  SER A  97      10.484   9.969 -11.969  1.00 87.88           C  
ATOM    737  C   SER A  97      11.828   9.266 -12.133  1.00 87.88           C  
ATOM    738  CB  SER A  97      10.648  11.469 -12.227  1.00 87.88           C  
ATOM    739  O   SER A  97      12.680   9.328 -11.242  1.00 87.88           O  
ATOM    740  OG  SER A  97       9.438  12.156 -11.977  1.00 87.88           O  
ATOM    741  N   GLY A  98      12.000   8.570 -13.258  1.00 85.88           N  
ATOM    742  CA  GLY A  98      13.242   7.863 -13.531  1.00 85.88           C  
ATOM    743  C   GLY A  98      13.219   6.418 -13.070  1.00 85.88           C  
ATOM    744  O   GLY A  98      14.141   5.652 -13.367  1.00 85.88           O  
ATOM    745  N   VAL A  99      12.188   6.055 -12.312  1.00 88.31           N  
ATOM    746  CA  VAL A  99      12.023   4.684 -11.844  1.00 88.31           C  
ATOM    747  C   VAL A  99      11.078   3.934 -12.781  1.00 88.31           C  
ATOM    748  CB  VAL A  99      11.484   4.637 -10.398  1.00 88.31           C  
ATOM    749  O   VAL A  99       9.945   4.371 -13.008  1.00 88.31           O  
ATOM    750  CG1 VAL A  99      11.258   3.191  -9.953  1.00 88.31           C  
ATOM    751  CG2 VAL A  99      12.453   5.344  -9.445  1.00 88.31           C  
ATOM    752  N   SER A 100      11.617   2.854 -13.383  1.00 89.62           N  
ATOM    753  CA  SER A 100      10.820   2.154 -14.391  1.00 89.62           C  
ATOM    754  C   SER A 100       9.680   1.378 -13.750  1.00 89.62           C  
ATOM    755  CB  SER A 100      11.703   1.204 -15.203  1.00 89.62           C  
ATOM    756  O   SER A 100       8.578   1.314 -14.305  1.00 89.62           O  
ATOM    757  OG  SER A 100      12.367   0.284 -14.352  1.00 89.62           O  
ATOM    758  N   SER A 101       9.961   0.774 -12.570  1.00 90.25           N  
ATOM    759  CA  SER A 101       8.945   0.000 -11.875  1.00 90.25           C  
ATOM    760  C   SER A 101       9.312  -0.207 -10.406  1.00 90.25           C  
ATOM    761  CB  SER A 101       8.734  -1.354 -12.555  1.00 90.25           C  
ATOM    762  O   SER A 101      10.484  -0.120 -10.039  1.00 90.25           O  
ATOM    763  OG  SER A 101       9.906  -2.152 -12.445  1.00 90.25           O  
ATOM    764  N   VAL A 102       8.188  -0.415  -9.602  1.00 92.25           N  
ATOM    765  CA  VAL A 102       8.391  -0.666  -8.180  1.00 92.25           C  
ATOM    766  C   VAL A 102       7.586  -1.890  -7.750  1.00 92.25           C  
ATOM    767  CB  VAL A 102       7.996   0.559  -7.324  1.00 92.25           C  
ATOM    768  O   VAL A 102       6.402  -2.008  -8.078  1.00 92.25           O  
ATOM    769  CG1 VAL A 102       8.180   0.263  -5.836  1.00 92.25           C  
ATOM    770  CG2 VAL A 102       8.812   1.782  -7.734  1.00 92.25           C  
ATOM    771  N   GLU A 103       8.312  -2.840  -7.164  1.00 93.19           N  
ATOM    772  CA  GLU A 103       7.617  -3.990  -6.598  1.00 93.19           C  
ATOM    773  C   GLU A 103       6.918  -3.625  -5.293  1.00 93.19           C  
ATOM    774  CB  GLU A 103       8.594  -5.148  -6.363  1.00 93.19           C  
ATOM    775  O   GLU A 103       7.562  -3.197  -4.332  1.00 93.19           O  
ATOM    776  CG  GLU A 103       7.957  -6.363  -5.703  1.00 93.19           C  
ATOM    777  CD  GLU A 103       6.883  -7.020  -6.559  1.00 93.19           C  
ATOM    778  OE1 GLU A 103       5.703  -7.039  -6.141  1.00 93.19           O  
ATOM    779  OE2 GLU A 103       7.227  -7.520  -7.652  1.00 93.19           O  
ATOM    780  N   LEU A 104       5.602  -3.848  -5.285  1.00 94.00           N  
ATOM    781  CA  LEU A 104       4.832  -3.438  -4.117  1.00 94.00           C  
ATOM    782  C   LEU A 104       4.148  -4.637  -3.469  1.00 94.00           C  
ATOM    783  CB  LEU A 104       3.789  -2.385  -4.500  1.00 94.00           C  
ATOM    784  O   LEU A 104       3.086  -4.496  -2.857  1.00 94.00           O  
ATOM    785  CG  LEU A 104       4.328  -1.012  -4.898  1.00 94.00           C  
ATOM    786  CD1 LEU A 104       3.209  -0.150  -5.477  1.00 94.00           C  
ATOM    787  CD2 LEU A 104       4.980  -0.324  -3.705  1.00 94.00           C  
ATOM    788  N   SER A 105       4.750  -5.754  -3.621  1.00 94.81           N  
ATOM    789  CA  SER A 105       4.234  -6.941  -2.945  1.00 94.81           C  
ATOM    790  C   SER A 105       4.414  -6.836  -1.434  1.00 94.81           C  
ATOM    791  CB  SER A 105       4.926  -8.203  -3.465  1.00 94.81           C  
ATOM    792  O   SER A 105       5.457  -6.387  -0.958  1.00 94.81           O  
ATOM    793  OG  SER A 105       4.590  -9.320  -2.670  1.00 94.81           O  
ATOM    794  N   PRO A 106       3.348  -7.246  -0.686  1.00 95.44           N  
ATOM    795  CA  PRO A 106       3.479  -7.211   0.772  1.00 95.44           C  
ATOM    796  C   PRO A 106       4.680  -8.008   1.276  1.00 95.44           C  
ATOM    797  CB  PRO A 106       2.166  -7.832   1.260  1.00 95.44           C  
ATOM    798  O   PRO A 106       5.137  -7.801   2.402  1.00 95.44           O  
ATOM    799  CG  PRO A 106       1.185  -7.555   0.167  1.00 95.44           C  
ATOM    800  CD  PRO A 106       1.903  -7.625  -1.149  1.00 95.44           C  
ATOM    801  N   ALA A 107       5.289  -8.867   0.432  1.00 94.69           N  
ATOM    802  CA  ALA A 107       6.441  -9.688   0.799  1.00 94.69           C  
ATOM    803  C   ALA A 107       7.730  -8.867   0.764  1.00 94.69           C  
ATOM    804  CB  ALA A 107       6.551 -10.891  -0.130  1.00 94.69           C  
ATOM    805  O   ALA A 107       8.680  -9.172   1.485  1.00 94.69           O  
ATOM    806  N   THR A 108       7.746  -7.836   0.025  1.00 94.31           N  
ATOM    807  CA  THR A 108       9.000  -7.121  -0.162  1.00 94.31           C  
ATOM    808  C   THR A 108       8.859  -5.660   0.257  1.00 94.31           C  
ATOM    809  CB  THR A 108       9.477  -7.195  -1.627  1.00 94.31           C  
ATOM    810  O   THR A 108       9.852  -4.938   0.353  1.00 94.31           O  
ATOM    811  CG2 THR A 108       9.734  -8.633  -2.049  1.00 94.31           C  
ATOM    812  OG1 THR A 108       8.469  -6.629  -2.477  1.00 94.31           O  
ATOM    813  N   THR A 109       7.602  -5.219   0.425  1.00 96.19           N  
ATOM    814  CA  THR A 109       7.348  -3.822   0.772  1.00 96.19           C  
ATOM    815  C   THR A 109       6.738  -3.715   2.168  1.00 96.19           C  
ATOM    816  CB  THR A 109       6.414  -3.152  -0.252  1.00 96.19           C  
ATOM    817  O   THR A 109       5.910  -4.543   2.553  1.00 96.19           O  
ATOM    818  CG2 THR A 109       6.191  -1.683   0.088  1.00 96.19           C  
ATOM    819  OG1 THR A 109       7.004  -3.244  -1.557  1.00 96.19           O  
ATOM    820  N   ALA A 110       7.246  -2.707   2.879  1.00 97.75           N  
ATOM    821  CA  ALA A 110       6.711  -2.490   4.219  1.00 97.75           C  
ATOM    822  C   ALA A 110       6.062  -1.114   4.336  1.00 97.75           C  
ATOM    823  CB  ALA A 110       7.812  -2.646   5.266  1.00 97.75           C  
ATOM    824  O   ALA A 110       6.547  -0.141   3.758  1.00 97.75           O  
ATOM    825  N   ILE A 111       4.926  -1.071   4.996  1.00 98.44           N  
ATOM    826  CA  ILE A 111       4.281   0.190   5.348  1.00 98.44           C  
ATOM    827  C   ILE A 111       4.219   0.332   6.863  1.00 98.44           C  
ATOM    828  CB  ILE A 111       2.863   0.289   4.738  1.00 98.44           C  
ATOM    829  O   ILE A 111       3.627  -0.508   7.547  1.00 98.44           O  
ATOM    830  CG1 ILE A 111       2.928   0.179   3.211  1.00 98.44           C  
ATOM    831  CG2 ILE A 111       2.184   1.593   5.164  1.00 98.44           C  
ATOM    832  CD1 ILE A 111       1.565   0.167   2.533  1.00 98.44           C  
ATOM    833  N   SER A 112       4.832   1.434   7.309  1.00 98.00           N  
ATOM    834  CA  SER A 112       4.871   1.688   8.742  1.00 98.00           C  
ATOM    835  C   SER A 112       4.035   2.910   9.109  1.00 98.00           C  
ATOM    836  CB  SER A 112       6.312   1.885   9.219  1.00 98.00           C  
ATOM    837  O   SER A 112       3.914   3.848   8.320  1.00 98.00           O  
ATOM    838  OG  SER A 112       6.918   2.971   8.539  1.00 98.00           O  
ATOM    839  N   PHE A 113       3.504   2.854  10.234  1.00 97.56           N  
ATOM    840  CA  PHE A 113       2.695   3.949  10.758  1.00 97.56           C  
ATOM    841  C   PHE A 113       3.154   4.340  12.156  1.00 97.56           C  
ATOM    842  CB  PHE A 113       1.214   3.562  10.781  1.00 97.56           C  
ATOM    843  O   PHE A 113       3.326   3.477  13.023  1.00 97.56           O  
ATOM    844  CG  PHE A 113       0.328   4.594  11.430  1.00 97.56           C  
ATOM    845  CD1 PHE A 113      -0.086   4.445  12.742  1.00 97.56           C  
ATOM    846  CD2 PHE A 113      -0.092   5.711  10.719  1.00 97.56           C  
ATOM    847  CE1 PHE A 113      -0.906   5.395  13.344  1.00 97.56           C  
ATOM    848  CE2 PHE A 113      -0.912   6.664  11.312  1.00 97.56           C  
ATOM    849  CZ  PHE A 113      -1.318   6.504  12.625  1.00 97.56           C  
ATOM    850  N   THR A 114       3.297   5.695  12.320  1.00 96.19           N  
ATOM    851  CA  THR A 114       3.730   6.191  13.625  1.00 96.19           C  
ATOM    852  C   THR A 114       2.932   7.426  14.031  1.00 96.19           C  
ATOM    853  CB  THR A 114       5.234   6.527  13.625  1.00 96.19           C  
ATOM    854  O   THR A 114       2.738   8.336  13.219  1.00 96.19           O  
ATOM    855  CG2 THR A 114       5.711   6.930  15.016  1.00 96.19           C  
ATOM    856  OG1 THR A 114       5.973   5.379  13.188  1.00 96.19           O  
ATOM    857  N   ALA A 115       2.451   7.383  15.203  1.00 94.31           N  
ATOM    858  CA  ALA A 115       1.891   8.531  15.906  1.00 94.31           C  
ATOM    859  C   ALA A 115       2.600   8.758  17.234  1.00 94.31           C  
ATOM    860  CB  ALA A 115       0.392   8.344  16.125  1.00 94.31           C  
ATOM    861  O   ALA A 115       2.205   8.203  18.266  1.00 94.31           O  
ATOM    862  N   SER A 116       3.586   9.648  17.250  1.00 90.31           N  
ATOM    863  CA  SER A 116       4.547   9.766  18.328  1.00 90.31           C  
ATOM    864  C   SER A 116       3.900  10.375  19.578  1.00 90.31           C  
ATOM    865  CB  SER A 116       5.742  10.617  17.906  1.00 90.31           C  
ATOM    866  O   SER A 116       4.203   9.969  20.703  1.00 90.31           O  
ATOM    867  OG  SER A 116       6.434  10.008  16.828  1.00 90.31           O  
ATOM    868  N   SER A 117       2.971  11.250  19.359  1.00 90.12           N  
ATOM    869  CA  SER A 117       2.334  11.922  20.484  1.00 90.12           C  
ATOM    870  C   SER A 117       1.522  10.938  21.328  1.00 90.12           C  
ATOM    871  CB  SER A 117       1.429  13.047  19.984  1.00 90.12           C  
ATOM    872  O   SER A 117       1.337  11.148  22.531  1.00 90.12           O  
ATOM    873  OG  SER A 117       0.371  12.539  19.203  1.00 90.12           O  
ATOM    874  N   LEU A 118       1.101   9.883  20.641  1.00 90.44           N  
ATOM    875  CA  LEU A 118       0.286   8.891  21.328  1.00 90.44           C  
ATOM    876  C   LEU A 118       1.106   7.648  21.672  1.00 90.44           C  
ATOM    877  CB  LEU A 118      -0.925   8.500  20.484  1.00 90.44           C  
ATOM    878  O   LEU A 118       0.570   6.668  22.188  1.00 90.44           O  
ATOM    879  CG  LEU A 118      -1.974   9.594  20.250  1.00 90.44           C  
ATOM    880  CD1 LEU A 118      -3.064   9.094  19.312  1.00 90.44           C  
ATOM    881  CD2 LEU A 118      -2.572  10.047  21.578  1.00 90.44           C  
ATOM    882  N   GLY A 119       2.420   7.668  21.344  1.00 90.94           N  
ATOM    883  CA  GLY A 119       3.303   6.547  21.609  1.00 90.94           C  
ATOM    884  C   GLY A 119       2.982   5.320  20.766  1.00 90.94           C  
ATOM    885  O   GLY A 119       3.188   4.188  21.219  1.00 90.94           O  
ATOM    886  N   ILE A 120       2.426   5.512  19.641  1.00 93.75           N  
ATOM    887  CA  ILE A 120       2.031   4.422  18.750  1.00 93.75           C  
ATOM    888  C   ILE A 120       3.051   4.281  17.625  1.00 93.75           C  
ATOM    889  CB  ILE A 120       0.618   4.656  18.156  1.00 93.75           C  
ATOM    890  O   ILE A 120       3.438   5.273  17.000  1.00 93.75           O  
ATOM    891  CG1 ILE A 120      -0.431   4.629  19.281  1.00 93.75           C  
ATOM    892  CG2 ILE A 120       0.300   3.611  17.094  1.00 93.75           C  
ATOM    893  CD1 ILE A 120      -1.793   5.164  18.859  1.00 93.75           C  
ATOM    894  N   ALA A 121       3.523   3.039  17.453  1.00 94.81           N  
ATOM    895  CA  ALA A 121       4.422   2.742  16.328  1.00 94.81           C  
ATOM    896  C   ALA A 121       4.184   1.334  15.797  1.00 94.81           C  
ATOM    897  CB  ALA A 121       5.875   2.902  16.766  1.00 94.81           C  
ATOM    898  O   ALA A 121       4.301   0.352  16.531  1.00 94.81           O  
ATOM    899  N   TYR A 122       3.832   1.294  14.531  1.00 95.25           N  
ATOM    900  CA  TYR A 122       3.730   0.028  13.820  1.00 95.25           C  
ATOM    901  C   TYR A 122       4.816  -0.088  12.758  1.00 95.25           C  
ATOM    902  CB  TYR A 122       2.350  -0.113  13.172  1.00 95.25           C  
ATOM    903  O   TYR A 122       4.969   0.801  11.914  1.00 95.25           O  
ATOM    904  CG  TYR A 122       1.258  -0.489  14.141  1.00 95.25           C  
ATOM    905  CD1 TYR A 122       0.869  -1.816  14.305  1.00 95.25           C  
ATOM    906  CD2 TYR A 122       0.613   0.483  14.898  1.00 95.25           C  
ATOM    907  CE1 TYR A 122      -0.138  -2.166  15.195  1.00 95.25           C  
ATOM    908  CE2 TYR A 122      -0.395   0.144  15.797  1.00 95.25           C  
ATOM    909  OH  TYR A 122      -1.760  -1.522  16.828  1.00 95.25           O  
ATOM    910  CZ  TYR A 122      -0.762  -1.182  15.938  1.00 95.25           C  
ATOM    911  N   SER A 123       5.500  -1.170  12.875  1.00 94.19           N  
ATOM    912  CA  SER A 123       6.645  -1.326  11.984  1.00 94.19           C  
ATOM    913  C   SER A 123       6.199  -1.713  10.578  1.00 94.19           C  
ATOM    914  CB  SER A 123       7.609  -2.379  12.531  1.00 94.19           C  
ATOM    915  O   SER A 123       6.699  -1.164   9.594  1.00 94.19           O  
ATOM    916  OG  SER A 123       6.965  -3.633  12.664  1.00 94.19           O  
ATOM    917  N   ASN A 124       5.242  -2.707  10.414  1.00 97.25           N  
ATOM    918  CA  ASN A 124       4.781  -3.158   9.109  1.00 97.25           C  
ATOM    919  C   ASN A 124       3.311  -3.564   9.141  1.00 97.25           C  
ATOM    920  CB  ASN A 124       5.641  -4.320   8.609  1.00 97.25           C  
ATOM    921  O   ASN A 124       2.969  -4.641   9.641  1.00 97.25           O  
ATOM    922  CG  ASN A 124       5.273  -4.762   7.207  1.00 97.25           C  
ATOM    923  ND2 ASN A 124       5.805  -5.898   6.781  1.00 97.25           N  
ATOM    924  OD1 ASN A 124       4.516  -4.078   6.508  1.00 97.25           O  
ATOM    925  N   ILE A 125       2.506  -2.695   8.492  1.00 97.25           N  
ATOM    926  CA  ILE A 125       1.075  -2.984   8.500  1.00 97.25           C  
ATOM    927  C   ILE A 125       0.601  -3.279   7.074  1.00 97.25           C  
ATOM    928  CB  ILE A 125       0.265  -1.817   9.102  1.00 97.25           C  
ATOM    929  O   ILE A 125      -0.602  -3.389   6.824  1.00 97.25           O  
ATOM    930  CG1 ILE A 125       0.585  -0.509   8.367  1.00 97.25           C  
ATOM    931  CG2 ILE A 125       0.543  -1.687  10.602  1.00 97.25           C  
ATOM    932  CD1 ILE A 125      -0.305   0.659   8.773  1.00 97.25           C  
ATOM    933  N   TYR A 126       1.485  -3.393   6.160  1.00 98.06           N  
ATOM    934  CA  TYR A 126       1.153  -3.738   4.781  1.00 98.06           C  
ATOM    935  C   TYR A 126       0.885  -5.230   4.645  1.00 98.06           C  
ATOM    936  CB  TYR A 126       2.283  -3.320   3.836  1.00 98.06           C  
ATOM    937  O   TYR A 126       1.819  -6.035   4.590  1.00 98.06           O  
ATOM    938  CG  TYR A 126       1.953  -3.510   2.377  1.00 98.06           C  
ATOM    939  CD1 TYR A 126       2.955  -3.764   1.442  1.00 98.06           C  
ATOM    940  CD2 TYR A 126       0.639  -3.434   1.927  1.00 98.06           C  
ATOM    941  CE1 TYR A 126       2.656  -3.938   0.095  1.00 98.06           C  
ATOM    942  CE2 TYR A 126       0.328  -3.605   0.582  1.00 98.06           C  
ATOM    943  OH  TYR A 126       1.040  -4.027  -1.657  1.00 98.06           O  
ATOM    944  CZ  TYR A 126       1.342  -3.857  -0.325  1.00 98.06           C  
ATOM    945  N   LYS A 127      -0.452  -5.594   4.461  1.00 95.69           N  
ATOM    946  CA  LYS A 127      -0.759  -7.016   4.559  1.00 95.69           C  
ATOM    947  C   LYS A 127      -1.364  -7.539   3.260  1.00 95.69           C  
ATOM    948  CB  LYS A 127      -1.714  -7.281   5.727  1.00 95.69           C  
ATOM    949  O   LYS A 127      -1.189  -8.711   2.914  1.00 95.69           O  
ATOM    950  CG  LYS A 127      -1.139  -6.926   7.090  1.00 95.69           C  
ATOM    951  CD  LYS A 127       0.109  -7.742   7.398  1.00 95.69           C  
ATOM    952  CE  LYS A 127       0.672  -7.410   8.773  1.00 95.69           C  
ATOM    953  NZ  LYS A 127       1.943  -8.141   9.047  1.00 95.69           N  
ATOM    954  N   TYR A 128      -2.076  -6.621   2.602  1.00 95.19           N  
ATOM    955  CA  TYR A 128      -2.828  -7.105   1.450  1.00 95.19           C  
ATOM    956  C   TYR A 128      -2.631  -6.195   0.245  1.00 95.19           C  
ATOM    957  CB  TYR A 128      -4.320  -7.211   1.788  1.00 95.19           C  
ATOM    958  O   TYR A 128      -2.336  -5.008   0.400  1.00 95.19           O  
ATOM    959  CG  TYR A 128      -4.602  -8.000   3.043  1.00 95.19           C  
ATOM    960  CD1 TYR A 128      -4.465  -9.383   3.064  1.00 95.19           C  
ATOM    961  CD2 TYR A 128      -5.008  -7.359   4.211  1.00 95.19           C  
ATOM    962  CE1 TYR A 128      -4.727 -10.117   4.219  1.00 95.19           C  
ATOM    963  CE2 TYR A 128      -5.273  -8.078   5.371  1.00 95.19           C  
ATOM    964  OH  TYR A 128      -5.391 -10.172   6.508  1.00 95.19           O  
ATOM    965  CZ  TYR A 128      -5.129  -9.453   5.363  1.00 95.19           C  
ATOM    966  N   THR A 129      -2.781  -6.848  -0.958  1.00 94.31           N  
ATOM    967  CA  THR A 129      -2.705  -6.066  -2.188  1.00 94.31           C  
ATOM    968  C   THR A 129      -3.715  -6.574  -3.213  1.00 94.31           C  
ATOM    969  CB  THR A 129      -1.289  -6.113  -2.791  1.00 94.31           C  
ATOM    970  O   THR A 129      -3.918  -7.785  -3.346  1.00 94.31           O  
ATOM    971  CG2 THR A 129      -0.889  -7.543  -3.148  1.00 94.31           C  
ATOM    972  OG1 THR A 129      -1.255  -5.309  -3.977  1.00 94.31           O  
ATOM    973  N   LEU A 130      -4.340  -5.602  -3.898  1.00 93.75           N  
ATOM    974  CA  LEU A 130      -5.258  -5.949  -4.977  1.00 93.75           C  
ATOM    975  C   LEU A 130      -4.582  -5.801  -6.336  1.00 93.75           C  
ATOM    976  CB  LEU A 130      -6.512  -5.070  -4.918  1.00 93.75           C  
ATOM    977  O   LEU A 130      -5.227  -5.969  -7.375  1.00 93.75           O  
ATOM    978  CG  LEU A 130      -7.426  -5.273  -3.711  1.00 93.75           C  
ATOM    979  CD1 LEU A 130      -8.586  -4.285  -3.754  1.00 93.75           C  
ATOM    980  CD2 LEU A 130      -7.941  -6.707  -3.666  1.00 93.75           C  
ATOM    981  N   LEU A 131      -3.307  -5.543  -6.320  1.00 92.06           N  
ATOM    982  CA  LEU A 131      -2.547  -5.387  -7.559  1.00 92.06           C  
ATOM    983  C   LEU A 131      -2.473  -6.703  -8.320  1.00 92.06           C  
ATOM    984  CB  LEU A 131      -1.135  -4.875  -7.258  1.00 92.06           C  
ATOM    985  O   LEU A 131      -2.260  -6.707  -9.539  1.00 92.06           O  
ATOM    986  CG  LEU A 131      -1.035  -3.490  -6.617  1.00 92.06           C  
ATOM    987  CD1 LEU A 131       0.417  -3.158  -6.293  1.00 92.06           C  
ATOM    988  CD2 LEU A 131      -1.636  -2.434  -7.539  1.00 92.06           C  
ATOM    989  N   THR A 132      -2.652  -7.770  -7.648  1.00 90.56           N  
ATOM    990  CA  THR A 132      -2.488  -9.086  -8.258  1.00 90.56           C  
ATOM    991  C   THR A 132      -3.846  -9.727  -8.539  1.00 90.56           C  
ATOM    992  CB  THR A 132      -1.653 -10.016  -7.367  1.00 90.56           C  
ATOM    993  O   THR A 132      -3.918 -10.859  -9.000  1.00 90.56           O  
ATOM    994  CG2 THR A 132      -0.248  -9.461  -7.156  1.00 90.56           C  
ATOM    995  OG1 THR A 132      -2.297 -10.148  -6.094  1.00 90.56           O  
ATOM    996  N   VAL A 133      -4.902  -9.000  -8.203  1.00 89.38           N  
ATOM    997  CA  VAL A 133      -6.250  -9.547  -8.352  1.00 89.38           C  
ATOM    998  C   VAL A 133      -6.852  -9.086  -9.680  1.00 89.38           C  
ATOM    999  CB  VAL A 133      -7.164  -9.117  -7.176  1.00 89.38           C  
ATOM   1000  O   VAL A 133      -6.910  -7.891  -9.961  1.00 89.38           O  
ATOM   1001  CG1 VAL A 133      -8.594  -9.602  -7.406  1.00 89.38           C  
ATOM   1002  CG2 VAL A 133      -6.621  -9.656  -5.855  1.00 89.38           C  
ATOM   1003  N   SER A 134      -7.281 -10.102 -10.461  1.00 87.75           N  
ATOM   1004  CA  SER A 134      -7.906  -9.812 -11.742  1.00 87.75           C  
ATOM   1005  C   SER A 134      -9.352  -9.352 -11.562  1.00 87.75           C  
ATOM   1006  CB  SER A 134      -7.859 -11.039 -12.656  1.00 87.75           C  
ATOM   1007  O   SER A 134     -10.039  -9.797 -10.641  1.00 87.75           O  
ATOM   1008  OG  SER A 134      -6.520 -11.406 -12.930  1.00 87.75           O  
ATOM   1009  N   PRO A 135      -9.812  -8.406 -12.484  1.00 88.31           N  
ATOM   1010  CA  PRO A 135     -11.195  -7.934 -12.406  1.00 88.31           C  
ATOM   1011  C   PRO A 135     -12.219  -9.070 -12.484  1.00 88.31           C  
ATOM   1012  CB  PRO A 135     -11.320  -7.008 -13.617  1.00 88.31           C  
ATOM   1013  O   PRO A 135     -13.297  -8.977 -11.898  1.00 88.31           O  
ATOM   1014  CG  PRO A 135      -9.945  -6.480 -13.844  1.00 88.31           C  
ATOM   1015  CD  PRO A 135      -8.961  -7.570 -13.516  1.00 88.31           C  
ATOM   1016  N   SER A 136     -11.977 -10.109 -13.188  1.00 87.56           N  
ATOM   1017  CA  SER A 136     -12.898 -11.234 -13.328  1.00 87.56           C  
ATOM   1018  C   SER A 136     -13.133 -11.930 -11.984  1.00 87.56           C  
ATOM   1019  CB  SER A 136     -12.367 -12.242 -14.344  1.00 87.56           C  
ATOM   1020  O   SER A 136     -14.141 -12.617 -11.805  1.00 87.56           O  
ATOM   1021  OG  SER A 136     -11.117 -12.766 -13.930  1.00 87.56           O  
ATOM   1022  N   GLU A 137     -12.188 -11.711 -11.000  1.00 87.00           N  
ATOM   1023  CA  GLU A 137     -12.297 -12.352  -9.695  1.00 87.00           C  
ATOM   1024  C   GLU A 137     -13.211 -11.562  -8.766  1.00 87.00           C  
ATOM   1025  CB  GLU A 137     -10.914 -12.508  -9.055  1.00 87.00           C  
ATOM   1026  O   GLU A 137     -13.766 -12.117  -7.812  1.00 87.00           O  
ATOM   1027  CG  GLU A 137      -9.984 -13.438  -9.828  1.00 87.00           C  
ATOM   1028  CD  GLU A 137      -8.594 -13.531  -9.219  1.00 87.00           C  
ATOM   1029  OE1 GLU A 137      -7.621 -13.062  -9.852  1.00 87.00           O  
ATOM   1030  OE2 GLU A 137      -8.477 -14.086  -8.102  1.00 87.00           O  
ATOM   1031  N   VAL A 138     -13.305 -10.266  -9.062  1.00 89.00           N  
ATOM   1032  CA  VAL A 138     -14.016  -9.461  -8.078  1.00 89.00           C  
ATOM   1033  C   VAL A 138     -15.250  -8.828  -8.711  1.00 89.00           C  
ATOM   1034  CB  VAL A 138     -13.102  -8.359  -7.484  1.00 89.00           C  
ATOM   1035  O   VAL A 138     -16.125  -8.320  -8.008  1.00 89.00           O  
ATOM   1036  CG1 VAL A 138     -11.977  -8.977  -6.656  1.00 89.00           C  
ATOM   1037  CG2 VAL A 138     -12.523  -7.488  -8.602  1.00 89.00           C  
ATOM   1038  N   ASN A 139     -15.391  -8.914 -10.055  1.00 90.38           N  
ATOM   1039  CA  ASN A 139     -16.562  -8.359 -10.711  1.00 90.38           C  
ATOM   1040  C   ASN A 139     -17.703  -9.375 -10.797  1.00 90.38           C  
ATOM   1041  CB  ASN A 139     -16.203  -7.855 -12.109  1.00 90.38           C  
ATOM   1042  O   ASN A 139     -17.453 -10.578 -10.938  1.00 90.38           O  
ATOM   1043  CG  ASN A 139     -15.430  -6.551 -12.078  1.00 90.38           C  
ATOM   1044  ND2 ASN A 139     -14.742  -6.242 -13.172  1.00 90.38           N  
ATOM   1045  OD1 ASN A 139     -15.445  -5.828 -11.078  1.00 90.38           O  
ATOM   1046  N   GLY A 140     -19.062  -8.867 -10.539  1.00 86.44           N  
ATOM   1047  CA  GLY A 140     -20.266  -9.664 -10.617  1.00 86.44           C  
ATOM   1048  C   GLY A 140     -20.531 -10.492  -9.375  1.00 86.44           C  
ATOM   1049  O   GLY A 140     -21.234 -11.492  -9.422  1.00 86.44           O  
ATOM   1050  N   ILE A 141     -19.906 -10.039  -8.297  1.00 83.00           N  
ATOM   1051  CA  ILE A 141     -20.000 -10.828  -7.074  1.00 83.00           C  
ATOM   1052  C   ILE A 141     -20.844 -10.086  -6.051  1.00 83.00           C  
ATOM   1053  CB  ILE A 141     -18.594 -11.133  -6.488  1.00 83.00           C  
ATOM   1054  O   ILE A 141     -21.609 -10.703  -5.309  1.00 83.00           O  
ATOM   1055  CG1 ILE A 141     -17.734 -11.867  -7.520  1.00 83.00           C  
ATOM   1056  CG2 ILE A 141     -18.719 -11.945  -5.195  1.00 83.00           C  
ATOM   1057  CD1 ILE A 141     -16.297 -12.086  -7.078  1.00 83.00           C  
ATOM   1058  N   VAL A 142     -20.719  -8.836  -6.000  1.00 84.38           N  
ATOM   1059  CA  VAL A 142     -21.500  -8.039  -5.055  1.00 84.38           C  
ATOM   1060  C   VAL A 142     -22.844  -7.668  -5.684  1.00 84.38           C  
ATOM   1061  CB  VAL A 142     -20.750  -6.770  -4.621  1.00 84.38           C  
ATOM   1062  O   VAL A 142     -22.891  -6.980  -6.707  1.00 84.38           O  
ATOM   1063  CG1 VAL A 142     -21.609  -5.922  -3.684  1.00 84.38           C  
ATOM   1064  CG2 VAL A 142     -19.422  -7.141  -3.947  1.00 84.38           C  
ATOM   1065  N   TYR A 143     -23.969  -8.258  -5.055  1.00 83.19           N  
ATOM   1066  CA  TYR A 143     -25.328  -8.047  -5.543  1.00 83.19           C  
ATOM   1067  C   TYR A 143     -26.094  -7.082  -4.637  1.00 83.19           C  
ATOM   1068  CB  TYR A 143     -26.078  -9.375  -5.637  1.00 83.19           C  
ATOM   1069  O   TYR A 143     -26.297  -7.371  -3.457  1.00 83.19           O  
ATOM   1070  CG  TYR A 143     -27.422  -9.266  -6.301  1.00 83.19           C  
ATOM   1071  CD1 TYR A 143     -28.594  -9.328  -5.555  1.00 83.19           C  
ATOM   1072  CD2 TYR A 143     -27.531  -9.102  -7.680  1.00 83.19           C  
ATOM   1073  CE1 TYR A 143     -29.844  -9.234  -6.164  1.00 83.19           C  
ATOM   1074  CE2 TYR A 143     -28.766  -9.000  -8.297  1.00 83.19           C  
ATOM   1075  OH  TYR A 143     -31.156  -8.969  -8.141  1.00 83.19           O  
ATOM   1076  CZ  TYR A 143     -29.922  -9.070  -7.535  1.00 83.19           C  
ATOM   1077  N   VAL A 144     -26.406  -6.027  -5.188  1.00 80.50           N  
ATOM   1078  CA  VAL A 144     -27.125  -5.023  -4.410  1.00 80.50           C  
ATOM   1079  C   VAL A 144     -28.141  -4.309  -5.305  1.00 80.50           C  
ATOM   1080  CB  VAL A 144     -26.156  -3.998  -3.775  1.00 80.50           C  
ATOM   1081  O   VAL A 144     -27.828  -3.922  -6.430  1.00 80.50           O  
ATOM   1082  CG1 VAL A 144     -26.938  -2.967  -2.957  1.00 80.50           C  
ATOM   1083  CG2 VAL A 144     -25.125  -4.707  -2.906  1.00 80.50           C  
ATOM   1084  N   ASN A 145     -29.375  -4.223  -4.797  1.00 80.75           N  
ATOM   1085  CA  ASN A 145     -30.469  -3.512  -5.461  1.00 80.75           C  
ATOM   1086  C   ASN A 145     -30.750  -4.082  -6.848  1.00 80.75           C  
ATOM   1087  CB  ASN A 145     -30.141  -2.018  -5.555  1.00 80.75           C  
ATOM   1088  O   ASN A 145     -30.906  -3.330  -7.812  1.00 80.75           O  
ATOM   1089  CG  ASN A 145     -31.375  -1.174  -5.824  1.00 80.75           C  
ATOM   1090  ND2 ASN A 145     -31.172   0.037  -6.328  1.00 80.75           N  
ATOM   1091  OD1 ASN A 145     -32.500  -1.606  -5.582  1.00 80.75           O  
ATOM   1092  N   GLY A 146     -30.734  -5.434  -7.035  1.00 81.62           N  
ATOM   1093  CA  GLY A 146     -31.109  -6.129  -8.250  1.00 81.62           C  
ATOM   1094  C   GLY A 146     -30.031  -6.133  -9.312  1.00 81.62           C  
ATOM   1095  O   GLY A 146     -30.281  -6.465 -10.469  1.00 81.62           O  
ATOM   1096  N   GLN A 147     -28.781  -5.668  -8.945  1.00 84.25           N  
ATOM   1097  CA  GLN A 147     -27.703  -5.625  -9.922  1.00 84.25           C  
ATOM   1098  C   GLN A 147     -26.391  -6.102  -9.305  1.00 84.25           C  
ATOM   1099  CB  GLN A 147     -27.531  -4.211 -10.477  1.00 84.25           C  
ATOM   1100  O   GLN A 147     -26.141  -5.902  -8.109  1.00 84.25           O  
ATOM   1101  CG  GLN A 147     -27.125  -3.182  -9.430  1.00 84.25           C  
ATOM   1102  CD  GLN A 147     -27.094  -1.769  -9.977  1.00 84.25           C  
ATOM   1103  NE2 GLN A 147     -26.953  -0.789  -9.094  1.00 84.25           N  
ATOM   1104  OE1 GLN A 147     -27.172  -1.560 -11.195  1.00 84.25           O  
ATOM   1105  N   TYR A 148     -25.578  -6.699 -10.156  1.00 86.75           N  
ATOM   1106  CA  TYR A 148     -24.219  -7.043  -9.773  1.00 86.75           C  
ATOM   1107  C   TYR A 148     -23.266  -5.898 -10.078  1.00 86.75           C  
ATOM   1108  CB  TYR A 148     -23.766  -8.312 -10.492  1.00 86.75           C  
ATOM   1109  O   TYR A 148     -23.312  -5.316 -11.164  1.00 86.75           O  
ATOM   1110  CG  TYR A 148     -24.391  -9.578  -9.961  1.00 86.75           C  
ATOM   1111  CD1 TYR A 148     -23.875 -10.211  -8.828  1.00 86.75           C  
ATOM   1112  CD2 TYR A 148     -25.500 -10.141 -10.586  1.00 86.75           C  
ATOM   1113  CE1 TYR A 148     -24.453 -11.375  -8.336  1.00 86.75           C  
ATOM   1114  CE2 TYR A 148     -26.078 -11.305 -10.102  1.00 86.75           C  
ATOM   1115  OH  TYR A 148     -26.141 -13.062  -8.492  1.00 86.75           O  
ATOM   1116  CZ  TYR A 148     -25.562 -11.914  -8.977  1.00 86.75           C  
ATOM   1117  N   LEU A 149     -22.438  -5.578  -9.109  1.00 88.88           N  
ATOM   1118  CA  LEU A 149     -21.531  -4.441  -9.242  1.00 88.88           C  
ATOM   1119  C   LEU A 149     -20.234  -4.855  -9.930  1.00 88.88           C  
ATOM   1120  CB  LEU A 149     -21.219  -3.836  -7.871  1.00 88.88           C  
ATOM   1121  O   LEU A 149     -19.688  -5.930  -9.656  1.00 88.88           O  
ATOM   1122  CG  LEU A 149     -22.406  -3.268  -7.098  1.00 88.88           C  
ATOM   1123  CD1 LEU A 149     -21.938  -2.637  -5.789  1.00 88.88           C  
ATOM   1124  CD2 LEU A 149     -23.172  -2.252  -7.945  1.00 88.88           C  
ATOM   1125  N   ASN A 150     -19.797  -3.953 -10.812  1.00 90.25           N  
ATOM   1126  CA  ASN A 150     -18.422  -4.051 -11.305  1.00 90.25           C  
ATOM   1127  C   ASN A 150     -17.469  -3.230 -10.453  1.00 90.25           C  
ATOM   1128  CB  ASN A 150     -18.359  -3.605 -12.766  1.00 90.25           C  
ATOM   1129  O   ASN A 150     -17.391  -2.008 -10.586  1.00 90.25           O  
ATOM   1130  CG  ASN A 150     -19.078  -4.555 -13.703  1.00 90.25           C  
ATOM   1131  ND2 ASN A 150     -19.281  -4.121 -14.945  1.00 90.25           N  
ATOM   1132  OD1 ASN A 150     -19.438  -5.668 -13.320  1.00 90.25           O  
ATOM   1133  N   LEU A 151     -16.688  -3.906  -9.656  1.00 91.69           N  
ATOM   1134  CA  LEU A 151     -15.867  -3.207  -8.672  1.00 91.69           C  
ATOM   1135  C   LEU A 151     -14.586  -2.676  -9.312  1.00 91.69           C  
ATOM   1136  CB  LEU A 151     -15.516  -4.133  -7.508  1.00 91.69           C  
ATOM   1137  O   LEU A 151     -14.039  -1.664  -8.875  1.00 91.69           O  
ATOM   1138  CG  LEU A 151     -16.688  -4.742  -6.746  1.00 91.69           C  
ATOM   1139  CD1 LEU A 151     -16.188  -5.672  -5.645  1.00 91.69           C  
ATOM   1140  CD2 LEU A 151     -17.578  -3.646  -6.168  1.00 91.69           C  
ATOM   1141  N   ALA A 152     -14.094  -3.389 -10.289  1.00 91.56           N  
ATOM   1142  CA  ALA A 152     -12.891  -2.982 -11.000  1.00 91.56           C  
ATOM   1143  C   ALA A 152     -13.156  -2.840 -12.500  1.00 91.56           C  
ATOM   1144  CB  ALA A 152     -11.766  -3.984 -10.758  1.00 91.56           C  
ATOM   1145  O   ALA A 152     -14.031  -3.516 -13.039  1.00 91.56           O  
ATOM   1146  N   ASP A 153     -12.469  -1.818 -13.156  1.00 89.06           N  
ATOM   1147  CA  ASP A 153     -12.555  -1.619 -14.594  1.00 89.06           C  
ATOM   1148  C   ASP A 153     -11.242  -2.004 -15.289  1.00 89.06           C  
ATOM   1149  CB  ASP A 153     -12.906  -0.166 -14.922  1.00 89.06           C  
ATOM   1150  O   ASP A 153     -10.203  -2.121 -14.633  1.00 89.06           O  
ATOM   1151  CG  ASP A 153     -14.320   0.204 -14.508  1.00 89.06           C  
ATOM   1152  OD1 ASP A 153     -15.250  -0.609 -14.719  1.00 89.06           O  
ATOM   1153  OD2 ASP A 153     -14.516   1.318 -13.977  1.00 89.06           O  
ATOM   1154  N   GLN A 154     -11.445  -2.320 -16.578  1.00 87.38           N  
ATOM   1155  CA  GLN A 154     -10.273  -2.652 -17.391  1.00 87.38           C  
ATOM   1156  C   GLN A 154     -10.273  -1.890 -18.703  1.00 87.38           C  
ATOM   1157  CB  GLN A 154     -10.211  -4.160 -17.656  1.00 87.38           C  
ATOM   1158  O   GLN A 154     -11.336  -1.685 -19.312  1.00 87.38           O  
ATOM   1159  CG  GLN A 154     -10.062  -5.000 -16.391  1.00 87.38           C  
ATOM   1160  CD  GLN A 154      -9.766  -6.457 -16.688  1.00 87.38           C  
ATOM   1161  NE2 GLN A 154      -9.398  -7.207 -15.656  1.00 87.38           N  
ATOM   1162  OE1 GLN A 154      -9.867  -6.902 -17.844  1.00 87.38           O  
ATOM   1163  N   GLU A 155      -9.094  -1.323 -19.062  1.00 84.38           N  
ATOM   1164  CA  GLU A 155      -8.883  -0.684 -20.344  1.00 84.38           C  
ATOM   1165  C   GLU A 155      -7.680  -1.283 -21.078  1.00 84.38           C  
ATOM   1166  CB  GLU A 155      -8.695   0.826 -20.188  1.00 84.38           C  
ATOM   1167  O   GLU A 155      -6.625  -1.489 -20.469  1.00 84.38           O  
ATOM   1168  CG  GLU A 155      -8.797   1.608 -21.484  1.00 84.38           C  
ATOM   1169  CD  GLU A 155      -8.688   3.111 -21.297  1.00 84.38           C  
ATOM   1170  OE1 GLU A 155      -8.664   3.854 -22.297  1.00 84.38           O  
ATOM   1171  OE2 GLU A 155      -8.617   3.553 -20.125  1.00 84.38           O  
ATOM   1172  N   THR A 156      -7.961  -1.628 -22.328  1.00 84.12           N  
ATOM   1173  CA  THR A 156      -6.875  -2.160 -23.141  1.00 84.12           C  
ATOM   1174  C   THR A 156      -6.398  -1.119 -24.156  1.00 84.12           C  
ATOM   1175  CB  THR A 156      -7.312  -3.436 -23.891  1.00 84.12           C  
ATOM   1176  O   THR A 156      -7.203  -0.551 -24.891  1.00 84.12           O  
ATOM   1177  CG2 THR A 156      -6.145  -4.059 -24.641  1.00 84.12           C  
ATOM   1178  OG1 THR A 156      -7.816  -4.387 -22.938  1.00 84.12           O  
ATOM   1179  N   SER A 157      -5.195  -0.704 -23.969  1.00 79.44           N  
ATOM   1180  CA  SER A 157      -4.547   0.211 -24.906  1.00 79.44           C  
ATOM   1181  C   SER A 157      -3.119  -0.230 -25.203  1.00 79.44           C  
ATOM   1182  CB  SER A 157      -4.539   1.634 -24.344  1.00 79.44           C  
ATOM   1183  O   SER A 157      -2.340  -0.505 -24.297  1.00 79.44           O  
ATOM   1184  OG  SER A 157      -3.986   2.541 -25.281  1.00 79.44           O  
ATOM   1185  N   GLY A 158      -2.783  -0.295 -26.609  1.00 80.19           N  
ATOM   1186  CA  GLY A 158      -1.444  -0.640 -27.047  1.00 80.19           C  
ATOM   1187  C   GLY A 158      -1.031  -2.049 -26.672  1.00 80.19           C  
ATOM   1188  O   GLY A 158       0.135  -2.295 -26.359  1.00 80.19           O  
ATOM   1189  N   GLY A 159      -1.938  -2.969 -26.531  1.00 79.69           N  
ATOM   1190  CA  GLY A 159      -1.623  -4.359 -26.250  1.00 79.69           C  
ATOM   1191  C   GLY A 159      -1.508  -4.656 -24.766  1.00 79.69           C  
ATOM   1192  O   GLY A 159      -1.151  -5.770 -24.375  1.00 79.69           O  
ATOM   1193  N   GLN A 160      -1.680  -3.553 -23.938  1.00 76.75           N  
ATOM   1194  CA  GLN A 160      -1.618  -3.715 -22.484  1.00 76.75           C  
ATOM   1195  C   GLN A 160      -2.984  -3.480 -21.859  1.00 76.75           C  
ATOM   1196  CB  GLN A 160      -0.586  -2.760 -21.891  1.00 76.75           C  
ATOM   1197  O   GLN A 160      -3.742  -2.613 -22.297  1.00 76.75           O  
ATOM   1198  CG  GLN A 160       0.826  -2.967 -22.422  1.00 76.75           C  
ATOM   1199  CD  GLN A 160       1.339  -4.375 -22.188  1.00 76.75           C  
ATOM   1200  NE2 GLN A 160       1.646  -4.703 -20.938  1.00 76.75           N  
ATOM   1201  OE1 GLN A 160       1.456  -5.168 -23.125  1.00 76.75           O  
ATOM   1202  N   THR A 161      -3.316  -4.430 -20.844  1.00 80.75           N  
ATOM   1203  CA  THR A 161      -4.582  -4.273 -20.125  1.00 80.75           C  
ATOM   1204  C   THR A 161      -4.355  -3.639 -18.766  1.00 80.75           C  
ATOM   1205  CB  THR A 161      -5.297  -5.625 -19.953  1.00 80.75           C  
ATOM   1206  O   THR A 161      -3.553  -4.133 -17.969  1.00 80.75           O  
ATOM   1207  CG2 THR A 161      -6.668  -5.445 -19.312  1.00 80.75           C  
ATOM   1208  OG1 THR A 161      -5.461  -6.238 -21.250  1.00 80.75           O  
ATOM   1209  N   TYR A 162      -5.121  -2.527 -18.578  1.00 82.81           N  
ATOM   1210  CA  TYR A 162      -5.023  -1.770 -17.328  1.00 82.81           C  
ATOM   1211  C   TYR A 162      -6.242  -2.010 -16.453  1.00 82.81           C  
ATOM   1212  CB  TYR A 162      -4.879  -0.273 -17.625  1.00 82.81           C  
ATOM   1213  O   TYR A 162      -7.379  -1.951 -16.922  1.00 82.81           O  
ATOM   1214  CG  TYR A 162      -3.693   0.064 -18.500  1.00 82.81           C  
ATOM   1215  CD1 TYR A 162      -2.438   0.291 -17.938  1.00 82.81           C  
ATOM   1216  CD2 TYR A 162      -3.824   0.156 -19.875  1.00 82.81           C  
ATOM   1217  CE1 TYR A 162      -1.341   0.603 -18.734  1.00 82.81           C  
ATOM   1218  CE2 TYR A 162      -2.736   0.467 -20.688  1.00 82.81           C  
ATOM   1219  OH  TYR A 162      -0.418   0.997 -20.891  1.00 82.81           O  
ATOM   1220  CZ  TYR A 162      -1.500   0.688 -20.109  1.00 82.81           C  
ATOM   1221  N   VAL A 163      -5.836  -2.309 -15.188  1.00 88.12           N  
ATOM   1222  CA  VAL A 163      -6.918  -2.504 -14.227  1.00 88.12           C  
ATOM   1223  C   VAL A 163      -6.891  -1.390 -13.180  1.00 88.12           C  
ATOM   1224  CB  VAL A 163      -6.824  -3.883 -13.539  1.00 88.12           C  
ATOM   1225  O   VAL A 163      -5.820  -0.998 -12.711  1.00 88.12           O  
ATOM   1226  CG1 VAL A 163      -7.922  -4.035 -12.484  1.00 88.12           C  
ATOM   1227  CG2 VAL A 163      -6.910  -5.004 -14.570  1.00 88.12           C  
ATOM   1228  N   TYR A 164      -8.047  -0.918 -12.922  1.00 91.31           N  
ATOM   1229  CA  TYR A 164      -8.102   0.134 -11.906  1.00 91.31           C  
ATOM   1230  C   TYR A 164      -9.430   0.112 -11.172  1.00 91.31           C  
ATOM   1231  CB  TYR A 164      -7.879   1.507 -12.555  1.00 91.31           C  
ATOM   1232  O   TYR A 164     -10.430  -0.401 -11.688  1.00 91.31           O  
ATOM   1233  CG  TYR A 164      -8.922   1.866 -13.586  1.00 91.31           C  
ATOM   1234  CD1 TYR A 164      -8.773   1.480 -14.914  1.00 91.31           C  
ATOM   1235  CD2 TYR A 164     -10.055   2.594 -13.234  1.00 91.31           C  
ATOM   1236  CE1 TYR A 164      -9.727   1.811 -15.867  1.00 91.31           C  
ATOM   1237  CE2 TYR A 164     -11.016   2.930 -14.180  1.00 91.31           C  
ATOM   1238  OH  TYR A 164     -11.797   2.865 -16.438  1.00 91.31           O  
ATOM   1239  CZ  TYR A 164     -10.844   2.535 -15.492  1.00 91.31           C  
ATOM   1240  N   TYR A 165      -9.352   0.576  -9.906  1.00 92.88           N  
ATOM   1241  CA  TYR A 165     -10.547   0.780  -9.094  1.00 92.88           C  
ATOM   1242  C   TYR A 165     -10.953   2.250  -9.078  1.00 92.88           C  
ATOM   1243  CB  TYR A 165     -10.312   0.287  -7.664  1.00 92.88           C  
ATOM   1244  O   TYR A 165     -10.172   3.109  -8.664  1.00 92.88           O  
ATOM   1245  CG  TYR A 165     -10.164  -1.212  -7.555  1.00 92.88           C  
ATOM   1246  CD1 TYR A 165     -11.242  -2.010  -7.172  1.00 92.88           C  
ATOM   1247  CD2 TYR A 165      -8.953  -1.833  -7.832  1.00 92.88           C  
ATOM   1248  CE1 TYR A 165     -11.117  -3.391  -7.070  1.00 92.88           C  
ATOM   1249  CE2 TYR A 165      -8.812  -3.213  -7.734  1.00 92.88           C  
ATOM   1250  OH  TYR A 165      -9.766  -5.348  -7.250  1.00 92.88           O  
ATOM   1251  CZ  TYR A 165      -9.898  -3.982  -7.352  1.00 92.88           C  
ATOM   1252  N   PRO A 166     -12.109   2.533  -9.609  1.00 87.06           N  
ATOM   1253  CA  PRO A 166     -12.539   3.926  -9.766  1.00 87.06           C  
ATOM   1254  C   PRO A 166     -12.758   4.637  -8.438  1.00 87.06           C  
ATOM   1255  CB  PRO A 166     -13.852   3.801 -10.539  1.00 87.06           C  
ATOM   1256  O   PRO A 166     -12.711   5.867  -8.375  1.00 87.06           O  
ATOM   1257  CG  PRO A 166     -14.312   2.400 -10.297  1.00 87.06           C  
ATOM   1258  CD  PRO A 166     -13.102   1.545 -10.031  1.00 87.06           C  
ATOM   1259  N   ASN A 167     -13.031   3.844  -7.457  1.00 90.38           N  
ATOM   1260  CA  ASN A 167     -13.352   4.328  -6.117  1.00 90.38           C  
ATOM   1261  C   ASN A 167     -12.672   3.494  -5.039  1.00 90.38           C  
ATOM   1262  CB  ASN A 167     -14.867   4.340  -5.906  1.00 90.38           C  
ATOM   1263  O   ASN A 167     -12.664   2.264  -5.109  1.00 90.38           O  
ATOM   1264  CG  ASN A 167     -15.273   5.012  -4.605  1.00 90.38           C  
ATOM   1265  ND2 ASN A 167     -16.266   5.883  -4.676  1.00 90.38           N  
ATOM   1266  OD1 ASN A 167     -14.688   4.754  -3.553  1.00 90.38           O  
ATOM   1267  N   PRO A 168     -12.070   4.184  -4.027  1.00 93.50           N  
ATOM   1268  CA  PRO A 168     -11.406   3.424  -2.967  1.00 93.50           C  
ATOM   1269  C   PRO A 168     -12.352   2.471  -2.242  1.00 93.50           C  
ATOM   1270  CB  PRO A 168     -10.891   4.512  -2.020  1.00 93.50           C  
ATOM   1271  O   PRO A 168     -11.930   1.412  -1.771  1.00 93.50           O  
ATOM   1272  CG  PRO A 168     -11.703   5.723  -2.359  1.00 93.50           C  
ATOM   1273  CD  PRO A 168     -12.086   5.648  -3.809  1.00 93.50           C  
ATOM   1274  N   TYR A 169     -13.594   2.859  -2.176  1.00 94.62           N  
ATOM   1275  CA  TYR A 169     -14.555   1.996  -1.494  1.00 94.62           C  
ATOM   1276  C   TYR A 169     -14.867   0.762  -2.330  1.00 94.62           C  
ATOM   1277  CB  TYR A 169     -15.844   2.762  -1.189  1.00 94.62           C  
ATOM   1278  O   TYR A 169     -15.195  -0.295  -1.788  1.00 94.62           O  
ATOM   1279  CG  TYR A 169     -15.656   3.895  -0.209  1.00 94.62           C  
ATOM   1280  CD1 TYR A 169     -15.125   3.666   1.057  1.00 94.62           C  
ATOM   1281  CD2 TYR A 169     -16.031   5.195  -0.543  1.00 94.62           C  
ATOM   1282  CE1 TYR A 169     -14.953   4.707   1.965  1.00 94.62           C  
ATOM   1283  CE2 TYR A 169     -15.859   6.242   0.357  1.00 94.62           C  
ATOM   1284  OH  TYR A 169     -15.156   7.023   2.502  1.00 94.62           O  
ATOM   1285  CZ  TYR A 169     -15.328   5.988   1.606  1.00 94.62           C  
ATOM   1286  N   TYR A 170     -14.852   0.875  -3.666  1.00 94.06           N  
ATOM   1287  CA  TYR A 170     -14.945  -0.323  -4.492  1.00 94.06           C  
ATOM   1288  C   TYR A 170     -13.773  -1.262  -4.223  1.00 94.06           C  
ATOM   1289  CB  TYR A 170     -14.977   0.051  -5.977  1.00 94.06           C  
ATOM   1290  O   TYR A 170     -13.938  -2.484  -4.207  1.00 94.06           O  
ATOM   1291  CG  TYR A 170     -16.328   0.567  -6.438  1.00 94.06           C  
ATOM   1292  CD1 TYR A 170     -17.391   0.672  -5.555  1.00 94.06           C  
ATOM   1293  CD2 TYR A 170     -16.516   0.952  -7.762  1.00 94.06           C  
ATOM   1294  CE1 TYR A 170     -18.625   1.146  -5.977  1.00 94.06           C  
ATOM   1295  CE2 TYR A 170     -17.750   1.427  -8.195  1.00 94.06           C  
ATOM   1296  OH  TYR A 170     -20.031   1.990  -7.719  1.00 94.06           O  
ATOM   1297  CZ  TYR A 170     -18.797   1.521  -7.293  1.00 94.06           C  
ATOM   1298  N   ALA A 171     -12.641  -0.653  -4.059  1.00 95.06           N  
ATOM   1299  CA  ALA A 171     -11.469  -1.445  -3.701  1.00 95.06           C  
ATOM   1300  C   ALA A 171     -11.680  -2.164  -2.371  1.00 95.06           C  
ATOM   1301  CB  ALA A 171     -10.227  -0.557  -3.631  1.00 95.06           C  
ATOM   1302  O   ALA A 171     -11.281  -3.320  -2.215  1.00 95.06           O  
ATOM   1303  N   LEU A 172     -12.289  -1.488  -1.432  1.00 94.81           N  
ATOM   1304  CA  LEU A 172     -12.586  -2.080  -0.130  1.00 94.81           C  
ATOM   1305  C   LEU A 172     -13.523  -3.271  -0.274  1.00 94.81           C  
ATOM   1306  CB  LEU A 172     -13.195  -1.039   0.807  1.00 94.81           C  
ATOM   1307  O   LEU A 172     -13.320  -4.309   0.363  1.00 94.81           O  
ATOM   1308  CG  LEU A 172     -13.156  -1.362   2.301  1.00 94.81           C  
ATOM   1309  CD1 LEU A 172     -11.711  -1.505   2.771  1.00 94.81           C  
ATOM   1310  CD2 LEU A 172     -13.883  -0.286   3.102  1.00 94.81           C  
ATOM   1311  N   LEU A 173     -14.547  -3.100  -1.059  1.00 93.25           N  
ATOM   1312  CA  LEU A 173     -15.484  -4.195  -1.293  1.00 93.25           C  
ATOM   1313  C   LEU A 173     -14.781  -5.371  -1.964  1.00 93.25           C  
ATOM   1314  CB  LEU A 173     -16.656  -3.725  -2.158  1.00 93.25           C  
ATOM   1315  O   LEU A 173     -15.039  -6.531  -1.621  1.00 93.25           O  
ATOM   1316  CG  LEU A 173     -17.625  -2.734  -1.507  1.00 93.25           C  
ATOM   1317  CD1 LEU A 173     -18.641  -2.242  -2.527  1.00 93.25           C  
ATOM   1318  CD2 LEU A 173     -18.312  -3.371  -0.310  1.00 93.25           C  
ATOM   1319  N   ALA A 174     -13.945  -5.047  -2.920  1.00 93.25           N  
ATOM   1320  CA  ALA A 174     -13.180  -6.090  -3.594  1.00 93.25           C  
ATOM   1321  C   ALA A 174     -12.281  -6.836  -2.607  1.00 93.25           C  
ATOM   1322  CB  ALA A 174     -12.336  -5.488  -4.719  1.00 93.25           C  
ATOM   1323  O   ALA A 174     -12.180  -8.062  -2.658  1.00 93.25           O  
ATOM   1324  N   LEU A 175     -11.625  -6.082  -1.775  1.00 93.62           N  
ATOM   1325  CA  LEU A 175     -10.773  -6.691  -0.757  1.00 93.62           C  
ATOM   1326  C   LEU A 175     -11.586  -7.613   0.148  1.00 93.62           C  
ATOM   1327  CB  LEU A 175     -10.086  -5.613   0.082  1.00 93.62           C  
ATOM   1328  O   LEU A 175     -11.148  -8.719   0.466  1.00 93.62           O  
ATOM   1329  CG  LEU A 175      -9.141  -6.105   1.180  1.00 93.62           C  
ATOM   1330  CD1 LEU A 175      -7.961  -6.855   0.566  1.00 93.62           C  
ATOM   1331  CD2 LEU A 175      -8.656  -4.938   2.033  1.00 93.62           C  
ATOM   1332  N   ASN A 176     -12.734  -7.066   0.634  1.00 91.62           N  
ATOM   1333  CA  ASN A 176     -13.617  -7.867   1.474  1.00 91.62           C  
ATOM   1334  C   ASN A 176     -13.930  -9.219   0.833  1.00 91.62           C  
ATOM   1335  CB  ASN A 176     -14.914  -7.105   1.767  1.00 91.62           C  
ATOM   1336  O   ASN A 176     -13.867 -10.250   1.497  1.00 91.62           O  
ATOM   1337  CG  ASN A 176     -15.883  -7.906   2.617  1.00 91.62           C  
ATOM   1338  ND2 ASN A 176     -17.078  -8.156   2.088  1.00 91.62           N  
ATOM   1339  OD1 ASN A 176     -15.562  -8.297   3.742  1.00 91.62           O  
ATOM   1340  N   TYR A 177     -14.227  -9.180  -0.388  1.00 86.94           N  
ATOM   1341  CA  TYR A 177     -14.555 -10.406  -1.107  1.00 86.94           C  
ATOM   1342  C   TYR A 177     -13.336 -11.320  -1.204  1.00 86.94           C  
ATOM   1343  CB  TYR A 177     -15.078 -10.078  -2.510  1.00 86.94           C  
ATOM   1344  O   TYR A 177     -13.453 -12.531  -1.000  1.00 86.94           O  
ATOM   1345  CG  TYR A 177     -15.422 -11.305  -3.326  1.00 86.94           C  
ATOM   1346  CD1 TYR A 177     -14.594 -11.727  -4.367  1.00 86.94           C  
ATOM   1347  CD2 TYR A 177     -16.578 -12.039  -3.059  1.00 86.94           C  
ATOM   1348  CE1 TYR A 177     -14.906 -12.852  -5.121  1.00 86.94           C  
ATOM   1349  CE2 TYR A 177     -16.891 -13.164  -3.809  1.00 86.94           C  
ATOM   1350  OH  TYR A 177     -16.375 -14.672  -5.582  1.00 86.94           O  
ATOM   1351  CZ  TYR A 177     -16.062 -13.562  -4.836  1.00 86.94           C  
ATOM   1352  N   THR A 178     -12.242 -10.820  -1.595  1.00 86.44           N  
ATOM   1353  CA  THR A 178     -11.023 -11.602  -1.733  1.00 86.44           C  
ATOM   1354  C   THR A 178     -10.641 -12.242  -0.402  1.00 86.44           C  
ATOM   1355  CB  THR A 178      -9.859 -10.734  -2.246  1.00 86.44           C  
ATOM   1356  O   THR A 178     -10.133 -13.367  -0.371  1.00 86.44           O  
ATOM   1357  CG2 THR A 178     -10.125 -10.234  -3.662  1.00 86.44           C  
ATOM   1358  OG1 THR A 178      -9.695  -9.609  -1.376  1.00 86.44           O  
ATOM   1359  N   LEU A 179     -10.898 -11.531   0.620  1.00 85.69           N  
ATOM   1360  CA  LEU A 179     -10.586 -12.062   1.941  1.00 85.69           C  
ATOM   1361  C   LEU A 179     -11.570 -13.156   2.336  1.00 85.69           C  
ATOM   1362  CB  LEU A 179     -10.594 -10.945   2.986  1.00 85.69           C  
ATOM   1363  O   LEU A 179     -11.211 -14.094   3.059  1.00 85.69           O  
ATOM   1364  CG  LEU A 179      -9.453  -9.930   2.910  1.00 85.69           C  
ATOM   1365  CD1 LEU A 179      -9.688  -8.805   3.910  1.00 85.69           C  
ATOM   1366  CD2 LEU A 179      -8.117 -10.609   3.160  1.00 85.69           C  
ATOM   1367  N   GLY A 180     -12.891 -12.883   1.933  1.00 72.31           N  
ATOM   1368  CA  GLY A 180     -13.914 -13.875   2.219  1.00 72.31           C  
ATOM   1369  C   GLY A 180     -13.672 -15.195   1.522  1.00 72.31           C  
ATOM   1370  O   GLY A 180     -14.031 -16.250   2.045  1.00 72.31           O  
ATOM   1371  N   GLN A 181     -13.141 -15.164   0.346  1.00 55.12           N  
ATOM   1372  CA  GLN A 181     -12.750 -16.375  -0.373  1.00 55.12           C  
ATOM   1373  C   GLN A 181     -11.602 -17.078   0.337  1.00 55.12           C  
ATOM   1374  CB  GLN A 181     -12.344 -16.031  -1.811  1.00 55.12           C  
ATOM   1375  O   GLN A 181     -11.477 -18.312   0.245  1.00 55.12           O  
ATOM   1376  CG  GLN A 181     -13.500 -15.531  -2.670  1.00 55.12           C  
ATOM   1377  CD  GLN A 181     -13.328 -15.875  -4.137  1.00 55.12           C  
ATOM   1378  NE2 GLN A 181     -14.148 -15.266  -4.988  1.00 55.12           N  
ATOM   1379  OE1 GLN A 181     -12.477 -16.688  -4.504  1.00 55.12           O  
ATOM   1380  N   LEU A 182     -10.750 -16.359   0.989  1.00 50.19           N  
ATOM   1381  CA  LEU A 182      -9.617 -16.922   1.719  1.00 50.19           C  
ATOM   1382  C   LEU A 182     -10.070 -17.500   3.059  1.00 50.19           C  
ATOM   1383  CB  LEU A 182      -8.539 -15.867   1.940  1.00 50.19           C  
ATOM   1384  O   LEU A 182      -9.484 -18.469   3.557  1.00 50.19           O  
ATOM   1385  CG  LEU A 182      -7.770 -15.414   0.698  1.00 50.19           C  
ATOM   1386  CD1 LEU A 182      -7.062 -14.086   0.969  1.00 50.19           C  
ATOM   1387  CD2 LEU A 182      -6.773 -16.484   0.263  1.00 50.19           C  
ATOM   1388  N   TYR A 183     -11.281 -16.984   3.482  1.00 49.66           N  
ATOM   1389  CA  TYR A 183     -11.750 -17.391   4.805  1.00 49.66           C  
ATOM   1390  C   TYR A 183     -13.148 -17.984   4.723  1.00 49.66           C  
ATOM   1391  CB  TYR A 183     -11.750 -16.188   5.762  1.00 49.66           C  
ATOM   1392  O   TYR A 183     -14.094 -17.312   4.309  1.00 49.66           O  
ATOM   1393  CG  TYR A 183     -10.367 -15.758   6.195  1.00 49.66           C  
ATOM   1394  CD1 TYR A 183      -9.711 -16.422   7.234  1.00 49.66           C  
ATOM   1395  CD2 TYR A 183      -9.719 -14.703   5.570  1.00 49.66           C  
ATOM   1396  CE1 TYR A 183      -8.438 -16.016   7.641  1.00 49.66           C  
ATOM   1397  CE2 TYR A 183      -8.445 -14.305   5.965  1.00 49.66           C  
ATOM   1398  OH  TYR A 183      -6.559 -14.578   7.395  1.00 49.66           O  
ATOM   1399  CZ  TYR A 183      -7.816 -14.969   7.000  1.00 49.66           C  
ATOM   1400  N   LYS A 184     -13.562 -18.891   3.748  1.00 43.00           N  
ATOM   1401  CA  LYS A 184     -14.812 -19.547   3.365  1.00 43.00           C  
ATOM   1402  C   LYS A 184     -15.906 -19.297   4.402  1.00 43.00           C  
ATOM   1403  CB  LYS A 184     -14.602 -21.047   3.176  1.00 43.00           C  
ATOM   1404  O   LYS A 184     -15.703 -19.531   5.594  1.00 43.00           O  
ATOM   1405  CG  LYS A 184     -13.719 -21.406   1.988  1.00 43.00           C  
ATOM   1406  CD  LYS A 184     -13.891 -22.859   1.582  1.00 43.00           C  
ATOM   1407  CE  LYS A 184     -13.062 -23.203   0.350  1.00 43.00           C  
ATOM   1408  NZ  LYS A 184     -12.875 -24.672   0.200  1.00 43.00           N  
ATOM   1409  N   PRO A 185     -17.109 -18.625   4.082  1.00 43.66           N  
ATOM   1410  CA  PRO A 185     -18.219 -18.531   5.035  1.00 43.66           C  
ATOM   1411  C   PRO A 185     -18.938 -19.859   5.223  1.00 43.66           C  
ATOM   1412  CB  PRO A 185     -19.141 -17.484   4.406  1.00 43.66           C  
ATOM   1413  O   PRO A 185     -19.641 -20.047   6.223  1.00 43.66           O  
ATOM   1414  CG  PRO A 185     -18.500 -17.141   3.102  1.00 43.66           C  
ATOM   1415  CD  PRO A 185     -17.219 -17.922   2.980  1.00 43.66           C  
ATOM   1416  N   SER A 186     -18.984 -20.875   4.297  1.00 47.75           N  
ATOM   1417  CA  SER A 186     -19.844 -22.047   4.480  1.00 47.75           C  
ATOM   1418  C   SER A 186     -19.281 -22.984   5.547  1.00 47.75           C  
ATOM   1419  CB  SER A 186     -20.000 -22.797   3.160  1.00 47.75           C  
ATOM   1420  O   SER A 186     -20.000 -23.859   6.035  1.00 47.75           O  
ATOM   1421  OG  SER A 186     -18.766 -23.328   2.725  1.00 47.75           O  
ATOM   1422  N   THR A 187     -18.266 -22.547   6.289  1.00 45.09           N  
ATOM   1423  CA  THR A 187     -17.828 -23.328   7.449  1.00 45.09           C  
ATOM   1424  C   THR A 187     -17.672 -22.422   8.672  1.00 45.09           C  
ATOM   1425  CB  THR A 187     -16.500 -24.062   7.176  1.00 45.09           C  
ATOM   1426  O   THR A 187     -16.734 -21.625   8.750  1.00 45.09           O  
ATOM   1427  CG2 THR A 187     -16.641 -25.547   7.449  1.00 45.09           C  
ATOM   1428  OG1 THR A 187     -16.141 -23.859   5.805  1.00 45.09           O  
ATOM   1429  N   TYR A 188     -18.578 -21.422   8.898  1.00 47.88           N  
ATOM   1430  CA  TYR A 188     -18.547 -20.516  10.039  1.00 47.88           C  
ATOM   1431  C   TYR A 188     -18.297 -21.297  11.336  1.00 47.88           C  
ATOM   1432  CB  TYR A 188     -19.859 -19.734  10.141  1.00 47.88           C  
ATOM   1433  O   TYR A 188     -19.094 -22.172  11.703  1.00 47.88           O  
ATOM   1434  CG  TYR A 188     -19.984 -18.641   9.117  1.00 47.88           C  
ATOM   1435  CD1 TYR A 188     -19.266 -17.453   9.242  1.00 47.88           C  
ATOM   1436  CD2 TYR A 188     -20.828 -18.797   8.016  1.00 47.88           C  
ATOM   1437  CE1 TYR A 188     -19.391 -16.438   8.297  1.00 47.88           C  
ATOM   1438  CE2 TYR A 188     -20.953 -17.781   7.062  1.00 47.88           C  
ATOM   1439  OH  TYR A 188     -20.344 -15.609   6.270  1.00 47.88           O  
ATOM   1440  CZ  TYR A 188     -20.234 -16.609   7.211  1.00 47.88           C  
ATOM   1441  N   SER A 189     -17.219 -22.016  11.453  1.00 45.84           N  
ATOM   1442  CA  SER A 189     -16.906 -22.484  12.805  1.00 45.84           C  
ATOM   1443  C   SER A 189     -17.031 -21.344  13.820  1.00 45.84           C  
ATOM   1444  CB  SER A 189     -15.492 -23.062  12.859  1.00 45.84           C  
ATOM   1445  O   SER A 189     -16.766 -20.188  13.500  1.00 45.84           O  
ATOM   1446  OG  SER A 189     -15.117 -23.344  14.195  1.00 45.84           O  
ATOM   1447  N   THR A 190     -18.047 -21.312  14.734  1.00 47.31           N  
ATOM   1448  CA  THR A 190     -18.109 -20.469  15.930  1.00 47.31           C  
ATOM   1449  C   THR A 190     -16.703 -20.250  16.500  1.00 47.31           C  
ATOM   1450  CB  THR A 190     -19.016 -21.109  17.000  1.00 47.31           C  
ATOM   1451  O   THR A 190     -16.516 -19.375  17.359  1.00 47.31           O  
ATOM   1452  CG2 THR A 190     -20.438 -21.250  16.500  1.00 47.31           C  
ATOM   1453  OG1 THR A 190     -18.500 -22.406  17.344  1.00 47.31           O  
ATOM   1454  N   THR A 191     -15.672 -20.891  15.906  1.00 45.81           N  
ATOM   1455  CA  THR A 191     -14.344 -20.625  16.453  1.00 45.81           C  
ATOM   1456  C   THR A 191     -13.414 -20.094  15.367  1.00 45.81           C  
ATOM   1457  CB  THR A 191     -13.734 -21.891  17.078  1.00 45.81           C  
ATOM   1458  O   THR A 191     -12.297 -19.656  15.656  1.00 45.81           O  
ATOM   1459  CG2 THR A 191     -14.539 -22.344  18.297  1.00 45.81           C  
ATOM   1460  OG1 THR A 191     -13.719 -22.938  16.109  1.00 45.81           O  
ATOM   1461  N   LYS A 192     -13.867 -19.875  14.000  1.00 45.62           N  
ATOM   1462  CA  LYS A 192     -12.961 -19.578  12.898  1.00 45.62           C  
ATOM   1463  C   LYS A 192     -13.117 -18.125  12.445  1.00 45.62           C  
ATOM   1464  CB  LYS A 192     -13.195 -20.516  11.719  1.00 45.62           C  
ATOM   1465  O   LYS A 192     -14.234 -17.672  12.188  1.00 45.62           O  
ATOM   1466  CG  LYS A 192     -11.984 -21.359  11.344  1.00 45.62           C  
ATOM   1467  CD  LYS A 192     -12.188 -22.047  10.000  1.00 45.62           C  
ATOM   1468  CE  LYS A 192     -11.031 -23.000   9.680  1.00 45.62           C  
ATOM   1469  NZ  LYS A 192     -10.961 -23.312   8.227  1.00 45.62           N  
ATOM   1470  N   ALA A 193     -12.305 -17.188  12.906  1.00 48.69           N  
ATOM   1471  CA  ALA A 193     -11.188 -16.297  12.586  1.00 48.69           C  
ATOM   1472  C   ALA A 193     -11.680 -15.039  11.867  1.00 48.69           C  
ATOM   1473  CB  ALA A 193     -10.164 -17.031  11.719  1.00 48.69           C  
ATOM   1474  O   ALA A 193     -12.438 -15.125  10.898  1.00 48.69           O  
ATOM   1475  N   SER A 194     -12.359 -14.195  12.477  1.00 59.47           N  
ATOM   1476  CA  SER A 194     -12.320 -12.742  12.422  1.00 59.47           C  
ATOM   1477  C   SER A 194     -11.633 -12.250  11.156  1.00 59.47           C  
ATOM   1478  CB  SER A 194     -11.609 -12.172  13.656  1.00 59.47           C  
ATOM   1479  O   SER A 194     -10.523 -12.680  10.844  1.00 59.47           O  
ATOM   1480  OG  SER A 194     -12.398 -12.359  14.820  1.00 59.47           O  
ATOM   1481  N   THR A 195     -12.055 -12.477   9.938  1.00 77.75           N  
ATOM   1482  CA  THR A 195     -11.438 -11.742   8.844  1.00 77.75           C  
ATOM   1483  C   THR A 195     -11.070 -10.328   9.273  1.00 77.75           C  
ATOM   1484  CB  THR A 195     -12.375 -11.680   7.617  1.00 77.75           C  
ATOM   1485  O   THR A 195     -11.695  -9.766  10.172  1.00 77.75           O  
ATOM   1486  CG2 THR A 195     -13.812 -11.391   8.039  1.00 77.75           C  
ATOM   1487  OG1 THR A 195     -11.922 -10.648   6.734  1.00 77.75           O  
ATOM   1488  N   PRO A 196      -9.852  -9.875   8.898  1.00 89.19           N  
ATOM   1489  CA  PRO A 196      -9.461  -8.508   9.273  1.00 89.19           C  
ATOM   1490  C   PRO A 196     -10.469  -7.461   8.805  1.00 89.19           C  
ATOM   1491  CB  PRO A 196      -8.109  -8.320   8.570  1.00 89.19           C  
ATOM   1492  O   PRO A 196     -10.516  -6.363   9.367  1.00 89.19           O  
ATOM   1493  CG  PRO A 196      -8.117  -9.328   7.461  1.00 89.19           C  
ATOM   1494  CD  PRO A 196      -8.930 -10.508   7.895  1.00 89.19           C  
ATOM   1495  N   LEU A 197     -11.312  -7.828   7.820  1.00 91.31           N  
ATOM   1496  CA  LEU A 197     -12.297  -6.906   7.262  1.00 91.31           C  
ATOM   1497  C   LEU A 197     -13.562  -7.652   6.848  1.00 91.31           C  
ATOM   1498  CB  LEU A 197     -11.711  -6.160   6.062  1.00 91.31           C  
ATOM   1499  O   LEU A 197     -13.484  -8.672   6.156  1.00 91.31           O  
ATOM   1500  CG  LEU A 197     -12.688  -5.309   5.250  1.00 91.31           C  
ATOM   1501  CD1 LEU A 197     -13.133  -4.094   6.059  1.00 91.31           C  
ATOM   1502  CD2 LEU A 197     -12.055  -4.879   3.932  1.00 91.31           C  
ATOM   1503  N   TYR A 198     -14.633  -7.156   7.309  1.00 89.50           N  
ATOM   1504  CA  TYR A 198     -15.953  -7.629   6.918  1.00 89.50           C  
ATOM   1505  C   TYR A 198     -16.875  -6.465   6.578  1.00 89.50           C  
ATOM   1506  CB  TYR A 198     -16.578  -8.477   8.039  1.00 89.50           C  
ATOM   1507  O   TYR A 198     -17.000  -5.512   7.352  1.00 89.50           O  
ATOM   1508  CG  TYR A 198     -17.891  -9.117   7.656  1.00 89.50           C  
ATOM   1509  CD1 TYR A 198     -19.094  -8.516   7.984  1.00 89.50           C  
ATOM   1510  CD2 TYR A 198     -17.906 -10.328   6.969  1.00 89.50           C  
ATOM   1511  CE1 TYR A 198     -20.312  -9.109   7.641  1.00 89.50           C  
ATOM   1512  CE2 TYR A 198     -19.125 -10.922   6.617  1.00 89.50           C  
ATOM   1513  OH  TYR A 198     -21.500 -10.898   6.609  1.00 89.50           O  
ATOM   1514  CZ  TYR A 198     -20.312 -10.305   6.957  1.00 89.50           C  
ATOM   1515  N   ILE A 199     -17.547  -6.656   5.414  1.00 90.38           N  
ATOM   1516  CA  ILE A 199     -18.406  -5.562   4.988  1.00 90.38           C  
ATOM   1517  C   ILE A 199     -19.812  -6.102   4.684  1.00 90.38           C  
ATOM   1518  CB  ILE A 199     -17.828  -4.832   3.756  1.00 90.38           C  
ATOM   1519  O   ILE A 199     -19.953  -7.117   4.000  1.00 90.38           O  
ATOM   1520  CG1 ILE A 199     -16.453  -4.242   4.078  1.00 90.38           C  
ATOM   1521  CG2 ILE A 199     -18.797  -3.742   3.277  1.00 90.38           C  
ATOM   1522  CD1 ILE A 199     -15.797  -3.533   2.904  1.00 90.38           C  
ATOM   1523  N   ALA A 200     -20.734  -5.363   5.258  1.00 85.69           N  
ATOM   1524  CA  ALA A 200     -22.125  -5.742   5.043  1.00 85.69           C  
ATOM   1525  C   ALA A 200     -22.984  -4.516   4.758  1.00 85.69           C  
ATOM   1526  CB  ALA A 200     -22.672  -6.496   6.254  1.00 85.69           C  
ATOM   1527  O   ALA A 200     -22.594  -3.387   5.051  1.00 85.69           O  
ATOM   1528  N   THR A 201     -24.125  -4.820   4.148  1.00 82.94           N  
ATOM   1529  CA  THR A 201     -25.062  -3.734   3.875  1.00 82.94           C  
ATOM   1530  C   THR A 201     -26.016  -3.533   5.051  1.00 82.94           C  
ATOM   1531  CB  THR A 201     -25.875  -4.004   2.592  1.00 82.94           C  
ATOM   1532  O   THR A 201     -26.125  -4.398   5.922  1.00 82.94           O  
ATOM   1533  CG2 THR A 201     -24.953  -4.207   1.393  1.00 82.94           C  
ATOM   1534  OG1 THR A 201     -26.672  -5.180   2.775  1.00 82.94           O  
ATOM   1535  N   SER A 202     -26.750  -2.348   5.113  1.00 74.81           N  
ATOM   1536  CA  SER A 202     -27.656  -1.983   6.199  1.00 74.81           C  
ATOM   1537  C   SER A 202     -28.766  -3.014   6.359  1.00 74.81           C  
ATOM   1538  CB  SER A 202     -28.266  -0.601   5.953  1.00 74.81           C  
ATOM   1539  O   SER A 202     -29.234  -3.264   7.473  1.00 74.81           O  
ATOM   1540  OG  SER A 202     -28.984  -0.579   4.734  1.00 74.81           O  
ATOM   1541  N   THR A 203     -29.203  -3.732   5.281  1.00 68.56           N  
ATOM   1542  CA  THR A 203     -30.281  -4.703   5.309  1.00 68.56           C  
ATOM   1543  C   THR A 203     -29.875  -5.953   6.082  1.00 68.56           C  
ATOM   1544  CB  THR A 203     -30.719  -5.098   3.887  1.00 68.56           C  
ATOM   1545  O   THR A 203     -30.703  -6.590   6.734  1.00 68.56           O  
ATOM   1546  CG2 THR A 203     -31.969  -4.328   3.457  1.00 68.56           C  
ATOM   1547  OG1 THR A 203     -29.656  -4.812   2.973  1.00 68.56           O  
ATOM   1548  N   GLN A 204     -28.562  -6.199   6.277  1.00 67.44           N  
ATOM   1549  CA  GLN A 204     -28.047  -7.434   6.848  1.00 67.44           C  
ATOM   1550  C   GLN A 204     -27.562  -7.219   8.281  1.00 67.44           C  
ATOM   1551  CB  GLN A 204     -26.906  -7.980   5.988  1.00 67.44           C  
ATOM   1552  O   GLN A 204     -27.234  -8.180   8.984  1.00 67.44           O  
ATOM   1553  CG  GLN A 204     -27.328  -8.359   4.574  1.00 67.44           C  
ATOM   1554  CD  GLN A 204     -26.172  -8.891   3.738  1.00 67.44           C  
ATOM   1555  NE2 GLN A 204     -26.406  -9.977   3.021  1.00 67.44           N  
ATOM   1556  OE1 GLN A 204     -25.078  -8.320   3.738  1.00 67.44           O  
ATOM   1557  N   VAL A 205     -27.547  -5.934   8.758  1.00 63.94           N  
ATOM   1558  CA  VAL A 205     -26.797  -5.613   9.961  1.00 63.94           C  
ATOM   1559  C   VAL A 205     -27.484  -6.207  11.188  1.00 63.94           C  
ATOM   1560  CB  VAL A 205     -26.625  -4.086  10.133  1.00 63.94           C  
ATOM   1561  O   VAL A 205     -26.828  -6.766  12.070  1.00 63.94           O  
ATOM   1562  CG1 VAL A 205     -25.953  -3.766  11.469  1.00 63.94           C  
ATOM   1563  CG2 VAL A 205     -25.812  -3.508   8.977  1.00 63.94           C  
ATOM   1564  N   SER A 206     -28.922  -6.125  11.273  1.00 67.50           N  
ATOM   1565  CA  SER A 206     -29.609  -6.621  12.453  1.00 67.50           C  
ATOM   1566  C   SER A 206     -29.422  -8.125  12.617  1.00 67.50           C  
ATOM   1567  CB  SER A 206     -31.109  -6.289  12.375  1.00 67.50           C  
ATOM   1568  O   SER A 206     -29.203  -8.609  13.727  1.00 67.50           O  
ATOM   1569  OG  SER A 206     -31.297  -4.902  12.148  1.00 67.50           O  
ATOM   1570  N   THR A 207     -29.359  -8.867  11.516  1.00 69.12           N  
ATOM   1571  CA  THR A 207     -29.203 -10.320  11.516  1.00 69.12           C  
ATOM   1572  C   THR A 207     -27.750 -10.711  11.719  1.00 69.12           C  
ATOM   1573  CB  THR A 207     -29.734 -10.938  10.203  1.00 69.12           C  
ATOM   1574  O   THR A 207     -27.453 -11.758  12.289  1.00 69.12           O  
ATOM   1575  CG2 THR A 207     -31.219 -10.695  10.039  1.00 69.12           C  
ATOM   1576  OG1 THR A 207     -29.047 -10.344   9.094  1.00 69.12           O  
ATOM   1577  N   LEU A 208     -26.875  -9.750  11.414  1.00 73.94           N  
ATOM   1578  CA  LEU A 208     -25.453 -10.016  11.344  1.00 73.94           C  
ATOM   1579  C   LEU A 208     -24.859 -10.156  12.742  1.00 73.94           C  
ATOM   1580  CB  LEU A 208     -24.734  -8.891  10.586  1.00 73.94           C  
ATOM   1581  O   LEU A 208     -24.047 -11.055  12.992  1.00 73.94           O  
ATOM   1582  CG  LEU A 208     -23.234  -9.070  10.367  1.00 73.94           C  
ATOM   1583  CD1 LEU A 208     -22.969 -10.211   9.391  1.00 73.94           C  
ATOM   1584  CD2 LEU A 208     -22.609  -7.773   9.867  1.00 73.94           C  
ATOM   1585  N   LEU A 209     -25.203  -9.273  13.695  1.00 72.31           N  
ATOM   1586  CA  LEU A 209     -24.609  -9.281  15.023  1.00 72.31           C  
ATOM   1587  C   LEU A 209     -25.109 -10.477  15.836  1.00 72.31           C  
ATOM   1588  CB  LEU A 209     -24.953  -7.980  15.766  1.00 72.31           C  
ATOM   1589  O   LEU A 209     -24.453 -10.906  16.781  1.00 72.31           O  
ATOM   1590  CG  LEU A 209     -24.266  -6.715  15.250  1.00 72.31           C  
ATOM   1591  CD1 LEU A 209     -24.781  -5.492  16.000  1.00 72.31           C  
ATOM   1592  CD2 LEU A 209     -22.750  -6.828  15.375  1.00 72.31           C  
ATOM   1593  N   THR A 210     -26.234 -10.992  15.344  1.00 75.19           N  
ATOM   1594  CA  THR A 210     -26.719 -12.211  15.977  1.00 75.19           C  
ATOM   1595  C   THR A 210     -25.938 -13.430  15.492  1.00 75.19           C  
ATOM   1596  CB  THR A 210     -28.219 -12.414  15.695  1.00 75.19           C  
ATOM   1597  O   THR A 210     -25.609 -14.312  16.281  1.00 75.19           O  
ATOM   1598  CG2 THR A 210     -29.047 -11.266  16.266  1.00 75.19           C  
ATOM   1599  OG1 THR A 210     -28.438 -12.484  14.281  1.00 75.19           O  
ATOM   1600  N   THR A 211     -25.672 -13.422  14.203  1.00 73.88           N  
ATOM   1601  CA  THR A 211     -24.984 -14.547  13.586  1.00 73.88           C  
ATOM   1602  C   THR A 211     -23.469 -14.453  13.805  1.00 73.88           C  
ATOM   1603  CB  THR A 211     -25.281 -14.633  12.078  1.00 73.88           C  
ATOM   1604  O   THR A 211     -22.781 -15.469  13.875  1.00 73.88           O  
ATOM   1605  CG2 THR A 211     -26.766 -14.867  11.828  1.00 73.88           C  
ATOM   1606  OG1 THR A 211     -24.891 -13.406  11.453  1.00 73.88           O  
ATOM   1607  N   MET A 212     -22.938 -13.211  13.891  1.00 76.75           N  
ATOM   1608  CA  MET A 212     -21.516 -12.953  14.102  1.00 76.75           C  
ATOM   1609  C   MET A 212     -21.312 -11.961  15.242  1.00 76.75           C  
ATOM   1610  CB  MET A 212     -20.875 -12.422  12.820  1.00 76.75           C  
ATOM   1611  O   MET A 212     -21.125 -10.766  15.000  1.00 76.75           O  
ATOM   1612  CG  MET A 212     -21.062 -13.328  11.617  1.00 76.75           C  
ATOM   1613  SD  MET A 212     -20.500 -12.555  10.055  1.00 76.75           S  
ATOM   1614  CE  MET A 212     -20.094 -14.031   9.086  1.00 76.75           C  
ATOM   1615  N   PRO A 213     -21.469 -12.477  16.484  1.00 79.06           N  
ATOM   1616  CA  PRO A 213     -21.438 -11.562  17.625  1.00 79.06           C  
ATOM   1617  C   PRO A 213     -20.078 -10.906  17.828  1.00 79.06           C  
ATOM   1618  CB  PRO A 213     -21.797 -12.461  18.812  1.00 79.06           C  
ATOM   1619  O   PRO A 213     -19.984  -9.820  18.406  1.00 79.06           O  
ATOM   1620  CG  PRO A 213     -22.469 -13.648  18.203  1.00 79.06           C  
ATOM   1621  CD  PRO A 213     -21.969 -13.797  16.781  1.00 79.06           C  
ATOM   1622  N   TRP A 214     -19.031 -11.508  17.391  1.00 79.56           N  
ATOM   1623  CA  TRP A 214     -17.688 -10.977  17.609  1.00 79.56           C  
ATOM   1624  C   TRP A 214     -17.469  -9.680  16.828  1.00 79.56           C  
ATOM   1625  CB  TRP A 214     -16.625 -12.008  17.203  1.00 79.56           C  
ATOM   1626  O   TRP A 214     -16.531  -8.938  17.109  1.00 79.56           O  
ATOM   1627  CG  TRP A 214     -16.781 -12.523  15.805  1.00 79.56           C  
ATOM   1628  CD1 TRP A 214     -16.312 -11.953  14.656  1.00 79.56           C  
ATOM   1629  CD2 TRP A 214     -17.469 -13.719  15.398  1.00 79.56           C  
ATOM   1630  CE2 TRP A 214     -17.359 -13.805  13.992  1.00 79.56           C  
ATOM   1631  CE3 TRP A 214     -18.156 -14.719  16.094  1.00 79.56           C  
ATOM   1632  NE1 TRP A 214     -16.656 -12.711  13.562  1.00 79.56           N  
ATOM   1633  CH2 TRP A 214     -18.594 -15.828  13.977  1.00 79.56           C  
ATOM   1634  CZ2 TRP A 214     -17.922 -14.859  13.273  1.00 79.56           C  
ATOM   1635  CZ3 TRP A 214     -18.703 -15.766  15.375  1.00 79.56           C  
ATOM   1636  N   LEU A 215     -18.328  -9.312  15.828  1.00 84.00           N  
ATOM   1637  CA  LEU A 215     -18.203  -8.070  15.062  1.00 84.00           C  
ATOM   1638  C   LEU A 215     -18.391  -6.855  15.961  1.00 84.00           C  
ATOM   1639  CB  LEU A 215     -19.219  -8.047  13.922  1.00 84.00           C  
ATOM   1640  O   LEU A 215     -17.953  -5.754  15.625  1.00 84.00           O  
ATOM   1641  CG  LEU A 215     -18.953  -8.992  12.750  1.00 84.00           C  
ATOM   1642  CD1 LEU A 215     -20.078  -8.891  11.719  1.00 84.00           C  
ATOM   1643  CD2 LEU A 215     -17.594  -8.672  12.109  1.00 84.00           C  
ATOM   1644  N   LYS A 216     -19.016  -7.035  17.094  1.00 84.69           N  
ATOM   1645  CA  LYS A 216     -19.266  -5.938  18.016  1.00 84.69           C  
ATOM   1646  C   LYS A 216     -17.953  -5.367  18.578  1.00 84.69           C  
ATOM   1647  CB  LYS A 216     -20.156  -6.402  19.172  1.00 84.69           C  
ATOM   1648  O   LYS A 216     -17.906  -4.223  19.016  1.00 84.69           O  
ATOM   1649  CG  LYS A 216     -19.500  -7.414  20.094  1.00 84.69           C  
ATOM   1650  CD  LYS A 216     -20.422  -7.809  21.250  1.00 84.69           C  
ATOM   1651  CE  LYS A 216     -19.781  -8.859  22.141  1.00 84.69           C  
ATOM   1652  NZ  LYS A 216     -20.719  -9.336  23.203  1.00 84.69           N  
ATOM   1653  N   ASN A 217     -16.953  -6.215  18.531  1.00 88.56           N  
ATOM   1654  CA  ASN A 217     -15.680  -5.789  19.078  1.00 88.56           C  
ATOM   1655  C   ASN A 217     -14.805  -5.125  18.016  1.00 88.56           C  
ATOM   1656  CB  ASN A 217     -14.945  -6.973  19.703  1.00 88.56           C  
ATOM   1657  O   ASN A 217     -13.719  -4.625  18.312  1.00 88.56           O  
ATOM   1658  CG  ASN A 217     -15.719  -7.609  20.844  1.00 88.56           C  
ATOM   1659  ND2 ASN A 217     -15.672  -8.930  20.922  1.00 88.56           N  
ATOM   1660  OD1 ASN A 217     -16.359  -6.914  21.641  1.00 88.56           O  
ATOM   1661  N   ASP A 218     -15.266  -5.035  16.812  1.00 91.06           N  
ATOM   1662  CA  ASP A 218     -14.492  -4.473  15.711  1.00 91.06           C  
ATOM   1663  C   ASP A 218     -14.672  -2.961  15.625  1.00 91.06           C  
ATOM   1664  CB  ASP A 218     -14.891  -5.125  14.383  1.00 91.06           C  
ATOM   1665  O   ASP A 218     -15.641  -2.418  16.156  1.00 91.06           O  
ATOM   1666  CG  ASP A 218     -14.484  -6.586  14.297  1.00 91.06           C  
ATOM   1667  OD1 ASP A 218     -13.867  -7.109  15.258  1.00 91.06           O  
ATOM   1668  OD2 ASP A 218     -14.773  -7.223  13.266  1.00 91.06           O  
ATOM   1669  N   ASN A 219     -13.656  -2.367  15.031  1.00 93.88           N  
ATOM   1670  CA  ASN A 219     -13.828  -0.978  14.625  1.00 93.88           C  
ATOM   1671  C   ASN A 219     -14.695  -0.867  13.375  1.00 93.88           C  
ATOM   1672  CB  ASN A 219     -12.469  -0.310  14.391  1.00 93.88           C  
ATOM   1673  O   ASN A 219     -14.406  -1.492  12.352  1.00 93.88           O  
ATOM   1674  CG  ASN A 219     -12.562   1.203  14.375  1.00 93.88           C  
ATOM   1675  ND2 ASN A 219     -11.516   1.854  13.883  1.00 93.88           N  
ATOM   1676  OD1 ASN A 219     -13.562   1.783  14.805  1.00 93.88           O  
ATOM   1677  N   VAL A 220     -15.734  -0.059  13.477  1.00 92.25           N  
ATOM   1678  CA  VAL A 220     -16.719  -0.075  12.398  1.00 92.25           C  
ATOM   1679  C   VAL A 220     -16.906   1.338  11.852  1.00 92.25           C  
ATOM   1680  CB  VAL A 220     -18.078  -0.648  12.875  1.00 92.25           C  
ATOM   1681  O   VAL A 220     -16.938   2.307  12.609  1.00 92.25           O  
ATOM   1682  CG1 VAL A 220     -18.641   0.200  14.008  1.00 92.25           C  
ATOM   1683  CG2 VAL A 220     -19.062  -0.730  11.711  1.00 92.25           C  
ATOM   1684  N   PHE A 221     -16.953   1.422  10.547  1.00 93.44           N  
ATOM   1685  CA  PHE A 221     -17.328   2.662   9.883  1.00 93.44           C  
ATOM   1686  C   PHE A 221     -18.234   2.383   8.688  1.00 93.44           C  
ATOM   1687  CB  PHE A 221     -16.094   3.432   9.422  1.00 93.44           C  
ATOM   1688  O   PHE A 221     -18.328   1.246   8.219  1.00 93.44           O  
ATOM   1689  CG  PHE A 221     -15.344   2.770   8.297  1.00 93.44           C  
ATOM   1690  CD1 PHE A 221     -14.367   1.817   8.547  1.00 93.44           C  
ATOM   1691  CD2 PHE A 221     -15.625   3.098   6.973  1.00 93.44           C  
ATOM   1692  CE1 PHE A 221     -13.680   1.202   7.508  1.00 93.44           C  
ATOM   1693  CE2 PHE A 221     -14.945   2.488   5.926  1.00 93.44           C  
ATOM   1694  CZ  PHE A 221     -13.969   1.540   6.195  1.00 93.44           C  
ATOM   1695  N   SER A 222     -18.938   3.451   8.281  1.00 92.81           N  
ATOM   1696  CA  SER A 222     -19.891   3.271   7.184  1.00 92.81           C  
ATOM   1697  C   SER A 222     -19.547   4.176   6.004  1.00 92.81           C  
ATOM   1698  CB  SER A 222     -21.312   3.553   7.652  1.00 92.81           C  
ATOM   1699  O   SER A 222     -18.891   5.215   6.180  1.00 92.81           O  
ATOM   1700  OG  SER A 222     -21.469   4.918   8.000  1.00 92.81           O  
ATOM   1701  N   PHE A 223     -19.844   3.717   4.852  1.00 92.19           N  
ATOM   1702  CA  PHE A 223     -19.766   4.531   3.641  1.00 92.19           C  
ATOM   1703  C   PHE A 223     -20.953   4.250   2.729  1.00 92.19           C  
ATOM   1704  CB  PHE A 223     -18.453   4.266   2.893  1.00 92.19           C  
ATOM   1705  O   PHE A 223     -21.562   3.180   2.799  1.00 92.19           O  
ATOM   1706  CG  PHE A 223     -18.281   2.836   2.453  1.00 92.19           C  
ATOM   1707  CD1 PHE A 223     -17.688   1.902   3.291  1.00 92.19           C  
ATOM   1708  CD2 PHE A 223     -18.719   2.426   1.200  1.00 92.19           C  
ATOM   1709  CE1 PHE A 223     -17.531   0.579   2.887  1.00 92.19           C  
ATOM   1710  CE2 PHE A 223     -18.578   1.105   0.789  1.00 92.19           C  
ATOM   1711  CZ  PHE A 223     -17.969   0.183   1.634  1.00 92.19           C  
ATOM   1712  N   THR A 224     -21.266   5.336   1.979  1.00 91.75           N  
ATOM   1713  CA  THR A 224     -22.438   5.254   1.126  1.00 91.75           C  
ATOM   1714  C   THR A 224     -22.047   5.371  -0.345  1.00 91.75           C  
ATOM   1715  CB  THR A 224     -23.453   6.352   1.481  1.00 91.75           C  
ATOM   1716  O   THR A 224     -21.203   6.195  -0.708  1.00 91.75           O  
ATOM   1717  CG2 THR A 224     -24.719   6.234   0.619  1.00 91.75           C  
ATOM   1718  OG1 THR A 224     -23.828   6.223   2.859  1.00 91.75           O  
ATOM   1719  N   LEU A 225     -22.625   4.410  -1.147  1.00 90.00           N  
ATOM   1720  CA  LEU A 225     -22.406   4.434  -2.590  1.00 90.00           C  
ATOM   1721  C   LEU A 225     -23.734   4.645  -3.328  1.00 90.00           C  
ATOM   1722  CB  LEU A 225     -21.766   3.129  -3.057  1.00 90.00           C  
ATOM   1723  O   LEU A 225     -24.781   4.195  -2.871  1.00 90.00           O  
ATOM   1724  CG  LEU A 225     -20.391   2.809  -2.463  1.00 90.00           C  
ATOM   1725  CD1 LEU A 225     -19.953   1.406  -2.869  1.00 90.00           C  
ATOM   1726  CD2 LEU A 225     -19.359   3.846  -2.902  1.00 90.00           C  
ATOM   1727  N   ASN A 226     -23.641   5.469  -4.348  1.00 88.81           N  
ATOM   1728  CA  ASN A 226     -24.750   5.570  -5.285  1.00 88.81           C  
ATOM   1729  C   ASN A 226     -24.734   4.434  -6.305  1.00 88.81           C  
ATOM   1730  CB  ASN A 226     -24.734   6.926  -5.996  1.00 88.81           C  
ATOM   1731  O   ASN A 226     -23.891   4.422  -7.207  1.00 88.81           O  
ATOM   1732  CG  ASN A 226     -25.969   7.152  -6.852  1.00 88.81           C  
ATOM   1733  ND2 ASN A 226     -26.188   8.398  -7.246  1.00 88.81           N  
ATOM   1734  OD1 ASN A 226     -26.703   6.215  -7.156  1.00 88.81           O  
ATOM   1735  N   ILE A 227     -25.656   3.543  -6.145  1.00 85.06           N  
ATOM   1736  CA  ILE A 227     -25.734   2.406  -7.055  1.00 85.06           C  
ATOM   1737  C   ILE A 227     -27.047   2.467  -7.840  1.00 85.06           C  
ATOM   1738  CB  ILE A 227     -25.625   1.065  -6.293  1.00 85.06           C  
ATOM   1739  O   ILE A 227     -28.125   2.242  -7.285  1.00 85.06           O  
ATOM   1740  CG1 ILE A 227     -24.344   1.026  -5.453  1.00 85.06           C  
ATOM   1741  CG2 ILE A 227     -25.688  -0.114  -7.270  1.00 85.06           C  
ATOM   1742  CD1 ILE A 227     -24.266  -0.158  -4.500  1.00 85.06           C  
ATOM   1743  N   SER A 228     -26.891   2.854  -9.172  1.00 82.81           N  
ATOM   1744  CA  SER A 228     -28.016   2.959 -10.078  1.00 82.81           C  
ATOM   1745  C   SER A 228     -29.062   3.930  -9.547  1.00 82.81           C  
ATOM   1746  CB  SER A 228     -28.656   1.587 -10.305  1.00 82.81           C  
ATOM   1747  O   SER A 228     -30.266   3.650  -9.594  1.00 82.81           O  
ATOM   1748  OG  SER A 228     -27.719   0.687 -10.875  1.00 82.81           O  
ATOM   1749  N   GLY A 229     -28.641   5.012  -8.898  1.00 85.38           N  
ATOM   1750  CA  GLY A 229     -29.531   6.074  -8.461  1.00 85.38           C  
ATOM   1751  C   GLY A 229     -29.969   5.922  -7.020  1.00 85.38           C  
ATOM   1752  O   GLY A 229     -30.641   6.805  -6.477  1.00 85.38           O  
ATOM   1753  N   GLN A 230     -29.641   4.820  -6.352  1.00 88.19           N  
ATOM   1754  CA  GLN A 230     -30.016   4.598  -4.957  1.00 88.19           C  
ATOM   1755  C   GLN A 230     -28.781   4.617  -4.059  1.00 88.19           C  
ATOM   1756  CB  GLN A 230     -30.750   3.273  -4.801  1.00 88.19           C  
ATOM   1757  O   GLN A 230     -27.766   3.990  -4.375  1.00 88.19           O  
ATOM   1758  CG  GLN A 230     -32.156   3.291  -5.367  1.00 88.19           C  
ATOM   1759  CD  GLN A 230     -33.094   2.291  -4.688  1.00 88.19           C  
ATOM   1760  NE2 GLN A 230     -33.969   1.684  -5.461  1.00 88.19           N  
ATOM   1761  OE1 GLN A 230     -33.000   2.068  -3.477  1.00 88.19           O  
ATOM   1762  N   LEU A 231     -28.953   5.270  -2.887  1.00 90.50           N  
ATOM   1763  CA  LEU A 231     -27.859   5.316  -1.923  1.00 90.50           C  
ATOM   1764  C   LEU A 231     -27.859   4.066  -1.051  1.00 90.50           C  
ATOM   1765  CB  LEU A 231     -27.984   6.566  -1.045  1.00 90.50           C  
ATOM   1766  O   LEU A 231     -28.859   3.732  -0.427  1.00 90.50           O  
ATOM   1767  CG  LEU A 231     -27.844   7.910  -1.760  1.00 90.50           C  
ATOM   1768  CD1 LEU A 231     -28.000   9.055  -0.764  1.00 90.50           C  
ATOM   1769  CD2 LEU A 231     -26.516   8.008  -2.492  1.00 90.50           C  
ATOM   1770  N   VAL A 232     -26.750   3.396  -1.150  1.00 87.81           N  
ATOM   1771  CA  VAL A 232     -26.594   2.186  -0.351  1.00 87.81           C  
ATOM   1772  C   VAL A 232     -25.469   2.383   0.664  1.00 87.81           C  
ATOM   1773  CB  VAL A 232     -26.297   0.955  -1.237  1.00 87.81           C  
ATOM   1774  O   VAL A 232     -24.359   2.768   0.299  1.00 87.81           O  
ATOM   1775  CG1 VAL A 232     -26.203  -0.311  -0.388  1.00 87.81           C  
ATOM   1776  CG2 VAL A 232     -27.375   0.801  -2.309  1.00 87.81           C  
ATOM   1777  N   THR A 233     -25.859   2.047   1.924  1.00 91.31           N  
ATOM   1778  CA  THR A 233     -24.891   2.227   3.002  1.00 91.31           C  
ATOM   1779  C   THR A 233     -24.266   0.894   3.391  1.00 91.31           C  
ATOM   1780  CB  THR A 233     -25.547   2.869   4.238  1.00 91.31           C  
ATOM   1781  O   THR A 233     -24.969  -0.087   3.631  1.00 91.31           O  
ATOM   1782  CG2 THR A 233     -24.531   3.068   5.359  1.00 91.31           C  
ATOM   1783  OG1 THR A 233     -26.094   4.141   3.875  1.00 91.31           O  
ATOM   1784  N   TYR A 234     -22.938   0.906   3.422  1.00 91.31           N  
ATOM   1785  CA  TYR A 234     -22.141  -0.248   3.830  1.00 91.31           C  
ATOM   1786  C   TYR A 234     -21.516  -0.019   5.199  1.00 91.31           C  
ATOM   1787  CB  TYR A 234     -21.047  -0.543   2.799  1.00 91.31           C  
ATOM   1788  O   TYR A 234     -21.125   1.106   5.539  1.00 91.31           O  
ATOM   1789  CG  TYR A 234     -21.578  -1.079   1.491  1.00 91.31           C  
ATOM   1790  CD1 TYR A 234     -21.609  -2.449   1.240  1.00 91.31           C  
ATOM   1791  CD2 TYR A 234     -22.047  -0.218   0.503  1.00 91.31           C  
ATOM   1792  CE1 TYR A 234     -22.094  -2.947   0.036  1.00 91.31           C  
ATOM   1793  CE2 TYR A 234     -22.531  -0.706  -0.705  1.00 91.31           C  
ATOM   1794  OH  TYR A 234     -23.031  -2.559  -2.123  1.00 91.31           O  
ATOM   1795  CZ  TYR A 234     -22.547  -2.070  -0.929  1.00 91.31           C  
ATOM   1796  N   TYR A 235     -21.453  -1.105   5.930  1.00 91.12           N  
ATOM   1797  CA  TYR A 235     -20.766  -1.085   7.211  1.00 91.12           C  
ATOM   1798  C   TYR A 235     -19.516  -1.968   7.176  1.00 91.12           C  
ATOM   1799  CB  TYR A 235     -21.688  -1.546   8.336  1.00 91.12           C  
ATOM   1800  O   TYR A 235     -19.609  -3.168   6.910  1.00 91.12           O  
ATOM   1801  CG  TYR A 235     -22.859  -0.615   8.578  1.00 91.12           C  
ATOM   1802  CD1 TYR A 235     -22.781   0.399   9.531  1.00 91.12           C  
ATOM   1803  CD2 TYR A 235     -24.031  -0.749   7.859  1.00 91.12           C  
ATOM   1804  CE1 TYR A 235     -23.844   1.257   9.758  1.00 91.12           C  
ATOM   1805  CE2 TYR A 235     -25.109   0.104   8.078  1.00 91.12           C  
ATOM   1806  OH  TYR A 235     -26.062   1.950   9.250  1.00 91.12           O  
ATOM   1807  CZ  TYR A 235     -25.000   1.103   9.031  1.00 91.12           C  
ATOM   1808  N   ALA A 236     -18.438  -1.276   7.391  1.00 93.12           N  
ATOM   1809  CA  ALA A 236     -17.156  -1.979   7.363  1.00 93.12           C  
ATOM   1810  C   ALA A 236     -16.656  -2.256   8.773  1.00 93.12           C  
ATOM   1811  CB  ALA A 236     -16.125  -1.171   6.582  1.00 93.12           C  
ATOM   1812  O   ALA A 236     -16.469  -1.329   9.562  1.00 93.12           O  
ATOM   1813  N   TYR A 237     -16.516  -3.557   9.047  1.00 92.06           N  
ATOM   1814  CA  TYR A 237     -15.992  -4.004  10.336  1.00 92.06           C  
ATOM   1815  C   TYR A 237     -14.523  -4.410  10.219  1.00 92.06           C  
ATOM   1816  CB  TYR A 237     -16.812  -5.180  10.867  1.00 92.06           C  
ATOM   1817  O   TYR A 237     -14.203  -5.410   9.570  1.00 92.06           O  
ATOM   1818  CG  TYR A 237     -18.266  -4.848  11.094  1.00 92.06           C  
ATOM   1819  CD1 TYR A 237     -18.719  -4.434  12.344  1.00 92.06           C  
ATOM   1820  CD2 TYR A 237     -19.188  -4.945  10.062  1.00 92.06           C  
ATOM   1821  CE1 TYR A 237     -20.062  -4.129  12.555  1.00 92.06           C  
ATOM   1822  CE2 TYR A 237     -20.531  -4.645  10.258  1.00 92.06           C  
ATOM   1823  OH  TYR A 237     -22.281  -3.934  11.719  1.00 92.06           O  
ATOM   1824  CZ  TYR A 237     -20.953  -4.234  11.508  1.00 92.06           C  
ATOM   1825  N   VAL A 238     -13.648  -3.609  10.883  1.00 94.19           N  
ATOM   1826  CA  VAL A 238     -12.211  -3.836  10.812  1.00 94.19           C  
ATOM   1827  C   VAL A 238     -11.719  -4.438  12.125  1.00 94.19           C  
ATOM   1828  CB  VAL A 238     -11.445  -2.527  10.508  1.00 94.19           C  
ATOM   1829  O   VAL A 238     -11.789  -3.801  13.180  1.00 94.19           O  
ATOM   1830  CG1 VAL A 238      -9.953  -2.801  10.352  1.00 94.19           C  
ATOM   1831  CG2 VAL A 238     -12.008  -1.862   9.258  1.00 94.19           C  
ATOM   1832  N   ASN A 239     -11.156  -5.574  12.023  1.00 91.25           N  
ATOM   1833  CA  ASN A 239     -10.766  -6.309  13.219  1.00 91.25           C  
ATOM   1834  C   ASN A 239      -9.273  -6.148  13.508  1.00 91.25           C  
ATOM   1835  CB  ASN A 239     -11.117  -7.793  13.078  1.00 91.25           C  
ATOM   1836  O   ASN A 239      -8.844  -6.273  14.656  1.00 91.25           O  
ATOM   1837  CG  ASN A 239     -10.781  -8.594  14.320  1.00 91.25           C  
ATOM   1838  ND2 ASN A 239     -11.602  -8.453  15.359  1.00 91.25           N  
ATOM   1839  OD1 ASN A 239      -9.789  -9.328  14.352  1.00 91.25           O  
ATOM   1840  N   GLN A 240      -8.516  -5.832  12.516  1.00 91.81           N  
ATOM   1841  CA  GLN A 240      -7.078  -5.625  12.641  1.00 91.81           C  
ATOM   1842  C   GLN A 240      -6.629  -4.402  11.836  1.00 91.81           C  
ATOM   1843  CB  GLN A 240      -6.316  -6.867  12.172  1.00 91.81           C  
ATOM   1844  O   GLN A 240      -7.219  -4.078  10.805  1.00 91.81           O  
ATOM   1845  CG  GLN A 240      -6.648  -8.125  12.961  1.00 91.81           C  
ATOM   1846  CD  GLN A 240      -5.918  -9.352  12.445  1.00 91.81           C  
ATOM   1847  NE2 GLN A 240      -6.656 -10.266  11.828  1.00 91.81           N  
ATOM   1848  OE1 GLN A 240      -4.699  -9.469  12.594  1.00 91.81           O  
ATOM   1849  N   THR A 241      -5.594  -3.760  12.445  1.00 95.62           N  
ATOM   1850  CA  THR A 241      -4.984  -2.648  11.727  1.00 95.62           C  
ATOM   1851  C   THR A 241      -4.094  -3.158  10.602  1.00 95.62           C  
ATOM   1852  CB  THR A 241      -4.156  -1.756  12.672  1.00 95.62           C  
ATOM   1853  O   THR A 241      -3.174  -3.947  10.836  1.00 95.62           O  
ATOM   1854  CG2 THR A 241      -3.506  -0.604  11.914  1.00 95.62           C  
ATOM   1855  OG1 THR A 241      -5.016  -1.221  13.688  1.00 95.62           O  
ATOM   1856  N   PHE A 242      -4.375  -2.738   9.375  1.00 96.88           N  
ATOM   1857  CA  PHE A 242      -3.574  -3.176   8.234  1.00 96.88           C  
ATOM   1858  C   PHE A 242      -3.678  -2.182   7.086  1.00 96.88           C  
ATOM   1859  CB  PHE A 242      -4.020  -4.566   7.770  1.00 96.88           C  
ATOM   1860  O   PHE A 242      -4.535  -1.295   7.102  1.00 96.88           O  
ATOM   1861  CG  PHE A 242      -5.391  -4.590   7.152  1.00 96.88           C  
ATOM   1862  CD1 PHE A 242      -6.523  -4.719   7.945  1.00 96.88           C  
ATOM   1863  CD2 PHE A 242      -5.547  -4.477   5.773  1.00 96.88           C  
ATOM   1864  CE1 PHE A 242      -7.797  -4.738   7.371  1.00 96.88           C  
ATOM   1865  CE2 PHE A 242      -6.812  -4.496   5.199  1.00 96.88           C  
ATOM   1866  CZ  PHE A 242      -7.938  -4.629   6.000  1.00 96.88           C  
ATOM   1867  N   ALA A 243      -2.773  -2.291   6.184  1.00 98.31           N  
ATOM   1868  CA  ALA A 243      -2.801  -1.509   4.949  1.00 98.31           C  
ATOM   1869  C   ALA A 243      -2.879  -2.416   3.725  1.00 98.31           C  
ATOM   1870  CB  ALA A 243      -1.571  -0.609   4.863  1.00 98.31           C  
ATOM   1871  O   ALA A 243      -2.400  -3.553   3.756  1.00 98.31           O  
ATOM   1872  N   PHE A 244      -3.504  -1.933   2.709  1.00 97.69           N  
ATOM   1873  CA  PHE A 244      -3.508  -2.662   1.446  1.00 97.69           C  
ATOM   1874  C   PHE A 244      -3.375  -1.705   0.268  1.00 97.69           C  
ATOM   1875  CB  PHE A 244      -4.789  -3.490   1.308  1.00 97.69           C  
ATOM   1876  O   PHE A 244      -3.613  -0.504   0.406  1.00 97.69           O  
ATOM   1877  CG  PHE A 244      -6.004  -2.674   0.954  1.00 97.69           C  
ATOM   1878  CD1 PHE A 244      -6.691  -1.964   1.932  1.00 97.69           C  
ATOM   1879  CD2 PHE A 244      -6.461  -2.619  -0.357  1.00 97.69           C  
ATOM   1880  CE1 PHE A 244      -7.812  -1.208   1.607  1.00 97.69           C  
ATOM   1881  CE2 PHE A 244      -7.582  -1.866  -0.688  1.00 97.69           C  
ATOM   1882  CZ  PHE A 244      -8.258  -1.162   0.295  1.00 97.69           C  
ATOM   1883  N   THR A 245      -2.994  -2.225  -0.836  1.00 96.62           N  
ATOM   1884  CA  THR A 245      -2.787  -1.408  -2.027  1.00 96.62           C  
ATOM   1885  C   THR A 245      -3.656  -1.902  -3.180  1.00 96.62           C  
ATOM   1886  CB  THR A 245      -1.308  -1.414  -2.459  1.00 96.62           C  
ATOM   1887  O   THR A 245      -4.039  -3.074  -3.219  1.00 96.62           O  
ATOM   1888  CG2 THR A 245      -0.426  -0.752  -1.404  1.00 96.62           C  
ATOM   1889  OG1 THR A 245      -0.876  -2.768  -2.646  1.00 96.62           O  
ATOM   1890  N   TYR A 246      -3.979  -1.004  -4.062  1.00 94.88           N  
ATOM   1891  CA  TYR A 246      -4.785  -1.334  -5.230  1.00 94.88           C  
ATOM   1892  C   TYR A 246      -4.480  -0.393  -6.391  1.00 94.88           C  
ATOM   1893  CB  TYR A 246      -6.277  -1.274  -4.887  1.00 94.88           C  
ATOM   1894  O   TYR A 246      -4.023   0.732  -6.180  1.00 94.88           O  
ATOM   1895  CG  TYR A 246      -6.738   0.085  -4.418  1.00 94.88           C  
ATOM   1896  CD1 TYR A 246      -6.629   0.455  -3.080  1.00 94.88           C  
ATOM   1897  CD2 TYR A 246      -7.285   1.000  -5.312  1.00 94.88           C  
ATOM   1898  CE1 TYR A 246      -7.055   1.705  -2.643  1.00 94.88           C  
ATOM   1899  CE2 TYR A 246      -7.715   2.254  -4.887  1.00 94.88           C  
ATOM   1900  OH  TYR A 246      -8.016   3.836  -3.123  1.00 94.88           O  
ATOM   1901  CZ  TYR A 246      -7.594   2.596  -3.551  1.00 94.88           C  
ATOM   1902  N   PRO A 247      -4.723  -0.869  -7.598  1.00 94.00           N  
ATOM   1903  CA  PRO A 247      -4.441  -0.014  -8.750  1.00 94.00           C  
ATOM   1904  C   PRO A 247      -5.480   1.087  -8.945  1.00 94.00           C  
ATOM   1905  CB  PRO A 247      -4.461  -0.993  -9.930  1.00 94.00           C  
ATOM   1906  O   PRO A 247      -6.684   0.811  -8.945  1.00 94.00           O  
ATOM   1907  CG  PRO A 247      -5.367  -2.100  -9.492  1.00 94.00           C  
ATOM   1908  CD  PRO A 247      -5.270  -2.229  -7.996  1.00 94.00           C  
ATOM   1909  N   VAL A 248      -5.027   2.318  -9.078  1.00 92.50           N  
ATOM   1910  CA  VAL A 248      -5.914   3.459  -9.281  1.00 92.50           C  
ATOM   1911  C   VAL A 248      -5.906   3.867 -10.758  1.00 92.50           C  
ATOM   1912  CB  VAL A 248      -5.508   4.656  -8.398  1.00 92.50           C  
ATOM   1913  O   VAL A 248      -6.957   4.172 -11.328  1.00 92.50           O  
ATOM   1914  CG1 VAL A 248      -6.367   5.879  -8.711  1.00 92.50           C  
ATOM   1915  CG2 VAL A 248      -5.625   4.289  -6.918  1.00 92.50           C  
ATOM   1916  N   ALA A 249      -4.727   3.953 -11.430  1.00 86.69           N  
ATOM   1917  CA  ALA A 249      -4.559   4.297 -12.836  1.00 86.69           C  
ATOM   1918  C   ALA A 249      -3.217   3.793 -13.367  1.00 86.69           C  
ATOM   1919  CB  ALA A 249      -4.672   5.805 -13.039  1.00 86.69           C  
ATOM   1920  O   ALA A 249      -2.240   3.709 -12.617  1.00 86.69           O  
ATOM   1921  N   GLY A 250      -3.215   3.457 -14.750  1.00 75.50           N  
ATOM   1922  CA  GLY A 250      -1.981   3.219 -15.484  1.00 75.50           C  
ATOM   1923  C   GLY A 250      -1.322   1.898 -15.133  1.00 75.50           C  
ATOM   1924  O   GLY A 250      -0.152   1.680 -15.445  1.00 75.50           O  
ATOM   1925  N   ASP A 251      -1.895   0.948 -14.375  1.00 67.62           N  
ATOM   1926  CA  ASP A 251      -1.290  -0.344 -14.062  1.00 67.62           C  
ATOM   1927  C   ASP A 251      -1.538  -1.353 -15.180  1.00 67.62           C  
ATOM   1928  CB  ASP A 251      -1.833  -0.883 -12.734  1.00 67.62           C  
ATOM   1929  O   ASP A 251      -2.668  -1.810 -15.367  1.00 67.62           O  
ATOM   1930  CG  ASP A 251      -1.055  -2.082 -12.219  1.00 67.62           C  
ATOM   1931  OD1 ASP A 251      -0.068  -2.492 -12.867  1.00 67.62           O  
ATOM   1932  OD2 ASP A 251      -1.435  -2.621 -11.156  1.00 67.62           O  
ATOM   1933  N   PRO A 252      -0.560  -1.771 -15.922  1.00 62.06           N  
ATOM   1934  CA  PRO A 252      -0.787  -2.676 -17.047  1.00 62.06           C  
ATOM   1935  C   PRO A 252      -0.653  -4.148 -16.656  1.00 62.06           C  
ATOM   1936  CB  PRO A 252       0.300  -2.273 -18.047  1.00 62.06           C  
ATOM   1937  O   PRO A 252      -1.091  -5.027 -17.406  1.00 62.06           O  
ATOM   1938  CG  PRO A 252       1.382  -1.669 -17.219  1.00 62.06           C  
ATOM   1939  CD  PRO A 252       0.759  -1.080 -15.984  1.00 62.06           C  
ATOM   1940  N   LEU A 253      -0.234  -4.516 -15.359  1.00 66.12           N  
ATOM   1941  CA  LEU A 253       0.177  -5.910 -15.250  1.00 66.12           C  
ATOM   1942  C   LEU A 253      -0.787  -6.688 -14.359  1.00 66.12           C  
ATOM   1943  CB  LEU A 253       1.598  -6.004 -14.688  1.00 66.12           C  
ATOM   1944  O   LEU A 253      -0.790  -6.516 -13.141  1.00 66.12           O  
ATOM   1945  CG  LEU A 253       2.713  -5.426 -15.562  1.00 66.12           C  
ATOM   1946  CD1 LEU A 253       4.008  -5.320 -14.766  1.00 66.12           C  
ATOM   1947  CD2 LEU A 253       2.914  -6.281 -16.812  1.00 66.12           C  
ATOM   1948  N   ILE A 254      -1.865  -7.227 -14.992  1.00 68.00           N  
ATOM   1949  CA  ILE A 254      -2.736  -8.102 -14.219  1.00 68.00           C  
ATOM   1950  C   ILE A 254      -1.924  -9.250 -13.633  1.00 68.00           C  
ATOM   1951  CB  ILE A 254      -3.904  -8.641 -15.070  1.00 68.00           C  
ATOM   1952  O   ILE A 254      -1.147  -9.891 -14.344  1.00 68.00           O  
ATOM   1953  CG1 ILE A 254      -4.777  -7.488 -15.570  1.00 68.00           C  
ATOM   1954  CG2 ILE A 254      -4.734  -9.648 -14.266  1.00 68.00           C  
ATOM   1955  CD1 ILE A 254      -5.898  -7.926 -16.516  1.00 68.00           C  
ATOM   1956  N   GLY A 255      -2.023  -9.344 -12.297  1.00 76.19           N  
ATOM   1957  CA  GLY A 255      -1.453 -10.492 -11.602  1.00 76.19           C  
ATOM   1958  C   GLY A 255      -0.078 -10.211 -11.023  1.00 76.19           C  
ATOM   1959  O   GLY A 255       0.580 -11.125 -10.516  1.00 76.19           O  
ATOM   1960  N   SER A 256       0.398  -9.039 -11.242  1.00 86.50           N  
ATOM   1961  CA  SER A 256       1.703  -8.664 -10.711  1.00 86.50           C  
ATOM   1962  C   SER A 256       1.583  -7.516  -9.711  1.00 86.50           C  
ATOM   1963  CB  SER A 256       2.652  -8.273 -11.844  1.00 86.50           C  
ATOM   1964  O   SER A 256       0.702  -6.664  -9.844  1.00 86.50           O  
ATOM   1965  OG  SER A 256       3.834  -7.684 -11.328  1.00 86.50           O  
ATOM   1966  N   ALA A 257       2.408  -7.559  -8.664  1.00 89.88           N  
ATOM   1967  CA  ALA A 257       2.447  -6.488  -7.672  1.00 89.88           C  
ATOM   1968  C   ALA A 257       3.488  -5.438  -8.039  1.00 89.88           C  
ATOM   1969  CB  ALA A 257       2.738  -7.062  -6.285  1.00 89.88           C  
ATOM   1970  O   ALA A 257       3.986  -4.719  -7.172  1.00 89.88           O  
ATOM   1971  N   ILE A 258       3.756  -5.402  -9.359  1.00 91.38           N  
ATOM   1972  CA  ILE A 258       4.734  -4.438  -9.852  1.00 91.38           C  
ATOM   1973  C   ILE A 258       4.012  -3.199 -10.383  1.00 91.38           C  
ATOM   1974  CB  ILE A 258       5.625  -5.051 -10.953  1.00 91.38           C  
ATOM   1975  O   ILE A 258       3.127  -3.307 -11.234  1.00 91.38           O  
ATOM   1976  CG1 ILE A 258       6.449  -6.215 -10.391  1.00 91.38           C  
ATOM   1977  CG2 ILE A 258       6.539  -3.984 -11.570  1.00 91.38           C  
ATOM   1978  CD1 ILE A 258       7.227  -6.992 -11.445  1.00 91.38           C  
ATOM   1979  N   ALA A 259       4.383  -2.102  -9.812  1.00 91.12           N  
ATOM   1980  CA  ALA A 259       3.855  -0.824 -10.289  1.00 91.12           C  
ATOM   1981  C   ALA A 259       4.793  -0.191 -11.312  1.00 91.12           C  
ATOM   1982  CB  ALA A 259       3.633   0.128  -9.117  1.00 91.12           C  
ATOM   1983  O   ALA A 259       5.887   0.263 -10.961  1.00 91.12           O  
ATOM   1984  N   PRO A 260       4.391  -0.114 -12.625  1.00 90.25           N  
ATOM   1985  CA  PRO A 260       5.250   0.494 -13.641  1.00 90.25           C  
ATOM   1986  C   PRO A 260       5.246   2.020 -13.586  1.00 90.25           C  
ATOM   1987  CB  PRO A 260       4.648  -0.004 -14.961  1.00 90.25           C  
ATOM   1988  O   PRO A 260       4.379   2.613 -12.938  1.00 90.25           O  
ATOM   1989  CG  PRO A 260       3.201  -0.226 -14.656  1.00 90.25           C  
ATOM   1990  CD  PRO A 260       3.072  -0.640 -13.219  1.00 90.25           C  
ATOM   1991  N   ALA A 261       6.230   2.555 -14.281  1.00 89.19           N  
ATOM   1992  CA  ALA A 261       6.289   4.008 -14.383  1.00 89.19           C  
ATOM   1993  C   ALA A 261       4.996   4.570 -14.961  1.00 89.19           C  
ATOM   1994  CB  ALA A 261       7.480   4.434 -15.242  1.00 89.19           C  
ATOM   1995  O   ALA A 261       4.434   4.008 -15.906  1.00 89.19           O  
ATOM   1996  N   GLY A 262       4.535   5.648 -14.289  1.00 88.19           N  
ATOM   1997  CA  GLY A 262       3.334   6.309 -14.773  1.00 88.19           C  
ATOM   1998  C   GLY A 262       2.061   5.777 -14.141  1.00 88.19           C  
ATOM   1999  O   GLY A 262       0.981   6.336 -14.352  1.00 88.19           O  
ATOM   2000  N   SER A 263       2.189   4.738 -13.359  1.00 91.38           N  
ATOM   2001  CA  SER A 263       1.012   4.180 -12.703  1.00 91.38           C  
ATOM   2002  C   SER A 263       0.737   4.875 -11.375  1.00 91.38           C  
ATOM   2003  CB  SER A 263       1.187   2.676 -12.477  1.00 91.38           C  
ATOM   2004  O   SER A 263       1.625   5.516 -10.812  1.00 91.38           O  
ATOM   2005  OG  SER A 263       2.238   2.426 -11.562  1.00 91.38           O  
ATOM   2006  N   VAL A 264      -0.555   4.785 -10.969  1.00 93.38           N  
ATOM   2007  CA  VAL A 264      -0.961   5.316  -9.672  1.00 93.38           C  
ATOM   2008  C   VAL A 264      -1.515   4.188  -8.805  1.00 93.38           C  
ATOM   2009  CB  VAL A 264      -2.012   6.438  -9.820  1.00 93.38           C  
ATOM   2010  O   VAL A 264      -2.391   3.438  -9.234  1.00 93.38           O  
ATOM   2011  CG1 VAL A 264      -2.422   6.980  -8.453  1.00 93.38           C  
ATOM   2012  CG2 VAL A 264      -1.469   7.562 -10.703  1.00 93.38           C  
ATOM   2013  N   ILE A 265      -0.904   4.141  -7.566  1.00 95.25           N  
ATOM   2014  CA  ILE A 265      -1.302   3.088  -6.633  1.00 95.25           C  
ATOM   2015  C   ILE A 265      -1.975   3.709  -5.410  1.00 95.25           C  
ATOM   2016  CB  ILE A 265      -0.092   2.230  -6.203  1.00 95.25           C  
ATOM   2017  O   ILE A 265      -1.473   4.684  -4.848  1.00 95.25           O  
ATOM   2018  CG1 ILE A 265       0.656   1.703  -7.434  1.00 95.25           C  
ATOM   2019  CG2 ILE A 265      -0.543   1.077  -5.301  1.00 95.25           C  
ATOM   2020  CD1 ILE A 265      -0.207   0.874  -8.375  1.00 95.25           C  
ATOM   2021  N   GLY A 266      -3.182   3.123  -5.117  1.00 96.38           N  
ATOM   2022  CA  GLY A 266      -3.840   3.545  -3.893  1.00 96.38           C  
ATOM   2023  C   GLY A 266      -3.357   2.793  -2.666  1.00 96.38           C  
ATOM   2024  O   GLY A 266      -3.152   1.578  -2.719  1.00 96.38           O  
ATOM   2025  N   VAL A 267      -3.105   3.531  -1.619  1.00 97.69           N  
ATOM   2026  CA  VAL A 267      -2.734   2.959  -0.330  1.00 97.69           C  
ATOM   2027  C   VAL A 267      -3.793   3.309   0.715  1.00 97.69           C  
ATOM   2028  CB  VAL A 267      -1.346   3.453   0.132  1.00 97.69           C  
ATOM   2029  O   VAL A 267      -4.082   4.484   0.943  1.00 97.69           O  
ATOM   2030  CG1 VAL A 267      -0.961   2.814   1.465  1.00 97.69           C  
ATOM   2031  CG2 VAL A 267      -0.292   3.152  -0.932  1.00 97.69           C  
ATOM   2032  N   MET A 268      -4.352   2.254   1.261  1.00 97.94           N  
ATOM   2033  CA  MET A 268      -5.344   2.496   2.305  1.00 97.94           C  
ATOM   2034  C   MET A 268      -4.945   1.807   3.605  1.00 97.94           C  
ATOM   2035  CB  MET A 268      -6.727   2.010   1.860  1.00 97.94           C  
ATOM   2036  O   MET A 268      -4.648   0.611   3.613  1.00 97.94           O  
ATOM   2037  CG  MET A 268      -7.836   2.342   2.842  1.00 97.94           C  
ATOM   2038  SD  MET A 268      -9.500   1.917   2.189  1.00 97.94           S  
ATOM   2039  CE  MET A 268     -10.188   3.580   1.963  1.00 97.94           C  
ATOM   2040  N   LEU A 269      -4.918   2.604   4.703  1.00 97.88           N  
ATOM   2041  CA  LEU A 269      -4.715   2.094   6.059  1.00 97.88           C  
ATOM   2042  C   LEU A 269      -6.043   1.984   6.801  1.00 97.88           C  
ATOM   2043  CB  LEU A 269      -3.754   2.998   6.832  1.00 97.88           C  
ATOM   2044  O   LEU A 269      -6.809   2.947   6.852  1.00 97.88           O  
ATOM   2045  CG  LEU A 269      -2.262   2.785   6.574  1.00 97.88           C  
ATOM   2046  CD1 LEU A 269      -1.940   3.023   5.102  1.00 97.88           C  
ATOM   2047  CD2 LEU A 269      -1.427   3.699   7.465  1.00 97.88           C  
ATOM   2048  N   LEU A 270      -6.270   0.806   7.273  1.00 97.62           N  
ATOM   2049  CA  LEU A 270      -7.461   0.588   8.086  1.00 97.62           C  
ATOM   2050  C   LEU A 270      -7.090   0.320   9.539  1.00 97.62           C  
ATOM   2051  CB  LEU A 270      -8.281  -0.582   7.531  1.00 97.62           C  
ATOM   2052  O   LEU A 270      -6.188  -0.472   9.820  1.00 97.62           O  
ATOM   2053  CG  LEU A 270      -8.867  -0.394   6.129  1.00 97.62           C  
ATOM   2054  CD1 LEU A 270      -9.211  -1.746   5.512  1.00 97.62           C  
ATOM   2055  CD2 LEU A 270     -10.102   0.499   6.184  1.00 97.62           C  
ATOM   2056  N   PHE A 271      -7.852   1.008  10.438  1.00 96.44           N  
ATOM   2057  CA  PHE A 271      -7.500   0.905  11.844  1.00 96.44           C  
ATOM   2058  C   PHE A 271      -8.438  -0.052  12.570  1.00 96.44           C  
ATOM   2059  CB  PHE A 271      -7.539   2.283  12.516  1.00 96.44           C  
ATOM   2060  O   PHE A 271      -9.656   0.117  12.531  1.00 96.44           O  
ATOM   2061  CG  PHE A 271      -6.582   3.277  11.914  1.00 96.44           C  
ATOM   2062  CD1 PHE A 271      -5.227   2.992  11.828  1.00 96.44           C  
ATOM   2063  CD2 PHE A 271      -7.039   4.496  11.430  1.00 96.44           C  
ATOM   2064  CE1 PHE A 271      -4.336   3.908  11.266  1.00 96.44           C  
ATOM   2065  CE2 PHE A 271      -6.160   5.418  10.875  1.00 96.44           C  
ATOM   2066  CZ  PHE A 271      -4.809   5.125  10.797  1.00 96.44           C  
ATOM   2067  N   GLY A 272      -7.801  -1.063  13.133  1.00 94.62           N  
ATOM   2068  CA  GLY A 272      -8.555  -1.984  13.961  1.00 94.62           C  
ATOM   2069  C   GLY A 272      -8.883  -1.419  15.336  1.00 94.62           C  
ATOM   2070  O   GLY A 272      -8.586  -0.257  15.617  1.00 94.62           O  
ATOM   2071  N   PRO A 273      -9.547  -2.234  16.172  1.00 92.12           N  
ATOM   2072  CA  PRO A 273     -10.031  -1.741  17.453  1.00 92.12           C  
ATOM   2073  C   PRO A 273      -8.898  -1.247  18.359  1.00 92.12           C  
ATOM   2074  CB  PRO A 273     -10.719  -2.965  18.062  1.00 92.12           C  
ATOM   2075  O   PRO A 273      -9.117  -0.382  19.203  1.00 92.12           O  
ATOM   2076  CG  PRO A 273     -10.203  -4.125  17.281  1.00 92.12           C  
ATOM   2077  CD  PRO A 273      -9.805  -3.637  15.914  1.00 92.12           C  
ATOM   2078  N   ASP A 274      -7.676  -1.751  18.172  1.00 88.94           N  
ATOM   2079  CA  ASP A 274      -6.566  -1.320  19.031  1.00 88.94           C  
ATOM   2080  C   ASP A 274      -6.176   0.125  18.719  1.00 88.94           C  
ATOM   2081  CB  ASP A 274      -5.359  -2.242  18.844  1.00 88.94           C  
ATOM   2082  O   ASP A 274      -6.176   0.973  19.625  1.00 88.94           O  
ATOM   2083  CG  ASP A 274      -5.625  -3.666  19.297  1.00 88.94           C  
ATOM   2084  OD1 ASP A 274      -6.508  -3.877  20.156  1.00 88.94           O  
ATOM   2085  OD2 ASP A 274      -4.945  -4.586  18.781  1.00 88.94           O  
ATOM   2086  N   LEU A 275      -5.992   0.415  17.438  1.00 89.56           N  
ATOM   2087  CA  LEU A 275      -5.555   1.745  17.031  1.00 89.56           C  
ATOM   2088  C   LEU A 275      -6.750   2.654  16.766  1.00 89.56           C  
ATOM   2089  CB  LEU A 275      -4.680   1.659  15.781  1.00 89.56           C  
ATOM   2090  O   LEU A 275      -6.645   3.877  16.906  1.00 89.56           O  
ATOM   2091  CG  LEU A 275      -3.258   2.207  15.906  1.00 89.56           C  
ATOM   2092  CD1 LEU A 275      -2.467   1.400  16.922  1.00 89.56           C  
ATOM   2093  CD2 LEU A 275      -2.557   2.193  14.547  1.00 89.56           C  
ATOM   2094  N   GLY A 276      -7.844   2.045  16.312  1.00 88.75           N  
ATOM   2095  CA  GLY A 276      -9.047   2.777  15.945  1.00 88.75           C  
ATOM   2096  C   GLY A 276      -9.664   3.537  17.094  1.00 88.75           C  
ATOM   2097  O   GLY A 276     -10.438   4.477  16.891  1.00 88.75           O  
ATOM   2098  N   SER A 277      -9.250   3.193  18.406  1.00 87.56           N  
ATOM   2099  CA  SER A 277      -9.797   3.871  19.562  1.00 87.56           C  
ATOM   2100  C   SER A 277      -9.102   5.203  19.812  1.00 87.56           C  
ATOM   2101  CB  SER A 277      -9.672   2.986  20.812  1.00 87.56           C  
ATOM   2102  O   SER A 277      -9.523   5.988  20.656  1.00 87.56           O  
ATOM   2103  OG  SER A 277      -8.312   2.711  21.094  1.00 87.56           O  
ATOM   2104  N   HIS A 278      -8.031   5.402  19.000  1.00 90.75           N  
ATOM   2105  CA  HIS A 278      -7.309   6.664  19.078  1.00 90.75           C  
ATOM   2106  C   HIS A 278      -7.723   7.609  17.953  1.00 90.75           C  
ATOM   2107  CB  HIS A 278      -5.801   6.422  19.031  1.00 90.75           C  
ATOM   2108  O   HIS A 278      -8.086   7.160  16.859  1.00 90.75           O  
ATOM   2109  CG  HIS A 278      -5.301   5.555  20.141  1.00 90.75           C  
ATOM   2110  CD2 HIS A 278      -4.770   5.867  21.344  1.00 90.75           C  
ATOM   2111  ND1 HIS A 278      -5.312   4.176  20.078  1.00 90.75           N  
ATOM   2112  CE1 HIS A 278      -4.812   3.682  21.188  1.00 90.75           C  
ATOM   2113  NE2 HIS A 278      -4.477   4.688  21.984  1.00 90.75           N  
ATOM   2114  N   VAL A 279      -7.703   8.891  18.281  1.00 90.25           N  
ATOM   2115  CA  VAL A 279      -7.949   9.930  17.281  1.00 90.25           C  
ATOM   2116  C   VAL A 279      -6.664  10.711  17.031  1.00 90.25           C  
ATOM   2117  CB  VAL A 279      -9.078  10.883  17.719  1.00 90.25           C  
ATOM   2118  O   VAL A 279      -6.059  11.250  17.953  1.00 90.25           O  
ATOM   2119  CG1 VAL A 279      -9.297  11.977  16.672  1.00 90.25           C  
ATOM   2120  CG2 VAL A 279     -10.367  10.109  17.969  1.00 90.25           C  
ATOM   2121  N   PHE A 280      -6.250  10.688  15.773  1.00 90.19           N  
ATOM   2122  CA  PHE A 280      -4.953  11.258  15.430  1.00 90.19           C  
ATOM   2123  C   PHE A 280      -5.109  12.703  14.953  1.00 90.19           C  
ATOM   2124  CB  PHE A 280      -4.258  10.422  14.352  1.00 90.19           C  
ATOM   2125  O   PHE A 280      -4.430  13.125  14.016  1.00 90.19           O  
ATOM   2126  CG  PHE A 280      -4.133   8.969  14.703  1.00 90.19           C  
ATOM   2127  CD1 PHE A 280      -3.346   8.562  15.773  1.00 90.19           C  
ATOM   2128  CD2 PHE A 280      -4.801   8.000  13.961  1.00 90.19           C  
ATOM   2129  CE1 PHE A 280      -3.227   7.215  16.109  1.00 90.19           C  
ATOM   2130  CE2 PHE A 280      -4.684   6.648  14.281  1.00 90.19           C  
ATOM   2131  CZ  PHE A 280      -3.896   6.258  15.359  1.00 90.19           C  
ATOM   2132  N   GLN A 281      -5.918  13.523  15.680  1.00 86.06           N  
ATOM   2133  CA  GLN A 281      -6.113  14.938  15.375  1.00 86.06           C  
ATOM   2134  C   GLN A 281      -5.184  15.812  16.219  1.00 86.06           C  
ATOM   2135  CB  GLN A 281      -7.566  15.344  15.609  1.00 86.06           C  
ATOM   2136  O   GLN A 281      -4.801  15.438  17.328  1.00 86.06           O  
ATOM   2137  CG  GLN A 281      -8.555  14.641  14.688  1.00 86.06           C  
ATOM   2138  CD  GLN A 281     -10.000  15.031  14.961  1.00 86.06           C  
ATOM   2139  NE2 GLN A 281     -10.867  14.031  15.094  1.00 86.06           N  
ATOM   2140  OE1 GLN A 281     -10.328  16.219  15.055  1.00 86.06           O  
ATOM   2141  N   TYR A 282      -4.742  16.938  15.586  1.00 87.12           N  
ATOM   2142  CA  TYR A 282      -3.875  17.938  16.203  1.00 87.12           C  
ATOM   2143  C   TYR A 282      -2.539  17.328  16.594  1.00 87.12           C  
ATOM   2144  CB  TYR A 282      -4.551  18.562  17.422  1.00 87.12           C  
ATOM   2145  O   TYR A 282      -2.033  17.594  17.688  1.00 87.12           O  
ATOM   2146  CG  TYR A 282      -5.891  19.188  17.109  1.00 87.12           C  
ATOM   2147  CD1 TYR A 282      -5.973  20.375  16.375  1.00 87.12           C  
ATOM   2148  CD2 TYR A 282      -7.070  18.625  17.578  1.00 87.12           C  
ATOM   2149  CE1 TYR A 282      -7.203  20.953  16.094  1.00 87.12           C  
ATOM   2150  CE2 TYR A 282      -8.305  19.203  17.297  1.00 87.12           C  
ATOM   2151  OH  TYR A 282      -9.578  20.938  16.281  1.00 87.12           O  
ATOM   2152  CZ  TYR A 282      -8.359  20.359  16.562  1.00 87.12           C  
ATOM   2153  N   GLN A 283      -2.100  16.406  15.789  1.00 87.25           N  
ATOM   2154  CA  GLN A 283      -0.791  15.773  15.930  1.00 87.25           C  
ATOM   2155  C   GLN A 283      -0.224  15.375  14.570  1.00 87.25           C  
ATOM   2156  CB  GLN A 283      -0.877  14.547  16.844  1.00 87.25           C  
ATOM   2157  O   GLN A 283      -0.948  15.359  13.570  1.00 87.25           O  
ATOM   2158  CG  GLN A 283      -1.676  13.391  16.250  1.00 87.25           C  
ATOM   2159  CD  GLN A 283      -1.638  12.148  17.109  1.00 87.25           C  
ATOM   2160  NE2 GLN A 283      -1.018  11.086  16.594  1.00 87.25           N  
ATOM   2161  OE1 GLN A 283      -2.160  12.133  18.234  1.00 87.25           O  
ATOM   2162  N   THR A 284       1.078  15.156  14.648  1.00 90.31           N  
ATOM   2163  CA  THR A 284       1.748  14.703  13.430  1.00 90.31           C  
ATOM   2164  C   THR A 284       1.788  13.180  13.375  1.00 90.31           C  
ATOM   2165  CB  THR A 284       3.180  15.258  13.344  1.00 90.31           C  
ATOM   2166  O   THR A 284       2.123  12.523  14.367  1.00 90.31           O  
ATOM   2167  CG2 THR A 284       3.885  14.758  12.086  1.00 90.31           C  
ATOM   2168  OG1 THR A 284       3.127  16.688  13.312  1.00 90.31           O  
ATOM   2169  N   ILE A 285       1.289  12.641  12.234  1.00 93.88           N  
ATOM   2170  CA  ILE A 285       1.435  11.211  11.992  1.00 93.88           C  
ATOM   2171  C   ILE A 285       2.457  10.977  10.875  1.00 93.88           C  
ATOM   2172  CB  ILE A 285       0.082  10.562  11.617  1.00 93.88           C  
ATOM   2173  O   ILE A 285       2.646  11.836  10.016  1.00 93.88           O  
ATOM   2174  CG1 ILE A 285      -0.472  11.188  10.328  1.00 93.88           C  
ATOM   2175  CG2 ILE A 285      -0.918  10.695  12.766  1.00 93.88           C  
ATOM   2176  CD1 ILE A 285      -1.626  10.406   9.711  1.00 93.88           C  
ATOM   2177  N   THR A 286       3.109   9.914  11.039  1.00 96.06           N  
ATOM   2178  CA  THR A 286       4.113   9.578  10.031  1.00 96.06           C  
ATOM   2179  C   THR A 286       3.814   8.219   9.398  1.00 96.06           C  
ATOM   2180  CB  THR A 286       5.527   9.570  10.641  1.00 96.06           C  
ATOM   2181  O   THR A 286       3.549   7.246  10.109  1.00 96.06           O  
ATOM   2182  CG2 THR A 286       6.578   9.266   9.578  1.00 96.06           C  
ATOM   2183  OG1 THR A 286       5.805  10.852  11.219  1.00 96.06           O  
ATOM   2184  N   ILE A 287       3.742   8.203   8.070  1.00 97.62           N  
ATOM   2185  CA  ILE A 287       3.615   6.977   7.289  1.00 97.62           C  
ATOM   2186  C   ILE A 287       4.859   6.789   6.422  1.00 97.62           C  
ATOM   2187  CB  ILE A 287       2.348   7.000   6.406  1.00 97.62           C  
ATOM   2188  O   ILE A 287       5.293   7.715   5.734  1.00 97.62           O  
ATOM   2189  CG1 ILE A 287       1.097   7.191   7.273  1.00 97.62           C  
ATOM   2190  CG2 ILE A 287       2.246   5.719   5.574  1.00 97.62           C  
ATOM   2191  CD1 ILE A 287      -0.093   7.773   6.523  1.00 97.62           C  
ATOM   2192  N   GLN A 288       5.426   5.617   6.523  1.00 97.38           N  
ATOM   2193  CA  GLN A 288       6.605   5.316   5.715  1.00 97.38           C  
ATOM   2194  C   GLN A 288       6.387   4.074   4.863  1.00 97.38           C  
ATOM   2195  CB  GLN A 288       7.836   5.137   6.609  1.00 97.38           C  
ATOM   2196  O   GLN A 288       5.961   3.033   5.371  1.00 97.38           O  
ATOM   2197  CG  GLN A 288       9.133   4.965   5.836  1.00 97.38           C  
ATOM   2198  CD  GLN A 288      10.344   4.828   6.742  1.00 97.38           C  
ATOM   2199  NE2 GLN A 288      11.055   3.713   6.621  1.00 97.38           N  
ATOM   2200  OE1 GLN A 288      10.641   5.723   7.543  1.00 97.38           O  
ATOM   2201  N   ILE A 289       6.637   4.219   3.553  1.00 97.75           N  
ATOM   2202  CA  ILE A 289       6.605   3.086   2.633  1.00 97.75           C  
ATOM   2203  C   ILE A 289       8.023   2.727   2.207  1.00 97.75           C  
ATOM   2204  CB  ILE A 289       5.734   3.391   1.393  1.00 97.75           C  
ATOM   2205  O   ILE A 289       8.734   3.557   1.635  1.00 97.75           O  
ATOM   2206  CG1 ILE A 289       4.336   3.850   1.822  1.00 97.75           C  
ATOM   2207  CG2 ILE A 289       5.648   2.164   0.478  1.00 97.75           C  
ATOM   2208  CD1 ILE A 289       3.451   4.301   0.668  1.00 97.75           C  
ATOM   2209  N   SER A 290       8.336   1.463   2.521  1.00 96.25           N  
ATOM   2210  CA  SER A 290       9.688   1.008   2.203  1.00 96.25           C  
ATOM   2211  C   SER A 290       9.664  -0.135   1.193  1.00 96.25           C  
ATOM   2212  CB  SER A 290      10.414   0.562   3.471  1.00 96.25           C  
ATOM   2213  O   SER A 290       9.523  -1.300   1.569  1.00 96.25           O  
ATOM   2214  OG  SER A 290      10.508   1.628   4.398  1.00 96.25           O  
ATOM   2215  N   PRO A 291       9.781   0.259  -0.088  1.00 92.81           N  
ATOM   2216  CA  PRO A 291       9.820  -0.793  -1.105  1.00 92.81           C  
ATOM   2217  C   PRO A 291      11.180  -1.495  -1.175  1.00 92.81           C  
ATOM   2218  CB  PRO A 291       9.531  -0.039  -2.406  1.00 92.81           C  
ATOM   2219  O   PRO A 291      12.086  -1.174  -0.401  1.00 92.81           O  
ATOM   2220  CG  PRO A 291      10.008   1.355  -2.152  1.00 92.81           C  
ATOM   2221  CD  PRO A 291       9.945   1.618  -0.675  1.00 92.81           C  
ATOM   2222  N   ASN A 292      11.367  -2.525  -2.109  1.00 88.00           N  
ATOM   2223  CA  ASN A 292      12.586  -3.318  -2.230  1.00 88.00           C  
ATOM   2224  C   ASN A 292      13.695  -2.535  -2.924  1.00 88.00           C  
ATOM   2225  CB  ASN A 292      12.305  -4.621  -2.980  1.00 88.00           C  
ATOM   2226  O   ASN A 292      14.859  -2.934  -2.881  1.00 88.00           O  
ATOM   2227  CG  ASN A 292      11.898  -4.391  -4.422  1.00 88.00           C  
ATOM   2228  ND2 ASN A 292      11.945  -5.445  -5.230  1.00 88.00           N  
ATOM   2229  OD1 ASN A 292      11.547  -3.273  -4.809  1.00 88.00           O  
ATOM   2230  N   ILE A 293      13.328  -1.424  -3.568  1.00 88.00           N  
ATOM   2231  CA  ILE A 293      14.312  -0.590  -4.242  1.00 88.00           C  
ATOM   2232  C   ILE A 293      14.172   0.857  -3.777  1.00 88.00           C  
ATOM   2233  CB  ILE A 293      14.172  -0.674  -5.777  1.00 88.00           C  
ATOM   2234  O   ILE A 293      13.117   1.255  -3.279  1.00 88.00           O  
ATOM   2235  CG1 ILE A 293      12.805  -0.148  -6.219  1.00 88.00           C  
ATOM   2236  CG2 ILE A 293      14.391  -2.111  -6.262  1.00 88.00           C  
ATOM   2237  CD1 ILE A 293      12.703   0.149  -7.707  1.00 88.00           C  
ATOM   2238  N   GLY A 294      15.305   1.589  -3.980  1.00 88.94           N  
ATOM   2239  CA  GLY A 294      15.289   3.010  -3.670  1.00 88.94           C  
ATOM   2240  C   GLY A 294      15.156   3.295  -2.186  1.00 88.94           C  
ATOM   2241  O   GLY A 294      15.148   2.371  -1.369  1.00 88.94           O  
ATOM   2242  N   SER A 295      15.109   4.594  -1.850  1.00 91.69           N  
ATOM   2243  CA  SER A 295      14.914   5.051  -0.478  1.00 91.69           C  
ATOM   2244  C   SER A 295      13.430   5.059  -0.106  1.00 91.69           C  
ATOM   2245  CB  SER A 295      15.500   6.449  -0.286  1.00 91.69           C  
ATOM   2246  O   SER A 295      12.570   5.211  -0.973  1.00 91.69           O  
ATOM   2247  OG  SER A 295      16.906   6.438  -0.499  1.00 91.69           O  
ATOM   2248  N   PRO A 296      13.078   4.852   1.188  1.00 94.25           N  
ATOM   2249  CA  PRO A 296      11.680   4.852   1.632  1.00 94.25           C  
ATOM   2250  C   PRO A 296      10.992   6.191   1.397  1.00 94.25           C  
ATOM   2251  CB  PRO A 296      11.789   4.543   3.127  1.00 94.25           C  
ATOM   2252  O   PRO A 296      11.641   7.238   1.424  1.00 94.25           O  
ATOM   2253  CG  PRO A 296      13.117   3.879   3.289  1.00 94.25           C  
ATOM   2254  CD  PRO A 296      14.047   4.414   2.240  1.00 94.25           C  
ATOM   2255  N   LEU A 297       9.758   6.090   1.076  1.00 95.44           N  
ATOM   2256  CA  LEU A 297       8.906   7.273   1.077  1.00 95.44           C  
ATOM   2257  C   LEU A 297       8.328   7.527   2.467  1.00 95.44           C  
ATOM   2258  CB  LEU A 297       7.770   7.121   0.061  1.00 95.44           C  
ATOM   2259  O   LEU A 297       7.664   6.660   3.035  1.00 95.44           O  
ATOM   2260  CG  LEU A 297       6.680   8.195   0.094  1.00 95.44           C  
ATOM   2261  CD1 LEU A 297       7.254   9.539  -0.327  1.00 95.44           C  
ATOM   2262  CD2 LEU A 297       5.516   7.797  -0.804  1.00 95.44           C  
ATOM   2263  N   THR A 298       8.648   8.727   3.023  1.00 95.88           N  
ATOM   2264  CA  THR A 298       8.133   9.086   4.340  1.00 95.88           C  
ATOM   2265  C   THR A 298       7.176  10.273   4.234  1.00 95.88           C  
ATOM   2266  CB  THR A 298       9.281   9.438   5.312  1.00 95.88           C  
ATOM   2267  O   THR A 298       7.523  11.312   3.678  1.00 95.88           O  
ATOM   2268  CG2 THR A 298       8.734   9.812   6.688  1.00 95.88           C  
ATOM   2269  OG1 THR A 298      10.148   8.305   5.445  1.00 95.88           O  
ATOM   2270  N   LEU A 299       5.961   9.992   4.707  1.00 94.44           N  
ATOM   2271  CA  LEU A 299       4.961  11.055   4.781  1.00 94.44           C  
ATOM   2272  C   LEU A 299       4.738  11.492   6.227  1.00 94.44           C  
ATOM   2273  CB  LEU A 299       3.641  10.594   4.164  1.00 94.44           C  
ATOM   2274  O   LEU A 299       4.375  10.672   7.074  1.00 94.44           O  
ATOM   2275  CG  LEU A 299       3.719  10.016   2.748  1.00 94.44           C  
ATOM   2276  CD1 LEU A 299       2.371   9.430   2.342  1.00 94.44           C  
ATOM   2277  CD2 LEU A 299       4.164  11.086   1.757  1.00 94.44           C  
ATOM   2278  N   SER A 300       5.047  12.773   6.473  1.00 93.19           N  
ATOM   2279  CA  SER A 300       4.730  13.367   7.766  1.00 93.19           C  
ATOM   2280  C   SER A 300       3.613  14.398   7.645  1.00 93.19           C  
ATOM   2281  CB  SER A 300       5.977  14.023   8.367  1.00 93.19           C  
ATOM   2282  O   SER A 300       3.789  15.438   7.004  1.00 93.19           O  
ATOM   2283  OG  SER A 300       6.957  13.047   8.680  1.00 93.19           O  
ATOM   2284  N   GLU A 301       2.500  13.961   8.219  1.00 89.56           N  
ATOM   2285  CA  GLU A 301       1.341  14.828   8.055  1.00 89.56           C  
ATOM   2286  C   GLU A 301       0.794  15.281   9.406  1.00 89.56           C  
ATOM   2287  CB  GLU A 301       0.245  14.125   7.258  1.00 89.56           C  
ATOM   2288  O   GLU A 301       0.630  14.469  10.320  1.00 89.56           O  
ATOM   2289  CG  GLU A 301      -0.931  15.023   6.898  1.00 89.56           C  
ATOM   2290  CD  GLU A 301      -0.572  16.109   5.898  1.00 89.56           C  
ATOM   2291  OE1 GLU A 301      -1.428  16.984   5.617  1.00 89.56           O  
ATOM   2292  OE2 GLU A 301       0.574  16.094   5.398  1.00 89.56           O  
ATOM   2293  N   TYR A 302       0.662  16.625   9.461  1.00 88.56           N  
ATOM   2294  CA  TYR A 302      -0.072  17.141  10.609  1.00 88.56           C  
ATOM   2295  C   TYR A 302      -1.576  17.062  10.375  1.00 88.56           C  
ATOM   2296  CB  TYR A 302       0.338  18.594  10.891  1.00 88.56           C  
ATOM   2297  O   TYR A 302      -2.092  17.641   9.406  1.00 88.56           O  
ATOM   2298  CG  TYR A 302      -0.175  19.125  12.211  1.00 88.56           C  
ATOM   2299  CD1 TYR A 302      -1.286  19.953  12.266  1.00 88.56           C  
ATOM   2300  CD2 TYR A 302       0.452  18.781  13.406  1.00 88.56           C  
ATOM   2301  CE1 TYR A 302      -1.761  20.453  13.477  1.00 88.56           C  
ATOM   2302  CE2 TYR A 302      -0.014  19.266  14.625  1.00 88.56           C  
ATOM   2303  OH  TYR A 302      -1.585  20.578  15.852  1.00 88.56           O  
ATOM   2304  CZ  TYR A 302      -1.119  20.094  14.648  1.00 88.56           C  
ATOM   2305  N   VAL A 303      -2.205  16.266  11.195  1.00 85.50           N  
ATOM   2306  CA  VAL A 303      -3.643  16.078  11.039  1.00 85.50           C  
ATOM   2307  C   VAL A 303      -4.395  17.203  11.742  1.00 85.50           C  
ATOM   2308  CB  VAL A 303      -4.098  14.703  11.586  1.00 85.50           C  
ATOM   2309  O   VAL A 303      -4.293  17.359  12.969  1.00 85.50           O  
ATOM   2310  CG1 VAL A 303      -5.582  14.484  11.320  1.00 85.50           C  
ATOM   2311  CG2 VAL A 303      -3.264  13.586  10.969  1.00 85.50           C  
ATOM   2312  N   TYR A 304      -4.930  18.094  10.852  1.00 79.19           N  
ATOM   2313  CA  TYR A 304      -5.695  19.234  11.344  1.00 79.19           C  
ATOM   2314  C   TYR A 304      -7.160  19.125  10.930  1.00 79.19           C  
ATOM   2315  CB  TYR A 304      -5.102  20.547  10.820  1.00 79.19           C  
ATOM   2316  O   TYR A 304      -7.461  18.844   9.766  1.00 79.19           O  
ATOM   2317  CG  TYR A 304      -5.824  21.781  11.320  1.00 79.19           C  
ATOM   2318  CD1 TYR A 304      -6.664  22.516  10.477  1.00 79.19           C  
ATOM   2319  CD2 TYR A 304      -5.664  22.219  12.625  1.00 79.19           C  
ATOM   2320  CE1 TYR A 304      -7.324  23.641  10.930  1.00 79.19           C  
ATOM   2321  CE2 TYR A 304      -6.320  23.359  13.094  1.00 79.19           C  
ATOM   2322  OH  TYR A 304      -7.805  25.188  12.688  1.00 79.19           O  
ATOM   2323  CZ  TYR A 304      -7.148  24.062  12.234  1.00 79.19           C  
ATOM   2324  N   GLN A 305      -8.141  19.281  11.922  1.00 67.31           N  
ATOM   2325  CA  GLN A 305      -9.562  19.391  11.586  1.00 67.31           C  
ATOM   2326  C   GLN A 305     -10.156  20.703  12.086  1.00 67.31           C  
ATOM   2327  CB  GLN A 305     -10.336  18.203  12.180  1.00 67.31           C  
ATOM   2328  O   GLN A 305     -10.375  20.875  13.289  1.00 67.31           O  
ATOM   2329  CG  GLN A 305     -11.758  18.078  11.656  1.00 67.31           C  
ATOM   2330  CD  GLN A 305     -12.430  16.781  12.086  1.00 67.31           C  
ATOM   2331  NE2 GLN A 305     -13.758  16.766  12.039  1.00 67.31           N  
ATOM   2332  OE1 GLN A 305     -11.758  15.820  12.453  1.00 67.31           O  
ATOM   2333  N   PRO A 306     -10.234  21.766  11.219  1.00 57.53           N  
ATOM   2334  CA  PRO A 306     -10.594  23.078  11.734  1.00 57.53           C  
ATOM   2335  C   PRO A 306     -12.094  23.234  11.984  1.00 57.53           C  
ATOM   2336  CB  PRO A 306     -10.133  24.031  10.625  1.00 57.53           C  
ATOM   2337  O   PRO A 306     -12.508  23.812  12.992  1.00 57.53           O  
ATOM   2338  CG  PRO A 306      -9.836  23.141   9.461  1.00 57.53           C  
ATOM   2339  CD  PRO A 306      -9.758  21.734   9.953  1.00 57.53           C  
ATOM   2340  N   GLU A 307     -13.078  22.359  11.312  1.00 56.84           N  
ATOM   2341  CA  GLU A 307     -14.516  22.656  11.352  1.00 56.84           C  
ATOM   2342  C   GLU A 307     -15.273  21.781  10.352  1.00 56.84           C  
ATOM   2343  CB  GLU A 307     -14.773  24.125  11.062  1.00 56.84           C  
ATOM   2344  O   GLU A 307     -14.953  21.766   9.164  1.00 56.84           O  
ATOM   2345  CG  GLU A 307     -14.375  25.062  12.203  1.00 56.84           C  
ATOM   2346  CD  GLU A 307     -14.844  26.484  12.008  1.00 56.84           C  
ATOM   2347  OE1 GLU A 307     -14.625  27.328  12.906  1.00 56.84           O  
ATOM   2348  OE2 GLU A 307     -15.445  26.766  10.945  1.00 56.84           O  
ATOM   2349  N   GLY A 308     -15.570  20.438  10.625  1.00 48.56           N  
ATOM   2350  CA  GLY A 308     -16.688  19.531  10.477  1.00 48.56           C  
ATOM   2351  C   GLY A 308     -17.266  19.516   9.070  1.00 48.56           C  
ATOM   2352  O   GLY A 308     -18.250  18.828   8.805  1.00 48.56           O  
ATOM   2353  N   ASN A 309     -16.562  19.469   7.965  1.00 44.78           N  
ATOM   2354  CA  ASN A 309     -17.188  18.984   6.742  1.00 44.78           C  
ATOM   2355  C   ASN A 309     -16.281  18.000   5.992  1.00 44.78           C  
ATOM   2356  CB  ASN A 309     -17.562  20.156   5.836  1.00 44.78           C  
ATOM   2357  O   ASN A 309     -15.125  18.312   5.711  1.00 44.78           O  
ATOM   2358  CG  ASN A 309     -18.812  20.891   6.312  1.00 44.78           C  
ATOM   2359  ND2 ASN A 309     -18.984  22.109   5.852  1.00 44.78           N  
ATOM   2360  OD1 ASN A 309     -19.594  20.344   7.090  1.00 44.78           O  
ATOM   2361  N   VAL A 310     -16.031  16.781   6.410  1.00 44.81           N  
ATOM   2362  CA  VAL A 310     -15.531  15.656   5.617  1.00 44.81           C  
ATOM   2363  C   VAL A 310     -16.125  15.719   4.207  1.00 44.81           C  
ATOM   2364  CB  VAL A 310     -15.875  14.305   6.273  1.00 44.81           C  
ATOM   2365  O   VAL A 310     -17.328  15.875   4.039  1.00 44.81           O  
ATOM   2366  CG1 VAL A 310     -15.266  13.148   5.477  1.00 44.81           C  
ATOM   2367  CG2 VAL A 310     -15.383  14.273   7.723  1.00 44.81           C  
ATOM   2368  N   THR A 311     -15.414  16.312   3.201  1.00 39.69           N  
ATOM   2369  CA  THR A 311     -15.547  16.172   1.755  1.00 39.69           C  
ATOM   2370  C   THR A 311     -15.711  14.695   1.370  1.00 39.69           C  
ATOM   2371  CB  THR A 311     -14.320  16.750   1.024  1.00 39.69           C  
ATOM   2372  O   THR A 311     -15.023  13.828   1.912  1.00 39.69           O  
ATOM   2373  CG2 THR A 311     -14.750  17.531  -0.220  1.00 39.69           C  
ATOM   2374  OG1 THR A 311     -13.625  17.641   1.909  1.00 39.69           O  
ATOM   2375  N   VAL A 312     -16.891  14.086   1.529  1.00 37.09           N  
ATOM   2376  CA  VAL A 312     -17.375  12.984   0.705  1.00 37.09           C  
ATOM   2377  C   VAL A 312     -16.484  12.844  -0.534  1.00 37.09           C  
ATOM   2378  CB  VAL A 312     -18.844  13.188   0.291  1.00 37.09           C  
ATOM   2379  O   VAL A 312     -16.141  13.844  -1.168  1.00 37.09           O  
ATOM   2380  CG1 VAL A 312     -19.359  11.977  -0.487  1.00 37.09           C  
ATOM   2381  CG2 VAL A 312     -19.719  13.438   1.521  1.00 37.09           C  
ATOM   2382  N   ILE A 313     -15.516  11.977  -0.489  1.00 42.16           N  
ATOM   2383  CA  ILE A 313     -14.906  11.469  -1.715  1.00 42.16           C  
ATOM   2384  C   ILE A 313     -15.977  11.289  -2.785  1.00 42.16           C  
ATOM   2385  CB  ILE A 313     -14.164  10.141  -1.470  1.00 42.16           C  
ATOM   2386  O   ILE A 313     -16.984  10.609  -2.559  1.00 42.16           O  
ATOM   2387  CG1 ILE A 313     -13.117  10.305  -0.363  1.00 42.16           C  
ATOM   2388  CG2 ILE A 313     -13.516   9.633  -2.764  1.00 42.16           C  
ATOM   2389  CD1 ILE A 313     -12.211   9.094  -0.172  1.00 42.16           C  
ATOM   2390  N   GLY A 314     -16.531  12.352  -3.436  1.00 30.86           N  
ATOM   2391  CA  GLY A 314     -17.203  12.172  -4.711  1.00 30.86           C  
ATOM   2392  C   GLY A 314     -16.281  11.758  -5.832  1.00 30.86           C  
ATOM   2393  O   GLY A 314     -15.148  12.242  -5.918  1.00 30.86           O  
TER    2394      GLY A 314                                                      
ENDMDL                                                                          
END                                                                             
