# Supplementary material for: Towards a molecular picture of the archaeal cell surface
Source: Nat Commun. 2024 Nov 29;15:10401. doi: 10.1038/s41467-024-53986-9 (PMC11607397; doi:10.1038/s41467-024-53986-9)
Supplement: Supplementary file 5 — Supplementary Dataset 1 [file 41467_2024_53986_MOESM5_ESM.zip › Archaellum_Homologues_2024/SACC_19750_Saccharolobus_caldissimus/SACC_19750_Saccharolobus_caldissimus_d4f34_unrelaxed_rank_004_alphafold2_ptm_model_1_seed_000.pdb]

MODEL     1                                                                     
ATOM      1  N   MET A   1     -62.062   5.227  92.188  1.00 54.94           N  
ATOM      2  CA  MET A   1     -60.750   5.457  91.562  1.00 54.94           C  
ATOM      3  C   MET A   1     -60.625   4.672  90.250  1.00 54.94           C  
ATOM      4  CB  MET A   1     -59.625   5.066  92.500  1.00 54.94           C  
ATOM      5  O   MET A   1     -59.562   4.680  89.625  1.00 54.94           O  
ATOM      6  CG  MET A   1     -58.469   6.055  92.562  1.00 54.94           C  
ATOM      7  SD  MET A   1     -57.312   5.727  93.938  1.00 54.94           S  
ATOM      8  CE  MET A   1     -56.250   7.184  93.812  1.00 54.94           C  
ATOM      9  N   GLY A   2     -61.656   4.680  89.188  1.00 64.50           N  
ATOM     10  CA  GLY A   2     -61.656   3.660  88.125  1.00 64.50           C  
ATOM     11  C   GLY A   2     -62.188   4.164  86.812  1.00 64.50           C  
ATOM     12  O   GLY A   2     -61.938   3.561  85.750  1.00 64.50           O  
ATOM     13  N   LEU A   3     -62.406   5.570  86.625  1.00 66.56           N  
ATOM     14  CA  LEU A   3     -62.906   6.035  85.312  1.00 66.56           C  
ATOM     15  C   LEU A   3     -62.031   7.148  84.750  1.00 66.56           C  
ATOM     16  CB  LEU A   3     -64.375   6.531  85.438  1.00 66.56           C  
ATOM     17  O   LEU A   3     -61.781   7.219  83.562  1.00 66.56           O  
ATOM     18  CG  LEU A   3     -65.188   6.543  84.125  1.00 66.56           C  
ATOM     19  CD1 LEU A   3     -65.688   5.145  83.812  1.00 66.56           C  
ATOM     20  CD2 LEU A   3     -66.312   7.527  84.250  1.00 66.56           C  
ATOM     21  N   LYS A   4     -61.344   7.879  85.625  1.00 66.38           N  
ATOM     22  CA  LYS A   4     -60.406   8.930  85.250  1.00 66.38           C  
ATOM     23  C   LYS A   4     -59.031   8.344  84.875  1.00 66.38           C  
ATOM     24  CB  LYS A   4     -60.219   9.930  86.375  1.00 66.38           C  
ATOM     25  O   LYS A   4     -58.406   8.805  83.875  1.00 66.38           O  
ATOM     26  CG  LYS A   4     -61.219  11.078  86.375  1.00 66.38           C  
ATOM     27  CD  LYS A   4     -60.906  12.117  87.438  1.00 66.38           C  
ATOM     28  CE  LYS A   4     -61.969  13.203  87.500  1.00 66.38           C  
ATOM     29  NZ  LYS A   4     -61.531  14.359  88.312  1.00 66.38           N  
ATOM     30  N   ASN A   5     -58.688   7.188  85.312  1.00 67.75           N  
ATOM     31  CA  ASN A   5     -57.469   6.430  85.000  1.00 67.75           C  
ATOM     32  C   ASN A   5     -57.688   5.582  83.750  1.00 67.75           C  
ATOM     33  CB  ASN A   5     -57.062   5.543  86.188  1.00 67.75           C  
ATOM     34  O   ASN A   5     -56.750   5.383  83.000  1.00 67.75           O  
ATOM     35  CG  ASN A   5     -56.375   6.328  87.312  1.00 67.75           C  
ATOM     36  ND2 ASN A   5     -56.281   5.723  88.500  1.00 67.75           N  
ATOM     37  OD1 ASN A   5     -55.969   7.473  87.125  1.00 67.75           O  
ATOM     38  N   ALA A   6     -58.906   5.297  83.438  1.00 70.25           N  
ATOM     39  CA  ALA A   6     -59.281   4.527  82.250  1.00 70.25           C  
ATOM     40  C   ALA A   6     -59.406   5.426  81.000  1.00 70.25           C  
ATOM     41  CB  ALA A   6     -60.594   3.799  82.500  1.00 70.25           C  
ATOM     42  O   ALA A   6     -59.031   5.027  79.938  1.00 70.25           O  
ATOM     43  N   ILE A   7     -59.719   6.641  81.125  1.00 69.69           N  
ATOM     44  CA  ILE A   7     -59.812   7.641  80.062  1.00 69.69           C  
ATOM     45  C   ILE A   7     -58.438   8.219  79.812  1.00 69.69           C  
ATOM     46  CB  ILE A   7     -60.781   8.773  80.500  1.00 69.69           C  
ATOM     47  O   ILE A   7     -58.094   8.484  78.625  1.00 69.69           O  
ATOM     48  CG1 ILE A   7     -62.219   8.227  80.562  1.00 69.69           C  
ATOM     49  CG2 ILE A   7     -60.688   9.938  79.500  1.00 69.69           C  
ATOM     50  CD1 ILE A   7     -63.250   9.227  81.062  1.00 69.69           C  
ATOM     51  N   LYS A   8     -57.562   8.305  80.688  1.00 67.75           N  
ATOM     52  CA  LYS A   8     -56.156   8.711  80.562  1.00 67.75           C  
ATOM     53  C   LYS A   8     -55.344   7.605  79.938  1.00 67.75           C  
ATOM     54  CB  LYS A   8     -55.562   9.086  81.938  1.00 67.75           C  
ATOM     55  O   LYS A   8     -54.469   7.879  79.062  1.00 67.75           O  
ATOM     56  CG  LYS A   8     -54.781  10.398  81.938  1.00 67.75           C  
ATOM     57  CD  LYS A   8     -54.250  10.734  83.312  1.00 67.75           C  
ATOM     58  CE  LYS A   8     -53.531  12.070  83.312  1.00 67.75           C  
ATOM     59  NZ  LYS A   8     -53.031  12.422  84.688  1.00 67.75           N  
ATOM     60  N   LYS A   9     -55.688   6.363  80.125  1.00 65.69           N  
ATOM     61  CA  LYS A   9     -55.062   5.180  79.500  1.00 65.69           C  
ATOM     62  C   LYS A   9     -55.562   4.961  78.125  1.00 65.69           C  
ATOM     63  CB  LYS A   9     -55.375   3.941  80.375  1.00 65.69           C  
ATOM     64  O   LYS A   9     -54.781   4.543  77.250  1.00 65.69           O  
ATOM     65  CG  LYS A   9     -54.250   3.568  81.312  1.00 65.69           C  
ATOM     66  CD  LYS A   9     -54.562   2.277  82.062  1.00 65.69           C  
ATOM     67  CE  LYS A   9     -53.562   2.012  83.188  1.00 65.69           C  
ATOM     68  NZ  LYS A   9     -53.781   0.702  83.875  1.00 65.69           N  
ATOM     69  N   TYR A  10     -56.781   5.371  77.812  1.00 67.38           N  
ATOM     70  CA  TYR A  10     -57.344   5.297  76.500  1.00 67.38           C  
ATOM     71  C   TYR A  10     -56.812   6.418  75.625  1.00 67.38           C  
ATOM     72  CB  TYR A  10     -58.875   5.363  76.562  1.00 67.38           C  
ATOM     73  O   TYR A  10     -56.500   6.195  74.438  1.00 67.38           O  
ATOM     74  CG  TYR A  10     -59.531   5.309  75.188  1.00 67.38           C  
ATOM     75  CD1 TYR A  10     -60.000   6.469  74.562  1.00 67.38           C  
ATOM     76  CD2 TYR A  10     -59.719   4.098  74.562  1.00 67.38           C  
ATOM     77  CE1 TYR A  10     -60.625   6.422  73.312  1.00 67.38           C  
ATOM     78  CE2 TYR A  10     -60.344   4.039  73.312  1.00 67.38           C  
ATOM     79  OH  TYR A  10     -61.375   5.152  71.438  1.00 67.38           O  
ATOM     80  CZ  TYR A  10     -60.781   5.207  72.688  1.00 67.38           C  
ATOM     81  N   ASN A  11     -56.688   7.637  76.125  1.00 66.31           N  
ATOM     82  CA  ASN A  11     -56.125   8.805  75.438  1.00 66.31           C  
ATOM     83  C   ASN A  11     -54.625   8.680  75.250  1.00 66.31           C  
ATOM     84  CB  ASN A  11     -56.438  10.086  76.188  1.00 66.31           C  
ATOM     85  O   ASN A  11     -54.062   9.164  74.250  1.00 66.31           O  
ATOM     86  CG  ASN A  11     -57.688  10.773  75.688  1.00 66.31           C  
ATOM     87  ND2 ASN A  11     -58.094  11.836  76.375  1.00 66.31           N  
ATOM     88  OD1 ASN A  11     -58.281  10.359  74.688  1.00 66.31           O  
ATOM     89  N   LYS A  12     -53.875   7.906  76.062  1.00 64.88           N  
ATOM     90  CA  LYS A  12     -52.469   7.516  75.938  1.00 64.88           C  
ATOM     91  C   LYS A  12     -52.281   6.395  74.938  1.00 64.88           C  
ATOM     92  CB  LYS A  12     -51.906   7.078  77.312  1.00 64.88           C  
ATOM     93  O   LYS A  12     -51.312   6.387  74.188  1.00 64.88           O  
ATOM     94  CG  LYS A  12     -50.406   6.953  77.375  1.00 64.88           C  
ATOM     95  CD  LYS A  12     -49.938   6.617  78.750  1.00 64.88           C  
ATOM     96  CE  LYS A  12     -48.406   6.469  78.812  1.00 64.88           C  
ATOM     97  NZ  LYS A  12     -47.938   6.199  80.188  1.00 64.88           N  
ATOM     98  N   LYS A  13     -53.312   5.547  74.750  1.00 64.06           N  
ATOM     99  CA  LYS A  13     -53.312   4.469  73.750  1.00 64.06           C  
ATOM    100  C   LYS A  13     -53.719   4.984  72.375  1.00 64.06           C  
ATOM    101  CB  LYS A  13     -54.281   3.355  74.188  1.00 64.06           C  
ATOM    102  O   LYS A  13     -53.219   4.477  71.375  1.00 64.06           O  
ATOM    103  CG  LYS A  13     -53.688   2.379  75.188  1.00 64.06           C  
ATOM    104  CD  LYS A  13     -54.562   1.154  75.375  1.00 64.06           C  
ATOM    105  CE  LYS A  13     -54.031   0.228  76.438  1.00 64.06           C  
ATOM    106  NZ  LYS A  13     -54.844  -1.012  76.562  1.00 64.06           N  
ATOM    107  N   VAL A  14     -54.469   6.117  72.312  1.00 63.91           N  
ATOM    108  CA  VAL A  14     -54.906   6.723  71.062  1.00 63.91           C  
ATOM    109  C   VAL A  14     -53.875   7.727  70.625  1.00 63.91           C  
ATOM    110  CB  VAL A  14     -56.281   7.414  71.250  1.00 63.91           C  
ATOM    111  O   VAL A  14     -53.688   7.895  69.375  1.00 63.91           O  
ATOM    112  CG1 VAL A  14     -56.688   8.125  69.938  1.00 63.91           C  
ATOM    113  CG2 VAL A  14     -57.344   6.395  71.625  1.00 63.91           C  
ATOM    114  N   LYS A  15     -53.000   8.328  71.500  1.00 63.62           N  
ATOM    115  CA  LYS A  15     -51.938   9.266  71.188  1.00 63.62           C  
ATOM    116  C   LYS A  15     -50.688   8.523  70.750  1.00 63.62           C  
ATOM    117  CB  LYS A  15     -51.625  10.141  72.375  1.00 63.62           C  
ATOM    118  O   LYS A  15     -49.906   9.039  69.938  1.00 63.62           O  
ATOM    119  CG  LYS A  15     -52.562  11.320  72.562  1.00 63.62           C  
ATOM    120  CD  LYS A  15     -52.000  12.312  73.562  1.00 63.62           C  
ATOM    121  CE  LYS A  15     -53.000  13.453  73.812  1.00 63.62           C  
ATOM    122  NZ  LYS A  15     -52.375  14.539  74.688  1.00 63.62           N  
ATOM    123  N   ARG A  16     -50.562   7.176  71.000  1.00 63.53           N  
ATOM    124  CA  ARG A  16     -49.469   6.285  70.562  1.00 63.53           C  
ATOM    125  C   ARG A  16     -49.812   5.602  69.250  1.00 63.53           C  
ATOM    126  CB  ARG A  16     -49.219   5.234  71.625  1.00 63.53           C  
ATOM    127  O   ARG A  16     -48.906   5.152  68.562  1.00 63.53           O  
ATOM    128  CG  ARG A  16     -48.438   5.770  72.875  1.00 63.53           C  
ATOM    129  CD  ARG A  16     -48.219   4.688  73.875  1.00 63.53           C  
ATOM    130  NE  ARG A  16     -47.094   3.814  73.500  1.00 63.53           N  
ATOM    131  NH1 ARG A  16     -46.688   3.074  75.688  1.00 63.53           N  
ATOM    132  NH2 ARG A  16     -45.406   2.311  73.938  1.00 63.53           N  
ATOM    133  CZ  ARG A  16     -46.406   3.068  74.375  1.00 63.53           C  
ATOM    134  N   LYS A  17     -51.156   5.656  68.875  1.00 62.75           N  
ATOM    135  CA  LYS A  17     -51.562   5.047  67.625  1.00 62.75           C  
ATOM    136  C   LYS A  17     -51.219   5.953  66.438  1.00 62.75           C  
ATOM    137  CB  LYS A  17     -53.062   4.742  67.625  1.00 62.75           C  
ATOM    138  O   LYS A  17     -50.906   5.469  65.312  1.00 62.75           O  
ATOM    139  CG  LYS A  17     -53.406   3.457  68.375  1.00 62.75           C  
ATOM    140  CD  LYS A  17     -54.875   3.078  68.125  1.00 62.75           C  
ATOM    141  CE  LYS A  17     -55.219   1.755  68.812  1.00 62.75           C  
ATOM    142  NZ  LYS A  17     -56.625   1.321  68.500  1.00 62.75           N  
ATOM    143  N   GLY A  18     -51.094   7.348  66.562  1.00 64.06           N  
ATOM    144  CA  GLY A  18     -50.688   8.297  65.562  1.00 64.06           C  
ATOM    145  C   GLY A  18     -49.188   8.438  65.438  1.00 64.06           C  
ATOM    146  O   GLY A  18     -48.688   8.703  64.312  1.00 64.06           O  
ATOM    147  N   LEU A  19     -48.438   8.023  66.562  1.00 69.69           N  
ATOM    148  CA  LEU A  19     -46.969   8.039  66.625  1.00 69.69           C  
ATOM    149  C   LEU A  19     -46.375   6.793  65.938  1.00 69.69           C  
ATOM    150  CB  LEU A  19     -46.500   8.125  68.062  1.00 69.69           C  
ATOM    151  O   LEU A  19     -45.312   6.855  65.312  1.00 69.69           O  
ATOM    152  CG  LEU A  19     -45.000   8.344  68.250  1.00 69.69           C  
ATOM    153  CD1 LEU A  19     -44.562   9.695  67.688  1.00 69.69           C  
ATOM    154  CD2 LEU A  19     -44.656   8.258  69.750  1.00 69.69           C  
ATOM    155  N   ALA A  20     -47.094   5.672  66.062  1.00 75.25           N  
ATOM    156  CA  ALA A  20     -46.719   4.465  65.312  1.00 75.25           C  
ATOM    157  C   ALA A  20     -46.969   4.617  63.812  1.00 75.25           C  
ATOM    158  CB  ALA A  20     -47.469   3.256  65.875  1.00 75.25           C  
ATOM    159  O   ALA A  20     -46.188   4.078  63.000  1.00 75.25           O  
ATOM    160  N   GLY A  21     -47.969   5.453  63.344  1.00 80.69           N  
ATOM    161  CA  GLY A  21     -48.250   5.789  61.938  1.00 80.69           C  
ATOM    162  C   GLY A  21     -47.156   6.668  61.344  1.00 80.69           C  
ATOM    163  O   GLY A  21     -46.781   6.461  60.188  1.00 80.69           O  
ATOM    164  N   LEU A  22     -46.656   7.547  62.156  1.00 85.12           N  
ATOM    165  CA  LEU A  22     -45.594   8.438  61.719  1.00 85.12           C  
ATOM    166  C   LEU A  22     -44.281   7.691  61.594  1.00 85.12           C  
ATOM    167  CB  LEU A  22     -45.438   9.609  62.688  1.00 85.12           C  
ATOM    168  O   LEU A  22     -43.500   7.969  60.688  1.00 85.12           O  
ATOM    169  CG  LEU A  22     -44.469  10.719  62.281  1.00 85.12           C  
ATOM    170  CD1 LEU A  22     -44.906  12.055  62.875  1.00 85.12           C  
ATOM    171  CD2 LEU A  22     -43.062  10.375  62.688  1.00 85.12           C  
ATOM    172  N   ASP A  23     -43.938   6.770  62.500  1.00 85.94           N  
ATOM    173  CA  ASP A  23     -42.750   5.938  62.438  1.00 85.94           C  
ATOM    174  C   ASP A  23     -42.750   5.035  61.219  1.00 85.94           C  
ATOM    175  CB  ASP A  23     -42.625   5.094  63.719  1.00 85.94           C  
ATOM    176  O   ASP A  23     -41.719   4.883  60.562  1.00 85.94           O  
ATOM    177  CG  ASP A  23     -42.000   5.852  64.875  1.00 85.94           C  
ATOM    178  OD1 ASP A  23     -41.438   6.953  64.688  1.00 85.94           O  
ATOM    179  OD2 ASP A  23     -42.062   5.344  66.000  1.00 85.94           O  
ATOM    180  N   THR A  24     -43.875   4.422  60.938  1.00 90.31           N  
ATOM    181  CA  THR A  24     -44.031   3.584  59.750  1.00 90.31           C  
ATOM    182  C   THR A  24     -43.938   4.422  58.469  1.00 90.31           C  
ATOM    183  CB  THR A  24     -45.375   2.826  59.750  1.00 90.31           C  
ATOM    184  O   THR A  24     -43.375   3.967  57.469  1.00 90.31           O  
ATOM    185  CG2 THR A  24     -45.406   1.802  60.875  1.00 90.31           C  
ATOM    186  OG1 THR A  24     -46.438   3.762  59.938  1.00 90.31           O  
ATOM    187  N   ALA A  25     -44.438   5.695  58.438  1.00 92.44           N  
ATOM    188  CA  ALA A  25     -44.375   6.602  57.281  1.00 92.44           C  
ATOM    189  C   ALA A  25     -42.906   6.941  56.938  1.00 92.44           C  
ATOM    190  CB  ALA A  25     -45.156   7.879  57.562  1.00 92.44           C  
ATOM    191  O   ALA A  25     -42.531   6.980  55.781  1.00 92.44           O  
ATOM    192  N   ILE A  26     -42.125   7.191  58.031  1.00 91.50           N  
ATOM    193  CA  ILE A  26     -40.719   7.527  57.844  1.00 91.50           C  
ATOM    194  C   ILE A  26     -39.969   6.324  57.250  1.00 91.50           C  
ATOM    195  CB  ILE A  26     -40.062   7.980  59.156  1.00 91.50           C  
ATOM    196  O   ILE A  26     -39.125   6.477  56.375  1.00 91.50           O  
ATOM    197  CG1 ILE A  26     -40.656   9.312  59.625  1.00 91.50           C  
ATOM    198  CG2 ILE A  26     -38.531   8.078  59.000  1.00 91.50           C  
ATOM    199  CD1 ILE A  26     -40.188   9.750  61.000  1.00 91.50           C  
ATOM    200  N   ILE A  27     -40.188   5.113  57.719  1.00 92.81           N  
ATOM    201  CA  ILE A  27     -39.625   3.883  57.219  1.00 92.81           C  
ATOM    202  C   ILE A  27     -40.062   3.676  55.750  1.00 92.81           C  
ATOM    203  CB  ILE A  27     -40.000   2.662  58.062  1.00 92.81           C  
ATOM    204  O   ILE A  27     -39.250   3.258  54.906  1.00 92.81           O  
ATOM    205  CG1 ILE A  27     -39.438   2.801  59.500  1.00 92.81           C  
ATOM    206  CG2 ILE A  27     -39.531   1.362  57.406  1.00 92.81           C  
ATOM    207  CD1 ILE A  27     -39.969   1.771  60.469  1.00 92.81           C  
ATOM    208  N   LEU A  28     -41.312   3.969  55.438  1.00 94.06           N  
ATOM    209  CA  LEU A  28     -41.844   3.869  54.062  1.00 94.06           C  
ATOM    210  C   LEU A  28     -41.125   4.809  53.125  1.00 94.06           C  
ATOM    211  CB  LEU A  28     -43.344   4.191  54.062  1.00 94.06           C  
ATOM    212  O   LEU A  28     -40.781   4.422  52.000  1.00 94.06           O  
ATOM    213  CG  LEU A  28     -44.094   3.986  52.750  1.00 94.06           C  
ATOM    214  CD1 LEU A  28     -44.406   2.508  52.531  1.00 94.06           C  
ATOM    215  CD2 LEU A  28     -45.344   4.824  52.688  1.00 94.06           C  
ATOM    216  N   ILE A  29     -40.875   6.074  53.562  1.00 93.44           N  
ATOM    217  CA  ILE A  29     -40.156   7.051  52.750  1.00 93.44           C  
ATOM    218  C   ILE A  29     -38.750   6.559  52.500  1.00 93.44           C  
ATOM    219  CB  ILE A  29     -40.125   8.438  53.438  1.00 93.44           C  
ATOM    220  O   ILE A  29     -38.219   6.688  51.375  1.00 93.44           O  
ATOM    221  CG1 ILE A  29     -41.531   9.047  53.469  1.00 93.44           C  
ATOM    222  CG2 ILE A  29     -39.156   9.367  52.719  1.00 93.44           C  
ATOM    223  CD1 ILE A  29     -41.656  10.305  54.312  1.00 93.44           C  
ATOM    224  N   ALA A  30     -38.094   6.090  53.594  1.00 95.69           N  
ATOM    225  CA  ALA A  30     -36.750   5.543  53.438  1.00 95.69           C  
ATOM    226  C   ALA A  30     -36.719   4.379  52.438  1.00 95.69           C  
ATOM    227  CB  ALA A  30     -36.188   5.094  54.781  1.00 95.69           C  
ATOM    228  O   ALA A  30     -35.844   4.270  51.594  1.00 95.69           O  
ATOM    229  N   PHE A  31     -37.656   3.512  52.500  1.00 93.12           N  
ATOM    230  CA  PHE A  31     -37.750   2.373  51.594  1.00 93.12           C  
ATOM    231  C   PHE A  31     -38.000   2.838  50.156  1.00 93.12           C  
ATOM    232  CB  PHE A  31     -38.875   1.422  52.031  1.00 93.12           C  
ATOM    233  O   PHE A  31     -37.406   2.309  49.219  1.00 93.12           O  
ATOM    234  CG  PHE A  31     -38.906   0.140  51.250  1.00 93.12           C  
ATOM    235  CD1 PHE A  31     -39.875  -0.050  50.281  1.00 93.12           C  
ATOM    236  CD2 PHE A  31     -38.000  -0.875  51.500  1.00 93.12           C  
ATOM    237  CE1 PHE A  31     -39.938  -1.235  49.531  1.00 93.12           C  
ATOM    238  CE2 PHE A  31     -38.062  -2.062  50.750  1.00 93.12           C  
ATOM    239  CZ  PHE A  31     -39.031  -2.240  49.781  1.00 93.12           C  
ATOM    240  N   ILE A  32     -38.844   3.826  49.938  1.00 95.81           N  
ATOM    241  CA  ILE A  32     -39.156   4.379  48.625  1.00 95.81           C  
ATOM    242  C   ILE A  32     -37.938   5.047  48.031  1.00 95.81           C  
ATOM    243  CB  ILE A  32     -40.344   5.387  48.719  1.00 95.81           C  
ATOM    244  O   ILE A  32     -37.656   4.906  46.844  1.00 95.81           O  
ATOM    245  CG1 ILE A  32     -41.656   4.664  49.062  1.00 95.81           C  
ATOM    246  CG2 ILE A  32     -40.469   6.184  47.406  1.00 95.81           C  
ATOM    247  CD1 ILE A  32     -42.812   5.594  49.375  1.00 95.81           C  
ATOM    248  N   ILE A  33     -37.188   5.699  48.844  1.00 96.31           N  
ATOM    249  CA  ILE A  33     -36.000   6.383  48.375  1.00 96.31           C  
ATOM    250  C   ILE A  33     -34.969   5.359  47.906  1.00 96.31           C  
ATOM    251  CB  ILE A  33     -35.406   7.281  49.469  1.00 96.31           C  
ATOM    252  O   ILE A  33     -34.344   5.523  46.844  1.00 96.31           O  
ATOM    253  CG1 ILE A  33     -36.344   8.445  49.781  1.00 96.31           C  
ATOM    254  CG2 ILE A  33     -34.000   7.789  49.062  1.00 96.31           C  
ATOM    255  CD1 ILE A  33     -35.875   9.336  50.938  1.00 96.31           C  
ATOM    256  N   THR A  34     -34.781   4.309  48.750  1.00 96.25           N  
ATOM    257  CA  THR A  34     -33.875   3.232  48.406  1.00 96.25           C  
ATOM    258  C   THR A  34     -34.312   2.572  47.094  1.00 96.25           C  
ATOM    259  CB  THR A  34     -33.812   2.168  49.500  1.00 96.25           C  
ATOM    260  O   THR A  34     -33.500   2.268  46.219  1.00 96.25           O  
ATOM    261  CG2 THR A  34     -33.125   2.730  50.750  1.00 96.25           C  
ATOM    262  OG1 THR A  34     -35.125   1.730  49.844  1.00 96.25           O  
ATOM    263  N   ALA A  35     -35.656   2.293  47.000  1.00 96.88           N  
ATOM    264  CA  ALA A  35     -36.219   1.711  45.781  1.00 96.88           C  
ATOM    265  C   ALA A  35     -35.969   2.615  44.594  1.00 96.88           C  
ATOM    266  CB  ALA A  35     -37.719   1.453  45.938  1.00 96.88           C  
ATOM    267  O   ALA A  35     -35.594   2.139  43.500  1.00 96.88           O  
ATOM    268  N   SER A  36     -36.156   3.941  44.719  1.00 96.12           N  
ATOM    269  CA  SER A  36     -35.938   4.930  43.656  1.00 96.12           C  
ATOM    270  C   SER A  36     -34.469   4.965  43.219  1.00 96.12           C  
ATOM    271  CB  SER A  36     -36.375   6.320  44.125  1.00 96.12           C  
ATOM    272  O   SER A  36     -34.188   5.035  42.031  1.00 96.12           O  
ATOM    273  OG  SER A  36     -37.750   6.363  44.344  1.00 96.12           O  
ATOM    274  N   VAL A  37     -33.531   4.953  44.125  1.00 96.31           N  
ATOM    275  CA  VAL A  37     -32.125   4.988  43.812  1.00 96.31           C  
ATOM    276  C   VAL A  37     -31.719   3.713  43.062  1.00 96.31           C  
ATOM    277  CB  VAL A  37     -31.266   5.152  45.094  1.00 96.31           C  
ATOM    278  O   VAL A  37     -30.969   3.764  42.094  1.00 96.31           O  
ATOM    279  CG1 VAL A  37     -29.781   4.957  44.781  1.00 96.31           C  
ATOM    280  CG2 VAL A  37     -31.500   6.523  45.719  1.00 96.31           C  
ATOM    281  N   LEU A  38     -32.250   2.553  43.594  1.00 94.75           N  
ATOM    282  CA  LEU A  38     -31.953   1.283  42.938  1.00 94.75           C  
ATOM    283  C   LEU A  38     -32.500   1.266  41.500  1.00 94.75           C  
ATOM    284  CB  LEU A  38     -32.531   0.118  43.750  1.00 94.75           C  
ATOM    285  O   LEU A  38     -31.875   0.744  40.594  1.00 94.75           O  
ATOM    286  CG  LEU A  38     -31.797  -0.249  45.031  1.00 94.75           C  
ATOM    287  CD1 LEU A  38     -32.594  -1.283  45.812  1.00 94.75           C  
ATOM    288  CD2 LEU A  38     -30.406  -0.769  44.719  1.00 94.75           C  
ATOM    289  N   ALA A  39     -33.781   1.841  41.312  1.00 96.44           N  
ATOM    290  CA  ALA A  39     -34.375   1.946  40.000  1.00 96.44           C  
ATOM    291  C   ALA A  39     -33.562   2.836  39.094  1.00 96.44           C  
ATOM    292  CB  ALA A  39     -35.812   2.484  40.125  1.00 96.44           C  
ATOM    293  O   ALA A  39     -33.375   2.529  37.906  1.00 96.44           O  
ATOM    294  N   TYR A  40     -33.094   3.947  39.625  1.00 95.06           N  
ATOM    295  CA  TYR A  40     -32.250   4.863  38.844  1.00 95.06           C  
ATOM    296  C   TYR A  40     -30.969   4.172  38.406  1.00 95.06           C  
ATOM    297  CB  TYR A  40     -31.891   6.090  39.688  1.00 95.06           C  
ATOM    298  O   TYR A  40     -30.578   4.293  37.219  1.00 95.06           O  
ATOM    299  CG  TYR A  40     -30.969   7.066  39.000  1.00 95.06           C  
ATOM    300  CD1 TYR A  40     -29.609   7.105  39.312  1.00 95.06           C  
ATOM    301  CD2 TYR A  40     -31.469   7.949  38.062  1.00 95.06           C  
ATOM    302  CE1 TYR A  40     -28.766   8.008  38.656  1.00 95.06           C  
ATOM    303  CE2 TYR A  40     -30.625   8.852  37.406  1.00 95.06           C  
ATOM    304  OH  TYR A  40     -28.438   9.766  37.094  1.00 95.06           O  
ATOM    305  CZ  TYR A  40     -29.281   8.875  37.719  1.00 95.06           C  
ATOM    306  N   VAL A  41     -30.250   3.537  39.250  1.00 94.19           N  
ATOM    307  CA  VAL A  41     -29.031   2.816  38.938  1.00 94.19           C  
ATOM    308  C   VAL A  41     -29.312   1.729  37.906  1.00 94.19           C  
ATOM    309  CB  VAL A  41     -28.391   2.197  40.188  1.00 94.19           C  
ATOM    310  O   VAL A  41     -28.547   1.557  36.938  1.00 94.19           O  
ATOM    311  CG1 VAL A  41     -27.219   1.301  39.812  1.00 94.19           C  
ATOM    312  CG2 VAL A  41     -27.953   3.295  41.156  1.00 94.19           C  
ATOM    313  N   ALA A  42     -30.422   0.983  38.125  1.00 94.06           N  
ATOM    314  CA  ALA A  42     -30.812  -0.095  37.219  1.00 94.06           C  
ATOM    315  C   ALA A  42     -31.078   0.437  35.812  1.00 94.06           C  
ATOM    316  CB  ALA A  42     -32.062  -0.816  37.750  1.00 94.06           C  
ATOM    317  O   ALA A  42     -30.641  -0.163  34.812  1.00 94.06           O  
ATOM    318  N   ILE A  43     -31.750   1.457  35.656  1.00 94.94           N  
ATOM    319  CA  ILE A  43     -32.062   2.057  34.375  1.00 94.94           C  
ATOM    320  C   ILE A  43     -30.797   2.557  33.719  1.00 94.94           C  
ATOM    321  CB  ILE A  43     -33.094   3.215  34.531  1.00 94.94           C  
ATOM    322  O   ILE A  43     -30.594   2.350  32.500  1.00 94.94           O  
ATOM    323  CG1 ILE A  43     -34.469   2.668  34.906  1.00 94.94           C  
ATOM    324  CG2 ILE A  43     -33.156   4.035  33.250  1.00 94.94           C  
ATOM    325  CD1 ILE A  43     -35.469   3.746  35.281  1.00 94.94           C  
ATOM    326  N   ASN A  44     -30.031   3.338  34.469  1.00 91.56           N  
ATOM    327  CA  ASN A  44     -28.797   3.873  33.938  1.00 91.56           C  
ATOM    328  C   ASN A  44     -27.844   2.760  33.469  1.00 91.56           C  
ATOM    329  CB  ASN A  44     -28.109   4.785  34.938  1.00 91.56           C  
ATOM    330  O   ASN A  44     -27.219   2.854  32.438  1.00 91.56           O  
ATOM    331  CG  ASN A  44     -28.766   6.148  35.031  1.00 91.56           C  
ATOM    332  ND2 ASN A  44     -28.656   6.766  36.219  1.00 91.56           N  
ATOM    333  OD1 ASN A  44     -29.359   6.641  34.094  1.00 91.56           O  
ATOM    334  N   MET A  45     -27.734   1.835  34.344  1.00 91.94           N  
ATOM    335  CA  MET A  45     -26.922   0.671  34.000  1.00 91.94           C  
ATOM    336  C   MET A  45     -27.531  -0.067  32.812  1.00 91.94           C  
ATOM    337  CB  MET A  45     -26.797  -0.278  35.188  1.00 91.94           C  
ATOM    338  O   MET A  45     -26.797  -0.555  31.938  1.00 91.94           O  
ATOM    339  CG  MET A  45     -25.859   0.220  36.250  1.00 91.94           C  
ATOM    340  SD  MET A  45     -25.609  -1.012  37.594  1.00 91.94           S  
ATOM    341  CE  MET A  45     -24.391  -0.131  38.625  1.00 91.94           C  
ATOM    342  N   GLY A  46     -28.844  -0.193  32.844  1.00 87.50           N  
ATOM    343  CA  GLY A  46     -29.531  -0.769  31.688  1.00 87.50           C  
ATOM    344  C   GLY A  46     -29.266  -0.024  30.391  1.00 87.50           C  
ATOM    345  O   GLY A  46     -29.000  -0.641  29.359  1.00 87.50           O  
ATOM    346  N   LEU A  47     -29.312   1.309  30.406  1.00 89.50           N  
ATOM    347  CA  LEU A  47     -29.031   2.146  29.234  1.00 89.50           C  
ATOM    348  C   LEU A  47     -27.578   2.014  28.812  1.00 89.50           C  
ATOM    349  CB  LEU A  47     -29.359   3.611  29.547  1.00 89.50           C  
ATOM    350  O   LEU A  47     -27.281   1.972  27.609  1.00 89.50           O  
ATOM    351  CG  LEU A  47     -30.844   3.971  29.656  1.00 89.50           C  
ATOM    352  CD1 LEU A  47     -31.000   5.383  30.219  1.00 89.50           C  
ATOM    353  CD2 LEU A  47     -31.531   3.842  28.312  1.00 89.50           C  
ATOM    354  N   PHE A  48     -26.688   2.062  29.750  1.00 84.56           N  
ATOM    355  CA  PHE A  48     -25.266   1.856  29.469  1.00 84.56           C  
ATOM    356  C   PHE A  48     -25.047   0.527  28.766  1.00 84.56           C  
ATOM    357  CB  PHE A  48     -24.453   1.904  30.766  1.00 84.56           C  
ATOM    358  O   PHE A  48     -24.297   0.458  27.781  1.00 84.56           O  
ATOM    359  CG  PHE A  48     -22.984   1.638  30.578  1.00 84.56           C  
ATOM    360  CD1 PHE A  48     -22.453   0.382  30.844  1.00 84.56           C  
ATOM    361  CD2 PHE A  48     -22.141   2.643  30.125  1.00 84.56           C  
ATOM    362  CE1 PHE A  48     -21.094   0.132  30.672  1.00 84.56           C  
ATOM    363  CE2 PHE A  48     -20.781   2.400  29.953  1.00 84.56           C  
ATOM    364  CZ  PHE A  48     -20.266   1.145  30.219  1.00 84.56           C  
ATOM    365  N   VAL A  49     -25.547  -0.560  29.266  1.00 87.12           N  
ATOM    366  CA  VAL A  49     -25.438  -1.897  28.688  1.00 87.12           C  
ATOM    367  C   VAL A  49     -25.969  -1.893  27.266  1.00 87.12           C  
ATOM    368  CB  VAL A  49     -26.203  -2.941  29.547  1.00 87.12           C  
ATOM    369  O   VAL A  49     -25.359  -2.479  26.359  1.00 87.12           O  
ATOM    370  CG1 VAL A  49     -26.281  -4.277  28.797  1.00 87.12           C  
ATOM    371  CG2 VAL A  49     -25.531  -3.123  30.891  1.00 87.12           C  
ATOM    372  N   THR A  50     -27.094  -1.233  27.062  1.00 84.94           N  
ATOM    373  CA  THR A  50     -27.688  -1.144  25.734  1.00 84.94           C  
ATOM    374  C   THR A  50     -26.750  -0.391  24.781  1.00 84.94           C  
ATOM    375  CB  THR A  50     -29.062  -0.448  25.766  1.00 84.94           C  
ATOM    376  O   THR A  50     -26.594  -0.787  23.625  1.00 84.94           O  
ATOM    377  CG2 THR A  50     -29.688  -0.393  24.375  1.00 84.94           C  
ATOM    378  OG1 THR A  50     -29.922  -1.172  26.656  1.00 84.94           O  
ATOM    379  N   GLN A  51     -26.219   0.674  25.203  1.00 88.19           N  
ATOM    380  CA  GLN A  51     -25.266   1.427  24.406  1.00 88.19           C  
ATOM    381  C   GLN A  51     -24.031   0.578  24.062  1.00 88.19           C  
ATOM    382  CB  GLN A  51     -24.828   2.701  25.141  1.00 88.19           C  
ATOM    383  O   GLN A  51     -23.531   0.618  22.938  1.00 88.19           O  
ATOM    384  CG  GLN A  51     -25.922   3.752  25.234  1.00 88.19           C  
ATOM    385  CD  GLN A  51     -25.500   4.980  26.016  1.00 88.19           C  
ATOM    386  NE2 GLN A  51     -26.250   6.066  25.875  1.00 88.19           N  
ATOM    387  OE1 GLN A  51     -24.484   4.957  26.734  1.00 88.19           O  
ATOM    388  N   LYS A  52     -23.562  -0.038  25.031  1.00 86.06           N  
ATOM    389  CA  LYS A  52     -22.422  -0.917  24.812  1.00 86.06           C  
ATOM    390  C   LYS A  52     -22.766  -2.055  23.859  1.00 86.06           C  
ATOM    391  CB  LYS A  52     -21.922  -1.486  26.156  1.00 86.06           C  
ATOM    392  O   LYS A  52     -21.969  -2.420  23.000  1.00 86.06           O  
ATOM    393  CG  LYS A  52     -20.641  -2.297  26.031  1.00 86.06           C  
ATOM    394  CD  LYS A  52     -19.453  -1.420  25.641  1.00 86.06           C  
ATOM    395  CE  LYS A  52     -18.188  -2.242  25.438  1.00 86.06           C  
ATOM    396  NZ  LYS A  52     -17.016  -1.384  25.078  1.00 86.06           N  
ATOM    397  N   ALA A  53     -23.891  -2.707  24.062  1.00 83.00           N  
ATOM    398  CA  ALA A  53     -24.359  -3.752  23.156  1.00 83.00           C  
ATOM    399  C   ALA A  53     -24.453  -3.244  21.719  1.00 83.00           C  
ATOM    400  CB  ALA A  53     -25.734  -4.266  23.609  1.00 83.00           C  
ATOM    401  O   ALA A  53     -24.062  -3.949  20.781  1.00 83.00           O  
ATOM    402  N   LYS A  54     -25.047  -2.141  21.562  1.00 84.94           N  
ATOM    403  CA  LYS A  54     -25.125  -1.512  20.234  1.00 84.94           C  
ATOM    404  C   LYS A  54     -23.734  -1.343  19.625  1.00 84.94           C  
ATOM    405  CB  LYS A  54     -25.812  -0.155  20.328  1.00 84.94           C  
ATOM    406  O   LYS A  54     -23.531  -1.623  18.453  1.00 84.94           O  
ATOM    407  CG  LYS A  54     -26.016   0.537  19.000  1.00 84.94           C  
ATOM    408  CD  LYS A  54     -26.766   1.849  19.141  1.00 84.94           C  
ATOM    409  CE  LYS A  54     -26.953   2.551  17.812  1.00 84.94           C  
ATOM    410  NZ  LYS A  54     -27.672   3.848  17.953  1.00 84.94           N  
ATOM    411  N   SER A  55     -22.781  -0.771  20.328  1.00 81.62           N  
ATOM    412  CA  SER A  55     -21.406  -0.593  19.875  1.00 81.62           C  
ATOM    413  C   SER A  55     -20.781  -1.925  19.484  1.00 81.62           C  
ATOM    414  CB  SER A  55     -20.562   0.071  20.969  1.00 81.62           C  
ATOM    415  O   SER A  55     -20.094  -2.016  18.453  1.00 81.62           O  
ATOM    416  OG  SER A  55     -19.203   0.147  20.578  1.00 81.62           O  
ATOM    417  N   THR A  56     -20.938  -2.963  20.297  1.00 81.69           N  
ATOM    418  CA  THR A  56     -20.391  -4.289  20.047  1.00 81.69           C  
ATOM    419  C   THR A  56     -20.984  -4.879  18.766  1.00 81.69           C  
ATOM    420  CB  THR A  56     -20.656  -5.246  21.219  1.00 81.69           C  
ATOM    421  O   THR A  56     -20.266  -5.477  17.953  1.00 81.69           O  
ATOM    422  CG2 THR A  56     -20.094  -6.633  20.938  1.00 81.69           C  
ATOM    423  OG1 THR A  56     -20.047  -4.719  22.406  1.00 81.69           O  
ATOM    424  N   ILE A  57     -22.281  -4.824  18.625  1.00 82.25           N  
ATOM    425  CA  ILE A  57     -22.969  -5.297  17.438  1.00 82.25           C  
ATOM    426  C   ILE A  57     -22.422  -4.574  16.203  1.00 82.25           C  
ATOM    427  CB  ILE A  57     -24.500  -5.090  17.547  1.00 82.25           C  
ATOM    428  O   ILE A  57     -22.141  -5.203  15.188  1.00 82.25           O  
ATOM    429  CG1 ILE A  57     -25.094  -6.035  18.594  1.00 82.25           C  
ATOM    430  CG2 ILE A  57     -25.172  -5.289  16.188  1.00 82.25           C  
ATOM    431  CD1 ILE A  57     -26.516  -5.691  19.000  1.00 82.25           C  
ATOM    432  N   ASN A  58     -22.328  -3.307  16.234  1.00 76.06           N  
ATOM    433  CA  ASN A  58     -21.781  -2.510  15.148  1.00 76.06           C  
ATOM    434  C   ASN A  58     -20.344  -2.928  14.820  1.00 76.06           C  
ATOM    435  CB  ASN A  58     -21.828  -1.020  15.484  1.00 76.06           C  
ATOM    436  O   ASN A  58     -19.984  -3.047  13.648  1.00 76.06           O  
ATOM    437  CG  ASN A  58     -23.234  -0.451  15.398  1.00 76.06           C  
ATOM    438  ND2 ASN A  58     -23.469   0.672  16.078  1.00 76.06           N  
ATOM    439  OD1 ASN A  58     -24.109  -1.017  14.742  1.00 76.06           O  
ATOM    440  N   LYS A  59     -19.531  -3.090  15.852  1.00 76.06           N  
ATOM    441  CA  LYS A  59     -18.156  -3.555  15.672  1.00 76.06           C  
ATOM    442  C   LYS A  59     -18.125  -4.969  15.102  1.00 76.06           C  
ATOM    443  CB  LYS A  59     -17.391  -3.506  16.984  1.00 76.06           C  
ATOM    444  O   LYS A  59     -17.281  -5.289  14.266  1.00 76.06           O  
ATOM    445  CG  LYS A  59     -16.953  -2.109  17.406  1.00 76.06           C  
ATOM    446  CD  LYS A  59     -16.125  -2.137  18.688  1.00 76.06           C  
ATOM    447  CE  LYS A  59     -15.742  -0.732  19.141  1.00 76.06           C  
ATOM    448  NZ  LYS A  59     -15.008  -0.749  20.438  1.00 76.06           N  
ATOM    449  N   GLY A  60     -19.031  -5.840  15.633  1.00 75.25           N  
ATOM    450  CA  GLY A  60     -19.156  -7.176  15.062  1.00 75.25           C  
ATOM    451  C   GLY A  60     -19.484  -7.164  13.586  1.00 75.25           C  
ATOM    452  O   GLY A  60     -18.938  -7.949  12.812  1.00 75.25           O  
ATOM    453  N   GLU A  61     -20.422  -6.348  13.250  1.00 73.44           N  
ATOM    454  CA  GLU A  61     -20.781  -6.176  11.844  1.00 73.44           C  
ATOM    455  C   GLU A  61     -19.594  -5.688  11.023  1.00 73.44           C  
ATOM    456  CB  GLU A  61     -21.953  -5.199  11.703  1.00 73.44           C  
ATOM    457  O   GLU A  61     -19.359  -6.168   9.914  1.00 73.44           O  
ATOM    458  CG  GLU A  61     -22.453  -5.035  10.273  1.00 73.44           C  
ATOM    459  CD  GLU A  61     -23.531  -3.979  10.125  1.00 73.44           C  
ATOM    460  OE1 GLU A  61     -23.859  -3.588   8.984  1.00 73.44           O  
ATOM    461  OE2 GLU A  61     -24.062  -3.533  11.172  1.00 73.44           O  
ATOM    462  N   GLU A  62     -18.906  -4.680  11.516  1.00 69.12           N  
ATOM    463  CA  GLU A  62     -17.734  -4.102  10.859  1.00 69.12           C  
ATOM    464  C   GLU A  62     -16.641  -5.148  10.672  1.00 69.12           C  
ATOM    465  CB  GLU A  62     -17.188  -2.922  11.672  1.00 69.12           C  
ATOM    466  O   GLU A  62     -15.984  -5.184   9.625  1.00 69.12           O  
ATOM    467  CG  GLU A  62     -18.016  -1.651  11.531  1.00 69.12           C  
ATOM    468  CD  GLU A  62     -17.469  -0.480  12.320  1.00 69.12           C  
ATOM    469  OE1 GLU A  62     -18.016   0.638  12.227  1.00 69.12           O  
ATOM    470  OE2 GLU A  62     -16.453  -0.681  13.039  1.00 69.12           O  
ATOM    471  N   THR A  63     -16.438  -5.996  11.664  1.00 68.06           N  
ATOM    472  CA  THR A  63     -15.391  -7.016  11.625  1.00 68.06           C  
ATOM    473  C   THR A  63     -15.820  -8.188  10.742  1.00 68.06           C  
ATOM    474  CB  THR A  63     -15.055  -7.527  13.039  1.00 68.06           C  
ATOM    475  O   THR A  63     -14.977  -8.875  10.164  1.00 68.06           O  
ATOM    476  CG2 THR A  63     -14.422  -6.426  13.883  1.00 68.06           C  
ATOM    477  OG1 THR A  63     -16.250  -7.977  13.672  1.00 68.06           O  
ATOM    478  N   ALA A  64     -17.125  -8.500  10.672  1.00 69.62           N  
ATOM    479  CA  ALA A  64     -17.672  -9.586   9.852  1.00 69.62           C  
ATOM    480  C   ALA A  64     -17.719  -9.195   8.383  1.00 69.62           C  
ATOM    481  CB  ALA A  64     -19.062  -9.977  10.344  1.00 69.62           C  
ATOM    482  O   ALA A  64     -17.609 -10.047   7.500  1.00 69.62           O  
ATOM    483  N   SER A  65     -17.797  -7.883   8.117  1.00 73.44           N  
ATOM    484  CA  SER A  65     -17.891  -7.348   6.762  1.00 73.44           C  
ATOM    485  C   SER A  65     -16.500  -7.090   6.172  1.00 73.44           C  
ATOM    486  CB  SER A  65     -18.703  -6.055   6.750  1.00 73.44           C  
ATOM    487  O   SER A  65     -15.539  -6.883   6.906  1.00 73.44           O  
ATOM    488  OG  SER A  65     -20.047  -6.312   7.113  1.00 73.44           O  
ATOM    489  N   THR A  66     -16.266  -7.566   4.918  1.00 77.69           N  
ATOM    490  CA  THR A  66     -14.992  -7.281   4.254  1.00 77.69           C  
ATOM    491  C   THR A  66     -14.758  -5.773   4.172  1.00 77.69           C  
ATOM    492  CB  THR A  66     -14.953  -7.887   2.842  1.00 77.69           C  
ATOM    493  O   THR A  66     -15.609  -5.031   3.686  1.00 77.69           O  
ATOM    494  CG2 THR A  66     -14.922  -9.414   2.900  1.00 77.69           C  
ATOM    495  OG1 THR A  66     -16.109  -7.473   2.115  1.00 77.69           O  
ATOM    496  N   ALA A  67     -13.727  -5.328   4.754  1.00 84.88           N  
ATOM    497  CA  ALA A  67     -13.391  -3.912   4.863  1.00 84.88           C  
ATOM    498  C   ALA A  67     -12.984  -3.338   3.510  1.00 84.88           C  
ATOM    499  CB  ALA A  67     -12.273  -3.707   5.883  1.00 84.88           C  
ATOM    500  O   ALA A  67     -13.219  -2.160   3.232  1.00 84.88           O  
ATOM    501  N   LEU A  68     -12.531  -4.199   2.633  1.00 91.31           N  
ATOM    502  CA  LEU A  68     -12.039  -3.742   1.338  1.00 91.31           C  
ATOM    503  C   LEU A  68     -12.570  -4.621   0.212  1.00 91.31           C  
ATOM    504  CB  LEU A  68     -10.508  -3.744   1.321  1.00 91.31           C  
ATOM    505  O   LEU A  68     -12.789  -5.820   0.405  1.00 91.31           O  
ATOM    506  CG  LEU A  68      -9.812  -2.734   2.240  1.00 91.31           C  
ATOM    507  CD1 LEU A  68      -8.336  -3.072   2.385  1.00 91.31           C  
ATOM    508  CD2 LEU A  68     -10.000  -1.315   1.709  1.00 91.31           C  
ATOM    509  N   THR A  69     -12.742  -4.074  -0.892  1.00 91.69           N  
ATOM    510  CA  THR A  69     -13.102  -4.820  -2.096  1.00 91.69           C  
ATOM    511  C   THR A  69     -12.156  -4.473  -3.244  1.00 91.69           C  
ATOM    512  CB  THR A  69     -14.555  -4.535  -2.518  1.00 91.69           C  
ATOM    513  O   THR A  69     -11.648  -3.352  -3.320  1.00 91.69           O  
ATOM    514  CG2 THR A  69     -15.539  -5.129  -1.518  1.00 91.69           C  
ATOM    515  OG1 THR A  69     -14.758  -3.121  -2.592  1.00 91.69           O  
ATOM    516  N   LEU A  70     -11.867  -5.422  -4.117  1.00 92.25           N  
ATOM    517  CA  LEU A  70     -11.055  -5.211  -5.316  1.00 92.25           C  
ATOM    518  C   LEU A  70     -11.773  -4.293  -6.301  1.00 92.25           C  
ATOM    519  CB  LEU A  70     -10.734  -6.551  -5.988  1.00 92.25           C  
ATOM    520  O   LEU A  70     -12.938  -4.520  -6.633  1.00 92.25           O  
ATOM    521  CG  LEU A  70      -9.883  -6.488  -7.254  1.00 92.25           C  
ATOM    522  CD1 LEU A  70      -8.461  -6.051  -6.910  1.00 92.25           C  
ATOM    523  CD2 LEU A  70      -9.875  -7.836  -7.961  1.00 92.25           C  
ATOM    524  N   SER A  71     -11.109  -3.168  -6.617  1.00 88.12           N  
ATOM    525  CA  SER A  71     -11.672  -2.166  -7.516  1.00 88.12           C  
ATOM    526  C   SER A  71     -10.875  -2.082  -8.812  1.00 88.12           C  
ATOM    527  CB  SER A  71     -11.703  -0.794  -6.840  1.00 88.12           C  
ATOM    528  O   SER A  71      -9.773  -1.543  -8.836  1.00 88.12           O  
ATOM    529  OG  SER A  71     -12.375   0.153  -7.652  1.00 88.12           O  
ATOM    530  N   GLY A  72     -11.039  -3.068  -9.797  1.00 84.94           N  
ATOM    531  CA  GLY A  72     -10.352  -3.148 -11.070  1.00 84.94           C  
ATOM    532  C   GLY A  72      -9.664  -4.484 -11.297  1.00 84.94           C  
ATOM    533  O   GLY A  72      -9.930  -5.453 -10.586  1.00 84.94           O  
ATOM    534  N   SER A  73      -8.758  -4.488 -12.273  1.00 86.12           N  
ATOM    535  CA  SER A  73      -8.031  -5.695 -12.656  1.00 86.12           C  
ATOM    536  C   SER A  73      -6.691  -5.785 -11.930  1.00 86.12           C  
ATOM    537  CB  SER A  73      -7.809  -5.730 -14.164  1.00 86.12           C  
ATOM    538  O   SER A  73      -6.109  -4.762 -11.562  1.00 86.12           O  
ATOM    539  OG  SER A  73      -9.047  -5.688 -14.859  1.00 86.12           O  
ATOM    540  N   VAL A  74      -6.309  -6.977 -11.734  1.00 88.12           N  
ATOM    541  CA  VAL A  74      -4.977  -7.246 -11.203  1.00 88.12           C  
ATOM    542  C   VAL A  74      -3.984  -7.406 -12.352  1.00 88.12           C  
ATOM    543  CB  VAL A  74      -4.965  -8.500 -10.305  1.00 88.12           C  
ATOM    544  O   VAL A  74      -4.188  -8.234 -13.242  1.00 88.12           O  
ATOM    545  CG1 VAL A  74      -3.574  -8.742  -9.727  1.00 88.12           C  
ATOM    546  CG2 VAL A  74      -6.000  -8.375  -9.188  1.00 88.12           C  
ATOM    547  N   LEU A  75      -3.014  -6.574 -12.305  1.00 89.38           N  
ATOM    548  CA  LEU A  75      -2.006  -6.609 -13.359  1.00 89.38           C  
ATOM    549  C   LEU A  75      -0.691  -7.176 -12.836  1.00 89.38           C  
ATOM    550  CB  LEU A  75      -1.776  -5.207 -13.930  1.00 89.38           C  
ATOM    551  O   LEU A  75      -0.308  -6.918 -11.695  1.00 89.38           O  
ATOM    552  CG  LEU A  75      -3.014  -4.477 -14.453  1.00 89.38           C  
ATOM    553  CD1 LEU A  75      -2.645  -3.072 -14.922  1.00 89.38           C  
ATOM    554  CD2 LEU A  75      -3.660  -5.266 -15.586  1.00 89.38           C  
ATOM    555  N   TYR A  76      -0.030  -7.906 -13.703  1.00 88.31           N  
ATOM    556  CA  TYR A  76       1.229  -8.570 -13.383  1.00 88.31           C  
ATOM    557  C   TYR A  76       2.248  -8.375 -14.500  1.00 88.31           C  
ATOM    558  CB  TYR A  76       0.999 -10.070 -13.141  1.00 88.31           C  
ATOM    559  O   TYR A  76       1.936  -8.570 -15.672  1.00 88.31           O  
ATOM    560  CG  TYR A  76       2.273 -10.852 -12.938  1.00 88.31           C  
ATOM    561  CD1 TYR A  76       2.686 -11.797 -13.867  1.00 88.31           C  
ATOM    562  CD2 TYR A  76       3.064 -10.641 -11.812  1.00 88.31           C  
ATOM    563  CE1 TYR A  76       3.857 -12.523 -13.688  1.00 88.31           C  
ATOM    564  CE2 TYR A  76       4.238 -11.367 -11.617  1.00 88.31           C  
ATOM    565  OH  TYR A  76       5.789 -13.016 -12.367  1.00 88.31           O  
ATOM    566  CZ  TYR A  76       4.625 -12.305 -12.555  1.00 88.31           C  
ATOM    567  N   ALA A  77       3.482  -7.992 -14.070  1.00 88.31           N  
ATOM    568  CA  ALA A  77       4.504  -7.738 -15.086  1.00 88.31           C  
ATOM    569  C   ALA A  77       5.715  -8.648 -14.883  1.00 88.31           C  
ATOM    570  CB  ALA A  77       4.930  -6.273 -15.062  1.00 88.31           C  
ATOM    571  O   ALA A  77       6.176  -8.828 -13.758  1.00 88.31           O  
ATOM    572  N   VAL A  78       6.215  -9.172 -16.078  1.00 88.81           N  
ATOM    573  CA  VAL A  78       7.422  -9.992 -16.109  1.00 88.81           C  
ATOM    574  C   VAL A  78       8.367  -9.484 -17.188  1.00 88.81           C  
ATOM    575  CB  VAL A  78       7.086 -11.484 -16.344  1.00 88.81           C  
ATOM    576  O   VAL A  78       7.977  -8.664 -18.031  1.00 88.81           O  
ATOM    577  CG1 VAL A  78       6.234 -12.031 -15.203  1.00 88.81           C  
ATOM    578  CG2 VAL A  78       6.371 -11.664 -17.688  1.00 88.81           C  
ATOM    579  N   ASN A  79       9.602 -10.000 -17.203  1.00 88.25           N  
ATOM    580  CA  ASN A  79      10.562  -9.656 -18.250  1.00 88.25           C  
ATOM    581  C   ASN A  79      10.312 -10.453 -19.531  1.00 88.25           C  
ATOM    582  CB  ASN A  79      11.992  -9.867 -17.750  1.00 88.25           C  
ATOM    583  O   ASN A  79      10.727 -11.617 -19.625  1.00 88.25           O  
ATOM    584  CG  ASN A  79      12.367 -11.336 -17.672  1.00 88.25           C  
ATOM    585  ND2 ASN A  79      13.469 -11.703 -18.312  1.00 88.25           N  
ATOM    586  OD1 ASN A  79      11.680 -12.133 -17.031  1.00 88.25           O  
ATOM    587  N   TYR A  80       9.367 -10.023 -20.266  1.00 81.81           N  
ATOM    588  CA  TYR A  80       8.984 -10.625 -21.531  1.00 81.81           C  
ATOM    589  C   TYR A  80       9.969 -10.250 -22.641  1.00 81.81           C  
ATOM    590  CB  TYR A  80       7.566 -10.195 -21.938  1.00 81.81           C  
ATOM    591  O   TYR A  80      10.367  -9.086 -22.750  1.00 81.81           O  
ATOM    592  CG  TYR A  80       7.074 -10.836 -23.203  1.00 81.81           C  
ATOM    593  CD1 TYR A  80       7.230 -10.195 -24.438  1.00 81.81           C  
ATOM    594  CD2 TYR A  80       6.445 -12.078 -23.188  1.00 81.81           C  
ATOM    595  CE1 TYR A  80       6.773 -10.781 -25.609  1.00 81.81           C  
ATOM    596  CE2 TYR A  80       5.984 -12.672 -24.359  1.00 81.81           C  
ATOM    597  OH  TYR A  80       5.699 -12.594 -26.734  1.00 81.81           O  
ATOM    598  CZ  TYR A  80       6.152 -12.016 -25.562  1.00 81.81           C  
ATOM    599  N   PRO A  81      10.211 -11.180 -23.562  1.00 81.56           N  
ATOM    600  CA  PRO A  81       9.672 -12.531 -23.734  1.00 81.56           C  
ATOM    601  C   PRO A  81      10.477 -13.594 -22.984  1.00 81.56           C  
ATOM    602  CB  PRO A  81       9.758 -12.750 -25.250  1.00 81.56           C  
ATOM    603  O   PRO A  81      10.148 -14.781 -23.062  1.00 81.56           O  
ATOM    604  CG  PRO A  81      10.953 -11.961 -25.688  1.00 81.56           C  
ATOM    605  CD  PRO A  81      11.078 -10.758 -24.781  1.00 81.56           C  
ATOM    606  N   THR A  82      11.578 -13.234 -22.250  1.00 85.94           N  
ATOM    607  CA  THR A  82      12.477 -14.195 -21.625  1.00 85.94           C  
ATOM    608  C   THR A  82      11.836 -14.805 -20.391  1.00 85.94           C  
ATOM    609  CB  THR A  82      13.820 -13.547 -21.250  1.00 85.94           C  
ATOM    610  O   THR A  82      12.156 -15.938 -20.000  1.00 85.94           O  
ATOM    611  CG2 THR A  82      14.586 -13.102 -22.484  1.00 85.94           C  
ATOM    612  OG1 THR A  82      13.570 -12.406 -20.422  1.00 85.94           O  
ATOM    613  N   ASN A  83      10.844 -14.211 -19.781  1.00 85.75           N  
ATOM    614  CA  ASN A  83      10.078 -14.672 -18.625  1.00 85.75           C  
ATOM    615  C   ASN A  83      10.992 -15.289 -17.562  1.00 85.75           C  
ATOM    616  CB  ASN A  83       9.008 -15.680 -19.062  1.00 85.75           C  
ATOM    617  O   ASN A  83      10.719 -16.391 -17.078  1.00 85.75           O  
ATOM    618  CG  ASN A  83       7.969 -15.062 -19.969  1.00 85.75           C  
ATOM    619  ND2 ASN A  83       7.352 -15.891 -20.812  1.00 85.75           N  
ATOM    620  OD1 ASN A  83       7.719 -13.859 -19.922  1.00 85.75           O  
ATOM    621  N   THR A  84      11.992 -14.617 -17.203  1.00 89.38           N  
ATOM    622  CA  THR A  84      12.938 -15.141 -16.219  1.00 89.38           C  
ATOM    623  C   THR A  84      12.836 -14.375 -14.914  1.00 89.38           C  
ATOM    624  CB  THR A  84      14.383 -15.078 -16.750  1.00 89.38           C  
ATOM    625  O   THR A  84      13.266 -14.859 -13.867  1.00 89.38           O  
ATOM    626  CG2 THR A  84      14.570 -15.969 -17.969  1.00 89.38           C  
ATOM    627  OG1 THR A  84      14.695 -13.727 -17.109  1.00 89.38           O  
ATOM    628  N   ARG A  85      12.148 -13.219 -14.961  1.00 91.25           N  
ATOM    629  CA  ARG A  85      12.031 -12.367 -13.781  1.00 91.25           C  
ATOM    630  C   ARG A  85      10.633 -11.758 -13.688  1.00 91.25           C  
ATOM    631  CB  ARG A  85      13.086 -11.258 -13.812  1.00 91.25           C  
ATOM    632  O   ARG A  85      10.047 -11.383 -14.703  1.00 91.25           O  
ATOM    633  CG  ARG A  85      14.516 -11.766 -13.773  1.00 91.25           C  
ATOM    634  CD  ARG A  85      15.523 -10.625 -13.844  1.00 91.25           C  
ATOM    635  NE  ARG A  85      16.891 -11.102 -13.688  1.00 91.25           N  
ATOM    636  NH1 ARG A  85      17.875  -9.039 -14.031  1.00 91.25           N  
ATOM    637  NH2 ARG A  85      19.172 -10.883 -13.609  1.00 91.25           N  
ATOM    638  CZ  ARG A  85      17.984 -10.344 -13.773  1.00 91.25           C  
ATOM    639  N   SER A  86      10.156 -11.633 -12.391  1.00 92.00           N  
ATOM    640  CA  SER A  86       8.906 -10.922 -12.117  1.00 92.00           C  
ATOM    641  C   SER A  86       9.180  -9.531 -11.555  1.00 92.00           C  
ATOM    642  CB  SER A  86       8.039 -11.719 -11.141  1.00 92.00           C  
ATOM    643  O   SER A  86      10.062  -9.359 -10.703  1.00 92.00           O  
ATOM    644  OG  SER A  86       7.664 -12.961 -11.703  1.00 92.00           O  
ATOM    645  N   TYR A  87       8.414  -8.539 -12.078  1.00 93.44           N  
ATOM    646  CA  TYR A  87       8.711  -7.160 -11.711  1.00 93.44           C  
ATOM    647  C   TYR A  87       7.750  -6.656 -10.648  1.00 93.44           C  
ATOM    648  CB  TYR A  87       8.648  -6.254 -12.945  1.00 93.44           C  
ATOM    649  O   TYR A  87       8.180  -6.211  -9.578  1.00 93.44           O  
ATOM    650  CG  TYR A  87       9.633  -6.625 -14.023  1.00 93.44           C  
ATOM    651  CD1 TYR A  87      10.875  -7.180 -13.703  1.00 93.44           C  
ATOM    652  CD2 TYR A  87       9.328  -6.422 -15.367  1.00 93.44           C  
ATOM    653  CE1 TYR A  87      11.781  -7.520 -14.695  1.00 93.44           C  
ATOM    654  CE2 TYR A  87      10.234  -6.762 -16.375  1.00 93.44           C  
ATOM    655  OH  TYR A  87      12.359  -7.645 -17.016  1.00 93.44           O  
ATOM    656  CZ  TYR A  87      11.461  -7.309 -16.031  1.00 93.44           C  
ATOM    657  N   TRP A  88       6.434  -6.637 -10.891  1.00 94.88           N  
ATOM    658  CA  TRP A  88       5.477  -6.035  -9.969  1.00 94.88           C  
ATOM    659  C   TRP A  88       4.070  -6.566 -10.219  1.00 94.88           C  
ATOM    660  CB  TRP A  88       5.492  -4.508 -10.102  1.00 94.88           C  
ATOM    661  O   TRP A  88       3.795  -7.133 -11.281  1.00 94.88           O  
ATOM    662  CG  TRP A  88       5.430  -4.020 -11.516  1.00 94.88           C  
ATOM    663  CD1 TRP A  88       6.469  -3.570 -12.281  1.00 94.88           C  
ATOM    664  CD2 TRP A  88       4.262  -3.924 -12.336  1.00 94.88           C  
ATOM    665  CE2 TRP A  88       4.668  -3.410 -13.586  1.00 94.88           C  
ATOM    666  CE3 TRP A  88       2.906  -4.227 -12.133  1.00 94.88           C  
ATOM    667  NE1 TRP A  88       6.020  -3.203 -13.531  1.00 94.88           N  
ATOM    668  CH2 TRP A  88       2.451  -3.494 -14.414  1.00 94.88           C  
ATOM    669  CZ2 TRP A  88       3.770  -3.191 -14.633  1.00 94.88           C  
ATOM    670  CZ3 TRP A  88       2.014  -4.008 -13.180  1.00 94.88           C  
ATOM    671  N   ILE A  89       3.234  -6.484  -9.273  1.00 93.94           N  
ATOM    672  CA  ILE A  89       1.789  -6.684  -9.320  1.00 93.94           C  
ATOM    673  C   ILE A  89       1.075  -5.398  -8.914  1.00 93.94           C  
ATOM    674  CB  ILE A  89       1.350  -7.852  -8.406  1.00 93.94           C  
ATOM    675  O   ILE A  89       1.464  -4.742  -7.945  1.00 93.94           O  
ATOM    676  CG1 ILE A  89       1.987  -9.164  -8.875  1.00 93.94           C  
ATOM    677  CG2 ILE A  89      -0.177  -7.965  -8.375  1.00 93.94           C  
ATOM    678  CD1 ILE A  89       1.773 -10.328  -7.914  1.00 93.94           C  
ATOM    679  N   TYR A  90       0.064  -5.098  -9.656  1.00 94.38           N  
ATOM    680  CA  TYR A  90      -0.682  -3.871  -9.391  1.00 94.38           C  
ATOM    681  C   TYR A  90      -2.184  -4.133  -9.406  1.00 94.38           C  
ATOM    682  CB  TYR A  90      -0.328  -2.795 -10.422  1.00 94.38           C  
ATOM    683  O   TYR A  90      -2.688  -4.836 -10.289  1.00 94.38           O  
ATOM    684  CG  TYR A  90      -1.345  -1.684 -10.516  1.00 94.38           C  
ATOM    685  CD1 TYR A  90      -2.330  -1.691 -11.500  1.00 94.38           C  
ATOM    686  CD2 TYR A  90      -1.323  -0.623  -9.617  1.00 94.38           C  
ATOM    687  CE1 TYR A  90      -3.268  -0.668 -11.586  1.00 94.38           C  
ATOM    688  CE2 TYR A  90      -2.256   0.406  -9.695  1.00 94.38           C  
ATOM    689  OH  TYR A  90      -4.148   1.391 -10.766  1.00 94.38           O  
ATOM    690  CZ  TYR A  90      -3.223   0.375 -10.680  1.00 94.38           C  
ATOM    691  N   PHE A  91      -2.889  -3.523  -8.516  1.00 94.19           N  
ATOM    692  CA  PHE A  91      -4.344  -3.568  -8.477  1.00 94.19           C  
ATOM    693  C   PHE A  91      -4.898  -2.449  -7.609  1.00 94.19           C  
ATOM    694  CB  PHE A  91      -4.828  -4.926  -7.961  1.00 94.19           C  
ATOM    695  O   PHE A  91      -4.156  -1.811  -6.859  1.00 94.19           O  
ATOM    696  CG  PHE A  91      -4.316  -5.270  -6.590  1.00 94.19           C  
ATOM    697  CD1 PHE A  91      -3.078  -5.879  -6.426  1.00 94.19           C  
ATOM    698  CD2 PHE A  91      -5.074  -4.980  -5.461  1.00 94.19           C  
ATOM    699  CE1 PHE A  91      -2.602  -6.195  -5.156  1.00 94.19           C  
ATOM    700  CE2 PHE A  91      -4.605  -5.293  -4.188  1.00 94.19           C  
ATOM    701  CZ  PHE A  91      -3.369  -5.902  -4.039  1.00 94.19           C  
ATOM    702  N   THR A  92      -6.184  -2.203  -7.730  1.00 94.75           N  
ATOM    703  CA  THR A  92      -6.828  -1.150  -6.957  1.00 94.75           C  
ATOM    704  C   THR A  92      -7.875  -1.737  -6.016  1.00 94.75           C  
ATOM    705  CB  THR A  92      -7.492  -0.109  -7.879  1.00 94.75           C  
ATOM    706  O   THR A  92      -8.555  -2.707  -6.359  1.00 94.75           O  
ATOM    707  CG2 THR A  92      -6.461   0.568  -8.773  1.00 94.75           C  
ATOM    708  OG1 THR A  92      -8.469  -0.758  -8.703  1.00 94.75           O  
ATOM    709  N   VAL A  93      -7.965  -1.139  -4.844  1.00 94.31           N  
ATOM    710  CA  VAL A  93      -8.945  -1.576  -3.854  1.00 94.31           C  
ATOM    711  C   VAL A  93      -9.789  -0.388  -3.400  1.00 94.31           C  
ATOM    712  CB  VAL A  93      -8.258  -2.238  -2.635  1.00 94.31           C  
ATOM    713  O   VAL A  93      -9.359   0.764  -3.516  1.00 94.31           O  
ATOM    714  CG1 VAL A  93      -7.520  -3.506  -3.055  1.00 94.31           C  
ATOM    715  CG2 VAL A  93      -7.305  -1.256  -1.958  1.00 94.31           C  
ATOM    716  N   SER A  94     -10.969  -0.740  -2.885  1.00 92.31           N  
ATOM    717  CA  SER A  94     -11.875   0.263  -2.340  1.00 92.31           C  
ATOM    718  C   SER A  94     -12.570  -0.245  -1.080  1.00 92.31           C  
ATOM    719  CB  SER A  94     -12.922   0.662  -3.381  1.00 92.31           C  
ATOM    720  O   SER A  94     -12.789  -1.448  -0.929  1.00 92.31           O  
ATOM    721  OG  SER A  94     -12.305   1.215  -4.531  1.00 92.31           O  
ATOM    722  N   PRO A  95     -12.781   0.752  -0.184  1.00 90.44           N  
ATOM    723  CA  PRO A  95     -13.602   0.305   0.943  1.00 90.44           C  
ATOM    724  C   PRO A  95     -14.922  -0.321   0.499  1.00 90.44           C  
ATOM    725  CB  PRO A  95     -13.844   1.594   1.732  1.00 90.44           C  
ATOM    726  O   PRO A  95     -15.547   0.155  -0.453  1.00 90.44           O  
ATOM    727  CG  PRO A  95     -12.688   2.477   1.392  1.00 90.44           C  
ATOM    728  CD  PRO A  95     -12.312   2.238  -0.043  1.00 90.44           C  
ATOM    729  N   SER A  96     -15.258  -1.463   1.066  1.00 89.06           N  
ATOM    730  CA  SER A  96     -16.484  -2.170   0.727  1.00 89.06           C  
ATOM    731  C   SER A  96     -17.703  -1.297   0.974  1.00 89.06           C  
ATOM    732  CB  SER A  96     -16.594  -3.465   1.532  1.00 89.06           C  
ATOM    733  O   SER A  96     -17.672  -0.382   1.799  1.00 89.06           O  
ATOM    734  OG  SER A  96     -15.555  -4.363   1.193  1.00 89.06           O  
ATOM    735  N   SER A  97     -18.781  -1.568   0.259  1.00 83.88           N  
ATOM    736  CA  SER A  97     -20.031  -0.848   0.448  1.00 83.88           C  
ATOM    737  C   SER A  97     -20.562  -1.024   1.867  1.00 83.88           C  
ATOM    738  CB  SER A  97     -21.078  -1.324  -0.559  1.00 83.88           C  
ATOM    739  O   SER A  97     -20.578  -2.137   2.398  1.00 83.88           O  
ATOM    740  OG  SER A  97     -22.297  -0.616  -0.390  1.00 83.88           O  
ATOM    741  N   GLY A  98     -20.891   0.063   2.537  1.00 78.00           N  
ATOM    742  CA  GLY A  98     -21.453  -0.074   3.873  1.00 78.00           C  
ATOM    743  C   GLY A  98     -20.422   0.137   4.969  1.00 78.00           C  
ATOM    744  O   GLY A  98     -20.766   0.169   6.152  1.00 78.00           O  
ATOM    745  N   VAL A  99     -19.125   0.222   4.582  1.00 80.31           N  
ATOM    746  CA  VAL A  99     -18.031   0.553   5.488  1.00 80.31           C  
ATOM    747  C   VAL A  99     -17.703   2.037   5.367  1.00 80.31           C  
ATOM    748  CB  VAL A  99     -16.781  -0.306   5.203  1.00 80.31           C  
ATOM    749  O   VAL A  99     -17.562   2.561   4.258  1.00 80.31           O  
ATOM    750  CG1 VAL A  99     -15.633   0.094   6.129  1.00 80.31           C  
ATOM    751  CG2 VAL A  99     -17.109  -1.790   5.363  1.00 80.31           C  
ATOM    752  N   SER A 100     -17.750   2.742   6.527  1.00 79.94           N  
ATOM    753  CA  SER A 100     -17.594   4.195   6.559  1.00 79.94           C  
ATOM    754  C   SER A 100     -16.188   4.617   6.152  1.00 79.94           C  
ATOM    755  CB  SER A 100     -17.906   4.734   7.953  1.00 79.94           C  
ATOM    756  O   SER A 100     -16.016   5.578   5.402  1.00 79.94           O  
ATOM    757  OG  SER A 100     -17.078   4.133   8.930  1.00 79.94           O  
ATOM    758  N   SER A 101     -15.094   3.826   6.590  1.00 86.44           N  
ATOM    759  CA  SER A 101     -13.703   4.141   6.277  1.00 86.44           C  
ATOM    760  C   SER A 101     -12.773   3.018   6.719  1.00 86.44           C  
ATOM    761  CB  SER A 101     -13.289   5.453   6.941  1.00 86.44           C  
ATOM    762  O   SER A 101     -13.109   2.246   7.621  1.00 86.44           O  
ATOM    763  OG  SER A 101     -13.359   5.344   8.352  1.00 86.44           O  
ATOM    764  N   VAL A 102     -11.617   2.969   5.977  1.00 89.00           N  
ATOM    765  CA  VAL A 102     -10.625   1.938   6.285  1.00 89.00           C  
ATOM    766  C   VAL A 102      -9.242   2.572   6.430  1.00 89.00           C  
ATOM    767  CB  VAL A 102     -10.602   0.838   5.199  1.00 89.00           C  
ATOM    768  O   VAL A 102      -8.836   3.379   5.594  1.00 89.00           O  
ATOM    769  CG1 VAL A 102      -9.539  -0.211   5.520  1.00 89.00           C  
ATOM    770  CG2 VAL A 102     -11.977   0.187   5.062  1.00 89.00           C  
ATOM    771  N   GLU A 103      -8.656   2.303   7.586  1.00 90.50           N  
ATOM    772  CA  GLU A 103      -7.289   2.762   7.781  1.00 90.50           C  
ATOM    773  C   GLU A 103      -6.297   1.888   7.020  1.00 90.50           C  
ATOM    774  CB  GLU A 103      -6.938   2.779   9.273  1.00 90.50           C  
ATOM    775  O   GLU A 103      -6.250   0.673   7.223  1.00 90.50           O  
ATOM    776  CG  GLU A 103      -5.508   3.215   9.562  1.00 90.50           C  
ATOM    777  CD  GLU A 103      -5.254   4.684   9.258  1.00 90.50           C  
ATOM    778  OE1 GLU A 103      -4.168   5.016   8.727  1.00 90.50           O  
ATOM    779  OE2 GLU A 103      -6.148   5.508   9.555  1.00 90.50           O  
ATOM    780  N   LEU A 104      -5.445   2.555   6.137  1.00 91.12           N  
ATOM    781  CA  LEU A 104      -4.516   1.807   5.297  1.00 91.12           C  
ATOM    782  C   LEU A 104      -3.080   2.252   5.547  1.00 91.12           C  
ATOM    783  CB  LEU A 104      -4.871   1.982   3.820  1.00 91.12           C  
ATOM    784  O   LEU A 104      -2.266   2.283   4.621  1.00 91.12           O  
ATOM    785  CG  LEU A 104      -6.176   1.338   3.352  1.00 91.12           C  
ATOM    786  CD1 LEU A 104      -6.520   1.802   1.941  1.00 91.12           C  
ATOM    787  CD2 LEU A 104      -6.070  -0.183   3.410  1.00 91.12           C  
ATOM    788  N   SER A 105      -2.801   2.465   6.789  1.00 93.19           N  
ATOM    789  CA  SER A 105      -1.430   2.771   7.188  1.00 93.19           C  
ATOM    790  C   SER A 105      -0.594   1.503   7.312  1.00 93.19           C  
ATOM    791  CB  SER A 105      -1.412   3.537   8.508  1.00 93.19           C  
ATOM    792  O   SER A 105      -1.080   0.478   7.797  1.00 93.19           O  
ATOM    793  OG  SER A 105      -0.092   3.631   9.016  1.00 93.19           O  
ATOM    794  N   PRO A 106       0.632   1.631   6.781  1.00 93.56           N  
ATOM    795  CA  PRO A 106       1.498   0.457   6.914  1.00 93.56           C  
ATOM    796  C   PRO A 106       1.651  -0.002   8.359  1.00 93.56           C  
ATOM    797  CB  PRO A 106       2.836   0.940   6.348  1.00 93.56           C  
ATOM    798  O   PRO A 106       2.027  -1.149   8.609  1.00 93.56           O  
ATOM    799  CG  PRO A 106       2.477   2.031   5.395  1.00 93.56           C  
ATOM    800  CD  PRO A 106       1.261   2.740   5.914  1.00 93.56           C  
ATOM    801  N   ALA A 107       1.279   0.821   9.375  1.00 93.31           N  
ATOM    802  CA  ALA A 107       1.364   0.497  10.797  1.00 93.31           C  
ATOM    803  C   ALA A 107       0.193  -0.381  11.227  1.00 93.31           C  
ATOM    804  CB  ALA A 107       1.406   1.773  11.633  1.00 93.31           C  
ATOM    805  O   ALA A 107       0.302  -1.139  12.195  1.00 93.31           O  
ATOM    806  N   THR A 108      -0.853  -0.351  10.555  1.00 91.94           N  
ATOM    807  CA  THR A 108      -2.062  -1.005  11.039  1.00 91.94           C  
ATOM    808  C   THR A 108      -2.609  -1.975  10.000  1.00 91.94           C  
ATOM    809  CB  THR A 108      -3.148   0.026  11.406  1.00 91.94           C  
ATOM    810  O   THR A 108      -3.494  -2.779  10.297  1.00 91.94           O  
ATOM    811  CG2 THR A 108      -2.691   0.926  12.547  1.00 91.94           C  
ATOM    812  OG1 THR A 108      -3.432   0.837  10.258  1.00 91.94           O  
ATOM    813  N   THR A 109      -2.098  -1.921   8.781  1.00 93.94           N  
ATOM    814  CA  THR A 109      -2.533  -2.783   7.691  1.00 93.94           C  
ATOM    815  C   THR A 109      -1.379  -3.645   7.188  1.00 93.94           C  
ATOM    816  CB  THR A 109      -3.109  -1.960   6.527  1.00 93.94           C  
ATOM    817  O   THR A 109      -0.247  -3.170   7.074  1.00 93.94           O  
ATOM    818  CG2 THR A 109      -3.617  -2.867   5.410  1.00 93.94           C  
ATOM    819  OG1 THR A 109      -4.195  -1.157   7.004  1.00 93.94           O  
ATOM    820  N   ALA A 110      -1.747  -4.938   6.922  1.00 95.88           N  
ATOM    821  CA  ALA A 110      -0.721  -5.844   6.410  1.00 95.88           C  
ATOM    822  C   ALA A 110      -1.081  -6.348   5.016  1.00 95.88           C  
ATOM    823  CB  ALA A 110      -0.523  -7.016   7.363  1.00 95.88           C  
ATOM    824  O   ALA A 110      -2.254  -6.598   4.723  1.00 95.88           O  
ATOM    825  N   ILE A 111      -0.089  -6.375   4.145  1.00 97.31           N  
ATOM    826  CA  ILE A 111      -0.221  -6.996   2.834  1.00 97.31           C  
ATOM    827  C   ILE A 111       0.735  -8.180   2.727  1.00 97.31           C  
ATOM    828  CB  ILE A 111       0.050  -5.984   1.698  1.00 97.31           C  
ATOM    829  O   ILE A 111       1.949  -8.023   2.877  1.00 97.31           O  
ATOM    830  CG1 ILE A 111      -0.935  -4.812   1.780  1.00 97.31           C  
ATOM    831  CG2 ILE A 111      -0.030  -6.672   0.332  1.00 97.31           C  
ATOM    832  CD1 ILE A 111      -0.675  -3.713   0.761  1.00 97.31           C  
ATOM    833  N   SER A 112       0.115  -9.359   2.420  1.00 96.81           N  
ATOM    834  CA  SER A 112       0.901 -10.586   2.328  1.00 96.81           C  
ATOM    835  C   SER A 112       0.824 -11.195   0.931  1.00 96.81           C  
ATOM    836  CB  SER A 112       0.422 -11.609   3.361  1.00 96.81           C  
ATOM    837  O   SER A 112      -0.197 -11.070   0.251  1.00 96.81           O  
ATOM    838  OG  SER A 112       0.542 -11.094   4.676  1.00 96.81           O  
ATOM    839  N   PHE A 113       1.845 -11.773   0.551  1.00 96.12           N  
ATOM    840  CA  PHE A 113       1.953 -12.430  -0.746  1.00 96.12           C  
ATOM    841  C   PHE A 113       2.340 -13.898  -0.579  1.00 96.12           C  
ATOM    842  CB  PHE A 113       2.979 -11.719  -1.629  1.00 96.12           C  
ATOM    843  O   PHE A 113       3.297 -14.219   0.131  1.00 96.12           O  
ATOM    844  CG  PHE A 113       3.268 -12.430  -2.924  1.00 96.12           C  
ATOM    845  CD1 PHE A 113       4.359 -13.281  -3.037  1.00 96.12           C  
ATOM    846  CD2 PHE A 113       2.445 -12.242  -4.027  1.00 96.12           C  
ATOM    847  CE1 PHE A 113       4.629 -13.938  -4.234  1.00 96.12           C  
ATOM    848  CE2 PHE A 113       2.707 -12.898  -5.227  1.00 96.12           C  
ATOM    849  CZ  PHE A 113       3.799 -13.742  -5.328  1.00 96.12           C  
ATOM    850  N   THR A 114       1.584 -14.789  -1.321  1.00 94.75           N  
ATOM    851  CA  THR A 114       1.858 -16.219  -1.246  1.00 94.75           C  
ATOM    852  C   THR A 114       1.814 -16.844  -2.635  1.00 94.75           C  
ATOM    853  CB  THR A 114       0.854 -16.938  -0.322  1.00 94.75           C  
ATOM    854  O   THR A 114       0.891 -16.594  -3.410  1.00 94.75           O  
ATOM    855  CG2 THR A 114       1.201 -18.406  -0.168  1.00 94.75           C  
ATOM    856  OG1 THR A 114       0.876 -16.312   0.969  1.00 94.75           O  
ATOM    857  N   ALA A 115       2.844 -17.562  -2.957  1.00 92.50           N  
ATOM    858  CA  ALA A 115       2.916 -18.469  -4.105  1.00 92.50           C  
ATOM    859  C   ALA A 115       3.107 -19.906  -3.656  1.00 92.50           C  
ATOM    860  CB  ALA A 115       4.047 -18.047  -5.039  1.00 92.50           C  
ATOM    861  O   ALA A 115       4.238 -20.359  -3.459  1.00 92.50           O  
ATOM    862  N   SER A 116       2.061 -20.656  -3.445  1.00 85.69           N  
ATOM    863  CA  SER A 116       2.006 -21.953  -2.777  1.00 85.69           C  
ATOM    864  C   SER A 116       2.736 -23.016  -3.584  1.00 85.69           C  
ATOM    865  CB  SER A 116       0.554 -22.375  -2.549  1.00 85.69           C  
ATOM    866  O   SER A 116       3.406 -23.875  -3.016  1.00 85.69           O  
ATOM    867  OG  SER A 116      -0.111 -21.453  -1.699  1.00 85.69           O  
ATOM    868  N   SER A 117       2.721 -22.906  -4.879  1.00 85.44           N  
ATOM    869  CA  SER A 117       3.352 -23.875  -5.762  1.00 85.44           C  
ATOM    870  C   SER A 117       4.871 -23.844  -5.633  1.00 85.44           C  
ATOM    871  CB  SER A 117       2.951 -23.625  -7.215  1.00 85.44           C  
ATOM    872  O   SER A 117       5.547 -24.844  -5.879  1.00 85.44           O  
ATOM    873  OG  SER A 117       3.377 -22.344  -7.637  1.00 85.44           O  
ATOM    874  N   LEU A 118       5.387 -22.672  -5.227  1.00 88.44           N  
ATOM    875  CA  LEU A 118       6.824 -22.469  -5.109  1.00 88.44           C  
ATOM    876  C   LEU A 118       7.254 -22.438  -3.646  1.00 88.44           C  
ATOM    877  CB  LEU A 118       7.238 -21.172  -5.805  1.00 88.44           C  
ATOM    878  O   LEU A 118       8.430 -22.234  -3.346  1.00 88.44           O  
ATOM    879  CG  LEU A 118       7.027 -21.109  -7.320  1.00 88.44           C  
ATOM    880  CD1 LEU A 118       7.402 -19.734  -7.855  1.00 88.44           C  
ATOM    881  CD2 LEU A 118       7.840 -22.203  -8.016  1.00 88.44           C  
ATOM    882  N   GLY A 119       6.273 -22.672  -2.674  1.00 89.00           N  
ATOM    883  CA  GLY A 119       6.559 -22.641  -1.248  1.00 89.00           C  
ATOM    884  C   GLY A 119       7.004 -21.281  -0.757  1.00 89.00           C  
ATOM    885  O   GLY A 119       7.812 -21.172   0.167  1.00 89.00           O  
ATOM    886  N   ILE A 120       6.617 -20.250  -1.383  1.00 92.81           N  
ATOM    887  CA  ILE A 120       7.004 -18.875  -1.058  1.00 92.81           C  
ATOM    888  C   ILE A 120       5.871 -18.188  -0.309  1.00 92.81           C  
ATOM    889  CB  ILE A 120       7.379 -18.078  -2.328  1.00 92.81           C  
ATOM    890  O   ILE A 120       4.715 -18.250  -0.731  1.00 92.81           O  
ATOM    891  CG1 ILE A 120       8.609 -18.703  -3.006  1.00 92.81           C  
ATOM    892  CG2 ILE A 120       7.621 -16.609  -1.987  1.00 92.81           C  
ATOM    893  CD1 ILE A 120       8.867 -18.172  -4.414  1.00 92.81           C  
ATOM    894  N   ALA A 121       6.230 -17.594   0.834  1.00 93.94           N  
ATOM    895  CA  ALA A 121       5.273 -16.812   1.622  1.00 93.94           C  
ATOM    896  C   ALA A 121       5.938 -15.609   2.271  1.00 93.94           C  
ATOM    897  CB  ALA A 121       4.625 -17.703   2.686  1.00 93.94           C  
ATOM    898  O   ALA A 121       6.906 -15.758   3.023  1.00 93.94           O  
ATOM    899  N   TYR A 122       5.480 -14.461   1.905  1.00 94.38           N  
ATOM    900  CA  TYR A 122       5.895 -13.203   2.529  1.00 94.38           C  
ATOM    901  C   TYR A 122       4.758 -12.602   3.342  1.00 94.38           C  
ATOM    902  CB  TYR A 122       6.367 -12.211   1.469  1.00 94.38           C  
ATOM    903  O   TYR A 122       3.695 -12.281   2.797  1.00 94.38           O  
ATOM    904  CG  TYR A 122       7.770 -12.469   0.970  1.00 94.38           C  
ATOM    905  CD1 TYR A 122       8.820 -11.633   1.321  1.00 94.38           C  
ATOM    906  CD2 TYR A 122       8.039 -13.562   0.147  1.00 94.38           C  
ATOM    907  CE1 TYR A 122      10.117 -11.867   0.863  1.00 94.38           C  
ATOM    908  CE2 TYR A 122       9.328 -13.805  -0.317  1.00 94.38           C  
ATOM    909  OH  TYR A 122      11.633 -13.195  -0.410  1.00 94.38           O  
ATOM    910  CZ  TYR A 122      10.359 -12.961   0.046  1.00 94.38           C  
ATOM    911  N   SER A 123       5.137 -12.602   4.660  1.00 92.81           N  
ATOM    912  CA  SER A 123       4.129 -12.031   5.551  1.00 92.81           C  
ATOM    913  C   SER A 123       4.375 -10.547   5.785  1.00 92.81           C  
ATOM    914  CB  SER A 123       4.121 -12.773   6.891  1.00 92.81           C  
ATOM    915  O   SER A 123       5.520 -10.109   5.910  1.00 92.81           O  
ATOM    916  OG  SER A 123       5.363 -12.617   7.559  1.00 92.81           O  
ATOM    917  N   ASN A 124       3.461  -9.742   5.367  1.00 94.94           N  
ATOM    918  CA  ASN A 124       3.434  -8.297   5.559  1.00 94.94           C  
ATOM    919  C   ASN A 124       4.531  -7.605   4.750  1.00 94.94           C  
ATOM    920  CB  ASN A 124       3.566  -7.945   7.039  1.00 94.94           C  
ATOM    921  O   ASN A 124       5.605  -7.320   5.277  1.00 94.94           O  
ATOM    922  CG  ASN A 124       3.346  -6.473   7.316  1.00 94.94           C  
ATOM    923  ND2 ASN A 124       3.611  -6.051   8.547  1.00 94.94           N  
ATOM    924  OD1 ASN A 124       2.936  -5.719   6.430  1.00 94.94           O  
ATOM    925  N   ILE A 125       4.305  -7.289   3.576  1.00 96.62           N  
ATOM    926  CA  ILE A 125       5.250  -6.629   2.678  1.00 96.62           C  
ATOM    927  C   ILE A 125       4.801  -5.191   2.422  1.00 96.62           C  
ATOM    928  CB  ILE A 125       5.383  -7.395   1.342  1.00 96.62           C  
ATOM    929  O   ILE A 125       5.352  -4.508   1.556  1.00 96.62           O  
ATOM    930  CG1 ILE A 125       4.012  -7.555   0.676  1.00 96.62           C  
ATOM    931  CG2 ILE A 125       6.043  -8.758   1.564  1.00 96.62           C  
ATOM    932  CD1 ILE A 125       4.070  -8.094  -0.745  1.00 96.62           C  
ATOM    933  N   TYR A 126       3.791  -4.715   3.164  1.00 97.25           N  
ATOM    934  CA  TYR A 126       3.297  -3.346   3.084  1.00 97.25           C  
ATOM    935  C   TYR A 126       4.199  -2.396   3.867  1.00 97.25           C  
ATOM    936  CB  TYR A 126       1.862  -3.258   3.613  1.00 97.25           C  
ATOM    937  O   TYR A 126       4.176  -2.383   5.098  1.00 97.25           O  
ATOM    938  CG  TYR A 126       1.236  -1.895   3.447  1.00 97.25           C  
ATOM    939  CD1 TYR A 126       0.259  -1.443   4.332  1.00 97.25           C  
ATOM    940  CD2 TYR A 126       1.619  -1.056   2.406  1.00 97.25           C  
ATOM    941  CE1 TYR A 126      -0.322  -0.188   4.184  1.00 97.25           C  
ATOM    942  CE2 TYR A 126       1.045   0.201   2.248  1.00 97.25           C  
ATOM    943  OH  TYR A 126      -0.495   1.869   2.986  1.00 97.25           O  
ATOM    944  CZ  TYR A 126       0.077   0.625   3.139  1.00 97.25           C  
ATOM    945  N   LYS A 127       5.000  -1.546   3.127  1.00 95.38           N  
ATOM    946  CA  LYS A 127       6.035  -0.801   3.840  1.00 95.38           C  
ATOM    947  C   LYS A 127       5.840   0.704   3.676  1.00 95.38           C  
ATOM    948  CB  LYS A 127       7.426  -1.205   3.346  1.00 95.38           C  
ATOM    949  O   LYS A 127       6.203   1.482   4.559  1.00 95.38           O  
ATOM    950  CG  LYS A 127       7.777  -2.660   3.615  1.00 95.38           C  
ATOM    951  CD  LYS A 127       7.855  -2.949   5.109  1.00 95.38           C  
ATOM    952  CE  LYS A 127       8.273  -4.387   5.383  1.00 95.38           C  
ATOM    953  NZ  LYS A 127       8.273  -4.699   6.844  1.00 95.38           N  
ATOM    954  N   TYR A 128       5.246   1.099   2.525  1.00 95.12           N  
ATOM    955  CA  TYR A 128       5.195   2.525   2.229  1.00 95.12           C  
ATOM    956  C   TYR A 128       3.809   2.932   1.742  1.00 95.12           C  
ATOM    957  CB  TYR A 128       6.246   2.895   1.176  1.00 95.12           C  
ATOM    958  O   TYR A 128       3.088   2.123   1.151  1.00 95.12           O  
ATOM    959  CG  TYR A 128       7.645   2.471   1.542  1.00 95.12           C  
ATOM    960  CD1 TYR A 128       8.375   3.166   2.502  1.00 95.12           C  
ATOM    961  CD2 TYR A 128       8.242   1.374   0.929  1.00 95.12           C  
ATOM    962  CE1 TYR A 128       9.672   2.781   2.842  1.00 95.12           C  
ATOM    963  CE2 TYR A 128       9.531   0.979   1.262  1.00 95.12           C  
ATOM    964  OH  TYR A 128      11.516   1.302   2.551  1.00 95.12           O  
ATOM    965  CZ  TYR A 128      10.242   1.688   2.217  1.00 95.12           C  
ATOM    966  N   THR A 129       3.500   4.246   2.064  1.00 94.56           N  
ATOM    967  CA  THR A 129       2.219   4.770   1.598  1.00 94.56           C  
ATOM    968  C   THR A 129       2.367   6.207   1.108  1.00 94.56           C  
ATOM    969  CB  THR A 129       1.154   4.711   2.709  1.00 94.56           C  
ATOM    970  O   THR A 129       3.074   7.008   1.723  1.00 94.56           O  
ATOM    971  CG2 THR A 129       1.557   5.566   3.904  1.00 94.56           C  
ATOM    972  OG1 THR A 129      -0.094   5.188   2.191  1.00 94.56           O  
ATOM    973  N   LEU A 130       1.724   6.461  -0.037  1.00 94.00           N  
ATOM    974  CA  LEU A 130       1.688   7.824  -0.558  1.00 94.00           C  
ATOM    975  C   LEU A 130       0.353   8.492  -0.242  1.00 94.00           C  
ATOM    976  CB  LEU A 130       1.929   7.824  -2.068  1.00 94.00           C  
ATOM    977  O   LEU A 130       0.085   9.602  -0.704  1.00 94.00           O  
ATOM    978  CG  LEU A 130       3.318   7.387  -2.535  1.00 94.00           C  
ATOM    979  CD1 LEU A 130       3.379   7.352  -4.059  1.00 94.00           C  
ATOM    980  CD2 LEU A 130       4.387   8.320  -1.977  1.00 94.00           C  
ATOM    981  N   LEU A 131      -0.458   7.836   0.593  1.00 92.06           N  
ATOM    982  CA  LEU A 131      -1.769   8.352   0.971  1.00 92.06           C  
ATOM    983  C   LEU A 131      -1.633   9.594   1.844  1.00 92.06           C  
ATOM    984  CB  LEU A 131      -2.574   7.281   1.712  1.00 92.06           C  
ATOM    985  O   LEU A 131      -2.551  10.422   1.908  1.00 92.06           O  
ATOM    986  CG  LEU A 131      -2.889   6.008   0.927  1.00 92.06           C  
ATOM    987  CD1 LEU A 131      -3.656   5.023   1.802  1.00 92.06           C  
ATOM    988  CD2 LEU A 131      -3.678   6.336  -0.335  1.00 92.06           C  
ATOM    989  N   THR A 132      -0.534   9.758   2.500  1.00 90.50           N  
ATOM    990  CA  THR A 132      -0.339  10.852   3.453  1.00 90.50           C  
ATOM    991  C   THR A 132       0.582  11.914   2.873  1.00 90.50           C  
ATOM    992  CB  THR A 132       0.244  10.328   4.781  1.00 90.50           C  
ATOM    993  O   THR A 132       0.879  12.914   3.535  1.00 90.50           O  
ATOM    994  CG2 THR A 132      -0.686   9.312   5.430  1.00 90.50           C  
ATOM    995  OG1 THR A 132       1.513   9.711   4.527  1.00 90.50           O  
ATOM    996  N   VAL A 133       1.031  11.680   1.641  1.00 89.75           N  
ATOM    997  CA  VAL A 133       1.961  12.602   0.998  1.00 89.75           C  
ATOM    998  C   VAL A 133       1.185  13.641   0.193  1.00 89.75           C  
ATOM    999  CB  VAL A 133       2.959  11.859   0.082  1.00 89.75           C  
ATOM   1000  O   VAL A 133       0.364  13.289  -0.658  1.00 89.75           O  
ATOM   1001  CG1 VAL A 133       3.875  12.844  -0.635  1.00 89.75           C  
ATOM   1002  CG2 VAL A 133       3.777  10.852   0.893  1.00 89.75           C  
ATOM   1003  N   SER A 134       1.479  14.930   0.493  1.00 89.06           N  
ATOM   1004  CA  SER A 134       0.815  16.031  -0.201  1.00 89.06           C  
ATOM   1005  C   SER A 134       1.442  16.281  -1.568  1.00 89.06           C  
ATOM   1006  CB  SER A 134       0.874  17.312   0.637  1.00 89.06           C  
ATOM   1007  O   SER A 134       2.654  16.141  -1.737  1.00 89.06           O  
ATOM   1008  OG  SER A 134       0.386  18.422  -0.099  1.00 89.06           O  
ATOM   1009  N   PRO A 135       0.542  16.719  -2.531  1.00 90.06           N  
ATOM   1010  CA  PRO A 135       1.053  17.016  -3.869  1.00 90.06           C  
ATOM   1011  C   PRO A 135       2.162  18.062  -3.854  1.00 90.06           C  
ATOM   1012  CB  PRO A 135      -0.182  17.547  -4.609  1.00 90.06           C  
ATOM   1013  O   PRO A 135       3.045  18.047  -4.715  1.00 90.06           O  
ATOM   1014  CG  PRO A 135      -1.336  16.844  -3.965  1.00 90.06           C  
ATOM   1015  CD  PRO A 135      -1.058  16.719  -2.494  1.00 90.06           C  
ATOM   1016  N   SER A 136       2.199  18.984  -2.953  1.00 90.88           N  
ATOM   1017  CA  SER A 136       3.221  20.016  -2.859  1.00 90.88           C  
ATOM   1018  C   SER A 136       4.590  19.422  -2.561  1.00 90.88           C  
ATOM   1019  CB  SER A 136       2.854  21.047  -1.779  1.00 90.88           C  
ATOM   1020  O   SER A 136       5.621  20.031  -2.854  1.00 90.88           O  
ATOM   1021  OG  SER A 136       2.703  20.406  -0.521  1.00 90.88           O  
ATOM   1022  N   GLU A 137       4.574  18.234  -1.929  1.00 90.81           N  
ATOM   1023  CA  GLU A 137       5.816  17.562  -1.566  1.00 90.81           C  
ATOM   1024  C   GLU A 137       6.438  16.859  -2.771  1.00 90.81           C  
ATOM   1025  CB  GLU A 137       5.578  16.547  -0.436  1.00 90.81           C  
ATOM   1026  O   GLU A 137       7.652  16.656  -2.826  1.00 90.81           O  
ATOM   1027  CG  GLU A 137       5.145  17.188   0.874  1.00 90.81           C  
ATOM   1028  CD  GLU A 137       4.801  16.172   1.953  1.00 90.81           C  
ATOM   1029  OE1 GLU A 137       5.727  15.656   2.613  1.00 90.81           O  
ATOM   1030  OE2 GLU A 137       3.594  15.898   2.139  1.00 90.81           O  
ATOM   1031  N   VAL A 138       5.582  16.453  -3.699  1.00 92.81           N  
ATOM   1032  CA  VAL A 138       6.113  15.562  -4.730  1.00 92.81           C  
ATOM   1033  C   VAL A 138       6.008  16.234  -6.098  1.00 92.81           C  
ATOM   1034  CB  VAL A 138       5.375  14.203  -4.746  1.00 92.81           C  
ATOM   1035  O   VAL A 138       6.668  15.820  -7.051  1.00 92.81           O  
ATOM   1036  CG1 VAL A 138       5.684  13.406  -3.480  1.00 92.81           C  
ATOM   1037  CG2 VAL A 138       3.871  14.414  -4.895  1.00 92.81           C  
ATOM   1038  N   ASN A 139       5.172  17.344  -6.238  1.00 94.50           N  
ATOM   1039  CA  ASN A 139       5.066  18.062  -7.508  1.00 94.50           C  
ATOM   1040  C   ASN A 139       6.227  19.047  -7.699  1.00 94.50           C  
ATOM   1041  CB  ASN A 139       3.730  18.797  -7.598  1.00 94.50           C  
ATOM   1042  O   ASN A 139       6.703  19.641  -6.730  1.00 94.50           O  
ATOM   1043  CG  ASN A 139       2.566  17.875  -7.871  1.00 94.50           C  
ATOM   1044  ND2 ASN A 139       1.350  18.375  -7.695  1.00 94.50           N  
ATOM   1045  OD1 ASN A 139       2.758  16.703  -8.234  1.00 94.50           O  
ATOM   1046  N   GLY A 140       6.785  19.078  -8.984  1.00 92.62           N  
ATOM   1047  CA  GLY A 140       7.840  20.016  -9.320  1.00 92.62           C  
ATOM   1048  C   GLY A 140       9.219  19.547  -8.891  1.00 92.62           C  
ATOM   1049  O   GLY A 140      10.125  20.359  -8.711  1.00 92.62           O  
ATOM   1050  N   ILE A 141       9.336  18.203  -8.648  1.00 90.12           N  
ATOM   1051  CA  ILE A 141      10.594  17.641  -8.164  1.00 90.12           C  
ATOM   1052  C   ILE A 141      11.297  16.891  -9.297  1.00 90.12           C  
ATOM   1053  CB  ILE A 141      10.359  16.703  -6.961  1.00 90.12           C  
ATOM   1054  O   ILE A 141      12.523  16.922  -9.398  1.00 90.12           O  
ATOM   1055  CG1 ILE A 141       9.711  17.469  -5.801  1.00 90.12           C  
ATOM   1056  CG2 ILE A 141      11.680  16.062  -6.516  1.00 90.12           C  
ATOM   1057  CD1 ILE A 141      10.625  18.484  -5.133  1.00 90.12           C  
ATOM   1058  N   VAL A 142      10.602  16.250 -10.141  1.00 90.94           N  
ATOM   1059  CA  VAL A 142      11.172  15.469 -11.227  1.00 90.94           C  
ATOM   1060  C   VAL A 142      11.273  16.328 -12.484  1.00 90.94           C  
ATOM   1061  CB  VAL A 142      10.328  14.203 -11.516  1.00 90.94           C  
ATOM   1062  O   VAL A 142      10.273  16.859 -12.969  1.00 90.94           O  
ATOM   1063  CG1 VAL A 142      10.914  13.422 -12.688  1.00 90.94           C  
ATOM   1064  CG2 VAL A 142      10.242  13.320 -10.266  1.00 90.94           C  
ATOM   1065  N   TYR A 143      12.594  16.531 -12.992  1.00 90.31           N  
ATOM   1066  CA  TYR A 143      12.867  17.344 -14.180  1.00 90.31           C  
ATOM   1067  C   TYR A 143      13.203  16.453 -15.375  1.00 90.31           C  
ATOM   1068  CB  TYR A 143      14.023  18.312 -13.906  1.00 90.31           C  
ATOM   1069  O   TYR A 143      14.180  15.703 -15.344  1.00 90.31           O  
ATOM   1070  CG  TYR A 143      14.305  19.250 -15.055  1.00 90.31           C  
ATOM   1071  CD1 TYR A 143      15.383  19.047 -15.914  1.00 90.31           C  
ATOM   1072  CD2 TYR A 143      13.492  20.359 -15.281  1.00 90.31           C  
ATOM   1073  CE1 TYR A 143      15.641  19.906 -16.969  1.00 90.31           C  
ATOM   1074  CE2 TYR A 143      13.742  21.234 -16.344  1.00 90.31           C  
ATOM   1075  OH  TYR A 143      15.070  21.859 -18.219  1.00 90.31           O  
ATOM   1076  CZ  TYR A 143      14.820  21.000 -17.172  1.00 90.31           C  
ATOM   1077  N   VAL A 144      12.406  16.516 -16.406  1.00 87.94           N  
ATOM   1078  CA  VAL A 144      12.625  15.703 -17.594  1.00 87.94           C  
ATOM   1079  C   VAL A 144      12.086  16.422 -18.828  1.00 87.94           C  
ATOM   1080  CB  VAL A 144      11.969  14.312 -17.453  1.00 87.94           C  
ATOM   1081  O   VAL A 144      11.039  17.078 -18.750  1.00 87.94           O  
ATOM   1082  CG1 VAL A 144      10.445  14.445 -17.375  1.00 87.94           C  
ATOM   1083  CG2 VAL A 144      12.359  13.422 -18.641  1.00 87.94           C  
ATOM   1084  N   ASN A 145      12.859  16.406 -19.859  1.00 85.62           N  
ATOM   1085  CA  ASN A 145      12.477  16.969 -21.141  1.00 85.62           C  
ATOM   1086  C   ASN A 145      12.156  18.469 -21.016  1.00 85.62           C  
ATOM   1087  CB  ASN A 145      11.281  16.219 -21.734  1.00 85.62           C  
ATOM   1088  O   ASN A 145      11.164  18.938 -21.578  1.00 85.62           O  
ATOM   1089  CG  ASN A 145      11.125  16.453 -23.219  1.00 85.62           C  
ATOM   1090  ND2 ASN A 145       9.938  16.156 -23.750  1.00 85.62           N  
ATOM   1091  OD1 ASN A 145      12.062  16.891 -23.891  1.00 85.62           O  
ATOM   1092  N   GLY A 146      12.977  19.219 -20.109  1.00 85.19           N  
ATOM   1093  CA  GLY A 146      12.930  20.672 -20.047  1.00 85.19           C  
ATOM   1094  C   GLY A 146      11.797  21.203 -19.188  1.00 85.19           C  
ATOM   1095  O   GLY A 146      11.453  22.375 -19.250  1.00 85.19           O  
ATOM   1096  N   GLN A 147      11.109  20.281 -18.438  1.00 91.00           N  
ATOM   1097  CA  GLN A 147      10.023  20.719 -17.562  1.00 91.00           C  
ATOM   1098  C   GLN A 147       9.984  19.906 -16.281  1.00 91.00           C  
ATOM   1099  CB  GLN A 147       8.680  20.625 -18.297  1.00 91.00           C  
ATOM   1100  O   GLN A 147      10.398  18.750 -16.250  1.00 91.00           O  
ATOM   1101  CG  GLN A 147       8.258  19.203 -18.609  1.00 91.00           C  
ATOM   1102  CD  GLN A 147       7.086  19.141 -19.578  1.00 91.00           C  
ATOM   1103  NE2 GLN A 147       7.316  18.578 -20.750  1.00 91.00           N  
ATOM   1104  OE1 GLN A 147       5.977  19.578 -19.250  1.00 91.00           O  
ATOM   1105  N   TYR A 148       9.453  20.531 -15.195  1.00 92.50           N  
ATOM   1106  CA  TYR A 148       9.141  19.812 -13.969  1.00 92.50           C  
ATOM   1107  C   TYR A 148       7.773  19.156 -14.062  1.00 92.50           C  
ATOM   1108  CB  TYR A 148       9.180  20.750 -12.766  1.00 92.50           C  
ATOM   1109  O   TYR A 148       6.812  19.750 -14.547  1.00 92.50           O  
ATOM   1110  CG  TYR A 148      10.578  21.141 -12.336  1.00 92.50           C  
ATOM   1111  CD1 TYR A 148      11.328  20.297 -11.516  1.00 92.50           C  
ATOM   1112  CD2 TYR A 148      11.148  22.328 -12.742  1.00 92.50           C  
ATOM   1113  CE1 TYR A 148      12.617  20.641 -11.117  1.00 92.50           C  
ATOM   1114  CE2 TYR A 148      12.438  22.688 -12.352  1.00 92.50           C  
ATOM   1115  OH  TYR A 148      14.438  22.172 -11.148  1.00 92.50           O  
ATOM   1116  CZ  TYR A 148      13.164  21.828 -11.539  1.00 92.50           C  
ATOM   1117  N   LEU A 149       7.711  17.891 -13.609  1.00 93.44           N  
ATOM   1118  CA  LEU A 149       6.477  17.125 -13.719  1.00 93.44           C  
ATOM   1119  C   LEU A 149       5.570  17.375 -12.516  1.00 93.44           C  
ATOM   1120  CB  LEU A 149       6.789  15.625 -13.844  1.00 93.44           C  
ATOM   1121  O   LEU A 149       6.055  17.516 -11.391  1.00 93.44           O  
ATOM   1122  CG  LEU A 149       7.652  15.211 -15.031  1.00 93.44           C  
ATOM   1123  CD1 LEU A 149       7.828  13.695 -15.055  1.00 93.44           C  
ATOM   1124  CD2 LEU A 149       7.031  15.695 -16.344  1.00 93.44           C  
ATOM   1125  N   ASN A 150       4.289  17.438 -12.766  1.00 94.31           N  
ATOM   1126  CA  ASN A 150       3.270  17.312 -11.734  1.00 94.31           C  
ATOM   1127  C   ASN A 150       2.814  15.859 -11.562  1.00 94.31           C  
ATOM   1128  CB  ASN A 150       2.072  18.203 -12.047  1.00 94.31           C  
ATOM   1129  O   ASN A 150       1.983  15.375 -12.336  1.00 94.31           O  
ATOM   1130  CG  ASN A 150       2.428  19.688 -12.023  1.00 94.31           C  
ATOM   1131  ND2 ASN A 150       1.742  20.469 -12.844  1.00 94.31           N  
ATOM   1132  OD1 ASN A 150       3.312  20.109 -11.273  1.00 94.31           O  
ATOM   1133  N   LEU A 151       3.328  15.250 -10.555  1.00 94.19           N  
ATOM   1134  CA  LEU A 151       3.166  13.805 -10.398  1.00 94.19           C  
ATOM   1135  C   LEU A 151       1.795  13.477  -9.820  1.00 94.19           C  
ATOM   1136  CB  LEU A 151       4.266  13.242  -9.492  1.00 94.19           C  
ATOM   1137  O   LEU A 151       1.266  12.383 -10.047  1.00 94.19           O  
ATOM   1138  CG  LEU A 151       5.703  13.430  -9.977  1.00 94.19           C  
ATOM   1139  CD1 LEU A 151       6.684  12.844  -8.961  1.00 94.19           C  
ATOM   1140  CD2 LEU A 151       5.895  12.781 -11.344  1.00 94.19           C  
ATOM   1141  N   ALA A 152       1.217  14.328  -9.016  1.00 93.69           N  
ATOM   1142  CA  ALA A 152      -0.102  14.156  -8.414  1.00 93.69           C  
ATOM   1143  C   ALA A 152      -1.051  15.273  -8.844  1.00 93.69           C  
ATOM   1144  CB  ALA A 152       0.009  14.109  -6.895  1.00 93.69           C  
ATOM   1145  O   ALA A 152      -0.619  16.391  -9.094  1.00 93.69           O  
ATOM   1146  N   ASP A 153      -2.406  14.938  -9.031  1.00 90.81           N  
ATOM   1147  CA  ASP A 153      -3.443  15.906  -9.367  1.00 90.81           C  
ATOM   1148  C   ASP A 153      -4.438  16.062  -8.219  1.00 90.81           C  
ATOM   1149  CB  ASP A 153      -4.180  15.492 -10.641  1.00 90.81           C  
ATOM   1150  O   ASP A 153      -4.512  15.211  -7.328  1.00 90.81           O  
ATOM   1151  CG  ASP A 153      -3.348  15.688 -11.898  1.00 90.81           C  
ATOM   1152  OD1 ASP A 153      -2.451  16.562 -11.898  1.00 90.81           O  
ATOM   1153  OD2 ASP A 153      -3.592  14.977 -12.891  1.00 90.81           O  
ATOM   1154  N   GLN A 154      -5.043  17.172  -8.258  1.00 89.50           N  
ATOM   1155  CA  GLN A 154      -6.059  17.438  -7.246  1.00 89.50           C  
ATOM   1156  C   GLN A 154      -7.371  17.875  -7.887  1.00 89.50           C  
ATOM   1157  CB  GLN A 154      -5.566  18.516  -6.270  1.00 89.50           C  
ATOM   1158  O   GLN A 154      -7.371  18.578  -8.906  1.00 89.50           O  
ATOM   1159  CG  GLN A 154      -4.277  18.141  -5.551  1.00 89.50           C  
ATOM   1160  CD  GLN A 154      -3.775  19.250  -4.641  1.00 89.50           C  
ATOM   1161  NE2 GLN A 154      -3.195  18.859  -3.508  1.00 89.50           N  
ATOM   1162  OE1 GLN A 154      -3.906  20.438  -4.953  1.00 89.50           O  
ATOM   1163  N   GLU A 155      -8.484  17.359  -7.340  1.00 86.25           N  
ATOM   1164  CA  GLU A 155      -9.820  17.781  -7.742  1.00 86.25           C  
ATOM   1165  C   GLU A 155     -10.672  18.156  -6.531  1.00 86.25           C  
ATOM   1166  CB  GLU A 155     -10.516  16.672  -8.547  1.00 86.25           C  
ATOM   1167  O   GLU A 155     -10.695  17.422  -5.535  1.00 86.25           O  
ATOM   1168  CG  GLU A 155     -11.836  17.094  -9.164  1.00 86.25           C  
ATOM   1169  CD  GLU A 155     -12.523  15.984  -9.938  1.00 86.25           C  
ATOM   1170  OE1 GLU A 155     -13.641  16.203 -10.461  1.00 86.25           O  
ATOM   1171  OE2 GLU A 155     -11.938  14.883 -10.031  1.00 86.25           O  
ATOM   1172  N   THR A 156     -11.328  19.344  -6.648  1.00 86.06           N  
ATOM   1173  CA  THR A 156     -12.203  19.797  -5.566  1.00 86.06           C  
ATOM   1174  C   THR A 156     -13.664  19.656  -5.965  1.00 86.06           C  
ATOM   1175  CB  THR A 156     -11.906  21.250  -5.168  1.00 86.06           C  
ATOM   1176  O   THR A 156     -14.078  20.156  -7.016  1.00 86.06           O  
ATOM   1177  CG2 THR A 156     -12.773  21.688  -3.990  1.00 86.06           C  
ATOM   1178  OG1 THR A 156     -10.523  21.375  -4.801  1.00 86.06           O  
ATOM   1179  N   SER A 157     -14.375  18.828  -5.242  1.00 82.12           N  
ATOM   1180  CA  SER A 157     -15.805  18.641  -5.422  1.00 82.12           C  
ATOM   1181  C   SER A 157     -16.531  18.578  -4.082  1.00 82.12           C  
ATOM   1182  CB  SER A 157     -16.078  17.359  -6.219  1.00 82.12           C  
ATOM   1183  O   SER A 157     -16.141  17.797  -3.199  1.00 82.12           O  
ATOM   1184  OG  SER A 157     -17.469  17.219  -6.488  1.00 82.12           O  
ATOM   1185  N   GLY A 158     -17.656  19.391  -3.938  1.00 78.56           N  
ATOM   1186  CA  GLY A 158     -18.453  19.312  -2.723  1.00 78.56           C  
ATOM   1187  C   GLY A 158     -17.688  19.734  -1.481  1.00 78.56           C  
ATOM   1188  O   GLY A 158     -17.922  19.203  -0.393  1.00 78.56           O  
ATOM   1189  N   GLY A 159     -16.594  20.688  -1.561  1.00 79.94           N  
ATOM   1190  CA  GLY A 159     -15.859  21.250  -0.434  1.00 79.94           C  
ATOM   1191  C   GLY A 159     -14.734  20.359   0.053  1.00 79.94           C  
ATOM   1192  O   GLY A 159     -14.094  20.656   1.061  1.00 79.94           O  
ATOM   1193  N   GLN A 160     -14.602  19.172  -0.691  1.00 78.88           N  
ATOM   1194  CA  GLN A 160     -13.516  18.234  -0.403  1.00 78.88           C  
ATOM   1195  C   GLN A 160     -12.500  18.203  -1.540  1.00 78.88           C  
ATOM   1196  CB  GLN A 160     -14.070  16.828  -0.154  1.00 78.88           C  
ATOM   1197  O   GLN A 160     -12.875  18.281  -2.713  1.00 78.88           O  
ATOM   1198  CG  GLN A 160     -15.109  16.766   0.956  1.00 78.88           C  
ATOM   1199  CD  GLN A 160     -14.508  16.938   2.336  1.00 78.88           C  
ATOM   1200  NE2 GLN A 160     -13.984  15.859   2.902  1.00 78.88           N  
ATOM   1201  OE1 GLN A 160     -14.508  18.047   2.891  1.00 78.88           O  
ATOM   1202  N   THR A 161     -11.156  18.266  -1.178  1.00 82.56           N  
ATOM   1203  CA  THR A 161     -10.094  18.172  -2.170  1.00 82.56           C  
ATOM   1204  C   THR A 161      -9.570  16.734  -2.260  1.00 82.56           C  
ATOM   1205  CB  THR A 161      -8.930  19.125  -1.843  1.00 82.56           C  
ATOM   1206  O   THR A 161      -9.125  16.172  -1.261  1.00 82.56           O  
ATOM   1207  CG2 THR A 161      -7.844  19.062  -2.916  1.00 82.56           C  
ATOM   1208  OG1 THR A 161      -9.422  20.469  -1.761  1.00 82.56           O  
ATOM   1209  N   TYR A 162      -9.688  16.188  -3.512  1.00 85.62           N  
ATOM   1210  CA  TYR A 162      -9.250  14.828  -3.785  1.00 85.62           C  
ATOM   1211  C   TYR A 162      -7.898  14.828  -4.500  1.00 85.62           C  
ATOM   1212  CB  TYR A 162     -10.289  14.086  -4.629  1.00 85.62           C  
ATOM   1213  O   TYR A 162      -7.707  15.555  -5.477  1.00 85.62           O  
ATOM   1214  CG  TYR A 162     -11.656  14.023  -3.994  1.00 85.62           C  
ATOM   1215  CD1 TYR A 162     -12.000  12.984  -3.135  1.00 85.62           C  
ATOM   1216  CD2 TYR A 162     -12.602  15.008  -4.254  1.00 85.62           C  
ATOM   1217  CE1 TYR A 162     -13.266  12.930  -2.551  1.00 85.62           C  
ATOM   1218  CE2 TYR A 162     -13.867  14.961  -3.674  1.00 85.62           C  
ATOM   1219  OH  TYR A 162     -15.438  13.867  -2.248  1.00 85.62           O  
ATOM   1220  CZ  TYR A 162     -14.188  13.922  -2.824  1.00 85.62           C  
ATOM   1221  N   VAL A 163      -7.020  14.000  -3.881  1.00 88.62           N  
ATOM   1222  CA  VAL A 163      -5.699  13.875  -4.484  1.00 88.62           C  
ATOM   1223  C   VAL A 163      -5.562  12.500  -5.145  1.00 88.62           C  
ATOM   1224  CB  VAL A 163      -4.578  14.078  -3.443  1.00 88.62           C  
ATOM   1225  O   VAL A 163      -5.984  11.492  -4.578  1.00 88.62           O  
ATOM   1226  CG1 VAL A 163      -3.203  13.891  -4.086  1.00 88.62           C  
ATOM   1227  CG2 VAL A 163      -4.688  15.461  -2.803  1.00 88.62           C  
ATOM   1228  N   TYR A 164      -4.996  12.508  -6.312  1.00 92.00           N  
ATOM   1229  CA  TYR A 164      -4.809  11.234  -6.984  1.00 92.00           C  
ATOM   1230  C   TYR A 164      -3.596  11.273  -7.910  1.00 92.00           C  
ATOM   1231  CB  TYR A 164      -6.059  10.852  -7.785  1.00 92.00           C  
ATOM   1232  O   TYR A 164      -3.168  12.352  -8.328  1.00 92.00           O  
ATOM   1233  CG  TYR A 164      -6.383  11.812  -8.898  1.00 92.00           C  
ATOM   1234  CD1 TYR A 164      -7.160  12.945  -8.664  1.00 92.00           C  
ATOM   1235  CD2 TYR A 164      -5.910  11.594 -10.188  1.00 92.00           C  
ATOM   1236  CE1 TYR A 164      -7.461  13.836  -9.688  1.00 92.00           C  
ATOM   1237  CE2 TYR A 164      -6.207  12.477 -11.227  1.00 92.00           C  
ATOM   1238  OH  TYR A 164      -7.277  14.477 -11.984  1.00 92.00           O  
ATOM   1239  CZ  TYR A 164      -6.980  13.594 -10.961  1.00 92.00           C  
ATOM   1240  N   TYR A 165      -3.014  10.109  -8.148  1.00 93.44           N  
ATOM   1241  CA  TYR A 165      -1.979   9.945  -9.164  1.00 93.44           C  
ATOM   1242  C   TYR A 165      -2.576   9.453 -10.477  1.00 93.44           C  
ATOM   1243  CB  TYR A 165      -0.907   8.961  -8.680  1.00 93.44           C  
ATOM   1244  O   TYR A 165      -3.248   8.422 -10.516  1.00 93.44           O  
ATOM   1245  CG  TYR A 165      -0.092   9.477  -7.516  1.00 93.44           C  
ATOM   1246  CD1 TYR A 165       1.141  10.094  -7.727  1.00 93.44           C  
ATOM   1247  CD2 TYR A 165      -0.551   9.352  -6.211  1.00 93.44           C  
ATOM   1248  CE1 TYR A 165       1.896  10.562  -6.656  1.00 93.44           C  
ATOM   1249  CE2 TYR A 165       0.196   9.820  -5.137  1.00 93.44           C  
ATOM   1250  OH  TYR A 165       2.162  10.891  -4.309  1.00 93.44           O  
ATOM   1251  CZ  TYR A 165       1.417  10.422  -5.371  1.00 93.44           C  
ATOM   1252  N   PRO A 166      -2.432  10.227 -11.539  1.00 89.62           N  
ATOM   1253  CA  PRO A 166      -3.068   9.930 -12.828  1.00 89.62           C  
ATOM   1254  C   PRO A 166      -2.541   8.648 -13.461  1.00 89.62           C  
ATOM   1255  CB  PRO A 166      -2.715  11.148 -13.680  1.00 89.62           C  
ATOM   1256  O   PRO A 166      -3.217   8.047 -14.297  1.00 89.62           O  
ATOM   1257  CG  PRO A 166      -2.291  12.195 -12.703  1.00 89.62           C  
ATOM   1258  CD  PRO A 166      -1.835  11.516 -11.445  1.00 89.62           C  
ATOM   1259  N   ASN A 167      -1.405   8.234 -13.070  1.00 90.81           N  
ATOM   1260  CA  ASN A 167      -0.704   7.059 -13.578  1.00 90.81           C  
ATOM   1261  C   ASN A 167       0.080   6.355 -12.469  1.00 90.81           C  
ATOM   1262  CB  ASN A 167       0.230   7.445 -14.727  1.00 90.81           C  
ATOM   1263  O   ASN A 167       0.756   7.008 -11.672  1.00 90.81           O  
ATOM   1264  CG  ASN A 167       0.827   6.238 -15.422  1.00 90.81           C  
ATOM   1265  ND2 ASN A 167       0.854   6.270 -16.750  1.00 90.81           N  
ATOM   1266  OD1 ASN A 167       1.261   5.281 -14.773  1.00 90.81           O  
ATOM   1267  N   PRO A 168       0.001   5.000 -12.352  1.00 93.12           N  
ATOM   1268  CA  PRO A 168       0.751   4.289 -11.312  1.00 93.12           C  
ATOM   1269  C   PRO A 168       2.252   4.566 -11.375  1.00 93.12           C  
ATOM   1270  CB  PRO A 168       0.455   2.816 -11.609  1.00 93.12           C  
ATOM   1271  O   PRO A 168       2.932   4.531 -10.344  1.00 93.12           O  
ATOM   1272  CG  PRO A 168      -0.027   2.801 -13.023  1.00 93.12           C  
ATOM   1273  CD  PRO A 168      -0.684   4.117 -13.312  1.00 93.12           C  
ATOM   1274  N   TYR A 169       2.732   4.816 -12.555  1.00 94.88           N  
ATOM   1275  CA  TYR A 169       4.156   5.105 -12.703  1.00 94.88           C  
ATOM   1276  C   TYR A 169       4.488   6.488 -12.156  1.00 94.88           C  
ATOM   1277  CB  TYR A 169       4.578   5.012 -14.172  1.00 94.88           C  
ATOM   1278  O   TYR A 169       5.609   6.730 -11.703  1.00 94.88           O  
ATOM   1279  CG  TYR A 169       4.496   3.613 -14.734  1.00 94.88           C  
ATOM   1280  CD1 TYR A 169       5.121   2.545 -14.094  1.00 94.88           C  
ATOM   1281  CD2 TYR A 169       3.801   3.357 -15.914  1.00 94.88           C  
ATOM   1282  CE1 TYR A 169       5.051   1.255 -14.609  1.00 94.88           C  
ATOM   1283  CE2 TYR A 169       3.725   2.072 -16.438  1.00 94.88           C  
ATOM   1284  OH  TYR A 169       4.281  -0.245 -16.297  1.00 94.88           O  
ATOM   1285  CZ  TYR A 169       4.352   1.029 -15.781  1.00 94.88           C  
ATOM   1286  N   TYR A 170       3.586   7.469 -12.258  1.00 95.06           N  
ATOM   1287  CA  TYR A 170       3.775   8.734 -11.562  1.00 95.06           C  
ATOM   1288  C   TYR A 170       3.895   8.516 -10.055  1.00 95.06           C  
ATOM   1289  CB  TYR A 170       2.617   9.695 -11.859  1.00 95.06           C  
ATOM   1290  O   TYR A 170       4.695   9.180  -9.391  1.00 95.06           O  
ATOM   1291  CG  TYR A 170       2.746  10.406 -13.180  1.00 95.06           C  
ATOM   1292  CD1 TYR A 170       3.590   9.922 -14.180  1.00 95.06           C  
ATOM   1293  CD2 TYR A 170       2.025  11.570 -13.438  1.00 95.06           C  
ATOM   1294  CE1 TYR A 170       3.715  10.578 -15.398  1.00 95.06           C  
ATOM   1295  CE2 TYR A 170       2.141  12.234 -14.656  1.00 95.06           C  
ATOM   1296  OH  TYR A 170       3.104  12.391 -16.828  1.00 95.06           O  
ATOM   1297  CZ  TYR A 170       2.986  11.734 -15.625  1.00 95.06           C  
ATOM   1298  N   ALA A 171       3.068   7.609  -9.539  1.00 95.50           N  
ATOM   1299  CA  ALA A 171       3.166   7.246  -8.125  1.00 95.50           C  
ATOM   1300  C   ALA A 171       4.539   6.672  -7.801  1.00 95.50           C  
ATOM   1301  CB  ALA A 171       2.072   6.246  -7.758  1.00 95.50           C  
ATOM   1302  O   ALA A 171       5.113   6.965  -6.750  1.00 95.50           O  
ATOM   1303  N   LEU A 172       5.066   5.828  -8.695  1.00 95.69           N  
ATOM   1304  CA  LEU A 172       6.383   5.227  -8.531  1.00 95.69           C  
ATOM   1305  C   LEU A 172       7.469   6.297  -8.477  1.00 95.69           C  
ATOM   1306  CB  LEU A 172       6.672   4.242  -9.664  1.00 95.69           C  
ATOM   1307  O   LEU A 172       8.398   6.211  -7.668  1.00 95.69           O  
ATOM   1308  CG  LEU A 172       6.164   2.811  -9.461  1.00 95.69           C  
ATOM   1309  CD1 LEU A 172       6.273   2.025 -10.766  1.00 95.69           C  
ATOM   1310  CD2 LEU A 172       6.938   2.117  -8.352  1.00 95.69           C  
ATOM   1311  N   LEU A 173       7.387   7.250  -9.391  1.00 95.81           N  
ATOM   1312  CA  LEU A 173       8.344   8.359  -9.375  1.00 95.81           C  
ATOM   1313  C   LEU A 173       8.242   9.141  -8.078  1.00 95.81           C  
ATOM   1314  CB  LEU A 173       8.102   9.281 -10.570  1.00 95.81           C  
ATOM   1315  O   LEU A 173       9.266   9.547  -7.512  1.00 95.81           O  
ATOM   1316  CG  LEU A 173       8.422   8.711 -11.953  1.00 95.81           C  
ATOM   1317  CD1 LEU A 173       7.980   9.680 -13.047  1.00 95.81           C  
ATOM   1318  CD2 LEU A 173       9.914   8.406 -12.070  1.00 95.81           C  
ATOM   1319  N   ALA A 174       7.012   9.422  -7.602  1.00 95.69           N  
ATOM   1320  CA  ALA A 174       6.793  10.102  -6.328  1.00 95.69           C  
ATOM   1321  C   ALA A 174       7.410   9.320  -5.172  1.00 95.69           C  
ATOM   1322  CB  ALA A 174       5.301  10.312  -6.086  1.00 95.69           C  
ATOM   1323  O   ALA A 174       8.039   9.898  -4.285  1.00 95.69           O  
ATOM   1324  N   LEU A 175       7.152   8.000  -5.199  1.00 95.75           N  
ATOM   1325  CA  LEU A 175       7.719   7.137  -4.168  1.00 95.75           C  
ATOM   1326  C   LEU A 175       9.242   7.219  -4.164  1.00 95.75           C  
ATOM   1327  CB  LEU A 175       7.277   5.688  -4.387  1.00 95.75           C  
ATOM   1328  O   LEU A 175       9.859   7.281  -3.100  1.00 95.75           O  
ATOM   1329  CG  LEU A 175       7.770   4.668  -3.357  1.00 95.75           C  
ATOM   1330  CD1 LEU A 175       7.188   4.977  -1.983  1.00 95.75           C  
ATOM   1331  CD2 LEU A 175       7.406   3.250  -3.791  1.00 95.75           C  
ATOM   1332  N   ASN A 176       9.875   7.117  -5.387  1.00 94.62           N  
ATOM   1333  CA  ASN A 176      11.320   7.230  -5.527  1.00 94.62           C  
ATOM   1334  C   ASN A 176      11.852   8.500  -4.859  1.00 94.62           C  
ATOM   1335  CB  ASN A 176      11.719   7.199  -7.004  1.00 94.62           C  
ATOM   1336  O   ASN A 176      12.859   8.453  -4.152  1.00 94.62           O  
ATOM   1337  CG  ASN A 176      13.219   7.297  -7.203  1.00 94.62           C  
ATOM   1338  ND2 ASN A 176      13.656   8.305  -7.953  1.00 94.62           N  
ATOM   1339  OD1 ASN A 176      13.984   6.473  -6.688  1.00 94.62           O  
ATOM   1340  N   TYR A 177      11.219   9.602  -5.113  1.00 92.81           N  
ATOM   1341  CA  TYR A 177      11.617  10.875  -4.516  1.00 92.81           C  
ATOM   1342  C   TYR A 177      11.484  10.828  -2.996  1.00 92.81           C  
ATOM   1343  CB  TYR A 177      10.781  12.023  -5.078  1.00 92.81           C  
ATOM   1344  O   TYR A 177      12.398  11.242  -2.275  1.00 92.81           O  
ATOM   1345  CG  TYR A 177      11.070  13.359  -4.438  1.00 92.81           C  
ATOM   1346  CD1 TYR A 177      10.211  13.898  -3.480  1.00 92.81           C  
ATOM   1347  CD2 TYR A 177      12.203  14.086  -4.789  1.00 92.81           C  
ATOM   1348  CE1 TYR A 177      10.477  15.125  -2.889  1.00 92.81           C  
ATOM   1349  CE2 TYR A 177      12.469  15.320  -4.207  1.00 92.81           C  
ATOM   1350  OH  TYR A 177      11.867  17.047  -2.676  1.00 92.81           O  
ATOM   1351  CZ  TYR A 177      11.602  15.828  -3.258  1.00 92.81           C  
ATOM   1352  N   THR A 178      10.359  10.398  -2.480  1.00 91.94           N  
ATOM   1353  CA  THR A 178      10.094  10.312  -1.048  1.00 91.94           C  
ATOM   1354  C   THR A 178      11.141   9.445  -0.355  1.00 91.94           C  
ATOM   1355  CB  THR A 178       8.688   9.750  -0.772  1.00 91.94           C  
ATOM   1356  O   THR A 178      11.625   9.789   0.723  1.00 91.94           O  
ATOM   1357  CG2 THR A 178       8.375   9.758   0.721  1.00 91.94           C  
ATOM   1358  OG1 THR A 178       7.719  10.555  -1.455  1.00 91.94           O  
ATOM   1359  N   LEU A 179      11.430   8.320  -0.945  1.00 91.25           N  
ATOM   1360  CA  LEU A 179      12.430   7.426  -0.384  1.00 91.25           C  
ATOM   1361  C   LEU A 179      13.812   8.062  -0.417  1.00 91.25           C  
ATOM   1362  CB  LEU A 179      12.453   6.098  -1.149  1.00 91.25           C  
ATOM   1363  O   LEU A 179      14.641   7.809   0.461  1.00 91.25           O  
ATOM   1364  CG  LEU A 179      11.227   5.199  -0.979  1.00 91.25           C  
ATOM   1365  CD1 LEU A 179      11.359   3.953  -1.850  1.00 91.25           C  
ATOM   1366  CD2 LEU A 179      11.047   4.816   0.486  1.00 91.25           C  
ATOM   1367  N   GLY A 180      14.094   8.773  -1.438  1.00 86.81           N  
ATOM   1368  CA  GLY A 180      15.344   9.508  -1.561  1.00 86.81           C  
ATOM   1369  C   GLY A 180      15.555  10.516  -0.448  1.00 86.81           C  
ATOM   1370  O   GLY A 180      16.688  10.727  -0.004  1.00 86.81           O  
ATOM   1371  N   GLN A 181      14.461  11.109   0.019  1.00 85.38           N  
ATOM   1372  CA  GLN A 181      14.516  12.039   1.145  1.00 85.38           C  
ATOM   1373  C   GLN A 181      14.727  11.289   2.461  1.00 85.38           C  
ATOM   1374  CB  GLN A 181      13.234  12.867   1.214  1.00 85.38           C  
ATOM   1375  O   GLN A 181      15.367  11.812   3.375  1.00 85.38           O  
ATOM   1376  CG  GLN A 181      13.031  13.781   0.012  1.00 85.38           C  
ATOM   1377  CD  GLN A 181      14.172  14.758  -0.184  1.00 85.38           C  
ATOM   1378  NE2 GLN A 181      14.188  15.820   0.613  1.00 85.38           N  
ATOM   1379  OE1 GLN A 181      15.031  14.562  -1.044  1.00 85.38           O  
ATOM   1380  N   LEU A 182      14.133  10.109   2.496  1.00 83.38           N  
ATOM   1381  CA  LEU A 182      14.180   9.289   3.703  1.00 83.38           C  
ATOM   1382  C   LEU A 182      15.547   8.648   3.871  1.00 83.38           C  
ATOM   1383  CB  LEU A 182      13.094   8.211   3.660  1.00 83.38           C  
ATOM   1384  O   LEU A 182      16.047   8.523   4.992  1.00 83.38           O  
ATOM   1385  CG  LEU A 182      11.648   8.688   3.826  1.00 83.38           C  
ATOM   1386  CD1 LEU A 182      10.680   7.543   3.568  1.00 83.38           C  
ATOM   1387  CD2 LEU A 182      11.438   9.273   5.219  1.00 83.38           C  
ATOM   1388  N   TYR A 183      16.062   8.305   2.703  1.00 77.50           N  
ATOM   1389  CA  TYR A 183      17.328   7.570   2.715  1.00 77.50           C  
ATOM   1390  C   TYR A 183      18.438   8.406   2.102  1.00 77.50           C  
ATOM   1391  CB  TYR A 183      17.188   6.246   1.956  1.00 77.50           C  
ATOM   1392  O   TYR A 183      18.578   8.469   0.878  1.00 77.50           O  
ATOM   1393  CG  TYR A 183      16.250   5.266   2.621  1.00 77.50           C  
ATOM   1394  CD1 TYR A 183      16.688   4.449   3.658  1.00 77.50           C  
ATOM   1395  CD2 TYR A 183      14.930   5.148   2.209  1.00 77.50           C  
ATOM   1396  CE1 TYR A 183      15.836   3.539   4.273  1.00 77.50           C  
ATOM   1397  CE2 TYR A 183      14.062   4.242   2.816  1.00 77.50           C  
ATOM   1398  OH  TYR A 183      13.672   2.545   4.449  1.00 77.50           O  
ATOM   1399  CZ  TYR A 183      14.523   3.443   3.846  1.00 77.50           C  
ATOM   1400  N   LYS A 184      18.609   9.867   2.498  1.00 63.56           N  
ATOM   1401  CA  LYS A 184      19.547  10.891   2.072  1.00 63.56           C  
ATOM   1402  C   LYS A 184      20.859  10.266   1.573  1.00 63.56           C  
ATOM   1403  CB  LYS A 184      19.844  11.859   3.221  1.00 63.56           C  
ATOM   1404  O   LYS A 184      21.375   9.344   2.197  1.00 63.56           O  
ATOM   1405  CG  LYS A 184      18.672  12.734   3.613  1.00 63.56           C  
ATOM   1406  CD  LYS A 184      19.078  13.828   4.586  1.00 63.56           C  
ATOM   1407  CE  LYS A 184      17.891  14.703   4.980  1.00 63.56           C  
ATOM   1408  NZ  LYS A 184      18.297  15.805   5.902  1.00 63.56           N  
ATOM   1409  N   PRO A 185      21.266  10.578   0.329  1.00 53.75           N  
ATOM   1410  CA  PRO A 185      22.516  10.250  -0.369  1.00 53.75           C  
ATOM   1411  C   PRO A 185      23.750  10.758   0.369  1.00 53.75           C  
ATOM   1412  CB  PRO A 185      22.344  10.961  -1.718  1.00 53.75           C  
ATOM   1413  O   PRO A 185      24.875  10.516  -0.071  1.00 53.75           O  
ATOM   1414  CG  PRO A 185      21.047  11.695  -1.613  1.00 53.75           C  
ATOM   1415  CD  PRO A 185      20.469  11.453  -0.250  1.00 53.75           C  
ATOM   1416  N   SER A 186      23.812  11.445   1.606  1.00 47.94           N  
ATOM   1417  CA  SER A 186      24.969  11.984   2.297  1.00 47.94           C  
ATOM   1418  C   SER A 186      25.719  10.891   3.053  1.00 47.94           C  
ATOM   1419  CB  SER A 186      24.562  13.094   3.264  1.00 47.94           C  
ATOM   1420  O   SER A 186      26.891  11.070   3.412  1.00 47.94           O  
ATOM   1421  OG  SER A 186      24.500  12.602   4.594  1.00 47.94           O  
ATOM   1422  N   THR A 187      25.547   9.578   2.557  1.00 45.88           N  
ATOM   1423  CA  THR A 187      26.328   8.398   2.918  1.00 45.88           C  
ATOM   1424  C   THR A 187      26.281   7.363   1.800  1.00 45.88           C  
ATOM   1425  CB  THR A 187      25.812   7.770   4.227  1.00 45.88           C  
ATOM   1426  O   THR A 187      25.297   6.625   1.668  1.00 45.88           O  
ATOM   1427  CG2 THR A 187      26.953   7.133   5.012  1.00 45.88           C  
ATOM   1428  OG1 THR A 187      25.203   8.789   5.031  1.00 45.88           O  
ATOM   1429  N   TYR A 188      26.109   7.754   0.438  1.00 49.66           N  
ATOM   1430  CA  TYR A 188      26.234   6.750  -0.615  1.00 49.66           C  
ATOM   1431  C   TYR A 188      27.547   5.988  -0.490  1.00 49.66           C  
ATOM   1432  CB  TYR A 188      26.141   7.410  -1.996  1.00 49.66           C  
ATOM   1433  O   TYR A 188      28.625   6.586  -0.525  1.00 49.66           O  
ATOM   1434  CG  TYR A 188      24.750   7.922  -2.334  1.00 49.66           C  
ATOM   1435  CD1 TYR A 188      23.734   7.051  -2.693  1.00 49.66           C  
ATOM   1436  CD2 TYR A 188      24.469   9.281  -2.293  1.00 49.66           C  
ATOM   1437  CE1 TYR A 188      22.469   7.520  -3.008  1.00 49.66           C  
ATOM   1438  CE2 TYR A 188      23.203   9.766  -2.605  1.00 49.66           C  
ATOM   1439  OH  TYR A 188      20.953   9.344  -3.270  1.00 49.66           O  
ATOM   1440  CZ  TYR A 188      22.203   8.875  -2.959  1.00 49.66           C  
ATOM   1441  N   SER A 189      27.656   5.289   0.600  1.00 46.94           N  
ATOM   1442  CA  SER A 189      28.688   4.293   0.811  1.00 46.94           C  
ATOM   1443  C   SER A 189      28.688   3.240  -0.292  1.00 46.94           C  
ATOM   1444  CB  SER A 189      28.531   3.619   2.174  1.00 46.94           C  
ATOM   1445  O   SER A 189      27.625   2.873  -0.797  1.00 46.94           O  
ATOM   1446  OG  SER A 189      29.406   2.510   2.297  1.00 46.94           O  
ATOM   1447  N   THR A 190      29.547   3.213  -1.171  1.00 47.50           N  
ATOM   1448  CA  THR A 190      29.953   2.215  -2.152  1.00 47.50           C  
ATOM   1449  C   THR A 190      29.641   0.805  -1.650  1.00 47.50           C  
ATOM   1450  CB  THR A 190      31.453   2.334  -2.480  1.00 47.50           C  
ATOM   1451  O   THR A 190      29.719  -0.160  -2.414  1.00 47.50           O  
ATOM   1452  CG2 THR A 190      31.766   3.693  -3.090  1.00 47.50           C  
ATOM   1453  OG1 THR A 190      32.219   2.170  -1.277  1.00 47.50           O  
ATOM   1454  N   THR A 191      28.969   0.603  -0.520  1.00 46.88           N  
ATOM   1455  CA  THR A 191      28.938  -0.742   0.044  1.00 46.88           C  
ATOM   1456  C   THR A 191      27.562  -1.066   0.610  1.00 46.88           C  
ATOM   1457  CB  THR A 191      30.000  -0.904   1.148  1.00 46.88           C  
ATOM   1458  O   THR A 191      27.250  -2.230   0.865  1.00 46.88           O  
ATOM   1459  CG2 THR A 191      31.406  -0.852   0.568  1.00 46.88           C  
ATOM   1460  OG1 THR A 191      29.844   0.151   2.105  1.00 46.88           O  
ATOM   1461  N   LYS A 192      26.422  -0.228   0.329  1.00 50.97           N  
ATOM   1462  CA  LYS A 192      25.172  -0.672   0.942  1.00 50.97           C  
ATOM   1463  C   LYS A 192      23.984   0.059   0.343  1.00 50.97           C  
ATOM   1464  CB  LYS A 192      25.219  -0.460   2.457  1.00 50.97           C  
ATOM   1465  O   LYS A 192      24.031   1.268   0.107  1.00 50.97           O  
ATOM   1466  CG  LYS A 192      24.125  -1.194   3.213  1.00 50.97           C  
ATOM   1467  CD  LYS A 192      24.203  -0.940   4.711  1.00 50.97           C  
ATOM   1468  CE  LYS A 192      23.125  -1.688   5.473  1.00 50.97           C  
ATOM   1469  NZ  LYS A 192      22.984  -1.194   6.875  1.00 50.97           N  
ATOM   1470  N   ALA A 193      23.094  -0.745  -0.329  1.00 54.47           N  
ATOM   1471  CA  ALA A 193      21.781  -0.457  -0.903  1.00 54.47           C  
ATOM   1472  C   ALA A 193      20.969   0.458   0.012  1.00 54.47           C  
ATOM   1473  CB  ALA A 193      21.016  -1.753  -1.164  1.00 54.47           C  
ATOM   1474  O   ALA A 193      20.703   0.109   1.163  1.00 54.47           O  
ATOM   1475  N   SER A 194      20.969   1.747  -0.098  1.00 66.94           N  
ATOM   1476  CA  SER A 194      20.375   2.607   0.921  1.00 66.94           C  
ATOM   1477  C   SER A 194      18.906   2.898   0.616  1.00 66.94           C  
ATOM   1478  CB  SER A 194      21.156   3.920   1.033  1.00 66.94           C  
ATOM   1479  O   SER A 194      18.109   3.107   1.529  1.00 66.94           O  
ATOM   1480  OG  SER A 194      22.500   3.680   1.411  1.00 66.94           O  
ATOM   1481  N   THR A 195      18.422   2.369  -0.591  1.00 85.38           N  
ATOM   1482  CA  THR A 195      17.016   2.668  -0.827  1.00 85.38           C  
ATOM   1483  C   THR A 195      16.312   1.475  -1.462  1.00 85.38           C  
ATOM   1484  CB  THR A 195      16.859   3.906  -1.729  1.00 85.38           C  
ATOM   1485  O   THR A 195      16.906   0.757  -2.273  1.00 85.38           O  
ATOM   1486  CG2 THR A 195      17.656   3.758  -3.018  1.00 85.38           C  
ATOM   1487  OG1 THR A 195      15.469   4.070  -2.057  1.00 85.38           O  
ATOM   1488  N   PRO A 196      15.203   1.080  -0.981  1.00 91.12           N  
ATOM   1489  CA  PRO A 196      14.414  -0.029  -1.521  1.00 91.12           C  
ATOM   1490  C   PRO A 196      14.008   0.188  -2.979  1.00 91.12           C  
ATOM   1491  CB  PRO A 196      13.180  -0.060  -0.613  1.00 91.12           C  
ATOM   1492  O   PRO A 196      13.719  -0.775  -3.693  1.00 91.12           O  
ATOM   1493  CG  PRO A 196      13.125   1.299   0.007  1.00 91.12           C  
ATOM   1494  CD  PRO A 196      14.523   1.856   0.051  1.00 91.12           C  
ATOM   1495  N   LEU A 197      14.055   1.429  -3.514  1.00 93.88           N  
ATOM   1496  CA  LEU A 197      13.703   1.776  -4.887  1.00 93.88           C  
ATOM   1497  C   LEU A 197      14.547   2.951  -5.379  1.00 93.88           C  
ATOM   1498  CB  LEU A 197      12.219   2.117  -4.988  1.00 93.88           C  
ATOM   1499  O   LEU A 197      14.688   3.955  -4.680  1.00 93.88           O  
ATOM   1500  CG  LEU A 197      11.734   2.631  -6.348  1.00 93.88           C  
ATOM   1501  CD1 LEU A 197      11.781   1.516  -7.383  1.00 93.88           C  
ATOM   1502  CD2 LEU A 197      10.320   3.197  -6.230  1.00 93.88           C  
ATOM   1503  N   TYR A 198      15.047   2.770  -6.555  1.00 92.69           N  
ATOM   1504  CA  TYR A 198      15.766   3.828  -7.250  1.00 92.69           C  
ATOM   1505  C   TYR A 198      15.367   3.883  -8.719  1.00 92.69           C  
ATOM   1506  CB  TYR A 198      17.281   3.619  -7.129  1.00 92.69           C  
ATOM   1507  O   TYR A 198      15.344   2.857  -9.406  1.00 92.69           O  
ATOM   1508  CG  TYR A 198      18.094   4.801  -7.590  1.00 92.69           C  
ATOM   1509  CD1 TYR A 198      18.531   4.895  -8.906  1.00 92.69           C  
ATOM   1510  CD2 TYR A 198      18.422   5.824  -6.711  1.00 92.69           C  
ATOM   1511  CE1 TYR A 198      19.297   5.980  -9.344  1.00 92.69           C  
ATOM   1512  CE2 TYR A 198      19.188   6.918  -7.133  1.00 92.69           C  
ATOM   1513  OH  TYR A 198      20.359   8.062  -8.867  1.00 92.69           O  
ATOM   1514  CZ  TYR A 198      19.609   6.984  -8.445  1.00 92.69           C  
ATOM   1515  N   ILE A 199      15.070   5.117  -9.195  1.00 93.06           N  
ATOM   1516  CA  ILE A 199      14.609   5.246 -10.578  1.00 93.06           C  
ATOM   1517  C   ILE A 199      15.469   6.277 -11.305  1.00 93.06           C  
ATOM   1518  CB  ILE A 199      13.125   5.648 -10.641  1.00 93.06           C  
ATOM   1519  O   ILE A 199      15.742   7.359 -10.781  1.00 93.06           O  
ATOM   1520  CG1 ILE A 199      12.250   4.566  -9.992  1.00 93.06           C  
ATOM   1521  CG2 ILE A 199      12.695   5.898 -12.094  1.00 93.06           C  
ATOM   1522  CD1 ILE A 199      10.773   4.918  -9.938  1.00 93.06           C  
ATOM   1523  N   ALA A 200      15.844   5.902 -12.461  1.00 90.88           N  
ATOM   1524  CA  ALA A 200      16.656   6.785 -13.289  1.00 90.88           C  
ATOM   1525  C   ALA A 200      16.219   6.715 -14.750  1.00 90.88           C  
ATOM   1526  CB  ALA A 200      18.125   6.430 -13.164  1.00 90.88           C  
ATOM   1527  O   ALA A 200      15.602   5.734 -15.172  1.00 90.88           O  
ATOM   1528  N   THR A 201      16.562   7.777 -15.461  1.00 91.06           N  
ATOM   1529  CA  THR A 201      16.266   7.793 -16.891  1.00 91.06           C  
ATOM   1530  C   THR A 201      17.344   7.066 -17.672  1.00 91.06           C  
ATOM   1531  CB  THR A 201      16.125   9.234 -17.406  1.00 91.06           C  
ATOM   1532  O   THR A 201      18.438   6.828 -17.156  1.00 91.06           O  
ATOM   1533  CG2 THR A 201      15.070  10.008 -16.625  1.00 91.06           C  
ATOM   1534  OG1 THR A 201      17.375   9.906 -17.281  1.00 91.06           O  
ATOM   1535  N   SER A 202      17.047   6.711 -18.938  1.00 85.25           N  
ATOM   1536  CA  SER A 202      17.969   5.988 -19.812  1.00 85.25           C  
ATOM   1537  C   SER A 202      19.281   6.742 -19.969  1.00 85.25           C  
ATOM   1538  CB  SER A 202      17.344   5.746 -21.172  1.00 85.25           C  
ATOM   1539  O   SER A 202      20.359   6.129 -20.047  1.00 85.25           O  
ATOM   1540  OG  SER A 202      18.219   5.039 -22.031  1.00 85.25           O  
ATOM   1541  N   THR A 203      19.266   8.031 -19.891  1.00 81.38           N  
ATOM   1542  CA  THR A 203      20.438   8.891 -20.094  1.00 81.38           C  
ATOM   1543  C   THR A 203      21.328   8.883 -18.859  1.00 81.38           C  
ATOM   1544  CB  THR A 203      20.000  10.336 -20.422  1.00 81.38           C  
ATOM   1545  O   THR A 203      22.531   9.148 -18.953  1.00 81.38           O  
ATOM   1546  CG2 THR A 203      19.297  10.414 -21.766  1.00 81.38           C  
ATOM   1547  OG1 THR A 203      19.109  10.805 -19.391  1.00 81.38           O  
ATOM   1548  N   GLN A 204      20.891   8.391 -17.766  1.00 81.94           N  
ATOM   1549  CA  GLN A 204      21.594   8.445 -16.469  1.00 81.94           C  
ATOM   1550  C   GLN A 204      22.109   7.070 -16.062  1.00 81.94           C  
ATOM   1551  CB  GLN A 204      20.656   9.000 -15.391  1.00 81.94           C  
ATOM   1552  O   GLN A 204      22.891   6.949 -15.125  1.00 81.94           O  
ATOM   1553  CG  GLN A 204      20.250  10.445 -15.625  1.00 81.94           C  
ATOM   1554  CD  GLN A 204      19.250  10.945 -14.586  1.00 81.94           C  
ATOM   1555  NE2 GLN A 204      19.359  12.219 -14.227  1.00 81.94           N  
ATOM   1556  OE1 GLN A 204      18.406  10.188 -14.109  1.00 81.94           O  
ATOM   1557  N   VAL A 205      21.734   6.000 -16.750  1.00 79.81           N  
ATOM   1558  CA  VAL A 205      21.922   4.621 -16.312  1.00 79.81           C  
ATOM   1559  C   VAL A 205      23.406   4.258 -16.375  1.00 79.81           C  
ATOM   1560  CB  VAL A 205      21.109   3.639 -17.172  1.00 79.81           C  
ATOM   1561  O   VAL A 205      23.938   3.641 -15.453  1.00 79.81           O  
ATOM   1562  CG1 VAL A 205      21.453   2.193 -16.828  1.00 79.81           C  
ATOM   1563  CG2 VAL A 205      19.609   3.893 -17.000  1.00 79.81           C  
ATOM   1564  N   SER A 206      24.125   4.664 -17.422  1.00 76.50           N  
ATOM   1565  CA  SER A 206      25.531   4.352 -17.594  1.00 76.50           C  
ATOM   1566  C   SER A 206      26.391   5.016 -16.516  1.00 76.50           C  
ATOM   1567  CB  SER A 206      26.016   4.785 -18.984  1.00 76.50           C  
ATOM   1568  O   SER A 206      27.281   4.387 -15.945  1.00 76.50           O  
ATOM   1569  OG  SER A 206      27.406   4.586 -19.125  1.00 76.50           O  
ATOM   1570  N   THR A 207      26.094   6.172 -16.188  1.00 79.81           N  
ATOM   1571  CA  THR A 207      26.781   6.949 -15.156  1.00 79.81           C  
ATOM   1572  C   THR A 207      26.375   6.465 -13.766  1.00 79.81           C  
ATOM   1573  CB  THR A 207      26.453   8.453 -15.289  1.00 79.81           C  
ATOM   1574  O   THR A 207      27.172   6.480 -12.836  1.00 79.81           O  
ATOM   1575  CG2 THR A 207      27.062   9.031 -16.562  1.00 79.81           C  
ATOM   1576  OG1 THR A 207      25.031   8.633 -15.320  1.00 79.81           O  
ATOM   1577  N   LEU A 208      25.250   6.012 -13.625  1.00 80.88           N  
ATOM   1578  CA  LEU A 208      24.656   5.547 -12.375  1.00 80.88           C  
ATOM   1579  C   LEU A 208      25.297   4.246 -11.914  1.00 80.88           C  
ATOM   1580  CB  LEU A 208      23.141   5.352 -12.547  1.00 80.88           C  
ATOM   1581  O   LEU A 208      25.578   4.074 -10.727  1.00 80.88           O  
ATOM   1582  CG  LEU A 208      22.375   4.895 -11.312  1.00 80.88           C  
ATOM   1583  CD1 LEU A 208      22.375   5.988 -10.250  1.00 80.88           C  
ATOM   1584  CD2 LEU A 208      20.938   4.512 -11.680  1.00 80.88           C  
ATOM   1585  N   LEU A 209      25.516   3.260 -12.773  1.00 79.75           N  
ATOM   1586  CA  LEU A 209      26.062   1.945 -12.438  1.00 79.75           C  
ATOM   1587  C   LEU A 209      27.531   2.041 -12.055  1.00 79.75           C  
ATOM   1588  CB  LEU A 209      25.891   0.980 -13.617  1.00 79.75           C  
ATOM   1589  O   LEU A 209      28.047   1.167 -11.359  1.00 79.75           O  
ATOM   1590  CG  LEU A 209      24.453   0.536 -13.930  1.00 79.75           C  
ATOM   1591  CD1 LEU A 209      24.438  -0.334 -15.180  1.00 79.75           C  
ATOM   1592  CD2 LEU A 209      23.859  -0.210 -12.742  1.00 79.75           C  
ATOM   1593  N   THR A 210      28.188   3.141 -12.492  1.00 80.38           N  
ATOM   1594  CA  THR A 210      29.562   3.398 -12.109  1.00 80.38           C  
ATOM   1595  C   THR A 210      29.641   4.047 -10.734  1.00 80.38           C  
ATOM   1596  CB  THR A 210      30.266   4.297 -13.141  1.00 80.38           C  
ATOM   1597  O   THR A 210      30.562   3.770  -9.953  1.00 80.38           O  
ATOM   1598  CG2 THR A 210      30.312   3.637 -14.516  1.00 80.38           C  
ATOM   1599  OG1 THR A 210      29.562   5.543 -13.242  1.00 80.38           O  
ATOM   1600  N   THR A 211      28.688   4.867 -10.461  1.00 77.12           N  
ATOM   1601  CA  THR A 211      28.656   5.645  -9.227  1.00 77.12           C  
ATOM   1602  C   THR A 211      27.938   4.879  -8.117  1.00 77.12           C  
ATOM   1603  CB  THR A 211      27.984   7.008  -9.438  1.00 77.12           C  
ATOM   1604  O   THR A 211      28.219   5.086  -6.934  1.00 77.12           O  
ATOM   1605  CG2 THR A 211      28.750   7.859 -10.438  1.00 77.12           C  
ATOM   1606  OG1 THR A 211      26.656   6.801  -9.930  1.00 77.12           O  
ATOM   1607  N   MET A 212      27.109   3.912  -8.469  1.00 78.50           N  
ATOM   1608  CA  MET A 212      26.344   3.080  -7.543  1.00 78.50           C  
ATOM   1609  C   MET A 212      26.328   1.626  -8.000  1.00 78.50           C  
ATOM   1610  CB  MET A 212      24.906   3.600  -7.410  1.00 78.50           C  
ATOM   1611  O   MET A 212      25.375   1.176  -8.625  1.00 78.50           O  
ATOM   1612  CG  MET A 212      24.828   5.039  -6.930  1.00 78.50           C  
ATOM   1613  SD  MET A 212      23.109   5.688  -6.969  1.00 78.50           S  
ATOM   1614  CE  MET A 212      23.406   7.422  -6.535  1.00 78.50           C  
ATOM   1615  N   PRO A 213      27.422   0.864  -7.797  1.00 79.06           N  
ATOM   1616  CA  PRO A 213      27.609  -0.496  -8.312  1.00 79.06           C  
ATOM   1617  C   PRO A 213      26.656  -1.502  -7.664  1.00 79.06           C  
ATOM   1618  CB  PRO A 213      29.062  -0.816  -7.957  1.00 79.06           C  
ATOM   1619  O   PRO A 213      26.375  -2.553  -8.250  1.00 79.06           O  
ATOM   1620  CG  PRO A 213      29.688   0.514  -7.707  1.00 79.06           C  
ATOM   1621  CD  PRO A 213      28.625   1.490  -7.324  1.00 79.06           C  
ATOM   1622  N   TRP A 214      26.109  -1.158  -6.422  1.00 78.88           N  
ATOM   1623  CA  TRP A 214      25.188  -2.057  -5.742  1.00 78.88           C  
ATOM   1624  C   TRP A 214      23.891  -2.225  -6.551  1.00 78.88           C  
ATOM   1625  CB  TRP A 214      24.859  -1.535  -4.344  1.00 78.88           C  
ATOM   1626  O   TRP A 214      23.141  -3.168  -6.328  1.00 78.88           O  
ATOM   1627  CG  TRP A 214      24.531  -0.073  -4.297  1.00 78.88           C  
ATOM   1628  CD1 TRP A 214      25.391   0.955  -4.023  1.00 78.88           C  
ATOM   1629  CD2 TRP A 214      23.250   0.525  -4.527  1.00 78.88           C  
ATOM   1630  CE2 TRP A 214      23.406   1.921  -4.379  1.00 78.88           C  
ATOM   1631  CE3 TRP A 214      21.984   0.016  -4.848  1.00 78.88           C  
ATOM   1632  NE1 TRP A 214      24.719   2.156  -4.074  1.00 78.88           N  
ATOM   1633  CH2 TRP A 214      21.109   2.289  -4.852  1.00 78.88           C  
ATOM   1634  CZ2 TRP A 214      22.344   2.814  -4.539  1.00 78.88           C  
ATOM   1635  CZ3 TRP A 214      20.922   0.906  -5.008  1.00 78.88           C  
ATOM   1636  N   LEU A 215      23.531  -1.375  -7.465  1.00 84.75           N  
ATOM   1637  CA  LEU A 215      22.328  -1.428  -8.273  1.00 84.75           C  
ATOM   1638  C   LEU A 215      22.344  -2.643  -9.195  1.00 84.75           C  
ATOM   1639  CB  LEU A 215      22.172  -0.148  -9.102  1.00 84.75           C  
ATOM   1640  O   LEU A 215      21.281  -3.084  -9.664  1.00 84.75           O  
ATOM   1641  CG  LEU A 215      21.781   1.114  -8.328  1.00 84.75           C  
ATOM   1642  CD1 LEU A 215      21.797   2.324  -9.258  1.00 84.75           C  
ATOM   1643  CD2 LEU A 215      20.422   0.942  -7.680  1.00 84.75           C  
ATOM   1644  N   LYS A 216      23.500  -3.238  -9.484  1.00 85.31           N  
ATOM   1645  CA  LYS A 216      23.656  -4.391 -10.367  1.00 85.31           C  
ATOM   1646  C   LYS A 216      22.953  -5.617  -9.805  1.00 85.31           C  
ATOM   1647  CB  LYS A 216      25.141  -4.691 -10.594  1.00 85.31           C  
ATOM   1648  O   LYS A 216      22.578  -6.523 -10.555  1.00 85.31           O  
ATOM   1649  CG  LYS A 216      25.859  -3.656 -11.438  1.00 85.31           C  
ATOM   1650  CD  LYS A 216      27.328  -4.023 -11.641  1.00 85.31           C  
ATOM   1651  CE  LYS A 216      28.062  -2.971 -12.461  1.00 85.31           C  
ATOM   1652  NZ  LYS A 216      29.484  -3.354 -12.711  1.00 85.31           N  
ATOM   1653  N   ASN A 217      22.812  -5.602  -8.523  1.00 88.19           N  
ATOM   1654  CA  ASN A 217      22.203  -6.758  -7.875  1.00 88.19           C  
ATOM   1655  C   ASN A 217      20.703  -6.578  -7.695  1.00 88.19           C  
ATOM   1656  CB  ASN A 217      22.875  -7.031  -6.523  1.00 88.19           C  
ATOM   1657  O   ASN A 217      20.016  -7.484  -7.223  1.00 88.19           O  
ATOM   1658  CG  ASN A 217      24.359  -7.301  -6.652  1.00 88.19           C  
ATOM   1659  ND2 ASN A 217      25.141  -6.785  -5.715  1.00 88.19           N  
ATOM   1660  OD1 ASN A 217      24.812  -7.973  -7.590  1.00 88.19           O  
ATOM   1661  N   ASP A 218      20.172  -5.477  -8.148  1.00 91.94           N  
ATOM   1662  CA  ASP A 218      18.750  -5.176  -7.996  1.00 91.94           C  
ATOM   1663  C   ASP A 218      17.938  -5.816  -9.117  1.00 91.94           C  
ATOM   1664  CB  ASP A 218      18.531  -3.664  -7.980  1.00 91.94           C  
ATOM   1665  O   ASP A 218      18.469  -6.137 -10.180  1.00 91.94           O  
ATOM   1666  CG  ASP A 218      19.016  -3.006  -6.699  1.00 91.94           C  
ATOM   1667  OD1 ASP A 218      19.516  -3.715  -5.805  1.00 91.94           O  
ATOM   1668  OD2 ASP A 218      18.891  -1.768  -6.586  1.00 91.94           O  
ATOM   1669  N   ASN A 219      16.656  -6.047  -8.773  1.00 94.88           N  
ATOM   1670  CA  ASN A 219      15.680  -6.367  -9.812  1.00 94.88           C  
ATOM   1671  C   ASN A 219      15.258  -5.121 -10.586  1.00 94.88           C  
ATOM   1672  CB  ASN A 219      14.453  -7.047  -9.195  1.00 94.88           C  
ATOM   1673  O   ASN A 219      14.789  -4.148 -10.000  1.00 94.88           O  
ATOM   1674  CG  ASN A 219      13.586  -7.742 -10.234  1.00 94.88           C  
ATOM   1675  ND2 ASN A 219      12.336  -8.008  -9.883  1.00 94.88           N  
ATOM   1676  OD1 ASN A 219      14.047  -8.031 -11.344  1.00 94.88           O  
ATOM   1677  N   VAL A 220      15.453  -5.164 -11.898  1.00 94.06           N  
ATOM   1678  CA  VAL A 220      15.297  -3.938 -12.672  1.00 94.06           C  
ATOM   1679  C   VAL A 220      14.195  -4.117 -13.711  1.00 94.06           C  
ATOM   1680  CB  VAL A 220      16.625  -3.537 -13.367  1.00 94.06           C  
ATOM   1681  O   VAL A 220      14.109  -5.156 -14.367  1.00 94.06           O  
ATOM   1682  CG1 VAL A 220      16.422  -2.279 -14.211  1.00 94.06           C  
ATOM   1683  CG2 VAL A 220      17.719  -3.324 -12.328  1.00 94.06           C  
ATOM   1684  N   PHE A 221      13.312  -3.156 -13.789  1.00 94.12           N  
ATOM   1685  CA  PHE A 221      12.344  -3.096 -14.875  1.00 94.12           C  
ATOM   1686  C   PHE A 221      12.234  -1.680 -15.422  1.00 94.12           C  
ATOM   1687  CB  PHE A 221      10.969  -3.582 -14.398  1.00 94.12           C  
ATOM   1688  O   PHE A 221      12.633  -0.719 -14.766  1.00 94.12           O  
ATOM   1689  CG  PHE A 221      10.305  -2.650 -13.422  1.00 94.12           C  
ATOM   1690  CD1 PHE A 221      10.562  -2.746 -12.062  1.00 94.12           C  
ATOM   1691  CD2 PHE A 221       9.414  -1.682 -13.867  1.00 94.12           C  
ATOM   1692  CE1 PHE A 221       9.945  -1.885 -11.156  1.00 94.12           C  
ATOM   1693  CE2 PHE A 221       8.797  -0.818 -12.969  1.00 94.12           C  
ATOM   1694  CZ  PHE A 221       9.062  -0.922 -11.617  1.00 94.12           C  
ATOM   1695  N   SER A 222      11.719  -1.574 -16.656  1.00 94.19           N  
ATOM   1696  CA  SER A 222      11.609  -0.264 -17.281  1.00 94.19           C  
ATOM   1697  C   SER A 222      10.164   0.074 -17.609  1.00 94.19           C  
ATOM   1698  CB  SER A 222      12.461  -0.215 -18.562  1.00 94.19           C  
ATOM   1699  O   SER A 222       9.336  -0.823 -17.812  1.00 94.19           O  
ATOM   1700  OG  SER A 222      11.922  -1.068 -19.547  1.00 94.19           O  
ATOM   1701  N   PHE A 223       9.852   1.327 -17.578  1.00 93.19           N  
ATOM   1702  CA  PHE A 223       8.562   1.840 -18.031  1.00 93.19           C  
ATOM   1703  C   PHE A 223       8.734   3.158 -18.781  1.00 93.19           C  
ATOM   1704  CB  PHE A 223       7.609   2.027 -16.844  1.00 93.19           C  
ATOM   1705  O   PHE A 223       9.703   3.885 -18.547  1.00 93.19           O  
ATOM   1706  CG  PHE A 223       8.117   2.986 -15.805  1.00 93.19           C  
ATOM   1707  CD1 PHE A 223       8.930   2.541 -14.766  1.00 93.19           C  
ATOM   1708  CD2 PHE A 223       7.793   4.336 -15.859  1.00 93.19           C  
ATOM   1709  CE1 PHE A 223       9.406   3.428 -13.797  1.00 93.19           C  
ATOM   1710  CE2 PHE A 223       8.258   5.227 -14.898  1.00 93.19           C  
ATOM   1711  CZ  PHE A 223       9.062   4.770 -13.867  1.00 93.19           C  
ATOM   1712  N   THR A 224       7.820   3.389 -19.734  1.00 92.94           N  
ATOM   1713  CA  THR A 224       7.922   4.566 -20.594  1.00 92.94           C  
ATOM   1714  C   THR A 224       6.715   5.480 -20.406  1.00 92.94           C  
ATOM   1715  CB  THR A 224       8.031   4.176 -22.078  1.00 92.94           C  
ATOM   1716  O   THR A 224       5.578   5.012 -20.328  1.00 92.94           O  
ATOM   1717  CG2 THR A 224       8.219   5.402 -22.969  1.00 92.94           C  
ATOM   1718  OG1 THR A 224       9.156   3.301 -22.250  1.00 92.94           O  
ATOM   1719  N   LEU A 225       7.008   6.750 -20.188  1.00 92.06           N  
ATOM   1720  CA  LEU A 225       5.973   7.770 -20.062  1.00 92.06           C  
ATOM   1721  C   LEU A 225       6.062   8.773 -21.203  1.00 92.06           C  
ATOM   1722  CB  LEU A 225       6.086   8.492 -18.719  1.00 92.06           C  
ATOM   1723  O   LEU A 225       7.156   9.094 -21.672  1.00 92.06           O  
ATOM   1724  CG  LEU A 225       5.867   7.637 -17.469  1.00 92.06           C  
ATOM   1725  CD1 LEU A 225       6.281   8.406 -16.219  1.00 92.06           C  
ATOM   1726  CD2 LEU A 225       4.410   7.199 -17.375  1.00 92.06           C  
ATOM   1727  N   ASN A 226       4.891   9.141 -21.688  1.00 91.19           N  
ATOM   1728  CA  ASN A 226       4.809  10.266 -22.625  1.00 91.19           C  
ATOM   1729  C   ASN A 226       4.805  11.602 -21.875  1.00 91.19           C  
ATOM   1730  CB  ASN A 226       3.564  10.148 -23.500  1.00 91.19           C  
ATOM   1731  O   ASN A 226       3.799  11.977 -21.266  1.00 91.19           O  
ATOM   1732  CG  ASN A 226       3.512  11.203 -24.594  1.00 91.19           C  
ATOM   1733  ND2 ASN A 226       2.615  11.016 -25.547  1.00 91.19           N  
ATOM   1734  OD1 ASN A 226       4.273  12.172 -24.562  1.00 91.19           O  
ATOM   1735  N   ILE A 227       5.945  12.344 -21.969  1.00 90.12           N  
ATOM   1736  CA  ILE A 227       6.098  13.617 -21.281  1.00 90.12           C  
ATOM   1737  C   ILE A 227       6.246  14.750 -22.297  1.00 90.12           C  
ATOM   1738  CB  ILE A 227       7.305  13.594 -20.312  1.00 90.12           C  
ATOM   1739  O   ILE A 227       7.270  14.844 -22.969  1.00 90.12           O  
ATOM   1740  CG1 ILE A 227       7.195  12.414 -19.344  1.00 90.12           C  
ATOM   1741  CG2 ILE A 227       7.410  14.922 -19.547  1.00 90.12           C  
ATOM   1742  CD1 ILE A 227       8.422  12.211 -18.469  1.00 90.12           C  
ATOM   1743  N   SER A 228       5.117  15.539 -22.484  1.00 87.19           N  
ATOM   1744  CA  SER A 228       5.102  16.672 -23.406  1.00 87.19           C  
ATOM   1745  C   SER A 228       5.398  16.234 -24.828  1.00 87.19           C  
ATOM   1746  CB  SER A 228       6.113  17.734 -22.969  1.00 87.19           C  
ATOM   1747  O   SER A 228       6.176  16.875 -25.531  1.00 87.19           O  
ATOM   1748  OG  SER A 228       5.797  18.234 -21.672  1.00 87.19           O  
ATOM   1749  N   GLY A 229       4.906  15.031 -25.172  1.00 86.50           N  
ATOM   1750  CA  GLY A 229       4.980  14.609 -26.562  1.00 86.50           C  
ATOM   1751  C   GLY A 229       6.215  13.789 -26.875  1.00 86.50           C  
ATOM   1752  O   GLY A 229       6.395  13.336 -28.000  1.00 86.50           O  
ATOM   1753  N   GLN A 230       7.078  13.547 -25.859  1.00 90.88           N  
ATOM   1754  CA  GLN A 230       8.273  12.727 -26.000  1.00 90.88           C  
ATOM   1755  C   GLN A 230       8.227  11.516 -25.062  1.00 90.88           C  
ATOM   1756  CB  GLN A 230       9.531  13.547 -25.734  1.00 90.88           C  
ATOM   1757  O   GLN A 230       7.902  11.648 -23.891  1.00 90.88           O  
ATOM   1758  CG  GLN A 230       9.828  14.594 -26.797  1.00 90.88           C  
ATOM   1759  CD  GLN A 230      11.227  15.164 -26.688  1.00 90.88           C  
ATOM   1760  NE2 GLN A 230      11.750  15.656 -27.812  1.00 90.88           N  
ATOM   1761  OE1 GLN A 230      11.828  15.172 -25.609  1.00 90.88           O  
ATOM   1762  N   LEU A 231       8.656  10.336 -25.641  1.00 92.25           N  
ATOM   1763  CA  LEU A 231       8.711   9.117 -24.828  1.00 92.25           C  
ATOM   1764  C   LEU A 231       9.984   9.078 -23.984  1.00 92.25           C  
ATOM   1765  CB  LEU A 231       8.641   7.879 -25.719  1.00 92.25           C  
ATOM   1766  O   LEU A 231      11.086   9.227 -24.516  1.00 92.25           O  
ATOM   1767  CG  LEU A 231       7.348   7.699 -26.531  1.00 92.25           C  
ATOM   1768  CD1 LEU A 231       7.457   6.480 -27.438  1.00 92.25           C  
ATOM   1769  CD2 LEU A 231       6.148   7.574 -25.594  1.00 92.25           C  
ATOM   1770  N   VAL A 232       9.773   9.008 -22.734  1.00 91.81           N  
ATOM   1771  CA  VAL A 232      10.883   8.922 -21.797  1.00 91.81           C  
ATOM   1772  C   VAL A 232      10.859   7.570 -21.094  1.00 91.81           C  
ATOM   1773  CB  VAL A 232      10.844  10.070 -20.750  1.00 91.81           C  
ATOM   1774  O   VAL A 232       9.852   7.191 -20.500  1.00 91.81           O  
ATOM   1775  CG1 VAL A 232      12.023   9.969 -19.797  1.00 91.81           C  
ATOM   1776  CG2 VAL A 232      10.828  11.422 -21.453  1.00 91.81           C  
ATOM   1777  N   THR A 233      12.000   6.863 -21.156  1.00 93.88           N  
ATOM   1778  CA  THR A 233      12.109   5.547 -20.531  1.00 93.88           C  
ATOM   1779  C   THR A 233      12.805   5.641 -19.172  1.00 93.88           C  
ATOM   1780  CB  THR A 233      12.875   4.566 -21.438  1.00 93.88           C  
ATOM   1781  O   THR A 233      13.883   6.223 -19.062  1.00 93.88           O  
ATOM   1782  CG2 THR A 233      12.977   3.188 -20.797  1.00 93.88           C  
ATOM   1783  OG1 THR A 233      12.188   4.449 -22.688  1.00 93.88           O  
ATOM   1784  N   TYR A 234      12.180   5.090 -18.172  1.00 94.38           N  
ATOM   1785  CA  TYR A 234      12.695   5.020 -16.812  1.00 94.38           C  
ATOM   1786  C   TYR A 234      13.109   3.596 -16.469  1.00 94.38           C  
ATOM   1787  CB  TYR A 234      11.656   5.523 -15.812  1.00 94.38           C  
ATOM   1788  O   TYR A 234      12.484   2.633 -16.906  1.00 94.38           O  
ATOM   1789  CG  TYR A 234      11.398   7.008 -15.898  1.00 94.38           C  
ATOM   1790  CD1 TYR A 234      12.086   7.902 -15.078  1.00 94.38           C  
ATOM   1791  CD2 TYR A 234      10.469   7.520 -16.797  1.00 94.38           C  
ATOM   1792  CE1 TYR A 234      11.852   9.273 -15.156  1.00 94.38           C  
ATOM   1793  CE2 TYR A 234      10.227   8.891 -16.875  1.00 94.38           C  
ATOM   1794  OH  TYR A 234      10.688  11.109 -16.125  1.00 94.38           O  
ATOM   1795  CZ  TYR A 234      10.922   9.758 -16.047  1.00 94.38           C  
ATOM   1796  N   TYR A 235      14.180   3.488 -15.703  1.00 94.31           N  
ATOM   1797  CA  TYR A 235      14.617   2.211 -15.156  1.00 94.31           C  
ATOM   1798  C   TYR A 235      14.477   2.193 -13.641  1.00 94.31           C  
ATOM   1799  CB  TYR A 235      16.078   1.926 -15.547  1.00 94.31           C  
ATOM   1800  O   TYR A 235      15.023   3.057 -12.945  1.00 94.31           O  
ATOM   1801  CG  TYR A 235      16.266   1.682 -17.031  1.00 94.31           C  
ATOM   1802  CD1 TYR A 235      16.312   0.386 -17.531  1.00 94.31           C  
ATOM   1803  CD2 TYR A 235      16.406   2.744 -17.906  1.00 94.31           C  
ATOM   1804  CE1 TYR A 235      16.500   0.156 -18.891  1.00 94.31           C  
ATOM   1805  CE2 TYR A 235      16.578   2.525 -19.281  1.00 94.31           C  
ATOM   1806  OH  TYR A 235      16.812   1.008 -21.109  1.00 94.31           O  
ATOM   1807  CZ  TYR A 235      16.625   1.229 -19.750  1.00 94.31           C  
ATOM   1808  N   ALA A 236      13.672   1.256 -13.227  1.00 94.88           N  
ATOM   1809  CA  ALA A 236      13.430   1.125 -11.797  1.00 94.88           C  
ATOM   1810  C   ALA A 236      14.250  -0.017 -11.195  1.00 94.88           C  
ATOM   1811  CB  ALA A 236      11.938   0.904 -11.531  1.00 94.88           C  
ATOM   1812  O   ALA A 236      14.148  -1.161 -11.648  1.00 94.88           O  
ATOM   1813  N   TYR A 237      15.117   0.300 -10.195  1.00 94.38           N  
ATOM   1814  CA  TYR A 237      15.930  -0.673  -9.477  1.00 94.38           C  
ATOM   1815  C   TYR A 237      15.328  -0.979  -8.109  1.00 94.38           C  
ATOM   1816  CB  TYR A 237      17.359  -0.160  -9.320  1.00 94.38           C  
ATOM   1817  O   TYR A 237      15.312  -0.121  -7.227  1.00 94.38           O  
ATOM   1818  CG  TYR A 237      18.062   0.092 -10.625  1.00 94.38           C  
ATOM   1819  CD1 TYR A 237      18.906  -0.868 -11.180  1.00 94.38           C  
ATOM   1820  CD2 TYR A 237      17.891   1.290 -11.312  1.00 94.38           C  
ATOM   1821  CE1 TYR A 237      19.562  -0.639 -12.391  1.00 94.38           C  
ATOM   1822  CE2 TYR A 237      18.547   1.530 -12.516  1.00 94.38           C  
ATOM   1823  OH  TYR A 237      20.016   0.793 -14.242  1.00 94.38           O  
ATOM   1824  CZ  TYR A 237      19.375   0.561 -13.047  1.00 94.38           C  
ATOM   1825  N   VAL A 238      14.812  -2.197  -7.934  1.00 95.31           N  
ATOM   1826  CA  VAL A 238      14.148  -2.619  -6.707  1.00 95.31           C  
ATOM   1827  C   VAL A 238      15.070  -3.527  -5.898  1.00 95.31           C  
ATOM   1828  CB  VAL A 238      12.820  -3.348  -7.008  1.00 95.31           C  
ATOM   1829  O   VAL A 238      15.445  -4.609  -6.359  1.00 95.31           O  
ATOM   1830  CG1 VAL A 238      12.094  -3.703  -5.715  1.00 95.31           C  
ATOM   1831  CG2 VAL A 238      11.930  -2.484  -7.902  1.00 95.31           C  
ATOM   1832  N   ASN A 239      15.375  -3.139  -4.746  1.00 92.62           N  
ATOM   1833  CA  ASN A 239      16.375  -3.840  -3.941  1.00 92.62           C  
ATOM   1834  C   ASN A 239      15.719  -4.801  -2.951  1.00 92.62           C  
ATOM   1835  CB  ASN A 239      17.266  -2.840  -3.203  1.00 92.62           C  
ATOM   1836  O   ASN A 239      16.359  -5.758  -2.502  1.00 92.62           O  
ATOM   1837  CG  ASN A 239      18.297  -3.516  -2.320  1.00 92.62           C  
ATOM   1838  ND2 ASN A 239      19.500  -3.715  -2.854  1.00 92.62           N  
ATOM   1839  OD1 ASN A 239      18.016  -3.859  -1.168  1.00 92.62           O  
ATOM   1840  N   GLN A 240      14.547  -4.668  -2.631  1.00 92.94           N  
ATOM   1841  CA  GLN A 240      13.781  -5.539  -1.750  1.00 92.94           C  
ATOM   1842  C   GLN A 240      12.312  -5.578  -2.160  1.00 92.94           C  
ATOM   1843  CB  GLN A 240      13.906  -5.086  -0.296  1.00 92.94           C  
ATOM   1844  O   GLN A 240      11.805  -4.625  -2.756  1.00 92.94           O  
ATOM   1845  CG  GLN A 240      13.281  -3.725  -0.020  1.00 92.94           C  
ATOM   1846  CD  GLN A 240      13.445  -3.283   1.421  1.00 92.94           C  
ATOM   1847  NE2 GLN A 240      12.367  -2.811   2.027  1.00 92.94           N  
ATOM   1848  OE1 GLN A 240      14.547  -3.365   1.986  1.00 92.94           O  
ATOM   1849  N   THR A 241      11.664  -6.758  -1.814  1.00 96.19           N  
ATOM   1850  CA  THR A 241      10.242  -6.934  -2.094  1.00 96.19           C  
ATOM   1851  C   THR A 241       9.391  -6.137  -1.105  1.00 96.19           C  
ATOM   1852  CB  THR A 241       9.844  -8.422  -2.037  1.00 96.19           C  
ATOM   1853  O   THR A 241       9.539  -6.285   0.109  1.00 96.19           O  
ATOM   1854  CG2 THR A 241       8.352  -8.602  -2.328  1.00 96.19           C  
ATOM   1855  OG1 THR A 241      10.602  -9.148  -3.010  1.00 96.19           O  
ATOM   1856  N   PHE A 242       8.531  -5.238  -1.609  1.00 97.19           N  
ATOM   1857  CA  PHE A 242       7.648  -4.461  -0.748  1.00 97.19           C  
ATOM   1858  C   PHE A 242       6.414  -3.994  -1.515  1.00 97.19           C  
ATOM   1859  CB  PHE A 242       8.391  -3.254  -0.165  1.00 97.19           C  
ATOM   1860  O   PHE A 242       6.398  -4.016  -2.746  1.00 97.19           O  
ATOM   1861  CG  PHE A 242       8.742  -2.207  -1.186  1.00 97.19           C  
ATOM   1862  CD1 PHE A 242       9.898  -2.318  -1.948  1.00 97.19           C  
ATOM   1863  CD2 PHE A 242       7.914  -1.107  -1.382  1.00 97.19           C  
ATOM   1864  CE1 PHE A 242      10.227  -1.349  -2.895  1.00 97.19           C  
ATOM   1865  CE2 PHE A 242       8.234  -0.135  -2.324  1.00 97.19           C  
ATOM   1866  CZ  PHE A 242       9.391  -0.257  -3.078  1.00 97.19           C  
ATOM   1867  N   ALA A 243       5.359  -3.652  -0.778  1.00 97.81           N  
ATOM   1868  CA  ALA A 243       4.152  -3.053  -1.338  1.00 97.81           C  
ATOM   1869  C   ALA A 243       3.977  -1.617  -0.851  1.00 97.81           C  
ATOM   1870  CB  ALA A 243       2.928  -3.889  -0.978  1.00 97.81           C  
ATOM   1871  O   ALA A 243       4.410  -1.271   0.249  1.00 97.81           O  
ATOM   1872  N   PHE A 244       3.385  -0.768  -1.688  1.00 97.19           N  
ATOM   1873  CA  PHE A 244       3.021   0.582  -1.271  1.00 97.19           C  
ATOM   1874  C   PHE A 244       1.647   0.961  -1.812  1.00 97.19           C  
ATOM   1875  CB  PHE A 244       4.070   1.593  -1.745  1.00 97.19           C  
ATOM   1876  O   PHE A 244       1.161   0.355  -2.770  1.00 97.19           O  
ATOM   1877  CG  PHE A 244       3.980   1.916  -3.213  1.00 97.19           C  
ATOM   1878  CD1 PHE A 244       4.516   1.055  -4.160  1.00 97.19           C  
ATOM   1879  CD2 PHE A 244       3.363   3.084  -3.643  1.00 97.19           C  
ATOM   1880  CE1 PHE A 244       4.438   1.352  -5.520  1.00 97.19           C  
ATOM   1881  CE2 PHE A 244       3.279   3.387  -5.000  1.00 97.19           C  
ATOM   1882  CZ  PHE A 244       3.816   2.520  -5.938  1.00 97.19           C  
ATOM   1883  N   THR A 245       1.021   1.924  -1.211  1.00 96.00           N  
ATOM   1884  CA  THR A 245      -0.313   2.361  -1.608  1.00 96.00           C  
ATOM   1885  C   THR A 245      -0.303   3.838  -1.996  1.00 96.00           C  
ATOM   1886  CB  THR A 245      -1.336   2.131  -0.480  1.00 96.00           C  
ATOM   1887  O   THR A 245       0.539   4.605  -1.522  1.00 96.00           O  
ATOM   1888  CG2 THR A 245      -1.501   0.645  -0.184  1.00 96.00           C  
ATOM   1889  OG1 THR A 245      -0.888   2.797   0.707  1.00 96.00           O  
ATOM   1890  N   TYR A 246      -1.210   4.199  -2.875  1.00 94.62           N  
ATOM   1891  CA  TYR A 246      -1.336   5.582  -3.328  1.00 94.62           C  
ATOM   1892  C   TYR A 246      -2.770   5.891  -3.744  1.00 94.62           C  
ATOM   1893  CB  TYR A 246      -0.384   5.852  -4.500  1.00 94.62           C  
ATOM   1894  O   TYR A 246      -3.531   4.984  -4.094  1.00 94.62           O  
ATOM   1895  CG  TYR A 246      -0.595   4.930  -5.676  1.00 94.62           C  
ATOM   1896  CD1 TYR A 246       0.041   3.691  -5.742  1.00 94.62           C  
ATOM   1897  CD2 TYR A 246      -1.428   5.297  -6.727  1.00 94.62           C  
ATOM   1898  CE1 TYR A 246      -0.148   2.842  -6.824  1.00 94.62           C  
ATOM   1899  CE2 TYR A 246      -1.625   4.453  -7.816  1.00 94.62           C  
ATOM   1900  OH  TYR A 246      -1.173   2.393  -8.930  1.00 94.62           O  
ATOM   1901  CZ  TYR A 246      -0.982   3.230  -7.855  1.00 94.62           C  
ATOM   1902  N   PRO A 247      -3.139   7.176  -3.666  1.00 93.38           N  
ATOM   1903  CA  PRO A 247      -4.508   7.535  -4.043  1.00 93.38           C  
ATOM   1904  C   PRO A 247      -4.734   7.492  -5.551  1.00 93.38           C  
ATOM   1905  CB  PRO A 247      -4.656   8.961  -3.504  1.00 93.38           C  
ATOM   1906  O   PRO A 247      -3.938   8.047  -6.312  1.00 93.38           O  
ATOM   1907  CG  PRO A 247      -3.268   9.516  -3.496  1.00 93.38           C  
ATOM   1908  CD  PRO A 247      -2.307   8.383  -3.266  1.00 93.38           C  
ATOM   1909  N   VAL A 248      -5.809   6.820  -5.996  1.00 91.50           N  
ATOM   1910  CA  VAL A 248      -6.168   6.727  -7.410  1.00 91.50           C  
ATOM   1911  C   VAL A 248      -7.379   7.609  -7.695  1.00 91.50           C  
ATOM   1912  CB  VAL A 248      -6.461   5.266  -7.820  1.00 91.50           C  
ATOM   1913  O   VAL A 248      -7.414   8.320  -8.703  1.00 91.50           O  
ATOM   1914  CG1 VAL A 248      -6.938   5.199  -9.273  1.00 91.50           C  
ATOM   1915  CG2 VAL A 248      -5.223   4.395  -7.621  1.00 91.50           C  
ATOM   1916  N   ALA A 249      -8.461   7.551  -6.785  1.00 86.94           N  
ATOM   1917  CA  ALA A 249      -9.664   8.359  -6.934  1.00 86.94           C  
ATOM   1918  C   ALA A 249     -10.398   8.500  -5.605  1.00 86.94           C  
ATOM   1919  CB  ALA A 249     -10.586   7.758  -7.988  1.00 86.94           C  
ATOM   1920  O   ALA A 249     -10.438   7.555  -4.809  1.00 86.94           O  
ATOM   1921  N   GLY A 250     -11.078   9.773  -5.387  1.00 73.62           N  
ATOM   1922  CA  GLY A 250     -12.055   9.875  -4.312  1.00 73.62           C  
ATOM   1923  C   GLY A 250     -11.430   9.883  -2.932  1.00 73.62           C  
ATOM   1924  O   GLY A 250     -12.109   9.656  -1.932  1.00 73.62           O  
ATOM   1925  N   ASP A 251     -10.070  10.219  -2.695  1.00 74.00           N  
ATOM   1926  CA  ASP A 251      -9.383  10.297  -1.411  1.00 74.00           C  
ATOM   1927  C   ASP A 251      -9.414  11.719  -0.853  1.00 74.00           C  
ATOM   1928  CB  ASP A 251      -7.934   9.820  -1.551  1.00 74.00           C  
ATOM   1929  O   ASP A 251      -8.711  12.602  -1.344  1.00 74.00           O  
ATOM   1930  CG  ASP A 251      -7.250   9.609  -0.212  1.00 74.00           C  
ATOM   1931  OD1 ASP A 251      -7.918   9.719   0.839  1.00 74.00           O  
ATOM   1932  OD2 ASP A 251      -6.031   9.328  -0.209  1.00 74.00           O  
ATOM   1933  N   PRO A 252     -10.391  12.000   0.018  1.00 60.62           N  
ATOM   1934  CA  PRO A 252     -10.750  13.359   0.427  1.00 60.62           C  
ATOM   1935  C   PRO A 252      -9.867  13.883   1.558  1.00 60.62           C  
ATOM   1936  CB  PRO A 252     -12.203  13.219   0.887  1.00 60.62           C  
ATOM   1937  O   PRO A 252      -9.828  15.094   1.804  1.00 60.62           O  
ATOM   1938  CG  PRO A 252     -12.344  11.789   1.283  1.00 60.62           C  
ATOM   1939  CD  PRO A 252     -11.336  10.977   0.513  1.00 60.62           C  
ATOM   1940  N   LEU A 253      -8.664  13.000   1.912  1.00 65.69           N  
ATOM   1941  CA  LEU A 253      -7.996  13.547   3.086  1.00 65.69           C  
ATOM   1942  C   LEU A 253      -6.480  13.539   2.900  1.00 65.69           C  
ATOM   1943  CB  LEU A 253      -8.367  12.750   4.340  1.00 65.69           C  
ATOM   1944  O   LEU A 253      -5.852  12.484   2.932  1.00 65.69           O  
ATOM   1945  CG  LEU A 253      -9.836  12.820   4.777  1.00 65.69           C  
ATOM   1946  CD1 LEU A 253     -10.172  11.656   5.699  1.00 65.69           C  
ATOM   1947  CD2 LEU A 253     -10.125  14.156   5.465  1.00 65.69           C  
ATOM   1948  N   ILE A 254      -6.039  14.695   2.270  1.00 67.38           N  
ATOM   1949  CA  ILE A 254      -4.602  14.906   2.127  1.00 67.38           C  
ATOM   1950  C   ILE A 254      -3.914  14.688   3.473  1.00 67.38           C  
ATOM   1951  CB  ILE A 254      -4.293  16.328   1.589  1.00 67.38           C  
ATOM   1952  O   ILE A 254      -4.324  15.258   4.488  1.00 67.38           O  
ATOM   1953  CG1 ILE A 254      -4.930  16.516   0.209  1.00 67.38           C  
ATOM   1954  CG2 ILE A 254      -2.779  16.562   1.532  1.00 67.38           C  
ATOM   1955  CD1 ILE A 254      -4.922  17.969  -0.274  1.00 67.38           C  
ATOM   1956  N   GLY A 255      -3.107  13.625   3.498  1.00 71.06           N  
ATOM   1957  CA  GLY A 255      -2.295  13.469   4.695  1.00 71.06           C  
ATOM   1958  C   GLY A 255      -2.834  12.422   5.652  1.00 71.06           C  
ATOM   1959  O   GLY A 255      -2.354  12.305   6.781  1.00 71.06           O  
ATOM   1960  N   SER A 256      -3.898  11.758   5.238  1.00 84.44           N  
ATOM   1961  CA  SER A 256      -4.473  10.688   6.051  1.00 84.44           C  
ATOM   1962  C   SER A 256      -4.383   9.344   5.340  1.00 84.44           C  
ATOM   1963  CB  SER A 256      -5.930  11.000   6.395  1.00 84.44           C  
ATOM   1964  O   SER A 256      -4.523   9.273   4.117  1.00 84.44           O  
ATOM   1965  OG  SER A 256      -6.551   9.891   7.012  1.00 84.44           O  
ATOM   1966  N   ALA A 257      -4.055   8.344   6.105  1.00 87.88           N  
ATOM   1967  CA  ALA A 257      -4.035   6.984   5.570  1.00 87.88           C  
ATOM   1968  C   ALA A 257      -5.418   6.340   5.656  1.00 87.88           C  
ATOM   1969  CB  ALA A 257      -3.008   6.133   6.309  1.00 87.88           C  
ATOM   1970  O   ALA A 257      -5.555   5.125   5.492  1.00 87.88           O  
ATOM   1971  N   ILE A 258      -6.426   7.215   5.906  1.00 89.62           N  
ATOM   1972  CA  ILE A 258      -7.797   6.738   6.035  1.00 89.62           C  
ATOM   1973  C   ILE A 258      -8.516   6.844   4.691  1.00 89.62           C  
ATOM   1974  CB  ILE A 258      -8.570   7.531   7.117  1.00 89.62           C  
ATOM   1975  O   ILE A 258      -8.586   7.930   4.105  1.00 89.62           O  
ATOM   1976  CG1 ILE A 258      -7.902   7.355   8.484  1.00 89.62           C  
ATOM   1977  CG2 ILE A 258     -10.039   7.094   7.160  1.00 89.62           C  
ATOM   1978  CD1 ILE A 258      -8.484   8.242   9.578  1.00 89.62           C  
ATOM   1979  N   ALA A 259      -8.953   5.684   4.199  1.00 88.88           N  
ATOM   1980  CA  ALA A 259      -9.695   5.637   2.941  1.00 88.88           C  
ATOM   1981  C   ALA A 259     -11.203   5.711   3.188  1.00 88.88           C  
ATOM   1982  CB  ALA A 259      -9.352   4.367   2.166  1.00 88.88           C  
ATOM   1983  O   ALA A 259     -11.797   4.766   3.711  1.00 88.88           O  
ATOM   1984  N   PRO A 260     -11.867   6.863   2.834  1.00 86.75           N  
ATOM   1985  CA  PRO A 260     -13.312   6.965   3.010  1.00 86.75           C  
ATOM   1986  C   PRO A 260     -14.094   6.145   1.983  1.00 86.75           C  
ATOM   1987  CB  PRO A 260     -13.586   8.461   2.828  1.00 86.75           C  
ATOM   1988  O   PRO A 260     -13.523   5.684   0.993  1.00 86.75           O  
ATOM   1989  CG  PRO A 260     -12.484   8.945   1.938  1.00 86.75           C  
ATOM   1990  CD  PRO A 260     -11.258   8.117   2.207  1.00 86.75           C  
ATOM   1991  N   ALA A 261     -15.375   6.023   2.264  1.00 84.50           N  
ATOM   1992  CA  ALA A 261     -16.250   5.340   1.320  1.00 84.50           C  
ATOM   1993  C   ALA A 261     -16.203   6.000  -0.055  1.00 84.50           C  
ATOM   1994  CB  ALA A 261     -17.688   5.324   1.844  1.00 84.50           C  
ATOM   1995  O   ALA A 261     -16.203   7.230  -0.161  1.00 84.50           O  
ATOM   1996  N   GLY A 262     -16.016   5.109  -1.086  1.00 82.56           N  
ATOM   1997  CA  GLY A 262     -16.047   5.656  -2.434  1.00 82.56           C  
ATOM   1998  C   GLY A 262     -14.672   5.992  -2.969  1.00 82.56           C  
ATOM   1999  O   GLY A 262     -14.523   6.340  -4.145  1.00 82.56           O  
ATOM   2000  N   SER A 263     -13.656   5.898  -2.143  1.00 88.75           N  
ATOM   2001  CA  SER A 263     -12.281   6.137  -2.578  1.00 88.75           C  
ATOM   2002  C   SER A 263     -11.680   4.891  -3.223  1.00 88.75           C  
ATOM   2003  CB  SER A 263     -11.414   6.574  -1.398  1.00 88.75           C  
ATOM   2004  O   SER A 263     -12.125   3.771  -2.957  1.00 88.75           O  
ATOM   2005  OG  SER A 263     -11.320   5.543  -0.430  1.00 88.75           O  
ATOM   2006  N   VAL A 264     -10.742   5.121  -4.137  1.00 91.94           N  
ATOM   2007  CA  VAL A 264      -9.992   4.039  -4.762  1.00 91.94           C  
ATOM   2008  C   VAL A 264      -8.508   4.188  -4.430  1.00 91.94           C  
ATOM   2009  CB  VAL A 264     -10.195   4.016  -6.293  1.00 91.94           C  
ATOM   2010  O   VAL A 264      -7.930   5.266  -4.586  1.00 91.94           O  
ATOM   2011  CG1 VAL A 264      -9.383   2.887  -6.926  1.00 91.94           C  
ATOM   2012  CG2 VAL A 264     -11.672   3.867  -6.629  1.00 91.94           C  
ATOM   2013  N   ILE A 265      -7.984   3.037  -3.916  1.00 94.12           N  
ATOM   2014  CA  ILE A 265      -6.582   3.023  -3.514  1.00 94.12           C  
ATOM   2015  C   ILE A 265      -5.797   2.072  -4.414  1.00 94.12           C  
ATOM   2016  CB  ILE A 265      -6.426   2.613  -2.031  1.00 94.12           C  
ATOM   2017  O   ILE A 265      -6.230   0.944  -4.664  1.00 94.12           O  
ATOM   2018  CG1 ILE A 265      -7.102   3.641  -1.118  1.00 94.12           C  
ATOM   2019  CG2 ILE A 265      -4.945   2.451  -1.673  1.00 94.12           C  
ATOM   2020  CD1 ILE A 265      -8.578   3.371  -0.874  1.00 94.12           C  
ATOM   2021  N   GLY A 266      -4.676   2.615  -4.953  1.00 95.19           N  
ATOM   2022  CA  GLY A 266      -3.785   1.754  -5.715  1.00 95.19           C  
ATOM   2023  C   GLY A 266      -2.822   0.967  -4.844  1.00 95.19           C  
ATOM   2024  O   GLY A 266      -2.232   1.515  -3.912  1.00 95.19           O  
ATOM   2025  N   VAL A 267      -2.701  -0.319  -5.125  1.00 96.38           N  
ATOM   2026  CA  VAL A 267      -1.744  -1.192  -4.453  1.00 96.38           C  
ATOM   2027  C   VAL A 267      -0.744  -1.742  -5.465  1.00 96.38           C  
ATOM   2028  CB  VAL A 267      -2.453  -2.354  -3.721  1.00 96.38           C  
ATOM   2029  O   VAL A 267      -1.135  -2.342  -6.473  1.00 96.38           O  
ATOM   2030  CG1 VAL A 267      -1.439  -3.232  -2.992  1.00 96.38           C  
ATOM   2031  CG2 VAL A 267      -3.494  -1.811  -2.742  1.00 96.38           C  
ATOM   2032  N   MET A 268       0.519  -1.458  -5.184  1.00 96.94           N  
ATOM   2033  CA  MET A 268       1.560  -1.993  -6.059  1.00 96.94           C  
ATOM   2034  C   MET A 268       2.582  -2.795  -5.258  1.00 96.94           C  
ATOM   2035  CB  MET A 268       2.258  -0.865  -6.820  1.00 96.94           C  
ATOM   2036  O   MET A 268       3.109  -2.311  -4.258  1.00 96.94           O  
ATOM   2037  CG  MET A 268       3.232  -1.352  -7.879  1.00 96.94           C  
ATOM   2038  SD  MET A 268       3.824   0.004  -8.969  1.00 96.94           S  
ATOM   2039  CE  MET A 268       4.680  -0.959 -10.242  1.00 96.94           C  
ATOM   2040  N   LEU A 269       2.803  -4.016  -5.691  1.00 97.19           N  
ATOM   2041  CA  LEU A 269       3.844  -4.879  -5.145  1.00 97.19           C  
ATOM   2042  C   LEU A 269       5.082  -4.867  -6.039  1.00 97.19           C  
ATOM   2043  CB  LEU A 269       3.328  -6.309  -4.988  1.00 97.19           C  
ATOM   2044  O   LEU A 269       4.988  -5.125  -7.238  1.00 97.19           O  
ATOM   2045  CG  LEU A 269       2.463  -6.590  -3.758  1.00 97.19           C  
ATOM   2046  CD1 LEU A 269       1.161  -5.801  -3.836  1.00 97.19           C  
ATOM   2047  CD2 LEU A 269       2.184  -8.078  -3.627  1.00 97.19           C  
ATOM   2048  N   LEU A 270       6.180  -4.562  -5.438  1.00 97.31           N  
ATOM   2049  CA  LEU A 270       7.441  -4.578  -6.172  1.00 97.31           C  
ATOM   2050  C   LEU A 270       8.320  -5.734  -5.711  1.00 97.31           C  
ATOM   2051  CB  LEU A 270       8.188  -3.252  -5.992  1.00 97.31           C  
ATOM   2052  O   LEU A 270       8.516  -5.930  -4.512  1.00 97.31           O  
ATOM   2053  CG  LEU A 270       7.477  -2.002  -6.516  1.00 97.31           C  
ATOM   2054  CD1 LEU A 270       8.141  -0.746  -5.961  1.00 97.31           C  
ATOM   2055  CD2 LEU A 270       7.477  -1.984  -8.039  1.00 97.31           C  
ATOM   2056  N   PHE A 271       8.820  -6.531  -6.734  1.00 96.06           N  
ATOM   2057  CA  PHE A 271       9.594  -7.727  -6.402  1.00 96.06           C  
ATOM   2058  C   PHE A 271      11.078  -7.410  -6.367  1.00 96.06           C  
ATOM   2059  CB  PHE A 271       9.312  -8.844  -7.410  1.00 96.06           C  
ATOM   2060  O   PHE A 271      11.633  -6.871  -7.332  1.00 96.06           O  
ATOM   2061  CG  PHE A 271       7.887  -9.328  -7.402  1.00 96.06           C  
ATOM   2062  CD1 PHE A 271       7.172  -9.406  -6.211  1.00 96.06           C  
ATOM   2063  CD2 PHE A 271       7.266  -9.711  -8.578  1.00 96.06           C  
ATOM   2064  CE1 PHE A 271       5.855  -9.852  -6.199  1.00 96.06           C  
ATOM   2065  CE2 PHE A 271       5.949 -10.164  -8.578  1.00 96.06           C  
ATOM   2066  CZ  PHE A 271       5.246 -10.234  -7.387  1.00 96.06           C  
ATOM   2067  N   GLY A 272      11.695  -7.617  -5.234  1.00 95.00           N  
ATOM   2068  CA  GLY A 272      13.141  -7.539  -5.129  1.00 95.00           C  
ATOM   2069  C   GLY A 272      13.852  -8.750  -5.703  1.00 95.00           C  
ATOM   2070  O   GLY A 272      13.203  -9.680  -6.188  1.00 95.00           O  
ATOM   2071  N   PRO A 273      15.156  -8.742  -5.676  1.00 92.44           N  
ATOM   2072  CA  PRO A 273      15.945  -9.797  -6.312  1.00 92.44           C  
ATOM   2073  C   PRO A 273      15.625 -11.188  -5.754  1.00 92.44           C  
ATOM   2074  CB  PRO A 273      17.391  -9.406  -5.992  1.00 92.44           C  
ATOM   2075  O   PRO A 273      15.695 -12.180  -6.484  1.00 92.44           O  
ATOM   2076  CG  PRO A 273      17.328  -7.941  -5.688  1.00 92.44           C  
ATOM   2077  CD  PRO A 273      15.938  -7.609  -5.227  1.00 92.44           C  
ATOM   2078  N   ASP A 274      15.219 -11.336  -4.492  1.00 90.81           N  
ATOM   2079  CA  ASP A 274      14.898 -12.609  -3.854  1.00 90.81           C  
ATOM   2080  C   ASP A 274      13.609 -13.195  -4.414  1.00 90.81           C  
ATOM   2081  CB  ASP A 274      14.781 -12.438  -2.338  1.00 90.81           C  
ATOM   2082  O   ASP A 274      13.547 -14.391  -4.719  1.00 90.81           O  
ATOM   2083  CG  ASP A 274      16.109 -12.125  -1.671  1.00 90.81           C  
ATOM   2084  OD1 ASP A 274      17.172 -12.461  -2.240  1.00 90.81           O  
ATOM   2085  OD2 ASP A 274      16.094 -11.539  -0.566  1.00 90.81           O  
ATOM   2086  N   LEU A 275      12.594 -12.422  -4.535  1.00 92.19           N  
ATOM   2087  CA  LEU A 275      11.297 -12.867  -5.031  1.00 92.19           C  
ATOM   2088  C   LEU A 275      11.195 -12.664  -6.539  1.00 92.19           C  
ATOM   2089  CB  LEU A 275      10.164 -12.117  -4.324  1.00 92.19           C  
ATOM   2090  O   LEU A 275      10.547 -13.445  -7.234  1.00 92.19           O  
ATOM   2091  CG  LEU A 275       8.750 -12.633  -4.582  1.00 92.19           C  
ATOM   2092  CD1 LEU A 275       8.648 -14.109  -4.211  1.00 92.19           C  
ATOM   2093  CD2 LEU A 275       7.734 -11.812  -3.799  1.00 92.19           C  
ATOM   2094  N   GLY A 276      11.836 -11.664  -7.141  1.00 90.50           N  
ATOM   2095  CA  GLY A 276      11.789 -11.266  -8.539  1.00 90.50           C  
ATOM   2096  C   GLY A 276      12.430 -12.281  -9.469  1.00 90.50           C  
ATOM   2097  O   GLY A 276      12.172 -12.273 -10.672  1.00 90.50           O  
ATOM   2098  N   SER A 277      13.297 -13.234  -8.891  1.00 91.19           N  
ATOM   2099  CA  SER A 277      13.969 -14.273  -9.664  1.00 91.19           C  
ATOM   2100  C   SER A 277      13.016 -15.422  -9.977  1.00 91.19           C  
ATOM   2101  CB  SER A 277      15.188 -14.805  -8.914  1.00 91.19           C  
ATOM   2102  O   SER A 277      13.328 -16.297 -10.797  1.00 91.19           O  
ATOM   2103  OG  SER A 277      14.805 -15.375  -7.672  1.00 91.19           O  
ATOM   2104  N   HIS A 278      11.789 -15.383  -9.312  1.00 90.69           N  
ATOM   2105  CA  HIS A 278      10.734 -16.359  -9.586  1.00 90.69           C  
ATOM   2106  C   HIS A 278       9.727 -15.812 -10.594  1.00 90.69           C  
ATOM   2107  CB  HIS A 278      10.031 -16.750  -8.289  1.00 90.69           C  
ATOM   2108  O   HIS A 278       9.453 -14.609 -10.609  1.00 90.69           O  
ATOM   2109  CG  HIS A 278      10.930 -17.391  -7.285  1.00 90.69           C  
ATOM   2110  CD2 HIS A 278      11.109 -18.703  -6.961  1.00 90.69           C  
ATOM   2111  ND1 HIS A 278      11.781 -16.672  -6.473  1.00 90.69           N  
ATOM   2112  CE1 HIS A 278      12.445 -17.516  -5.691  1.00 90.69           C  
ATOM   2113  NE2 HIS A 278      12.055 -18.750  -5.965  1.00 90.69           N  
ATOM   2114  N   VAL A 279       9.219 -16.672 -11.445  1.00 88.38           N  
ATOM   2115  CA  VAL A 279       8.156 -16.328 -12.391  1.00 88.38           C  
ATOM   2116  C   VAL A 279       6.863 -17.031 -11.992  1.00 88.38           C  
ATOM   2117  CB  VAL A 279       8.547 -16.703 -13.836  1.00 88.38           C  
ATOM   2118  O   VAL A 279       6.836 -18.266 -11.859  1.00 88.38           O  
ATOM   2119  CG1 VAL A 279       7.398 -16.375 -14.797  1.00 88.38           C  
ATOM   2120  CG2 VAL A 279       9.812 -15.961 -14.258  1.00 88.38           C  
ATOM   2121  N   PHE A 280       5.836 -16.219 -11.625  1.00 84.44           N  
ATOM   2122  CA  PHE A 280       4.582 -16.734 -11.086  1.00 84.44           C  
ATOM   2123  C   PHE A 280       3.568 -16.969 -12.195  1.00 84.44           C  
ATOM   2124  CB  PHE A 280       4.008 -15.773 -10.039  1.00 84.44           C  
ATOM   2125  O   PHE A 280       2.441 -16.469 -12.133  1.00 84.44           O  
ATOM   2126  CG  PHE A 280       4.984 -15.391  -8.961  1.00 84.44           C  
ATOM   2127  CD1 PHE A 280       5.391 -16.328  -8.016  1.00 84.44           C  
ATOM   2128  CD2 PHE A 280       5.496 -14.102  -8.898  1.00 84.44           C  
ATOM   2129  CE1 PHE A 280       6.297 -15.969  -7.016  1.00 84.44           C  
ATOM   2130  CE2 PHE A 280       6.402 -13.742  -7.898  1.00 84.44           C  
ATOM   2131  CZ  PHE A 280       6.797 -14.680  -6.961  1.00 84.44           C  
ATOM   2132  N   GLN A 281       3.979 -17.688 -13.359  1.00 81.81           N  
ATOM   2133  CA  GLN A 281       3.129 -18.031 -14.500  1.00 81.81           C  
ATOM   2134  C   GLN A 281       2.594 -19.453 -14.383  1.00 81.81           C  
ATOM   2135  CB  GLN A 281       3.898 -17.859 -15.812  1.00 81.81           C  
ATOM   2136  O   GLN A 281       3.281 -20.344 -13.867  1.00 81.81           O  
ATOM   2137  CG  GLN A 281       4.242 -16.422 -16.141  1.00 81.81           C  
ATOM   2138  CD  GLN A 281       4.895 -16.266 -17.500  1.00 81.81           C  
ATOM   2139  NE2 GLN A 281       5.484 -15.109 -17.750  1.00 81.81           N  
ATOM   2140  OE1 GLN A 281       4.871 -17.188 -18.328  1.00 81.81           O  
ATOM   2141  N   TYR A 282       1.324 -19.547 -14.773  1.00 80.50           N  
ATOM   2142  CA  TYR A 282       0.638 -20.844 -14.773  1.00 80.50           C  
ATOM   2143  C   TYR A 282       0.530 -21.406 -13.367  1.00 80.50           C  
ATOM   2144  CB  TYR A 282       1.367 -21.828 -15.688  1.00 80.50           C  
ATOM   2145  O   TYR A 282       0.713 -22.609 -13.156  1.00 80.50           O  
ATOM   2146  CG  TYR A 282       1.535 -21.344 -17.109  1.00 80.50           C  
ATOM   2147  CD1 TYR A 282       0.437 -21.219 -17.953  1.00 80.50           C  
ATOM   2148  CD2 TYR A 282       2.791 -21.016 -17.594  1.00 80.50           C  
ATOM   2149  CE1 TYR A 282       0.586 -20.781 -19.266  1.00 80.50           C  
ATOM   2150  CE2 TYR A 282       2.951 -20.578 -18.906  1.00 80.50           C  
ATOM   2151  OH  TYR A 282       2.000 -20.016 -21.031  1.00 80.50           O  
ATOM   2152  CZ  TYR A 282       1.846 -20.453 -19.734  1.00 80.50           C  
ATOM   2153  N   GLN A 283       0.420 -20.547 -12.453  1.00 80.25           N  
ATOM   2154  CA  GLN A 283       0.190 -20.891 -11.055  1.00 80.25           C  
ATOM   2155  C   GLN A 283      -0.724 -19.875 -10.375  1.00 80.25           C  
ATOM   2156  CB  GLN A 283       1.517 -20.984 -10.297  1.00 80.25           C  
ATOM   2157  O   GLN A 283      -0.919 -18.766 -10.891  1.00 80.25           O  
ATOM   2158  CG  GLN A 283       2.256 -19.672 -10.180  1.00 80.25           C  
ATOM   2159  CD  GLN A 283       3.551 -19.781  -9.391  1.00 80.25           C  
ATOM   2160  NE2 GLN A 283       3.752 -18.875  -8.438  1.00 80.25           N  
ATOM   2161  OE1 GLN A 283       4.363 -20.688  -9.641  1.00 80.25           O  
ATOM   2162  N   THR A 284      -1.283 -20.344  -9.219  1.00 82.62           N  
ATOM   2163  CA  THR A 284      -2.121 -19.453  -8.422  1.00 82.62           C  
ATOM   2164  C   THR A 284      -1.286 -18.703  -7.383  1.00 82.62           C  
ATOM   2165  CB  THR A 284      -3.248 -20.234  -7.719  1.00 82.62           C  
ATOM   2166  O   THR A 284      -0.454 -19.312  -6.703  1.00 82.62           O  
ATOM   2167  CG2 THR A 284      -4.117 -19.297  -6.879  1.00 82.62           C  
ATOM   2168  OG1 THR A 284      -4.070 -20.859  -8.711  1.00 82.62           O  
ATOM   2169  N   ILE A 285      -1.411 -17.406  -7.410  1.00 90.75           N  
ATOM   2170  CA  ILE A 285      -0.812 -16.594  -6.359  1.00 90.75           C  
ATOM   2171  C   ILE A 285      -1.909 -16.000  -5.473  1.00 90.75           C  
ATOM   2172  CB  ILE A 285       0.064 -15.461  -6.949  1.00 90.75           C  
ATOM   2173  O   ILE A 285      -3.041 -15.812  -5.922  1.00 90.75           O  
ATOM   2174  CG1 ILE A 285      -0.792 -14.500  -7.781  1.00 90.75           C  
ATOM   2175  CG2 ILE A 285       1.205 -16.047  -7.785  1.00 90.75           C  
ATOM   2176  CD1 ILE A 285      -0.085 -13.203  -8.156  1.00 90.75           C  
ATOM   2177  N   THR A 286      -1.571 -15.820  -4.230  1.00 93.12           N  
ATOM   2178  CA  THR A 286      -2.525 -15.258  -3.285  1.00 93.12           C  
ATOM   2179  C   THR A 286      -1.975 -13.977  -2.658  1.00 93.12           C  
ATOM   2180  CB  THR A 286      -2.877 -16.266  -2.176  1.00 93.12           C  
ATOM   2181  O   THR A 286      -0.816 -13.938  -2.238  1.00 93.12           O  
ATOM   2182  CG2 THR A 286      -3.900 -15.688  -1.207  1.00 93.12           C  
ATOM   2183  OG1 THR A 286      -3.420 -17.453  -2.771  1.00 93.12           O  
ATOM   2184  N   ILE A 287      -2.771 -12.914  -2.723  1.00 95.00           N  
ATOM   2185  CA  ILE A 287      -2.484 -11.664  -2.035  1.00 95.00           C  
ATOM   2186  C   ILE A 287      -3.562 -11.391  -0.988  1.00 95.00           C  
ATOM   2187  CB  ILE A 287      -2.389 -10.477  -3.027  1.00 95.00           C  
ATOM   2188  O   ILE A 287      -4.758 -11.461  -1.284  1.00 95.00           O  
ATOM   2189  CG1 ILE A 287      -1.296 -10.742  -4.070  1.00 95.00           C  
ATOM   2190  CG2 ILE A 287      -2.129  -9.164  -2.281  1.00 95.00           C  
ATOM   2191  CD1 ILE A 287      -1.454  -9.938  -5.352  1.00 95.00           C  
ATOM   2192  N   GLN A 288      -3.115 -11.117   0.203  1.00 95.31           N  
ATOM   2193  CA  GLN A 288      -4.055 -10.852   1.287  1.00 95.31           C  
ATOM   2194  C   GLN A 288      -3.799  -9.492   1.919  1.00 95.31           C  
ATOM   2195  CB  GLN A 288      -3.971 -11.945   2.352  1.00 95.31           C  
ATOM   2196  O   GLN A 288      -2.664  -9.164   2.277  1.00 95.31           O  
ATOM   2197  CG  GLN A 288      -5.027 -11.828   3.441  1.00 95.31           C  
ATOM   2198  CD  GLN A 288      -4.934 -12.945   4.469  1.00 95.31           C  
ATOM   2199  NE2 GLN A 288      -5.199 -12.609   5.730  1.00 95.31           N  
ATOM   2200  OE1 GLN A 288      -4.629 -14.094   4.137  1.00 95.31           O  
ATOM   2201  N   ILE A 289      -4.879  -8.672   2.004  1.00 95.25           N  
ATOM   2202  CA  ILE A 289      -4.828  -7.398   2.705  1.00 95.25           C  
ATOM   2203  C   ILE A 289      -5.617  -7.492   4.012  1.00 95.25           C  
ATOM   2204  CB  ILE A 289      -5.383  -6.250   1.829  1.00 95.25           C  
ATOM   2205  O   ILE A 289      -6.820  -7.762   3.998  1.00 95.25           O  
ATOM   2206  CG1 ILE A 289      -4.645  -6.199   0.486  1.00 95.25           C  
ATOM   2207  CG2 ILE A 289      -5.277  -4.910   2.562  1.00 95.25           C  
ATOM   2208  CD1 ILE A 289      -5.188  -5.156  -0.480  1.00 95.25           C  
ATOM   2209  N   SER A 290      -4.859  -7.305   5.070  1.00 93.69           N  
ATOM   2210  CA  SER A 290      -5.469  -7.406   6.395  1.00 93.69           C  
ATOM   2211  C   SER A 290      -5.512  -6.051   7.090  1.00 93.69           C  
ATOM   2212  CB  SER A 290      -4.707  -8.414   7.258  1.00 93.69           C  
ATOM   2213  O   SER A 290      -4.531  -5.637   7.707  1.00 93.69           O  
ATOM   2214  OG  SER A 290      -5.395  -8.656   8.477  1.00 93.69           O  
ATOM   2215  N   PRO A 291      -6.625  -5.301   6.918  1.00 89.44           N  
ATOM   2216  CA  PRO A 291      -6.742  -4.004   7.582  1.00 89.44           C  
ATOM   2217  C   PRO A 291      -6.984  -4.125   9.086  1.00 89.44           C  
ATOM   2218  CB  PRO A 291      -7.941  -3.355   6.887  1.00 89.44           C  
ATOM   2219  O   PRO A 291      -7.191  -5.230   9.594  1.00 89.44           O  
ATOM   2220  CG  PRO A 291      -8.789  -4.504   6.449  1.00 89.44           C  
ATOM   2221  CD  PRO A 291      -7.902  -5.680   6.176  1.00 89.44           C  
ATOM   2222  N   ASN A 292      -6.984  -2.986   9.820  1.00 84.12           N  
ATOM   2223  CA  ASN A 292      -7.180  -2.930  11.266  1.00 84.12           C  
ATOM   2224  C   ASN A 292      -8.625  -3.240  11.648  1.00 84.12           C  
ATOM   2225  CB  ASN A 292      -6.766  -1.560  11.812  1.00 84.12           C  
ATOM   2226  O   ASN A 292      -8.898  -3.623  12.789  1.00 84.12           O  
ATOM   2227  CG  ASN A 292      -7.758  -0.469  11.453  1.00 84.12           C  
ATOM   2228  ND2 ASN A 292      -7.496   0.745  11.922  1.00 84.12           N  
ATOM   2229  OD1 ASN A 292      -8.750  -0.716  10.766  1.00 84.12           O  
ATOM   2230  N   ILE A 293      -9.531  -3.053  10.648  1.00 82.31           N  
ATOM   2231  CA  ILE A 293     -10.945  -3.312  10.859  1.00 82.31           C  
ATOM   2232  C   ILE A 293     -11.492  -4.141   9.695  1.00 82.31           C  
ATOM   2233  CB  ILE A 293     -11.750  -2.000  11.008  1.00 82.31           C  
ATOM   2234  O   ILE A 293     -10.984  -4.066   8.578  1.00 82.31           O  
ATOM   2235  CG1 ILE A 293     -11.594  -1.136   9.750  1.00 82.31           C  
ATOM   2236  CG2 ILE A 293     -11.305  -1.233  12.250  1.00 82.31           C  
ATOM   2237  CD1 ILE A 293     -12.594   0.007   9.656  1.00 82.31           C  
ATOM   2238  N   GLY A 294     -12.438  -5.008   9.992  1.00 82.88           N  
ATOM   2239  CA  GLY A 294     -13.047  -5.828   8.953  1.00 82.88           C  
ATOM   2240  C   GLY A 294     -12.266  -7.102   8.672  1.00 82.88           C  
ATOM   2241  O   GLY A 294     -11.156  -7.285   9.180  1.00 82.88           O  
ATOM   2242  N   SER A 295     -12.875  -8.039   7.910  1.00 85.69           N  
ATOM   2243  CA  SER A 295     -12.211  -9.258   7.465  1.00 85.69           C  
ATOM   2244  C   SER A 295     -11.180  -8.969   6.379  1.00 85.69           C  
ATOM   2245  CB  SER A 295     -13.242 -10.266   6.945  1.00 85.69           C  
ATOM   2246  O   SER A 295     -11.320  -8.000   5.629  1.00 85.69           O  
ATOM   2247  OG  SER A 295     -13.836  -9.797   5.746  1.00 85.69           O  
ATOM   2248  N   PRO A 296     -10.086  -9.750   6.383  1.00 91.12           N  
ATOM   2249  CA  PRO A 296      -9.062  -9.562   5.348  1.00 91.12           C  
ATOM   2250  C   PRO A 296      -9.617  -9.750   3.936  1.00 91.12           C  
ATOM   2251  CB  PRO A 296      -8.031 -10.648   5.672  1.00 91.12           C  
ATOM   2252  O   PRO A 296     -10.555 -10.523   3.732  1.00 91.12           O  
ATOM   2253  CG  PRO A 296      -8.250 -10.961   7.117  1.00 91.12           C  
ATOM   2254  CD  PRO A 296      -9.703 -10.742   7.441  1.00 91.12           C  
ATOM   2255  N   LEU A 297      -9.148  -8.945   3.057  1.00 92.25           N  
ATOM   2256  CA  LEU A 297      -9.383  -9.156   1.632  1.00 92.25           C  
ATOM   2257  C   LEU A 297      -8.359 -10.125   1.053  1.00 92.25           C  
ATOM   2258  CB  LEU A 297      -9.336  -7.828   0.874  1.00 92.25           C  
ATOM   2259  O   LEU A 297      -7.152  -9.891   1.140  1.00 92.25           O  
ATOM   2260  CG  LEU A 297      -9.414  -7.914  -0.651  1.00 92.25           C  
ATOM   2261  CD1 LEU A 297     -10.789  -8.422  -1.079  1.00 92.25           C  
ATOM   2262  CD2 LEU A 297      -9.125  -6.555  -1.280  1.00 92.25           C  
ATOM   2263  N   THR A 298      -8.844 -11.281   0.525  1.00 93.06           N  
ATOM   2264  CA  THR A 298      -7.957 -12.266  -0.084  1.00 93.06           C  
ATOM   2265  C   THR A 298      -8.195 -12.352  -1.589  1.00 93.06           C  
ATOM   2266  CB  THR A 298      -8.156 -13.664   0.545  1.00 93.06           C  
ATOM   2267  O   THR A 298      -9.320 -12.555  -2.035  1.00 93.06           O  
ATOM   2268  CG2 THR A 298      -7.227 -14.688  -0.092  1.00 93.06           C  
ATOM   2269  OG1 THR A 298      -7.879 -13.586   1.949  1.00 93.06           O  
ATOM   2270  N   LEU A 299      -7.125 -12.086  -2.359  1.00 90.19           N  
ATOM   2271  CA  LEU A 299      -7.145 -12.242  -3.809  1.00 90.19           C  
ATOM   2272  C   LEU A 299      -6.414 -13.516  -4.227  1.00 90.19           C  
ATOM   2273  CB  LEU A 299      -6.512 -11.023  -4.488  1.00 90.19           C  
ATOM   2274  O   LEU A 299      -5.234 -13.688  -3.908  1.00 90.19           O  
ATOM   2275  CG  LEU A 299      -7.066  -9.656  -4.086  1.00 90.19           C  
ATOM   2276  CD1 LEU A 299      -6.203  -8.547  -4.664  1.00 90.19           C  
ATOM   2277  CD2 LEU A 299      -8.516  -9.508  -4.547  1.00 90.19           C  
ATOM   2278  N   SER A 300      -7.129 -14.406  -4.863  1.00 88.50           N  
ATOM   2279  CA  SER A 300      -6.527 -15.609  -5.434  1.00 88.50           C  
ATOM   2280  C   SER A 300      -6.570 -15.578  -6.957  1.00 88.50           C  
ATOM   2281  CB  SER A 300      -7.246 -16.859  -4.922  1.00 88.50           C  
ATOM   2282  O   SER A 300      -7.648 -15.625  -7.555  1.00 88.50           O  
ATOM   2283  OG  SER A 300      -7.051 -17.016  -3.525  1.00 88.50           O  
ATOM   2284  N   GLU A 301      -5.324 -15.344  -7.547  1.00 82.38           N  
ATOM   2285  CA  GLU A 301      -5.266 -15.141  -8.992  1.00 82.38           C  
ATOM   2286  C   GLU A 301      -4.406 -16.203  -9.664  1.00 82.38           C  
ATOM   2287  CB  GLU A 301      -4.723 -13.742  -9.312  1.00 82.38           C  
ATOM   2288  O   GLU A 301      -3.305 -16.500  -9.203  1.00 82.38           O  
ATOM   2289  CG  GLU A 301      -5.617 -12.609  -8.836  1.00 82.38           C  
ATOM   2290  CD  GLU A 301      -6.941 -12.539  -9.586  1.00 82.38           C  
ATOM   2291  OE1 GLU A 301      -7.922 -12.000  -9.023  1.00 82.38           O  
ATOM   2292  OE2 GLU A 301      -6.996 -13.023 -10.734  1.00 82.38           O  
ATOM   2293  N   TYR A 302      -5.059 -16.766 -10.711  1.00 80.38           N  
ATOM   2294  CA  TYR A 302      -4.258 -17.609 -11.586  1.00 80.38           C  
ATOM   2295  C   TYR A 302      -3.527 -16.766 -12.633  1.00 80.38           C  
ATOM   2296  CB  TYR A 302      -5.141 -18.656 -12.281  1.00 80.38           C  
ATOM   2297  O   TYR A 302      -4.160 -16.062 -13.430  1.00 80.38           O  
ATOM   2298  CG  TYR A 302      -4.359 -19.703 -13.031  1.00 80.38           C  
ATOM   2299  CD1 TYR A 302      -4.172 -19.609 -14.414  1.00 80.38           C  
ATOM   2300  CD2 TYR A 302      -3.805 -20.797 -12.375  1.00 80.38           C  
ATOM   2301  CE1 TYR A 302      -3.455 -20.562 -15.109  1.00 80.38           C  
ATOM   2302  CE2 TYR A 302      -3.086 -21.766 -13.062  1.00 80.38           C  
ATOM   2303  OH  TYR A 302      -2.207 -22.594 -15.117  1.00 80.38           O  
ATOM   2304  CZ  TYR A 302      -2.918 -21.641 -14.430  1.00 80.38           C  
ATOM   2305  N   VAL A 303      -2.223 -16.766 -12.562  1.00 79.88           N  
ATOM   2306  CA  VAL A 303      -1.411 -15.922 -13.438  1.00 79.88           C  
ATOM   2307  C   VAL A 303      -1.190 -16.625 -14.773  1.00 79.88           C  
ATOM   2308  CB  VAL A 303      -0.053 -15.570 -12.789  1.00 79.88           C  
ATOM   2309  O   VAL A 303      -0.676 -17.750 -14.812  1.00 79.88           O  
ATOM   2310  CG1 VAL A 303       0.780 -14.695 -13.719  1.00 79.88           C  
ATOM   2311  CG2 VAL A 303      -0.266 -14.883 -11.445  1.00 79.88           C  
ATOM   2312  N   TYR A 304      -1.826 -15.992 -15.773  1.00 69.12           N  
ATOM   2313  CA  TYR A 304      -1.674 -16.500 -17.125  1.00 69.12           C  
ATOM   2314  C   TYR A 304      -1.226 -15.406 -18.078  1.00 69.12           C  
ATOM   2315  CB  TYR A 304      -2.986 -17.125 -17.625  1.00 69.12           C  
ATOM   2316  O   TYR A 304      -1.812 -14.320 -18.109  1.00 69.12           O  
ATOM   2317  CG  TYR A 304      -2.920 -17.641 -19.047  1.00 69.12           C  
ATOM   2318  CD1 TYR A 304      -3.557 -16.969 -20.078  1.00 69.12           C  
ATOM   2319  CD2 TYR A 304      -2.223 -18.797 -19.344  1.00 69.12           C  
ATOM   2320  CE1 TYR A 304      -3.500 -17.438 -21.391  1.00 69.12           C  
ATOM   2321  CE2 TYR A 304      -2.158 -19.281 -20.641  1.00 69.12           C  
ATOM   2322  OH  TYR A 304      -2.740 -19.062 -22.953  1.00 69.12           O  
ATOM   2323  CZ  TYR A 304      -2.801 -18.594 -21.656  1.00 69.12           C  
ATOM   2324  N   GLN A 305      -0.074 -15.477 -18.750  1.00 63.38           N  
ATOM   2325  CA  GLN A 305       0.346 -14.461 -19.703  1.00 63.38           C  
ATOM   2326  C   GLN A 305       0.087 -14.914 -21.141  1.00 63.38           C  
ATOM   2327  CB  GLN A 305       1.827 -14.125 -19.531  1.00 63.38           C  
ATOM   2328  O   GLN A 305       0.714 -15.859 -21.625  1.00 63.38           O  
ATOM   2329  CG  GLN A 305       2.271 -12.867 -20.266  1.00 63.38           C  
ATOM   2330  CD  GLN A 305       3.693 -12.461 -19.922  1.00 63.38           C  
ATOM   2331  NE2 GLN A 305       4.238 -11.523 -20.688  1.00 63.38           N  
ATOM   2332  OE1 GLN A 305       4.297 -12.992 -18.984  1.00 63.38           O  
ATOM   2333  N   PRO A 306      -1.006 -14.422 -21.844  1.00 52.91           N  
ATOM   2334  CA  PRO A 306      -1.148 -14.758 -23.266  1.00 52.91           C  
ATOM   2335  C   PRO A 306      -0.213 -13.953 -24.156  1.00 52.91           C  
ATOM   2336  CB  PRO A 306      -2.613 -14.422 -23.562  1.00 52.91           C  
ATOM   2337  O   PRO A 306       0.306 -12.914 -23.750  1.00 52.91           O  
ATOM   2338  CG  PRO A 306      -3.025 -13.508 -22.453  1.00 52.91           C  
ATOM   2339  CD  PRO A 306      -2.031 -13.625 -21.344  1.00 52.91           C  
ATOM   2340  N   GLU A 307       0.884 -14.438 -24.844  1.00 52.59           N  
ATOM   2341  CA  GLU A 307       1.807 -13.891 -25.828  1.00 52.59           C  
ATOM   2342  C   GLU A 307       1.633 -12.383 -25.969  1.00 52.59           C  
ATOM   2343  CB  GLU A 307       1.606 -14.578 -27.188  1.00 52.59           C  
ATOM   2344  O   GLU A 307       0.544 -11.906 -26.297  1.00 52.59           O  
ATOM   2345  CG  GLU A 307       2.125 -16.000 -27.234  1.00 52.59           C  
ATOM   2346  CD  GLU A 307       2.004 -16.641 -28.609  1.00 52.59           C  
ATOM   2347  OE1 GLU A 307       2.463 -17.797 -28.781  1.00 52.59           O  
ATOM   2348  OE2 GLU A 307       1.446 -15.984 -29.516  1.00 52.59           O  
ATOM   2349  N   GLY A 308       2.271 -11.430 -25.031  1.00 53.72           N  
ATOM   2350  CA  GLY A 308       2.301  -9.992 -25.219  1.00 53.72           C  
ATOM   2351  C   GLY A 308       2.939  -9.242 -24.062  1.00 53.72           C  
ATOM   2352  O   GLY A 308       3.219  -9.828 -23.016  1.00 53.72           O  
ATOM   2353  N   ASN A 309       3.869  -8.156 -24.406  1.00 51.69           N  
ATOM   2354  CA  ASN A 309       4.539  -7.215 -23.516  1.00 51.69           C  
ATOM   2355  C   ASN A 309       3.539  -6.324 -22.781  1.00 51.69           C  
ATOM   2356  CB  ASN A 309       5.539  -6.359 -24.297  1.00 51.69           C  
ATOM   2357  O   ASN A 309       2.613  -5.793 -23.406  1.00 51.69           O  
ATOM   2358  CG  ASN A 309       6.762  -7.145 -24.734  1.00 51.69           C  
ATOM   2359  ND2 ASN A 309       7.598  -6.527 -25.562  1.00 51.69           N  
ATOM   2360  OD1 ASN A 309       6.957  -8.289 -24.328  1.00 51.69           O  
ATOM   2361  N   VAL A 310       3.148  -6.453 -21.453  1.00 51.69           N  
ATOM   2362  CA  VAL A 310       2.365  -5.461 -20.734  1.00 51.69           C  
ATOM   2363  C   VAL A 310       3.223  -4.227 -20.453  1.00 51.69           C  
ATOM   2364  CB  VAL A 310       1.815  -6.031 -19.406  1.00 51.69           C  
ATOM   2365  O   VAL A 310       4.246  -4.309 -19.766  1.00 51.69           O  
ATOM   2366  CG1 VAL A 310       0.986  -4.980 -18.672  1.00 51.69           C  
ATOM   2367  CG2 VAL A 310       0.983  -7.285 -19.672  1.00 51.69           C  
ATOM   2368  N   THR A 311       3.482  -3.342 -21.438  1.00 47.38           N  
ATOM   2369  CA  THR A 311       4.312  -2.146 -21.328  1.00 47.38           C  
ATOM   2370  C   THR A 311       3.479  -0.948 -20.875  1.00 47.38           C  
ATOM   2371  CB  THR A 311       5.008  -1.823 -22.656  1.00 47.38           C  
ATOM   2372  O   THR A 311       4.023   0.056 -20.422  1.00 47.38           O  
ATOM   2373  CG2 THR A 311       6.309  -2.604 -22.812  1.00 47.38           C  
ATOM   2374  OG1 THR A 311       4.133  -2.168 -23.750  1.00 47.38           O  
ATOM   2375  N   VAL A 312       2.102  -1.101 -20.547  1.00 43.41           N  
ATOM   2376  CA  VAL A 312       1.367   0.107 -20.188  1.00 43.41           C  
ATOM   2377  C   VAL A 312       0.373  -0.209 -19.062  1.00 43.41           C  
ATOM   2378  CB  VAL A 312       0.631   0.713 -21.391  1.00 43.41           C  
ATOM   2379  O   VAL A 312      -0.366  -1.193 -19.141  1.00 43.41           O  
ATOM   2380  CG1 VAL A 312       0.216   2.156 -21.109  1.00 43.41           C  
ATOM   2381  CG2 VAL A 312       1.512   0.642 -22.641  1.00 43.41           C  
ATOM   2382  N   ILE A 313       0.583   0.313 -17.828  1.00 50.12           N  
ATOM   2383  CA  ILE A 313      -0.339   0.338 -16.688  1.00 50.12           C  
ATOM   2384  C   ILE A 313      -1.112   1.655 -16.688  1.00 50.12           C  
ATOM   2385  CB  ILE A 313       0.405   0.147 -15.352  1.00 50.12           C  
ATOM   2386  O   ILE A 313      -0.521   2.730 -16.797  1.00 50.12           O  
ATOM   2387  CG1 ILE A 313       1.179  -1.176 -15.352  1.00 50.12           C  
ATOM   2388  CG2 ILE A 313      -0.576   0.207 -14.172  1.00 50.12           C  
ATOM   2389  CD1 ILE A 313       2.031  -1.397 -14.109  1.00 50.12           C  
ATOM   2390  N   GLY A 314      -2.564   1.494 -17.172  1.00 38.72           N  
ATOM   2391  CA  GLY A 314      -3.480   2.619 -17.094  1.00 38.72           C  
ATOM   2392  C   GLY A 314      -4.254   2.857 -18.375  1.00 38.72           C  
ATOM   2393  O   GLY A 314      -3.662   3.004 -19.453  1.00 38.72           O  
TER    2394      GLY A 314                                                      
ENDMDL                                                                          
END                                                                             
