# Supplementary material for: Towards a molecular picture of the archaeal cell surface
Source: Nat Commun. 2024 Nov 29;15:10401. doi: 10.1038/s41467-024-53986-9 (PMC11607397; doi:10.1038/s41467-024-53986-9)
Supplement: Supplementary file 5 — Supplementary Dataset 1 [file 41467_2024_53986_MOESM5_ESM.zip › Archaellum_Homologues_2024/SACC_19750_Saccharolobus_caldissimus/SACC_19750_Saccharolobus_caldissimus_d4f34_unrelaxed_rank_005_alphafold2_ptm_model_4_seed_000.pdb]

MODEL     1                                                                     
ATOM      1  N   MET A   1     -93.250 -13.039  60.500  1.00 57.09           N  
ATOM      2  CA  MET A   1     -93.188 -12.188  59.312  1.00 57.09           C  
ATOM      3  C   MET A   1     -91.875 -11.438  59.250  1.00 57.09           C  
ATOM      4  CB  MET A   1     -94.375 -11.203  59.281  1.00 57.09           C  
ATOM      5  O   MET A   1     -91.562 -10.789  58.250  1.00 57.09           O  
ATOM      6  CG  MET A   1     -95.000 -11.055  57.906  1.00 57.09           C  
ATOM      7  SD  MET A   1     -96.750 -10.492  58.031  1.00 57.09           S  
ATOM      8  CE  MET A   1     -97.250 -10.617  56.281  1.00 57.09           C  
ATOM      9  N   GLY A   2     -90.875 -11.914  60.125  1.00 59.16           N  
ATOM     10  CA  GLY A   2     -89.562 -11.281  60.344  1.00 59.16           C  
ATOM     11  C   GLY A   2     -88.438 -12.086  59.750  1.00 59.16           C  
ATOM     12  O   GLY A   2     -87.375 -11.523  59.438  1.00 59.16           O  
ATOM     13  N   LEU A   3     -88.750 -13.344  59.438  1.00 60.91           N  
ATOM     14  CA  LEU A   3     -87.688 -14.242  58.938  1.00 60.91           C  
ATOM     15  C   LEU A   3     -87.562 -14.172  57.438  1.00 60.91           C  
ATOM     16  CB  LEU A   3     -87.938 -15.680  59.375  1.00 60.91           C  
ATOM     17  O   LEU A   3     -86.438 -14.242  56.906  1.00 60.91           O  
ATOM     18  CG  LEU A   3     -86.750 -16.578  59.594  1.00 60.91           C  
ATOM     19  CD1 LEU A   3     -86.312 -16.531  61.062  1.00 60.91           C  
ATOM     20  CD2 LEU A   3     -87.062 -18.016  59.188  1.00 60.91           C  
ATOM     21  N   LYS A   4     -88.625 -13.844  56.750  1.00 65.06           N  
ATOM     22  CA  LYS A   4     -88.625 -13.727  55.312  1.00 65.06           C  
ATOM     23  C   LYS A   4     -88.000 -12.430  54.844  1.00 65.06           C  
ATOM     24  CB  LYS A   4     -90.062 -13.797  54.750  1.00 65.06           C  
ATOM     25  O   LYS A   4     -87.250 -12.422  53.875  1.00 65.06           O  
ATOM     26  CG  LYS A   4     -90.562 -15.211  54.469  1.00 65.06           C  
ATOM     27  CD  LYS A   4     -91.938 -15.203  53.875  1.00 65.06           C  
ATOM     28  CE  LYS A   4     -92.438 -16.625  53.594  1.00 65.06           C  
ATOM     29  NZ  LYS A   4     -93.688 -16.625  52.750  1.00 65.06           N  
ATOM     30  N   ASN A   5     -88.125 -11.367  55.625  1.00 65.75           N  
ATOM     31  CA  ASN A   5     -87.500 -10.086  55.344  1.00 65.75           C  
ATOM     32  C   ASN A   5     -86.000 -10.133  55.656  1.00 65.75           C  
ATOM     33  CB  ASN A   5     -88.188  -8.961  56.125  1.00 65.75           C  
ATOM     34  O   ASN A   5     -85.188  -9.516  54.938  1.00 65.75           O  
ATOM     35  CG  ASN A   5     -89.500  -8.508  55.500  1.00 65.75           C  
ATOM     36  ND2 ASN A   5     -90.188  -7.637  56.188  1.00 65.75           N  
ATOM     37  OD1 ASN A   5     -89.812  -8.930  54.406  1.00 65.75           O  
ATOM     38  N   ALA A   6     -85.688 -10.969  56.594  1.00 69.19           N  
ATOM     39  CA  ALA A   6     -84.250 -11.133  57.000  1.00 69.19           C  
ATOM     40  C   ALA A   6     -83.500 -11.961  55.969  1.00 69.19           C  
ATOM     41  CB  ALA A   6     -84.188 -11.781  58.375  1.00 69.19           C  
ATOM     42  O   ALA A   6     -82.375 -11.664  55.688  1.00 69.19           O  
ATOM     43  N   ILE A   7     -84.188 -12.922  55.344  1.00 69.69           N  
ATOM     44  CA  ILE A   7     -83.562 -13.750  54.312  1.00 69.69           C  
ATOM     45  C   ILE A   7     -83.375 -12.945  53.031  1.00 69.69           C  
ATOM     46  CB  ILE A   7     -84.375 -15.023  54.062  1.00 69.69           C  
ATOM     47  O   ILE A   7     -82.375 -13.055  52.344  1.00 69.69           O  
ATOM     48  CG1 ILE A   7     -84.312 -15.961  55.281  1.00 69.69           C  
ATOM     49  CG2 ILE A   7     -83.875 -15.742  52.812  1.00 69.69           C  
ATOM     50  CD1 ILE A   7     -85.188 -17.219  55.125  1.00 69.69           C  
ATOM     51  N   LYS A   8     -84.312 -12.109  52.719  1.00 67.50           N  
ATOM     52  CA  LYS A   8     -84.250 -11.258  51.531  1.00 67.50           C  
ATOM     53  C   LYS A   8     -83.125 -10.219  51.656  1.00 67.50           C  
ATOM     54  CB  LYS A   8     -85.625 -10.570  51.312  1.00 67.50           C  
ATOM     55  O   LYS A   8     -82.438  -9.945  50.688  1.00 67.50           O  
ATOM     56  CG  LYS A   8     -85.938 -10.305  49.844  1.00 67.50           C  
ATOM     57  CD  LYS A   8     -87.312  -9.750  49.688  1.00 67.50           C  
ATOM     58  CE  LYS A   8     -87.625  -9.492  48.219  1.00 67.50           C  
ATOM     59  NZ  LYS A   8     -89.062  -8.984  48.031  1.00 67.50           N  
ATOM     60  N   LYS A   9     -82.938  -9.711  52.875  1.00 63.50           N  
ATOM     61  CA  LYS A   9     -81.875  -8.734  53.125  1.00 63.50           C  
ATOM     62  C   LYS A   9     -80.500  -9.375  53.062  1.00 63.50           C  
ATOM     63  CB  LYS A   9     -82.062  -8.078  54.500  1.00 63.50           C  
ATOM     64  O   LYS A   9     -79.562  -8.773  52.531  1.00 63.50           O  
ATOM     65  CG  LYS A   9     -82.625  -6.656  54.438  1.00 63.50           C  
ATOM     66  CD  LYS A   9     -82.750  -6.039  55.812  1.00 63.50           C  
ATOM     67  CE  LYS A   9     -83.438  -4.691  55.781  1.00 63.50           C  
ATOM     68  NZ  LYS A   9     -83.500  -4.051  57.125  1.00 63.50           N  
ATOM     69  N   TYR A  10     -80.438 -10.586  53.531  1.00 68.50           N  
ATOM     70  CA  TYR A  10     -79.125 -11.320  53.469  1.00 68.50           C  
ATOM     71  C   TYR A  10     -78.812 -11.664  52.031  1.00 68.50           C  
ATOM     72  CB  TYR A  10     -79.250 -12.594  54.312  1.00 68.50           C  
ATOM     73  O   TYR A  10     -77.625 -11.539  51.594  1.00 68.50           O  
ATOM     74  CG  TYR A  10     -77.938 -13.406  54.281  1.00 68.50           C  
ATOM     75  CD1 TYR A  10     -77.812 -14.508  53.438  1.00 68.50           C  
ATOM     76  CD2 TYR A  10     -76.875 -13.078  55.094  1.00 68.50           C  
ATOM     77  CE1 TYR A  10     -76.625 -15.266  53.406  1.00 68.50           C  
ATOM     78  CE2 TYR A  10     -75.688 -13.828  55.094  1.00 68.50           C  
ATOM     79  OH  TYR A  10     -74.438 -15.656  54.219  1.00 68.50           O  
ATOM     80  CZ  TYR A  10     -75.625 -14.914  54.250  1.00 68.50           C  
ATOM     81  N   ASN A  11     -79.812 -12.125  51.281  1.00 66.12           N  
ATOM     82  CA  ASN A  11     -79.562 -12.453  49.875  1.00 66.12           C  
ATOM     83  C   ASN A  11     -79.188 -11.219  49.062  1.00 66.12           C  
ATOM     84  CB  ASN A  11     -80.812 -13.109  49.281  1.00 66.12           C  
ATOM     85  O   ASN A  11     -78.312 -11.305  48.156  1.00 66.12           O  
ATOM     86  CG  ASN A  11     -80.812 -14.617  49.438  1.00 66.12           C  
ATOM     87  ND2 ASN A  11     -81.938 -15.234  49.156  1.00 66.12           N  
ATOM     88  OD1 ASN A  11     -79.812 -15.219  49.781  1.00 66.12           O  
ATOM     89  N   LYS A  12     -79.625 -10.055  49.406  1.00 66.25           N  
ATOM     90  CA  LYS A  12     -79.312  -8.797  48.750  1.00 66.25           C  
ATOM     91  C   LYS A  12     -77.875  -8.398  49.062  1.00 66.25           C  
ATOM     92  CB  LYS A  12     -80.250  -7.688  49.188  1.00 66.25           C  
ATOM     93  O   LYS A  12     -77.125  -7.934  48.188  1.00 66.25           O  
ATOM     94  CG  LYS A  12     -80.188  -6.430  48.312  1.00 66.25           C  
ATOM     95  CD  LYS A  12     -81.188  -5.395  48.750  1.00 66.25           C  
ATOM     96  CE  LYS A  12     -81.062  -4.109  47.938  1.00 66.25           C  
ATOM     97  NZ  LYS A  12     -82.125  -3.113  48.312  1.00 66.25           N  
ATOM     98  N   LYS A  13     -77.438  -8.609  50.344  1.00 64.50           N  
ATOM     99  CA  LYS A  13     -76.125  -8.273  50.750  1.00 64.50           C  
ATOM    100  C   LYS A  13     -75.062  -9.227  50.125  1.00 64.50           C  
ATOM    101  CB  LYS A  13     -75.938  -8.312  52.281  1.00 64.50           C  
ATOM    102  O   LYS A  13     -74.000  -8.805  49.719  1.00 64.50           O  
ATOM    103  CG  LYS A  13     -76.438  -7.043  52.969  1.00 64.50           C  
ATOM    104  CD  LYS A  13     -76.125  -7.062  54.469  1.00 64.50           C  
ATOM    105  CE  LYS A  13     -76.688  -5.859  55.188  1.00 64.50           C  
ATOM    106  NZ  LYS A  13     -76.250  -5.816  56.625  1.00 64.50           N  
ATOM    107  N   VAL A  14     -75.500 -10.492  50.000  1.00 69.06           N  
ATOM    108  CA  VAL A  14     -74.625 -11.492  49.406  1.00 69.06           C  
ATOM    109  C   VAL A  14     -74.562 -11.258  47.906  1.00 69.06           C  
ATOM    110  CB  VAL A  14     -75.125 -12.930  49.688  1.00 69.06           C  
ATOM    111  O   VAL A  14     -73.438 -11.414  47.312  1.00 69.06           O  
ATOM    112  CG1 VAL A  14     -74.312 -13.953  48.938  1.00 69.06           C  
ATOM    113  CG2 VAL A  14     -75.125 -13.211  51.188  1.00 69.06           C  
ATOM    114  N   LYS A  15     -75.688 -10.852  47.281  1.00 66.56           N  
ATOM    115  CA  LYS A  15     -75.688 -10.562  45.844  1.00 66.56           C  
ATOM    116  C   LYS A  15     -74.812  -9.344  45.531  1.00 66.56           C  
ATOM    117  CB  LYS A  15     -77.062 -10.344  45.344  1.00 66.56           C  
ATOM    118  O   LYS A  15     -74.125  -9.305  44.500  1.00 66.56           O  
ATOM    119  CG  LYS A  15     -77.812 -11.633  45.031  1.00 66.56           C  
ATOM    120  CD  LYS A  15     -79.188 -11.352  44.344  1.00 66.56           C  
ATOM    121  CE  LYS A  15     -80.000 -12.633  44.125  1.00 66.56           C  
ATOM    122  NZ  LYS A  15     -81.250 -12.375  43.375  1.00 66.56           N  
ATOM    123  N   ARG A  16     -74.812  -8.328  46.406  1.00 69.44           N  
ATOM    124  CA  ARG A  16     -74.000  -7.121  46.219  1.00 69.44           C  
ATOM    125  C   ARG A  16     -72.500  -7.418  46.406  1.00 69.44           C  
ATOM    126  CB  ARG A  16     -74.438  -6.027  47.219  1.00 69.44           C  
ATOM    127  O   ARG A  16     -71.688  -6.816  45.719  1.00 69.44           O  
ATOM    128  CG  ARG A  16     -75.750  -5.363  46.844  1.00 69.44           C  
ATOM    129  CD  ARG A  16     -76.062  -4.207  47.781  1.00 69.44           C  
ATOM    130  NE  ARG A  16     -76.125  -2.934  47.062  1.00 69.44           N  
ATOM    131  NH1 ARG A  16     -77.125  -1.768  48.812  1.00 69.44           N  
ATOM    132  NH2 ARG A  16     -76.625  -0.700  46.844  1.00 69.44           N  
ATOM    133  CZ  ARG A  16     -76.625  -1.803  47.562  1.00 69.44           C  
ATOM    134  N   LYS A  17     -72.188  -8.414  47.312  1.00 68.56           N  
ATOM    135  CA  LYS A  17     -70.812  -8.789  47.500  1.00 68.56           C  
ATOM    136  C   LYS A  17     -70.250  -9.523  46.312  1.00 68.56           C  
ATOM    137  CB  LYS A  17     -70.688  -9.664  48.750  1.00 68.56           C  
ATOM    138  O   LYS A  17     -69.062  -9.328  45.938  1.00 68.56           O  
ATOM    139  CG  LYS A  17     -70.688  -8.891  50.062  1.00 68.56           C  
ATOM    140  CD  LYS A  17     -70.438  -9.789  51.281  1.00 68.56           C  
ATOM    141  CE  LYS A  17     -70.438  -9.000  52.562  1.00 68.56           C  
ATOM    142  NZ  LYS A  17     -70.125  -9.875  53.750  1.00 68.56           N  
ATOM    143  N   GLY A  18     -71.062 -10.414  45.594  1.00 69.19           N  
ATOM    144  CA  GLY A  18     -70.625 -11.109  44.406  1.00 69.19           C  
ATOM    145  C   GLY A  18     -70.375 -10.180  43.250  1.00 69.19           C  
ATOM    146  O   GLY A  18     -69.438 -10.352  42.500  1.00 69.19           O  
ATOM    147  N   LEU A  19     -71.312  -9.141  43.125  1.00 73.94           N  
ATOM    148  CA  LEU A  19     -71.188  -8.148  42.031  1.00 73.94           C  
ATOM    149  C   LEU A  19     -70.000  -7.254  42.250  1.00 73.94           C  
ATOM    150  CB  LEU A  19     -72.500  -7.297  41.969  1.00 73.94           C  
ATOM    151  O   LEU A  19     -69.312  -6.875  41.312  1.00 73.94           O  
ATOM    152  CG  LEU A  19     -73.625  -7.891  41.188  1.00 73.94           C  
ATOM    153  CD1 LEU A  19     -74.875  -8.125  42.094  1.00 73.94           C  
ATOM    154  CD2 LEU A  19     -74.000  -6.973  40.000  1.00 73.94           C  
ATOM    155  N   ALA A  20     -69.625  -6.918  43.531  1.00 78.94           N  
ATOM    156  CA  ALA A  20     -68.438  -6.133  43.844  1.00 78.94           C  
ATOM    157  C   ALA A  20     -67.188  -6.926  43.562  1.00 78.94           C  
ATOM    158  CB  ALA A  20     -68.438  -5.684  45.312  1.00 78.94           C  
ATOM    159  O   ALA A  20     -66.188  -6.367  43.094  1.00 78.94           O  
ATOM    160  N   GLY A  21     -67.188  -8.234  43.750  1.00 83.62           N  
ATOM    161  CA  GLY A  21     -66.062  -9.102  43.438  1.00 83.62           C  
ATOM    162  C   GLY A  21     -65.750  -9.188  41.969  1.00 83.62           C  
ATOM    163  O   GLY A  21     -64.562  -9.125  41.562  1.00 83.62           O  
ATOM    164  N   LEU A  22     -66.875  -9.375  41.281  1.00 86.19           N  
ATOM    165  CA  LEU A  22     -66.688  -9.477  39.844  1.00 86.19           C  
ATOM    166  C   LEU A  22     -66.125  -8.195  39.281  1.00 86.19           C  
ATOM    167  CB  LEU A  22     -68.062  -9.773  39.188  1.00 86.19           C  
ATOM    168  O   LEU A  22     -65.188  -8.250  38.406  1.00 86.19           O  
ATOM    169  CG  LEU A  22     -68.000  -9.867  37.656  1.00 86.19           C  
ATOM    170  CD1 LEU A  22     -69.188 -10.688  37.156  1.00 86.19           C  
ATOM    171  CD2 LEU A  22     -68.062  -8.477  37.031  1.00 86.19           C  
ATOM    172  N   ASP A  23     -66.438  -6.973  39.781  1.00 87.75           N  
ATOM    173  CA  ASP A  23     -65.875  -5.680  39.344  1.00 87.75           C  
ATOM    174  C   ASP A  23     -64.438  -5.574  39.625  1.00 87.75           C  
ATOM    175  CB  ASP A  23     -66.625  -4.539  40.031  1.00 87.75           C  
ATOM    176  O   ASP A  23     -63.656  -5.125  38.781  1.00 87.75           O  
ATOM    177  CG  ASP A  23     -67.938  -4.117  39.281  1.00 87.75           C  
ATOM    178  OD1 ASP A  23     -68.188  -4.664  38.219  1.00 87.75           O  
ATOM    179  OD2 ASP A  23     -68.625  -3.234  39.812  1.00 87.75           O  
ATOM    180  N   THR A  24     -63.969  -6.117  40.781  1.00 90.88           N  
ATOM    181  CA  THR A  24     -62.531  -6.086  41.125  1.00 90.88           C  
ATOM    182  C   THR A  24     -61.750  -7.055  40.250  1.00 90.88           C  
ATOM    183  CB  THR A  24     -62.312  -6.430  42.625  1.00 90.88           C  
ATOM    184  O   THR A  24     -60.625  -6.762  39.875  1.00 90.88           O  
ATOM    185  CG2 THR A  24     -62.844  -5.324  43.531  1.00 90.88           C  
ATOM    186  OG1 THR A  24     -63.000  -7.652  42.938  1.00 90.88           O  
ATOM    187  N   ALA A  25     -62.344  -8.281  39.938  1.00 92.44           N  
ATOM    188  CA  ALA A  25     -61.656  -9.266  39.125  1.00 92.44           C  
ATOM    189  C   ALA A  25     -61.375  -8.703  37.719  1.00 92.44           C  
ATOM    190  CB  ALA A  25     -62.500 -10.539  39.000  1.00 92.44           C  
ATOM    191  O   ALA A  25     -60.250  -8.883  37.188  1.00 92.44           O  
ATOM    192  N   ILE A  26     -62.344  -7.961  37.125  1.00 92.12           N  
ATOM    193  CA  ILE A  26     -62.156  -7.406  35.781  1.00 92.12           C  
ATOM    194  C   ILE A  26     -61.094  -6.309  35.812  1.00 92.12           C  
ATOM    195  CB  ILE A  26     -63.500  -6.852  35.219  1.00 92.12           C  
ATOM    196  O   ILE A  26     -60.250  -6.230  34.938  1.00 92.12           O  
ATOM    197  CG1 ILE A  26     -64.438  -7.996  34.906  1.00 92.12           C  
ATOM    198  CG2 ILE A  26     -63.219  -6.027  33.938  1.00 92.12           C  
ATOM    199  CD1 ILE A  26     -65.875  -7.535  34.531  1.00 92.12           C  
ATOM    200  N   ILE A  27     -61.125  -5.500  36.812  1.00 93.12           N  
ATOM    201  CA  ILE A  27     -60.125  -4.457  37.000  1.00 93.12           C  
ATOM    202  C   ILE A  27     -58.750  -5.098  37.156  1.00 93.12           C  
ATOM    203  CB  ILE A  27     -60.438  -3.562  38.219  1.00 93.12           C  
ATOM    204  O   ILE A  27     -57.750  -4.613  36.594  1.00 93.12           O  
ATOM    205  CG1 ILE A  27     -61.750  -2.787  37.969  1.00 93.12           C  
ATOM    206  CG2 ILE A  27     -59.281  -2.607  38.500  1.00 93.12           C  
ATOM    207  CD1 ILE A  27     -62.281  -2.041  39.188  1.00 93.12           C  
ATOM    208  N   LEU A  28     -58.656  -6.164  37.906  1.00 95.31           N  
ATOM    209  CA  LEU A  28     -57.406  -6.891  38.094  1.00 95.31           C  
ATOM    210  C   LEU A  28     -56.875  -7.426  36.750  1.00 95.31           C  
ATOM    211  CB  LEU A  28     -57.594  -8.047  39.062  1.00 95.31           C  
ATOM    212  O   LEU A  28     -55.688  -7.324  36.469  1.00 95.31           O  
ATOM    213  CG  LEU A  28     -56.375  -8.898  39.375  1.00 95.31           C  
ATOM    214  CD1 LEU A  28     -55.312  -8.070  40.094  1.00 95.31           C  
ATOM    215  CD2 LEU A  28     -56.750 -10.117  40.188  1.00 95.31           C  
ATOM    216  N   ILE A  29     -57.812  -8.016  35.875  1.00 95.06           N  
ATOM    217  CA  ILE A  29     -57.375  -8.555  34.594  1.00 95.06           C  
ATOM    218  C   ILE A  29     -56.844  -7.426  33.719  1.00 95.06           C  
ATOM    219  CB  ILE A  29     -58.562  -9.281  33.875  1.00 95.06           C  
ATOM    220  O   ILE A  29     -55.812  -7.586  33.031  1.00 95.06           O  
ATOM    221  CG1 ILE A  29     -58.969 -10.531  34.656  1.00 95.06           C  
ATOM    222  CG2 ILE A  29     -58.156  -9.633  32.438  1.00 95.06           C  
ATOM    223  CD1 ILE A  29     -60.219 -11.203  34.156  1.00 95.06           C  
ATOM    224  N   ALA A  30     -57.625  -6.230  33.625  1.00 95.31           N  
ATOM    225  CA  ALA A  30     -57.156  -5.090  32.875  1.00 95.31           C  
ATOM    226  C   ALA A  30     -55.781  -4.641  33.344  1.00 95.31           C  
ATOM    227  CB  ALA A  30     -58.156  -3.932  32.938  1.00 95.31           C  
ATOM    228  O   ALA A  30     -54.906  -4.316  32.531  1.00 95.31           O  
ATOM    229  N   PHE A  31     -55.531  -4.637  34.625  1.00 95.19           N  
ATOM    230  CA  PHE A  31     -54.250  -4.242  35.188  1.00 95.19           C  
ATOM    231  C   PHE A  31     -53.156  -5.227  34.812  1.00 95.19           C  
ATOM    232  CB  PHE A  31     -54.375  -4.156  36.719  1.00 95.19           C  
ATOM    233  O   PHE A  31     -52.062  -4.816  34.438  1.00 95.19           O  
ATOM    234  CG  PHE A  31     -53.094  -3.676  37.375  1.00 95.19           C  
ATOM    235  CD1 PHE A  31     -52.281  -4.559  38.094  1.00 95.19           C  
ATOM    236  CD2 PHE A  31     -52.719  -2.340  37.312  1.00 95.19           C  
ATOM    237  CE1 PHE A  31     -51.125  -4.117  38.719  1.00 95.19           C  
ATOM    238  CE2 PHE A  31     -51.562  -1.892  37.938  1.00 95.19           C  
ATOM    239  CZ  PHE A  31     -50.750  -2.781  38.625  1.00 95.19           C  
ATOM    240  N   ILE A  32     -53.438  -6.492  34.844  1.00 96.69           N  
ATOM    241  CA  ILE A  32     -52.469  -7.539  34.500  1.00 96.69           C  
ATOM    242  C   ILE A  32     -52.125  -7.457  33.031  1.00 96.69           C  
ATOM    243  CB  ILE A  32     -53.031  -8.945  34.844  1.00 96.69           C  
ATOM    244  O   ILE A  32     -50.938  -7.598  32.656  1.00 96.69           O  
ATOM    245  CG1 ILE A  32     -53.094  -9.133  36.375  1.00 96.69           C  
ATOM    246  CG2 ILE A  32     -52.156 -10.031  34.188  1.00 96.69           C  
ATOM    247  CD1 ILE A  32     -53.844 -10.391  36.812  1.00 96.69           C  
ATOM    248  N   ILE A  33     -53.156  -7.156  32.156  1.00 96.88           N  
ATOM    249  CA  ILE A  33     -52.938  -7.074  30.719  1.00 96.88           C  
ATOM    250  C   ILE A  33     -52.031  -5.883  30.406  1.00 96.88           C  
ATOM    251  CB  ILE A  33     -54.250  -6.961  29.953  1.00 96.88           C  
ATOM    252  O   ILE A  33     -51.062  -6.004  29.641  1.00 96.88           O  
ATOM    253  CG1 ILE A  33     -55.062  -8.250  30.094  1.00 96.88           C  
ATOM    254  CG2 ILE A  33     -54.000  -6.641  28.469  1.00 96.88           C  
ATOM    255  CD1 ILE A  33     -56.469  -8.180  29.484  1.00 96.88           C  
ATOM    256  N   THR A  34     -52.344  -4.727  31.109  1.00 96.31           N  
ATOM    257  CA  THR A  34     -51.531  -3.533  30.906  1.00 96.31           C  
ATOM    258  C   THR A  34     -50.094  -3.773  31.344  1.00 96.31           C  
ATOM    259  CB  THR A  34     -52.125  -2.326  31.656  1.00 96.31           C  
ATOM    260  O   THR A  34     -49.156  -3.369  30.672  1.00 96.31           O  
ATOM    261  CG2 THR A  34     -51.406  -1.036  31.266  1.00 96.31           C  
ATOM    262  OG1 THR A  34     -53.500  -2.203  31.344  1.00 96.31           O  
ATOM    263  N   ALA A  35     -49.875  -4.418  32.562  1.00 96.94           N  
ATOM    264  CA  ALA A  35     -48.531  -4.754  33.062  1.00 96.94           C  
ATOM    265  C   ALA A  35     -47.812  -5.664  32.094  1.00 96.94           C  
ATOM    266  CB  ALA A  35     -48.625  -5.426  34.438  1.00 96.94           C  
ATOM    267  O   ALA A  35     -46.625  -5.477  31.828  1.00 96.94           O  
ATOM    268  N   SER A  36     -48.531  -6.676  31.453  1.00 96.25           N  
ATOM    269  CA  SER A  36     -47.938  -7.609  30.484  1.00 96.25           C  
ATOM    270  C   SER A  36     -47.469  -6.887  29.234  1.00 96.25           C  
ATOM    271  CB  SER A  36     -48.969  -8.688  30.109  1.00 96.25           C  
ATOM    272  O   SER A  36     -46.344  -7.148  28.766  1.00 96.25           O  
ATOM    273  OG  SER A  36     -49.281  -9.492  31.219  1.00 96.25           O  
ATOM    274  N   VAL A  37     -48.312  -5.938  28.688  1.00 96.75           N  
ATOM    275  CA  VAL A  37     -47.938  -5.195  27.484  1.00 96.75           C  
ATOM    276  C   VAL A  37     -46.719  -4.316  27.766  1.00 96.75           C  
ATOM    277  CB  VAL A  37     -49.094  -4.336  26.969  1.00 96.75           C  
ATOM    278  O   VAL A  37     -45.781  -4.258  26.969  1.00 96.75           O  
ATOM    279  CG1 VAL A  37     -48.656  -3.428  25.828  1.00 96.75           C  
ATOM    280  CG2 VAL A  37     -50.250  -5.227  26.500  1.00 96.75           C  
ATOM    281  N   LEU A  38     -46.781  -3.646  28.984  1.00 96.38           N  
ATOM    282  CA  LEU A  38     -45.656  -2.818  29.375  1.00 96.38           C  
ATOM    283  C   LEU A  38     -44.375  -3.658  29.500  1.00 96.38           C  
ATOM    284  CB  LEU A  38     -45.938  -2.104  30.688  1.00 96.38           C  
ATOM    285  O   LEU A  38     -43.312  -3.232  29.078  1.00 96.38           O  
ATOM    286  CG  LEU A  38     -46.875  -0.903  30.625  1.00 96.38           C  
ATOM    287  CD1 LEU A  38     -47.406  -0.563  32.000  1.00 96.38           C  
ATOM    288  CD2 LEU A  38     -46.188   0.299  30.000  1.00 96.38           C  
ATOM    289  N   ALA A  39     -44.469  -4.879  30.062  1.00 97.12           N  
ATOM    290  CA  ALA A  39     -43.312  -5.785  30.203  1.00 97.12           C  
ATOM    291  C   ALA A  39     -42.812  -6.207  28.828  1.00 97.12           C  
ATOM    292  CB  ALA A  39     -43.719  -7.012  31.016  1.00 97.12           C  
ATOM    293  O   ALA A  39     -41.594  -6.273  28.609  1.00 97.12           O  
ATOM    294  N   TYR A  40     -43.781  -6.473  28.000  1.00 95.81           N  
ATOM    295  CA  TYR A  40     -43.406  -6.883  26.656  1.00 95.81           C  
ATOM    296  C   TYR A  40     -42.625  -5.789  25.953  1.00 95.81           C  
ATOM    297  CB  TYR A  40     -44.656  -7.242  25.828  1.00 95.81           C  
ATOM    298  O   TYR A  40     -41.562  -6.055  25.359  1.00 95.81           O  
ATOM    299  CG  TYR A  40     -44.344  -7.609  24.391  1.00 95.81           C  
ATOM    300  CD1 TYR A  40     -44.531  -6.691  23.359  1.00 95.81           C  
ATOM    301  CD2 TYR A  40     -43.875  -8.875  24.062  1.00 95.81           C  
ATOM    302  CE1 TYR A  40     -44.219  -7.023  22.047  1.00 95.81           C  
ATOM    303  CE2 TYR A  40     -43.562  -9.219  22.750  1.00 95.81           C  
ATOM    304  OH  TYR A  40     -43.469  -8.633  20.438  1.00 95.81           O  
ATOM    305  CZ  TYR A  40     -43.750  -8.289  21.750  1.00 95.81           C  
ATOM    306  N   VAL A  41     -43.031  -4.582  26.031  1.00 96.25           N  
ATOM    307  CA  VAL A  41     -42.375  -3.436  25.406  1.00 96.25           C  
ATOM    308  C   VAL A  41     -41.000  -3.223  26.047  1.00 96.25           C  
ATOM    309  CB  VAL A  41     -43.219  -2.154  25.531  1.00 96.25           C  
ATOM    310  O   VAL A  41     -40.000  -3.018  25.344  1.00 96.25           O  
ATOM    311  CG1 VAL A  41     -42.438  -0.936  25.031  1.00 96.25           C  
ATOM    312  CG2 VAL A  41     -44.531  -2.307  24.766  1.00 96.25           C  
ATOM    313  N   ALA A  42     -40.969  -3.283  27.391  1.00 96.31           N  
ATOM    314  CA  ALA A  42     -39.719  -3.098  28.125  1.00 96.31           C  
ATOM    315  C   ALA A  42     -38.719  -4.164  27.734  1.00 96.31           C  
ATOM    316  CB  ALA A  42     -39.969  -3.131  29.625  1.00 96.31           C  
ATOM    317  O   ALA A  42     -37.531  -3.850  27.500  1.00 96.31           O  
ATOM    318  N   ILE A  43     -39.094  -5.352  27.656  1.00 97.06           N  
ATOM    319  CA  ILE A  43     -38.219  -6.453  27.312  1.00 97.06           C  
ATOM    320  C   ILE A  43     -37.688  -6.270  25.891  1.00 97.06           C  
ATOM    321  CB  ILE A  43     -38.906  -7.820  27.469  1.00 97.06           C  
ATOM    322  O   ILE A  43     -36.500  -6.418  25.625  1.00 97.06           O  
ATOM    323  CG1 ILE A  43     -39.188  -8.117  28.938  1.00 97.06           C  
ATOM    324  CG2 ILE A  43     -38.062  -8.930  26.828  1.00 97.06           C  
ATOM    325  CD1 ILE A  43     -40.062  -9.344  29.156  1.00 97.06           C  
ATOM    326  N   ASN A  44     -38.688  -5.965  24.953  1.00 94.69           N  
ATOM    327  CA  ASN A  44     -38.281  -5.785  23.562  1.00 94.69           C  
ATOM    328  C   ASN A  44     -37.312  -4.625  23.422  1.00 94.69           C  
ATOM    329  CB  ASN A  44     -39.500  -5.566  22.672  1.00 94.69           C  
ATOM    330  O   ASN A  44     -36.344  -4.723  22.672  1.00 94.69           O  
ATOM    331  CG  ASN A  44     -40.250  -6.852  22.391  1.00 94.69           C  
ATOM    332  ND2 ASN A  44     -41.562  -6.734  22.141  1.00 94.69           N  
ATOM    333  OD1 ASN A  44     -39.688  -7.938  22.391  1.00 94.69           O  
ATOM    334  N   MET A  45     -37.594  -3.559  24.125  1.00 94.50           N  
ATOM    335  CA  MET A  45     -36.719  -2.404  24.109  1.00 94.50           C  
ATOM    336  C   MET A  45     -35.375  -2.750  24.719  1.00 94.50           C  
ATOM    337  CB  MET A  45     -37.344  -1.225  24.844  1.00 94.50           C  
ATOM    338  O   MET A  45     -34.312  -2.318  24.234  1.00 94.50           O  
ATOM    339  CG  MET A  45     -38.438  -0.532  24.062  1.00 94.50           C  
ATOM    340  SD  MET A  45     -39.000   1.018  24.875  1.00 94.50           S  
ATOM    341  CE  MET A  45     -40.656   1.173  24.141  1.00 94.50           C  
ATOM    342  N   GLY A  46     -35.438  -3.584  25.812  1.00 94.06           N  
ATOM    343  CA  GLY A  46     -34.219  -4.059  26.422  1.00 94.06           C  
ATOM    344  C   GLY A  46     -33.375  -4.902  25.484  1.00 94.06           C  
ATOM    345  O   GLY A  46     -32.156  -4.707  25.375  1.00 94.06           O  
ATOM    346  N   LEU A  47     -34.031  -5.793  24.812  1.00 94.19           N  
ATOM    347  CA  LEU A  47     -33.344  -6.648  23.875  1.00 94.19           C  
ATOM    348  C   LEU A  47     -32.750  -5.824  22.734  1.00 94.19           C  
ATOM    349  CB  LEU A  47     -34.250  -7.727  23.312  1.00 94.19           C  
ATOM    350  O   LEU A  47     -31.609  -6.074  22.297  1.00 94.19           O  
ATOM    351  CG  LEU A  47     -34.656  -8.836  24.281  1.00 94.19           C  
ATOM    352  CD1 LEU A  47     -35.688  -9.758  23.625  1.00 94.19           C  
ATOM    353  CD2 LEU A  47     -33.438  -9.625  24.734  1.00 94.19           C  
ATOM    354  N   PHE A  48     -33.500  -4.891  22.203  1.00 94.06           N  
ATOM    355  CA  PHE A  48     -33.031  -4.004  21.141  1.00 94.06           C  
ATOM    356  C   PHE A  48     -31.781  -3.242  21.594  1.00 94.06           C  
ATOM    357  CB  PHE A  48     -34.125  -3.020  20.734  1.00 94.06           C  
ATOM    358  O   PHE A  48     -30.812  -3.131  20.844  1.00 94.06           O  
ATOM    359  CG  PHE A  48     -33.688  -2.033  19.688  1.00 94.06           C  
ATOM    360  CD1 PHE A  48     -33.344  -0.733  20.031  1.00 94.06           C  
ATOM    361  CD2 PHE A  48     -33.625  -2.408  18.344  1.00 94.06           C  
ATOM    362  CE1 PHE A  48     -32.938   0.182  19.062  1.00 94.06           C  
ATOM    363  CE2 PHE A  48     -33.250  -1.499  17.375  1.00 94.06           C  
ATOM    364  CZ  PHE A  48     -32.906  -0.204  17.719  1.00 94.06           C  
ATOM    365  N   VAL A  49     -31.797  -2.688  22.781  1.00 94.81           N  
ATOM    366  CA  VAL A  49     -30.672  -1.931  23.328  1.00 94.81           C  
ATOM    367  C   VAL A  49     -29.438  -2.832  23.438  1.00 94.81           C  
ATOM    368  CB  VAL A  49     -31.016  -1.324  24.703  1.00 94.81           C  
ATOM    369  O   VAL A  49     -28.328  -2.428  23.094  1.00 94.81           O  
ATOM    370  CG1 VAL A  49     -29.766  -0.748  25.375  1.00 94.81           C  
ATOM    371  CG2 VAL A  49     -32.094  -0.250  24.562  1.00 94.81           C  
ATOM    372  N   THR A  50     -29.672  -4.051  23.906  1.00 92.44           N  
ATOM    373  CA  THR A  50     -28.562  -4.996  24.031  1.00 92.44           C  
ATOM    374  C   THR A  50     -28.000  -5.355  22.656  1.00 92.44           C  
ATOM    375  CB  THR A  50     -29.016  -6.277  24.750  1.00 92.44           C  
ATOM    376  O   THR A  50     -26.781  -5.480  22.500  1.00 92.44           O  
ATOM    377  CG2 THR A  50     -27.828  -7.211  25.000  1.00 92.44           C  
ATOM    378  OG1 THR A  50     -29.609  -5.926  26.016  1.00 92.44           O  
ATOM    379  N   GLN A  51     -28.875  -5.562  21.719  1.00 93.38           N  
ATOM    380  CA  GLN A  51     -28.406  -5.844  20.375  1.00 93.38           C  
ATOM    381  C   GLN A  51     -27.609  -4.668  19.797  1.00 93.38           C  
ATOM    382  CB  GLN A  51     -29.594  -6.168  19.453  1.00 93.38           C  
ATOM    383  O   GLN A  51     -26.578  -4.863  19.156  1.00 93.38           O  
ATOM    384  CG  GLN A  51     -30.219  -7.535  19.719  1.00 93.38           C  
ATOM    385  CD  GLN A  51     -31.438  -7.793  18.859  1.00 93.38           C  
ATOM    386  NE2 GLN A  51     -31.922  -9.031  18.875  1.00 93.38           N  
ATOM    387  OE1 GLN A  51     -31.953  -6.883  18.203  1.00 93.38           O  
ATOM    388  N   LYS A  52     -28.094  -3.508  20.000  1.00 92.56           N  
ATOM    389  CA  LYS A  52     -27.375  -2.314  19.562  1.00 92.56           C  
ATOM    390  C   LYS A  52     -26.047  -2.168  20.281  1.00 92.56           C  
ATOM    391  CB  LYS A  52     -28.234  -1.064  19.781  1.00 92.56           C  
ATOM    392  O   LYS A  52     -25.031  -1.808  19.672  1.00 92.56           O  
ATOM    393  CG  LYS A  52     -27.594   0.217  19.250  1.00 92.56           C  
ATOM    394  CD  LYS A  52     -27.453   0.193  17.734  1.00 92.56           C  
ATOM    395  CE  LYS A  52     -26.875   1.501  17.219  1.00 92.56           C  
ATOM    396  NZ  LYS A  52     -27.031   1.617  15.734  1.00 92.56           N  
ATOM    397  N   ALA A  53     -26.031  -2.330  21.578  1.00 90.50           N  
ATOM    398  CA  ALA A  53     -24.797  -2.291  22.359  1.00 90.50           C  
ATOM    399  C   ALA A  53     -23.781  -3.295  21.812  1.00 90.50           C  
ATOM    400  CB  ALA A  53     -25.078  -2.568  23.828  1.00 90.50           C  
ATOM    401  O   ALA A  53     -22.594  -2.982  21.688  1.00 90.50           O  
ATOM    402  N   LYS A  54     -24.219  -4.504  21.562  1.00 89.19           N  
ATOM    403  CA  LYS A  54     -23.359  -5.523  20.984  1.00 89.19           C  
ATOM    404  C   LYS A  54     -22.766  -5.055  19.656  1.00 89.19           C  
ATOM    405  CB  LYS A  54     -24.125  -6.828  20.781  1.00 89.19           C  
ATOM    406  O   LYS A  54     -21.578  -5.246  19.406  1.00 89.19           O  
ATOM    407  CG  LYS A  54     -23.281  -7.980  20.281  1.00 89.19           C  
ATOM    408  CD  LYS A  54     -24.078  -9.273  20.188  1.00 89.19           C  
ATOM    409  CE  LYS A  54     -23.219 -10.430  19.672  1.00 89.19           C  
ATOM    410  NZ  LYS A  54     -24.000 -11.695  19.562  1.00 89.19           N  
ATOM    411  N   SER A  55     -23.594  -4.523  18.734  1.00 82.25           N  
ATOM    412  CA  SER A  55     -23.125  -4.008  17.453  1.00 82.25           C  
ATOM    413  C   SER A  55     -22.094  -2.898  17.641  1.00 82.25           C  
ATOM    414  CB  SER A  55     -24.297  -3.488  16.625  1.00 82.25           C  
ATOM    415  O   SER A  55     -21.094  -2.842  16.922  1.00 82.25           O  
ATOM    416  OG  SER A  55     -23.844  -2.863  15.438  1.00 82.25           O  
ATOM    417  N   THR A  56     -22.281  -2.000  18.594  1.00 83.50           N  
ATOM    418  CA  THR A  56     -21.359  -0.908  18.875  1.00 83.50           C  
ATOM    419  C   THR A  56     -20.016  -1.446  19.375  1.00 83.50           C  
ATOM    420  CB  THR A  56     -21.938   0.073  19.906  1.00 83.50           C  
ATOM    421  O   THR A  56     -18.953  -0.957  18.984  1.00 83.50           O  
ATOM    422  CG2 THR A  56     -20.969   1.214  20.188  1.00 83.50           C  
ATOM    423  OG1 THR A  56     -23.156   0.619  19.391  1.00 83.50           O  
ATOM    424  N   ILE A  57     -20.094  -2.379  20.312  1.00 82.50           N  
ATOM    425  CA  ILE A  57     -18.891  -3.010  20.828  1.00 82.50           C  
ATOM    426  C   ILE A  57     -18.109  -3.670  19.688  1.00 82.50           C  
ATOM    427  CB  ILE A  57     -19.219  -4.047  21.922  1.00 82.50           C  
ATOM    428  O   ILE A  57     -16.891  -3.529  19.594  1.00 82.50           O  
ATOM    429  CG1 ILE A  57     -19.703  -3.346  23.188  1.00 82.50           C  
ATOM    430  CG2 ILE A  57     -18.000  -4.930  22.219  1.00 82.50           C  
ATOM    431  CD1 ILE A  57     -20.297  -4.289  24.234  1.00 82.50           C  
ATOM    432  N   ASN A  58     -18.750  -4.359  18.844  1.00 75.75           N  
ATOM    433  CA  ASN A  58     -18.109  -5.008  17.703  1.00 75.75           C  
ATOM    434  C   ASN A  58     -17.469  -3.990  16.766  1.00 75.75           C  
ATOM    435  CB  ASN A  58     -19.125  -5.875  16.938  1.00 75.75           C  
ATOM    436  O   ASN A  58     -16.359  -4.195  16.281  1.00 75.75           O  
ATOM    437  CG  ASN A  58     -19.484  -7.145  17.688  1.00 75.75           C  
ATOM    438  ND2 ASN A  58     -20.609  -7.734  17.344  1.00 75.75           N  
ATOM    439  OD1 ASN A  58     -18.750  -7.586  18.578  1.00 75.75           O  
ATOM    440  N   LYS A  59     -18.203  -2.883  16.516  1.00 74.44           N  
ATOM    441  CA  LYS A  59     -17.656  -1.818  15.680  1.00 74.44           C  
ATOM    442  C   LYS A  59     -16.469  -1.147  16.359  1.00 74.44           C  
ATOM    443  CB  LYS A  59     -18.734  -0.778  15.352  1.00 74.44           C  
ATOM    444  O   LYS A  59     -15.500  -0.761  15.695  1.00 74.44           O  
ATOM    445  CG  LYS A  59     -19.750  -1.239  14.320  1.00 74.44           C  
ATOM    446  CD  LYS A  59     -20.719  -0.126  13.961  1.00 74.44           C  
ATOM    447  CE  LYS A  59     -21.750  -0.592  12.938  1.00 74.44           C  
ATOM    448  NZ  LYS A  59     -22.781   0.462  12.664  1.00 74.44           N  
ATOM    449  N   GLY A  60     -16.562  -1.020  17.656  1.00 74.00           N  
ATOM    450  CA  GLY A  60     -15.430  -0.496  18.406  1.00 74.00           C  
ATOM    451  C   GLY A  60     -14.195  -1.372  18.297  1.00 74.00           C  
ATOM    452  O   GLY A  60     -13.078  -0.868  18.172  1.00 74.00           O  
ATOM    453  N   GLU A  61     -14.414  -2.627  18.469  1.00 73.19           N  
ATOM    454  CA  GLU A  61     -13.312  -3.576  18.328  1.00 73.19           C  
ATOM    455  C   GLU A  61     -12.695  -3.512  16.938  1.00 73.19           C  
ATOM    456  CB  GLU A  61     -13.797  -5.000  18.641  1.00 73.19           C  
ATOM    457  O   GLU A  61     -11.477  -3.584  16.797  1.00 73.19           O  
ATOM    458  CG  GLU A  61     -12.680  -6.035  18.656  1.00 73.19           C  
ATOM    459  CD  GLU A  61     -13.164  -7.441  18.953  1.00 73.19           C  
ATOM    460  OE1 GLU A  61     -12.406  -8.414  18.719  1.00 73.19           O  
ATOM    461  OE2 GLU A  61     -14.320  -7.578  19.422  1.00 73.19           O  
ATOM    462  N   GLU A  62     -13.547  -3.416  15.969  1.00 70.25           N  
ATOM    463  CA  GLU A  62     -13.086  -3.318  14.594  1.00 70.25           C  
ATOM    464  C   GLU A  62     -12.234  -2.070  14.383  1.00 70.25           C  
ATOM    465  CB  GLU A  62     -14.273  -3.312  13.625  1.00 70.25           C  
ATOM    466  O   GLU A  62     -11.234  -2.109  13.656  1.00 70.25           O  
ATOM    467  CG  GLU A  62     -14.922  -4.676  13.438  1.00 70.25           C  
ATOM    468  CD  GLU A  62     -16.078  -4.660  12.461  1.00 70.25           C  
ATOM    469  OE1 GLU A  62     -16.688  -5.730  12.219  1.00 70.25           O  
ATOM    470  OE2 GLU A  62     -16.375  -3.574  11.922  1.00 70.25           O  
ATOM    471  N   THR A  63     -12.578  -0.990  15.016  1.00 69.69           N  
ATOM    472  CA  THR A  63     -11.852   0.265  14.852  1.00 69.69           C  
ATOM    473  C   THR A  63     -10.602   0.291  15.727  1.00 69.69           C  
ATOM    474  CB  THR A  63     -12.742   1.475  15.188  1.00 69.69           C  
ATOM    475  O   THR A  63      -9.633   0.989  15.414  1.00 69.69           O  
ATOM    476  CG2 THR A  63     -13.898   1.599  14.195  1.00 69.69           C  
ATOM    477  OG1 THR A  63     -13.281   1.315  16.500  1.00 69.69           O  
ATOM    478  N   ALA A  64     -10.602  -0.413  16.828  1.00 73.44           N  
ATOM    479  CA  ALA A  64      -9.469  -0.410  17.750  1.00 73.44           C  
ATOM    480  C   ALA A  64      -8.367  -1.356  17.281  1.00 73.44           C  
ATOM    481  CB  ALA A  64      -9.930  -0.795  19.156  1.00 73.44           C  
ATOM    482  O   ALA A  64      -7.184  -1.110  17.516  1.00 73.44           O  
ATOM    483  N   SER A  65      -8.766  -2.402  16.500  1.00 76.62           N  
ATOM    484  CA  SER A  65      -7.801  -3.381  16.016  1.00 76.62           C  
ATOM    485  C   SER A  65      -7.223  -2.961  14.672  1.00 76.62           C  
ATOM    486  CB  SER A  65      -8.453  -4.762  15.891  1.00 76.62           C  
ATOM    487  O   SER A  65      -7.824  -2.158  13.953  1.00 76.62           O  
ATOM    488  OG  SER A  65      -8.812  -5.262  17.172  1.00 76.62           O  
ATOM    489  N   THR A  66      -5.883  -3.223  14.516  1.00 82.00           N  
ATOM    490  CA  THR A  66      -5.270  -2.928  13.227  1.00 82.00           C  
ATOM    491  C   THR A  66      -5.992  -3.670  12.102  1.00 82.00           C  
ATOM    492  CB  THR A  66      -3.777  -3.305  13.211  1.00 82.00           C  
ATOM    493  O   THR A  66      -6.262  -4.867  12.219  1.00 82.00           O  
ATOM    494  CG2 THR A  66      -2.984  -2.436  14.180  1.00 82.00           C  
ATOM    495  OG1 THR A  66      -3.635  -4.680  13.594  1.00 82.00           O  
ATOM    496  N   ALA A  67      -6.414  -2.961  11.133  1.00 87.81           N  
ATOM    497  CA  ALA A  67      -7.137  -3.525   9.992  1.00 87.81           C  
ATOM    498  C   ALA A  67      -6.215  -4.383   9.133  1.00 87.81           C  
ATOM    499  CB  ALA A  67      -7.762  -2.414   9.156  1.00 87.81           C  
ATOM    500  O   ALA A  67      -6.656  -5.363   8.523  1.00 87.81           O  
ATOM    501  N   LEU A  68      -4.965  -4.059   9.203  1.00 92.62           N  
ATOM    502  CA  LEU A  68      -3.988  -4.750   8.367  1.00 92.62           C  
ATOM    503  C   LEU A  68      -2.801  -5.223   9.195  1.00 92.62           C  
ATOM    504  CB  LEU A  68      -3.506  -3.836   7.238  1.00 92.62           C  
ATOM    505  O   LEU A  68      -2.471  -4.613  10.219  1.00 92.62           O  
ATOM    506  CG  LEU A  68      -4.551  -3.445   6.188  1.00 92.62           C  
ATOM    507  CD1 LEU A  68      -4.047  -2.273   5.352  1.00 92.62           C  
ATOM    508  CD2 LEU A  68      -4.887  -4.637   5.297  1.00 92.62           C  
ATOM    509  N   THR A  69      -2.223  -6.309   8.750  1.00 92.81           N  
ATOM    510  CA  THR A  69      -0.994  -6.805   9.367  1.00 92.81           C  
ATOM    511  C   THR A  69       0.074  -7.055   8.305  1.00 92.81           C  
ATOM    512  CB  THR A  69      -1.247  -8.094  10.164  1.00 92.81           C  
ATOM    513  O   THR A  69      -0.246  -7.355   7.152  1.00 92.81           O  
ATOM    514  CG2 THR A  69      -2.178  -7.844  11.344  1.00 92.81           C  
ATOM    515  OG1 THR A  69      -1.845  -9.070   9.297  1.00 92.81           O  
ATOM    516  N   LEU A  70       1.358  -6.879   8.688  1.00 94.12           N  
ATOM    517  CA  LEU A  70       2.492  -7.156   7.809  1.00 94.12           C  
ATOM    518  C   LEU A  70       2.625  -8.648   7.551  1.00 94.12           C  
ATOM    519  CB  LEU A  70       3.787  -6.613   8.422  1.00 94.12           C  
ATOM    520  O   LEU A  70       2.604  -9.453   8.484  1.00 94.12           O  
ATOM    521  CG  LEU A  70       5.062  -6.828   7.605  1.00 94.12           C  
ATOM    522  CD1 LEU A  70       5.031  -5.984   6.336  1.00 94.12           C  
ATOM    523  CD2 LEU A  70       6.293  -6.504   8.445  1.00 94.12           C  
ATOM    524  N   SER A  71       2.590  -9.000   6.227  1.00 90.75           N  
ATOM    525  CA  SER A  71       2.732 -10.383   5.785  1.00 90.75           C  
ATOM    526  C   SER A  71       4.039 -10.594   5.027  1.00 90.75           C  
ATOM    527  CB  SER A  71       1.552 -10.789   4.902  1.00 90.75           C  
ATOM    528  O   SER A  71       4.168 -10.172   3.875  1.00 90.75           O  
ATOM    529  OG  SER A  71       1.612 -12.172   4.590  1.00 90.75           O  
ATOM    530  N   GLY A  72       5.125 -10.859   5.645  1.00 87.94           N  
ATOM    531  CA  GLY A  72       6.426 -11.039   5.023  1.00 87.94           C  
ATOM    532  C   GLY A  72       7.449 -10.016   5.465  1.00 87.94           C  
ATOM    533  O   GLY A  72       7.289  -9.383   6.516  1.00 87.94           O  
ATOM    534  N   SER A  73       8.477  -9.891   4.652  1.00 89.88           N  
ATOM    535  CA  SER A  73       9.570  -8.969   4.957  1.00 89.88           C  
ATOM    536  C   SER A  73       9.445  -7.684   4.145  1.00 89.88           C  
ATOM    537  CB  SER A  73      10.914  -9.633   4.680  1.00 89.88           C  
ATOM    538  O   SER A  73       8.805  -7.664   3.092  1.00 89.88           O  
ATOM    539  OG  SER A  73      11.078 -10.797   5.473  1.00 89.88           O  
ATOM    540  N   VAL A  74      10.031  -6.672   4.719  1.00 90.69           N  
ATOM    541  CA  VAL A  74      10.133  -5.395   4.020  1.00 90.69           C  
ATOM    542  C   VAL A  74      11.438  -5.340   3.229  1.00 90.69           C  
ATOM    543  CB  VAL A  74      10.055  -4.203   5.000  1.00 90.69           C  
ATOM    544  O   VAL A  74      12.516  -5.586   3.777  1.00 90.69           O  
ATOM    545  CG1 VAL A  74      10.148  -2.877   4.246  1.00 90.69           C  
ATOM    546  CG2 VAL A  74       8.766  -4.270   5.820  1.00 90.69           C  
ATOM    547  N   LEU A  75      11.258  -5.109   1.985  1.00 92.06           N  
ATOM    548  CA  LEU A  75      12.430  -5.027   1.116  1.00 92.06           C  
ATOM    549  C   LEU A  75      12.680  -3.588   0.679  1.00 92.06           C  
ATOM    550  CB  LEU A  75      12.242  -5.922  -0.113  1.00 92.06           C  
ATOM    551  O   LEU A  75      11.734  -2.838   0.427  1.00 92.06           O  
ATOM    552  CG  LEU A  75      11.938  -7.395   0.159  1.00 92.06           C  
ATOM    553  CD1 LEU A  75      11.719  -8.141  -1.152  1.00 92.06           C  
ATOM    554  CD2 LEU A  75      13.055  -8.031   0.972  1.00 92.06           C  
ATOM    555  N   TYR A  76      13.984  -3.250   0.597  1.00 91.50           N  
ATOM    556  CA  TYR A  76      14.422  -1.913   0.211  1.00 91.50           C  
ATOM    557  C   TYR A  76      15.508  -1.979  -0.854  1.00 91.50           C  
ATOM    558  CB  TYR A  76      14.930  -1.141   1.431  1.00 91.50           C  
ATOM    559  O   TYR A  76      16.500  -2.699  -0.697  1.00 91.50           O  
ATOM    560  CG  TYR A  76      15.523   0.204   1.092  1.00 91.50           C  
ATOM    561  CD1 TYR A  76      16.844   0.501   1.409  1.00 91.50           C  
ATOM    562  CD2 TYR A  76      14.766   1.181   0.455  1.00 91.50           C  
ATOM    563  CE1 TYR A  76      17.406   1.739   1.101  1.00 91.50           C  
ATOM    564  CE2 TYR A  76      15.312   2.422   0.141  1.00 91.50           C  
ATOM    565  OH  TYR A  76      17.172   3.920   0.159  1.00 91.50           O  
ATOM    566  CZ  TYR A  76      16.625   2.691   0.467  1.00 91.50           C  
ATOM    567  N   ALA A  77      15.250  -1.178  -1.940  1.00 90.88           N  
ATOM    568  CA  ALA A  77      16.219  -1.222  -3.031  1.00 90.88           C  
ATOM    569  C   ALA A  77      16.906   0.132  -3.217  1.00 90.88           C  
ATOM    570  CB  ALA A  77      15.547  -1.656  -4.328  1.00 90.88           C  
ATOM    571  O   ALA A  77      16.234   1.171  -3.229  1.00 90.88           O  
ATOM    572  N   VAL A  78      18.266   0.023  -3.434  1.00 91.31           N  
ATOM    573  CA  VAL A  78      19.094   1.200  -3.699  1.00 91.31           C  
ATOM    574  C   VAL A  78      20.078   0.902  -4.832  1.00 91.31           C  
ATOM    575  CB  VAL A  78      19.859   1.657  -2.438  1.00 91.31           C  
ATOM    576  O   VAL A  78      20.250  -0.255  -5.219  1.00 91.31           O  
ATOM    577  CG1 VAL A  78      18.891   2.070  -1.335  1.00 91.31           C  
ATOM    578  CG2 VAL A  78      20.781   0.547  -1.948  1.00 91.31           C  
ATOM    579  N   ASN A  79      20.641   1.961  -5.316  1.00 89.88           N  
ATOM    580  CA  ASN A  79      21.688   1.755  -6.301  1.00 89.88           C  
ATOM    581  C   ASN A  79      23.000   1.329  -5.637  1.00 89.88           C  
ATOM    582  CB  ASN A  79      21.906   3.021  -7.129  1.00 89.88           C  
ATOM    583  O   ASN A  79      23.656   2.131  -4.961  1.00 89.88           O  
ATOM    584  CG  ASN A  79      22.547   4.145  -6.332  1.00 89.88           C  
ATOM    585  ND2 ASN A  79      23.547   4.785  -6.914  1.00 89.88           N  
ATOM    586  OD1 ASN A  79      22.141   4.426  -5.203  1.00 89.88           O  
ATOM    587  N   TYR A  80      23.203   0.047  -5.672  1.00 82.38           N  
ATOM    588  CA  TYR A  80      24.406  -0.582  -5.141  1.00 82.38           C  
ATOM    589  C   TYR A  80      25.469  -0.754  -6.227  1.00 82.38           C  
ATOM    590  CB  TYR A  80      24.078  -1.940  -4.516  1.00 82.38           C  
ATOM    591  O   TYR A  80      25.141  -1.090  -7.367  1.00 82.38           O  
ATOM    592  CG  TYR A  80      25.266  -2.619  -3.871  1.00 82.38           C  
ATOM    593  CD1 TYR A  80      26.047  -3.531  -4.582  1.00 82.38           C  
ATOM    594  CD2 TYR A  80      25.594  -2.354  -2.549  1.00 82.38           C  
ATOM    595  CE1 TYR A  80      27.125  -4.160  -3.988  1.00 82.38           C  
ATOM    596  CE2 TYR A  80      26.688  -2.977  -1.946  1.00 82.38           C  
ATOM    597  OH  TYR A  80      28.516  -4.496  -2.082  1.00 82.38           O  
ATOM    598  CZ  TYR A  80      27.438  -3.877  -2.672  1.00 82.38           C  
ATOM    599  N   PRO A  81      26.750  -0.535  -5.773  1.00 82.75           N  
ATOM    600  CA  PRO A  81      27.312  -0.247  -4.457  1.00 82.75           C  
ATOM    601  C   PRO A  81      27.469   1.250  -4.191  1.00 82.75           C  
ATOM    602  CB  PRO A  81      28.688  -0.935  -4.500  1.00 82.75           C  
ATOM    603  O   PRO A  81      27.922   1.648  -3.119  1.00 82.75           O  
ATOM    604  CG  PRO A  81      29.094  -0.869  -5.938  1.00 82.75           C  
ATOM    605  CD  PRO A  81      27.859  -0.954  -6.793  1.00 82.75           C  
ATOM    606  N   THR A  82      27.062   2.105  -5.238  1.00 85.81           N  
ATOM    607  CA  THR A  82      27.328   3.533  -5.074  1.00 85.81           C  
ATOM    608  C   THR A  82      26.406   4.125  -3.998  1.00 85.81           C  
ATOM    609  CB  THR A  82      27.109   4.293  -6.398  1.00 85.81           C  
ATOM    610  O   THR A  82      26.797   5.055  -3.291  1.00 85.81           O  
ATOM    611  CG2 THR A  82      28.156   3.873  -7.438  1.00 85.81           C  
ATOM    612  OG1 THR A  82      25.797   4.012  -6.902  1.00 85.81           O  
ATOM    613  N   ASN A  83      25.203   3.607  -3.812  1.00 84.69           N  
ATOM    614  CA  ASN A  83      24.234   4.012  -2.809  1.00 84.69           C  
ATOM    615  C   ASN A  83      23.953   5.512  -2.867  1.00 84.69           C  
ATOM    616  CB  ASN A  83      24.703   3.613  -1.408  1.00 84.69           C  
ATOM    617  O   ASN A  83      23.953   6.188  -1.837  1.00 84.69           O  
ATOM    618  CG  ASN A  83      24.828   2.111  -1.239  1.00 84.69           C  
ATOM    619  ND2 ASN A  83      25.719   1.687  -0.347  1.00 84.69           N  
ATOM    620  OD1 ASN A  83      24.141   1.339  -1.907  1.00 84.69           O  
ATOM    621  N   THR A  84      23.688   5.926  -3.980  1.00 88.69           N  
ATOM    622  CA  THR A  84      23.438   7.355  -4.145  1.00 88.69           C  
ATOM    623  C   THR A  84      21.953   7.613  -4.406  1.00 88.69           C  
ATOM    624  CB  THR A  84      24.266   7.941  -5.297  1.00 88.69           C  
ATOM    625  O   THR A  84      21.469   8.734  -4.234  1.00 88.69           O  
ATOM    626  CG2 THR A  84      25.766   7.852  -4.992  1.00 88.69           C  
ATOM    627  OG1 THR A  84      23.984   7.211  -6.500  1.00 88.69           O  
ATOM    628  N   ARG A  85      21.266   6.488  -4.703  1.00 91.06           N  
ATOM    629  CA  ARG A  85      19.859   6.660  -5.039  1.00 91.06           C  
ATOM    630  C   ARG A  85      19.016   5.539  -4.445  1.00 91.06           C  
ATOM    631  CB  ARG A  85      19.672   6.711  -6.559  1.00 91.06           C  
ATOM    632  O   ARG A  85      19.406   4.371  -4.477  1.00 91.06           O  
ATOM    633  CG  ARG A  85      20.234   7.965  -7.207  1.00 91.06           C  
ATOM    634  CD  ARG A  85      20.000   7.973  -8.711  1.00 91.06           C  
ATOM    635  NE  ARG A  85      20.469   9.211  -9.320  1.00 91.06           N  
ATOM    636  NH1 ARG A  85      20.094   8.531 -11.492  1.00 91.06           N  
ATOM    637  NH2 ARG A  85      20.938  10.617 -11.078  1.00 91.06           N  
ATOM    638  CZ  ARG A  85      20.500   9.453 -10.633  1.00 91.06           C  
ATOM    639  N   SER A  86      17.812   5.953  -3.943  1.00 93.12           N  
ATOM    640  CA  SER A  86      16.828   4.980  -3.494  1.00 93.12           C  
ATOM    641  C   SER A  86      15.797   4.688  -4.586  1.00 93.12           C  
ATOM    642  CB  SER A  86      16.109   5.484  -2.240  1.00 93.12           C  
ATOM    643  O   SER A  86      15.305   5.602  -5.242  1.00 93.12           O  
ATOM    644  OG  SER A  86      17.031   5.676  -1.178  1.00 93.12           O  
ATOM    645  N   TYR A  87      15.539   3.352  -4.789  1.00 94.62           N  
ATOM    646  CA  TYR A  87      14.672   2.971  -5.898  1.00 94.62           C  
ATOM    647  C   TYR A  87      13.266   2.654  -5.402  1.00 94.62           C  
ATOM    648  CB  TYR A  87      15.250   1.762  -6.641  1.00 94.62           C  
ATOM    649  O   TYR A  87      12.305   3.326  -5.781  1.00 94.62           O  
ATOM    650  CG  TYR A  87      16.578   2.037  -7.316  1.00 94.62           C  
ATOM    651  CD1 TYR A  87      16.891   3.314  -7.770  1.00 94.62           C  
ATOM    652  CD2 TYR A  87      17.500   1.021  -7.500  1.00 94.62           C  
ATOM    653  CE1 TYR A  87      18.109   3.572  -8.391  1.00 94.62           C  
ATOM    654  CE2 TYR A  87      18.719   1.269  -8.125  1.00 94.62           C  
ATOM    655  OH  TYR A  87      20.219   2.795  -9.180  1.00 94.62           O  
ATOM    656  CZ  TYR A  87      19.016   2.545  -8.562  1.00 94.62           C  
ATOM    657  N   TRP A  88      13.055   1.742  -4.520  1.00 96.00           N  
ATOM    658  CA  TRP A  88      11.711   1.354  -4.098  1.00 96.00           C  
ATOM    659  C   TRP A  88      11.758   0.595  -2.775  1.00 96.00           C  
ATOM    660  CB  TRP A  88      11.039   0.497  -5.168  1.00 96.00           C  
ATOM    661  O   TRP A  88      12.820   0.145  -2.346  1.00 96.00           O  
ATOM    662  CG  TRP A  88      11.914  -0.583  -5.727  1.00 96.00           C  
ATOM    663  CD1 TRP A  88      12.594  -0.561  -6.914  1.00 96.00           C  
ATOM    664  CD2 TRP A  88      12.203  -1.849  -5.125  1.00 96.00           C  
ATOM    665  CE2 TRP A  88      13.062  -2.543  -6.000  1.00 96.00           C  
ATOM    666  CE3 TRP A  88      11.812  -2.463  -3.928  1.00 96.00           C  
ATOM    667  NE1 TRP A  88      13.289  -1.736  -7.082  1.00 96.00           N  
ATOM    668  CH2 TRP A  88      13.148  -4.402  -4.539  1.00 96.00           C  
ATOM    669  CZ2 TRP A  88      13.547  -3.822  -5.715  1.00 96.00           C  
ATOM    670  CZ3 TRP A  88      12.289  -3.736  -3.645  1.00 96.00           C  
ATOM    671  N   ILE A  89      10.688   0.566  -2.092  1.00 95.56           N  
ATOM    672  CA  ILE A  89      10.375  -0.272  -0.938  1.00 95.56           C  
ATOM    673  C   ILE A  89       9.188  -1.176  -1.264  1.00 95.56           C  
ATOM    674  CB  ILE A  89      10.078   0.580   0.315  1.00 95.56           C  
ATOM    675  O   ILE A  89       8.211  -0.730  -1.865  1.00 95.56           O  
ATOM    676  CG1 ILE A  89      11.320   1.366   0.739  1.00 95.56           C  
ATOM    677  CG2 ILE A  89       9.570  -0.303   1.459  1.00 95.56           C  
ATOM    678  CD1 ILE A  89      11.070   2.359   1.866  1.00 95.56           C  
ATOM    679  N   TYR A  90       9.359  -2.410  -0.855  1.00 95.62           N  
ATOM    680  CA  TYR A  90       8.305  -3.379  -1.141  1.00 95.62           C  
ATOM    681  C   TYR A  90       8.008  -4.242   0.081  1.00 95.62           C  
ATOM    682  CB  TYR A  90       8.695  -4.266  -2.324  1.00 95.62           C  
ATOM    683  O   TYR A  90       8.930  -4.684   0.772  1.00 95.62           O  
ATOM    684  CG  TYR A  90       7.902  -5.547  -2.414  1.00 95.62           C  
ATOM    685  CD1 TYR A  90       8.445  -6.762  -2.004  1.00 95.62           C  
ATOM    686  CD2 TYR A  90       6.602  -5.543  -2.912  1.00 95.62           C  
ATOM    687  CE1 TYR A  90       7.719  -7.941  -2.086  1.00 95.62           C  
ATOM    688  CE2 TYR A  90       5.863  -6.719  -2.998  1.00 95.62           C  
ATOM    689  OH  TYR A  90       5.703  -9.078  -2.668  1.00 95.62           O  
ATOM    690  CZ  TYR A  90       6.430  -7.910  -2.584  1.00 95.62           C  
ATOM    691  N   PHE A  91       6.750  -4.492   0.329  1.00 95.62           N  
ATOM    692  CA  PHE A  91       6.309  -5.410   1.375  1.00 95.62           C  
ATOM    693  C   PHE A  91       4.883  -5.879   1.118  1.00 95.62           C  
ATOM    694  CB  PHE A  91       6.402  -4.742   2.750  1.00 95.62           C  
ATOM    695  O   PHE A  91       4.199  -5.352   0.240  1.00 95.62           O  
ATOM    696  CG  PHE A  91       5.605  -3.471   2.865  1.00 95.62           C  
ATOM    697  CD1 PHE A  91       6.168  -2.250   2.518  1.00 95.62           C  
ATOM    698  CD2 PHE A  91       4.293  -3.498   3.318  1.00 95.62           C  
ATOM    699  CE1 PHE A  91       5.434  -1.070   2.623  1.00 95.62           C  
ATOM    700  CE2 PHE A  91       3.553  -2.324   3.424  1.00 95.62           C  
ATOM    701  CZ  PHE A  91       4.125  -1.112   3.078  1.00 95.62           C  
ATOM    702  N   THR A  92       4.469  -6.863   1.872  1.00 95.69           N  
ATOM    703  CA  THR A  92       3.129  -7.414   1.706  1.00 95.69           C  
ATOM    704  C   THR A  92       2.326  -7.277   2.996  1.00 95.69           C  
ATOM    705  CB  THR A  92       3.182  -8.891   1.284  1.00 95.69           C  
ATOM    706  O   THR A  92       2.877  -7.383   4.094  1.00 95.69           O  
ATOM    707  CG2 THR A  92       3.883  -9.055  -0.060  1.00 95.69           C  
ATOM    708  OG1 THR A  92       3.893  -9.641   2.277  1.00 95.69           O  
ATOM    709  N   VAL A  93       1.030  -7.012   2.809  1.00 94.69           N  
ATOM    710  CA  VAL A  93       0.126  -6.883   3.945  1.00 94.69           C  
ATOM    711  C   VAL A  93      -1.086  -7.789   3.752  1.00 94.69           C  
ATOM    712  CB  VAL A  93      -0.331  -5.418   4.141  1.00 94.69           C  
ATOM    713  O   VAL A  93      -1.400  -8.188   2.627  1.00 94.69           O  
ATOM    714  CG1 VAL A  93       0.861  -4.520   4.461  1.00 94.69           C  
ATOM    715  CG2 VAL A  93      -1.062  -4.918   2.896  1.00 94.69           C  
ATOM    716  N   SER A  94      -1.690  -8.078   4.934  1.00 92.62           N  
ATOM    717  CA  SER A  94      -2.920  -8.859   4.949  1.00 92.62           C  
ATOM    718  C   SER A  94      -3.912  -8.320   5.969  1.00 92.62           C  
ATOM    719  CB  SER A  94      -2.613 -10.328   5.250  1.00 92.62           C  
ATOM    720  O   SER A  94      -3.514  -7.750   6.988  1.00 92.62           O  
ATOM    721  OG  SER A  94      -1.741 -10.875   4.277  1.00 92.62           O  
ATOM    722  N   PRO A  95      -5.211  -8.477   5.535  1.00 91.38           N  
ATOM    723  CA  PRO A  95      -6.168  -8.148   6.594  1.00 91.38           C  
ATOM    724  C   PRO A  95      -5.887  -8.898   7.895  1.00 91.38           C  
ATOM    725  CB  PRO A  95      -7.512  -8.570   5.996  1.00 91.38           C  
ATOM    726  O   PRO A  95      -5.555 -10.086   7.863  1.00 91.38           O  
ATOM    727  CG  PRO A  95      -7.328  -8.461   4.520  1.00 91.38           C  
ATOM    728  CD  PRO A  95      -5.926  -8.883   4.180  1.00 91.38           C  
ATOM    729  N   SER A  96      -5.906  -8.195   8.977  1.00 90.88           N  
ATOM    730  CA  SER A  96      -5.621  -8.789  10.281  1.00 90.88           C  
ATOM    731  C   SER A  96      -6.641  -9.867  10.633  1.00 90.88           C  
ATOM    732  CB  SER A  96      -5.609  -7.707  11.367  1.00 90.88           C  
ATOM    733  O   SER A  96      -7.719  -9.922  10.047  1.00 90.88           O  
ATOM    734  OG  SER A  96      -4.574  -6.770  11.133  1.00 90.88           O  
ATOM    735  N   SER A  97      -6.254 -10.703  11.594  1.00 86.06           N  
ATOM    736  CA  SER A  97      -7.152 -11.750  12.062  1.00 86.06           C  
ATOM    737  C   SER A  97      -8.445 -11.164  12.617  1.00 86.06           C  
ATOM    738  CB  SER A  97      -6.469 -12.602  13.133  1.00 86.06           C  
ATOM    739  O   SER A  97      -8.414 -10.219  13.414  1.00 86.06           O  
ATOM    740  OG  SER A  97      -7.320 -13.656  13.555  1.00 86.06           O  
ATOM    741  N   GLY A  98      -9.586 -11.633  12.156  1.00 83.12           N  
ATOM    742  CA  GLY A  98     -10.875 -11.148  12.633  1.00 83.12           C  
ATOM    743  C   GLY A  98     -11.492 -10.102  11.727  1.00 83.12           C  
ATOM    744  O   GLY A  98     -12.656  -9.742  11.891  1.00 83.12           O  
ATOM    745  N   VAL A  99     -10.734  -9.578  10.820  1.00 84.75           N  
ATOM    746  CA  VAL A  99     -11.227  -8.602   9.859  1.00 84.75           C  
ATOM    747  C   VAL A  99     -11.656  -9.312   8.578  1.00 84.75           C  
ATOM    748  CB  VAL A  99     -10.148  -7.535   9.539  1.00 84.75           C  
ATOM    749  O   VAL A  99     -10.891 -10.086   7.996  1.00 84.75           O  
ATOM    750  CG1 VAL A  99     -10.664  -6.547   8.492  1.00 84.75           C  
ATOM    751  CG2 VAL A  99      -9.734  -6.801  10.812  1.00 84.75           C  
ATOM    752  N   SER A 100     -12.961  -9.078   8.250  1.00 85.75           N  
ATOM    753  CA  SER A 100     -13.508  -9.812   7.109  1.00 85.75           C  
ATOM    754  C   SER A 100     -12.914  -9.312   5.797  1.00 85.75           C  
ATOM    755  CB  SER A 100     -15.031  -9.695   7.070  1.00 85.75           C  
ATOM    756  O   SER A 100     -12.641 -10.102   4.891  1.00 85.75           O  
ATOM    757  OG  SER A 100     -15.430  -8.328   7.023  1.00 85.75           O  
ATOM    758  N   SER A 101     -12.797  -7.977   5.703  1.00 87.06           N  
ATOM    759  CA  SER A 101     -12.266  -7.375   4.480  1.00 87.06           C  
ATOM    760  C   SER A 101     -11.805  -5.941   4.730  1.00 87.06           C  
ATOM    761  CB  SER A 101     -13.320  -7.395   3.375  1.00 87.06           C  
ATOM    762  O   SER A 101     -12.242  -5.301   5.688  1.00 87.06           O  
ATOM    763  OG  SER A 101     -14.438  -6.598   3.729  1.00 87.06           O  
ATOM    764  N   VAL A 102     -10.844  -5.566   3.869  1.00 90.00           N  
ATOM    765  CA  VAL A 102     -10.328  -4.203   3.953  1.00 90.00           C  
ATOM    766  C   VAL A 102     -10.367  -3.553   2.572  1.00 90.00           C  
ATOM    767  CB  VAL A 102      -8.891  -4.172   4.520  1.00 90.00           C  
ATOM    768  O   VAL A 102      -9.945  -4.156   1.583  1.00 90.00           O  
ATOM    769  CG1 VAL A 102      -8.367  -2.738   4.570  1.00 90.00           C  
ATOM    770  CG2 VAL A 102      -8.852  -4.809   5.906  1.00 90.00           C  
ATOM    771  N   GLU A 103     -11.016  -2.367   2.549  1.00 91.38           N  
ATOM    772  CA  GLU A 103     -11.008  -1.602   1.307  1.00 91.38           C  
ATOM    773  C   GLU A 103      -9.688  -0.861   1.119  1.00 91.38           C  
ATOM    774  CB  GLU A 103     -12.172  -0.610   1.281  1.00 91.38           C  
ATOM    775  O   GLU A 103      -9.312  -0.030   1.948  1.00 91.38           O  
ATOM    776  CG  GLU A 103     -12.219   0.259   0.033  1.00 91.38           C  
ATOM    777  CD  GLU A 103     -12.633  -0.502  -1.215  1.00 91.38           C  
ATOM    778  OE1 GLU A 103     -12.078  -0.231  -2.305  1.00 91.38           O  
ATOM    779  OE2 GLU A 103     -13.523  -1.377  -1.103  1.00 91.38           O  
ATOM    780  N   LEU A 104      -9.008  -1.178  -0.034  1.00 92.00           N  
ATOM    781  CA  LEU A 104      -7.703  -0.581  -0.289  1.00 92.00           C  
ATOM    782  C   LEU A 104      -7.730   0.270  -1.555  1.00 92.00           C  
ATOM    783  CB  LEU A 104      -6.633  -1.668  -0.415  1.00 92.00           C  
ATOM    784  O   LEU A 104      -6.887   0.107  -2.436  1.00 92.00           O  
ATOM    785  CG  LEU A 104      -6.320  -2.461   0.854  1.00 92.00           C  
ATOM    786  CD1 LEU A 104      -5.391  -3.629   0.535  1.00 92.00           C  
ATOM    787  CD2 LEU A 104      -5.703  -1.555   1.913  1.00 92.00           C  
ATOM    788  N   SER A 105      -8.727   1.086  -1.651  1.00 93.56           N  
ATOM    789  CA  SER A 105      -8.820   2.061  -2.734  1.00 93.56           C  
ATOM    790  C   SER A 105      -8.094   3.354  -2.375  1.00 93.56           C  
ATOM    791  CB  SER A 105     -10.281   2.361  -3.064  1.00 93.56           C  
ATOM    792  O   SER A 105      -8.195   3.834  -1.243  1.00 93.56           O  
ATOM    793  OG  SER A 105     -10.375   3.457  -3.959  1.00 93.56           O  
ATOM    794  N   PRO A 106      -7.340   3.842  -3.385  1.00 94.19           N  
ATOM    795  CA  PRO A 106      -6.656   5.105  -3.102  1.00 94.19           C  
ATOM    796  C   PRO A 106      -7.613   6.211  -2.668  1.00 94.19           C  
ATOM    797  CB  PRO A 106      -5.992   5.453  -4.438  1.00 94.19           C  
ATOM    798  O   PRO A 106      -7.188   7.215  -2.088  1.00 94.19           O  
ATOM    799  CG  PRO A 106      -5.824   4.141  -5.133  1.00 94.19           C  
ATOM    800  CD  PRO A 106      -6.988   3.260  -4.773  1.00 94.19           C  
ATOM    801  N   ALA A 107      -8.914   6.039  -2.848  1.00 93.62           N  
ATOM    802  CA  ALA A 107      -9.922   7.020  -2.459  1.00 93.62           C  
ATOM    803  C   ALA A 107     -10.211   6.949  -0.961  1.00 93.62           C  
ATOM    804  CB  ALA A 107     -11.211   6.805  -3.254  1.00 93.62           C  
ATOM    805  O   ALA A 107     -10.602   7.945  -0.350  1.00 93.62           O  
ATOM    806  N   THR A 108      -9.961   5.844  -0.381  1.00 93.00           N  
ATOM    807  CA  THR A 108     -10.352   5.672   1.014  1.00 93.00           C  
ATOM    808  C   THR A 108      -9.148   5.297   1.872  1.00 93.00           C  
ATOM    809  CB  THR A 108     -11.445   4.594   1.158  1.00 93.00           C  
ATOM    810  O   THR A 108      -9.227   5.316   3.104  1.00 93.00           O  
ATOM    811  CG2 THR A 108     -12.711   4.992   0.403  1.00 93.00           C  
ATOM    812  OG1 THR A 108     -10.953   3.354   0.636  1.00 93.00           O  
ATOM    813  N   THR A 109      -8.055   4.887   1.238  1.00 94.69           N  
ATOM    814  CA  THR A 109      -6.855   4.461   1.956  1.00 94.69           C  
ATOM    815  C   THR A 109      -5.684   5.387   1.647  1.00 94.69           C  
ATOM    816  CB  THR A 109      -6.477   3.012   1.602  1.00 94.69           C  
ATOM    817  O   THR A 109      -5.551   5.883   0.525  1.00 94.69           O  
ATOM    818  CG2 THR A 109      -5.250   2.557   2.383  1.00 94.69           C  
ATOM    819  OG1 THR A 109      -7.578   2.148   1.914  1.00 94.69           O  
ATOM    820  N   ALA A 110      -4.902   5.613   2.717  1.00 96.81           N  
ATOM    821  CA  ALA A 110      -3.744   6.484   2.529  1.00 96.81           C  
ATOM    822  C   ALA A 110      -2.459   5.789   2.973  1.00 96.81           C  
ATOM    823  CB  ALA A 110      -3.930   7.793   3.293  1.00 96.81           C  
ATOM    824  O   ALA A 110      -2.463   5.016   3.932  1.00 96.81           O  
ATOM    825  N   ILE A 111      -1.399   6.000   2.203  1.00 97.81           N  
ATOM    826  CA  ILE A 111      -0.065   5.547   2.580  1.00 97.81           C  
ATOM    827  C   ILE A 111       0.867   6.750   2.723  1.00 97.81           C  
ATOM    828  CB  ILE A 111       0.504   4.547   1.548  1.00 97.81           C  
ATOM    829  O   ILE A 111       1.038   7.527   1.781  1.00 97.81           O  
ATOM    830  CG1 ILE A 111      -0.411   3.324   1.430  1.00 97.81           C  
ATOM    831  CG2 ILE A 111       1.928   4.133   1.928  1.00 97.81           C  
ATOM    832  CD1 ILE A 111       0.031   2.320   0.373  1.00 97.81           C  
ATOM    833  N   SER A 112       1.504   6.844   3.947  1.00 97.44           N  
ATOM    834  CA  SER A 112       2.414   7.945   4.227  1.00 97.44           C  
ATOM    835  C   SER A 112       3.830   7.445   4.488  1.00 97.44           C  
ATOM    836  CB  SER A 112       1.923   8.758   5.426  1.00 97.44           C  
ATOM    837  O   SER A 112       4.016   6.336   5.000  1.00 97.44           O  
ATOM    838  OG  SER A 112       0.632   9.289   5.176  1.00 97.44           O  
ATOM    839  N   PHE A 113       4.691   8.195   4.102  1.00 96.75           N  
ATOM    840  CA  PHE A 113       6.105   7.891   4.270  1.00 96.75           C  
ATOM    841  C   PHE A 113       6.812   9.000   5.035  1.00 96.75           C  
ATOM    842  CB  PHE A 113       6.777   7.684   2.906  1.00 96.75           C  
ATOM    843  O   PHE A 113       6.664  10.180   4.715  1.00 96.75           O  
ATOM    844  CG  PHE A 113       8.266   7.508   2.986  1.00 96.75           C  
ATOM    845  CD1 PHE A 113       9.117   8.594   2.822  1.00 96.75           C  
ATOM    846  CD2 PHE A 113       8.820   6.258   3.223  1.00 96.75           C  
ATOM    847  CE1 PHE A 113      10.500   8.438   2.896  1.00 96.75           C  
ATOM    848  CE2 PHE A 113      10.203   6.094   3.297  1.00 96.75           C  
ATOM    849  CZ  PHE A 113      11.039   7.184   3.133  1.00 96.75           C  
ATOM    850  N   THR A 114       7.621   8.523   6.062  1.00 95.25           N  
ATOM    851  CA  THR A 114       8.359   9.500   6.863  1.00 95.25           C  
ATOM    852  C   THR A 114       9.781   9.016   7.133  1.00 95.25           C  
ATOM    853  CB  THR A 114       7.645   9.773   8.195  1.00 95.25           C  
ATOM    854  O   THR A 114       9.984   7.848   7.484  1.00 95.25           O  
ATOM    855  CG2 THR A 114       8.352  10.875   8.984  1.00 95.25           C  
ATOM    856  OG1 THR A 114       6.293  10.180   7.938  1.00 95.25           O  
ATOM    857  N   ALA A 115      10.688   9.867   6.840  1.00 92.44           N  
ATOM    858  CA  ALA A 115      12.078   9.758   7.270  1.00 92.44           C  
ATOM    859  C   ALA A 115      12.461  10.906   8.195  1.00 92.44           C  
ATOM    860  CB  ALA A 115      13.008   9.711   6.062  1.00 92.44           C  
ATOM    861  O   ALA A 115      12.898  11.961   7.730  1.00 92.44           O  
ATOM    862  N   SER A 116      12.391  10.719   9.500  1.00 86.44           N  
ATOM    863  CA  SER A 116      12.414  11.773  10.516  1.00 86.44           C  
ATOM    864  C   SER A 116      13.805  12.391  10.633  1.00 86.44           C  
ATOM    865  CB  SER A 116      11.969  11.227  11.867  1.00 86.44           C  
ATOM    866  O   SER A 116      13.938  13.609  10.750  1.00 86.44           O  
ATOM    867  OG  SER A 116      10.625  10.773  11.820  1.00 86.44           O  
ATOM    868  N   SER A 117      14.820  11.602  10.531  1.00 86.12           N  
ATOM    869  CA  SER A 117      16.172  12.102  10.703  1.00 86.12           C  
ATOM    870  C   SER A 117      16.578  13.031   9.562  1.00 86.12           C  
ATOM    871  CB  SER A 117      17.172  10.938  10.781  1.00 86.12           C  
ATOM    872  O   SER A 117      17.391  13.938   9.742  1.00 86.12           O  
ATOM    873  OG  SER A 117      17.141  10.172   9.586  1.00 86.12           O  
ATOM    874  N   LEU A 118      15.930  12.836   8.422  1.00 87.56           N  
ATOM    875  CA  LEU A 118      16.219  13.672   7.262  1.00 87.56           C  
ATOM    876  C   LEU A 118      15.172  14.781   7.117  1.00 87.56           C  
ATOM    877  CB  LEU A 118      16.250  12.828   5.984  1.00 87.56           C  
ATOM    878  O   LEU A 118      15.258  15.609   6.207  1.00 87.56           O  
ATOM    879  CG  LEU A 118      17.406  11.836   5.867  1.00 87.56           C  
ATOM    880  CD1 LEU A 118      17.281  11.008   4.594  1.00 87.56           C  
ATOM    881  CD2 LEU A 118      18.750  12.570   5.891  1.00 87.56           C  
ATOM    882  N   GLY A 119      14.188  14.789   7.965  1.00 90.31           N  
ATOM    883  CA  GLY A 119      13.125  15.781   7.926  1.00 90.31           C  
ATOM    884  C   GLY A 119      12.211  15.633   6.727  1.00 90.31           C  
ATOM    885  O   GLY A 119      11.703  16.625   6.199  1.00 90.31           O  
ATOM    886  N   ILE A 120      12.094  14.484   6.215  1.00 93.19           N  
ATOM    887  CA  ILE A 120      11.273  14.211   5.039  1.00 93.19           C  
ATOM    888  C   ILE A 120       9.961  13.555   5.465  1.00 93.19           C  
ATOM    889  CB  ILE A 120      12.016  13.320   4.023  1.00 93.19           C  
ATOM    890  O   ILE A 120       9.961  12.602   6.246  1.00 93.19           O  
ATOM    891  CG1 ILE A 120      13.273  14.031   3.510  1.00 93.19           C  
ATOM    892  CG2 ILE A 120      11.094  12.938   2.863  1.00 93.19           C  
ATOM    893  CD1 ILE A 120      14.242  13.117   2.762  1.00 93.19           C  
ATOM    894  N   ALA A 121       8.883  14.164   4.996  1.00 95.25           N  
ATOM    895  CA  ALA A 121       7.562  13.594   5.246  1.00 95.25           C  
ATOM    896  C   ALA A 121       6.652  13.758   4.031  1.00 95.25           C  
ATOM    897  CB  ALA A 121       6.926  14.242   6.477  1.00 95.25           C  
ATOM    898  O   ALA A 121       6.441  14.875   3.555  1.00 95.25           O  
ATOM    899  N   TYR A 122       6.203  12.617   3.521  1.00 95.38           N  
ATOM    900  CA  TYR A 122       5.215  12.594   2.449  1.00 95.38           C  
ATOM    901  C   TYR A 122       3.889  12.031   2.943  1.00 95.38           C  
ATOM    902  CB  TYR A 122       5.727  11.766   1.267  1.00 95.38           C  
ATOM    903  O   TYR A 122       3.842  10.922   3.482  1.00 95.38           O  
ATOM    904  CG  TYR A 122       6.742  12.484   0.412  1.00 95.38           C  
ATOM    905  CD1 TYR A 122       6.422  12.906  -0.878  1.00 95.38           C  
ATOM    906  CD2 TYR A 122       8.016  12.750   0.892  1.00 95.38           C  
ATOM    907  CE1 TYR A 122       7.352  13.570  -1.670  1.00 95.38           C  
ATOM    908  CE2 TYR A 122       8.961  13.414   0.109  1.00 95.38           C  
ATOM    909  OH  TYR A 122       9.539  14.477  -1.947  1.00 95.38           O  
ATOM    910  CZ  TYR A 122       8.617  13.820  -1.168  1.00 95.38           C  
ATOM    911  N   SER A 123       2.955  12.938   2.740  1.00 94.56           N  
ATOM    912  CA  SER A 123       1.625  12.500   3.156  1.00 94.56           C  
ATOM    913  C   SER A 123       0.837  11.938   1.980  1.00 94.56           C  
ATOM    914  CB  SER A 123       0.852  13.664   3.785  1.00 94.56           C  
ATOM    915  O   SER A 123       0.873  12.484   0.878  1.00 94.56           O  
ATOM    916  OG  SER A 123      -0.423  13.234   4.230  1.00 94.56           O  
ATOM    917  N   ASN A 124       0.282  10.789   2.170  1.00 96.12           N  
ATOM    918  CA  ASN A 124      -0.603  10.078   1.254  1.00 96.12           C  
ATOM    919  C   ASN A 124       0.024   9.930  -0.129  1.00 96.12           C  
ATOM    920  CB  ASN A 124      -1.953  10.789   1.149  1.00 96.12           C  
ATOM    921  O   ASN A 124      -0.378  10.609  -1.075  1.00 96.12           O  
ATOM    922  CG  ASN A 124      -2.975   9.992   0.361  1.00 96.12           C  
ATOM    923  ND2 ASN A 124      -4.090  10.633   0.021  1.00 96.12           N  
ATOM    924  OD1 ASN A 124      -2.764   8.820   0.061  1.00 96.12           O  
ATOM    925  N   ILE A 125       0.921   9.008  -0.260  1.00 97.31           N  
ATOM    926  CA  ILE A 125       1.602   8.750  -1.523  1.00 97.31           C  
ATOM    927  C   ILE A 125       0.940   7.570  -2.234  1.00 97.31           C  
ATOM    928  CB  ILE A 125       3.105   8.469  -1.308  1.00 97.31           C  
ATOM    929  O   ILE A 125       1.421   7.117  -3.273  1.00 97.31           O  
ATOM    930  CG1 ILE A 125       3.297   7.285  -0.352  1.00 97.31           C  
ATOM    931  CG2 ILE A 125       3.818   9.719  -0.780  1.00 97.31           C  
ATOM    932  CD1 ILE A 125       4.738   6.809  -0.238  1.00 97.31           C  
ATOM    933  N   TYR A 126      -0.137   7.062  -1.711  1.00 97.62           N  
ATOM    934  CA  TYR A 126      -0.910   5.980  -2.311  1.00 97.62           C  
ATOM    935  C   TYR A 126      -1.765   6.492  -3.463  1.00 97.62           C  
ATOM    936  CB  TYR A 126      -1.798   5.309  -1.260  1.00 97.62           C  
ATOM    937  O   TYR A 126      -2.824   7.086  -3.240  1.00 97.62           O  
ATOM    938  CG  TYR A 126      -2.553   4.109  -1.780  1.00 97.62           C  
ATOM    939  CD1 TYR A 126      -3.805   3.773  -1.271  1.00 97.62           C  
ATOM    940  CD2 TYR A 126      -2.016   3.309  -2.783  1.00 97.62           C  
ATOM    941  CE1 TYR A 126      -4.504   2.668  -1.746  1.00 97.62           C  
ATOM    942  CE2 TYR A 126      -2.705   2.201  -3.266  1.00 97.62           C  
ATOM    943  OH  TYR A 126      -4.633   0.794  -3.217  1.00 97.62           O  
ATOM    944  CZ  TYR A 126      -3.945   1.890  -2.742  1.00 97.62           C  
ATOM    945  N   LYS A 127      -1.339   6.148  -4.734  1.00 95.62           N  
ATOM    946  CA  LYS A 127      -2.004   6.797  -5.859  1.00 95.62           C  
ATOM    947  C   LYS A 127      -2.670   5.770  -6.770  1.00 95.62           C  
ATOM    948  CB  LYS A 127      -1.009   7.637  -6.660  1.00 95.62           C  
ATOM    949  O   LYS A 127      -3.664   6.070  -7.434  1.00 95.62           O  
ATOM    950  CG  LYS A 127      -0.391   8.781  -5.871  1.00 95.62           C  
ATOM    951  CD  LYS A 127      -1.449   9.773  -5.395  1.00 95.62           C  
ATOM    952  CE  LYS A 127      -0.828  10.938  -4.637  1.00 95.62           C  
ATOM    953  NZ  LYS A 127      -1.867  11.859  -4.098  1.00 95.62           N  
ATOM    954  N   TYR A 128      -2.117   4.562  -6.762  1.00 94.88           N  
ATOM    955  CA  TYR A 128      -2.605   3.604  -7.746  1.00 94.88           C  
ATOM    956  C   TYR A 128      -2.811   2.230  -7.117  1.00 94.88           C  
ATOM    957  CB  TYR A 128      -1.632   3.500  -8.922  1.00 94.88           C  
ATOM    958  O   TYR A 128      -2.154   1.890  -6.133  1.00 94.88           O  
ATOM    959  CG  TYR A 128      -1.311   4.828  -9.562  1.00 94.88           C  
ATOM    960  CD1 TYR A 128      -2.229   5.461 -10.398  1.00 94.88           C  
ATOM    961  CD2 TYR A 128      -0.088   5.449  -9.336  1.00 94.88           C  
ATOM    962  CE1 TYR A 128      -1.936   6.684 -10.992  1.00 94.88           C  
ATOM    963  CE2 TYR A 128       0.216   6.672  -9.930  1.00 94.88           C  
ATOM    964  OH  TYR A 128      -0.418   8.492 -11.344  1.00 94.88           O  
ATOM    965  CZ  TYR A 128      -0.713   7.281 -10.750  1.00 94.88           C  
ATOM    966  N   THR A 129      -3.805   1.515  -7.723  1.00 93.88           N  
ATOM    967  CA  THR A 129      -4.055   0.144  -7.293  1.00 93.88           C  
ATOM    968  C   THR A 129      -4.355  -0.753  -8.492  1.00 93.88           C  
ATOM    969  CB  THR A 129      -5.227   0.079  -6.293  1.00 93.88           C  
ATOM    970  O   THR A 129      -5.090  -0.359  -9.398  1.00 93.88           O  
ATOM    971  CG2 THR A 129      -6.508   0.625  -6.914  1.00 93.88           C  
ATOM    972  OG1 THR A 129      -5.438  -1.283  -5.902  1.00 93.88           O  
ATOM    973  N   LEU A 130      -3.719  -1.967  -8.469  1.00 93.31           N  
ATOM    974  CA  LEU A 130      -3.973  -2.957  -9.508  1.00 93.31           C  
ATOM    975  C   LEU A 130      -5.008  -3.977  -9.047  1.00 93.31           C  
ATOM    976  CB  LEU A 130      -2.674  -3.670  -9.898  1.00 93.31           C  
ATOM    977  O   LEU A 130      -5.277  -4.953  -9.750  1.00 93.31           O  
ATOM    978  CG  LEU A 130      -1.613  -2.816 -10.594  1.00 93.31           C  
ATOM    979  CD1 LEU A 130      -0.359  -3.645 -10.859  1.00 93.31           C  
ATOM    980  CD2 LEU A 130      -2.162  -2.234 -11.891  1.00 93.31           C  
ATOM    981  N   LEU A 131      -5.602  -3.727  -7.910  1.00 90.38           N  
ATOM    982  CA  LEU A 131      -6.613  -4.625  -7.363  1.00 90.38           C  
ATOM    983  C   LEU A 131      -7.867  -4.633  -8.234  1.00 90.38           C  
ATOM    984  CB  LEU A 131      -6.977  -4.219  -5.930  1.00 90.38           C  
ATOM    985  O   LEU A 131      -8.617  -5.605  -8.234  1.00 90.38           O  
ATOM    986  CG  LEU A 131      -5.855  -4.316  -4.895  1.00 90.38           C  
ATOM    987  CD1 LEU A 131      -6.348  -3.832  -3.535  1.00 90.38           C  
ATOM    988  CD2 LEU A 131      -5.336  -5.746  -4.801  1.00 90.38           C  
ATOM    989  N   THR A 132      -8.070  -3.592  -8.977  1.00 89.38           N  
ATOM    990  CA  THR A 132      -9.289  -3.443  -9.758  1.00 89.38           C  
ATOM    991  C   THR A 132      -9.039  -3.793 -11.227  1.00 89.38           C  
ATOM    992  CB  THR A 132      -9.852  -2.014  -9.664  1.00 89.38           C  
ATOM    993  O   THR A 132      -9.953  -3.730 -12.047  1.00 89.38           O  
ATOM    994  CG2 THR A 132     -10.172  -1.648  -8.219  1.00 89.38           C  
ATOM    995  OG1 THR A 132      -8.883  -1.090 -10.172  1.00 89.38           O  
ATOM    996  N   VAL A 133      -7.797  -4.098 -11.531  1.00 89.06           N  
ATOM    997  CA  VAL A 133      -7.418  -4.363 -12.914  1.00 89.06           C  
ATOM    998  C   VAL A 133      -7.527  -5.855 -13.203  1.00 89.06           C  
ATOM    999  CB  VAL A 133      -5.984  -3.865 -13.211  1.00 89.06           C  
ATOM   1000  O   VAL A 133      -6.934  -6.680 -12.500  1.00 89.06           O  
ATOM   1001  CG1 VAL A 133      -5.570  -4.242 -14.633  1.00 89.06           C  
ATOM   1002  CG2 VAL A 133      -5.891  -2.354 -13.008  1.00 89.06           C  
ATOM   1003  N   SER A 134      -8.312  -6.156 -14.266  1.00 87.56           N  
ATOM   1004  CA  SER A 134      -8.492  -7.543 -14.672  1.00 87.56           C  
ATOM   1005  C   SER A 134      -7.301  -8.047 -15.477  1.00 87.56           C  
ATOM   1006  CB  SER A 134      -9.773  -7.695 -15.500  1.00 87.56           C  
ATOM   1007  O   SER A 134      -6.680  -7.281 -16.219  1.00 87.56           O  
ATOM   1008  OG  SER A 134      -9.906  -9.023 -15.984  1.00 87.56           O  
ATOM   1009  N   PRO A 135      -6.977  -9.406 -15.297  1.00 88.31           N  
ATOM   1010  CA  PRO A 135      -5.859  -9.984 -16.047  1.00 88.31           C  
ATOM   1011  C   PRO A 135      -6.023  -9.844 -17.562  1.00 88.31           C  
ATOM   1012  CB  PRO A 135      -5.887 -11.461 -15.633  1.00 88.31           C  
ATOM   1013  O   PRO A 135      -5.031  -9.742 -18.281  1.00 88.31           O  
ATOM   1014  CG  PRO A 135      -6.477 -11.461 -14.258  1.00 88.31           C  
ATOM   1015  CD  PRO A 135      -7.531 -10.391 -14.195  1.00 88.31           C  
ATOM   1016  N   SER A 136      -7.188  -9.820 -18.062  1.00 89.06           N  
ATOM   1017  CA  SER A 136      -7.434  -9.711 -19.500  1.00 89.06           C  
ATOM   1018  C   SER A 136      -6.965  -8.359 -20.031  1.00 89.06           C  
ATOM   1019  CB  SER A 136      -8.922  -9.898 -19.797  1.00 89.06           C  
ATOM   1020  O   SER A 136      -6.715  -8.219 -21.234  1.00 89.06           O  
ATOM   1021  OG  SER A 136      -9.703  -8.953 -19.094  1.00 89.06           O  
ATOM   1022  N   GLU A 137      -6.840  -7.395 -19.125  1.00 88.56           N  
ATOM   1023  CA  GLU A 137      -6.422  -6.055 -19.516  1.00 88.56           C  
ATOM   1024  C   GLU A 137      -4.902  -5.965 -19.641  1.00 88.56           C  
ATOM   1025  CB  GLU A 137      -6.934  -5.016 -18.516  1.00 88.56           C  
ATOM   1026  O   GLU A 137      -4.387  -5.168 -20.438  1.00 88.56           O  
ATOM   1027  CG  GLU A 137      -8.445  -4.902 -18.469  1.00 88.56           C  
ATOM   1028  CD  GLU A 137      -8.945  -3.934 -17.406  1.00 88.56           C  
ATOM   1029  OE1 GLU A 137      -9.430  -4.391 -16.344  1.00 88.56           O  
ATOM   1030  OE2 GLU A 137      -8.844  -2.707 -17.641  1.00 88.56           O  
ATOM   1031  N   VAL A 138      -4.246  -6.781 -18.812  1.00 91.25           N  
ATOM   1032  CA  VAL A 138      -2.812  -6.539 -18.719  1.00 91.25           C  
ATOM   1033  C   VAL A 138      -2.049  -7.730 -19.297  1.00 91.25           C  
ATOM   1034  CB  VAL A 138      -2.371  -6.273 -17.266  1.00 91.25           C  
ATOM   1035  O   VAL A 138      -0.855  -7.629 -19.594  1.00 91.25           O  
ATOM   1036  CG1 VAL A 138      -2.939  -4.949 -16.766  1.00 91.25           C  
ATOM   1037  CG2 VAL A 138      -2.809  -7.426 -16.359  1.00 91.25           C  
ATOM   1038  N   ASN A 139      -2.807  -8.891 -19.469  1.00 91.56           N  
ATOM   1039  CA  ASN A 139      -2.162 -10.047 -20.078  1.00 91.56           C  
ATOM   1040  C   ASN A 139      -2.109  -9.914 -21.609  1.00 91.56           C  
ATOM   1041  CB  ASN A 139      -2.881 -11.336 -19.688  1.00 91.56           C  
ATOM   1042  O   ASN A 139      -3.016  -9.344 -22.219  1.00 91.56           O  
ATOM   1043  CG  ASN A 139      -2.639 -11.719 -18.234  1.00 91.56           C  
ATOM   1044  ND2 ASN A 139      -3.451 -12.633 -17.719  1.00 91.56           N  
ATOM   1045  OD1 ASN A 139      -1.726 -11.195 -17.594  1.00 91.56           O  
ATOM   1046  N   GLY A 140      -0.862 -10.070 -22.219  1.00 88.50           N  
ATOM   1047  CA  GLY A 140      -0.648  -9.992 -23.656  1.00 88.50           C  
ATOM   1048  C   GLY A 140       0.008  -8.703 -24.109  1.00 88.50           C  
ATOM   1049  O   GLY A 140       0.044  -8.391 -25.297  1.00 88.50           O  
ATOM   1050  N   ILE A 141       0.514  -7.980 -23.156  1.00 87.06           N  
ATOM   1051  CA  ILE A 141       1.109  -6.688 -23.469  1.00 87.06           C  
ATOM   1052  C   ILE A 141       2.615  -6.844 -23.656  1.00 87.06           C  
ATOM   1053  CB  ILE A 141       0.816  -5.648 -22.359  1.00 87.06           C  
ATOM   1054  O   ILE A 141       3.244  -6.051 -24.375  1.00 87.06           O  
ATOM   1055  CG1 ILE A 141       1.362  -6.137 -21.016  1.00 87.06           C  
ATOM   1056  CG2 ILE A 141      -0.686  -5.363 -22.281  1.00 87.06           C  
ATOM   1057  CD1 ILE A 141       1.187  -5.141 -19.875  1.00 87.06           C  
ATOM   1058  N   VAL A 142       3.164  -7.805 -23.000  1.00 88.62           N  
ATOM   1059  CA  VAL A 142       4.602  -8.039 -23.125  1.00 88.62           C  
ATOM   1060  C   VAL A 142       4.855  -9.234 -24.031  1.00 88.62           C  
ATOM   1061  CB  VAL A 142       5.254  -8.273 -21.734  1.00 88.62           C  
ATOM   1062  O   VAL A 142       4.359 -10.336 -23.781  1.00 88.62           O  
ATOM   1063  CG1 VAL A 142       6.750  -8.547 -21.891  1.00 88.62           C  
ATOM   1064  CG2 VAL A 142       5.016  -7.070 -20.828  1.00 88.62           C  
ATOM   1065  N   TYR A 143       5.609  -8.961 -25.156  1.00 87.12           N  
ATOM   1066  CA  TYR A 143       5.906  -9.977 -26.141  1.00 87.12           C  
ATOM   1067  C   TYR A 143       7.406 -10.234 -26.234  1.00 87.12           C  
ATOM   1068  CB  TYR A 143       5.359  -9.570 -27.516  1.00 87.12           C  
ATOM   1069  O   TYR A 143       8.180  -9.312 -26.516  1.00 87.12           O  
ATOM   1070  CG  TYR A 143       5.566 -10.609 -28.594  1.00 87.12           C  
ATOM   1071  CD1 TYR A 143       6.582 -10.469 -29.531  1.00 87.12           C  
ATOM   1072  CD2 TYR A 143       4.750 -11.734 -28.672  1.00 87.12           C  
ATOM   1073  CE1 TYR A 143       6.777 -11.430 -30.531  1.00 87.12           C  
ATOM   1074  CE2 TYR A 143       4.934 -12.695 -29.656  1.00 87.12           C  
ATOM   1075  OH  TYR A 143       6.137 -13.484 -31.562  1.00 87.12           O  
ATOM   1076  CZ  TYR A 143       5.949 -12.531 -30.578  1.00 87.12           C  
ATOM   1077  N   VAL A 144       7.770 -11.445 -25.922  1.00 84.00           N  
ATOM   1078  CA  VAL A 144       9.180 -11.797 -25.984  1.00 84.00           C  
ATOM   1079  C   VAL A 144       9.344 -13.172 -26.641  1.00 84.00           C  
ATOM   1080  CB  VAL A 144       9.844 -11.781 -24.594  1.00 84.00           C  
ATOM   1081  O   VAL A 144       8.688 -14.133 -26.234  1.00 84.00           O  
ATOM   1082  CG1 VAL A 144      11.328 -12.141 -24.688  1.00 84.00           C  
ATOM   1083  CG2 VAL A 144       9.664 -10.422 -23.938  1.00 84.00           C  
ATOM   1084  N   ASN A 145      10.188 -13.305 -27.719  1.00 83.69           N  
ATOM   1085  CA  ASN A 145      10.547 -14.562 -28.359  1.00 83.69           C  
ATOM   1086  C   ASN A 145       9.320 -15.297 -28.875  1.00 83.69           C  
ATOM   1087  CB  ASN A 145      11.336 -15.453 -27.406  1.00 83.69           C  
ATOM   1088  O   ASN A 145       9.188 -16.516 -28.688  1.00 83.69           O  
ATOM   1089  CG  ASN A 145      12.133 -16.531 -28.125  1.00 83.69           C  
ATOM   1090  ND2 ASN A 145      12.531 -17.562 -27.391  1.00 83.69           N  
ATOM   1091  OD1 ASN A 145      12.383 -16.438 -29.328  1.00 83.69           O  
ATOM   1092  N   GLY A 146       8.352 -14.609 -29.484  1.00 82.88           N  
ATOM   1093  CA  GLY A 146       7.199 -15.227 -30.109  1.00 82.88           C  
ATOM   1094  C   GLY A 146       6.098 -15.586 -29.141  1.00 82.88           C  
ATOM   1095  O   GLY A 146       5.156 -16.297 -29.484  1.00 82.88           O  
ATOM   1096  N   GLN A 147       6.332 -15.211 -27.844  1.00 86.25           N  
ATOM   1097  CA  GLN A 147       5.324 -15.531 -26.844  1.00 86.25           C  
ATOM   1098  C   GLN A 147       4.945 -14.305 -26.016  1.00 86.25           C  
ATOM   1099  CB  GLN A 147       5.824 -16.641 -25.906  1.00 86.25           C  
ATOM   1100  O   GLN A 147       5.801 -13.469 -25.719  1.00 86.25           O  
ATOM   1101  CG  GLN A 147       5.949 -18.000 -26.594  1.00 86.25           C  
ATOM   1102  CD  GLN A 147       6.266 -19.125 -25.609  1.00 86.25           C  
ATOM   1103  NE2 GLN A 147       6.410 -20.328 -26.125  1.00 86.25           N  
ATOM   1104  OE1 GLN A 147       6.383 -18.891 -24.406  1.00 86.25           O  
ATOM   1105  N   TYR A 148       3.648 -14.258 -25.641  1.00 88.88           N  
ATOM   1106  CA  TYR A 148       3.180 -13.211 -24.719  1.00 88.88           C  
ATOM   1107  C   TYR A 148       3.316 -13.656 -23.266  1.00 88.88           C  
ATOM   1108  CB  TYR A 148       1.723 -12.852 -25.031  1.00 88.88           C  
ATOM   1109  O   TYR A 148       3.037 -14.812 -22.938  1.00 88.88           O  
ATOM   1110  CG  TYR A 148       1.549 -12.031 -26.281  1.00 88.88           C  
ATOM   1111  CD1 TYR A 148       1.739 -10.648 -26.266  1.00 88.88           C  
ATOM   1112  CD2 TYR A 148       1.193 -12.633 -27.484  1.00 88.88           C  
ATOM   1113  CE1 TYR A 148       1.578  -9.891 -27.406  1.00 88.88           C  
ATOM   1114  CE2 TYR A 148       1.029 -11.875 -28.641  1.00 88.88           C  
ATOM   1115  OH  TYR A 148       1.063  -9.758 -29.734  1.00 88.88           O  
ATOM   1116  CZ  TYR A 148       1.224 -10.508 -28.594  1.00 88.88           C  
ATOM   1117  N   LEU A 149       3.834 -12.758 -22.531  1.00 90.69           N  
ATOM   1118  CA  LEU A 149       3.984 -13.008 -21.109  1.00 90.69           C  
ATOM   1119  C   LEU A 149       2.686 -12.711 -20.359  1.00 90.69           C  
ATOM   1120  CB  LEU A 149       5.117 -12.156 -20.531  1.00 90.69           C  
ATOM   1121  O   LEU A 149       2.084 -11.656 -20.547  1.00 90.69           O  
ATOM   1122  CG  LEU A 149       5.391 -12.320 -19.031  1.00 90.69           C  
ATOM   1123  CD1 LEU A 149       5.875 -13.734 -18.734  1.00 90.69           C  
ATOM   1124  CD2 LEU A 149       6.414 -11.289 -18.562  1.00 90.69           C  
ATOM   1125  N   ASN A 150       2.242 -13.672 -19.547  1.00 92.69           N  
ATOM   1126  CA  ASN A 150       1.126 -13.438 -18.641  1.00 92.69           C  
ATOM   1127  C   ASN A 150       1.587 -12.773 -17.344  1.00 92.69           C  
ATOM   1128  CB  ASN A 150       0.398 -14.750 -18.344  1.00 92.69           C  
ATOM   1129  O   ASN A 150       2.191 -13.422 -16.500  1.00 92.69           O  
ATOM   1130  CG  ASN A 150      -0.304 -15.328 -19.547  1.00 92.69           C  
ATOM   1131  ND2 ASN A 150      -0.537 -16.625 -19.531  1.00 92.69           N  
ATOM   1132  OD1 ASN A 150      -0.635 -14.602 -20.500  1.00 92.69           O  
ATOM   1133  N   LEU A 151       1.233 -11.492 -17.219  1.00 93.50           N  
ATOM   1134  CA  LEU A 151       1.706 -10.734 -16.062  1.00 93.50           C  
ATOM   1135  C   LEU A 151       0.922 -11.109 -14.812  1.00 93.50           C  
ATOM   1136  CB  LEU A 151       1.588  -9.234 -16.328  1.00 93.50           C  
ATOM   1137  O   LEU A 151       1.467 -11.086 -13.711  1.00 93.50           O  
ATOM   1138  CG  LEU A 151       2.447  -8.672 -17.469  1.00 93.50           C  
ATOM   1139  CD1 LEU A 151       2.145  -7.191 -17.672  1.00 93.50           C  
ATOM   1140  CD2 LEU A 151       3.928  -8.883 -17.172  1.00 93.50           C  
ATOM   1141  N   ALA A 152      -0.344 -11.383 -15.016  1.00 92.25           N  
ATOM   1142  CA  ALA A 152      -1.223 -11.773 -13.922  1.00 92.25           C  
ATOM   1143  C   ALA A 152      -1.809 -13.164 -14.156  1.00 92.25           C  
ATOM   1144  CB  ALA A 152      -2.342 -10.750 -13.742  1.00 92.25           C  
ATOM   1145  O   ALA A 152      -2.131 -13.523 -15.289  1.00 92.25           O  
ATOM   1146  N   ASP A 153      -1.827 -14.031 -13.094  1.00 89.44           N  
ATOM   1147  CA  ASP A 153      -2.414 -15.367 -13.148  1.00 89.44           C  
ATOM   1148  C   ASP A 153      -3.775 -15.398 -12.453  1.00 89.44           C  
ATOM   1149  CB  ASP A 153      -1.475 -16.391 -12.508  1.00 89.44           C  
ATOM   1150  O   ASP A 153      -4.109 -14.492 -11.688  1.00 89.44           O  
ATOM   1151  CG  ASP A 153      -0.191 -16.594 -13.297  1.00 89.44           C  
ATOM   1152  OD1 ASP A 153      -0.219 -16.500 -14.539  1.00 89.44           O  
ATOM   1153  OD2 ASP A 153       0.859 -16.844 -12.664  1.00 89.44           O  
ATOM   1154  N   GLN A 154      -4.527 -16.359 -12.922  1.00 86.44           N  
ATOM   1155  CA  GLN A 154      -5.840 -16.578 -12.320  1.00 86.44           C  
ATOM   1156  C   GLN A 154      -5.992 -18.000 -11.805  1.00 86.44           C  
ATOM   1157  CB  GLN A 154      -6.949 -16.250 -13.320  1.00 86.44           C  
ATOM   1158  O   GLN A 154      -5.469 -18.938 -12.398  1.00 86.44           O  
ATOM   1159  CG  GLN A 154      -6.930 -14.812 -13.820  1.00 86.44           C  
ATOM   1160  CD  GLN A 154      -8.047 -14.523 -14.812  1.00 86.44           C  
ATOM   1161  NE2 GLN A 154      -8.500 -13.273 -14.836  1.00 86.44           N  
ATOM   1162  OE1 GLN A 154      -8.492 -15.414 -15.547  1.00 86.44           O  
ATOM   1163  N   GLU A 155      -6.539 -18.141 -10.664  1.00 81.44           N  
ATOM   1164  CA  GLU A 155      -6.895 -19.438 -10.094  1.00 81.44           C  
ATOM   1165  C   GLU A 155      -8.352 -19.469  -9.648  1.00 81.44           C  
ATOM   1166  CB  GLU A 155      -5.973 -19.781  -8.922  1.00 81.44           C  
ATOM   1167  O   GLU A 155      -8.828 -18.516  -9.023  1.00 81.44           O  
ATOM   1168  CG  GLU A 155      -6.109 -21.219  -8.430  1.00 81.44           C  
ATOM   1169  CD  GLU A 155      -5.262 -21.516  -7.207  1.00 81.44           C  
ATOM   1170  OE1 GLU A 155      -5.441 -22.594  -6.594  1.00 81.44           O  
ATOM   1171  OE2 GLU A 155      -4.414 -20.672  -6.855  1.00 81.44           O  
ATOM   1172  N   THR A 156      -9.055 -20.500 -10.180  1.00 80.56           N  
ATOM   1173  CA  THR A 156     -10.445 -20.688  -9.773  1.00 80.56           C  
ATOM   1174  C   THR A 156     -10.562 -21.797  -8.734  1.00 80.56           C  
ATOM   1175  CB  THR A 156     -11.352 -21.000 -10.977  1.00 80.56           C  
ATOM   1176  O   THR A 156     -10.078 -22.906  -8.961  1.00 80.56           O  
ATOM   1177  CG2 THR A 156     -12.812 -21.078 -10.562  1.00 80.56           C  
ATOM   1178  OG1 THR A 156     -11.195 -19.984 -11.969  1.00 80.56           O  
ATOM   1179  N   SER A 157     -10.945 -21.438  -7.559  1.00 73.25           N  
ATOM   1180  CA  SER A 157     -11.242 -22.406  -6.508  1.00 73.25           C  
ATOM   1181  C   SER A 157     -12.586 -22.125  -5.852  1.00 73.25           C  
ATOM   1182  CB  SER A 157     -10.133 -22.391  -5.449  1.00 73.25           C  
ATOM   1183  O   SER A 157     -12.867 -20.984  -5.469  1.00 73.25           O  
ATOM   1184  OG  SER A 157     -10.383 -23.375  -4.457  1.00 73.25           O  
ATOM   1185  N   GLY A 158     -13.453 -23.250  -5.711  1.00 73.12           N  
ATOM   1186  CA  GLY A 158     -14.719 -23.156  -5.008  1.00 73.12           C  
ATOM   1187  C   GLY A 158     -15.688 -22.172  -5.652  1.00 73.12           C  
ATOM   1188  O   GLY A 158     -16.438 -21.484  -4.961  1.00 73.12           O  
ATOM   1189  N   GLY A 159     -15.617 -21.922  -6.949  1.00 73.81           N  
ATOM   1190  CA  GLY A 159     -16.547 -21.094  -7.680  1.00 73.81           C  
ATOM   1191  C   GLY A 159     -16.109 -19.641  -7.762  1.00 73.81           C  
ATOM   1192  O   GLY A 159     -16.844 -18.781  -8.273  1.00 73.81           O  
ATOM   1193  N   GLN A 160     -14.938 -19.344  -7.137  1.00 69.31           N  
ATOM   1194  CA  GLN A 160     -14.391 -18.000  -7.168  1.00 69.31           C  
ATOM   1195  C   GLN A 160     -13.070 -17.953  -7.938  1.00 69.31           C  
ATOM   1196  CB  GLN A 160     -14.188 -17.469  -5.750  1.00 69.31           C  
ATOM   1197  O   GLN A 160     -12.305 -18.922  -7.922  1.00 69.31           O  
ATOM   1198  CG  GLN A 160     -15.430 -17.547  -4.875  1.00 69.31           C  
ATOM   1199  CD  GLN A 160     -16.594 -16.766  -5.441  1.00 69.31           C  
ATOM   1200  NE2 GLN A 160     -16.516 -15.445  -5.371  1.00 69.31           N  
ATOM   1201  OE1 GLN A 160     -17.562 -17.359  -5.938  1.00 69.31           O  
ATOM   1202  N   THR A 161     -12.891 -16.875  -8.883  1.00 73.94           N  
ATOM   1203  CA  THR A 161     -11.664 -16.672  -9.633  1.00 73.94           C  
ATOM   1204  C   THR A 161     -10.766 -15.648  -8.953  1.00 73.94           C  
ATOM   1205  CB  THR A 161     -11.953 -16.219 -11.078  1.00 73.94           C  
ATOM   1206  O   THR A 161     -11.203 -14.539  -8.641  1.00 73.94           O  
ATOM   1207  CG2 THR A 161     -10.672 -16.094 -11.891  1.00 73.94           C  
ATOM   1208  OG1 THR A 161     -12.812 -17.188 -11.711  1.00 73.94           O  
ATOM   1209  N   TYR A 162      -9.461 -16.141  -8.750  1.00 78.12           N  
ATOM   1210  CA  TYR A 162      -8.461 -15.344  -8.055  1.00 78.12           C  
ATOM   1211  C   TYR A 162      -7.387 -14.859  -9.016  1.00 78.12           C  
ATOM   1212  CB  TYR A 162      -7.828 -16.141  -6.914  1.00 78.12           C  
ATOM   1213  O   TYR A 162      -6.988 -15.586  -9.930  1.00 78.12           O  
ATOM   1214  CG  TYR A 162      -8.828 -16.797  -5.996  1.00 78.12           C  
ATOM   1215  CD1 TYR A 162      -9.484 -16.062  -5.012  1.00 78.12           C  
ATOM   1216  CD2 TYR A 162      -9.125 -18.156  -6.109  1.00 78.12           C  
ATOM   1217  CE1 TYR A 162     -10.414 -16.656  -4.164  1.00 78.12           C  
ATOM   1218  CE2 TYR A 162     -10.047 -18.766  -5.266  1.00 78.12           C  
ATOM   1219  OH  TYR A 162     -11.602 -18.609  -3.459  1.00 78.12           O  
ATOM   1220  CZ  TYR A 162     -10.688 -18.016  -4.297  1.00 78.12           C  
ATOM   1221  N   VAL A 163      -7.027 -13.477  -8.641  1.00 84.69           N  
ATOM   1222  CA  VAL A 163      -5.988 -12.922  -9.492  1.00 84.69           C  
ATOM   1223  C   VAL A 163      -4.762 -12.570  -8.656  1.00 84.69           C  
ATOM   1224  CB  VAL A 163      -6.488 -11.680 -10.258  1.00 84.69           C  
ATOM   1225  O   VAL A 163      -4.895 -12.062  -7.535  1.00 84.69           O  
ATOM   1226  CG1 VAL A 163      -5.359 -11.062 -11.094  1.00 84.69           C  
ATOM   1227  CG2 VAL A 163      -7.676 -12.039 -11.148  1.00 84.69           C  
ATOM   1228  N   TYR A 164      -3.650 -12.922  -9.188  1.00 90.12           N  
ATOM   1229  CA  TYR A 164      -2.436 -12.555  -8.469  1.00 90.12           C  
ATOM   1230  C   TYR A 164      -1.272 -12.352  -9.430  1.00 90.12           C  
ATOM   1231  CB  TYR A 164      -2.076 -13.641  -7.445  1.00 90.12           C  
ATOM   1232  O   TYR A 164      -1.282 -12.875 -10.547  1.00 90.12           O  
ATOM   1233  CG  TYR A 164      -1.782 -14.984  -8.055  1.00 90.12           C  
ATOM   1234  CD1 TYR A 164      -2.805 -15.891  -8.312  1.00 90.12           C  
ATOM   1235  CD2 TYR A 164      -0.480 -15.352  -8.383  1.00 90.12           C  
ATOM   1236  CE1 TYR A 164      -2.539 -17.141  -8.875  1.00 90.12           C  
ATOM   1237  CE2 TYR A 164      -0.201 -16.594  -8.945  1.00 90.12           C  
ATOM   1238  OH  TYR A 164      -0.965 -18.703  -9.742  1.00 90.12           O  
ATOM   1239  CZ  TYR A 164      -1.235 -17.484  -9.188  1.00 90.12           C  
ATOM   1240  N   TYR A 165      -0.338 -11.469  -8.953  1.00 92.69           N  
ATOM   1241  CA  TYR A 165       0.920 -11.258  -9.656  1.00 92.69           C  
ATOM   1242  C   TYR A 165       2.049 -12.055  -9.016  1.00 92.69           C  
ATOM   1243  CB  TYR A 165       1.280  -9.766  -9.672  1.00 92.69           C  
ATOM   1244  O   TYR A 165       2.322 -11.906  -7.820  1.00 92.69           O  
ATOM   1245  CG  TYR A 165       0.336  -8.922 -10.492  1.00 92.69           C  
ATOM   1246  CD1 TYR A 165       0.653  -8.562 -11.805  1.00 92.69           C  
ATOM   1247  CD2 TYR A 165      -0.874  -8.484  -9.969  1.00 92.69           C  
ATOM   1248  CE1 TYR A 165      -0.213  -7.785 -12.562  1.00 92.69           C  
ATOM   1249  CE2 TYR A 165      -1.748  -7.707 -10.719  1.00 92.69           C  
ATOM   1250  OH  TYR A 165      -2.270  -6.590 -12.766  1.00 92.69           O  
ATOM   1251  CZ  TYR A 165      -1.409  -7.363 -12.016  1.00 92.69           C  
ATOM   1252  N   PRO A 166       2.607 -12.945  -9.766  1.00 90.06           N  
ATOM   1253  CA  PRO A 166       3.617 -13.852  -9.211  1.00 90.06           C  
ATOM   1254  C   PRO A 166       4.883 -13.117  -8.766  1.00 90.06           C  
ATOM   1255  CB  PRO A 166       3.914 -14.797 -10.375  1.00 90.06           C  
ATOM   1256  O   PRO A 166       5.637 -13.633  -7.938  1.00 90.06           O  
ATOM   1257  CG  PRO A 166       3.430 -14.070 -11.594  1.00 90.06           C  
ATOM   1258  CD  PRO A 166       2.344 -13.125 -11.180  1.00 90.06           C  
ATOM   1259  N   ASN A 167       5.066 -12.023  -9.352  1.00 90.62           N  
ATOM   1260  CA  ASN A 167       6.277 -11.242  -9.125  1.00 90.62           C  
ATOM   1261  C   ASN A 167       5.977  -9.742  -9.086  1.00 90.62           C  
ATOM   1262  CB  ASN A 167       7.324 -11.547 -10.195  1.00 90.62           C  
ATOM   1263  O   ASN A 167       5.152  -9.250  -9.859  1.00 90.62           O  
ATOM   1264  CG  ASN A 167       8.594 -10.734 -10.023  1.00 90.62           C  
ATOM   1265  ND2 ASN A 167       9.711 -11.273 -10.508  1.00 90.62           N  
ATOM   1266  OD1 ASN A 167       8.570  -9.641  -9.461  1.00 90.62           O  
ATOM   1267  N   PRO A 168       6.672  -8.961  -8.117  1.00 94.31           N  
ATOM   1268  CA  PRO A 168       6.418  -7.523  -8.039  1.00 94.31           C  
ATOM   1269  C   PRO A 168       6.742  -6.797  -9.336  1.00 94.31           C  
ATOM   1270  CB  PRO A 168       7.344  -7.062  -6.910  1.00 94.31           C  
ATOM   1271  O   PRO A 168       6.098  -5.797  -9.672  1.00 94.31           O  
ATOM   1272  CG  PRO A 168       8.367  -8.148  -6.793  1.00 94.31           C  
ATOM   1273  CD  PRO A 168       7.730  -9.453  -7.168  1.00 94.31           C  
ATOM   1274  N   TYR A 169       7.707  -7.312 -10.062  1.00 95.56           N  
ATOM   1275  CA  TYR A 169       8.094  -6.648 -11.297  1.00 95.56           C  
ATOM   1276  C   TYR A 169       7.051  -6.883 -12.391  1.00 95.56           C  
ATOM   1277  CB  TYR A 169       9.461  -7.145 -11.773  1.00 95.56           C  
ATOM   1278  O   TYR A 169       6.906  -6.070 -13.305  1.00 95.56           O  
ATOM   1279  CG  TYR A 169      10.594  -6.754 -10.859  1.00 95.56           C  
ATOM   1280  CD1 TYR A 169      10.805  -5.426 -10.500  1.00 95.56           C  
ATOM   1281  CD2 TYR A 169      11.461  -7.715 -10.352  1.00 95.56           C  
ATOM   1282  CE1 TYR A 169      11.852  -5.059  -9.664  1.00 95.56           C  
ATOM   1283  CE2 TYR A 169      12.516  -7.363  -9.508  1.00 95.56           C  
ATOM   1284  OH  TYR A 169      13.734  -5.680  -8.336  1.00 95.56           O  
ATOM   1285  CZ  TYR A 169      12.703  -6.035  -9.172  1.00 95.56           C  
ATOM   1286  N   TYR A 170       6.316  -8.016 -12.344  1.00 95.31           N  
ATOM   1287  CA  TYR A 170       5.172  -8.188 -13.227  1.00 95.31           C  
ATOM   1288  C   TYR A 170       4.105  -7.137 -12.953  1.00 95.31           C  
ATOM   1289  CB  TYR A 170       4.574  -9.594 -13.070  1.00 95.31           C  
ATOM   1290  O   TYR A 170       3.506  -6.590 -13.883  1.00 95.31           O  
ATOM   1291  CG  TYR A 170       5.418 -10.680 -13.688  1.00 95.31           C  
ATOM   1292  CD1 TYR A 170       6.754 -10.453 -14.016  1.00 95.31           C  
ATOM   1293  CD2 TYR A 170       4.883 -11.938 -13.945  1.00 95.31           C  
ATOM   1294  CE1 TYR A 170       7.535 -11.453 -14.586  1.00 95.31           C  
ATOM   1295  CE2 TYR A 170       5.656 -12.945 -14.516  1.00 95.31           C  
ATOM   1296  OH  TYR A 170       7.746 -13.688 -15.391  1.00 95.31           O  
ATOM   1297  CZ  TYR A 170       6.977 -12.695 -14.828  1.00 95.31           C  
ATOM   1298  N   ALA A 171       3.926  -6.941 -11.680  1.00 95.69           N  
ATOM   1299  CA  ALA A 171       2.979  -5.902 -11.273  1.00 95.69           C  
ATOM   1300  C   ALA A 171       3.418  -4.531 -11.789  1.00 95.69           C  
ATOM   1301  CB  ALA A 171       2.830  -5.879  -9.758  1.00 95.69           C  
ATOM   1302  O   ALA A 171       2.588  -3.734 -12.227  1.00 95.69           O  
ATOM   1303  N   LEU A 172       4.703  -4.270 -11.719  1.00 96.50           N  
ATOM   1304  CA  LEU A 172       5.246  -3.002 -12.195  1.00 96.50           C  
ATOM   1305  C   LEU A 172       5.000  -2.832 -13.688  1.00 96.50           C  
ATOM   1306  CB  LEU A 172       6.746  -2.918 -11.898  1.00 96.50           C  
ATOM   1307  O   LEU A 172       4.617  -1.751 -14.141  1.00 96.50           O  
ATOM   1308  CG  LEU A 172       7.375  -1.526 -11.977  1.00 96.50           C  
ATOM   1309  CD1 LEU A 172       6.719  -0.592 -10.961  1.00 96.50           C  
ATOM   1310  CD2 LEU A 172       8.883  -1.605 -11.742  1.00 96.50           C  
ATOM   1311  N   LEU A 173       5.215  -3.869 -14.469  1.00 95.56           N  
ATOM   1312  CA  LEU A 173       4.961  -3.822 -15.898  1.00 95.56           C  
ATOM   1313  C   LEU A 173       3.479  -3.598 -16.188  1.00 95.56           C  
ATOM   1314  CB  LEU A 173       5.430  -5.113 -16.578  1.00 95.56           C  
ATOM   1315  O   LEU A 173       3.123  -2.840 -17.094  1.00 95.56           O  
ATOM   1316  CG  LEU A 173       6.941  -5.340 -16.625  1.00 95.56           C  
ATOM   1317  CD1 LEU A 173       7.250  -6.738 -17.156  1.00 95.56           C  
ATOM   1318  CD2 LEU A 173       7.609  -4.277 -17.500  1.00 95.56           C  
ATOM   1319  N   ALA A 174       2.652  -4.266 -15.430  1.00 95.19           N  
ATOM   1320  CA  ALA A 174       1.210  -4.078 -15.570  1.00 95.19           C  
ATOM   1321  C   ALA A 174       0.812  -2.637 -15.273  1.00 95.19           C  
ATOM   1322  CB  ALA A 174       0.457  -5.039 -14.648  1.00 95.19           C  
ATOM   1323  O   ALA A 174       0.001  -2.049 -15.992  1.00 95.19           O  
ATOM   1324  N   LEU A 175       1.366  -2.133 -14.203  1.00 95.31           N  
ATOM   1325  CA  LEU A 175       1.090  -0.746 -13.844  1.00 95.31           C  
ATOM   1326  C   LEU A 175       1.516   0.200 -14.961  1.00 95.31           C  
ATOM   1327  CB  LEU A 175       1.809  -0.375 -12.547  1.00 95.31           C  
ATOM   1328  O   LEU A 175       0.794   1.144 -15.297  1.00 95.31           O  
ATOM   1329  CG  LEU A 175       1.585   1.047 -12.031  1.00 95.31           C  
ATOM   1330  CD1 LEU A 175       0.118   1.256 -11.672  1.00 95.31           C  
ATOM   1331  CD2 LEU A 175       2.480   1.327 -10.828  1.00 95.31           C  
ATOM   1332  N   ASN A 176       2.723  -0.018 -15.516  1.00 93.62           N  
ATOM   1333  CA  ASN A 176       3.207   0.791 -16.625  1.00 93.62           C  
ATOM   1334  C   ASN A 176       2.195   0.838 -17.766  1.00 93.62           C  
ATOM   1335  CB  ASN A 176       4.551   0.262 -17.141  1.00 93.62           C  
ATOM   1336  O   ASN A 176       1.922   1.906 -18.328  1.00 93.62           O  
ATOM   1337  CG  ASN A 176       5.117   1.091 -18.266  1.00 93.62           C  
ATOM   1338  ND2 ASN A 176       5.371   0.449 -19.406  1.00 93.62           N  
ATOM   1339  OD1 ASN A 176       5.328   2.299 -18.125  1.00 93.62           O  
ATOM   1340  N   TYR A 177       1.677  -0.264 -18.078  1.00 91.88           N  
ATOM   1341  CA  TYR A 177       0.697  -0.341 -19.156  1.00 91.88           C  
ATOM   1342  C   TYR A 177      -0.574   0.416 -18.797  1.00 91.88           C  
ATOM   1343  CB  TYR A 177       0.363  -1.801 -19.469  1.00 91.88           C  
ATOM   1344  O   TYR A 177      -1.103   1.181 -19.594  1.00 91.88           O  
ATOM   1345  CG  TYR A 177      -0.687  -1.962 -20.547  1.00 91.88           C  
ATOM   1346  CD1 TYR A 177      -2.004  -2.277 -20.219  1.00 91.88           C  
ATOM   1347  CD2 TYR A 177      -0.364  -1.800 -21.891  1.00 91.88           C  
ATOM   1348  CE1 TYR A 177      -2.973  -2.430 -21.203  1.00 91.88           C  
ATOM   1349  CE2 TYR A 177      -1.326  -1.949 -22.891  1.00 91.88           C  
ATOM   1350  OH  TYR A 177      -3.582  -2.412 -23.516  1.00 91.88           O  
ATOM   1351  CZ  TYR A 177      -2.625  -2.264 -22.531  1.00 91.88           C  
ATOM   1352  N   THR A 178      -1.103   0.190 -17.625  1.00 90.81           N  
ATOM   1353  CA  THR A 178      -2.326   0.841 -17.172  1.00 90.81           C  
ATOM   1354  C   THR A 178      -2.162   2.357 -17.172  1.00 90.81           C  
ATOM   1355  CB  THR A 178      -2.721   0.361 -15.766  1.00 90.81           C  
ATOM   1356  O   THR A 178      -3.072   3.086 -17.562  1.00 90.81           O  
ATOM   1357  CG2 THR A 178      -4.039   0.987 -15.320  1.00 90.81           C  
ATOM   1358  OG1 THR A 178      -2.863  -1.065 -15.773  1.00 90.81           O  
ATOM   1359  N   LEU A 179      -1.034   2.803 -16.734  1.00 90.12           N  
ATOM   1360  CA  LEU A 179      -0.762   4.234 -16.719  1.00 90.12           C  
ATOM   1361  C   LEU A 179      -0.626   4.781 -18.125  1.00 90.12           C  
ATOM   1362  CB  LEU A 179       0.512   4.527 -15.914  1.00 90.12           C  
ATOM   1363  O   LEU A 179      -0.998   5.930 -18.391  1.00 90.12           O  
ATOM   1364  CG  LEU A 179       0.420   4.348 -14.398  1.00 90.12           C  
ATOM   1365  CD1 LEU A 179       1.792   4.531 -13.758  1.00 90.12           C  
ATOM   1366  CD2 LEU A 179      -0.589   5.324 -13.805  1.00 90.12           C  
ATOM   1367  N   GLY A 180      -0.029   4.008 -18.938  1.00 84.81           N  
ATOM   1368  CA  GLY A 180       0.089   4.402 -20.328  1.00 84.81           C  
ATOM   1369  C   GLY A 180      -1.253   4.617 -21.000  1.00 84.81           C  
ATOM   1370  O   GLY A 180      -1.385   5.480 -21.875  1.00 84.81           O  
ATOM   1371  N   GLN A 181      -2.164   3.830 -20.578  1.00 83.06           N  
ATOM   1372  CA  GLN A 181      -3.510   3.984 -21.125  1.00 83.06           C  
ATOM   1373  C   GLN A 181      -4.176   5.250 -20.594  1.00 83.06           C  
ATOM   1374  CB  GLN A 181      -4.367   2.760 -20.797  1.00 83.06           C  
ATOM   1375  O   GLN A 181      -4.984   5.867 -21.281  1.00 83.06           O  
ATOM   1376  CG  GLN A 181      -3.857   1.468 -21.422  1.00 83.06           C  
ATOM   1377  CD  GLN A 181      -3.805   1.527 -22.938  1.00 83.06           C  
ATOM   1378  NE2 GLN A 181      -2.711   1.039 -23.516  1.00 83.06           N  
ATOM   1379  OE1 GLN A 181      -4.738   2.010 -23.578  1.00 83.06           O  
ATOM   1380  N   LEU A 182      -3.803   5.617 -19.375  1.00 80.88           N  
ATOM   1381  CA  LEU A 182      -4.379   6.789 -18.734  1.00 80.88           C  
ATOM   1382  C   LEU A 182      -3.721   8.070 -19.234  1.00 80.88           C  
ATOM   1383  CB  LEU A 182      -4.227   6.688 -17.203  1.00 80.88           C  
ATOM   1384  O   LEU A 182      -4.391   9.086 -19.406  1.00 80.88           O  
ATOM   1385  CG  LEU A 182      -5.125   5.676 -16.500  1.00 80.88           C  
ATOM   1386  CD1 LEU A 182      -4.684   5.492 -15.055  1.00 80.88           C  
ATOM   1387  CD2 LEU A 182      -6.586   6.113 -16.578  1.00 80.88           C  
ATOM   1388  N   TYR A 183      -2.412   7.875 -19.438  1.00 74.75           N  
ATOM   1389  CA  TYR A 183      -1.608   9.023 -19.844  1.00 74.75           C  
ATOM   1390  C   TYR A 183      -1.101   8.844 -21.281  1.00 74.75           C  
ATOM   1391  CB  TYR A 183      -0.427   9.219 -18.891  1.00 74.75           C  
ATOM   1392  O   TYR A 183      -0.524   7.805 -21.609  1.00 74.75           O  
ATOM   1393  CG  TYR A 183      -0.836   9.578 -17.484  1.00 74.75           C  
ATOM   1394  CD1 TYR A 183      -1.096  10.898 -17.141  1.00 74.75           C  
ATOM   1395  CD2 TYR A 183      -0.964   8.602 -16.516  1.00 74.75           C  
ATOM   1396  CE1 TYR A 183      -1.472  11.234 -15.836  1.00 74.75           C  
ATOM   1397  CE2 TYR A 183      -1.339   8.922 -15.211  1.00 74.75           C  
ATOM   1398  OH  TYR A 183      -1.963  10.570 -13.602  1.00 74.75           O  
ATOM   1399  CZ  TYR A 183      -1.591  10.242 -14.883  1.00 74.75           C  
ATOM   1400  N   LYS A 184      -1.940   8.836 -22.391  1.00 62.59           N  
ATOM   1401  CA  LYS A 184      -1.515   8.641 -23.781  1.00 62.59           C  
ATOM   1402  C   LYS A 184      -0.275   9.477 -24.094  1.00 62.59           C  
ATOM   1403  CB  LYS A 184      -2.645   9.000 -24.734  1.00 62.59           C  
ATOM   1404  O   LYS A 184      -0.319  10.711 -24.031  1.00 62.59           O  
ATOM   1405  CG  LYS A 184      -3.852   8.078 -24.656  1.00 62.59           C  
ATOM   1406  CD  LYS A 184      -4.617   8.031 -25.969  1.00 62.59           C  
ATOM   1407  CE  LYS A 184      -5.797   7.074 -25.906  1.00 62.59           C  
ATOM   1408  NZ  LYS A 184      -6.555   7.035 -27.188  1.00 62.59           N  
ATOM   1409  N   PRO A 185       0.919   8.914 -23.922  1.00 56.84           N  
ATOM   1410  CA  PRO A 185       1.991   9.812 -24.344  1.00 56.84           C  
ATOM   1411  C   PRO A 185       1.889  10.195 -25.828  1.00 56.84           C  
ATOM   1412  CB  PRO A 185       3.262   9.008 -24.078  1.00 56.84           C  
ATOM   1413  O   PRO A 185       1.532   9.359 -26.656  1.00 56.84           O  
ATOM   1414  CG  PRO A 185       2.787   7.598 -23.891  1.00 56.84           C  
ATOM   1415  CD  PRO A 185       1.305   7.621 -23.656  1.00 56.84           C  
ATOM   1416  N   SER A 186       1.176  11.344 -26.234  1.00 55.47           N  
ATOM   1417  CA  SER A 186       1.200  11.859 -27.594  1.00 55.47           C  
ATOM   1418  C   SER A 186       2.627  11.945 -28.125  1.00 55.47           C  
ATOM   1419  CB  SER A 186       0.542  13.242 -27.672  1.00 55.47           C  
ATOM   1420  O   SER A 186       3.566  12.188 -27.375  1.00 55.47           O  
ATOM   1421  OG  SER A 186       1.161  14.141 -26.766  1.00 55.47           O  
ATOM   1422  N   THR A 187       3.115  10.938 -28.844  1.00 52.50           N  
ATOM   1423  CA  THR A 187       4.293  10.953 -29.703  1.00 52.50           C  
ATOM   1424  C   THR A 187       4.555  12.359 -30.234  1.00 52.50           C  
ATOM   1425  CB  THR A 187       4.141   9.969 -30.875  1.00 52.50           C  
ATOM   1426  O   THR A 187       3.621  13.062 -30.625  1.00 52.50           O  
ATOM   1427  CG2 THR A 187       5.449   9.234 -31.156  1.00 52.50           C  
ATOM   1428  OG1 THR A 187       3.123   9.008 -30.562  1.00 52.50           O  
ATOM   1429  N   TYR A 188       4.918  13.383 -29.406  1.00 50.59           N  
ATOM   1430  CA  TYR A 188       5.465  14.617 -29.953  1.00 50.59           C  
ATOM   1431  C   TYR A 188       4.898  15.828 -29.219  1.00 50.59           C  
ATOM   1432  CB  TYR A 188       5.172  14.727 -31.438  1.00 50.59           C  
ATOM   1433  O   TYR A 188       4.383  16.750 -29.844  1.00 50.59           O  
ATOM   1434  CG  TYR A 188       6.016  15.750 -32.156  1.00 50.59           C  
ATOM   1435  CD1 TYR A 188       5.520  17.016 -32.438  1.00 50.59           C  
ATOM   1436  CD2 TYR A 188       7.312  15.445 -32.562  1.00 50.59           C  
ATOM   1437  CE1 TYR A 188       6.297  17.969 -33.094  1.00 50.59           C  
ATOM   1438  CE2 TYR A 188       8.102  16.391 -33.219  1.00 50.59           C  
ATOM   1439  OH  TYR A 188       8.352  18.578 -34.125  1.00 50.59           O  
ATOM   1440  CZ  TYR A 188       7.582  17.641 -33.469  1.00 50.59           C  
ATOM   1441  N   SER A 189       4.523  15.672 -27.938  1.00 49.66           N  
ATOM   1442  CA  SER A 189       4.059  16.922 -27.328  1.00 49.66           C  
ATOM   1443  C   SER A 189       4.852  17.250 -26.078  1.00 49.66           C  
ATOM   1444  CB  SER A 189       2.568  16.828 -27.000  1.00 49.66           C  
ATOM   1445  O   SER A 189       5.086  16.375 -25.234  1.00 49.66           O  
ATOM   1446  OG  SER A 189       2.139  17.984 -26.297  1.00 49.66           O  
ATOM   1447  N   THR A 190       5.820  18.156 -26.094  1.00 50.50           N  
ATOM   1448  CA  THR A 190       6.555  18.797 -25.000  1.00 50.50           C  
ATOM   1449  C   THR A 190       5.594  19.359 -23.953  1.00 50.50           C  
ATOM   1450  CB  THR A 190       7.469  19.922 -25.516  1.00 50.50           C  
ATOM   1451  O   THR A 190       6.012  19.766 -22.875  1.00 50.50           O  
ATOM   1452  CG2 THR A 190       8.547  19.359 -26.438  1.00 50.50           C  
ATOM   1453  OG1 THR A 190       6.680  20.875 -26.234  1.00 50.50           O  
ATOM   1454  N   THR A 191       4.277  19.219 -24.156  1.00 46.69           N  
ATOM   1455  CA  THR A 191       3.404  19.828 -23.156  1.00 46.69           C  
ATOM   1456  C   THR A 191       2.445  18.797 -22.562  1.00 46.69           C  
ATOM   1457  CB  THR A 191       2.600  21.000 -23.766  1.00 46.69           C  
ATOM   1458  O   THR A 191       1.757  19.078 -21.578  1.00 46.69           O  
ATOM   1459  CG2 THR A 191       3.520  22.125 -24.219  1.00 46.69           C  
ATOM   1460  OG1 THR A 191       1.856  20.516 -24.891  1.00 46.69           O  
ATOM   1461  N   LYS A 192       2.488  17.500 -22.938  1.00 49.66           N  
ATOM   1462  CA  LYS A 192       1.515  16.484 -22.516  1.00 49.66           C  
ATOM   1463  C   LYS A 192       2.184  15.383 -21.719  1.00 49.66           C  
ATOM   1464  CB  LYS A 192       0.795  15.898 -23.734  1.00 49.66           C  
ATOM   1465  O   LYS A 192       3.279  14.938 -22.062  1.00 49.66           O  
ATOM   1466  CG  LYS A 192      -0.549  16.547 -24.031  1.00 49.66           C  
ATOM   1467  CD  LYS A 192      -1.604  15.508 -24.391  1.00 49.66           C  
ATOM   1468  CE  LYS A 192      -2.900  16.156 -24.859  1.00 49.66           C  
ATOM   1469  NZ  LYS A 192      -4.078  15.266 -24.625  1.00 49.66           N  
ATOM   1470  N   ALA A 193       1.761  15.172 -20.406  1.00 53.19           N  
ATOM   1471  CA  ALA A 193       1.552  14.555 -19.109  1.00 53.19           C  
ATOM   1472  C   ALA A 193       2.654  13.547 -18.797  1.00 53.19           C  
ATOM   1473  CB  ALA A 193       0.185  13.875 -19.047  1.00 53.19           C  
ATOM   1474  O   ALA A 193       2.949  12.664 -19.609  1.00 53.19           O  
ATOM   1475  N   SER A 194       3.824  13.891 -18.391  1.00 67.25           N  
ATOM   1476  CA  SER A 194       4.832  13.070 -17.734  1.00 67.25           C  
ATOM   1477  C   SER A 194       4.191  11.945 -16.922  1.00 67.25           C  
ATOM   1478  CB  SER A 194       5.699  13.930 -16.812  1.00 67.25           C  
ATOM   1479  O   SER A 194       3.209  12.164 -16.219  1.00 67.25           O  
ATOM   1480  OG  SER A 194       6.328  14.977 -17.547  1.00 67.25           O  
ATOM   1481  N   THR A 195       3.953  10.727 -17.469  1.00 81.56           N  
ATOM   1482  CA  THR A 195       3.518   9.586 -16.672  1.00 81.56           C  
ATOM   1483  C   THR A 195       4.406   9.422 -15.438  1.00 81.56           C  
ATOM   1484  CB  THR A 195       3.531   8.289 -17.500  1.00 81.56           C  
ATOM   1485  O   THR A 195       5.598   9.742 -15.477  1.00 81.56           O  
ATOM   1486  CG2 THR A 195       3.029   8.531 -18.922  1.00 81.56           C  
ATOM   1487  OG1 THR A 195       4.871   7.781 -17.562  1.00 81.56           O  
ATOM   1488  N   PRO A 196       3.791   9.164 -14.289  1.00 90.69           N  
ATOM   1489  CA  PRO A 196       4.594   8.938 -13.086  1.00 90.69           C  
ATOM   1490  C   PRO A 196       5.562   7.770 -13.234  1.00 90.69           C  
ATOM   1491  CB  PRO A 196       3.545   8.648 -12.008  1.00 90.69           C  
ATOM   1492  O   PRO A 196       6.582   7.715 -12.539  1.00 90.69           O  
ATOM   1493  CG  PRO A 196       2.334   8.203 -12.766  1.00 90.69           C  
ATOM   1494  CD  PRO A 196       2.303   8.930 -14.086  1.00 90.69           C  
ATOM   1495  N   LEU A 197       5.293   6.832 -14.125  1.00 93.12           N  
ATOM   1496  CA  LEU A 197       6.125   5.664 -14.367  1.00 93.12           C  
ATOM   1497  C   LEU A 197       6.152   5.320 -15.859  1.00 93.12           C  
ATOM   1498  CB  LEU A 197       5.617   4.465 -13.562  1.00 93.12           C  
ATOM   1499  O   LEU A 197       5.105   5.277 -16.500  1.00 93.12           O  
ATOM   1500  CG  LEU A 197       6.262   3.111 -13.883  1.00 93.12           C  
ATOM   1501  CD1 LEU A 197       7.703   3.082 -13.398  1.00 93.12           C  
ATOM   1502  CD2 LEU A 197       5.457   1.978 -13.258  1.00 93.12           C  
ATOM   1503  N   TYR A 198       7.332   5.102 -16.312  1.00 91.38           N  
ATOM   1504  CA  TYR A 198       7.551   4.621 -17.672  1.00 91.38           C  
ATOM   1505  C   TYR A 198       8.617   3.533 -17.703  1.00 91.38           C  
ATOM   1506  CB  TYR A 198       7.961   5.777 -18.594  1.00 91.38           C  
ATOM   1507  O   TYR A 198       9.695   3.697 -17.125  1.00 91.38           O  
ATOM   1508  CG  TYR A 198       7.992   5.410 -20.062  1.00 91.38           C  
ATOM   1509  CD1 TYR A 198       9.188   5.043 -20.672  1.00 91.38           C  
ATOM   1510  CD2 TYR A 198       6.832   5.426 -20.828  1.00 91.38           C  
ATOM   1511  CE1 TYR A 198       9.219   4.703 -22.031  1.00 91.38           C  
ATOM   1512  CE2 TYR A 198       6.855   5.086 -22.172  1.00 91.38           C  
ATOM   1513  OH  TYR A 198       8.086   4.395 -24.094  1.00 91.38           O  
ATOM   1514  CZ  TYR A 198       8.055   4.730 -22.766  1.00 91.38           C  
ATOM   1515  N   ILE A 199       8.258   2.426 -18.406  1.00 91.81           N  
ATOM   1516  CA  ILE A 199       9.195   1.311 -18.469  1.00 91.81           C  
ATOM   1517  C   ILE A 199       9.484   0.963 -19.938  1.00 91.81           C  
ATOM   1518  CB  ILE A 199       8.656   0.072 -17.719  1.00 91.81           C  
ATOM   1519  O   ILE A 199       8.562   0.865 -20.750  1.00 91.81           O  
ATOM   1520  CG1 ILE A 199       8.430   0.397 -16.234  1.00 91.81           C  
ATOM   1521  CG2 ILE A 199       9.602  -1.117 -17.891  1.00 91.81           C  
ATOM   1522  CD1 ILE A 199       7.840  -0.751 -15.438  1.00 91.81           C  
ATOM   1523  N   ALA A 200      10.758   0.822 -20.141  1.00 89.12           N  
ATOM   1524  CA  ALA A 200      11.195   0.468 -21.484  1.00 89.12           C  
ATOM   1525  C   ALA A 200      12.305  -0.579 -21.438  1.00 89.12           C  
ATOM   1526  CB  ALA A 200      11.664   1.711 -22.234  1.00 89.12           C  
ATOM   1527  O   ALA A 200      12.953  -0.767 -20.406  1.00 89.12           O  
ATOM   1528  N   THR A 201      12.391  -1.259 -22.531  1.00 87.56           N  
ATOM   1529  CA  THR A 201      13.453  -2.258 -22.641  1.00 87.56           C  
ATOM   1530  C   THR A 201      14.750  -1.618 -23.125  1.00 87.56           C  
ATOM   1531  CB  THR A 201      13.047  -3.393 -23.609  1.00 87.56           C  
ATOM   1532  O   THR A 201      14.742  -0.495 -23.641  1.00 87.56           O  
ATOM   1533  CG2 THR A 201      11.758  -4.062 -23.156  1.00 87.56           C  
ATOM   1534  OG1 THR A 201      12.867  -2.854 -24.922  1.00 87.56           O  
ATOM   1535  N   SER A 202      15.953  -2.301 -22.938  1.00 79.62           N  
ATOM   1536  CA  SER A 202      17.281  -1.809 -23.266  1.00 79.62           C  
ATOM   1537  C   SER A 202      17.391  -1.459 -24.750  1.00 79.62           C  
ATOM   1538  CB  SER A 202      18.344  -2.850 -22.906  1.00 79.62           C  
ATOM   1539  O   SER A 202      18.078  -0.503 -25.125  1.00 79.62           O  
ATOM   1540  OG  SER A 202      19.641  -2.369 -23.219  1.00 79.62           O  
ATOM   1541  N   THR A 203      16.641  -2.158 -25.578  1.00 75.38           N  
ATOM   1542  CA  THR A 203      16.688  -1.954 -27.031  1.00 75.38           C  
ATOM   1543  C   THR A 203      16.031  -0.629 -27.406  1.00 75.38           C  
ATOM   1544  CB  THR A 203      15.992  -3.107 -27.781  1.00 75.38           C  
ATOM   1545  O   THR A 203      16.391  -0.021 -28.422  1.00 75.38           O  
ATOM   1546  CG2 THR A 203      16.781  -4.406 -27.641  1.00 75.38           C  
ATOM   1547  OG1 THR A 203      14.680  -3.293 -27.250  1.00 75.38           O  
ATOM   1548  N   GLN A 204      15.242  -0.031 -26.578  1.00 75.19           N  
ATOM   1549  CA  GLN A 204      14.453   1.159 -26.875  1.00 75.19           C  
ATOM   1550  C   GLN A 204      15.039   2.395 -26.203  1.00 75.19           C  
ATOM   1551  CB  GLN A 204      13.000   0.962 -26.438  1.00 75.19           C  
ATOM   1552  O   GLN A 204      14.633   3.520 -26.484  1.00 75.19           O  
ATOM   1553  CG  GLN A 204      12.281  -0.144 -27.188  1.00 75.19           C  
ATOM   1554  CD  GLN A 204      10.836  -0.302 -26.750  1.00 75.19           C  
ATOM   1555  NE2 GLN A 204       9.938  -0.475 -27.719  1.00 75.19           N  
ATOM   1556  OE1 GLN A 204      10.523  -0.271 -25.562  1.00 75.19           O  
ATOM   1557  N   VAL A 205      16.047   2.223 -25.344  1.00 71.81           N  
ATOM   1558  CA  VAL A 205      16.438   3.295 -24.438  1.00 71.81           C  
ATOM   1559  C   VAL A 205      17.078   4.438 -25.219  1.00 71.81           C  
ATOM   1560  CB  VAL A 205      17.422   2.791 -23.344  1.00 71.81           C  
ATOM   1561  O   VAL A 205      16.766   5.609 -25.000  1.00 71.81           O  
ATOM   1562  CG1 VAL A 205      17.906   3.947 -22.469  1.00 71.81           C  
ATOM   1563  CG2 VAL A 205      16.766   1.712 -22.500  1.00 71.81           C  
ATOM   1564  N   SER A 206      17.984   4.121 -26.266  1.00 69.69           N  
ATOM   1565  CA  SER A 206      18.688   5.176 -27.000  1.00 69.69           C  
ATOM   1566  C   SER A 206      17.703   6.027 -27.812  1.00 69.69           C  
ATOM   1567  CB  SER A 206      19.734   4.578 -27.938  1.00 69.69           C  
ATOM   1568  O   SER A 206      17.828   7.250 -27.844  1.00 69.69           O  
ATOM   1569  OG  SER A 206      20.719   3.863 -27.188  1.00 69.69           O  
ATOM   1570  N   THR A 207      16.641   5.434 -28.312  1.00 71.25           N  
ATOM   1571  CA  THR A 207      15.633   6.102 -29.109  1.00 71.25           C  
ATOM   1572  C   THR A 207      14.648   6.855 -28.219  1.00 71.25           C  
ATOM   1573  CB  THR A 207      14.859   5.094 -29.984  1.00 71.25           C  
ATOM   1574  O   THR A 207      14.109   7.895 -28.625  1.00 71.25           O  
ATOM   1575  CG2 THR A 207      15.789   4.438 -31.016  1.00 71.25           C  
ATOM   1576  OG1 THR A 207      14.289   4.078 -29.156  1.00 71.25           O  
ATOM   1577  N   LEU A 208      14.500   6.453 -26.953  1.00 74.81           N  
ATOM   1578  CA  LEU A 208      13.508   6.965 -26.016  1.00 74.81           C  
ATOM   1579  C   LEU A 208      13.906   8.352 -25.516  1.00 74.81           C  
ATOM   1580  CB  LEU A 208      13.344   6.004 -24.844  1.00 74.81           C  
ATOM   1581  O   LEU A 208      13.055   9.234 -25.375  1.00 74.81           O  
ATOM   1582  CG  LEU A 208      12.594   4.707 -25.125  1.00 74.81           C  
ATOM   1583  CD1 LEU A 208      12.672   3.770 -23.922  1.00 74.81           C  
ATOM   1584  CD2 LEU A 208      11.141   4.996 -25.484  1.00 74.81           C  
ATOM   1585  N   LEU A 209      15.164   8.539 -25.234  1.00 72.12           N  
ATOM   1586  CA  LEU A 209      15.609   9.805 -24.641  1.00 72.12           C  
ATOM   1587  C   LEU A 209      15.555  10.922 -25.672  1.00 72.12           C  
ATOM   1588  CB  LEU A 209      17.031   9.664 -24.109  1.00 72.12           C  
ATOM   1589  O   LEU A 209      15.453  12.102 -25.312  1.00 72.12           O  
ATOM   1590  CG  LEU A 209      17.219   8.781 -22.875  1.00 72.12           C  
ATOM   1591  CD1 LEU A 209      18.688   8.648 -22.516  1.00 72.12           C  
ATOM   1592  CD2 LEU A 209      16.422   9.336 -21.688  1.00 72.12           C  
ATOM   1593  N   THR A 210      15.562  10.508 -26.984  1.00 73.06           N  
ATOM   1594  CA  THR A 210      15.414  11.500 -28.031  1.00 73.06           C  
ATOM   1595  C   THR A 210      13.945  11.875 -28.219  1.00 73.06           C  
ATOM   1596  CB  THR A 210      15.992  10.984 -29.375  1.00 73.06           C  
ATOM   1597  O   THR A 210      13.633  13.031 -28.516  1.00 73.06           O  
ATOM   1598  CG2 THR A 210      17.484  10.703 -29.250  1.00 73.06           C  
ATOM   1599  OG1 THR A 210      15.312   9.773 -29.734  1.00 73.06           O  
ATOM   1600  N   THR A 211      13.102  10.883 -28.000  1.00 72.44           N  
ATOM   1601  CA  THR A 211      11.680  11.102 -28.250  1.00 72.44           C  
ATOM   1602  C   THR A 211      10.984  11.617 -27.000  1.00 72.44           C  
ATOM   1603  CB  THR A 211      10.992   9.797 -28.719  1.00 72.44           C  
ATOM   1604  O   THR A 211       9.984  12.336 -27.094  1.00 72.44           O  
ATOM   1605  CG2 THR A 211      11.578   9.320 -30.047  1.00 72.44           C  
ATOM   1606  OG1 THR A 211      11.180   8.781 -27.734  1.00 72.44           O  
ATOM   1607  N   MET A 212      11.500  11.305 -25.844  1.00 76.81           N  
ATOM   1608  CA  MET A 212      10.945  11.742 -24.562  1.00 76.81           C  
ATOM   1609  C   MET A 212      12.039  12.312 -23.672  1.00 76.81           C  
ATOM   1610  CB  MET A 212      10.242  10.578 -23.859  1.00 76.81           C  
ATOM   1611  O   MET A 212      12.578  11.609 -22.812  1.00 76.81           O  
ATOM   1612  CG  MET A 212       9.086   9.992 -24.656  1.00 76.81           C  
ATOM   1613  SD  MET A 212       8.398   8.477 -23.875  1.00 76.81           S  
ATOM   1614  CE  MET A 212       7.387   7.848 -25.250  1.00 76.81           C  
ATOM   1615  N   PRO A 213      12.375  13.578 -23.859  1.00 76.31           N  
ATOM   1616  CA  PRO A 213      13.508  14.180 -23.156  1.00 76.31           C  
ATOM   1617  C   PRO A 213      13.266  14.336 -21.656  1.00 76.31           C  
ATOM   1618  CB  PRO A 213      13.656  15.547 -23.828  1.00 76.31           C  
ATOM   1619  O   PRO A 213      14.219  14.375 -20.875  1.00 76.31           O  
ATOM   1620  CG  PRO A 213      12.977  15.391 -25.156  1.00 76.31           C  
ATOM   1621  CD  PRO A 213      11.914  14.336 -25.016  1.00 76.31           C  
ATOM   1622  N   TRP A 214      11.961  14.375 -21.312  1.00 77.25           N  
ATOM   1623  CA  TRP A 214      11.648  14.594 -19.906  1.00 77.25           C  
ATOM   1624  C   TRP A 214      12.078  13.406 -19.062  1.00 77.25           C  
ATOM   1625  CB  TRP A 214      10.148  14.852 -19.719  1.00 77.25           C  
ATOM   1626  O   TRP A 214      12.195  13.523 -17.828  1.00 77.25           O  
ATOM   1627  CG  TRP A 214       9.273  13.906 -20.484  1.00 77.25           C  
ATOM   1628  CD1 TRP A 214       8.734  14.102 -21.734  1.00 77.25           C  
ATOM   1629  CD2 TRP A 214       8.828  12.617 -20.062  1.00 77.25           C  
ATOM   1630  CE2 TRP A 214       8.023  12.086 -21.094  1.00 77.25           C  
ATOM   1631  CE3 TRP A 214       9.023  11.859 -18.891  1.00 77.25           C  
ATOM   1632  NE1 TRP A 214       7.984  13.008 -22.094  1.00 77.25           N  
ATOM   1633  CH2 TRP A 214       7.633  10.109 -19.844  1.00 77.25           C  
ATOM   1634  CZ2 TRP A 214       7.422  10.828 -21.000  1.00 77.25           C  
ATOM   1635  CZ3 TRP A 214       8.422  10.609 -18.797  1.00 77.25           C  
ATOM   1636  N   LEU A 215      12.422  12.250 -19.625  1.00 83.44           N  
ATOM   1637  CA  LEU A 215      12.805  11.055 -18.891  1.00 83.44           C  
ATOM   1638  C   LEU A 215      14.172  11.234 -18.234  1.00 83.44           C  
ATOM   1639  CB  LEU A 215      12.836   9.836 -19.828  1.00 83.44           C  
ATOM   1640  O   LEU A 215      14.492  10.539 -17.266  1.00 83.44           O  
ATOM   1641  CG  LEU A 215      11.477   9.305 -20.281  1.00 83.44           C  
ATOM   1642  CD1 LEU A 215      11.664   8.172 -21.281  1.00 83.44           C  
ATOM   1643  CD2 LEU A 215      10.648   8.836 -19.078  1.00 83.44           C  
ATOM   1644  N   LYS A 216      14.984  12.133 -18.656  1.00 83.00           N  
ATOM   1645  CA  LYS A 216      16.328  12.352 -18.125  1.00 83.00           C  
ATOM   1646  C   LYS A 216      16.297  12.797 -16.672  1.00 83.00           C  
ATOM   1647  CB  LYS A 216      17.078  13.383 -18.969  1.00 83.00           C  
ATOM   1648  O   LYS A 216      17.266  12.633 -15.938  1.00 83.00           O  
ATOM   1649  CG  LYS A 216      16.453  14.773 -18.922  1.00 83.00           C  
ATOM   1650  CD  LYS A 216      17.250  15.766 -19.781  1.00 83.00           C  
ATOM   1651  CE  LYS A 216      16.594  17.141 -19.781  1.00 83.00           C  
ATOM   1652  NZ  LYS A 216      17.312  18.094 -20.688  1.00 83.00           N  
ATOM   1653  N   ASN A 217      15.203  13.352 -16.328  1.00 87.69           N  
ATOM   1654  CA  ASN A 217      15.109  13.875 -14.977  1.00 87.69           C  
ATOM   1655  C   ASN A 217      14.500  12.852 -14.023  1.00 87.69           C  
ATOM   1656  CB  ASN A 217      14.289  15.172 -14.953  1.00 87.69           C  
ATOM   1657  O   ASN A 217      14.391  13.102 -12.820  1.00 87.69           O  
ATOM   1658  CG  ASN A 217      14.906  16.266 -15.797  1.00 87.69           C  
ATOM   1659  ND2 ASN A 217      14.070  17.016 -16.500  1.00 87.69           N  
ATOM   1660  OD1 ASN A 217      16.125  16.438 -15.812  1.00 87.69           O  
ATOM   1661  N   ASP A 218      14.227  11.719 -14.500  1.00 91.88           N  
ATOM   1662  CA  ASP A 218      13.562  10.703 -13.688  1.00 91.88           C  
ATOM   1663  C   ASP A 218      14.570   9.891 -12.875  1.00 91.88           C  
ATOM   1664  CB  ASP A 218      12.727   9.773 -14.570  1.00 91.88           C  
ATOM   1665  O   ASP A 218      15.758   9.867 -13.203  1.00 91.88           O  
ATOM   1666  CG  ASP A 218      11.492  10.445 -15.141  1.00 91.88           C  
ATOM   1667  OD1 ASP A 218      11.273  11.648 -14.875  1.00 91.88           O  
ATOM   1668  OD2 ASP A 218      10.719   9.766 -15.859  1.00 91.88           O  
ATOM   1669  N   ASN A 219      14.086   9.352 -11.773  1.00 94.88           N  
ATOM   1670  CA  ASN A 219      14.828   8.312 -11.062  1.00 94.88           C  
ATOM   1671  C   ASN A 219      14.719   6.965 -11.773  1.00 94.88           C  
ATOM   1672  CB  ASN A 219      14.328   8.188  -9.617  1.00 94.88           C  
ATOM   1673  O   ASN A 219      13.617   6.441 -11.961  1.00 94.88           O  
ATOM   1674  CG  ASN A 219      15.273   7.395  -8.742  1.00 94.88           C  
ATOM   1675  ND2 ASN A 219      14.797   6.984  -7.574  1.00 94.88           N  
ATOM   1676  OD1 ASN A 219      16.422   7.152  -9.109  1.00 94.88           O  
ATOM   1677  N   VAL A 220      15.859   6.410 -12.109  1.00 93.94           N  
ATOM   1678  CA  VAL A 220      15.836   5.254 -12.992  1.00 93.94           C  
ATOM   1679  C   VAL A 220      16.484   4.055 -12.297  1.00 93.94           C  
ATOM   1680  CB  VAL A 220      16.562   5.543 -14.328  1.00 93.94           C  
ATOM   1681  O   VAL A 220      17.500   4.191 -11.625  1.00 93.94           O  
ATOM   1682  CG1 VAL A 220      16.547   4.312 -15.234  1.00 93.94           C  
ATOM   1683  CG2 VAL A 220      15.914   6.738 -15.031  1.00 93.94           C  
ATOM   1684  N   PHE A 221      15.844   2.887 -12.398  1.00 94.69           N  
ATOM   1685  CA  PHE A 221      16.422   1.611 -12.000  1.00 94.69           C  
ATOM   1686  C   PHE A 221      16.094   0.523 -13.016  1.00 94.69           C  
ATOM   1687  CB  PHE A 221      15.930   1.201 -10.609  1.00 94.69           C  
ATOM   1688  O   PHE A 221      15.211   0.698 -13.852  1.00 94.69           O  
ATOM   1689  CG  PHE A 221      14.469   0.839 -10.570  1.00 94.69           C  
ATOM   1690  CD1 PHE A 221      13.500   1.813 -10.359  1.00 94.69           C  
ATOM   1691  CD2 PHE A 221      14.062  -0.477 -10.758  1.00 94.69           C  
ATOM   1692  CE1 PHE A 221      12.148   1.480 -10.320  1.00 94.69           C  
ATOM   1693  CE2 PHE A 221      12.711  -0.816 -10.719  1.00 94.69           C  
ATOM   1694  CZ  PHE A 221      11.758   0.164 -10.508  1.00 94.69           C  
ATOM   1695  N   SER A 222      16.859  -0.540 -12.969  1.00 94.69           N  
ATOM   1696  CA  SER A 222      16.656  -1.610 -13.938  1.00 94.69           C  
ATOM   1697  C   SER A 222      16.406  -2.943 -13.242  1.00 94.69           C  
ATOM   1698  CB  SER A 222      17.875  -1.735 -14.859  1.00 94.69           C  
ATOM   1699  O   SER A 222      16.781  -3.127 -12.086  1.00 94.69           O  
ATOM   1700  OG  SER A 222      19.016  -2.193 -14.148  1.00 94.69           O  
ATOM   1701  N   PHE A 223      15.656  -3.746 -13.859  1.00 93.75           N  
ATOM   1702  CA  PHE A 223      15.438  -5.125 -13.438  1.00 93.75           C  
ATOM   1703  C   PHE A 223      15.398  -6.062 -14.641  1.00 93.75           C  
ATOM   1704  CB  PHE A 223      14.141  -5.246 -12.633  1.00 93.75           C  
ATOM   1705  O   PHE A 223      15.086  -5.637 -15.750  1.00 93.75           O  
ATOM   1706  CG  PHE A 223      12.914  -4.832 -13.391  1.00 93.75           C  
ATOM   1707  CD1 PHE A 223      12.492  -3.508 -13.391  1.00 93.75           C  
ATOM   1708  CD2 PHE A 223      12.180  -5.766 -14.109  1.00 93.75           C  
ATOM   1709  CE1 PHE A 223      11.352  -3.123 -14.102  1.00 93.75           C  
ATOM   1710  CE2 PHE A 223      11.047  -5.391 -14.820  1.00 93.75           C  
ATOM   1711  CZ  PHE A 223      10.633  -4.066 -14.812  1.00 93.75           C  
ATOM   1712  N   THR A 224      15.844  -7.281 -14.336  1.00 93.50           N  
ATOM   1713  CA  THR A 224      15.930  -8.273 -15.406  1.00 93.50           C  
ATOM   1714  C   THR A 224      15.000  -9.445 -15.125  1.00 93.50           C  
ATOM   1715  CB  THR A 224      17.375  -8.789 -15.570  1.00 93.50           C  
ATOM   1716  O   THR A 224      14.938  -9.945 -14.000  1.00 93.50           O  
ATOM   1717  CG2 THR A 224      17.469  -9.789 -16.719  1.00 93.50           C  
ATOM   1718  OG1 THR A 224      18.250  -7.684 -15.836  1.00 93.50           O  
ATOM   1719  N   LEU A 225      14.266  -9.773 -16.156  1.00 91.44           N  
ATOM   1720  CA  LEU A 225      13.352 -10.906 -16.078  1.00 91.44           C  
ATOM   1721  C   LEU A 225      13.766 -12.000 -17.062  1.00 91.44           C  
ATOM   1722  CB  LEU A 225      11.914 -10.461 -16.359  1.00 91.44           C  
ATOM   1723  O   LEU A 225      14.258 -11.711 -18.156  1.00 91.44           O  
ATOM   1724  CG  LEU A 225      11.336  -9.398 -15.430  1.00 91.44           C  
ATOM   1725  CD1 LEU A 225       9.961  -8.961 -15.906  1.00 91.44           C  
ATOM   1726  CD2 LEU A 225      11.266  -9.930 -14.000  1.00 91.44           C  
ATOM   1727  N   ASN A 226      13.672 -13.211 -16.516  1.00 89.19           N  
ATOM   1728  CA  ASN A 226      13.781 -14.367 -17.391  1.00 89.19           C  
ATOM   1729  C   ASN A 226      12.445 -14.719 -18.031  1.00 89.19           C  
ATOM   1730  CB  ASN A 226      14.336 -15.570 -16.641  1.00 89.19           C  
ATOM   1731  O   ASN A 226      11.555 -15.250 -17.375  1.00 89.19           O  
ATOM   1732  CG  ASN A 226      14.602 -16.766 -17.531  1.00 89.19           C  
ATOM   1733  ND2 ASN A 226      15.250 -17.781 -16.984  1.00 89.19           N  
ATOM   1734  OD1 ASN A 226      14.234 -16.766 -18.703  1.00 89.19           O  
ATOM   1735  N   ILE A 227      12.312 -14.367 -19.297  1.00 88.00           N  
ATOM   1736  CA  ILE A 227      11.070 -14.609 -20.031  1.00 88.00           C  
ATOM   1737  C   ILE A 227      11.289 -15.688 -21.078  1.00 88.00           C  
ATOM   1738  CB  ILE A 227      10.539 -13.320 -20.688  1.00 88.00           C  
ATOM   1739  O   ILE A 227      11.953 -15.453 -22.094  1.00 88.00           O  
ATOM   1740  CG1 ILE A 227      10.453 -12.195 -19.641  1.00 88.00           C  
ATOM   1741  CG2 ILE A 227       9.180 -13.562 -21.344  1.00 88.00           C  
ATOM   1742  CD1 ILE A 227      10.172 -10.820 -20.250  1.00 88.00           C  
ATOM   1743  N   SER A 228      10.711 -16.938 -20.891  1.00 85.38           N  
ATOM   1744  CA  SER A 228      10.812 -18.062 -21.812  1.00 85.38           C  
ATOM   1745  C   SER A 228      12.266 -18.359 -22.156  1.00 85.38           C  
ATOM   1746  CB  SER A 228      10.023 -17.781 -23.078  1.00 85.38           C  
ATOM   1747  O   SER A 228      12.594 -18.609 -23.328  1.00 85.38           O  
ATOM   1748  OG  SER A 228       8.641 -17.641 -22.797  1.00 85.38           O  
ATOM   1749  N   GLY A 229      13.266 -18.219 -21.156  1.00 85.81           N  
ATOM   1750  CA  GLY A 229      14.664 -18.562 -21.344  1.00 85.81           C  
ATOM   1751  C   GLY A 229      15.523 -17.391 -21.766  1.00 85.81           C  
ATOM   1752  O   GLY A 229      16.734 -17.516 -21.891  1.00 85.81           O  
ATOM   1753  N   GLN A 230      14.977 -16.250 -22.031  1.00 88.44           N  
ATOM   1754  CA  GLN A 230      15.719 -15.047 -22.406  1.00 88.44           C  
ATOM   1755  C   GLN A 230      15.703 -14.008 -21.297  1.00 88.44           C  
ATOM   1756  CB  GLN A 230      15.148 -14.453 -23.703  1.00 88.44           C  
ATOM   1757  O   GLN A 230      14.641 -13.664 -20.781  1.00 88.44           O  
ATOM   1758  CG  GLN A 230      16.016 -13.367 -24.312  1.00 88.44           C  
ATOM   1759  CD  GLN A 230      15.367 -12.688 -25.500  1.00 88.44           C  
ATOM   1760  NE2 GLN A 230      15.891 -11.531 -25.891  1.00 88.44           N  
ATOM   1761  OE1 GLN A 230      14.398 -13.203 -26.078  1.00 88.44           O  
ATOM   1762  N   LEU A 231      16.922 -13.484 -21.078  1.00 91.44           N  
ATOM   1763  CA  LEU A 231      17.016 -12.414 -20.094  1.00 91.44           C  
ATOM   1764  C   LEU A 231      16.719 -11.055 -20.734  1.00 91.44           C  
ATOM   1765  CB  LEU A 231      18.406 -12.391 -19.453  1.00 91.44           C  
ATOM   1766  O   LEU A 231      17.391 -10.656 -21.688  1.00 91.44           O  
ATOM   1767  CG  LEU A 231      18.797 -13.625 -18.641  1.00 91.44           C  
ATOM   1768  CD1 LEU A 231      20.219 -13.492 -18.125  1.00 91.44           C  
ATOM   1769  CD2 LEU A 231      17.812 -13.820 -17.484  1.00 91.44           C  
ATOM   1770  N   VAL A 232      15.656 -10.438 -20.250  1.00 90.69           N  
ATOM   1771  CA  VAL A 232      15.258  -9.125 -20.750  1.00 90.69           C  
ATOM   1772  C   VAL A 232      15.414  -8.078 -19.641  1.00 90.69           C  
ATOM   1773  CB  VAL A 232      13.805  -9.133 -21.266  1.00 90.69           C  
ATOM   1774  O   VAL A 232      14.859  -8.234 -18.562  1.00 90.69           O  
ATOM   1775  CG1 VAL A 232      13.438  -7.781 -21.875  1.00 90.69           C  
ATOM   1776  CG2 VAL A 232      13.609 -10.250 -22.281  1.00 90.69           C  
ATOM   1777  N   THR A 233      16.172  -7.027 -19.969  1.00 93.50           N  
ATOM   1778  CA  THR A 233      16.391  -5.961 -19.000  1.00 93.50           C  
ATOM   1779  C   THR A 233      15.461  -4.785 -19.266  1.00 93.50           C  
ATOM   1780  CB  THR A 233      17.859  -5.480 -19.047  1.00 93.50           C  
ATOM   1781  O   THR A 233      15.406  -4.266 -20.391  1.00 93.50           O  
ATOM   1782  CG2 THR A 233      18.094  -4.359 -18.031  1.00 93.50           C  
ATOM   1783  OG1 THR A 233      18.734  -6.578 -18.734  1.00 93.50           O  
ATOM   1784  N   TYR A 234      14.789  -4.398 -18.203  1.00 93.00           N  
ATOM   1785  CA  TYR A 234      13.875  -3.264 -18.234  1.00 93.00           C  
ATOM   1786  C   TYR A 234      14.438  -2.082 -17.453  1.00 93.00           C  
ATOM   1787  CB  TYR A 234      12.508  -3.658 -17.672  1.00 93.00           C  
ATOM   1788  O   TYR A 234      15.109  -2.268 -16.438  1.00 93.00           O  
ATOM   1789  CG  TYR A 234      11.742  -4.633 -18.531  1.00 93.00           C  
ATOM   1790  CD1 TYR A 234      10.828  -4.180 -19.484  1.00 93.00           C  
ATOM   1791  CD2 TYR A 234      11.938  -6.004 -18.406  1.00 93.00           C  
ATOM   1792  CE1 TYR A 234      10.125  -5.074 -20.281  1.00 93.00           C  
ATOM   1793  CE2 TYR A 234      11.242  -6.906 -19.203  1.00 93.00           C  
ATOM   1794  OH  TYR A 234       9.641  -7.320 -20.922  1.00 93.00           O  
ATOM   1795  CZ  TYR A 234      10.336  -6.434 -20.141  1.00 93.00           C  
ATOM   1796  N   TYR A 235      14.156  -0.918 -17.984  1.00 93.19           N  
ATOM   1797  CA  TYR A 235      14.484   0.320 -17.281  1.00 93.19           C  
ATOM   1798  C   TYR A 235      13.227   1.067 -16.859  1.00 93.19           C  
ATOM   1799  CB  TYR A 235      15.359   1.217 -18.172  1.00 93.19           C  
ATOM   1800  O   TYR A 235      12.398   1.415 -17.703  1.00 93.19           O  
ATOM   1801  CG  TYR A 235      16.734   0.662 -18.422  1.00 93.19           C  
ATOM   1802  CD1 TYR A 235      17.812   1.045 -17.641  1.00 93.19           C  
ATOM   1803  CD2 TYR A 235      16.953  -0.245 -19.453  1.00 93.19           C  
ATOM   1804  CE1 TYR A 235      19.094   0.537 -17.875  1.00 93.19           C  
ATOM   1805  CE2 TYR A 235      18.234  -0.759 -19.688  1.00 93.19           C  
ATOM   1806  OH  TYR A 235      20.547  -0.869 -19.141  1.00 93.19           O  
ATOM   1807  CZ  TYR A 235      19.281  -0.363 -18.891  1.00 93.19           C  
ATOM   1808  N   ALA A 236      13.164   1.211 -15.602  1.00 94.56           N  
ATOM   1809  CA  ALA A 236      12.000   1.904 -15.055  1.00 94.56           C  
ATOM   1810  C   ALA A 236      12.336   3.354 -14.719  1.00 94.56           C  
ATOM   1811  CB  ALA A 236      11.492   1.178 -13.812  1.00 94.56           C  
ATOM   1812  O   ALA A 236      13.266   3.621 -13.953  1.00 94.56           O  
ATOM   1813  N   TYR A 237      11.562   4.277 -15.312  1.00 93.50           N  
ATOM   1814  CA  TYR A 237      11.703   5.707 -15.078  1.00 93.50           C  
ATOM   1815  C   TYR A 237      10.570   6.227 -14.195  1.00 93.50           C  
ATOM   1816  CB  TYR A 237      11.727   6.477 -16.406  1.00 93.50           C  
ATOM   1817  O   TYR A 237       9.414   6.297 -14.633  1.00 93.50           O  
ATOM   1818  CG  TYR A 237      12.859   6.074 -17.312  1.00 93.50           C  
ATOM   1819  CD1 TYR A 237      14.047   6.805 -17.344  1.00 93.50           C  
ATOM   1820  CD2 TYR A 237      12.750   4.969 -18.141  1.00 93.50           C  
ATOM   1821  CE1 TYR A 237      15.094   6.441 -18.188  1.00 93.50           C  
ATOM   1822  CE2 TYR A 237      13.789   4.598 -18.984  1.00 93.50           C  
ATOM   1823  OH  TYR A 237      15.992   4.973 -19.828  1.00 93.50           O  
ATOM   1824  CZ  TYR A 237      14.953   5.336 -19.000  1.00 93.50           C  
ATOM   1825  N   VAL A 238      10.938   6.645 -12.984  1.00 95.25           N  
ATOM   1826  CA  VAL A 238       9.961   7.113 -12.008  1.00 95.25           C  
ATOM   1827  C   VAL A 238      10.055   8.633 -11.875  1.00 95.25           C  
ATOM   1828  CB  VAL A 238      10.164   6.438 -10.633  1.00 95.25           C  
ATOM   1829  O   VAL A 238      11.070   9.156 -11.422  1.00 95.25           O  
ATOM   1830  CG1 VAL A 238       9.062   6.867  -9.656  1.00 95.25           C  
ATOM   1831  CG2 VAL A 238      10.180   4.918 -10.781  1.00 95.25           C  
ATOM   1832  N   ASN A 239       8.984   9.320 -12.188  1.00 92.75           N  
ATOM   1833  CA  ASN A 239       8.984  10.781 -12.227  1.00 92.75           C  
ATOM   1834  C   ASN A 239       8.398  11.375 -10.945  1.00 92.75           C  
ATOM   1835  CB  ASN A 239       8.227  11.289 -13.445  1.00 92.75           C  
ATOM   1836  O   ASN A 239       8.711  12.516 -10.594  1.00 92.75           O  
ATOM   1837  CG  ASN A 239       8.234  12.797 -13.555  1.00 92.75           C  
ATOM   1838  ND2 ASN A 239       9.297  13.344 -14.133  1.00 92.75           N  
ATOM   1839  OD1 ASN A 239       7.293  13.469 -13.125  1.00 92.75           O  
ATOM   1840  N   GLN A 240       7.672  10.602 -10.258  1.00 93.00           N  
ATOM   1841  CA  GLN A 240       7.066  11.016  -9.000  1.00 93.00           C  
ATOM   1842  C   GLN A 240       7.066   9.875  -7.984  1.00 93.00           C  
ATOM   1843  CB  GLN A 240       5.641  11.516  -9.227  1.00 93.00           C  
ATOM   1844  O   GLN A 240       6.953   8.711  -8.359  1.00 93.00           O  
ATOM   1845  CG  GLN A 240       5.555  12.742 -10.133  1.00 93.00           C  
ATOM   1846  CD  GLN A 240       4.129  13.188 -10.391  1.00 93.00           C  
ATOM   1847  NE2 GLN A 240       3.871  13.703 -11.586  1.00 93.00           N  
ATOM   1848  OE1 GLN A 240       3.262  13.062  -9.516  1.00 93.00           O  
ATOM   1849  N   THR A 241       7.266  10.352  -6.672  1.00 96.44           N  
ATOM   1850  CA  THR A 241       7.180   9.383  -5.586  1.00 96.44           C  
ATOM   1851  C   THR A 241       5.730   8.977  -5.340  1.00 96.44           C  
ATOM   1852  CB  THR A 241       7.785   9.945  -4.285  1.00 96.44           C  
ATOM   1853  O   THR A 241       4.867   9.828  -5.117  1.00 96.44           O  
ATOM   1854  CG2 THR A 241       7.652   8.945  -3.141  1.00 96.44           C  
ATOM   1855  OG1 THR A 241       9.172  10.227  -4.492  1.00 96.44           O  
ATOM   1856  N   PHE A 242       5.422   7.684  -5.457  1.00 97.44           N  
ATOM   1857  CA  PHE A 242       4.070   7.191  -5.207  1.00 97.44           C  
ATOM   1858  C   PHE A 242       4.094   5.727  -4.793  1.00 97.44           C  
ATOM   1859  CB  PHE A 242       3.197   7.371  -6.453  1.00 97.44           C  
ATOM   1860  O   PHE A 242       5.121   5.059  -4.918  1.00 97.44           O  
ATOM   1861  CG  PHE A 242       3.584   6.477  -7.602  1.00 97.44           C  
ATOM   1862  CD1 PHE A 242       4.590   6.848  -8.484  1.00 97.44           C  
ATOM   1863  CD2 PHE A 242       2.939   5.262  -7.793  1.00 97.44           C  
ATOM   1864  CE1 PHE A 242       4.949   6.020  -9.547  1.00 97.44           C  
ATOM   1865  CE2 PHE A 242       3.291   4.426  -8.852  1.00 97.44           C  
ATOM   1866  CZ  PHE A 242       4.297   4.809  -9.727  1.00 97.44           C  
ATOM   1867  N   ALA A 243       3.008   5.289  -4.184  1.00 98.19           N  
ATOM   1868  CA  ALA A 243       2.820   3.889  -3.814  1.00 98.19           C  
ATOM   1869  C   ALA A 243       1.630   3.281  -4.555  1.00 98.19           C  
ATOM   1870  CB  ALA A 243       2.627   3.760  -2.305  1.00 98.19           C  
ATOM   1871  O   ALA A 243       0.710   3.998  -4.953  1.00 98.19           O  
ATOM   1872  N   PHE A 244       1.695   2.006  -4.805  1.00 97.44           N  
ATOM   1873  CA  PHE A 244       0.562   1.297  -5.387  1.00 97.44           C  
ATOM   1874  C   PHE A 244       0.424  -0.094  -4.781  1.00 97.44           C  
ATOM   1875  CB  PHE A 244       0.714   1.192  -6.906  1.00 97.44           C  
ATOM   1876  O   PHE A 244       1.357  -0.597  -4.148  1.00 97.44           O  
ATOM   1877  CG  PHE A 244       1.710   0.155  -7.348  1.00 97.44           C  
ATOM   1878  CD1 PHE A 244       3.070   0.438  -7.363  1.00 97.44           C  
ATOM   1879  CD2 PHE A 244       1.286  -1.106  -7.750  1.00 97.44           C  
ATOM   1880  CE1 PHE A 244       3.994  -0.521  -7.770  1.00 97.44           C  
ATOM   1881  CE2 PHE A 244       2.205  -2.070  -8.156  1.00 97.44           C  
ATOM   1882  CZ  PHE A 244       3.559  -1.774  -8.172  1.00 97.44           C  
ATOM   1883  N   THR A 245      -0.731  -0.670  -4.949  1.00 95.94           N  
ATOM   1884  CA  THR A 245      -1.004  -1.995  -4.402  1.00 95.94           C  
ATOM   1885  C   THR A 245      -1.432  -2.957  -5.508  1.00 95.94           C  
ATOM   1886  CB  THR A 245      -2.094  -1.939  -3.318  1.00 95.94           C  
ATOM   1887  O   THR A 245      -1.923  -2.531  -6.555  1.00 95.94           O  
ATOM   1888  CG2 THR A 245      -1.625  -1.137  -2.109  1.00 95.94           C  
ATOM   1889  OG1 THR A 245      -3.270  -1.322  -3.859  1.00 95.94           O  
ATOM   1890  N   TYR A 246      -1.155  -4.246  -5.293  1.00 94.19           N  
ATOM   1891  CA  TYR A 246      -1.547  -5.289  -6.234  1.00 94.19           C  
ATOM   1892  C   TYR A 246      -1.782  -6.613  -5.512  1.00 94.19           C  
ATOM   1893  CB  TYR A 246      -0.477  -5.469  -7.312  1.00 94.19           C  
ATOM   1894  O   TYR A 246      -1.252  -6.832  -4.418  1.00 94.19           O  
ATOM   1895  CG  TYR A 246       0.865  -5.902  -6.773  1.00 94.19           C  
ATOM   1896  CD1 TYR A 246       1.764  -4.969  -6.262  1.00 94.19           C  
ATOM   1897  CD2 TYR A 246       1.238  -7.242  -6.777  1.00 94.19           C  
ATOM   1898  CE1 TYR A 246       3.004  -5.359  -5.766  1.00 94.19           C  
ATOM   1899  CE2 TYR A 246       2.475  -7.645  -6.281  1.00 94.19           C  
ATOM   1900  OH  TYR A 246       4.574  -7.090  -5.289  1.00 94.19           O  
ATOM   1901  CZ  TYR A 246       3.348  -6.695  -5.777  1.00 94.19           C  
ATOM   1902  N   PRO A 247      -2.598  -7.441  -6.129  1.00 92.69           N  
ATOM   1903  CA  PRO A 247      -2.871  -8.734  -5.488  1.00 92.69           C  
ATOM   1904  C   PRO A 247      -1.707  -9.711  -5.617  1.00 92.69           C  
ATOM   1905  CB  PRO A 247      -4.102  -9.242  -6.234  1.00 92.69           C  
ATOM   1906  O   PRO A 247      -1.172  -9.898  -6.715  1.00 92.69           O  
ATOM   1907  CG  PRO A 247      -4.039  -8.586  -7.574  1.00 92.69           C  
ATOM   1908  CD  PRO A 247      -3.342  -7.262  -7.422  1.00 92.69           C  
ATOM   1909  N   VAL A 248      -1.282 -10.281  -4.453  1.00 90.75           N  
ATOM   1910  CA  VAL A 248      -0.213 -11.273  -4.434  1.00 90.75           C  
ATOM   1911  C   VAL A 248      -0.811 -12.672  -4.309  1.00 90.75           C  
ATOM   1912  CB  VAL A 248       0.778 -11.016  -3.275  1.00 90.75           C  
ATOM   1913  O   VAL A 248      -0.366 -13.602  -4.980  1.00 90.75           O  
ATOM   1914  CG1 VAL A 248       1.843 -12.109  -3.221  1.00 90.75           C  
ATOM   1915  CG2 VAL A 248       1.428  -9.641  -3.430  1.00 90.75           C  
ATOM   1916  N   ALA A 249      -1.784 -12.820  -3.404  1.00 80.88           N  
ATOM   1917  CA  ALA A 249      -2.457 -14.086  -3.139  1.00 80.88           C  
ATOM   1918  C   ALA A 249      -3.756 -13.867  -2.367  1.00 80.88           C  
ATOM   1919  CB  ALA A 249      -1.535 -15.023  -2.365  1.00 80.88           C  
ATOM   1920  O   ALA A 249      -3.932 -12.836  -1.717  1.00 80.88           O  
ATOM   1921  N   GLY A 250      -4.770 -14.781  -2.680  1.00 65.50           N  
ATOM   1922  CA  GLY A 250      -5.902 -14.867  -1.773  1.00 65.50           C  
ATOM   1923  C   GLY A 250      -6.926 -13.766  -1.995  1.00 65.50           C  
ATOM   1924  O   GLY A 250      -7.812 -13.562  -1.162  1.00 65.50           O  
ATOM   1925  N   ASP A 251      -7.555 -13.508  -3.162  1.00 60.25           N  
ATOM   1926  CA  ASP A 251      -8.938 -13.148  -3.469  1.00 60.25           C  
ATOM   1927  C   ASP A 251      -9.109 -11.633  -3.504  1.00 60.25           C  
ATOM   1928  CB  ASP A 251      -9.891 -13.766  -2.447  1.00 60.25           C  
ATOM   1929  O   ASP A 251      -9.836 -11.070  -2.680  1.00 60.25           O  
ATOM   1930  CG  ASP A 251     -10.039 -15.273  -2.605  1.00 60.25           C  
ATOM   1931  OD1 ASP A 251      -9.820 -15.789  -3.721  1.00 60.25           O  
ATOM   1932  OD2 ASP A 251     -10.375 -15.945  -1.606  1.00 60.25           O  
ATOM   1933  N   PRO A 252      -8.508 -10.758  -4.180  1.00 58.53           N  
ATOM   1934  CA  PRO A 252      -9.375  -9.602  -4.422  1.00 58.53           C  
ATOM   1935  C   PRO A 252     -10.391  -9.844  -5.535  1.00 58.53           C  
ATOM   1936  CB  PRO A 252      -8.391  -8.492  -4.812  1.00 58.53           C  
ATOM   1937  O   PRO A 252     -10.141 -10.656  -6.434  1.00 58.53           O  
ATOM   1938  CG  PRO A 252      -7.129  -9.211  -5.168  1.00 58.53           C  
ATOM   1939  CD  PRO A 252      -7.199 -10.609  -4.609  1.00 58.53           C  
ATOM   1940  N   LEU A 253     -11.695  -9.977  -5.242  1.00 58.41           N  
ATOM   1941  CA  LEU A 253     -12.750  -9.977  -6.242  1.00 58.41           C  
ATOM   1942  C   LEU A 253     -12.375  -9.102  -7.438  1.00 58.41           C  
ATOM   1943  CB  LEU A 253     -14.070  -9.492  -5.633  1.00 58.41           C  
ATOM   1944  O   LEU A 253     -11.805  -8.023  -7.266  1.00 58.41           O  
ATOM   1945  CG  LEU A 253     -14.703 -10.398  -4.578  1.00 58.41           C  
ATOM   1946  CD1 LEU A 253     -15.695  -9.609  -3.727  1.00 58.41           C  
ATOM   1947  CD2 LEU A 253     -15.398 -11.586  -5.246  1.00 58.41           C  
ATOM   1948  N   ILE A 254     -12.055  -9.766  -8.523  1.00 59.31           N  
ATOM   1949  CA  ILE A 254     -11.836  -9.086  -9.797  1.00 59.31           C  
ATOM   1950  C   ILE A 254     -12.703  -7.832  -9.867  1.00 59.31           C  
ATOM   1951  CB  ILE A 254     -12.148 -10.023 -10.984  1.00 59.31           C  
ATOM   1952  O   ILE A 254     -13.914  -7.891  -9.609  1.00 59.31           O  
ATOM   1953  CG1 ILE A 254     -11.102 -11.141 -11.070  1.00 59.31           C  
ATOM   1954  CG2 ILE A 254     -12.203  -9.227 -12.297  1.00 59.31           C  
ATOM   1955  CD1 ILE A 254     -11.414 -12.195 -12.125  1.00 59.31           C  
ATOM   1956  N   GLY A 255     -12.031  -6.672  -9.859  1.00 68.81           N  
ATOM   1957  CA  GLY A 255     -12.719  -5.414 -10.094  1.00 68.81           C  
ATOM   1958  C   GLY A 255     -13.039  -4.660  -8.820  1.00 68.81           C  
ATOM   1959  O   GLY A 255     -13.688  -3.613  -8.859  1.00 68.81           O  
ATOM   1960  N   SER A 256     -12.680  -5.188  -7.723  1.00 81.44           N  
ATOM   1961  CA  SER A 256     -12.930  -4.547  -6.434  1.00 81.44           C  
ATOM   1962  C   SER A 256     -11.625  -4.277  -5.691  1.00 81.44           C  
ATOM   1963  CB  SER A 256     -13.844  -5.414  -5.570  1.00 81.44           C  
ATOM   1964  O   SER A 256     -10.664  -5.039  -5.816  1.00 81.44           O  
ATOM   1965  OG  SER A 256     -13.930  -4.898  -4.250  1.00 81.44           O  
ATOM   1966  N   ALA A 257     -11.492  -3.057  -5.098  1.00 87.06           N  
ATOM   1967  CA  ALA A 257     -10.328  -2.688  -4.297  1.00 87.06           C  
ATOM   1968  C   ALA A 257     -10.445  -3.230  -2.877  1.00 87.06           C  
ATOM   1969  CB  ALA A 257     -10.164  -1.169  -4.270  1.00 87.06           C  
ATOM   1970  O   ALA A 257      -9.852  -2.680  -1.945  1.00 87.06           O  
ATOM   1971  N   ILE A 258     -11.195  -4.340  -2.783  1.00 88.69           N  
ATOM   1972  CA  ILE A 258     -11.438  -4.938  -1.476  1.00 88.69           C  
ATOM   1973  C   ILE A 258     -10.539  -6.160  -1.292  1.00 88.69           C  
ATOM   1974  CB  ILE A 258     -12.922  -5.328  -1.303  1.00 88.69           C  
ATOM   1975  O   ILE A 258     -10.508  -7.047  -2.150  1.00 88.69           O  
ATOM   1976  CG1 ILE A 258     -13.812  -4.086  -1.381  1.00 88.69           C  
ATOM   1977  CG2 ILE A 258     -13.133  -6.074   0.019  1.00 88.69           C  
ATOM   1978  CD1 ILE A 258     -15.305  -4.395  -1.417  1.00 88.69           C  
ATOM   1979  N   ALA A 259      -9.820  -6.094  -0.193  1.00 88.75           N  
ATOM   1980  CA  ALA A 259      -9.008  -7.238   0.199  1.00 88.75           C  
ATOM   1981  C   ALA A 259      -9.742  -8.117   1.213  1.00 88.75           C  
ATOM   1982  CB  ALA A 259      -7.672  -6.770   0.771  1.00 88.75           C  
ATOM   1983  O   ALA A 259      -9.891  -7.734   2.375  1.00 88.75           O  
ATOM   1984  N   PRO A 260     -10.164  -9.320   0.833  1.00 86.50           N  
ATOM   1985  CA  PRO A 260     -10.859 -10.211   1.770  1.00 86.50           C  
ATOM   1986  C   PRO A 260      -9.914 -10.859   2.775  1.00 86.50           C  
ATOM   1987  CB  PRO A 260     -11.492 -11.258   0.856  1.00 86.50           C  
ATOM   1988  O   PRO A 260      -8.695 -10.859   2.578  1.00 86.50           O  
ATOM   1989  CG  PRO A 260     -10.609 -11.305  -0.349  1.00 86.50           C  
ATOM   1990  CD  PRO A 260     -10.016  -9.938  -0.557  1.00 86.50           C  
ATOM   1991  N   ALA A 261     -10.578 -11.406   3.814  1.00 84.62           N  
ATOM   1992  CA  ALA A 261      -9.805 -12.148   4.809  1.00 84.62           C  
ATOM   1993  C   ALA A 261      -9.016 -13.281   4.160  1.00 84.62           C  
ATOM   1994  CB  ALA A 261     -10.719 -12.695   5.898  1.00 84.62           C  
ATOM   1995  O   ALA A 261      -9.531 -13.992   3.299  1.00 84.62           O  
ATOM   1996  N   GLY A 262      -7.723 -13.359   4.492  1.00 84.06           N  
ATOM   1997  CA  GLY A 262      -6.887 -14.430   3.975  1.00 84.06           C  
ATOM   1998  C   GLY A 262      -6.105 -14.031   2.736  1.00 84.06           C  
ATOM   1999  O   GLY A 262      -5.238 -14.773   2.275  1.00 84.06           O  
ATOM   2000  N   SER A 263      -6.375 -12.867   2.195  1.00 87.94           N  
ATOM   2001  CA  SER A 263      -5.656 -12.406   1.012  1.00 87.94           C  
ATOM   2002  C   SER A 263      -4.352 -11.711   1.390  1.00 87.94           C  
ATOM   2003  CB  SER A 263      -6.531 -11.453   0.194  1.00 87.94           C  
ATOM   2004  O   SER A 263      -4.180 -11.289   2.533  1.00 87.94           O  
ATOM   2005  OG  SER A 263      -6.785 -10.258   0.916  1.00 87.94           O  
ATOM   2006  N   VAL A 264      -3.459 -11.727   0.376  1.00 91.94           N  
ATOM   2007  CA  VAL A 264      -2.195 -11.016   0.541  1.00 91.94           C  
ATOM   2008  C   VAL A 264      -2.072  -9.922  -0.524  1.00 91.94           C  
ATOM   2009  CB  VAL A 264      -0.988 -11.977   0.463  1.00 91.94           C  
ATOM   2010  O   VAL A 264      -2.283 -10.188  -1.712  1.00 91.94           O  
ATOM   2011  CG1 VAL A 264       0.323 -11.211   0.629  1.00 91.94           C  
ATOM   2012  CG2 VAL A 264      -1.110 -13.070   1.521  1.00 91.94           C  
ATOM   2013  N   ILE A 265      -1.761  -8.727   0.042  1.00 94.25           N  
ATOM   2014  CA  ILE A 265      -1.651  -7.574  -0.850  1.00 94.25           C  
ATOM   2015  C   ILE A 265      -0.215  -7.055  -0.847  1.00 94.25           C  
ATOM   2016  CB  ILE A 265      -2.631  -6.449  -0.446  1.00 94.25           C  
ATOM   2017  O   ILE A 265       0.390  -6.891   0.215  1.00 94.25           O  
ATOM   2018  CG1 ILE A 265      -4.055  -7.000  -0.328  1.00 94.25           C  
ATOM   2019  CG2 ILE A 265      -2.570  -5.293  -1.450  1.00 94.25           C  
ATOM   2020  CD1 ILE A 265      -4.586  -7.625  -1.610  1.00 94.25           C  
ATOM   2021  N   GLY A 266       0.302  -6.879  -2.117  1.00 95.69           N  
ATOM   2022  CA  GLY A 266       1.613  -6.262  -2.238  1.00 95.69           C  
ATOM   2023  C   GLY A 266       1.562  -4.746  -2.236  1.00 95.69           C  
ATOM   2024  O   GLY A 266       0.663  -4.148  -2.834  1.00 95.69           O  
ATOM   2025  N   VAL A 267       2.447  -4.184  -1.466  1.00 97.06           N  
ATOM   2026  CA  VAL A 267       2.600  -2.732  -1.435  1.00 97.06           C  
ATOM   2027  C   VAL A 267       3.992  -2.348  -1.930  1.00 97.06           C  
ATOM   2028  CB  VAL A 267       2.365  -2.168  -0.015  1.00 97.06           C  
ATOM   2029  O   VAL A 267       5.000  -2.832  -1.407  1.00 97.06           O  
ATOM   2030  CG1 VAL A 267       2.506  -0.646  -0.010  1.00 97.06           C  
ATOM   2031  CG2 VAL A 267       0.988  -2.582   0.502  1.00 97.06           C  
ATOM   2032  N   MET A 268       3.963  -1.542  -2.943  1.00 97.81           N  
ATOM   2033  CA  MET A 268       5.250  -1.074  -3.455  1.00 97.81           C  
ATOM   2034  C   MET A 268       5.301   0.449  -3.486  1.00 97.81           C  
ATOM   2035  CB  MET A 268       5.508  -1.635  -4.855  1.00 97.81           C  
ATOM   2036  O   MET A 268       4.387   1.096  -4.000  1.00 97.81           O  
ATOM   2037  CG  MET A 268       6.898  -1.337  -5.391  1.00 97.81           C  
ATOM   2038  SD  MET A 268       7.293  -2.299  -6.902  1.00 97.81           S  
ATOM   2039  CE  MET A 268       9.023  -1.822  -7.141  1.00 97.81           C  
ATOM   2040  N   LEU A 269       6.355   1.025  -2.908  1.00 97.75           N  
ATOM   2041  CA  LEU A 269       6.672   2.449  -2.953  1.00 97.75           C  
ATOM   2042  C   LEU A 269       7.793   2.727  -3.947  1.00 97.75           C  
ATOM   2043  CB  LEU A 269       7.070   2.953  -1.563  1.00 97.75           C  
ATOM   2044  O   LEU A 269       8.859   2.107  -3.877  1.00 97.75           O  
ATOM   2045  CG  LEU A 269       5.926   3.182  -0.573  1.00 97.75           C  
ATOM   2046  CD1 LEU A 269       5.281   1.853  -0.191  1.00 97.75           C  
ATOM   2047  CD2 LEU A 269       6.430   3.912   0.667  1.00 97.75           C  
ATOM   2048  N   LEU A 270       7.488   3.621  -4.879  1.00 98.00           N  
ATOM   2049  CA  LEU A 270       8.492   4.031  -5.852  1.00 98.00           C  
ATOM   2050  C   LEU A 270       8.969   5.453  -5.574  1.00 98.00           C  
ATOM   2051  CB  LEU A 270       7.941   3.930  -7.273  1.00 98.00           C  
ATOM   2052  O   LEU A 270       8.156   6.352  -5.355  1.00 98.00           O  
ATOM   2053  CG  LEU A 270       7.516   2.537  -7.738  1.00 98.00           C  
ATOM   2054  CD1 LEU A 270       6.586   2.641  -8.945  1.00 98.00           C  
ATOM   2055  CD2 LEU A 270       8.734   1.687  -8.070  1.00 98.00           C  
ATOM   2056  N   PHE A 271      10.312   5.637  -5.625  1.00 96.75           N  
ATOM   2057  CA  PHE A 271      10.875   6.938  -5.281  1.00 96.75           C  
ATOM   2058  C   PHE A 271      11.125   7.766  -6.535  1.00 96.75           C  
ATOM   2059  CB  PHE A 271      12.172   6.773  -4.488  1.00 96.75           C  
ATOM   2060  O   PHE A 271      11.812   7.320  -7.453  1.00 96.75           O  
ATOM   2061  CG  PHE A 271      11.992   6.102  -3.154  1.00 96.75           C  
ATOM   2062  CD1 PHE A 271      11.086   6.602  -2.229  1.00 96.75           C  
ATOM   2063  CD2 PHE A 271      12.727   4.973  -2.826  1.00 96.75           C  
ATOM   2064  CE1 PHE A 271      10.914   5.984  -0.993  1.00 96.75           C  
ATOM   2065  CE2 PHE A 271      12.562   4.348  -1.592  1.00 96.75           C  
ATOM   2066  CZ  PHE A 271      11.656   4.855  -0.677  1.00 96.75           C  
ATOM   2067  N   GLY A 272      10.477   8.922  -6.574  1.00 95.69           N  
ATOM   2068  CA  GLY A 272      10.766   9.883  -7.625  1.00 95.69           C  
ATOM   2069  C   GLY A 272      12.102  10.578  -7.445  1.00 95.69           C  
ATOM   2070  O   GLY A 272      12.859  10.266  -6.523  1.00 95.69           O  
ATOM   2071  N   PRO A 273      12.438  11.461  -8.391  1.00 93.75           N  
ATOM   2072  CA  PRO A 273      13.766  12.086  -8.375  1.00 93.75           C  
ATOM   2073  C   PRO A 273      14.023  12.883  -7.105  1.00 93.75           C  
ATOM   2074  CB  PRO A 273      13.734  13.000  -9.602  1.00 93.75           C  
ATOM   2075  O   PRO A 273      15.164  12.961  -6.641  1.00 93.75           O  
ATOM   2076  CG  PRO A 273      12.289  13.164  -9.930  1.00 93.75           C  
ATOM   2077  CD  PRO A 273      11.555  11.930  -9.492  1.00 93.75           C  
ATOM   2078  N   ASP A 274      13.000  13.469  -6.496  1.00 92.44           N  
ATOM   2079  CA  ASP A 274      13.172  14.281  -5.297  1.00 92.44           C  
ATOM   2080  C   ASP A 274      13.539  13.414  -4.094  1.00 92.44           C  
ATOM   2081  CB  ASP A 274      11.906  15.086  -5.004  1.00 92.44           C  
ATOM   2082  O   ASP A 274      14.555  13.648  -3.436  1.00 92.44           O  
ATOM   2083  CG  ASP A 274      11.625  16.156  -6.043  1.00 92.44           C  
ATOM   2084  OD1 ASP A 274      12.562  16.562  -6.758  1.00 92.44           O  
ATOM   2085  OD2 ASP A 274      10.461  16.594  -6.145  1.00 92.44           O  
ATOM   2086  N   LEU A 275      12.695  12.398  -3.836  1.00 93.06           N  
ATOM   2087  CA  LEU A 275      12.938  11.531  -2.686  1.00 93.06           C  
ATOM   2088  C   LEU A 275      14.008  10.492  -3.000  1.00 93.06           C  
ATOM   2089  CB  LEU A 275      11.641  10.836  -2.262  1.00 93.06           C  
ATOM   2090  O   LEU A 275      14.773  10.102  -2.119  1.00 93.06           O  
ATOM   2091  CG  LEU A 275      11.695  10.031  -0.962  1.00 93.06           C  
ATOM   2092  CD1 LEU A 275      12.172  10.914   0.187  1.00 93.06           C  
ATOM   2093  CD2 LEU A 275      10.336   9.430  -0.647  1.00 93.06           C  
ATOM   2094  N   GLY A 276      14.109  10.078  -4.230  1.00 91.00           N  
ATOM   2095  CA  GLY A 276      15.047   9.047  -4.660  1.00 91.00           C  
ATOM   2096  C   GLY A 276      16.500   9.484  -4.559  1.00 91.00           C  
ATOM   2097  O   GLY A 276      17.391   8.648  -4.531  1.00 91.00           O  
ATOM   2098  N   SER A 277      16.734  10.844  -4.559  1.00 91.00           N  
ATOM   2099  CA  SER A 277      18.078  11.367  -4.457  1.00 91.00           C  
ATOM   2100  C   SER A 277      18.641  11.211  -3.041  1.00 91.00           C  
ATOM   2101  CB  SER A 277      18.125  12.844  -4.867  1.00 91.00           C  
ATOM   2102  O   SER A 277      19.812  11.453  -2.799  1.00 91.00           O  
ATOM   2103  OG  SER A 277      17.312  13.625  -4.000  1.00 91.00           O  
ATOM   2104  N   HIS A 278      17.703  10.719  -2.146  1.00 89.81           N  
ATOM   2105  CA  HIS A 278      18.109  10.453  -0.775  1.00 89.81           C  
ATOM   2106  C   HIS A 278      18.344   8.961  -0.549  1.00 89.81           C  
ATOM   2107  CB  HIS A 278      17.078  10.984   0.215  1.00 89.81           C  
ATOM   2108  O   HIS A 278      17.594   8.133  -1.069  1.00 89.81           O  
ATOM   2109  CG  HIS A 278      16.906  12.469   0.155  1.00 89.81           C  
ATOM   2110  CD2 HIS A 278      17.406  13.461   0.924  1.00 89.81           C  
ATOM   2111  ND1 HIS A 278      16.109  13.086  -0.789  1.00 89.81           N  
ATOM   2112  CE1 HIS A 278      16.141  14.391  -0.596  1.00 89.81           C  
ATOM   2113  NE2 HIS A 278      16.922  14.648   0.437  1.00 89.81           N  
ATOM   2114  N   VAL A 279      19.438   8.648   0.121  1.00 85.81           N  
ATOM   2115  CA  VAL A 279      19.688   7.273   0.530  1.00 85.81           C  
ATOM   2116  C   VAL A 279      19.375   7.109   2.016  1.00 85.81           C  
ATOM   2117  CB  VAL A 279      21.141   6.852   0.241  1.00 85.81           C  
ATOM   2118  O   VAL A 279      19.969   7.789   2.859  1.00 85.81           O  
ATOM   2119  CG1 VAL A 279      21.391   5.402   0.668  1.00 85.81           C  
ATOM   2120  CG2 VAL A 279      21.469   7.035  -1.240  1.00 85.81           C  
ATOM   2121  N   PHE A 280      18.391   6.273   2.309  1.00 84.31           N  
ATOM   2122  CA  PHE A 280      17.906   6.070   3.668  1.00 84.31           C  
ATOM   2123  C   PHE A 280      18.750   5.023   4.395  1.00 84.31           C  
ATOM   2124  CB  PHE A 280      16.438   5.645   3.656  1.00 84.31           C  
ATOM   2125  O   PHE A 280      18.547   3.820   4.207  1.00 84.31           O  
ATOM   2126  CG  PHE A 280      15.531   6.605   2.930  1.00 84.31           C  
ATOM   2127  CD1 PHE A 280      15.258   7.863   3.457  1.00 84.31           C  
ATOM   2128  CD2 PHE A 280      14.953   6.250   1.717  1.00 84.31           C  
ATOM   2129  CE1 PHE A 280      14.430   8.750   2.785  1.00 84.31           C  
ATOM   2130  CE2 PHE A 280      14.117   7.137   1.041  1.00 84.31           C  
ATOM   2131  CZ  PHE A 280      13.852   8.391   1.578  1.00 84.31           C  
ATOM   2132  N   GLN A 281      20.047   5.395   4.648  1.00 81.81           N  
ATOM   2133  CA  GLN A 281      20.984   4.543   5.379  1.00 81.81           C  
ATOM   2134  C   GLN A 281      21.172   5.031   6.812  1.00 81.81           C  
ATOM   2135  CB  GLN A 281      22.328   4.492   4.664  1.00 81.81           C  
ATOM   2136  O   GLN A 281      21.141   6.238   7.066  1.00 81.81           O  
ATOM   2137  CG  GLN A 281      23.031   5.840   4.570  1.00 81.81           C  
ATOM   2138  CD  GLN A 281      24.328   5.773   3.797  1.00 81.81           C  
ATOM   2139  NE2 GLN A 281      25.047   6.895   3.744  1.00 81.81           N  
ATOM   2140  OE1 GLN A 281      24.703   4.727   3.252  1.00 81.81           O  
ATOM   2141  N   TYR A 282      21.281   3.982   7.730  1.00 81.31           N  
ATOM   2142  CA  TYR A 282      21.531   4.246   9.141  1.00 81.31           C  
ATOM   2143  C   TYR A 282      20.469   5.180   9.711  1.00 81.31           C  
ATOM   2144  CB  TYR A 282      22.922   4.848   9.344  1.00 81.31           C  
ATOM   2145  O   TYR A 282      20.797   6.125  10.438  1.00 81.31           O  
ATOM   2146  CG  TYR A 282      24.047   3.980   8.828  1.00 81.31           C  
ATOM   2147  CD1 TYR A 282      24.344   2.766   9.438  1.00 81.31           C  
ATOM   2148  CD2 TYR A 282      24.797   4.371   7.727  1.00 81.31           C  
ATOM   2149  CE1 TYR A 282      25.375   1.962   8.961  1.00 81.31           C  
ATOM   2150  CE2 TYR A 282      25.828   3.578   7.242  1.00 81.31           C  
ATOM   2151  OH  TYR A 282      27.141   1.585   7.395  1.00 81.31           O  
ATOM   2152  CZ  TYR A 282      26.109   2.375   7.867  1.00 81.31           C  
ATOM   2153  N   GLN A 283      19.234   4.957   9.234  1.00 82.50           N  
ATOM   2154  CA  GLN A 283      18.094   5.727   9.711  1.00 82.50           C  
ATOM   2155  C   GLN A 283      16.828   4.871   9.742  1.00 82.50           C  
ATOM   2156  CB  GLN A 283      17.875   6.957   8.836  1.00 82.50           C  
ATOM   2157  O   GLN A 283      16.750   3.836   9.078  1.00 82.50           O  
ATOM   2158  CG  GLN A 283      17.391   6.633   7.426  1.00 82.50           C  
ATOM   2159  CD  GLN A 283      17.078   7.875   6.609  1.00 82.50           C  
ATOM   2160  NE2 GLN A 283      15.875   7.934   6.055  1.00 82.50           N  
ATOM   2161  OE1 GLN A 283      17.922   8.773   6.480  1.00 82.50           O  
ATOM   2162  N   THR A 284      15.852   5.438  10.594  1.00 86.88           N  
ATOM   2163  CA  THR A 284      14.547   4.781  10.680  1.00 86.88           C  
ATOM   2164  C   THR A 284      13.547   5.445   9.742  1.00 86.88           C  
ATOM   2165  CB  THR A 284      14.008   4.805  12.117  1.00 86.88           C  
ATOM   2166  O   THR A 284      13.414   6.668   9.734  1.00 86.88           O  
ATOM   2167  CG2 THR A 284      12.625   4.160  12.203  1.00 86.88           C  
ATOM   2168  OG1 THR A 284      14.906   4.090  12.977  1.00 86.88           O  
ATOM   2169  N   ILE A 285      13.023   4.664   8.859  1.00 90.88           N  
ATOM   2170  CA  ILE A 285      11.938   5.125   8.000  1.00 90.88           C  
ATOM   2171  C   ILE A 285      10.609   4.547   8.492  1.00 90.88           C  
ATOM   2172  CB  ILE A 285      12.180   4.730   6.527  1.00 90.88           C  
ATOM   2173  O   ILE A 285      10.570   3.445   9.047  1.00 90.88           O  
ATOM   2174  CG1 ILE A 285      12.258   3.207   6.387  1.00 90.88           C  
ATOM   2175  CG2 ILE A 285      13.445   5.398   5.988  1.00 90.88           C  
ATOM   2176  CD1 ILE A 285      12.227   2.715   4.945  1.00 90.88           C  
ATOM   2177  N   THR A 286       9.617   5.387   8.398  1.00 93.94           N  
ATOM   2178  CA  THR A 286       8.297   4.965   8.852  1.00 93.94           C  
ATOM   2179  C   THR A 286       7.289   5.023   7.703  1.00 93.94           C  
ATOM   2180  CB  THR A 286       7.797   5.844  10.016  1.00 93.94           C  
ATOM   2181  O   THR A 286       7.223   6.016   6.977  1.00 93.94           O  
ATOM   2182  CG2 THR A 286       6.418   5.402  10.484  1.00 93.94           C  
ATOM   2183  OG1 THR A 286       8.719   5.742  11.109  1.00 93.94           O  
ATOM   2184  N   ILE A 287       6.617   3.891   7.504  1.00 95.88           N  
ATOM   2185  CA  ILE A 287       5.512   3.807   6.555  1.00 95.88           C  
ATOM   2186  C   ILE A 287       4.207   3.543   7.301  1.00 95.88           C  
ATOM   2187  CB  ILE A 287       5.754   2.705   5.500  1.00 95.88           C  
ATOM   2188  O   ILE A 287       4.133   2.639   8.141  1.00 95.88           O  
ATOM   2189  CG1 ILE A 287       7.059   2.971   4.738  1.00 95.88           C  
ATOM   2190  CG2 ILE A 287       4.570   2.609   4.531  1.00 95.88           C  
ATOM   2191  CD1 ILE A 287       7.668   1.732   4.094  1.00 95.88           C  
ATOM   2192  N   GLN A 288       3.230   4.332   7.004  1.00 96.31           N  
ATOM   2193  CA  GLN A 288       1.934   4.176   7.652  1.00 96.31           C  
ATOM   2194  C   GLN A 288       0.824   3.982   6.621  1.00 96.31           C  
ATOM   2195  CB  GLN A 288       1.625   5.383   8.539  1.00 96.31           C  
ATOM   2196  O   GLN A 288       0.676   4.789   5.703  1.00 96.31           O  
ATOM   2197  CG  GLN A 288       0.373   5.219   9.391  1.00 96.31           C  
ATOM   2198  CD  GLN A 288       0.158   6.375  10.344  1.00 96.31           C  
ATOM   2199  NE2 GLN A 288      -1.067   6.891  10.391  1.00 96.31           N  
ATOM   2200  OE1 GLN A 288       1.085   6.809  11.039  1.00 96.31           O  
ATOM   2201  N   ILE A 289       0.051   2.863   6.812  1.00 96.50           N  
ATOM   2202  CA  ILE A 289      -1.132   2.615   5.996  1.00 96.50           C  
ATOM   2203  C   ILE A 289      -2.391   2.889   6.812  1.00 96.50           C  
ATOM   2204  CB  ILE A 289      -1.149   1.167   5.453  1.00 96.50           C  
ATOM   2205  O   ILE A 289      -2.615   2.260   7.852  1.00 96.50           O  
ATOM   2206  CG1 ILE A 289       0.154   0.860   4.707  1.00 96.50           C  
ATOM   2207  CG2 ILE A 289      -2.365   0.945   4.547  1.00 96.50           C  
ATOM   2208  CD1 ILE A 289       0.271  -0.583   4.234  1.00 96.50           C  
ATOM   2209  N   SER A 290      -3.158   3.811   6.277  1.00 94.88           N  
ATOM   2210  CA  SER A 290      -4.379   4.191   6.980  1.00 94.88           C  
ATOM   2211  C   SER A 290      -5.621   3.822   6.180  1.00 94.88           C  
ATOM   2212  CB  SER A 290      -4.379   5.695   7.273  1.00 94.88           C  
ATOM   2213  O   SER A 290      -6.070   4.594   5.328  1.00 94.88           O  
ATOM   2214  OG  SER A 290      -3.240   6.059   8.031  1.00 94.88           O  
ATOM   2215  N   PRO A 291      -6.156   2.611   6.480  1.00 90.31           N  
ATOM   2216  CA  PRO A 291      -7.383   2.207   5.785  1.00 90.31           C  
ATOM   2217  C   PRO A 291      -8.625   2.930   6.309  1.00 90.31           C  
ATOM   2218  CB  PRO A 291      -7.465   0.705   6.066  1.00 90.31           C  
ATOM   2219  O   PRO A 291      -8.531   3.721   7.250  1.00 90.31           O  
ATOM   2220  CG  PRO A 291      -6.770   0.521   7.379  1.00 90.31           C  
ATOM   2221  CD  PRO A 291      -5.711   1.577   7.508  1.00 90.31           C  
ATOM   2222  N   ASN A 292      -9.805   2.711   5.660  1.00 86.25           N  
ATOM   2223  CA  ASN A 292     -11.062   3.359   6.035  1.00 86.25           C  
ATOM   2224  C   ASN A 292     -11.656   2.742   7.297  1.00 86.25           C  
ATOM   2225  CB  ASN A 292     -12.062   3.291   4.883  1.00 86.25           C  
ATOM   2226  O   ASN A 292     -12.578   3.303   7.891  1.00 86.25           O  
ATOM   2227  CG  ASN A 292     -12.438   1.869   4.520  1.00 86.25           C  
ATOM   2228  ND2 ASN A 292     -13.688   1.670   4.113  1.00 86.25           N  
ATOM   2229  OD1 ASN A 292     -11.617   0.956   4.598  1.00 86.25           O  
ATOM   2230  N   ILE A 293     -11.133   1.627   7.656  1.00 85.12           N  
ATOM   2231  CA  ILE A 293     -11.609   0.953   8.859  1.00 85.12           C  
ATOM   2232  C   ILE A 293     -10.422   0.594   9.758  1.00 85.12           C  
ATOM   2233  CB  ILE A 293     -12.422  -0.314   8.516  1.00 85.12           C  
ATOM   2234  O   ILE A 293      -9.281   0.515   9.281  1.00 85.12           O  
ATOM   2235  CG1 ILE A 293     -11.555  -1.310   7.738  1.00 85.12           C  
ATOM   2236  CG2 ILE A 293     -13.680   0.053   7.727  1.00 85.12           C  
ATOM   2237  CD1 ILE A 293     -12.172  -2.695   7.605  1.00 85.12           C  
ATOM   2238  N   GLY A 294     -10.719   0.463  11.047  1.00 83.56           N  
ATOM   2239  CA  GLY A 294      -9.680   0.037  11.969  1.00 83.56           C  
ATOM   2240  C   GLY A 294      -8.602   1.081  12.180  1.00 83.56           C  
ATOM   2241  O   GLY A 294      -8.727   2.211  11.703  1.00 83.56           O  
ATOM   2242  N   SER A 295      -7.551   0.706  12.977  1.00 87.06           N  
ATOM   2243  CA  SER A 295      -6.395   1.559  13.234  1.00 87.06           C  
ATOM   2244  C   SER A 295      -5.344   1.407  12.141  1.00 87.06           C  
ATOM   2245  CB  SER A 295      -5.777   1.230  14.594  1.00 87.06           C  
ATOM   2246  O   SER A 295      -5.277   0.374  11.469  1.00 87.06           O  
ATOM   2247  OG  SER A 295      -6.715   1.441  15.633  1.00 87.06           O  
ATOM   2248  N   PRO A 296      -4.582   2.486  11.914  1.00 91.88           N  
ATOM   2249  CA  PRO A 296      -3.525   2.447  10.898  1.00 91.88           C  
ATOM   2250  C   PRO A 296      -2.455   1.402  11.203  1.00 91.88           C  
ATOM   2251  CB  PRO A 296      -2.939   3.861  10.953  1.00 91.88           C  
ATOM   2252  O   PRO A 296      -2.234   1.057  12.367  1.00 91.88           O  
ATOM   2253  CG  PRO A 296      -4.008   4.699  11.570  1.00 91.88           C  
ATOM   2254  CD  PRO A 296      -4.812   3.830  12.500  1.00 91.88           C  
ATOM   2255  N   LEU A 297      -1.991   0.831  10.172  1.00 93.44           N  
ATOM   2256  CA  LEU A 297      -0.793   0.005  10.273  1.00 93.44           C  
ATOM   2257  C   LEU A 297       0.465   0.849  10.109  1.00 93.44           C  
ATOM   2258  CB  LEU A 297      -0.819  -1.109   9.227  1.00 93.44           C  
ATOM   2259  O   LEU A 297       0.622   1.543   9.102  1.00 93.44           O  
ATOM   2260  CG  LEU A 297       0.448  -1.957   9.102  1.00 93.44           C  
ATOM   2261  CD1 LEU A 297       0.655  -2.783  10.367  1.00 93.44           C  
ATOM   2262  CD2 LEU A 297       0.374  -2.857   7.879  1.00 93.44           C  
ATOM   2263  N   THR A 298       1.366   0.831  11.164  1.00 94.06           N  
ATOM   2264  CA  THR A 298       2.611   1.590  11.117  1.00 94.06           C  
ATOM   2265  C   THR A 298       3.816   0.653  11.109  1.00 94.06           C  
ATOM   2266  CB  THR A 298       2.721   2.555  12.312  1.00 94.06           C  
ATOM   2267  O   THR A 298       3.943  -0.213  11.977  1.00 94.06           O  
ATOM   2268  CG2 THR A 298       4.023   3.344  12.266  1.00 94.06           C  
ATOM   2269  OG1 THR A 298       1.619   3.473  12.281  1.00 94.06           O  
ATOM   2270  N   LEU A 299       4.594   0.801  10.047  1.00 91.69           N  
ATOM   2271  CA  LEU A 299       5.848   0.061   9.938  1.00 91.69           C  
ATOM   2272  C   LEU A 299       7.043   0.985  10.141  1.00 91.69           C  
ATOM   2273  CB  LEU A 299       5.949  -0.629   8.570  1.00 91.69           C  
ATOM   2274  O   LEU A 299       7.176   1.999   9.453  1.00 91.69           O  
ATOM   2275  CG  LEU A 299       4.762  -1.506   8.172  1.00 91.69           C  
ATOM   2276  CD1 LEU A 299       4.934  -2.002   6.738  1.00 91.69           C  
ATOM   2277  CD2 LEU A 299       4.613  -2.680   9.133  1.00 91.69           C  
ATOM   2278  N   SER A 300       7.824   0.667  11.164  1.00 89.69           N  
ATOM   2279  CA  SER A 300       9.078   1.376  11.406  1.00 89.69           C  
ATOM   2280  C   SER A 300      10.281   0.472  11.156  1.00 89.69           C  
ATOM   2281  CB  SER A 300       9.117   1.919  12.836  1.00 89.69           C  
ATOM   2282  O   SER A 300      10.430  -0.562  11.812  1.00 89.69           O  
ATOM   2283  OG  SER A 300       8.102   2.887  13.031  1.00 89.69           O  
ATOM   2284  N   GLU A 301      11.000   0.882  10.062  1.00 86.62           N  
ATOM   2285  CA  GLU A 301      12.133   0.058   9.672  1.00 86.62           C  
ATOM   2286  C   GLU A 301      13.438   0.844   9.758  1.00 86.62           C  
ATOM   2287  CB  GLU A 301      11.938  -0.486   8.250  1.00 86.62           C  
ATOM   2288  O   GLU A 301      13.508   1.994   9.320  1.00 86.62           O  
ATOM   2289  CG  GLU A 301      10.727  -1.392   8.102  1.00 86.62           C  
ATOM   2290  CD  GLU A 301      10.844  -2.688   8.891  1.00 86.62           C  
ATOM   2291  OE1 GLU A 301       9.805  -3.283   9.242  1.00 86.62           O  
ATOM   2292  OE2 GLU A 301      11.992  -3.111   9.156  1.00 86.62           O  
ATOM   2293  N   TYR A 302      14.359   0.112  10.445  1.00 83.31           N  
ATOM   2294  CA  TYR A 302      15.711   0.648  10.430  1.00 83.31           C  
ATOM   2295  C   TYR A 302      16.484   0.164   9.203  1.00 83.31           C  
ATOM   2296  CB  TYR A 302      16.469   0.250  11.703  1.00 83.31           C  
ATOM   2297  O   TYR A 302      16.594  -1.042   8.969  1.00 83.31           O  
ATOM   2298  CG  TYR A 302      17.812   0.901  11.844  1.00 83.31           C  
ATOM   2299  CD1 TYR A 302      18.984   0.190  11.570  1.00 83.31           C  
ATOM   2300  CD2 TYR A 302      17.938   2.227  12.242  1.00 83.31           C  
ATOM   2301  CE1 TYR A 302      20.234   0.785  11.688  1.00 83.31           C  
ATOM   2302  CE2 TYR A 302      19.188   2.832  12.367  1.00 83.31           C  
ATOM   2303  OH  TYR A 302      21.562   2.699  12.219  1.00 83.31           O  
ATOM   2304  CZ  TYR A 302      20.328   2.105  12.094  1.00 83.31           C  
ATOM   2305  N   VAL A 303      16.828   1.064   8.383  1.00 80.25           N  
ATOM   2306  CA  VAL A 303      17.578   0.709   7.188  1.00 80.25           C  
ATOM   2307  C   VAL A 303      19.062   0.670   7.508  1.00 80.25           C  
ATOM   2308  CB  VAL A 303      17.312   1.697   6.031  1.00 80.25           C  
ATOM   2309  O   VAL A 303      19.656   1.690   7.871  1.00 80.25           O  
ATOM   2310  CG1 VAL A 303      18.031   1.256   4.762  1.00 80.25           C  
ATOM   2311  CG2 VAL A 303      15.805   1.822   5.773  1.00 80.25           C  
ATOM   2312  N   TYR A 304      19.484  -0.694   7.711  1.00 73.88           N  
ATOM   2313  CA  TYR A 304      20.891  -0.967   7.988  1.00 73.88           C  
ATOM   2314  C   TYR A 304      21.594  -1.503   6.750  1.00 73.88           C  
ATOM   2315  CB  TYR A 304      21.031  -1.967   9.141  1.00 73.88           C  
ATOM   2316  O   TYR A 304      21.031  -2.291   5.992  1.00 73.88           O  
ATOM   2317  CG  TYR A 304      22.453  -2.295   9.492  1.00 73.88           C  
ATOM   2318  CD1 TYR A 304      23.031  -3.510   9.117  1.00 73.88           C  
ATOM   2319  CD2 TYR A 304      23.250  -1.390  10.203  1.00 73.88           C  
ATOM   2320  CE1 TYR A 304      24.344  -3.816   9.445  1.00 73.88           C  
ATOM   2321  CE2 TYR A 304      24.562  -1.686  10.531  1.00 73.88           C  
ATOM   2322  OH  TYR A 304      26.406  -3.197  10.477  1.00 73.88           O  
ATOM   2323  CZ  TYR A 304      25.109  -2.898  10.148  1.00 73.88           C  
ATOM   2324  N   GLN A 305      22.797  -0.987   6.367  1.00 63.12           N  
ATOM   2325  CA  GLN A 305      23.594  -1.615   5.328  1.00 63.12           C  
ATOM   2326  C   GLN A 305      24.641  -2.551   5.930  1.00 63.12           C  
ATOM   2327  CB  GLN A 305      24.281  -0.555   4.461  1.00 63.12           C  
ATOM   2328  O   GLN A 305      25.469  -2.125   6.730  1.00 63.12           O  
ATOM   2329  CG  GLN A 305      23.375   0.047   3.396  1.00 63.12           C  
ATOM   2330  CD  GLN A 305      24.141   0.822   2.342  1.00 63.12           C  
ATOM   2331  NE2 GLN A 305      23.750   0.651   1.082  1.00 63.12           N  
ATOM   2332  OE1 GLN A 305      25.078   1.567   2.654  1.00 63.12           O  
ATOM   2333  N   PRO A 306      24.438  -3.932   5.746  1.00 55.50           N  
ATOM   2334  CA  PRO A 306      25.594  -4.734   6.145  1.00 55.50           C  
ATOM   2335  C   PRO A 306      26.703  -4.742   5.090  1.00 55.50           C  
ATOM   2336  CB  PRO A 306      25.016  -6.137   6.324  1.00 55.50           C  
ATOM   2337  O   PRO A 306      26.438  -4.504   3.910  1.00 55.50           O  
ATOM   2338  CG  PRO A 306      23.641  -6.059   5.723  1.00 55.50           C  
ATOM   2339  CD  PRO A 306      23.328  -4.617   5.438  1.00 55.50           C  
ATOM   2340  N   GLU A 307      27.797  -4.004   5.281  1.00 49.81           N  
ATOM   2341  CA  GLU A 307      28.953  -4.211   4.430  1.00 49.81           C  
ATOM   2342  C   GLU A 307      28.922  -5.590   3.771  1.00 49.81           C  
ATOM   2343  CB  GLU A 307      30.250  -4.047   5.234  1.00 49.81           C  
ATOM   2344  O   GLU A 307      28.906  -6.613   4.461  1.00 49.81           O  
ATOM   2345  CG  GLU A 307      30.531  -2.613   5.652  1.00 49.81           C  
ATOM   2346  CD  GLU A 307      31.859  -2.453   6.375  1.00 49.81           C  
ATOM   2347  OE1 GLU A 307      32.250  -1.308   6.715  1.00 49.81           O  
ATOM   2348  OE2 GLU A 307      32.531  -3.482   6.605  1.00 49.81           O  
ATOM   2349  N   GLY A 308      27.828  -6.090   2.916  1.00 42.38           N  
ATOM   2350  CA  GLY A 308      27.922  -7.453   2.418  1.00 42.38           C  
ATOM   2351  C   GLY A 308      26.688  -7.898   1.649  1.00 42.38           C  
ATOM   2352  O   GLY A 308      25.641  -7.254   1.721  1.00 42.38           O  
ATOM   2353  N   ASN A 309      26.781  -8.195   0.265  1.00 38.41           N  
ATOM   2354  CA  ASN A 309      26.219  -8.883  -0.894  1.00 38.41           C  
ATOM   2355  C   ASN A 309      24.703  -8.852  -0.889  1.00 38.41           C  
ATOM   2356  CB  ASN A 309      26.719 -10.328  -0.946  1.00 38.41           C  
ATOM   2357  O   ASN A 309      24.062  -9.211   0.109  1.00 38.41           O  
ATOM   2358  CG  ASN A 309      28.016 -10.469  -1.712  1.00 38.41           C  
ATOM   2359  ND2 ASN A 309      28.625 -11.656  -1.652  1.00 38.41           N  
ATOM   2360  OD1 ASN A 309      28.484  -9.523  -2.350  1.00 38.41           O  
ATOM   2361  N   VAL A 310      23.969  -7.840  -1.519  1.00 44.53           N  
ATOM   2362  CA  VAL A 310      22.578  -7.688  -1.902  1.00 44.53           C  
ATOM   2363  C   VAL A 310      22.156  -8.852  -2.793  1.00 44.53           C  
ATOM   2364  CB  VAL A 310      22.328  -6.344  -2.629  1.00 44.53           C  
ATOM   2365  O   VAL A 310      22.859  -9.211  -3.738  1.00 44.53           O  
ATOM   2366  CG1 VAL A 310      20.859  -6.191  -3.000  1.00 44.53           C  
ATOM   2367  CG2 VAL A 310      22.797  -5.176  -1.757  1.00 44.53           C  
ATOM   2368  N   THR A 311      21.500  -9.883  -2.252  1.00 38.62           N  
ATOM   2369  CA  THR A 311      20.812 -10.961  -2.951  1.00 38.62           C  
ATOM   2370  C   THR A 311      19.750 -10.398  -3.885  1.00 38.62           C  
ATOM   2371  CB  THR A 311      20.172 -11.945  -1.960  1.00 38.62           C  
ATOM   2372  O   THR A 311      19.000  -9.484  -3.512  1.00 38.62           O  
ATOM   2373  CG2 THR A 311      20.109 -13.352  -2.549  1.00 38.62           C  
ATOM   2374  OG1 THR A 311      20.953 -11.977  -0.756  1.00 38.62           O  
ATOM   2375  N   VAL A 312      20.047 -10.180  -5.207  1.00 37.12           N  
ATOM   2376  CA  VAL A 312      19.172 -10.000  -6.363  1.00 37.12           C  
ATOM   2377  C   VAL A 312      18.000 -10.977  -6.277  1.00 37.12           C  
ATOM   2378  CB  VAL A 312      19.922 -10.195  -7.691  1.00 37.12           C  
ATOM   2379  O   VAL A 312      18.188 -12.156  -5.996  1.00 37.12           O  
ATOM   2380  CG1 VAL A 312      19.016  -9.945  -8.883  1.00 37.12           C  
ATOM   2381  CG2 VAL A 312      21.141  -9.273  -7.750  1.00 37.12           C  
ATOM   2382  N   ILE A 313      16.812 -10.531  -5.891  1.00 45.84           N  
ATOM   2383  CA  ILE A 313      15.562 -11.266  -6.016  1.00 45.84           C  
ATOM   2384  C   ILE A 313      15.242 -11.477  -7.492  1.00 45.84           C  
ATOM   2385  CB  ILE A 313      14.406 -10.523  -5.316  1.00 45.84           C  
ATOM   2386  O   ILE A 313      15.211 -10.523  -8.273  1.00 45.84           O  
ATOM   2387  CG1 ILE A 313      14.742 -10.273  -3.842  1.00 45.84           C  
ATOM   2388  CG2 ILE A 313      13.102 -11.320  -5.445  1.00 45.84           C  
ATOM   2389  CD1 ILE A 313      13.531 -10.086  -2.947  1.00 45.84           C  
ATOM   2390  N   GLY A 314      15.805 -12.484  -8.117  1.00 36.34           N  
ATOM   2391  CA  GLY A 314      15.211 -13.094  -9.305  1.00 36.34           C  
ATOM   2392  C   GLY A 314      14.062 -14.023  -8.984  1.00 36.34           C  
ATOM   2393  O   GLY A 314      14.078 -14.719  -7.961  1.00 36.34           O  
TER    2394      GLY A 314                                                      
ENDMDL                                                                          
END                                                                             
