# Supplementary material for: Towards a molecular picture of the archaeal cell surface
Source: Nat Commun. 2024 Nov 29;15:10401. doi: 10.1038/s41467-024-53986-9 (PMC11607397; doi:10.1038/s41467-024-53986-9)
Supplement: Supplementary file 5 — Supplementary Dataset 1 [file 41467_2024_53986_MOESM5_ESM.zip › Archaellum_Homologues_2024/Saci_1178_Sulfolobus_Acidocaldarius/Saci_1178_Sulfolobus_Acidocaldarius_b2d98_env/bfd.mgnify30.metaeuk30.smag30.a3m]

>101
LAGLDTAIILIAFIITAAVLAYVAVNMGLFVTQKAKTTINKGEETASTALSLSGNVLYAVNYPTNTKSYWMYFTVSPSSGVSSVDLSPSTTAISFTAASRGVSLSNIYQFSLLSVLPSQVNNKVQVKLGTSIINLTLAFSSNSAGQTYVYYSDPNYALLALNYTLGQEVKGGQLTSSPLYIISNTSIVASKPWLKNDNVFTFNISVNGTEVEYYAYVNKTFAFTYPVSGFPLAGSDIAPAGSVIGVMILFGPGEATNVFQYETVTIQITPNIGSPLTISQYIYQPDGKVTVIG
>Q4J9K5	374	1.00	9.092E-113	0	292	293	11	303	304
LAGLDTAIILIAFIITAAVLAYVAVNMGLFVTQKAKTTINKGEETASTALSLSGNVLYAVNYPTNTKSYWMYFTVSPSSGVSSVDLSPSTTAISFTAASRGVSLSNIYQFSLLSVLPSQVNNKVQVKLGTSIINLTLAFSSNSAGQTYVYYSDPNYALLALNYTLGQEVKGGQLTSSPLYIISNTSIVASKPWLKNDNVFTFNISVNGTEVEYYAYVNKTFAFTYPVSGFPLAGSDIAPAGSVIGVMILFGPGEATNVFQYETVTIQITPNIGSPLTISQYIYQPDGKVTVIG
>8450|scaffold15450_1|-47|01	353	0.688	1.593E-105	0	292	293	25	312	313
LAGLDTAIILIAFIITASVLAYVAINMGLFVTQKAKSTINKGEETASTALTLSGSVLYAVNYPSNTQSYWIYFTVSPSSGVSSVELSPSTTAISFTASAEGISYSNIYEYTLLTVSPSELANQVYANGQ----YLDLVNQQTNAGQTYVYYPNPYYALLALNYTLS---KIDKVSPSPLYITTTTPSSATQtyPFLAHDNMFTFTLNISGTLVTYYAFVNQTFAFTYPVAGDPLIGSAIAPAGSVIGVMILFGPDLGSHVFQYQTITIQITPNIGSPLTISEYVYQPEGSVSVIG
>D0KUW1	331	0.683	3.799E-98	0	292	293	21	309	310
LAGLDTAIILIAFIITASVLAYVAINMGLFVTQKAKSTINKGEETASTALTLSGSVLYAVNYPLNTRSYWIYFTVSPSSGVSSVELSPTTTAISFTASAEGVTYSNIYKYTLLTVSPSELANVVYANGQ----YLDLVNQQTSAGQTYVYYPNPYYALLALNYTLYNYYL-STKTPSPIFINSSILSLSSLPsWLKNDNSFTFTLNISGKLVTYYVFVNQTFAFTYPVAGDPLIGSAIAPAGSVIGVILLFGPDLGSHVFQYQTITIQITPNIGSPLTISEYIYQPEGSVSVIG
>A0A1C8ZU76	323	0.682	2.048E-95	0	292	293	18	305	306
LAGLDTAIILIAFIITASVLAYVAINMGLFVTQKAKSTIDKGEETASTALTLSGSVLYAVNYPSNSRSYWIYFTVSPSSGVSSVELSPATTAISFTASALGVAYSNIYKYTLLTVSPSEVNGVVYAAPQ----YLSLADQESSGGQTYVYYPNPYYALLALNYSLYQMVLSKQIKYSPLYITTTKSTS-TQTWLTSDNVFQFTLNISGTLEIFYAYVNQTFAFTYPVAGDPLIGSAIAPAGSVIGVMILFGPDLGSHVFQYQTITIQISPNIGSPLTLSEYVYQPEGNVTVIG
>H2C431	293	0.627	6.653E-85	0	292	293	19	303	304
LAGLDTAIILIAFIITASVLAFVAINMGLFVTQKAKTTINKGEETASTALTVSSSVLYAVNYPTNSKSYWIYFTVSPTSGVSSVELDPATTGLSFVATQEGLTLSNIYKYTLLTVP-----NPGTLYSTVSGSYLTLQNNVSSGGNTYVYYPNPYYALLALNETLGK-----NMKNSPIYINYTAYTVQSpePVWLKHDNNFTFTLTINGNTVKYYVFVNQTFAFSFPVAGDPLVGSAIAPAGSTIGFMILFGPNVGSHIFEYQTINIQITPNIGSPLTLSEYIYQPEGSVTSIG
>A4YGD6	280	0.608	2.114E-80	0	292	293	19	301	302
LAGLDTAIILIAFIITASVLAFVAINMGLFVTQKAKTTINKGEETASTALTVSSSVLYAVNYPSNTKSYWIYFTVSPTSGVSSVELDPATTGLSFIATEEGITLSNIYKYTLLT---DTHLTPVSASG----YSLTLESNLTSGGNTYYYFSSPYLALLALNQSLSKVSG-----HSPIYINY-TSFSSTNPepsWLKNDNNFTFTLTIAGQKVLYYVFINQTFAFSYPVAGDPLVGSAIAPAGSTVGFMILFGPNLGQHVFEYQTINIQITPNIGSPLTLSEYIYQPEGTVTAIG
>Laugrefbdmm110sn_1035136.scaffolds.fasta_scaffold254650_1	250	0.590	6.625E-70	0	292	293	26	290	291
LAGLDTAIIMIAFIITASVLAYVAINMGLFVTQKAKTTIDQGEKTASTALTLSGAVLYAVNYPQNTKSYWIYFPVSPSAGVSSVDMSPQTTAISFIASTEGISLSNIYNASLLGITNPSALK--YANV-----------SVAPSGQTYYSYSSPYAALLALNAT-----KALNKIFIVETSNTAPT------GFSTANEFSF--SYGGT--TYYAFVKSTFAFTYPIAGDPLVGSNIAPAGSTVGVMILFGSDIGSHVFQYETITMQITPNVGSPLTISQYIYQPSGNVSVIG
>SoiMetStandDraft_5_1073268.scaffolds.fasta_scaffold4838306_1	239	0.614	4.306E-66	0	292	293	16	291	292
LAGLDTAIILIAFIITASVLAYVAINMGLFVTQKAKTTISKGEETASTALTLSSSVLYAVNYPLNSLSYWIYFTVSPSSGISSVELSPQTTAISFTAASSGISLSNIYISTLLNVTSV---QPAFYNGYYTAYLLT--SSKSPNGQTYYYYANPYAAVLALAEQPG--------SSSYLVVSPNPSTGAtvtapSAPHN------TFTFQYGG--VTYTAYILQTFAFTFPVAGDPLVGSAIAPAGSTIGVMILFGPN-ADQVYQYQTITIQITPNIGSPLTISQYVYQPQGNVSVIG
>18_taG_2_1085343.scaffolds.fasta_scaffold356379_1	233	0.591	2.532E-64	0	292	293	18	288	289
LAGLDTAIILIAFIITASVLAYVAVNMGLFVTQKAKSTITKGEETASTALTLSGSVLYSVNYPTDTQSYWIYFPVSPSSGVSSVELSPATTAISFTASSSGIQLSNIYALSLLAyASNSNLNS----------HNYTTVSNDTSGGQTYYYFSSPYAALVAI-YNLNQTGTMPSAWNNYLEVSTAKPTVGS--------YFSFLY----QGTTFYVKVLRTFAFTFPIAGFSLAGSYVAPAGSTIGVMVLFGPHVGSNVFQYQTVTVQITPNIGSPLTVSEYVYQPEGNVTIIG
>SRR5579875_411247	228	0.559	2.782E-62	0	292	293	14	275	276
LAGLDTAIILIAFIITASVLAYVAVSMGIFVTQKAKTTINKGEETASTALSITGNILYASNYPTDTYSYWIYFPVSPSSGVSSVQLSPSTTAISFEASAEGIVLTNIYNYTLLTVTSNPYL-----------------LQQTSGNQVYYYYPSVYAAFLALQSVVPKNIFSVASTTTPSSCTSSSSA----------NEFTFTY----QGTTYCATVSQDFAFTFPVAGDALVGSAIAPAGSTVGVVVLFGPSTGHNVFQYQTLTIAITPNIGSPLTVSQYVYQPDGSVSVIG
>MGYP001196350717	139	0.265	7.817E-32	1	156	293	28	175	179
-TGLETAIVLIAFVVVSSVFAFAALSTGLFSSDKAKETHAAGLSEARGTLELKGSVVAKvsGTTGASGVVTSIEFQLSNAAAGEAIDMTPGNTVIKYGDKNQTLTLNSSAEFSARNI----------ASFGDSDYLLEVGEVSRSPFKTWTRSSRPTWG----------------------------------------------------------------------------------------------------------------------------------------
>20365|Ga0154453_1027_2|+814|00	137	0.263	2.689E-31	1	177	293	15	202	247
-TGIETAIILIAFVIVASVFAYVVLSAGLFSTQKAKEAIHAGLDEARSTIEVKGNIYGR---MVSSVLQEVYFTIATTTGGDMIDFTPPSsgnysnlVVISYSDAYQLFPTINWTLTKLNTNNADNLLDR------NELFMITVDLSVVSANATASELPGPYHkfnlevkppvgAVLVLERTIpaRVDDKGGTILPDD-------------------------------------------------------------------------------------------------------------------
>AraplaMF_Cvi_mMS_1032046.scaffolds.fasta_scaffold06662_2	134	0.312	2.333E-30	1	155	293	15	165	197
-TGIETAIILIAFVIVASVFAYVVLSAGLFSTQKAKESIHSGLNEARSAIEVKGNTYGR---MTNDVLTSVYFTVATTTGGDMIDFTdtdnfTNKVVISYTDAYQIFPSVNWTLTKLNTHTNDNILD------QNELFMLTVDLSCVSANATAEEMPGPYH-----------------------------------------------------------------------------------------------------------------------------------------
>MGYP001425485312	131	0.270	2.748E-29	1	154	293	22	176	209
-TGLETAIVLIAFVVVSSVFAFAALSTGLFSSDKAKETIQAGLSETRGSMELKGSVILTsSTTGTSGAVSDIAFQVASAAGGESIDLTPGKTIIKYTDPSQSKIFESTSGFTVTALGNADTDKLLERNEVYEIQLIDLETGTGTGRDTLTNTLVPN------------------------------------------------------------------------------------------------------------------------------------------
>MGYP000262344517	130	0.342	5.090E-29	1	114	293	18	130	161
-TGLETAIVLIAFVVVSSVFAFAALSTGLFSSDQAKETIRAGLSEARGTLELRGAVIAE-DTDTDGDIDKVYFQVSNAAGGEPIDLTQGKTIIRYSDSSQSVIFDTSALFSVTAI----------------------------------------------------------------------------------------------------------------------------------------------------------------------------------
>SRR5271165_6950301	129	0.395	1.282E-28	101	292	293	4	162	163
-----------------------------------------------------------------------------------------------------VTLSNMYNYTLLTST-------TGANI----------LEQKSGGENYFFYSSPYAALIDLNKTV-ADTAVFQVTASGGHCTTSSA-----------SEFNFT--YSGTS--YNGCVAKDVAFTFPVAGDPLVGSSIAPAGSVVGVMLLFGPSTGKNVFQYQNIQVEITPNIGSSLALSLYVYQPDGTVTSIG
>SRR5579862_4709114	129	0.431	1.745E-28	147	292	293	0	127	128
---------------------------------------------------------------------------------------------------------------------------------------------------YYFYQSPYAALLDLNGTASSSVFQVHQTAGNCF--------------AKANNFSF----SYGGIQYTGCVGSDFAYTFPISGDPLVGSSIAPAGSVIGVMVLFGPDTGSKVFQYQSIQVEITPNIGSSLAVTEYVYQPDGTVTTIG
>SRR4030066_2259385	128	0.277	4.393E-28	1	155	293	37	189	210
-TGIETAIILIAFVIVASVFAYVVLSAGLFSTQKAKESIHSGLDEARSTIEIKGNIYGKMEGG---ILTTVYFTIATTTGGDMIDFtdtssnvSPNLVVISYADAYQIFPTLDWTMTKLNTDTSDNLLDK------KEPFMITVGLLCVSANATAEQMPGPYH-----------------------------------------------------------------------------------------------------------------------------------------
>MGYP001409765154	127	0.268	5.975E-28	1	172	293	21	203	235
-TGLETAIVLIAFVVVASVFAFAVLNVGLLSSQKSEQAALGGLEETSATLSIRGDVIASANAG-KTAIDTVRFNLAPAsTSSESVDLSTAGTVVTYLDENQGINCENPqsfdgdvdtpecsWSTDWLIGSGDIVDSGEQVEITVTLTNLTPLL--TEKTEFSVQVKPNKGAIVIVSKTLPGELKGVT------------------------------------------------------------------------------------------------------------------------
>MGYP000359651693	126	0.300	1.106E-27	1	136	293	33	181	194
-TGLETAIVLIAFVVVASVFAFAVLNTGLLSSEKSKEAALGGLEETSATLSIRGNVIAAANSG-KTAIDTLKFNLTPAsTSSESVDLSTTGTVVTYLDENQGINCQNPqafdsvpdtaecsWSAAWLIGSGDIVDTGEQVEMIVILTNLTP------------------------------------------------------------------------------------------------------------------------------------------------------------
>UniRef100_A0A3C0EBB1	126	0.267	1.504E-27	1	144	293	28	163	164
-TGLETAIVLIAFVVVSSVFAFAALSTGLFSSDKAKETHAAGLSEARGTLELKGSVVAKvsGTTGASGVVTSIEFQLSNAAAGEAIDMTPGNTVIKYGDKNQTLTLNSSAEFSASNI----------ASFGDSDYLLEVGEVSRSPF----------------------------------------------------------------------------------------------------------------------------------------------------
>5|scaffold255127_1|-76|00	126	0.281	1.504E-27	1	144	293	34	186	234
-TGLETAIILIAFVVVAAVFAYTALSAGLFSTQKAQQAVYSGLQEAQSTLELRGSVIATANASGES-VQQISFVVSLVLGGDPIDFTPptaatdnggiaattstNKVVIKYIDDNQTIN--NLY-WTFTPLGTNNGNNLLEANEK---FQITVGNSVTSQG----------------------------------------------------------------------------------------------------------------------------------------------------
>MGYP000639756692	126	0.292	2.045E-27	1	145	293	23	169	191
-TGLETAIVLIAFVVVSSVFAFAALSTGLFSADKAKDTIQAGLAETRGSMELKGSVVLTATIGTSGVVSQIAFQVSNAAGGEAIDLTPGKTLIKYTDELQSKMFvtDSASNGFTTTGLGSADSDKLLDRNEVYEIKLTGLYSTDSGDN---------------------------------------------------------------------------------------------------------------------------------------------------
>3282|scaffold27404_3|+539|00	125	0.263	2.781E-27	1	172	293	21	203	235
-TGLETAIVLIAFVVVASVFAFAVLNVGLLSSQKSEQAALGGLEETSATLSIRGDVIASANAG-KTAIDTVRFNLAAAsTSSESVDLSTTGTVVTYLDENQGINCENPqsfdgdvdtpecsWSTDWLIGSGDIVDSGEQVEITVTLTNLTPLL--TEKTEFSVQVKPNKGAIVIVSKTLPGELKGVT------------------------------------------------------------------------------------------------------------------------
>A0A2E2VG19	125	0.277	2.781E-27	1	170	293	22	202	311
-TGLETAIVLIAFVVVASIFAFAVLNTGLLSSEKSKEATLGGLEETSATLSLRGQVIAVANTGT-TSVDTVKFTIAPAsTASETVDLSNTGTVITYLDEXQGINXGNPqsfdgdadtaecsWSSSWLIGSGDIVDPGEQVEITLTLTDLTPLLAEKI--EFTVQVKPXKGAVXIVNRVMPGELKG--------------------------------------------------------------------------------------------------------------------------
>MGYP000120790096	123	0.339	1.758E-26	1	102	293	16	118	137
-TGLETAIVLIAFVVVSSVFAFAALSTGLFSSDKAKETIQAGLAETRGSMELKGSVVLTATTaGTGATVSKIAFQVSNAAGGEAIDLTPGKTIIKYNDDTQSKS----------------------------------------------------------------------------------------------------------------------------------------------------------------------------------------------
>MGYP000241663602	123	0.275	1.758E-26	1	136	293	25	160	207
-TGLETAIVLIAFVVVSSVFAFAALSTGLFSSDKAKETHTAGLAEARGTLELKGSVVAKvsGTTGATSVVTSIEFQISNAAAGEAVDMTPGNTIIKYSDKTQTVNMNASTEFSASNI-AAFGDTDSLLEIGE-LFQITL------------------------------------------------------------------------------------------------------------------------------------------------------------
>MGYP000601418503	123	0.250	1.758E-26	1	158	293	28	192	210
-TGLETAIVLIAFVVVSSVFAFAALSTGLFSSDKAKETHTAGLAEARGTLELEGSVVAKvsGTTGATGVVTSIEFQISNAAAGEAIDMTPGNTIIKYSDKTQTVNLNSSTEFSASNIaafgdTDSLLEIGEL--FQITLLDLTTNLATDLGANTdsTIETIPPRGAVL--------------------------------------------------------------------------------------------------------------------------------------
>MGYP001100193320	123	0.228	1.758E-26	1	144	293	15	179	232
-TGLETAIILIAFVVVASVFAFTVLSTGIFASERSKETVFSGIQEAQSSIEPRGSVIAYKgiQSGTTSTIYKLTFIVSNAIAGEPVDLTPDYtangsgtdpdvssgaesvTLISYSDKNQFLN-DLPWTVSWLGNNdgDNMLENNEKAEITVWLMHRINGTAITAAG----------------------------------------------------------------------------------------------------------------------------------------------------
>MGYP000073584181	123	0.283	2.389E-26	1	126	293	21	147	209
-TGLETAIVLIAFVVVSSVFAFSALSTGMFSSDKARETVTAGLAQTRASMQLKGSIIGTANaASSTGTMTTISFHVAQTAGGADVDLTPGTTTIRYTDENQHKLFSSTAGLTVTPVGGSDSDNLLEAN----------------------------------------------------------------------------------------------------------------------------------------------------------------------
>SRR5512140_3110449	123	0.267	2.389E-26	1	153	293	47	200	215
-TGLETAIVLIAFVVVAAVFAFVVLSTGLFSSERGKETVYAGLAKTRGSMELTGGVIASSNT---TKLTGITFDLTLAAGGDQVNLNPldttNRTVISYQDASNKVNNVDYTASAITGNGDQLLEQGELFEINIDLTAGTMAAVTIGTNQTFTFEVKP-------------------------------------------------------------------------------------------------------------------------------------------
>MGYP001460693809	122	0.336	4.415E-26	1	103	293	60	163	201
-TGLETAIVLIAFVVVSSVFAFAALSTGLFSSDKAKETIQAGLAETRGSMELKGSVIVLAETfGTTAAATSIAFQVANAAGGESIDLTPGKTLIKYTDSTQSKMF---------------------------------------------------------------------------------------------------------------------------------------------------------------------------------------------
>MGYP001421147045	122	0.279	4.415E-26	1	142	293	23	174	206
-TGLETAIVLIAFIVVAAVFAFAVLTTGLFTTERAKETTLRGVGEAQSTLAPKGGVIGTSSDDTN--VDTVRFKLANATGATGVDLASDTTLLTYTDDSQSVSVpfdadagdldcaAACWKSEWVLGTGDSIDSGEVVEITVELKNLDTGLPKSS------------------------------------------------------------------------------------------------------------------------------------------------------
>13097|Ga0208747_1012483_3|+1505|01	122	0.300	4.415E-26	1	136	293	41	189	226
-TGLETAIVLIAFVVVASVFAFAVLNTGLLSSEKSKEATLGGLEETSATLSLRGQVIAVANTGT-TSVDTVKFTIAPAsTASETVDFSNTGTVITYLDEGQGINRGNPqsfdgdadtaecsWSSSWLIGSGDIVDLGEQVEITLTLTDLTP------------------------------------------------------------------------------------------------------------------------------------------------------------
>7816|Ga0208057_1023998_1|+3|10	122	0.260	4.415E-26	1	136	293	46	194	232
-TGLETAIELIAFVVVASVFAFAVLSTGLLSSEKSKETVLGGLEETSSTISVRGSVIGDSN-SAKTFIDTVKFTLSSAAqASDAVDLSTTGVVVTYLDNNQAINCENPqsfdvdpdtaecsWSTSWIIGSGDLVDPGEQVDMTVTLTNLSP------------------------------------------------------------------------------------------------------------------------------------------------------------
>HubBroStandDraft_1064217.scaffolds.fasta_scaffold392387_1	121	0.265	6.001E-26	1	144	293	22	167	215
-TGLETAIVLIAFVVVSSVFAFAALSTGLFSSDKAKETIQAGLAETRGSMELKGSVVLTSpSSGTAAIISQIAFQVANAAGGNAIDLTPGKTLIKYTDQTQSKMFltDSSSEGFTSTGLGSADSDMLLERNEVYELTLT-GLDTTDSG----------------------------------------------------------------------------------------------------------------------------------------------------
>7754|Ga0208336_1042471_1|+1|11	121	0.265	6.001E-26	1	144	293	40	185	230
-TGLETAIVLIAFVVVSSVFAFAALSTGLFSSDKAKETIQAGLAETRGSMELKGSVVLTSpSSGTAAIISQIAFQVANAAGGNAIDLTPGKTLIKYTDQTQSKMFltDSSSEGFTSTGLGSADSDMLLERNEVYELTLT-GLDTTDSG----------------------------------------------------------------------------------------------------------------------------------------------------
>MGYP001273804649	121	0.217	6.001E-26	1	134	293	14	168	232
-TGLETAIILIAFVVVASVFAFTVLSTGIFASERSKETVFAGIEEAQSSIEPRGSVVAYKATlpDSTSTVFKVTFVVSNAIAGEPVDLTPDYtsndsgtdpdasagaesvTIVSYSDKNQHIN-DMPWSVSWLGNNdsDSMLEDNEKAEITVWLLDR--------------------------------------------------------------------------------------------------------------------------------------------------------------
>MGYP000050031357	121	0.265	6.001E-26	1	144	293	58	203	251
-TGLETAIVLIAFVVVSSVFAFAALSTGLFSSDKAKETIQAGLAETRGSMELKGSVVLTSpSSGTAAIISQIAFQVANAAGGNAIDLTPGKTLIKYTDQTQSKMFltDSSSEGFTSTGLGSADSDMLLERNEVYELTLT-GLDTTDSG----------------------------------------------------------------------------------------------------------------------------------------------------
>SRR3990172_2160550	121	0.252	8.156E-26	1	153	293	23	176	199
-TGLETAIVLIAFVVVAAVFAFVVLSTGLFSSERGKETVYAGLAKTRGSMELTGGVIASSNT---TQLTAITFDLTLAAGGDQVNLNPsdttNRTVISYSDTSNKVN-DVVYTTTVITGnTGNLLEQGELFEINIDLTQTALSPVSITTNETFTFEVKP-------------------------------------------------------------------------------------------------------------------------------------------
>16226|scaffold383796_1|+2|10	121	0.231	8.156E-26	1	137	293	60	219	286
-TGLETAIILIAFVVVASVFSFTVLSTGVFASERSKETVYAGLEEAKSSLEPKGSVIAfkgrAGTTSADDSIYKISFVLGNAIAGEPVDLTPPytsddsgsdpdisigseyKTVISYLDKSQFLSDVPWTVKILGQSTSDTlLEQGEKAELTVWLLRRDTA-----------------------------------------------------------------------------------------------------------------------------------------------------------
>SynMetStandDraft_1070027.scaffolds.fasta_scaffold84035_1	120	0.269	1.507E-25	1	131	293	17	156	157
-TGLETAIVLIAFVVVASVFAFAVLSTGLLSSEKSKETVLGGLEETSSTLSVRGDVIGDANSG-KTALDTVKFTLPSAAqAADAVDLSSTGVVITYLDQDQALNCTNasgsgnsycFWTTSWIIGSGDLVDPGEQVDVTVDL-----------------------------------------------------------------------------------------------------------------------------------------------------------------
>MGYP000607311792	120	0.288	1.507E-25	1	122	293	38	162	227
-TGLETAIVLIAFVVVSSVFAFAALSTGLFSSDKAKETIQAGLAETRGSMELKGSVVLTSpTSGTAAIISQIAFQVANAAGGNAIDLTPGKTLIKYTDQTQSKMFltDSSSEGFTSTGLGSADSDM--------------------------------------------------------------------------------------------------------------------------------------------------------------------------
>MGYP001127708167	119	0.265	2.782E-25	1	141	293	40	196	229
-TGLETAIVLIAFIVVAAVFAFAVLTTGLFTTERAKETTLSALGEAQSTLAPKGAVIGEA-TANQTYVDTIKFKLANAAGALSVDLASAKTLLTYTDDSQSVTAVflataggtgtcaaanekVCWKTTWLLGSGDTIDAGEVVEFTVDLTALTTKLSKN-------------------------------------------------------------------------------------------------------------------------------------------------------
>MGYP000341923894	119	0.252	2.782E-25	1	136	293	46	194	232
-TDLETAIVLIAFVVVASVFAFAVLSTGLLSSEKSKETVLGGLEETSSTISVRGSVIGDSN-SAKTFIDTVKFTLSSAAqASDAVDLSTTGVVVTYLDNNQAINCENPqsfdgdadtaecsWATSWVIGSGDLVDPGEQVDMTITLTNLSP------------------------------------------------------------------------------------------------------------------------------------------------------------
>KNS12DCM_BmetaT_FD_contig_91_295674_length_846_multi_4_in_0_out_0_1	119	0.241	3.780E-25	1	136	293	44	193	231
-TGLETAIVLIAFIVVAAVFAFAVLTTGLFTTERAKETTLSALGEAQSTLAPKGAVIGEA---AGTSVDTVKFKLANATGAAAVDLATTRTLLTYSDDNQNVNAAplaaagdigacavagekVCWKSNWLIGTGDTIDSGEVVEITVDLTSLTT------------------------------------------------------------------------------------------------------------------------------------------------------------
>MGYP000542425765	119	0.257	5.136E-25	1	142	293	51	206	238
-TGLETAIVLIAFIVVAAVFAFTVLTTGLFTTEKARETTMSALGEAQSTLAPKGAIVGEART---TVVDTIKFKLANATGALGVDLASGTTLLTYRDDNQSVNGAflatagdagacagvskeVCWKTTWILGTGETIDSGEVVEFTVDLTNLTSKLSSNS------------------------------------------------------------------------------------------------------------------------------------------------------
>MGYP001281108238	118	0.297	9.480E-25	1	109	293	23	133	146
-TGLETAIVLIAFVVVSSVFAFAALSTGLFSSDKAKETHAAGLSEARGTLELKGSVVAKvsGTTGASGVVTSIEFHISNAAAGEAIDMTLGNTVIKYSDNSQSVTMNSSTEF---------------------------------------------------------------------------------------------------------------------------------------------------------------------------------------
>MGYP001069209287	118	0.294	9.480E-25	1	135	293	36	174	176
-TGLKTAIVLIAFVVVSSVFAFAALSTGLFSSDKAKETIQAGLAETRGSMELKGSVIleADGTSTATSVATSIAFQVANAAGGNSIDLTPGKTLIKYTDQTQSKMFltDSSSNGFTASGLGSADSDKLLERNEVYEIKLT-------------------------------------------------------------------------------------------------------------------------------------------------------------
>MGYP000285046978	117	0.317	1.288E-24	1	106	293	22	127	138
-TGLETAIVLIAFVVVASVFAFAVLSTGLLSSEKSKETVLGGLEETSSTLSIRGDIIGTANTP-KDALDSIKFTLSSAtQASEAVDLSTTGVVVTYLDANHALNCDNP------------------------------------------------------------------------------------------------------------------------------------------------------------------------------------------
>MGYP000960052660	117	0.274	1.288E-24	1	117	293	36	168	196
-TGLETAIILIAFVVVAAVFAYTVLSAGLFSTQKSQEAIYSGLEQAQSTLEIKGGVIAKAeNTGADGYISQITFTIANALGGEPVNFTEPQqsvsnngladsstsdnvVVISYIDQDQRV--DDLYWTVTKLGSAN-------------------------------------------------------------------------------------------------------------------------------------------------------------------------------
>MGYP001322590837	117	0.241	1.288E-24	1	136	293	40	189	227
-TGLETAIVLIAFIVVAAVFAFAVLTTGLFTTERAKETTLSALGEAQSTLAPKGAVIGEA---AGTSVDTVKFKLANATGAAAVDLATTRTLLTYSDDNQNVNGAplatagvigacegagkkVCWKTNWLIGTGDTIDSGEVVEITVDLTALTT------------------------------------------------------------------------------------------------------------------------------------------------------------
>MGYP001356296317	117	0.339	1.749E-24	2	109	293	22	129	193
--GLETAIVLIAFVVVASVFAFAVLNTGLLSSQKSEQAALGGLEETSATLSIRGDVIASANAG-KTSIDTVRFNLAPAsTSSESVDLSTTGTVVTYLDENQGINCENPQSF---------------------------------------------------------------------------------------------------------------------------------------------------------------------------------------
>MGYP000734142183	117	0.257	1.749E-24	1	142	293	40	195	202
-TGLETAIVLIAFIVVAAVFAFAVLTTGLFTTERAKETTLSALGEAQSTLAPKGAIVAEA---SATTVDTIKFKLANATGSLGVDLASGTTLLTYRDDNQSVNGAflatagdagacagvskeVCWKTTWILGTGETIDSGEVVEFTIDLTNLTSKLSSNS------------------------------------------------------------------------------------------------------------------------------------------------------
>MGYP000468752399	117	0.301	2.376E-24	1	114	293	83	198	265
-TGLETAIVLIAFVVVSSVFAFAAVSTGLFFSDKAKETHTAGLAESRGTLELKGSVVAKvsGTTGATSVVTSIEFQISNAAAGEAVDMTPGNTIIKYSDKTQTVNMNASTEFSASNI----------------------------------------------------------------------------------------------------------------------------------------------------------------------------------
>MGYP000406793387	117	0.327	2.376E-24	1	118	293	179	293	317
-TGLETAIVLIAFVVVASVFAFAVLNTGFLSSEKSKEAALGGLEETSATLSIRGNVIAAANSG-KTAIDTLKFNLTPAsTSSESVDLSTTGSVITYLDDFQGINCQNPQSF---DGDPDT------------------------------------------------------------------------------------------------------------------------------------------------------------------------------
>MGYP000371379321	116	0.330	3.227E-24	0	129	293	11	137	196
LTGLETAIILIAFVIVAAAFAFTVLNMGVQTSQKSKEVIGTGLAEASSVIELDGSVIAY-DTDNDDAPDRIQFYIKTSAGKHPVDLSQNTVAIAYTDPY--IHVDNIYDGTQANITEVIGDGDQMLEYGE-------------------------------------------------------------------------------------------------------------------------------------------------------------------
>SRR4030042_2074624	116	0.289	3.227E-24	1	121	293	44	178	246
-TGLETAIILIAFVVVAAVFAYTALSAGLFSTQKAQEAVYSGLKEAQSTLELRGGIVATAGTPGaSGTIKQITFVVSNALGGDPIDFtepspatansgisalsSSNKVVINYIDSNQVVS--NLY-WTCTPLGTNDGDD---------------------------------------------------------------------------------------------------------------------------------------------------------------------------
>SRR5581483_8011628	116	0.284	3.227E-24	1	119	293	181	299	355
-TGLETAIILIAFVVVAAVFAFVVLSTGLFSSERGKEAVYAGLAKTRGTMELSSSVVANSN---GTNLTTVEFDITLAAGGDSVNLDPtattNRTVISYIDPTQVIN-DITYTATPITGNANTL-----------------------------------------------------------------------------------------------------------------------------------------------------------------------------
>MGYP000603745198	116	0.328	4.383E-24	1	121	293	14	138	143
-TGIETAIILIAFVIVASVFAYVVLSAGLFSTQKAKEAIHAGLEEAKATIEIKGNIYGTMQGG---YLTTVYFTVATTTGGDQIDFTPPSssnssnlVIISYTDAYQLFPSVNWTMTKLNTADVDNLLD---------------------------------------------------------------------------------------------------------------------------------------------------------------------------
>MGYP000341914833	116	0.289	4.383E-24	1	99	293	15	135	149
-TGLETAIILIAFVVVASVFAFTVLSTGIFASERSKETVYAGLEEAKSSIEPRGSVIAfkgrIENSSTTDTIYKLSFVVANAIAGEPVDLTPPyvqgndgtdpdivsnaeyKTVISYTDKNQ-------------------------------------------------------------------------------------------------------------------------------------------------------------------------------------------------
>MGYP001328529805	116	0.270	4.383E-24	0	162	293	17	185	199
LTGLETAIILIAFVTVAAVFGYAVLSAGIFSADKAKGTIYQGMEEAKSSMEVKGNLIAVGD-PATDAVTDVQFVVANAIGEYPIDLTPEGdasgnnvTVISYWDENQHV--AEVAGWTITQLAEADADNLLEIGEQflvnVDLSALTTPLGVNTV--FTVELKPPHGATIVLNR----------------------------------------------------------------------------------------------------------------------------------
>MGYP001037356738	116	0.260	4.383E-24	1	136	293	28	163	210
-TGLETAIVLIAFVVVSSVFAFAALSAGLFSSDKANETHTAGLAEARGTLELKGSVVAKvsGTTGATGVVTSIEFLISNAAAGEAIDMTPGNSIIKYSDKTQTVNMNSSAEFSSSNV-AAFGDTDLLLEFGE-VFQITL------------------------------------------------------------------------------------------------------------------------------------------------------------
>MGYP000586640836	116	0.246	4.383E-24	1	162	293	75	259	273
-TGLETAIILIAFVVVAAVFSYTVISSGLFSTQKSKETVYSGLDEARGCLELKGGIIALANsTGTNGQVTMLSFTVANAMDGAPIDFtapldadndgvadsgSSNQVVISYLDKNNRKN--NLY-FTADPAWGADSDNLLEAG---ELFQVTVGKSQTQGNlidalatalstntSFTLEVTPPHGAVLQLER----------------------------------------------------------------------------------------------------------------------------------
>SRR4030043_361084	115	0.252	5.952E-24	1	163	293	40	228	232
-TGLETAIILIAFVVVAAVFAYTVLSAGLFSTQKSQEAVYAGLKEARATLELKGNVIATANeSAASGRIQQISFIVANVLGGEAVDFaepdaaagntgiadaaSTNKVVINYVDEAQTV---NDLYWTLDKLGGSDSDDLLKTNekfkvtigsdnltSGGNLINA-LGTDLNINTEFSLIVQPPIGAVLEIERT---------------------------------------------------------------------------------------------------------------------------------
>7457|Ga0209635_10408321_2|+525|01	115	0.310	8.083E-24	1	102	293	43	161	177
-TGIETAIILIAFVVVAAVFAYTVLSAGLFATQKSQEAVYSGLKEARSTVELKGGVIATGNqTGNNGNIKSLSFVLSNSLGGEAIDFTPptanttytglaagnsnNKVIISYIDKDQAVS----------------------------------------------------------------------------------------------------------------------------------------------------------------------------------------------
>SRR6185295_11946011	115	0.252	8.083E-24	1	141	293	45	186	187
-TGLETAIVLIAFVVVAAVFAFVVLSTGLFSAERGKETVYAGLAKTRGSMELTGSIIADSDT---TKITGISMGITLAAGGDQVNLNPddttNRTVISYVDERNNIS-DLTYVTTVITGDGDkLLEPGELLQLQIDLSTLSPALTTN-------------------------------------------------------------------------------------------------------------------------------------------------------
>N0BK23	115	0.291	8.083E-24	1	126	293	18	142	286
-TGLEAAIVLIAFVVVAAVFSYVMLGAGFFTTQKSQEVVHTGVQQASSSIELAGDVVVKGDDTIANAVDTITFYVTVTAGSTPVDLD--KTIISYKDDDEFFSkIPWAYASIVREPNEFPADNLVEKN----------------------------------------------------------------------------------------------------------------------------------------------------------------------
>MGYP000734141722	115	0.290	1.098E-23	1	109	293	18	127	199
-TGLETAIVLIAFVVVSSVFAFSVLSTGLFSSDKAKETIAAGLEGKRSTLEMKGSIVLTAsTTGASGVVSQIEFQVGMAAAGDQADLTPGHTIIRYSDNNQVRNFTNSTEF---------------------------------------------------------------------------------------------------------------------------------------------------------------------------------------
>MDTE01.1.fsa_nt_gb|MDTE01033949.1|_2	115	0.355	1.098E-23	1	99	293	40	143	242
-TGLETAIVLIAFIVVAAVFAFTVLTTGLFTTEKAKQTAQAGVGETQSTLTLKGSVIATATTedcpgDEEICVKTISFKLGQAAGSDPVDLEPSRTLITYSDANN-------------------------------------------------------------------------------------------------------------------------------------------------------------------------------------------------
>MGYP001351026466	115	0.355	1.098E-23	1	99	293	67	170	269
-TGLETAIVLIAFIVVAAVFAFTVLTTGLFTTEKAKQTAQAGVGETQSTLTLKGSVIATATTedcpgDEEICVKTISFKLGQAAGSDPVDLEPSRTLITYSDANN-------------------------------------------------------------------------------------------------------------------------------------------------------------------------------------------------
>MGYP000529780810	114	0.231	1.490E-23	1	119	293	14	151	154
-TGLETAIILIAFVVVASVFAFTVLSTGIFASERSKETVYAGIQKTKSSLEPRGAVVAyKADRGGTNTIYKVSFIVSNAVAGEPIDLTPPytsdgsgtdpdissgaeyKTIVSYNDQNQVMSDVPWSVDWLGNSNSDNL-----------------------------------------------------------------------------------------------------------------------------------------------------------------------------
>MGYP000627986226	114	0.311	1.490E-23	2	109	293	20	127	158
--GLETAIVLIAFVVVASVFAFAVLSTGLLSSEKSKETVLGGLEETSSTISVRGSVIGDSNT-AKTFIDTVKFTLSSAAqASDTVDLSTTGVVVTYLDQDQAINCENPQSF---------------------------------------------------------------------------------------------------------------------------------------------------------------------------------------
>MGYP000277023217	114	0.365	1.490E-23	2	116	293	9	122	211
--GIESAIVLIAFVIVAAALAFVVLNMGFFTTQRSKQVISSGLGEASSALEIDGSIVAHVDT-SAKNITYIVIPVKLASGQHEVDLTPGKTTIAYWSPNKGIALTDIYNATLETGTY--------------------------------------------------------------------------------------------------------------------------------------------------------------------------------
>UniRef100_A0A497BNE2	114	0.240	1.490E-23	1	162	293	75	259	273
-TGLETAIILIAFVVVAAVFSYTVISSGLFSTQKSKETVYSGLDEARGCLELKGGIIALANsTGTNGQVTMLSFTVANAMDGAPIDFtapldadndgvadsgSSNQVVISYLDKNNRKN--NLY-FTADPAWGADSDNLLEAG---ELFQVTVGKSQTQGNlidalatalstntSFTLEVTPPHGAVLQIER----------------------------------------------------------------------------------------------------------------------------------
>MGYP000486373982	114	0.308	2.023E-23	1	163	293	10	178	195
-TGLETAIILIAFVIVASVFAFTVLNMGFLTTQTAQSTIQAGTQQAASSIQLAGSVIAY-DTNDDNKVDKIEIYVKLSPGKQAVDLSEGKLIVSYTNAKGH--WVNVYNSTLggCTVTEVTGDGDMLLERGEMFkitLNLTAIDATNGPlsayDWFKVELKPPVGAVLAVERT---------------------------------------------------------------------------------------------------------------------------------
>SRR5581483_846462	114	0.300	2.023E-23	1	119	293	88	206	222
-TGLETAIILIAFVVVAAVFAFVVLSTGLFSSERGKEAVYAGLAKTRGTMELSSGVVANSN---GTNVTTVEFDMTLAAGGDSVNLDPtatsNRTVISYIDSSQVIN-DVVYTVTPISGNANTL-----------------------------------------------------------------------------------------------------------------------------------------------------------------------------
>SRR3954451_13008766	114	0.260	2.023E-23	1	119	293	54	173	230
-TGLETAIILIAFVVVATVFAFIVLTTGIFSAERGKETVYAGLQKARGTIEGRGGVIATSSAP--PAVDKISFTIANTAGGDAVPLDPaatsNRTVLAYRDALVAVN-DVPYTVTVITGNADNL-----------------------------------------------------------------------------------------------------------------------------------------------------------------------------
>MGYP001460721096	113	0.268	2.747E-23	2	138	293	22	156	157
--GLETAILLIAFVVVSSVFDFSALSTGMFSSDKARETVTAGLAQTRASMQLKGSIIGTANAASaTGTLTTISFHVSQTSGGADVDLTSGTTMITYTDEFQSKLFSSTTGMTVTPVGASDSDKLLEAN---EIYKIELIN----------------------------------------------------------------------------------------------------------------------------------------------------------
>MGYP001164130456	113	0.336	2.747E-23	1	109	293	22	130	161
-TGFETAIVLIAFVVVASVFAFAVLNVGLLSSEKSKEATLGSLEETSATLSLRGQVIAVANTG-KTSVDTVKFTIAPAsTASETVDLSTTGTAITYLDENQGINCETPQSF---------------------------------------------------------------------------------------------------------------------------------------------------------------------------------------
>MGYP000297662933	113	0.291	2.747E-23	0	164	293	13	177	189
LTGLETAIILIAFVIVASAFAFTVLNMGILSSQRSKEVIGTGMAEASSVLELDGSVIA---NSTNNQVDSIIFYIKTSAGKHPVDLSTTTATISYTSPHTHEdnVYDNTTKAFIYEVKGDGDTLLEYGEKFKVVVNVTAVDTNLAAnDKFTIEVKPPVGAVLTVERYL--------------------------------------------------------------------------------------------------------------------------------
>MGYP001342527621	113	0.380	2.747E-23	1	99	293	24	123	222
-TGLETAIVLIAFIVVAAVFAFTVLTTGLFTTEKAKQTAQAGVGETQATLTLKGSVIATSDGcPDECELKTISFKLAQAAGSDAVDLEPSRTLITYSDANN-------------------------------------------------------------------------------------------------------------------------------------------------------------------------------------------------
>MGYP000049842742	113	0.388	3.729E-23	1	89	293	16	105	141
-TGLETAIILIAFVVVAAVFAYTALSAGLFSTQKSQEAVYSGLQEARSTLELKGAVIATANtTGSSGTIKQISFTVGNVLGGEPIDFTAPT-----------------------------------------------------------------------------------------------------------------------------------------------------------------------------------------------------------
>MGYP001238115336	113	0.301	3.729E-23	1	105	293	19	123	146
-TGLETAIVLIAFVVVASVFAFAVLSTGLLSSGESKETVLGGLEETSSTLSVRGDIIGDANAG-KTAIDTVKFTLTSAAqAAEAVDLSSTGVVITYLDEDQALNCTN-------------------------------------------------------------------------------------------------------------------------------------------------------------------------------------------
>SRR5581483_6302715	113	0.272	3.729E-23	1	131	293	135	266	311
-TGLETAIVLIAFVVVAAVFAFVVLSTGLFSSERGKETVYAGLAKTRGSMELTGGVIAQSN---NTQLTDLTFDVTLAAGGDAVNLNPsdttNRTVISYADSAYSKN-SLTYTTTVITGDSDNlLEPGELLEISIDL-----------------------------------------------------------------------------------------------------------------------------------------------------------------
>MGYP001430101140	113	0.320	5.061E-23	1	122	293	15	139	146
-TGLETAIILIAFVIVASVFAYVVLSAGLFATQKSKEAVYAGLEETRNTIELKGDVLCKME---SSIMTTVYFTVGTTPSGGSIDFTPPTsgntslVIISYSDKYQIYPTVNWTMTKLNTTEADNLLDR--------------------------------------------------------------------------------------------------------------------------------------------------------------------------
>MGYP000447429929	112	0.270	6.870E-23	1	101	293	37	158	159
-TGLETAIILIAFVVVASVFAFTVLSTGIFASERSKETVFAGLDEVRSSLEPRGSVIaykGRYTSGNTDSIYKVVFTVSNAVQGESINLTPPynvggsgddpdlisgaqyRTIISYTDENQYI-----------------------------------------------------------------------------------------------------------------------------------------------------------------------------------------------
>MGYP001086249186	112	0.323	6.870E-23	1	102	293	40	138	182
-TGLETAIVLIAFIVVAAVFAFAVLTTGLFTTERAKETTLSALGEAQSTLAPKGAVIGEA---AGTSVDTVKFKLANATGAAAVDLATTRTLLTYSDDNQNVN----------------------------------------------------------------------------------------------------------------------------------------------------------------------------------------------
>MGYP001104897209	112	0.294	6.870E-23	0	164	293	16	180	192
LTGLETAIILIAFVIVAAAFAFTVLNVGYQSIQKSQEVIAAGLEEASSVMEIDGAVIAKSD---GNTLQNVSFIIKLSAGKSPIDLSEGKLAITWTSKN--MHLDNIYNGTIANVTAVFGDDtdmylRYGDKYKVTIDVAALGDELGANDEFKVELKPPKGAVLTLARRL--------------------------------------------------------------------------------------------------------------------------------
>MGYP000710537169	112	0.234	6.870E-23	1	121	293	15	152	247
-TGLETAIILIAFVVVASVFAFTVLSTGVFSSERSKETVFAGLDEVRSSLQPRGSVIDYkgALDGSTNTIYKVVFVVSNAVKGESVNLTPPytaggtgddpdidsgaasETIISYSDSNQ---FLSDLPWSVSWPGYDNGDD---------------------------------------------------------------------------------------------------------------------------------------------------------------------------
>MGYP000019666417	112	0.348	9.324E-23	1	88	293	15	103	123
-TGLETAIILIAFVVVASVFAFTVLSTGIFASERSKETVFAGLEEAKSSIEPRGSVIAyKGYEDTTDTIYKVSFVVSNAVAGEPVDLTPP------------------------------------------------------------------------------------------------------------------------------------------------------------------------------------------------------------
>GraSoiStandDraft_5_1057265.scaffolds.fasta_scaffold438832_1	111	0.290	1.265E-22	1	109	293	18	127	163
-TGLETAIVLIAFVVVSSVFAFSVLSTGLFSSDKAKETIAAGLEGKRSTLEMKGSIVLTASTTvASGVVSQIEFQVGMVAAGDHADLTPGHTIIRYSDNNQVRNFTNSTEF---------------------------------------------------------------------------------------------------------------------------------------------------------------------------------------
>MGYP001146641488	111	0.241	1.265E-22	1	129	293	18	165	215
-TGLETAIVLIAFIVVAAVFAFAVLTTGLFTTERARDTTVSAVGEAQSTLSPKGAVIAEAN-PGLDEVDVIRFKLANASGAEGVDLAGATTLLTYSDQNQSANAtfnvaavlgfdcaaavaaddDVCWSHNWIIGDGDTLDGGEIVEFTV-------------------------------------------------------------------------------------------------------------------------------------------------------------------
>SoimicmetaTmtLMB_FD_contig_51_1898110_length_569_multi_1_in_0_out_0_1	111	0.301	1.265E-22	1	106	293	84	189	279
-TGLETAIVLIAFVVVAAVFAFTVLTTGLFTSEKAKETALAGVATTSSSMTIKGNIIARATAGANPTVEVVRVKVATATGVEPVLFDPEQILVTYQDDNNVEQLAYP------------------------------------------------------------------------------------------------------------------------------------------------------------------------------------------
>MGYP001045620739	111	0.390	2.330E-22	1	99	293	24	123	124
-TGLETAIVLIAFIVVAAVFAFTVLTTGLFTSEKAKQTAQAGVGETQATLTLKGSVIATSSGcPSECELETISFKLAQAAGSDPVDLEPSRTLITFADASN-------------------------------------------------------------------------------------------------------------------------------------------------------------------------------------------------
>MGYP000442196934	111	0.352	2.330E-22	1	102	293	21	121	135
-TGLETAIVLIAFIVVAAVFAFAVLTTGLFTTERAKETTLSALGEAQSTLAPKGAVIGEA-TANQTYVDTIKFKLANTTGAVGVDLASDTTLLTYTDDSQSVT----------------------------------------------------------------------------------------------------------------------------------------------------------------------------------------------
>MGYP000951458511	111	0.329	2.330E-22	1	90	293	17	110	153
-TGLETAIILIAFVVVASVFAFTVLSTGMFASERSKETVYSGLEEAKSSLEPRGSVIAfkgrAGTTVADDTIYKIKFVLSNAIAGEPIDLTPPYT----------------------------------------------------------------------------------------------------------------------------------------------------------------------------------------------------------
>917|scaffold73746_2|-1067|00	111	0.302	2.330E-22	2	150	293	48	193	258
--GVESAIVMIAFVIVAAALAFVVLNMGFSTTQKTKNAIVSSADEASSALEIAGKVIGSGDV-TAGKLNATAVPLKIVSGGSAINLNPSNAAIRYLSNN--VEHGNIYAGAISSGTHDTLASAMQASVTAGYISANPVNDTSPSDTKAVFY----------------------------------------------------------------------------------------------------------------------------------------------
>MGYP001238243921	110	0.343	3.162E-22	1	102	293	18	118	119
-TGLETAIVLIAFIVVAAVFAFAVLTTGLFTTERAKDTTISAVGEAQSTLSPKGAVIAEADDG-LAFVELIRFKLANASGAEGVDLAGATTLLTYSDANQNAN----------------------------------------------------------------------------------------------------------------------------------------------------------------------------------------------
>MGYP000918997992	110	0.277	3.162E-22	1	129	293	18	153	190
-TGLETAIILIAFVIVASVFAFVVLSTGLFSAERGKQTVLAGLEKASGNVELRGDVIVTDVGSdgliDDTDPDTITFNLSLAAAGRPVNLDPaatnNTVVINYVDATQRVA-NVTYTVNWIKGAGTLLESGELAEVTV-------------------------------------------------------------------------------------------------------------------------------------------------------------------
>APSaa5957512576_1039674.scaffolds.fasta_scaffold140447_1	110	0.275	3.162E-22	0	164	293	16	180	192
LTGLETAIILIAFVIVASAFAFTVLNIGFQSTQKSQEVIAAGIEEASSVMEIDGAVIAKSD---GTTLHNVSFVIKLSAGKSPVDLSQDKLVITWTSKNKHE--DNIYDGTkasVEAIFANDTDmylrygDKYKVFIDVTQI----GDDLGANDEFKIELKPPKGAVLTLARRL--------------------------------------------------------------------------------------------------------------------------------
>MGYP001321737100	110	0.250	3.162E-22	1	111	293	123	252	265
-TGLETAIILISFVVVASVFAFTVLSTGIFASERSKEIVFAGIEEAQSSLEPRGSVIAYKATlpDSTSTVFKLSFVVSNAIAGEPVDLTPDYtaddsgtdpdvssgaesiTVISYSDANNQFS-DLPWSITW-------------------------------------------------------------------------------------------------------------------------------------------------------------------------------------
>SRR5258708_9743811	110	0.258	4.290E-22	1	115	293	66	184	186
-TGLETAIILIAFVVVATVFAFIVLTTGIFSAERGKETVYAGLQKARGTMEVRGGIVVKSTGcPSSCAVDSISFQVSPAAGGDAIPLDPsattNRTVIAYRDPT-TANNDRTHTRSWSTGT---------------------------------------------------------------------------------------------------------------------------------------------------------------------------------
>ETNmetMinimDraft_13_1059891.scaffolds.fasta_scaffold452657_2	109	0.400	5.820E-22	1	99	293	22	121	207
-TGLETAIVLIAFIVVAAVFAFTVLTTGLFTTEKAKQTAQAGVGETQATLTLKGAVMATSDGcPTECEVKTITFKLAQAAGSDAVDLEPSRTLITFADANN-------------------------------------------------------------------------------------------------------------------------------------------------------------------------------------------------
>MGYP000079451444	109	0.375	5.820E-22	2	121	293	14	132	233
--GIESAIVLIAFVIVAAALAFVVLNMGFFTTQKSKETIRSGLGEASSALELDGSIVAHVDVTNKKVTYWYA-PLKLAAGEHPVDLTVGKATIAYWSPQRGISYTDIYALALSDTEYKSVSD---------------------------------------------------------------------------------------------------------------------------------------------------------------------------
>4325|Ga0315339_1015265_2|+1135|00	109	0.301	5.820E-22	1	106	293	84	189	279
-TGLETAIVLIAFVVVAAVFAFTVLTTGLFTSEKAKETALAGVATTSSSMTIKGNIIARATTGANPTVEVVRVKVATATGVERVLFDPEQILVTYQDENNVEQLAYP------------------------------------------------------------------------------------------------------------------------------------------------------------------------------------------
>E0SRS0	109	0.335	5.820E-22	2	135	293	14	152	399
--GIEAAIVMIAFVIVAAALAFVVLNMGFFTTQQSRQVMQRGLGESSSALMVDGSVVATVDT-SISRISYIYVPIKLSTGQYMVDLTPGKSIVGYWSPQRGIAIANTYLMAVLTPvdTPDTLANitKTVVNLGETqeIYNLT-------------------------------------------------------------------------------------------------------------------------------------------------------------
>UniRef100_E0SRS0	109	0.335	5.820E-22	2	135	293	14	152	399
--GIEAAIVMIAFVIVAAALAFVVLNMGFFTTQQSRQVMQRGLGESSSALMVDGSVVATVDT-SISRISYIYVPIKLSTGQYMVDLTPGKSIVGYWSPQRGIAIANTYLMAVLTPvdTPDTLANitKTVVNLGETqeIYNLT-------------------------------------------------------------------------------------------------------------------------------------------------------------
>MGYP000564559047	109	0.268	7.895E-22	1	119	293	16	135	140
-TGLETAIILIAFVVVASVFAYTVLSAGIFSSQKGQEAVYTGLEEARSTLEMKGEVVATSD---GSAVQTLVFCVGNALNGEAIDLTDTTgdnvTVISYASESERTDDLDWTVAEVGKGDGDTL-----------------------------------------------------------------------------------------------------------------------------------------------------------------------------
>MGYP000035271444	109	0.304	7.895E-22	1	103	293	36	140	156
-TGLKTAIVLIAFVVVSSVFAFAALSTGLFSSDKAKETIQAGLAETRGSMELKGSVIleADGTSTATSVATSIAFQVANGAGGNSIGLTPGKTLIKYPVQTQSKMF---------------------------------------------------------------------------------------------------------------------------------------------------------------------------------------------
>MGYP001090539288	109	0.342	7.895E-22	1	104	293	25	132	162
-TGLETAIVLIAFIVVAAVFAFAVLTTGLFTTERAKDTTISAVGEAQSTLSPKGAVFAqslmQAVDPAPQFVDRIIFKLANASGAEAVDLGDLTTLLTYTDENQSVNAA--------------------------------------------------------------------------------------------------------------------------------------------------------------------------------------------
>MGYP000548418213	109	0.250	7.895E-22	1	119	293	16	150	223
-TGIETAIILIAFVVVASVFAYTVLSAGIFSSEKGKEAVHSGLDTARSSMSLVGGVVA-SDTNSDGNLDEIIFTVSNALDGEAVDLTVTtdsdgdgdlsdeaspshTTIITYLDKTQRKEDIAWTKTEVGRGDGDEL-----------------------------------------------------------------------------------------------------------------------------------------------------------------------------
>MGYP000114833191	109	0.359	7.895E-22	0	113	293	14	124	233
LTGLETAIIVIAFVIVAAAFAFAVLNMGFQTSQRSTEVMQSGLQEASSAIELDGAVIAYSNT-AKTNVTSIEFCIKLSAGKHPVDLSNETLAIAYTDPY--IHVYDIYNGTVLT-----------------------------------------------------------------------------------------------------------------------------------------------------------------------------------
>MGYP000459833676	109	0.359	7.895E-22	0	113	293	13	123	234
LTGLETAIIVIAFVIVAAAFAFAVLNMGFQTSQRSTEVMQSGLQEASSAIELDGAVIAYSNR-TKNGVDRIEFCIKLSAGKHPVDLSNETLAIAYTDPY--IHVYDIYNGTVLP-----------------------------------------------------------------------------------------------------------------------------------------------------------------------------------
>MGYP000259322780	109	0.314	7.895E-22	0	145	293	25	184	240
LTGIETAIILIAFVIVAAAFAFVVLNMGFYTSQRSKTVIQSGLGEASSAIELDGSVVAYGEPGDGNvpssrqNITGLVIYIKLSSGRYPVELNEGKLVISY--ANARISFDNLYNSSLVDGSFPvcqvvqvVGDNDTILEEGEkfkIFINLTALENFLSANQ---------------------------------------------------------------------------------------------------------------------------------------------------
>MGYP000891438014	109	0.293	7.895E-22	1	136	293	60	208	246
-TGLETAIVVIAFVVVASVFAFVLVNTWLLSSYKSKEATLGGLEETSVTLSIRGEVIAVANN-AKTSVDTLKFTIAAAsPASETVDLSTTGTAITYLDENQGINCENPqsfdgdadtaecsWSSSWLIGSGDIVDPGEQVEVTIILTALTT------------------------------------------------------------------------------------------------------------------------------------------------------------
>SRR6187549_3343706	109	0.294	1.071E-21	1	97	293	18	119	125
-TGLETAIILIAFVVVATVFAFIVLTTGIFSAERGKETVYAGLNKARGTMEVRGGIVVTSTGcPSTCAVDSISFQVSTAAGGDPIPLDPaatnNRTVIAYRDA---------------------------------------------------------------------------------------------------------------------------------------------------------------------------------------------------
>MGYP001288230530	109	0.323	1.071E-21	1	105	293	20	123	198
-TGLETAIVLIAFVVVAAGFAFTVLTTGLFTSEKAKETALAGVATTSSSLVIKGSIIA-GDPDDNDDVDYLRLKLATATGVEQVLLDPDQLVVTYTDDNNVVLLQN-------------------------------------------------------------------------------------------------------------------------------------------------------------------------------------------
>GraSoiStandDraft_11_1057310.scaffolds.fasta_scaffold1037917_2	109	0.305	1.071E-21	0	107	293	20	122	201
LTGLETAIVLIAFVVVAAAFAFAVLNMGFFTTQKSSEVMQAGLEETLSSIEIAGSVIAR---SSGGQISNITIYVKSAVGKNPVDMRDGVLVISYRDPYNFI--PNIY-----------------------------------------------------------------------------------------------------------------------------------------------------------------------------------------
>2352|scaffold_102739_c1_2|-323|00	109	0.280	1.071E-21	1	145	293	55	215	244
-TGLETAIVLIAFIIVAAVFAFAVLTTGLFTTERAKETSMAGVGEAQATLAQKGAVLGEAATST---VQRVKFKIANASGAQAVNLASNTTLLTYADPSNNVNAgfnanagdagssacaaagqVVCWTSFWVIGTGDTVNAGEIVELTIDLTNLDTPLSNNTGFK---------------------------------------------------------------------------------------------------------------------------------------------------
>SRR5581483_7492523	109	0.304	1.071E-21	1	121	293	147	267	325
-TGLETAIILIAFVVVAAVFAFVVLSTGLFSSERGKEAVYAGLSKTRGTMELSSGVVATSD---GTQITALKFDVALAAGGDSVNLDPaattNRTVISYIDSTASVS-DVTYTVNDLVGNGDNLLQ---------------------------------------------------------------------------------------------------------------------------------------------------------------------------
>MGYP001425957354	108	0.313	1.453E-21	1	99	293	15	116	120
-TALETAIILIAFVVVAAIFAFTVLSTGTFLTEKSKEAAYAGLQEVRGSMELKGGMVAHATTSSSNIVDYVSFTLSTVAGGSPVDFSTGSTAklrISYRDNEN-------------------------------------------------------------------------------------------------------------------------------------------------------------------------------------------------
>SRR5581483_1296778	108	0.308	1.453E-21	1	119	293	32	150	208
-TGLETAIILIAFVVVAAVFAFVVLSTGLFSSERGKEAVYAGLAKTRGTMELSSGVIA---TSSGTRITALKFDVALAAGGDSVNLDPaattNRTVVSYIDAATTVG-DVTYTASDLVGNGDTL-----------------------------------------------------------------------------------------------------------------------------------------------------------------------------
>MGYP001192125128	108	0.274	1.453E-21	1	131	293	29	150	213
-TGLETAIVLIAFVVVASVFAFTVLTTGLFGTAKAKDSVETGLSVAGSTLAKKGS---TVLTAGTDSVETIHFKLASAAGSESIDLDPNRTLLSYADGNNRVN------AIFVTAFPDPLVEEVYWKYAWPL-----------------------------------------------------------------------------------------------------------------------------------------------------------------
>MGYP001099673982	108	0.353	1.970E-21	1	99	293	23	118	120
-TGLETAIVLIAFIVVAAVFAFAVLTTGLFTTERARETTMSGVGEAQSTLATKGTVIGAA---AATTVDTIKFKLANATGASGVDLASGTTLLTYRDDNQ-------------------------------------------------------------------------------------------------------------------------------------------------------------------------------------------------
>SRR4051812_24230385	108	0.309	1.970E-21	1	96	293	34	130	139
-TGLETAIVLIAFVVVSSVFAYTILNTGMFSADRSKESITAGMTQTRSNMELKGSVTASADDATTpTKVESVKFHVGTAAGAEPMDFKVENLVMSYTD----------------------------------------------------------------------------------------------------------------------------------------------------------------------------------------------------
>SRR5574337_1233860	108	0.285	1.970E-21	0	134	293	21	159	160
LSALETAIILIAFIVVASVFAFTILSAGSASTDKSKKAINAGLEQVQSSMTIKGDVIAKGNAG-NTAVDNAVFTLSLVSGGDPVDLTSAaadrKVIISYRDGTQSVnNLDYTVAWIGANNGNNLLEGNELAEITVDLTGL--------------------------------------------------------------------------------------------------------------------------------------------------------------
>X0UU82	108	0.297	1.970E-21	1	117	293	18	135	173
-TGLETAIILIAFVIVATVFAFVVLTTGVFSSERGKETVFAGLQKARGTMELRGGVVVSATGSPADTVDDIVLTFGNAAAGDPIPLDPdateNTTIIAYRDDS---VIDNDVTFTLVSILGD-------------------------------------------------------------------------------------------------------------------------------------------------------------------------------
>SRR5574338_1186115	108	0.340	1.970E-21	1	96	293	53	149	229
-TGLETAIILIAFVVVAAVFAFVVLSTGLFSSERGKEAVYAGLAKTRGTMELSSGVIATSD---GTQVTNLTFDVALAAGGDSVNLDPaattNRTVISYID----------------------------------------------------------------------------------------------------------------------------------------------------------------------------------------------------
>MGYP000742959575	108	0.317	2.672E-21	1	104	293	40	140	156
-TGLETAIVLIAFIVVAAVFAFAVLTTGLFTTERAKETTLSALGEAQSTLAPKGAIIGE---GSGTTVDTIKFKLANATGAVGVALASDMTLLTYTDDSQAVNAA--------------------------------------------------------------------------------------------------------------------------------------------------------------------------------------------
>MGYP000433401236	108	0.344	2.672E-21	1	90	293	78	170	179
-TGLETAIILIAFVVVASVFAFTVLSTGVFSAERSKDTIYAGLQEARSSLEPRGALIAYAGGAGatpTESVYKVSFIVSPAVAGESIDLTPPYT----------------------------------------------------------------------------------------------------------------------------------------------------------------------------------------------------------
>MGYP001358999211	108	0.310	2.672E-21	1	114	293	29	144	197
-TGLETAIVLIAFVVVSSVYAFAAQSTGLFSSDKAKETHAAGGPEARGTLELKGSVVvkASGTTGAKGVVTSMEFQISNAAAGEPSDLTPGNTVIKYSDNAQTVAMNSSTEFSASNI----------------------------------------------------------------------------------------------------------------------------------------------------------------------------------
>MGYP001234118593	108	0.290	2.672E-21	1	131	293	29	149	212
-TGLETAIVLIAFVVVASVFAFTVLTTGLFGTSKAKDSVEAGLSVAGSTLAKKGSTVLTAD----TAVETIHFKLASVAGSDSIDLDPNRTLITYADANNRVNAKYVTEF------PDNPTESVYWKYAWPL-----------------------------------------------------------------------------------------------------------------------------------------------------------------
>13272|Ga0209610_1029136_2|+348|00	108	0.386	2.672E-21	1	88	293	50	137	239
-TGLETAIILIAFVTVASVFAYAVLSAGLFSAERGKETVYAGLEQAKANLEVSGSVIVTSDNATRTAATEIRFTVRNAIAGSPIDMTPN------------------------------------------------------------------------------------------------------------------------------------------------------------------------------------------------------------
>SRR5215211_327666	107	0.256	3.623E-21	1	105	293	12	120	143
-TALETAIILIAFVVVASVFAFTMLSAGTFSTERGKEAIYAGLTEVQSSMEIKGGVIAIADtTGASGTVDSLVFTIANVLDGEAVNLATGDqavVVFEYRDATQRVALGN-------------------------------------------------------------------------------------------------------------------------------------------------------------------------------------------
>SRR5687768_754659	107	0.326	3.623E-21	1	97	293	53	150	159
-TGLETAIILIAFVVVATVFAFVVLTTGIFSAERGKETVFAGLQKARGTMEVRGGVLIRATPPT---VDSIEFTVGTTAGGDPIPLDPAatslRTVIAYRDD---------------------------------------------------------------------------------------------------------------------------------------------------------------------------------------------------
>SRR5579862_4087432	107	0.550	3.623E-21	2	161	293	22	164	165
--GLDTAIILIAFVITASVLAYVAVNMGLFVTQKAKAVINNGEAQASTALEVGGSVLYSTNYPLNTKSNWLYFPITPSAGISSVQLAPATTSIAFTASAENVTLSNVYNYTL-------LSSATGSHLIKEI----------SGGENYYYYPSPYSALLDLN-----------------------------------------------------------------------------------------------------------------------------------
>AraplaL_Cvi_mTSA_1032052.scaffolds.fasta_scaffold00008_117	107	0.292	3.623E-21	1	157	293	7	158	193
-TGLEAAIVLIAFVVVAAVFSYVILGAGFFTTQKSQETVYSGVRSASSSFEIVGSVY--GMSSGTDYLNYTKFTVALTAGQTPLDIT--KMAVSYTDESTRWTGAN-YGDAVIGVTPSDVSDGTAKWGINSTINANTNNLLEPNEQMVIFVSVPTSAV---------------------------------------------------------------------------------------------------------------------------------------
>MGYP001380129731	107	0.270	4.913E-21	1	97	293	38	137	163
-TALETAIILIAFVVVASVFAFTILSAGTFSTERGKEAVFTGLSEVQSSMEVKGSVIALGeTTGTTGTVDSLVFTIANAVGGEPINLSDTErvVVIDYRDA---------------------------------------------------------------------------------------------------------------------------------------------------------------------------------------------------
>MGYP000492274255	107	0.341	4.913E-21	2	161	293	16	160	163
--GIEAAIVLIAFVVVASALAYIAINMGFFASQKSKDTISRGISEATSALELDGSVIAK--TDSDGKIKYIAFPVKLSVGRSEVDLGANATVVSVYAPDDSFTLLDIYNGVNQSLNdPSNLD--------------TIINSLSSQGAVFIIYNDDNDTVLERN-----------------------------------------------------------------------------------------------------------------------------------
>SRR4030043_2430317	107	0.312	4.913E-21	1	123	293	21	145	198
-TGLETAIILIAFVIVASVFAYVVLSAGLFSSQKTKEAMNAGLQSTMSVVEIKGNVIAKMEGG---IVTHIYFCVGIPAAGSPVDFNPTSentsiLIISYSDYDNLVPSMNWTITKLATVNADNILDPT-------------------------------------------------------------------------------------------------------------------------------------------------------------------------
>MGYP000350737142	107	0.297	4.913E-21	0	129	293	24	152	208
LTGLETAIILIAFVIVAAAFAFAVLNLGFSSTQKSGEVLKAGLEEATSSVELAGSVIAmGANTTNGVKVENFTIYIKTAVGKRPVDMSEQTLVISYLDPYKAV--DKLTRGTEVDVEEIQGDGDTLLEYGE-------------------------------------------------------------------------------------------------------------------------------------------------------------------
>SRR5262249_43316965	106	0.287	6.661E-21	1	105	293	25	130	147
-TALETAIILIAFVVVASVFAFTMLSAGTFSTERGKEAIYAGLTEVQSSLEVKGGVIAMA--STTSSVDSLIFTVANVLDGEPVNLATGDdavVVFEYRDATQRVALGN-------------------------------------------------------------------------------------------------------------------------------------------------------------------------------------------
>MGYP000052909774	106	0.308	6.661E-21	1	129	293	15	145	210
-TGLETAIVLIAFVVVAAAFAFVVLNMGFYTSQKSRTVISAGLGEASSSIELDGSVIATVDvnqtNPQLTNVTGVIMYIKLSVGRQPVELNTDKMVISYV--NPRVSVDNVYDNSTCVITQIIGDGDAILEEGE-------------------------------------------------------------------------------------------------------------------------------------------------------------------
>UPI00020BB284	106	0.259	6.661E-21	1	131	293	109	229	292
-TGLETAIVLIAFVVVASVFAFTVLTTGLYGTSKAKDSVEAGLSVAGSTLAKKGATVLTA----GTTVETIHFKLASATGSEPIDLDPNRTLVTYADENNRVNAKYVTEF------PENPVDEVYWKYAWPL-----------------------------------------------------------------------------------------------------------------------------------------------------------------
>1319|scaffold_24724_c1_2|+1279|00	106	0.410	6.661E-21	2	118	293	14	129	356
--GIESAIVMIAFVIVAAALAFVVLNMGFFTTQQTRGAIQRGLGEASSALELDGTVVAHVNI-TASKIDYWFATLKLSSGQHKVDLTPVKAVISYWSPQRGISLANTYLTAITTPLYDP------------------------------------------------------------------------------------------------------------------------------------------------------------------------------
>SRR6476661_8922604	106	0.346	9.031E-21	1	94	293	44	138	139
-TGLETAIVLIAFVVVAAVFAFVVLSTGLFSSERGKETVYAGLAKTRGSMELTGGVIAASDT---TKLTSLTFDLTLAAGGDAVNLNPadttNRTVISY------------------------------------------------------------------------------------------------------------------------------------------------------------------------------------------------------
>MGYP000742967693	106	0.362	9.031E-21	1	102	293	18	118	147
-TGLETAIVLIAFIVVAAVFAFAVLTTGLFTTERARDTTVNAVGEAQSTLSPKGAVIAEAN-GILTAVNMIKFKLANGSGAEGVDLAGATTLLTYTDVNQSVN----------------------------------------------------------------------------------------------------------------------------------------------------------------------------------------------
>SRR5690606_22192667	106	0.256	9.031E-21	1	105	293	52	160	164
-TALETAIILIAFVVVASVFAFTMLSAGTFSTERGKEAIYAGLTEVQSTMEIKGGVIAlSGEDALSQTVDSLVFTVANALDGEPVNLTNDQaavVVFEYRDAKQRAALPN-------------------------------------------------------------------------------------------------------------------------------------------------------------------------------------------
>OrbTnscriptome_3_FD_contig_31_5668874_length_240_multi_2_in_0_out_0_1	106	0.376	9.031E-21	1	93	293	11	103	195
-TGLEAAIVLIAFVVVAAVFSYVVLGAGFFTTQKAQETVHTSVQQASSTLEIVGNVYGTNDAGVTSSMKLINFTVALAPGGTPVDFSKVTLTYS-------------------------------------------------------------------------------------------------------------------------------------------------------------------------------------------------------
>MGYP001395347324	106	0.296	9.031E-21	1	135	293	27	151	210
-TGLETAIVLIAFVVVAAVFAFTVLTTGLFATEKAKESSQAGLSLSGMTLAKKGATFLEAD----TAVETIKFKLSSPLGTEIIDLAPDKTLITYSDSSQTAN--AVYASEL----PDSLVEKVYWRHDWPISGTT-------------------------------------------------------------------------------------------------------------------------------------------------------------
>UPI0001A5B7E1	106	0.268	1.224E-20	1	119	293	18	136	195
-TGLETAIILIAFVVVATVFAFVVLTTGIFSSERGKETVFAGLHKARGTMEVRGGVVVE---SAGGAVTDISFAVATTAGGESVPLDPaattDRTVIAYRDDT-TVDDDVTYTVTSIVGDGDTL-----------------------------------------------------------------------------------------------------------------------------------------------------------------------------
>MGYP001268896570	106	0.300	1.224E-20	1	100	293	12	109	201
-TGLEAAIVLIAFVVVAAVFSYVVLGAGFFTTQKSQETVYSATKQATSSFEVIGSVYGMANQTNAPYLSHVKFTIGNTAGGTAVDMT--KVVVEYTDESQR------------------------------------------------------------------------------------------------------------------------------------------------------------------------------------------------
>APIni6443716594_1056825.scaffolds.fasta_scaffold4897836_1	106	0.292	1.224E-20	1	137	293	23	162	225
-TGLETAIILIAFVVVAAVFAFTVMTTGLFSTEKAKTTAQAALTEASSSFITKGAVTARCDTPGTCVfVDEVTFTIALASGAEAQTLTPAELSFMYTDPNNTFrTAGNVPVAGIITAEADPDNPALGAGVDiVPIINTGPA-----------------------------------------------------------------------------------------------------------------------------------------------------------
>MGYP001337990006	105	0.314	1.660E-20	1	88	293	14	102	111
-TGLETAIILIAFVVVASVFAFTVLSTGIFASERSKETVFAGIEETKSSLEPRGAVVAyKADRGGTDTIYKVSFIVANAVSGMPVVLTPP------------------------------------------------------------------------------------------------------------------------------------------------------------------------------------------------------------
>16185|scaffold489097_2|+825|01	105	0.321	1.660E-20	1	99	293	39	144	146
-TGIETAIILIAFVIVASVFAYVVLSAGLFSTQKAKEAIHAGLDEAKSTIEVKGNIYGR---MTSGYMTEVFFTLATTTGGDMIDFTdttpdgtgnvSNKVIISYSDQYQ-------------------------------------------------------------------------------------------------------------------------------------------------------------------------------------------------
>MGYP001389986740	105	0.274	1.660E-20	1	131	293	27	147	149
-TGLETAIVLIAFVVVASVFAFTVLTTGLFATEKAKESVQSGLRLSGATLAKKGSTFVQA----GVAVETVKFKLSSPVGTDVVDLSPETTLVTYSDGNQNENV------VYTNAFPNPLVEPVYWKYEWPI-----------------------------------------------------------------------------------------------------------------------------------------------------------------
>8907|scaffold_681602_c1_1|-2|11	105	0.250	1.660E-20	1	119	293	30	164	165
-TGLETAIILIAFVVVASVFAYTVLSAGIFSAQKGQEAIHTGLEQARSSMSITGGLTAK-NTDADDKLDEFWFVVKNSLDGEAIDLTNTTdadsdgvlsdeatknhvAVMTYVDSSQRIEDIAWSSTTLGRGDTDSL-----------------------------------------------------------------------------------------------------------------------------------------------------------------------------
>SRR5271157_3604871	105	0.296	1.660E-20	1	105	293	43	148	166
-TGLEAAIVLIAFVVVAAVFSYVVLGAGFFTTQKAQQTVHTGVQQTSSTLEIVGNVYGAAPGASgspTDAVKYVNFSMALAPGGTPIDF--EKVVLVYSNETQLITLAN-------------------------------------------------------------------------------------------------------------------------------------------------------------------------------------------
>MGYP001223688677	105	0.265	1.660E-20	1	135	293	15	159	171
-TGLETAIVLIAFVVVASVFAFAVITTGLFSSEQASETASSGLKEASTTLTPKGAVIAQSNAG-QDSIATVSFKLTN-GGSSAIGLAPSTTLLTYTDTNNLVTLARsadstgsaetspWWWSSWQLGSGESLDAGEVVEVTIGLFTVT-------------------------------------------------------------------------------------------------------------------------------------------------------------
>SRR5581483_274887	105	0.292	1.660E-20	1	119	293	85	203	211
-TGLETAIVLIAFVVVAAVFAFVVLSTGLFSSERGKDTVYAGLAKTRGSMALTGGIIAESNT---TKVTAIKLTLTLAAGGDSVNLNPsdtnNRTVISYADTGHS-NNNLTYTTSVITGDSDKL-----------------------------------------------------------------------------------------------------------------------------------------------------------------------------
>MGYP001443089684	105	0.246	1.660E-20	1	131	293	7	156	215
-TGLETAIILIAFVVVASVFAFTILSSGIFASERAKETAYAGVEETQTTLHPTGGVVAlSGAVSATTAVNRLKFTVSLTTDGDAVELTPAYTagssgtapissgvssplVVSYTDSTQHIADSRWTLAWLGNNDGDsLLEGDETAEITVWL-----------------------------------------------------------------------------------------------------------------------------------------------------------------
>SRR3990170_4032773	105	0.247	1.660E-20	1	117	293	84	198	229
-TGLETAIILIAFVVVATVFAFVVLTAGIFSSERGKETVFAGLHKARGTMEVRGGVVV---TSTGGAVDNIQFAVATTAAGESIPMDPaatnNRTVIAYRDD---ATVDDDVTYTLTNIVGD-------------------------------------------------------------------------------------------------------------------------------------------------------------------------------
>GraSoiStandDraft_55_1057291.scaffolds.fasta_scaffold3181460_1	105	0.257	2.249E-20	1	123	293	19	149	199
-TGLETAIILIAFVTVASVLAYSVLSAGIFSAERGKETVYSGLDQAQSSMQVRGSVYATDNETTpDGVVNQIQFTLASVLGDEAVDLTDtssaaNNVVINYSDNEifvQNVDWVKTLLGK-ERGGPDMLDPDE-------------------------------------------------------------------------------------------------------------------------------------------------------------------------
>MGYP001203162975	105	0.293	2.249E-20	1	132	293	20	162	202
-TGLETAIILIAFIVVAAVFAFTIMTTGLFSTEKAKTTAQAGISEASSTFAMKGGVQAEGLPAnAPTHVAAVRFQVTLAAGAEDVDITLNRLAFSYTDDNNSQSVAggtglggimtDIIRTTITGTNDNLLASGEVVQFTISLR----------------------------------------------------------------------------------------------------------------------------------------------------------------
>1118|Ga0265332_10181476_1|-209|01	105	0.371	2.249E-20	1	97	293	40	132	222
-TGLEAAIVLIAFVVVAAVFSYVVLGAGFFTTQKAQETVHTSVQQASSTLEIVGNVYGTG--ATSAKITNINFTVALAPGGTPVDFS--KVVMTYSNA---------------------------------------------------------------------------------------------------------------------------------------------------------------------------------------------------
>SRR4030066_213690	105	0.328	2.249E-20	1	123	293	85	209	260
-TGLETAIILIAFVMVASVLAYVVLSAGLFSSQKTKEAMNAGLQSTMSVLEIKGNVIAKMEAG---LVTHIYFCVGIPAAGSPVDFNPtpentSILIISYSDYDNLVPSMNWTITKLATVNADNILDPT-------------------------------------------------------------------------------------------------------------------------------------------------------------------------
>SRR4030067_3190572	104	0.333	3.049E-20	1	115	293	47	163	166
-TGLETAIILIAFVIVASVFAYVVLSAGLYSSQKAKEAVNAGLEATMSTVEIRGNIIAKME---SSVVTEIYFCVGIPRAGSPVDFNPSSanispLLISYSDADNFLPTGNWTITKLTTIN---------------------------------------------------------------------------------------------------------------------------------------------------------------------------------
>CryGeyStandDraft_6_1057127.scaffolds.fasta_scaffold401198_1	104	0.280	3.049E-20	0	130	293	15	144	199
LTGLETAIILIAFVVVAAAFAFAVLNLGFTTTQKSSEVIRAGLSEATSAIELSGGVVARsEEVDGKRYVSNVTIYVKTGPGKEPIDMSDKTLTVSYMDPY--IHVARLINGTNLIVSEVRGDGDVLLEYGET------------------------------------------------------------------------------------------------------------------------------------------------------------------
>MGYP000710556559	104	0.325	4.132E-20	1	88	293	10	98	103
-TGLETAIVLIAFVVVSSVFAFAALSTGLFSSDKAKETIQAGLAETRGTMELKGSIIVEAqTTGTTASATTIAFQVSNAAGGEPTAPWPP------------------------------------------------------------------------------------------------------------------------------------------------------------------------------------------------------------
>MGYP000324280194	104	0.347	4.132E-20	1	86	293	17	108	136
-TGLETAIILIAFVVVASVFAYTVLSAGIFSSEKGKEAIHSGLEQARGTMELVGGVVLKdtgaptSSTSSDDKVDQVIFTVSNALDGEAIDLT--------------------------------------------------------------------------------------------------------------------------------------------------------------------------------------------------------------
>MGYP000029320302	104	0.298	4.132E-20	0	129	293	14	144	202
LTGLETAIILIAFIIVAAAFAFAVLNMGFQTVQRSSEVMQSGLQEASSALELDGAVIAYADSG-KTYMDYTVFYIKLSAGKQPVVLSTGSLSVAYTDPY--IHVDNVYtssdSYSRCTITEVLGDGDMVLEYGE-------------------------------------------------------------------------------------------------------------------------------------------------------------------
>APLak6261665767_1056052.scaffolds.fasta_scaffold77316_1	104	0.299	4.132E-20	1	117	293	18	143	202
-TGLETAIILIAFVIVASVFAFVTLSTGLFSAERSKETIFAGLAKAQSNLELHGSVVLTGAQDTETPPDgqvdqgNLTFQLALAAGGSPISLDPsannSRVVMNYTDSDGRVE-DVPYTAADIVGDGD-------------------------------------------------------------------------------------------------------------------------------------------------------------------------------
>MGYP000433416781	104	0.299	4.132E-20	1	117	293	18	143	202
-TGLETAIILIAFVIVASVFAFVTLSTGLFSAERSKETIFAGLAKAQSNLELHGSVVLTGAQDTETPPDgqvdqgNLTFQLALAAGGSPISLDPsannSRVVMNYTDSDGRVE-DVPYTAADIVGDGD-------------------------------------------------------------------------------------------------------------------------------------------------------------------------------
>MGYP000480951820	104	0.267	4.132E-20	0	114	293	14	127	203
LTGLETAIILISFVIVAAAFSFAVLNLGLFTTQKSGEVVQAGLDEATSAIETVGSVIARSDlDGGTRKVSNVTVFFKVAVGKRPIDLRVGSLVVTYHDSRTSI--QNVYTSNATAP----------------------------------------------------------------------------------------------------------------------------------------------------------------------------------
>3300000866.a:JzSedJan11_1001140_6	104	0.346	4.132E-20	0	101	293	29	132	220
LTGLETAIILIAFVIVAAAFAFAVLNLGFASTQKSGEVLRAGMEEATSSIELSGSVIAGGtkDAEGKYRVKNVTIYVKTAVGKMPVDMSNDTLTISYLDPYKHV-----------------------------------------------------------------------------------------------------------------------------------------------------------------------------------------------
>MGYP001300068284	104	0.337	5.599E-20	1	87	293	14	102	115
-TGLETAIILIAFVVVASVFAFTVLSTGIFASERSKETVFSGIEEAPNSIEPRGRVIAYKGlvDGSMSIIYKVTFVVSNAIAGEPVDLTP-------------------------------------------------------------------------------------------------------------------------------------------------------------------------------------------------------------
>MGYP001219622649	104	0.329	5.599E-20	1	86	293	14	101	121
-TGLETAIILIAFVVVASVFAFTVLSTGIFASERSKETVFAGIEEAQSSIEPRGSVVAYkgVLADSTSTVFKVTFVVSNAIAGEPVDLT--------------------------------------------------------------------------------------------------------------------------------------------------------------------------------------------------------------
>MGYP001071843744	104	0.428	5.599E-20	2	120	293	18	132	145
--GIEAAIVLIAFVIIAAALAYVVINMGFFATQKTKETIGSGIEEATSALQLDGSVIGKTNAG--AKISYVVFPVKLSVGRSAVDLSNGSVVISVYLPN--ATLLNIYNGTYQGSSPTELN----------------------------------------------------------------------------------------------------------------------------------------------------------------------------
>APDee1175537692_1029409.scaffolds.fasta_scaffold170648_1	104	0.321	5.599E-20	1	115	293	23	135	203
-TGLEAAIVLIAFVVVAAVFSYVVLGAGFFTTQKSQETIYRGVEQASSNIQMVGNVYGIGSGTNPTQINKIQFNLALAPGAPALDISKMIIVVSL--PGQGAVTQLTYSSSLTTAT---------------------------------------------------------------------------------------------------------------------------------------------------------------------------------
>MGYP001192115609	104	0.270	5.599E-20	1	106	293	53	163	216
-TGLETAIVLIAFVVVAAVFAFTVLTTGLFTSEKAKETALAGVATTSSSLTIKGSIIAHgtglpGTAANPASIDYLRVKLAAATGVEQILFDPEDIIVTYVDRNNVVQLQAP------------------------------------------------------------------------------------------------------------------------------------------------------------------------------------------
>MGYP001170727995	104	0.250	5.599E-20	1	135	293	103	227	259
-TGLETAIVLIAFVVVAAVFAFTVLTTGLFATEKAKASAQAGLGLSGATLAKKGSTFLEA----GVAVKTIKFKLSSPIGTEIIDLASDKTLLTYSDSSQSENV------VYMAAFPDPLVEKTYWNHDWPIVGTT-------------------------------------------------------------------------------------------------------------------------------------------------------------
>15313|scaffold_25128_c2_2|+722|00	104	0.313	5.599E-20	1	116	293	65	180	259
-TGLEAAIVLIAFVVVAAVFSYVVLGAGFFTTQKAQQTVHTGVEQSSSTLEVVGNVYGSGTGTGavGSTITFVNFSLGLAPGGTPIDFS--KVVIVFSNATTLETLKAPSSWSTTVGQP--------------------------------------------------------------------------------------------------------------------------------------------------------------------------------
>MGYP001341308110	103	0.288	7.586E-20	1	104	293	18	119	124
-TGLETAIVLISLVVVSLVFAFAALSTGLFSSDKAKKTASARLAETRGALETKGSIILT--TGTSGVISLIEFHVSNAAGGEPIDLAPGNTIVRYSDKTRSTTCP--------------------------------------------------------------------------------------------------------------------------------------------------------------------------------------------
>MGYP001490465092	103	0.288	7.586E-20	1	106	293	7	131	135
-TGLETAIILIAFVVVASVFAFTVLSVGIFASERSKETTLAGVEEARSTLAPAGAVIAFRDTiAGIDGITRLRFNVTLSNAGAPIDLTPswtaaasgvspvasggisGPTVISYTDKNQHVSDANW------------------------------------------------------------------------------------------------------------------------------------------------------------------------------------------
>HubBroStandDraft_1064217.scaffolds.fasta_scaffold1823213_2	103	0.324	7.586E-20	1	106	293	46	153	154
-TGLETAIILIAFVIVASVFAYVVLSAGLFSSQKVKEAVNAGLESTMATVEVKGDIIAKMDTG---IVSEIYICVGIPQAGTPVDFSPTSanispLVISYMDANNMLPTMNW------------------------------------------------------------------------------------------------------------------------------------------------------------------------------------------
>SRR5215203_5359091	103	0.247	7.586E-20	1	101	293	65	169	170
-TALETAIILIAFVVVASVFAFTMLSAGTFSTERGKEAIYAGLTEVQSSMEIKGGVIAIAETqGASGTVDSLVFTIANVLDGEAVNLATGEnavIVFEYRDATQRV-----------------------------------------------------------------------------------------------------------------------------------------------------------------------------------------------
>UPI0006B4B8FC	103	0.295	7.586E-20	2	150	293	10	155	214
--GVESAIVMIAFVIVAAALAFVVLNMGFSTTQKTKQAIVSSADEASSALEIAGKVIGSGHV-TAGKLNATAIPLKIVSGGASINLNPANAAIRYLSNN--VEHGNIYAGAIPTGVHDTLASAMQEAVTQTYITSNPVNSTLPSETKAVFY----------------------------------------------------------------------------------------------------------------------------------------------
>SRR3972149_4803825	103	0.367	7.586E-20	1	101	293	121	223	227
-TGLETAIILIAFVIVASVFAYVVLSAGLFSSQKAKEAVNAGLDSTMSTVEIRGNIVAKMVSG---EVTEISFPVGIPSAGTPVDFSPSSanvtpVVISYMDADSYV-----------------------------------------------------------------------------------------------------------------------------------------------------------------------------------------------
>HubBroStandDraft_2_1064218.scaffolds.fasta_scaffold2189194_1	103	0.277	7.586E-20	1	131	293	52	193	229
-TGLETAIILIAFVTVAAVFGYAVLSAGLFSAERGKETIYAGLQQAKANMEISGSVIVLGDNATpPTKVDTIKMTVRNAIAGSPIDMTmplsggtynHNKCVISLTTAEHYFN--NINWTKVDIGQSDNdalLEAGEQMEITIDI-----------------------------------------------------------------------------------------------------------------------------------------------------------------
>AntAceMinimDraft_4_1070372.scaffolds.fasta_scaffold397520_1	103	0.382	7.586E-20	1	89	293	101	186	272
-TGLETAIILIAFVTVAAVFGYAVLSAGLFSAERGKETIYAGLQQAKANMELSGSVIVVA---TNTSVSEIRFTVRNAVAGTPIDMTPNG-----------------------------------------------------------------------------------------------------------------------------------------------------------------------------------------------------------
>1574|NODE_2673999_length_453_cov_0.334356_1|-2|11	103	0.313	1.028E-19	1	102	293	28	145	150
-TGLETAIIFIAFIILAAVFAYSVLSAGLFTTQRSQEAINSGLKNAESTAVLKSTVFGKAeNTGAQGYLSQITFTVSTTAGGEPIDFTPplssgtdgkapagstNKIVVSYKDAYQVIN----------------------------------------------------------------------------------------------------------------------------------------------------------------------------------------------
>MGYP001436858108	103	0.296	1.028E-19	1	131	293	13	145	206
-TGLEAAIVLIAFVVVAAVFSYVVLGAGFFTTQSAQEAVHTSVDQASSSLELSGDVYGIGDiHNTNNHLDYVNATVALTAGGTPVDVS--QMIISYSDNNGGHIANMSYGGIGTDGgtcPKNDGSNTRYWCIGEKI-----------------------------------------------------------------------------------------------------------------------------------------------------------------
>MGYP001286412043	103	0.300	1.028E-19	1	99	293	10	107	211
-TGLEAAIVLIAFVVVAAVFSYVVLGAGFFTTQKSQEVVHTGVSQASSSMEIIGSVFGYGNANDPiDGLAYVVFTIGNTAGGAPIDIT--KMIITYTSEDE-------------------------------------------------------------------------------------------------------------------------------------------------------------------------------------------------
>MGYP001028421935	103	0.267	1.028E-19	1	131	293	29	149	212
-TGLETAIVLIAFVVVASVFAFTVLTTGLLGTSKAKHSVETGLSVAGSTLTKKGSTVLTA----GTSVETIHFKLASAAGSEAIDLDPGRTLVTYADANNRVNAKYVTEF------PENPVDEVYWKYAWPL-----------------------------------------------------------------------------------------------------------------------------------------------------------------
>MGYP001376756159	103	0.252	1.028E-19	1	131	293	7	156	215
-TGLETAIILIAFVVVASVFAFTILSSGLFASERAKETTYAGVEETQTTLHPTGGVVAISDpVSTTTAVTRIKFTLSLATDGDAVEVAPAYTatgsgatpvsngqtgplVVSYTDTSQHISETRWILAWLGNSYADsLLESNETAEITVWL-----------------------------------------------------------------------------------------------------------------------------------------------------------------
>MGYP001212161967	103	0.309	1.028E-19	1	110	293	28	135	224
-TGLEAAIVLIAFVVVAAVFSYVVLGAGFFTTQTAQATVHTGVQQASSSIEIVGNTYGIADPGDLTHLKYINITVALTAGGTAVDLQ--QMVLSYNDNNGGHNANLTYGGV--------------------------------------------------------------------------------------------------------------------------------------------------------------------------------------
>SRR5271157_5787410	102	0.360	1.393E-19	1	97	293	10	102	126
-TGLEAAIVLIAFVVVAAVFSYVVLGAGFFTTQKAQETVHTSVQQASSTLEIVGNVYGTNTVSAN--IKFINFTVALAPGGTPVDFS--KVVMTYSNA---------------------------------------------------------------------------------------------------------------------------------------------------------------------------------------------------
>MGYP001469548191	102	0.323	1.393E-19	1	105	293	24	127	154
-TGLETTIVLIAVVVVSSVFVFSALTKGLFSADKPRETIKADLSEARGTLEIRSSVIAQTN-GTGDVVDELIFQVSNATGEEAVDLPPGETIIVYQDASQTETLVN-------------------------------------------------------------------------------------------------------------------------------------------------------------------------------------------
>MGYP000224059729	102	0.272	1.393E-19	1	119	293	14	148	216
-TGLETAIILIAFVIVASVFAFVVLSTGLFSAERGKETVFAGLNKAQANLELHGSVVVTDlnewNDPGTGCVeqagsdgepDRVVFSLALAAGGAPVNVDPaatiNTVAINYVDQDVRVA-DVSYTVTVVQGDSDNL-----------------------------------------------------------------------------------------------------------------------------------------------------------------------------
>MGYP001324925681	102	0.336	1.393E-19	1	100	293	20	120	218
-TGLETAIILIAFIVVAAVFAFTIMTTGLFSTEKAKTTAQAGIQQVSSTFTHKGSVTAEGDpAATPSFVSKIIFQIATASGAETGSIDPNDIAVVYIDENQR------------------------------------------------------------------------------------------------------------------------------------------------------------------------------------------------
>MGYP001126066860	102	0.295	1.886E-19	1	88	293	15	102	113
-TALETAIILIAFVVVASVFAFTVLSAGTFLTERSEEAAYAGLEEVRGSVERKGDVVAYESTVSSDAVGKVTFKVALVAGGEPVDLTPP------------------------------------------------------------------------------------------------------------------------------------------------------------------------------------------------------------
>MGYP001031056855	102	0.388	1.886E-19	1	89	293	33	122	131
-TGLETAIILIAFVVVAAVFAYTVLSAGIFSTQKSQETIYSGLQEASGTMQVKGGVIAYDTDGTpDNNVDQVKFVVSTGSAGGAIDLTAPT-----------------------------------------------------------------------------------------------------------------------------------------------------------------------------------------------------------
>Dee2metaT_20_FD_contig_41_4789877_length_205_multi_1_in_0_out_0_1	102	0.351	1.886E-19	1	89	293	14	104	156
-TGLETAIILIAFVTVAAVFGYAVLSAGLFSAERGKETIYAGLQQARANMEVVGSVIAYGDNATNspTKVSRVLFTCRDAIAGTPIDMTPNR-----------------------------------------------------------------------------------------------------------------------------------------------------------------------------------------------------------
>MGYP001010076348	102	0.297	1.886E-19	1	100	293	20	120	218
-TGLETAIVLIAFVVVASVFAFTVLTTGLFTSEKAKETALAGVATTSTSLTIKGAIFAGQSPGNQaDRVDYVRVNISSATGLEQVSFNPTDVLVTYTDDNNA------------------------------------------------------------------------------------------------------------------------------------------------------------------------------------------------
>MGYP000150343247	102	0.323	1.886E-19	2	120	293	21	152	226
--GIESAIVLIAFVVVAAALAFVVLNMGFFTTQRSKETIGSGLAQASSSLELDGTVVARVDI-SKSIVDCVIIPIRLSAGQKPVDLTPTKTNIAiwvlgrygyaniYTSESQAVKTQSDFnvSALCTTVMPSTTD----------------------------------------------------------------------------------------------------------------------------------------------------------------------------
>MGYP001167339259	102	0.329	2.555E-19	1	90	293	8	98	112
-TGLETAIILIAFVVVASVFAFTVLSTGVFASERAKETIFAGLAETKSSLRPSGSVIAfKGFVGSTEAIFKFSMIVESVTGSAPIDLTPPYT----------------------------------------------------------------------------------------------------------------------------------------------------------------------------------------------------------
>MGYP000002845925	102	0.269	2.555E-19	7	102	293	18	132	138
-------IILIAFVVVASVFAFTVLSMGIFASERSKETVFAGLQEAKSTLEPRGaTVGYKADRGGTDTIYKVSFIVTNAVDGEPVDLTPPytadgsatdpdissgaeyKTIISYSDINQVMS----------------------------------------------------------------------------------------------------------------------------------------------------------------------------------------------
>SRR5208283_5152010	102	0.271	2.555E-19	1	131	293	19	157	194
-TGLETAIILIAFVTVASVLGYSVLSAGIFSSEKGKETVYQGLAQAQASMEVKGSVYATVD-QTTSKVTDITFTLASVLNDQAVDMTPpgtgnkNTTVISYTDStgtYNDVTWTETPLGVDTGDTSGMLKPNEQMTIDVTL-----------------------------------------------------------------------------------------------------------------------------------------------------------------
>MGYP000324195740	102	0.312	2.555E-19	0	129	293	12	149	202
LTGLETAIILIAFIITAAAFAFAILNVGFQTTQQAQSVISEGMKEASAAIELSGAVVAQ-DTDDDGYVDIIRFTIKLSPGMKPVDLTPGKLIIAwhssdmyevniYSDTNQTK--VSSEGGAVIIPVPGATDNDYLLELGE-------------------------------------------------------------------------------------------------------------------------------------------------------------------
>SRR4030042_553475	102	0.287	2.555E-19	1	97	293	100	199	206
-TGLETAIILIAFVVVATVFAFVVLTAGIFSSERGKETVYAGLAKARGTMEVRGGVVATA-TGSPLTVDDIFFAVASTASGESIPLntaaTNHRTVIAYRDA---------------------------------------------------------------------------------------------------------------------------------------------------------------------------------------------------
>MGYP001030537113	102	0.411	2.555E-19	2	120	293	15	129	209
--GIEAAIVLIAFVIIAAALAYVVINMGFFATQKTKETIGQGIEEATSALQLDGSVIGK--TGASANISYIIFPVKLSVGRSGVDLSNGSVVISVYLPN--ATLLNIYNGTYQGSSPTELN----------------------------------------------------------------------------------------------------------------------------------------------------------------------------
>A0A257AQM2	102	0.321	2.555E-19	0	101	293	16	130	212
LTGLETAIILIAFVIVAAAFAFAVLNLGFSSTQKSGEVLKAGLEEATSSIELAGSVEATssielagsviamgENASGTMKVANITLYVKTAVGKRPVDMSTNTLVISYLDPYKAV-----------------------------------------------------------------------------------------------------------------------------------------------------------------------------------------------
>SRR5919108_3408481	101	0.308	3.461E-19	4	96	293	0	93	100
----ETAIVLIAFVVVSAVFAYTILNTGMFSADRSKESINSSLTQTRSNMELKGAVIATADDATTpTKVAKVKFYIGTAAGAESIDFKVDNLVISYQD----------------------------------------------------------------------------------------------------------------------------------------------------------------------------------------------------
>SRR5919202_3997872	101	0.268	3.461E-19	2	97	293	0	96	112
--GLETAIVLIAFVVVSSVFASTILNTGMFSADRSKEAITASMQQTRSNMELKGAVTATADsTTAPTKVAKVKFYLGTAAGAQPLDFKVDNLVISYQDD---------------------------------------------------------------------------------------------------------------------------------------------------------------------------------------------------
>SRR4030042_4416590	101	0.364	3.461E-19	1	85	293	29	113	117
-TGLETAIILIAFVVVASVFAYTVLTAGMFSSQKSQEAIYTGLEETKCTLKLMGAVYAKDTGDTADKVDQITFTLSTALNGLPIDF---------------------------------------------------------------------------------------------------------------------------------------------------------------------------------------------------------------
>MGYP000681053574	101	0.341	3.461E-19	1	84	293	22	106	171
-TGLETAIVLIAFVVVSSVFAFAALSTGLFSSDKAKETIQAGLAETRGSMELKGSVVLTSpSSGTAAIISQIAFQVANAAGGNAID----------------------------------------------------------------------------------------------------------------------------------------------------------------------------------------------------------------
>4714|scaffold64986_2|+488|00	101	0.323	3.461E-19	1	102	293	19	118	209
-TGLEAAIVLIAFVVVAAVFSYVVLGAGFFTSQTAQATVHTGVQQASSSMELVGNVYGIAANSGAANLKSLNVTVALTAGGTGMDLS--QMVVSYRDNNGGYN----------------------------------------------------------------------------------------------------------------------------------------------------------------------------------------------
>SRR4051812_45202323	101	0.307	4.687E-19	1	90	293	39	129	134
-TGLETAIILIAFVVVATVFAFIVLTAGIFSAERGKETVYAGLQKARGTMEVRGGMVVEASGcPSSCAVTSVQFQVATSAGGEPIPLDPAAT----------------------------------------------------------------------------------------------------------------------------------------------------------------------------------------------------------
>MGYP000867936346	101	0.362	4.687E-19	1	102	293	12	109	198
-TGLEAAIVLIAFVVVAAVFSYVMLGAGFFTTQKSQEVVHTGVMQASSSIALSGDVIVTSAKEGNA--SNITFYVTNTAGGTSVDLD--KTVITYTDNDDFVT----------------------------------------------------------------------------------------------------------------------------------------------------------------------------------------------
>GraSoiStandDraft_50_1057286.scaffolds.fasta_scaffold7459078_1	101	0.303	4.687E-19	1	99	293	20	115	210
-TGLETAIVLIAFVVVAAVFAFTVLTTGLFTSEKAKETAMAGVATTSSSLNVKGGVIAHADAGGL--VDYLRIKIA-AAGTKEVLFTPADVLITYADENN-------------------------------------------------------------------------------------------------------------------------------------------------------------------------------------------------
>MGYP001224497728	101	0.303	4.687E-19	1	99	293	20	115	210
-TGLETAIVLIAFVVVAAVFAFTVLTTGLFTSEKAKETAMAGVATTSSSLNVKGGVIAHADAGGL--VDYLRIKIA-AAGTKEVLFTPADVLITYADENN-------------------------------------------------------------------------------------------------------------------------------------------------------------------------------------------------
>MGYP000178343029	101	0.323	4.687E-19	1	103	293	20	124	242
-TGLEAAIVLIAFVTVAAVFSYVMLGAGFFTAQKGKQSVDTGVKQASSSLELDGQYIYleANKTGSDGDVKKIFFYVTLSAGGTPIDLDKTVLAIRYQDKYGQIPF---------------------------------------------------------------------------------------------------------------------------------------------------------------------------------------------
>MGYP001434964419	100	0.337	6.347E-19	1	88	293	22	110	111
-TGLETAIVLIAFVVVSSEFAFAALSTGLFSSDKAMETIQAGLAETRGSMELKGSVVLTASiTGTSGIVSEIAFQVGSAAGGESKDLTPG------------------------------------------------------------------------------------------------------------------------------------------------------------------------------------------------------------
>11177|Ga0265309_13116774_1|+1|11	100	0.314	6.347E-19	4	90	293	14	102	113
----ETAIILIAFVVVASVFAFTVLSTGVFSAERSKDTIYAGLQEARSSLEPKGALIAYsgGDSSATATIFKVGFIVAPAVAGESIDLTPPYT----------------------------------------------------------------------------------------------------------------------------------------------------------------------------------------------------------
>ETNmetMinimDraft_19_1059907.scaffolds.fasta_scaffold349801_1	100	0.318	6.347E-19	1	90	293	16	106	192
-TGLETAIILIAFVTVAAVFGYAVLSAGLFSAERGKETVYAGLAQAKANMEIAGSVIVTAdNTSTPKAANEIRFVVRNAIAGTPIDMTEPGT----------------------------------------------------------------------------------------------------------------------------------------------------------------------------------------------------------
>MGYP000565993776	100	0.347	6.347E-19	2	161	293	16	160	212
--GIEAAIILIAFVVIASALAYVAINMGFFASQKSKDTISRGISEATSALELDGVVIAK---TSGGKVKYIAFPVKLSVGRSEVDLGQNATVVSVYAPDDSFALLDIYQGVNQSLSDPTDLD-------------TVINSlPSTASAIFVIYNDDNDTVLERN-----------------------------------------------------------------------------------------------------------------------------------
>JI8StandDraft_1071087.scaffolds.fasta_scaffold41633_1	100	0.333	6.347E-19	1	96	293	12	103	223
-TGLEAAIVLIAFVVVAAVFSYVMLGAGFFTTQKSQEVVHTGVQQASSSIALSGDVIVRGFN--TSAANQITFYITNTAGGTAVDLD--KTILTYTD----------------------------------------------------------------------------------------------------------------------------------------------------------------------------------------------------
>3300009556.a:Ga0127641_10096_34	100	0.333	6.347E-19	1	96	293	12	103	224
-TGLEAAIVLIAFVVVAAVFSYVMLGAGFFTTQKSQEVVHTGVQQASSSIALSGDVIVRGFN--TSAANQITFYITNTAGGTAVDLD--KTILTYTD----------------------------------------------------------------------------------------------------------------------------------------------------------------------------------------------------
>MGYP001471302363	100	0.353	8.594E-19	1	99	293	14	111	158
-TGLETAIILIAFVVVAAVFAFTIMTTGLFSTEKAKTTAQAALTEASSSFITKGAVTATADAG-LAYVDSITFTVALASGAEAQTLSAGELSFLYTDPNN-------------------------------------------------------------------------------------------------------------------------------------------------------------------------------------------------
>MGYP000362635843	100	0.326	8.594E-19	1	91	293	13	104	186
-TGLETSIVLIAFVVVASVFAFTVLSAGVFSSEAAKQTIFAGLKETRSRLRQNGSVFAfSAQAGTTQSVYKIVFIVSNSLAGEPLDLTAPYTV---------------------------------------------------------------------------------------------------------------------------------------------------------------------------------------------------------
>MDTG01.1.fsa_nt_gb|MDTG01023368.1|_2	100	0.362	8.594E-19	1	91	293	11	100	191
-TGLEAAIVLIAFVVVAAVFSYVVLGAGFFTTQKAQEVVYTSVDMSSSSMEIIGDVYGIGNT-TSNQIDTIRFTVGLSAGGSAVDFSTTQMV---------------------------------------------------------------------------------------------------------------------------------------------------------------------------------------------------------
>tagenome__1003787_1003787.scaffolds.fasta_scaffold19179150_2	100	0.299	8.594E-19	1	142	293	19	156	195
-TGLETAIILIAFVMVASVFSYVVVSAGLLSSQKAKEAIYAGIETIMSVVEIKGDVIALVE---GSQVKEVYLFVGTPAAGGSVDFTdtangSNTVVISYMDNDQMFPTVNWTMEKLSTVNTDNVLDP------AELFLITVDLSSNN------------------------------------------------------------------------------------------------------------------------------------------------------
>A0A0E3WP69	100	0.322	8.594E-19	1	96	293	12	106	198
-TGLEAAIVLVAFVVVAAVFSYVMLGAGFYTTQKSQEVVHTGVQQASSSVELSGDVVAKSDDG-NTEIDTVTLFLQLTSGGSPVDMAKTLIVVSAPD----------------------------------------------------------------------------------------------------------------------------------------------------------------------------------------------------
>DewCreStandDraft_4_1066084.scaffolds.fasta_scaffold527778_1	100	0.329	8.594E-19	1	96	293	10	104	198
-TGLEAAIVLIAFVVVAAVFSYVMLGAGFFTTQKSQEVVHTGVEQASSSVELIGTVFGYNTTPTTpEQIDFVTFTLGSTAGGTGVDM--EKILVTYRD----------------------------------------------------------------------------------------------------------------------------------------------------------------------------------------------------
>MGYP001038798447	100	0.386	8.594E-19	2	120	293	15	129	209
--GIEAAIVLIAFVVIAAALSYVVINMGFFATQKTKETIGSGMEEATSALQLDGSVIGK--TGASTNILYIVFPVKLSVGRSAVDLSNESVVLSVYLPN--ATLLNIYNGTYQGSAPTELD----------------------------------------------------------------------------------------------------------------------------------------------------------------------------
>MGYP001378938751	100	0.346	1.164E-18	1	103	293	14	117	134
-TGLETAIVLIAFVIVASVFAFTMMSKELLTTEKTRETVLGGLEETSASLTLRGSLIVTANtTPPTPYVETTTFQVTVAFSNGSVDLSTSTAIVTYIDEDQVVNL---------------------------------------------------------------------------------------------------------------------------------------------------------------------------------------------
>OrbCnscriptome_FD_contig_121_349352_length_332_multi_4_in_0_out_0_1	100	0.230	1.164E-18	1	131	293	15	166	168
-TGLETAIILIAFVVVASVFAFTVLSTGIFSAERSKDTVYAGLSEARSSLATRGSFVGFAGKVSPTqTPYKFSFVVSSAVGsSDPIDLTPPYTaddtgtdpdivssaayrlTLNYSDTNTFLSdIPWTVSFIGNSNSDNLLDDDEKAEMTGWI-----------------------------------------------------------------------------------------------------------------------------------------------------------------
>SRR3972149_553472	100	0.327	1.164E-18	1	116	293	6	119	187
-TGLETAIIPIAFIIVASAFAFTVLNLGFQSSQKAGQVIQRGTEEASSAFELDGAVVAYQNGTSSAYIKNVTFVIKLSAGRQAIDLSASKLTVAYWSVNKYV--ANAYTSNSTTTVY--------------------------------------------------------------------------------------------------------------------------------------------------------------------------------
>MGYP001466762125	100	0.354	1.164E-18	1	96	293	9	104	190
-TGLEAAIVLIAFVVVAAVFSYVVLGAGFFTTQKSQETVYKGVEQATSNIQMLGQVYGINESAAAEHIDKIQFTIGLAPGAPSVDLDAMTIIYSAPD----------------------------------------------------------------------------------------------------------------------------------------------------------------------------------------------------
>MGYP000899690077	100	0.369	1.164E-18	1	92	293	11	100	199
-TGLEAAIVLIAFIVVAAVFSYVILGAGFFTTQKSQEVVHTGVAQTSSTLELSGPVVAQA--SSTTALGTVSFYLQVAAGGSPVDMKKVTYTI--------------------------------------------------------------------------------------------------------------------------------------------------------------------------------------------------------
>926|scaffold_35764_c1_2|-254|01	100	0.308	1.164E-18	2	144	293	50	192	270
--GVESAIVLIAFVIVAAALAFVVLNMGFTTAQKAKTTIVSTLAEAGSSLEIEGKAIGSSYQPGGglpSSLNATSFPIKIAGSGDSVNLNPSITAIKYL--SNLITYDNIYGGTLNPTSYSRLEDATNA-AAPGIITLSPFEGGLDGD----------------------------------------------------------------------------------------------------------------------------------------------------
>MGYP001377019684	99	0.314	1.575E-18	1	105	293	15	121	123
-TALETAIILIAFVVVAAVFAFTILSAGTFLTERSEEAAYAGLEEVRGSLQRKGDVVAYTGN-TTNEVAKVTFKLALVAGGAPVDLTPGTNAVvhmSYRDAEAEIDLNN-------------------------------------------------------------------------------------------------------------------------------------------------------------------------------------------
>SRR3972149_11696806	99	0.283	1.575E-18	2	117	293	0	116	135
--GLETAIILIAFVVVATIFAFVVLTTGVFSSERGKESVFAGLNKARGTLELRGGVVASSSGcPSACAVSGIQFAVANSAGGDPVSLansGDNRTILAYRDAG---SLDNDVNYTVDVIVGD-------------------------------------------------------------------------------------------------------------------------------------------------------------------------------
>MGYP000486400294	99	0.319	1.575E-18	1	97	293	23	117	211
-TGLETAIVLIAFVVVAAVFAFTVLTTGLFTSEKAKETALAGVAASSSTLAVKGSIIATSAD--NTNVDMIRVKVSTAAGIDRVPFNPADVLVTYQDD---------------------------------------------------------------------------------------------------------------------------------------------------------------------------------------------------
>MGYP001481829523	99	0.350	1.575E-18	1	99	293	14	113	215
-TGLETAIILIAFVVVAAVFAFTVMTTGLFSTEKAKTTAQAALTEASSSFITKGAVTATCDDPaACAYVDSITFTVALASGADAQTLSQAELSFLYSDPNN-------------------------------------------------------------------------------------------------------------------------------------------------------------------------------------------------
>MGYP001028235096	99	0.285	1.575E-18	1	98	293	20	114	222
-TGLEAAIVLTAFVVVAAVFSYVVLGAGFFTSEKSKEVIHTGMDQATSSVELAGDVIGHSNAG-KTLLTNVTVYLQLTAGNNPIDLS--KLTVAYADKY--------------------------------------------------------------------------------------------------------------------------------------------------------------------------------------------------
>23240|Ga0272442_10205078_1|+3|10	99	0.266	1.575E-18	1	154	293	53	214	247
-TGLETAIILVAFVITAAAFAFVVLNMGFLTAEKAQSVISSGMSEASSALLTDSGVIGQFTSTGGDQADvdlaKLTFYLKLSQGHEPVDLDDSKLVATYT---NARTHANLYasNGTIMTITGVNDDGDslceTGEKFKVVIDFSQLTNSTMDPDVTLDNaYAHPY------------------------------------------------------------------------------------------------------------------------------------------
>SRR4030042_2103530	99	0.397	2.132E-18	1	88	293	10	94	105
-TGIETALILIAFVIVASVFAYVVLSAGLFSTQKAKEAINAGLDEAKSTIEIKGNVYGRMED---SVLTEVYFTVATTTGGDMIDFTDN------------------------------------------------------------------------------------------------------------------------------------------------------------------------------------------------------------
>MGYP001336764742	99	0.324	2.132E-18	1	108	293	10	114	144
-TGLEAAIVLIAFVVVAAVFSYVVLGAGFFTTQTAQATVHTSVAQASSSMEIVGNVYGIDTTTTHANLTYANITVALTAGGTAVDIS--QMVVSYSDNNGGYN-ANITS----------------------------------------------------------------------------------------------------------------------------------------------------------------------------------------
>SRR3989304_4801899	99	0.294	2.132E-18	1	98	293	47	147	149
-TGLETAIILIAFVTVASVLAYSVLSAGIFSAERGKETVYRGLDQAQSSMQVRGSVYATDNN-SDQIVNQVQFVLASVLGDEAVDLTdttgNNNVVINYSDQD--------------------------------------------------------------------------------------------------------------------------------------------------------------------------------------------------
>SRR3990170_8497636	99	0.310	2.132E-18	1	87	293	84	167	187
-TGLETAIILIAFVVVATVFAFVVLTAGIFSSERGKETVFAGLQKARGTVEVRGGIVVTA---TGGVIDDIQFAVATTAGGDPIPLDP-------------------------------------------------------------------------------------------------------------------------------------------------------------------------------------------------------------
>APCry1669190924_1035324.scaffolds.fasta_scaffold03514_2	99	0.362	2.132E-18	1	91	293	11	100	188
-TGLEAAIVLIAFVVVAAVFSYVVLGAGFFSSQKAQESVYTGVEMASSSMDVIGDVYGLKN-GTSSTVDTIRFTVGLAAGGTSVDFNTVEMV---------------------------------------------------------------------------------------------------------------------------------------------------------------------------------------------------------
>Dee2metaT_18_FD_contig_21_4571_length_257_multi_6_in_0_out_0_1	99	0.311	2.132E-18	1	106	293	10	112	199
-TGLEAAIVLIAFVVVAAVFSYVVLGAGFFTSQTAQATVHTGVQQASSSMELVGNVYGV-QSAGHQYLAYTNITVALTAGGTPIDLS--QMVVSYNDNNLGHNAAVP------------------------------------------------------------------------------------------------------------------------------------------------------------------------------------------
>MGYP000278610470	99	0.434	2.132E-18	2	93	293	14	104	215
--GIESAIVLIAFVVVAAALAFVVLNMGFFTTQRSKETIGSGLAQASSALEIDGTVLAKIDTD-NRGLQCMVIPLRLSAGQKPVDLTPNKTSIS-------------------------------------------------------------------------------------------------------------------------------------------------------------------------------------------------------
>MGYP000524705188	99	0.305	2.132E-18	2	121	293	19	136	216
--GIEAAIVLIAFVIVAAAFSFMVVNMGLFATQRGRDTVQQGLQEASTPLTLDGSILIRGNSDGDG-IDVIIIPLK-TMGVEYVPMGTNTTVVTLRIENKT-AYANIYQGINTTdPTGKTFDQ---------------------------------------------------------------------------------------------------------------------------------------------------------------------------
>APHig6443717497_1056834.scaffolds.fasta_scaffold2921509_1	99	0.316	2.132E-18	1	100	293	23	123	217
-TGLETAIVLIAFVVVAAVFAFTVLTTGLFTSEKAKETALAGVAASSATLAVKGSVTATsAMAGPPDTLDMIRIKVSTATGVDSVPFNPAGVLVTYQDSTSA------------------------------------------------------------------------------------------------------------------------------------------------------------------------------------------------
>MGYP000027883459	98	0.343	2.886E-18	1	96	293	10	101	192
-TGLEAAIVLIAFVVVAAVFSYVMLGAGFFTTQKSQEVVHTGVQQASSSIELIGNVF--GNSTTGNNLTSVKFTLGTTAGGTGVD--VEKMLITYRD----------------------------------------------------------------------------------------------------------------------------------------------------------------------------------------------------
>SRR5208337_2224702	98	0.333	2.886E-18	1	106	293	46	151	238
-TGLEAAIVLVAFVVVAAVFAYVVLGAGFFTTQKAQQTVHTSVEQTSSTLEIVGNVYGTGSGTGavGNTIKYVNFSMGLAPGGTAIDFS--KVAISYSNATTLETLSQP------------------------------------------------------------------------------------------------------------------------------------------------------------------------------------------
>SoimicmetaTmtHPB_FD_contig_41_3973200_length_515_multi_1_in_0_out_0_2	98	0.367	2.886E-18	2	118	293	11	126	261
--GIESAIVLIAFVIVAAALAFVVLNMGFFTSQQSKLVMQRGLGEASSALELDGTFVAAVDTTAQNIVYAWA-PVKLSSGQHKVDLTPTKTVVSYWSPDKGLTITNAYLIAILTPITDT------------------------------------------------------------------------------------------------------------------------------------------------------------------------------
>SRR4030066_365513	98	0.341	3.907E-18	3	87	293	70	150	151
---IETAIILIAFVVVASVFAYTVLSAGIFSSQKGQEAIHAGLEEARASMEIKGSVFAEGNGTATT----VIFTLTNALKGQKIDLTP-------------------------------------------------------------------------------------------------------------------------------------------------------------------------------------------------------------
>JI6StandDraft_1071083.scaffolds.fasta_scaffold2665766_2	98	0.323	3.907E-18	1	99	293	13	108	161
-TGLETAIILIAFVVVASVFGYVVLTTGVFATEKGKEATMAGLSQVRTTLQQRGGVIA-SKSSTASTVDTVIVRVSTMAGGAPID--ASDLTVSYLDADQ-------------------------------------------------------------------------------------------------------------------------------------------------------------------------------------------------
>SRR3972149_4045722	98	0.359	3.907E-18	1	98	293	36	135	166
-TGLETAIILIAFVIVASVFSYVVLSAGLFSSQKVKEAVNAGIQSTMATVEIRGNIIARMESGT---VREVYLTVGIPMAGTPVDFSPSTanispVVIAYSDAN--------------------------------------------------------------------------------------------------------------------------------------------------------------------------------------------------
>GraSoiStandDraft_9_1057307.scaffolds.fasta_scaffold08771_3	98	0.275	3.907E-18	1	130	293	2	135	204
-TGLEAAIVLTAFVVVAAVFSYVVLGAGFFTSDTAKQTIHTGVDQATSSVELIGDVIAYGcdsdgnTTGTRDRIKCIVVTVALTAGQNALDIGNGSdaTIISYTDEN--VYYNDLYNNTLYSGRDAT--NSTLASLAWT------------------------------------------------------------------------------------------------------------------------------------------------------------------
>A0A2E7G478	98	0.360	3.907E-18	1	99	293	14	113	217
-TGLETAIILIAFVVVAAVFAFTVMTTGLFSTEKAKTTAQAALTEASSSFITKGAVTATCDDPaACAYVNSITFTVALASGADAQTLSAGELSFLYTDPNN-------------------------------------------------------------------------------------------------------------------------------------------------------------------------------------------------
>1384|scaffold07416_4|-1380|00	98	0.278	3.907E-18	1	120	293	18	139	236
-TGLETAIILIAFIVVAAVFAFTVMTTGLFSTEKAKTTAQAGITEASSTFAPKGAIVaqATALGTDNARVQTLFVQLQPATGSAGASINRADLAFIYVDKNQRYATDGIITDTYNAGPPVVLD----------------------------------------------------------------------------------------------------------------------------------------------------------------------------
>MGYP000710549935	98	0.345	5.287E-18	1	81	293	22	99	151
-TGLETAIVLIAFVVVSSVFAFAALSTGLFSADKSKETIRAGLSEARGTLEMRGSVIAKK---GSTNVDEIILRVSNAAGGE-------------------------------------------------------------------------------------------------------------------------------------------------------------------------------------------------------------------
>MGYP000285867409	98	0.272	5.287E-18	1	129	293	15	155	192
-TGIETAIILIAFVIVAAAFAFIILSMGFFAGERAKGVISGGLKEAASAIELDGSVIAYGgrvtgsqgnfttsTTGTLNNVTSIVIYIKLSTGQQPMDLRVGRLTILY--ANTKTSIDNIYdNSTLCTVTQIVGDSDTFLEEGE-------------------------------------------------------------------------------------------------------------------------------------------------------------------
>GraSoiStandDraft_40_1057318.scaffolds.fasta_scaffold3347310_1	98	0.366	5.287E-18	1	101	293	11	108	194
-TGLEAAIVLTAFVVVAAVFSYVVLGAGFFTTDTAKQVVHTGMEQATSSASVVGDVMAAGN---GTNVTNITVTLQLTAGNNPVDMAKNRTIISYTAIDRHV-----------------------------------------------------------------------------------------------------------------------------------------------------------------------------------------------
>MGYP001430203798	98	0.330	5.287E-18	1	120	293	16	134	196
-TGLEAAIVLIAFVVVAAVFSYVVLGAGFFTTQKSQQTIYKGVEQATSNIQMMGQVYGTNSGGGdDTTIKQIEFSIGLAPGAPSIDLS--KMVIVVSQPSDARINQLIYSSVASATTFSSVN----------------------------------------------------------------------------------------------------------------------------------------------------------------------------
>L0HFG7	98	0.343	5.287E-18	1	96	293	14	107	211
-TGLEAAIVLIAFVVVAAVFSYVVLGAGFFTTQTAQATVHTGVAQASSSLEIVGNVMGIAVDPASNRLTFINTSVALTAGGTAMDLT--QMVISYSD----------------------------------------------------------------------------------------------------------------------------------------------------------------------------------------------------
>MGYP000277161033	98	0.298	5.287E-18	1	164	293	16	202	213
-TGLEAAIVLIAFVVVAAVFSYVMLGAGFYTTQKSKKVVDTGVKQASSSLTLDGQYIYldcttakGGSTGSNGQVGEVYFYVTQTAGGSPVDLNKTSIAITtddgfkqlFYDENNcapgsgGASCPWWYE----NVVGDNDNVVEQNEKYKIVINVTLTDWSNNIGQlnpneeVTIEVRPPIGAPLAITKTL--------------------------------------------------------------------------------------------------------------------------------
>I0A1Q5	98	0.417	5.287E-18	2	140	293	8	137	224
--GIEAAIVLIAFVIVAAALAFVALNMGLFTTQKAKETISQGLGEASTALEVDGYVVGISN---GTTVNTVSIPIRTSAGVSSVDLAPSRTSIDAIVGNQ--SFENIYKAIFYVYPNGTL---AYANNG-TLTNLTTDFST--------------------------------------------------------------------------------------------------------------------------------------------------------
>MGYP001444443695	97	0.347	7.154E-18	0	89	293	16	110	127
LTGLETAIILIAFVVVAAVFSYTVLSAGVFSAEKSKQGIYSGLSSVQCSLPLNGSVLAIDsdsdiDSDSDNDVDQIAFTLVTALGGEPVDLTETT-----------------------------------------------------------------------------------------------------------------------------------------------------------------------------------------------------------
>MGYP001439966367	97	0.248	7.154E-18	1	116	293	23	147	158
-TGLETAIVLIAFVVVAAVFAFTVLTTGLFTSEKAKETAMAGVAATSSTLTVKGSLTAMGGTATGaggatccDRVDHIRVKLTGATDVNDVPFNPSQVLVTYQDDAnvQLMTYDNAAAAAGPDGTP--------------------------------------------------------------------------------------------------------------------------------------------------------------------------------
>MGYP001031145999	97	0.380	7.154E-18	1	92	293	46	136	170
-TGLEAAIVLIAFVVVAAVFSYVVLGAGFFTTQKAQETVYKGLEQSTSNIQLIGNVYGLSNDTTKG-ISEIRFSIGLAPGAPSIDLTGLKIAV--------------------------------------------------------------------------------------------------------------------------------------------------------------------------------------------------------
>OpeIllAssembly_1097287.scaffolds.fasta_scaffold3029008_1	97	0.354	7.154E-18	1	93	293	11	102	181
-TGLEAAIVLIAFVVVAAVFSYVVLGAGFFTTQKSQETVHSGVAMASSAVEVLGDVYGIADNDGDD-IKYIQFTVGLAAGASTVDMNKTVMVFS-------------------------------------------------------------------------------------------------------------------------------------------------------------------------------------------------------
>MGYP001466520898	97	0.262	7.154E-18	1	117	293	11	126	194
-TGLEAAIVLIAFIVVAAVFSYVILGAGFFTTQKSQEVVHTGVSQTSSSVEVVGNVYGLASSISDKfVINKIQFDLGLTAGGSPVDM--EKTVLTYSSSSSEAPAYLTFKSTATGLTDN-------------------------------------------------------------------------------------------------------------------------------------------------------------------------------
>APPan5920702963_1055757.scaffolds.fasta_scaffold928555_1	97	0.333	7.154E-18	1	93	293	23	113	202
-TGLEAAIVLIAFVVVAAVFSYVVLGAGFFTTQKAQETVHTAVGQATSAVELSGPVMVEG--GSSNDVTNATFYLQLAAGGNPVDVTKIGYTVS-------------------------------------------------------------------------------------------------------------------------------------------------------------------------------------------------------
>UPI0001DD8E6F	97	0.365	7.154E-18	1	93	293	11	101	206
-TGLEAAIVLIAFVVVAAVFSYVVLGAGFFTTQKSQEVVHTGVSQASSSLEVSGPVTVAA--SSNAYLGSIYLYLQLAAGGTSVDMTKVTYTVS-------------------------------------------------------------------------------------------------------------------------------------------------------------------------------------------------------
>MGYP000427396078	97	0.381	7.154E-18	2	98	293	15	110	208
--GIEAAIVLIAFVIVAAALAFVVLNMGFTTTQKSKETMSSGLSEASSALEIDGTVLAKADTGTQ-KVTVVAIPLKLASGKAPIDMSRAAVSIVYYDGS--------------------------------------------------------------------------------------------------------------------------------------------------------------------------------------------------
>MGYP001312883662	97	0.283	7.154E-18	1	126	293	17	142	232
-TGLETAIILIAFVVVAAVFAFTVMTTGLFSTEKAKTTAQAALTEASSSFIIKGAVTARANI-ADGAMSSISFNIALASGADQQTMDPGELSFLWTDDNNSFATnGDVPSGTLLLTQDCTVAPCTHAN----------------------------------------------------------------------------------------------------------------------------------------------------------------------
>Q9YAN6	97	0.342	7.154E-18	2	109	293	8	119	246
--GIEAAIVLIAFVIVAAALAFVALNMGLFTTQKSKEVMQRGLEEATSALEVDGSVIARAIDADTTtgsyniVVDALAVPLKISPGREGIDLDPSKLTVRLLLPNGF--YENVYCG---------------------------------------------------------------------------------------------------------------------------------------------------------------------------------------
>SRR5574338_702353	97	0.381	9.680E-18	2	132	293	22	149	158
--GIEAAIVLIAFVIVAAALSFVVLNMGFSTTQKAKTTIGSGLETSSSVLSTSGTVTGHVN-STASKLDVIAYPLKVASGSKSVDLQEASVAVKYF--SKSISYDDIYVGTLHTAEYGSLDEALAAAATASLI----------------------------------------------------------------------------------------------------------------------------------------------------------------
>MGYP001161387493	97	0.284	9.680E-18	13	121	293	0	107	166
-------------VVVSSVFAFSALSTGLFATDQAKNTAGAGLSEARGNLDLRGGVIAE-DTDADGDVDKVHFQVSNAAGGGPIDLSQGKTIIRYTDSSQSVIFDTAALFSVSAIGDADSDN---------------------------------------------------------------------------------------------------------------------------------------------------------------------------
>GraSoiStandDraft_39_1057311.scaffolds.fasta_scaffold4579524_1	97	0.359	9.680E-18	1	89	293	17	102	206
-TGLETAIILIAFSTVVAVFGYAVLNAGLFSTERSKETVYAGLQQAKANMEISGSVIVKANNLT---AETILFTVRNAIAGAPIDMTPPG-----------------------------------------------------------------------------------------------------------------------------------------------------------------------------------------------------------
>MGYP000072122669	97	0.307	9.680E-18	1	104	293	10	112	208
-TGLEAAIVLIAFVVVAAVFSYVMLGAGFFTSQKSQEVVHTSVQQASSSVEVVGDVIGEGD-ASNTKLEYVVFTIATTAGGSSFDLRSMLVTFTDADGHEAISAD--------------------------------------------------------------------------------------------------------------------------------------------------------------------------------------------
>UPI0003B7F353	97	0.278	9.680E-18	1	120	293	18	139	236
-TGLETAIILIAFIVVAAVFAFTVMTTGLFSTEKAKTTAQAGITEASSTFAPKGAIVaqATALGTDNARVQTLFVQLQPATGSAGASINRADLAFIYVDKNQRYATDGIITDTYDAGPPVVLD----------------------------------------------------------------------------------------------------------------------------------------------------------------------------
>18715|scaffold92890_2|+411|00	97	0.400	9.680E-18	1	88	293	48	137	254
-TGLETAIILIAFVVVAAVFAYTALSAGLFSTQKSQEAIYAGLERTQSTLQQTGSVIAyKGDINIANSVGKVEITVQNALkGGESVDLTPP------------------------------------------------------------------------------------------------------------------------------------------------------------------------------------------------------------
>16461|Ga0209484_10054709_1|-94|01	97	0.330	9.680E-18	1	127	293	82	200	259
-TGLEAAIVLIAFVVVAAVFSYAVISAGFFTTQKAQETMYKGLEQSTSNIQLIGNVYGLSNDTTKG-ISEIRFSVGLGPGASSVDLSKFTVIFS-------TPTTSPKSLTWTSGSASQGSFTTKING---------------------------------------------------------------------------------------------------------------------------------------------------------------------
>SRR5512143_672227	96	0.333	1.310E-17	1	96	293	27	120	122
-TALETAIILIAFVVVAAIFAFTVLSTGTFLTEKSKEAAYGGLQEVRGSLELKGSMVLESSDPMTTTGNIVVFNLSNVSGGSSVDL--AKVTFIYRD----------------------------------------------------------------------------------------------------------------------------------------------------------------------------------------------------
>MGYP000108934325	96	0.302	1.310E-17	2	120	293	12	129	204
--GIEAAIVLIAFVIVAAALAFVVLNMGFTTTQKSKETMQSGLKEASSALEVDGTVLGKVDT-TSRKVTIVAMPLKLATGKNPIDINKTSVTIVYYDGSDWKTTTVKLAGKVKTGSNAKTD----------------------------------------------------------------------------------------------------------------------------------------------------------------------------
>GraSoiStandDraft_46_1057282.scaffolds.fasta_scaffold667735_1	96	0.330	1.310E-17	1	100	293	18	120	204
-TGLETAIILIAFIVVAAVFAFTVMTTGLFSTEKAKTTAQAGIAEASSTFAPKGGLIAECAQNAQnacTHVDALTFQITTASGSTGTSIAPDKIALIYSDDNQR------------------------------------------------------------------------------------------------------------------------------------------------------------------------------------------------
>MGYP001041329032	96	0.240	1.310E-17	1	98	293	23	155	217
-TGLETAIVLIAFVVVAAVFAFTVLTTGLFTSEKAKETAMAGVSSAGGSLELVGSVIAGGNNIGQACrtvtgagggappihpappyenatscdidwmvssphVQTLRFRLGLALGVEDLNFDPNRILITYQDEN--------------------------------------------------------------------------------------------------------------------------------------------------------------------------------------------------
>3300005300.a:Ga0072500_142278_49	96	0.318	1.310E-17	1	103	293	16	125	224
-TGLEAAIVLIAFVVVAAVFSYVMLGAGFYTTQKSKQVVDTGVKQASSSLTLDGQYIylncssgADGQTGSNGNVGRIYFYVTQTAGGSPVDLNKTSIAITTAKGYQQEFY---------------------------------------------------------------------------------------------------------------------------------------------------------------------------------------------
>LakMenE18May11ns_1017448.scaffolds.fasta_scaffold8323301_1	96	0.362	1.310E-17	1	86	293	11	101	235
-TGLEAAIVLIAFVVVAAVFSYVMLNAGFFAAQEAQRTVHTGSQQASSSLEVIGDVYGRTNNTTmspekPGCLEWIEFTVGNTAGGTPIDIT--------------------------------------------------------------------------------------------------------------------------------------------------------------------------------------------------------------
>MGYP000421495673	96	0.414	1.310E-17	2	111	293	15	121	240
--GIEAAIVLIAFVVIASALAYVVVNMGFYSSQKAKSTISRGIEEATSALQLDGSVIAYTNeTGGSKYVQYLLIPVKLSIGRSSLDLANTTTVISVWGSN----LLNIYRGVV-------------------------------------------------------------------------------------------------------------------------------------------------------------------------------------
>MGYP000987477917	96	0.238	1.310E-17	1	99	293	20	128	247
-TGLETAIVLIAFVVVAAVFAFTVLTTGLFTSEKAKETALAGVAATSSTIAVKGSVTAWGEPGIDGgaaagagdplEIDRIAIKLTTAGDTDPVSFDPTGVMVTYQDEAN-------------------------------------------------------------------------------------------------------------------------------------------------------------------------------------------------
>SRR5581483_1991300	96	0.320	1.310E-17	2	152	293	57	206	270
--GIESAIVLIAFVIVAAALSFVVLNMGFSTSQKAKTTIGQGLDTSSSALEVGGTVSGHLN-GTAQTLDIVTIPLKVASGSTSVDLQKSLTAVKYF--TTKVNYDNIYNGTITSNTYTNVKDALDAAVTAKILQHSPlaTSSPTTPTNTTAFVYW--------------------------------------------------------------------------------------------------------------------------------------------
>16200|Ga0265296_1002980_17|-14611|00	96	0.346	1.310E-17	1	98	293	16	112	383
-TGLETAIILIAFIVVASVFAYTVLSAGLFSSQKAEETIHSGIGTAQSTMEMKGGnvIAYKGTANGDECITKLSFTISNAlESGTSIDLTPAY----YIDSN--------------------------------------------------------------------------------------------------------------------------------------------------------------------------------------------------
>3300028032.a:Ga0265296_1002980_18	96	0.346	1.310E-17	1	98	293	16	112	384
-TGLETAIILIAFIVVASVFAYTVLSAGLFSSQKAEETIHSGIGTAQSTMEMKGGnvIAYKGTANGDECITKLSFTISNAlESGTSIDLTPAY----YIDSN--------------------------------------------------------------------------------------------------------------------------------------------------------------------------------------------------
>MGYP000256421927	96	0.307	1.772E-17	1	90	293	8	98	107
-TGLETAIILIAFVVVASVFAFTVLSTGVFSAERGKETVFAGLSEAQASLANAGSLAAsRGNVEGTNAPVKIKFVVMSAVSGEEIDLTPPNT----------------------------------------------------------------------------------------------------------------------------------------------------------------------------------------------------------
>12633|scaffold2812310_1|+130|01	96	0.283	1.772E-17	1	102	293	14	118	137
-TALETAIILIAFIVVASVFAFAILSAGSASTEKGQQAINAGLEGVQSSMAIKGAIVAEGTAAGGTVKDAV-FTLSLVSGGDPIDLTSTatgkKVLVGYRDATQIIN----------------------------------------------------------------------------------------------------------------------------------------------------------------------------------------------
>MGYP001437706600	96	0.349	1.772E-17	1	103	293	16	116	157
-TGLETAIVLIAFVVVAAVFAFTVITTGLFSSEKAAETATAGLGEVSTSLTPKGSALASGNHG-NDSVSIVWFKLANS-GAQAVGLPAARTLVTYSDTSNLVTL---------------------------------------------------------------------------------------------------------------------------------------------------------------------------------------------
>A0A1V5A7Y7	96	0.333	1.772E-17	1	93	293	11	102	194
-TGLEAAIVLIAFVVVAAVFSYVVLGAGFFTTQKSQETIYAGVGQSTSNIEIVGPVSVNATTAGTG-VSAIMFKIKPAAGASDIDLQKMTFTIT-------------------------------------------------------------------------------------------------------------------------------------------------------------------------------------------------------
>MGYP000066221746	96	0.281	1.772E-17	1	96	293	10	105	203
-TGLEAAIVLIAFVVVAAVFSYVMLGAGFFTSQKSQEVVHSSVDQASSSVEIRGDVFGRDAGSTASEIEIVEFAVALTAGGTALDMNSSVLTFQKSD----------------------------------------------------------------------------------------------------------------------------------------------------------------------------------------------------
>MGYP001471681920	96	0.357	1.772E-17	1	93	293	12	109	222
-TGLEAAIVLVAFVVVAAVFSYVMLGAGFYTTQKSQEVVHTGVTQASSSVELSGDVIAKGDDDANpdtapTKIDIITLFLQPTAGGSAVDLSQTLITIS-------------------------------------------------------------------------------------------------------------------------------------------------------------------------------------------------------
>Laugresbdmm110dd_1035094.scaffolds.fasta_scaffold175154_1	96	0.264	1.772E-17	1	99	293	23	128	225
-TGLETAIVLIAFVVVAAVFAFTVLTTGLFTSEKAKETAMAGVAATSSSLTVKGSLTAMGGDATTaggagccDRVDHIRVKITGATDVNDVPFDPNEVLVTYQDDAN-------------------------------------------------------------------------------------------------------------------------------------------------------------------------------------------------
>MGYP001083207292	96	0.350	1.772E-17	1	109	293	9	120	228
-TGIETAIILIAFVIAASVFAFAVLNMGLIATQRAQEAVGAGLQQASSSLLLDTLVLKAGTGGNPTtplpfKVDNITILVKIAPGQSPCDFNQSRMTISY--KNNFTFIGNIYTM---------------------------------------------------------------------------------------------------------------------------------------------------------------------------------------
>KBSMisStandDraft_5_1062788.scaffolds.fasta_scaffold9309742_1	96	0.250	1.772E-17	1	99	293	19	126	246
-TGLETAIVLIAFVVVAAVFAFTVLTTGLFTSEKAKETALAGVAATSSTIAVKGSVTawglagpdgGAASAGDPLEIDRIAIKLTTAGDTDPVSFDPTGVMVTYQDEAN-------------------------------------------------------------------------------------------------------------------------------------------------------------------------------------------------
>SRR3989304_5589675	96	0.301	1.772E-17	2	153	293	61	211	284
--GVESAIVLIAFVIVAAALAFVVLNMGFSTTQKAKTTIVSTLAEAGSSLEIEGKVIASSYQPGggiTSSINVTSIPIKIAGSGDSVNLDPALTAIKYL--SNTITYDDIYSGTLNSvGIFSTLESAT---NQADTSNIFLGDSPYLGGNDADKDDWP-------------------------------------------------------------------------------------------------------------------------------------------
>18246|scaffold00025_2|-375|00	96	0.315	1.772E-17	2	143	293	43	192	284
--GIESAIVMIAFVVVAAALAFVVLNAGFGTTQKSKTTINEGLKSATGAVEVAGLVTGKkvtftlDDNSSVTALEYYSIPIKLASGANSVNLQPELTAVKYF--SKSVSYDNIYKGVVfaasGNGSFSNVNDAITKASADGICNYTAASGTAPS-----------------------------------------------------------------------------------------------------------------------------------------------------
>SoimicmetaTmtHPA_FD_contig_31_16828216_length_263_multi_1_in_0_out_0_1	96	0.320	1.772E-17	1	98	293	15	110	378
-TGLETAIIIIAFVVVAAVFAYTILSSGLFSSQKAEETVHSGVSQSQATSELRGSVLAyKGTANGDDCITKIQFTVGNAlVDGREIDLTPPY----YIDPN--------------------------------------------------------------------------------------------------------------------------------------------------------------------------------------------------
>SRR4030042_7204583	96	0.376	2.396E-17	1	93	293	52	143	150
-TGLEAAIVLIAFVVVAAVFAYVILGAGFFTTQKAQETVYKSVEQSTTNLQLIGNVYGLASVPATG-IDEIKFSIGLAPGAPAIDLTKLRIVLS-------------------------------------------------------------------------------------------------------------------------------------------------------------------------------------------------------
>MGYP001473531865	96	0.320	2.396E-17	1	124	293	10	132	190
-TGLEAAIVLIAFVVVAAVFSYVVLGAGFFTTQKSQETIYKGVEMATSNVQMIGQVYATNSgGGTDTTIKGIQFNLGLAPGAPSIDLSRMIIVVS-QPGSSAIN-QLTYSGVASSTTFSVTDAQTQ------------------------------------------------------------------------------------------------------------------------------------------------------------------------
>D2RE95	96	0.296	2.396E-17	1	108	293	10	114	217
-TGLEAAITLIAFITVAAVFSYILLGAGFFSTQKGQEVVHTGVQQVSSSVEIIGSIIGYGNT-TGGYLNGTTLTIQLAAGGQPIDL--NKTIITVSSPKHGWSVDLSYN----------------------------------------------------------------------------------------------------------------------------------------------------------------------------------------
>MGYP001262157697	96	0.250	2.396E-17	1	117	293	23	140	227
-TGLETAIVLIAFVVVAAVFAFTVLTTGLFTSEKAKETAMAGVAAASSTLTVKGSMTamgglagGAGGAGCCDRVDHIRVKLTGATNVNDVPFNPSQVLVTYQDD------ANVALMTYTAGNGP-------------------------------------------------------------------------------------------------------------------------------------------------------------------------------
>179|scaffold198675_1|+277|00	96	0.346	2.396E-17	1	98	293	60	154	240
-TGLEAAIVLVAFVVVAAVFSYVVLGTGFFTTQLSQRGIYSGVEGASSTLQLVGTVYGTG-VAAGGPIDTVNFSVSLAPGGTAIDFS--KVIITYSNAS--------------------------------------------------------------------------------------------------------------------------------------------------------------------------------------------------
>SRR5712692_1505949	95	0.266	3.241E-17	1	103	293	25	121	124
-TALETAIILIAFVVVASIFAFTMLSTGTFLTERSKEATYAGLQEVRGSMELKGSVILESTG------DFVSFNLSTVAGGQSVDLSKIKM--AYLDAstNQDIAY---------------------------------------------------------------------------------------------------------------------------------------------------------------------------------------------
>MGYP001171606557	95	0.250	3.241E-17	3	136	293	44	178	216
---IETTIILVAFVTLSAIFGFAVLETGILSSERSRETVQRGLDTTTGTLTIRGPGLGAANVD-NTTIDAVRFELTNAAhGSDGVDLSGSTAVVTYFDDVQVIHLeSSDWTATWLTGFGSLVNPGERVQISVDLQGLNP------------------------------------------------------------------------------------------------------------------------------------------------------------
>SRR5665647_471717	95	0.322	3.241E-17	1	127	293	77	195	254
-TGLEAAIVLIAFVVVAAVFSYAVISAGFFTTQKAQETMYKGLEQSTSNIQLIGNMYGLSNDTTKG-ISEIRFSVGLGPGASSVDLSKFTVIFS-------TPTTSPKSLTWTSGSASQGSFTTKING---------------------------------------------------------------------------------------------------------------------------------------------------------------------
>15313|scaffold_90797_c1_1|+2|10	95	0.361	3.241E-17	2	108	293	50	155	267
--GLETAIVLIAFVIVASAFAYAVLNMGFLATQKSQQVVLGGLSAASSALVVDGPVYGYSTAPGpTGNITSLIFWLKTASAASSVDLNVNKTTIGY--QNSRGVWPNIYN----------------------------------------------------------------------------------------------------------------------------------------------------------------------------------------
>SRR5271157_2889774	95	0.302	3.241E-17	2	120	293	73	188	284
--GIEAAIVLIAFVIVAAAFAFMVVNMGLFATQSSKQTIQTGLSEASSPLVVDGDIMIRANTTAPYYVDAIMIPLQ-VIGVRYVPMDANSTQITLTVSNQT-AIANCYYG-VNATTGNTID----------------------------------------------------------------------------------------------------------------------------------------------------------------------------
>SRR5512140_176346	95	0.343	4.383E-17	1	99	293	17	110	119
-TALETAIILIAFVVVAAVFAFTILSTGTFLTERSKEATYAGLQEVRGSMELKGSVV---LNTITNKGDSLIFNLAPVSGGSSVDLSQIR--VTYRDASH-------------------------------------------------------------------------------------------------------------------------------------------------------------------------------------------------
>MGYP001126153175	95	0.307	4.383E-17	1	90	293	16	106	142
-TGLETAIVLIAFVVVSSASEFADLSTGLFSSDKAKETIQAGLAETRGSMELKSPVVIIPDGSSTTSSAiSIAFQVANAAGGNAIDLTPEKL----------------------------------------------------------------------------------------------------------------------------------------------------------------------------------------------------------
>MGYP001121488754	95	0.316	4.383E-17	1	117	293	11	119	162
-TGLEAAIVLIAFVVVAAVFSYVVLGAGFFTTQKSQETVYKGVEQASTNIQMIGNVYGLA-SPVASGINTIEFSIGLAPGAPTIDLTKMRIVFS-------TSASTPVEFTWVTTTAD-------------------------------------------------------------------------------------------------------------------------------------------------------------------------------
>GraSoiStandDraft_60_1057301.scaffolds.fasta_scaffold615100_2	95	0.358	4.383E-17	2	93	293	0	90	181
--GLEAAIVLIAFVVVAAVFSYVVLGAGFFTTQKSQETVHSGVAMASSAVEVLGDVYGIADNDGDD-IKYIQFTVGLAAGASTVDMNKTVMVFS-------------------------------------------------------------------------------------------------------------------------------------------------------------------------------------------------------
>MGYP000583715547	95	0.303	4.383E-17	1	99	293	23	118	192
-TGLETAIILIAFVVVASVFGYVVLTTGVFATEKGKEATMAGLSQIRTTLQQRGGVIAV-KSSTGSTVDTVIVRVSTIAGGAPI--GASDLTVSYLDTDQ-------------------------------------------------------------------------------------------------------------------------------------------------------------------------------------------------
>L0HDX9	95	0.295	4.383E-17	1	98	293	10	105	206
-TGLEAAIVLIAFVVVAAVFSYVLLGAGFYTTQTAQETVHNGVVQASSSLEIVGDIMAIAEGADPARLSYINTSVALTAGGTPMDLT--QMVISCSDSN--------------------------------------------------------------------------------------------------------------------------------------------------------------------------------------------------
>ETNmetMinimDraft_23_1059889.scaffolds.fasta_scaffold591314_1	95	0.284	4.383E-17	1	101	293	10	111	207
-TGLEAAIVLIAFVVVAAVFSYVVLGAGFFTTQKSEQVVYTSVAQASSSIEVLGDVYGNSTTTGvDAEIGGLRFVVGLTAGGTPMDFSSTTITFSTKDVVQKI-----------------------------------------------------------------------------------------------------------------------------------------------------------------------------------------------
>A0A2E8RB08	95	0.320	4.383E-17	1	100	293	18	120	215
-TGLETAIILIAFIVVAAVFAFTVMTTGLFSTEKAKTTAQAGIAEASSTFAPKGGLIAEcaqNAQGACTRVEALTFQITTASGSTGTSIARDKIALIYSDDNQR------------------------------------------------------------------------------------------------------------------------------------------------------------------------------------------------
>1610|scaffold_281_c1_24|+20926|00	95	0.333	4.383E-17	1	93	293	44	135	219
-TGLEAAIVLIAFVVVAAVFSYVVLGAGFFTTQKAQETVYKGVEQSTANIQMIGIVYGLSSD-TASGVDEIRFSIGLAPGAPAIDLTKMKIVFS-------------------------------------------------------------------------------------------------------------------------------------------------------------------------------------------------------
>UPI000774B1BC	95	0.368	4.383E-17	2	93	293	17	111	226
--GIESAIVLIAFVVVAAALAFVVLNMGFFTTQRSKETIGSGLAQASSSIEIDGTVLAnvtISGSGNSGNVTCLLIPIRLSAGQKPVDLTPGKSIIS-------------------------------------------------------------------------------------------------------------------------------------------------------------------------------------------------------
>MGYP001276084901	95	0.290	4.383E-17	1	99	293	23	132	231
-TGLETAIVLIAFVVVAAVFAFTVLTTGLFTSEKAKETALAGVAAASSTLSIKGSVTaaggpivappgGQACPPACTLVDHIRVKITSATDVNDVPFAPTSILVTYMDDAN-------------------------------------------------------------------------------------------------------------------------------------------------------------------------------------------------
>3300028602.a:Ga0265294_10004912_8	95	0.340	4.383E-17	1	90	293	36	129	241
-TGLEAAIVLIAFVVVAAVFSYVVLGAGFYTTQKSQEVIYTSVAQASSSVEVLGDVYGTNNGTTTGlgvnNVTDIRFTVGLTAGGSPVDFNTVTM----------------------------------------------------------------------------------------------------------------------------------------------------------------------------------------------------------
>SRR3989304_9040433	95	0.308	4.383E-17	2	145	293	53	195	269
--GVESAIVLIAFVIVAAALAFVVLNMGFATTQKAKTTIISSLSEASSGIAVSGKVTAIANVAA-DNVNATSIPLKITSGGDSINLDNSTVSLKYL--SNTVEYDNILVATLTDRTYGNLSQAFQGAIDapVWQISRNPVNGSEPANP---------------------------------------------------------------------------------------------------------------------------------------------------
>MGYP000651394722	94	0.385	5.928E-17	1	83	293	16	95	96
-TGLETAIILIAFVMVASVLAYVVLTAGLFSSQKAKEAVYAGMDETRSTMEIKGDVIAKME---NSVVTELYFTVGTRPGAEPI-----------------------------------------------------------------------------------------------------------------------------------------------------------------------------------------------------------------
>MGYP000421618553	94	0.364	5.928E-17	1	83	293	18	102	105
-TGLETAIILIAFVIVASVFAFVVLSTGLFSAERGKDTVFAGLEKARGNLEVRGalTIIDADTSGTITTADDIVFNLATAAGGFPV-----------------------------------------------------------------------------------------------------------------------------------------------------------------------------------------------------------------
>SRR5512147_1735858	94	0.322	5.928E-17	1	96	293	31	121	147
-TALETAIILIAFVVVAAIFAFTVLSTGTFLTEKSKEASYAGLQEVRGSMELKGGVV---LSTTTALGDTIIFNLAPVAGGSSQDLSQVK--ITYRD----------------------------------------------------------------------------------------------------------------------------------------------------------------------------------------------------
>MGYP000931472280	94	0.262	5.928E-17	1	136	293	11	146	184
-TGLEAAIVLIAFVVVAAVFSYMMLGAGFFTSQKSQEVVHTATSQTSSSVDLAGSVIVEGDAG--DKLSNATFYLQLTSGGTPVDLNRTAYAIT---TNNGFKLLNSTSVTYTyynaeSTPDSLLEAGELVKVNVPLSDITV------------------------------------------------------------------------------------------------------------------------------------------------------------
>MGYP000863700968	94	0.340	5.928E-17	1	93	293	15	108	205
-TGLEAAIVLVAFVVVAAVFSYVMLGAGFYTTQKSQEVVHTGVQQASSSVELSGDLIGKGNAATpPTQVSTINLFLQLTSGGSSVDMGKTLIVFS-------------------------------------------------------------------------------------------------------------------------------------------------------------------------------------------------------
>I7L0E4	94	0.314	5.928E-17	1	103	293	13	120	238
-TGLEAAIVLIAFIVVAAVFSYVMLGAGFFATQEAQRTVHTGSQQASSSLEIIGNVYGRTtnttvNATQQGYLEWIEFTVGNTAGGTPIDINQMLVTFVCGEEAQVIPF---------------------------------------------------------------------------------------------------------------------------------------------------------------------------------------------
>MGYP000141374669	94	0.410	5.928E-17	2	116	293	14	126	240
--GVEAAIVLIAFVVIASALAYVVVNMGFFSAQKAKMTISRGIEESTSALQLDGSVIAYTNeTGGSKYIQYLLIPVKLSIGRSSLDLSNKTTAISVWGSN----LLNIYKGVVNeTGTG--------------------------------------------------------------------------------------------------------------------------------------------------------------------------------
>ERR1035437_6840255	94	0.346	8.015E-17	1	99	293	15	115	124
-TGLETAIILIAFVMVASVLSYVVLSAGLYSSQKAKEAVNAGLQQSNSTLEVKGNVVADTD---GTNIDTIYLTLGMASTNGSIDFTdtaagKNVVVISYSDRDR-------------------------------------------------------------------------------------------------------------------------------------------------------------------------------------------------
>8975|scaffold355213_2|-63|01	94	0.326	8.015E-17	1	99	293	18	118	143
-TGLETAIILIAFVIVASVFAYVVLSAGLYSSQKVKQAVNSGIDSTMSTIELKGDILAKV---SATLVQEIYLFIGIPAAGTPIDFTNSsnttqKVIISYSDARH-------------------------------------------------------------------------------------------------------------------------------------------------------------------------------------------------
>MGYP001492765672	94	0.302	8.015E-17	3	87	293	16	101	174
---LEAAIILITFVVAASVFAFTVLSTGIFTSERAKETIFAGVEETKGAIETRGAVVAyKADRGGTNTICKVSLIVSNAVSGEPIDLTP-------------------------------------------------------------------------------------------------------------------------------------------------------------------------------------------------------------
>WorMetDrversion2_3_1045171.scaffolds.fasta_scaffold610146_1	94	0.281	8.015E-17	1	96	293	11	103	201
-TGLEAAIVLIAFVVVAAVFSYVVLGAGFFTTQKSQEVVYAGVGSAASNVVVKGDVYGIANE-AKDNLSYIQFDLGLAAGGYPID--VAQLNIIYSD----------------------------------------------------------------------------------------------------------------------------------------------------------------------------------------------------
>26221|Ga0315290_10126059_3|-1569|01	94	0.282	8.015E-17	1	110	293	9	124	204
-TGLEAAIVLIAFIVVASVFAYVVLGAGFFATQKSQETIHTGIQQTTSGVQPSGMLSIQAD-GAGTGISRIAFYLQLAAGGTGADMSKfsytvstPTLIKTYSAADVVYSWAKVQTGT--------------------------------------------------------------------------------------------------------------------------------------------------------------------------------------
>Dee2metaT_5_FD_contig_31_2402458_length_252_multi_1_in_0_out_0_1	94	0.320	8.015E-17	1	100	293	18	120	215
-TGLETAIILIAFIVVAAVFAFTVMTTGLFSTEKAKTTAQAGIAEASSTFAPKGGLIAECAVNAQnacTRVEALTFQITTASGSTGTSIARDKIALIYSDDNQR------------------------------------------------------------------------------------------------------------------------------------------------------------------------------------------------
>SRR3990172_9099762	94	0.326	8.015E-17	1	91	293	36	127	218
-TGLETAIILIAFVIVASVFAFTILSVGVFSAQQSQQTAYAGLEETRGTLNPNGILVGmTGDIAGTTGAVQLVFTMQLAVDGNPVDLTPPYTV---------------------------------------------------------------------------------------------------------------------------------------------------------------------------------------------------------
>MGYP001030538424	94	0.306	8.015E-17	2	137	293	19	153	219
--GLETAIVLIAFVIVASAFAYAVLNMGFLATQKSQEVAVGGLQAASAAIVLDGPVYGYsTQSGANANLTTIIFWMKTASGADSIDLNVNKTTIGFQNPRGV--WPNVYNTGGGDLVYSIGGISYKAKTGASLVEWEVG-----------------------------------------------------------------------------------------------------------------------------------------------------------
>SRR5271157_524756	94	0.378	8.015E-17	2	112	293	30	137	227
--GIEAAIVLIAFVVIAAALAYVVINMGFYASQTAKSTIDKGIQEATSALELDGFVTGKTN-STDSAVTYLAIPLKLAVGQEEVDLASSTVVVAVESGN--FSLANIYSGVAT------------------------------------------------------------------------------------------------------------------------------------------------------------------------------------
>MGYP001086408452	94	0.216	8.015E-17	1	130	293	23	184	249
-TGLETAIVLIAFVVVAAVFAFTVLTTGLFTSEKAKETAMAGVSSAGGSLELVGSVIAGGNNIGQACrsvsgaggatppiypappyenatscdidwnvgsphVQTLRFRLGLALGVEDLNFDPNDILVTYQDA----TLSELLTFKPVRGGGNETDADMRGdNAGDW------------------------------------------------------------------------------------------------------------------------------------------------------------------
>MGYP001188478005	94	0.325	1.084E-16	1	89	293	35	122	146
-TGLETAIILIAFVVVASVFAYAVPSAGIFSAQKGQEAFYQGLLQTRSSMTMIGGLTLK-DTDSDDKVDELWFTVSNALNGEAVDLTNTT-----------------------------------------------------------------------------------------------------------------------------------------------------------------------------------------------------------
>AntAceMinimDraft_9_1070365.scaffolds.fasta_scaffold01597_3	94	0.365	1.084E-16	1	93	293	13	104	188
-TGLEAAIVLIAFVVVASVFAYVILGAGFFTTQRAQETVYKSVEQASTNVQIVGNVYGIQSEGSTG-INEIRFSLKLTTGSPGVDLSRMQIIFS-------------------------------------------------------------------------------------------------------------------------------------------------------------------------------------------------------
>MGYP000452576365	94	0.349	1.084E-16	0	122	293	14	131	207
LTGIETAIILIAFVIVAAVFSFAVLNTGFQSTQKAQDVMKAGMEQAASAMELDGGIIISSEGG---KLKTMNFTVRISPGKNPVSFDPAFLSISVTTP--GYSRPNIYRNFTVTDDGCPLETG--------------------------------------------------------------------------------------------------------------------------------------------------------------------------
>1245|scaffold_28697_c1_2|+307|00	94	0.304	1.084E-16	0	107	293	18	143	264
LTGIETAIILIAFVIVAAAFAFAILNVGFQTTEKSQSVITEGMLQASSSIDLVGAVIAEDCynvtwtgpnangqynvtsiaNQPDGVVDIIRFTIKLSPGMTPVDLNPGKLVLSWTDKDQY--LVNIY-----------------------------------------------------------------------------------------------------------------------------------------------------------------------------------------
>SRR5512142_880339	93	0.323	1.465E-16	1	99	293	15	108	121
-TALETAIILIAFVVVAAVFAFTVLSTGTFLTARSKEAAYAGLQEVQGSMELKGSMV---LNTTTAKGDTVIFNLATVSGGASVDLS--KIKITYRDATH-------------------------------------------------------------------------------------------------------------------------------------------------------------------------------------------------
>SRR3990170_8745623	93	0.291	1.465E-16	1	96	293	48	135	136
-TALETAIILIAFVVVAAIFAFTVLSTGTFLTERSKEAAYAGLQEVRGSMELKGSVVLEDTG------DMVVFNLATVAGGSSVDLS--KVKVMYRD----------------------------------------------------------------------------------------------------------------------------------------------------------------------------------------------------
>SRR4030043_228115	93	0.365	1.465E-16	1	93	293	40	130	152
-TGLEAAIVLIAFVVVAAVFSYVVLGAGFFTTQKAQETVYKGVEQSTANIQMIGNVYGLSTD--NATITNLTFVVGLAPGASAIDLTKMKIVFS-------------------------------------------------------------------------------------------------------------------------------------------------------------------------------------------------------
>SRR3972149_4426537	93	0.299	1.465E-16	1	101	293	37	141	158
-TGLETAIILIAFVIVASVFAFVVLSTGLFSAEKGKAAVFAGLEKASGNLEVRGAVTAASTAP--PVVNTITFNLGLAAAGVPTLVDdtaigaVNNLAINYIDEQNRF-----------------------------------------------------------------------------------------------------------------------------------------------------------------------------------------------
>GraSoi2013_100cm_1033763.scaffolds.fasta_scaffold408165_1	93	0.336	1.465E-16	1	93	293	10	104	190
-TGLEAAIVLIAFVVVAAVFSYVVLGAGFFTTQKAQETVYQGVAQSTTNILLKGSVYGFTDptAGPGTAITKVNFTLGLAPGAPTIDLQTLKIIYS-------------------------------------------------------------------------------------------------------------------------------------------------------------------------------------------------------
>ETN02SMinimDraft_4_1059925.scaffolds.fasta_scaffold356663_1	93	0.333	1.465E-16	1	93	293	19	110	191
-TGLEAAIVLIAFVVVAAVFSYVVLGAGFYTTQKSQETVYKSVEQATSNIQMVGNVYGIASTGS-SAIDSIVFTIGLTPGAPTADLTKMTVVYS-------------------------------------------------------------------------------------------------------------------------------------------------------------------------------------------------------
>MGYP001474386511	93	0.276	1.465E-16	1	112	293	19	126	203
-TGLETAIILIAFVTVASVLAYSVLSAGIFSAEKGKETVYSGLQSAQASTEVHGSVI--GDSADNSTLNYIEFLIGLTIPDEKVDIS--SLVVNFYDSTNSTNVQNSAWGAWT------------------------------------------------------------------------------------------------------------------------------------------------------------------------------------
>MGYP001276640866	93	0.330	1.465E-16	1	98	293	23	122	205
-TGLEAAIVLIAFVVVAAVFSYVVLGAGFFTTQKSQETVYKGVEQATSNIQMLGQVYGinSGATSASNAVNMIQFTIGLAPGAPSMDLDAMTIIYSAPDVN--------------------------------------------------------------------------------------------------------------------------------------------------------------------------------------------------
>A0A151BBE1	93	0.321	1.465E-16	2	116	293	10	122	230
--GIEAAIVMIAFVIVASAFAFMIVNMGLTSTQRSKEAIQQGLKEASCPLTLDGSLLLKSDETYPNNVSAIIIPLK-TLGVKYVPMWTNETVVSIKIGTK-VALANIYAGINHTVDP--------------------------------------------------------------------------------------------------------------------------------------------------------------------------------
>26189|Ga0315274_10127298_2|+239|00	93	0.281	1.465E-16	2	142	293	66	213	272
--GIEAAIVLISFVIVAAAFSFMVVNMGLFATQRSKETIQNGVTQSSTPLVISGDIWVRANATAPFYVDAIVIPLQ-TIGVRYVPMDVNATQVTLTVANRTAfadvyagvapdnAIDNPYNNTFT----SLVSQVTTLGGGGTQAMLFLGNSNNN------------------------------------------------------------------------------------------------------------------------------------------------------
>SRR3970282_1031669	93	0.301	1.465E-16	2	145	293	59	201	275
--GVESAIVLIAFVIVAAALAFVVLNMGFATTQKAKTTIISSLSEASSGIAVSGKVTAIANVAA-DNVNATSIPLKITSGGDSINLDNSTVSIKYL--SNPVEYDNILVATLTDRSYGNLSQAFQGAIDtpVWQISQNPVNGTTGPNP---------------------------------------------------------------------------------------------------------------------------------------------------
>MGYP001102822042	93	0.339	1.465E-16	1	109	293	70	174	281
-TGIETAIILIAFVIAASVFAFAVLNMGLIATQRAQEAVGAGLEQASSSLLL--DTLVQKASGNPPAVDNITILVKIAPGQSPCDFNQTRMTISF--KNNYTFIGNIYTM---------------------------------------------------------------------------------------------------------------------------------------------------------------------------------------
>SRR5512147_1594930	93	0.312	1.980E-16	1	96	293	42	129	174
-TALETAIILIAFVVVAAIFAFTVLSTGTFLTERSKEAAYAGLQEVRGSMELKGSVVLESTGA------NMVFNLATVAGGSSVDLS--KVKITYRD----------------------------------------------------------------------------------------------------------------------------------------------------------------------------------------------------
>5|scaffold81980_3|-1448|00	93	0.284	1.980E-16	1	103	293	11	115	206
-TGLEAAIVLIAFVVVAAVFSYVVLGAGFFTTQKSQAVIQGGVQQASSSMQILGNVYGldmsqlTPPGTGGVQINYLNFTIGLAPGGMPIDFTKVTMVFY----NQTVRY---------------------------------------------------------------------------------------------------------------------------------------------------------------------------------------------
>EndMetStandDraft_3_1072993.scaffolds.fasta_scaffold2578051_1	93	0.390	1.980E-16	2	111	293	7	113	221
--GVESAIVMIAFVIVAAALAFVVLNMGFTTSQKAKTSIISSLEEASSSMQIAGKVIGSGD-AAVGKLNVTAFPVKISSGGDNVDLAASTAAVKYV--SNSIDYDNIYVGTL-------------------------------------------------------------------------------------------------------------------------------------------------------------------------------------
>GraSoiStandDraft_24_1057298.scaffolds.fasta_scaffold08943_6	93	0.213	1.980E-16	1	120	293	21	181	221
-TGLETAIVLIAFVVVAAVFAFTVLTTGLFTSEKAKETVMSGV-SSQSSLELVGSVIAGGTNLGDGCrnaagpvgnpppvagagtspfedletcdmdwngwdanppqihVQTIRFTLKPALGAAKIPLNPSDLLVTYSDGRvaELFTFVNARGGT--TVTPDNAD----------------------------------------------------------------------------------------------------------------------------------------------------------------------------
>APCry1669191961_1035387.scaffolds.fasta_scaffold68700_1	93	0.307	1.980E-16	1	102	293	17	133	229
-TGLETAIILIAFVVVAAVFAFTVMTTGLFSTEKAKTTAQAALTEASSSFIIKGPVLAKCSPGvvpidcevdanpigkAEEFISRISFTIALSSGADQQTLDESELAFIYSDENNIFT----------------------------------------------------------------------------------------------------------------------------------------------------------------------------------------------
>MGYP001076496162	93	0.270	1.980E-16	1	101	293	36	144	241
-TGLEAAIVLTAFVVVAAVFSYVMLNAGFFTTQKSKEVVHTGVTQATSSIELTGSVIGYsmnytasgflDKTTTGSRLNATRFYMQLTAGQTPMAMD--GVIISYSDEDTHV-----------------------------------------------------------------------------------------------------------------------------------------------------------------------------------------------
>MGYP001157185889	93	0.306	1.980E-16	1	106	293	32	142	277
-TGLETAIILIAFIVVAAVFAFTIMTTGLFSSERAKTVARSGLSEVASSLILKGPVYAEASDtiipPTGMVPSKLIFQVALAGSvGDEVSLKLDGLAFRYVDENSVYSFDVP------------------------------------------------------------------------------------------------------------------------------------------------------------------------------------------
>MGYP001478949033	93	0.322	2.676E-16	1	93	293	11	102	107
-TGLEAAIVLIAFVVVAAVFSYVVLGAGFFTTQKAQESVHTAVGQATSAVELSGPVMVKAGT-APNTVGNASFYLQLAAGGAAVDVTKIGYTVS-------------------------------------------------------------------------------------------------------------------------------------------------------------------------------------------------------
>SRR5208283_3827274	93	0.294	2.676E-16	1	116	293	19	135	141
-TGLETAIILIAFVTVAAVLAYTVLSAGIFSSEQGKAAVYSGLESAQSTMAVKGSVVGTGtenQAGTAIDLTSVQFNLGLAITGTSVDLS--QCTFNYWDASTATTALSLDTGASGSGTP--------------------------------------------------------------------------------------------------------------------------------------------------------------------------------
>MGYP001215135230	93	0.296	2.676E-16	1	90	293	48	138	159
-TGLETMIIMLAFVVVASVFALKVLSTGVFSSESAKETIFAGLEQTKSSLRPSGSAIAfKGFVGSTEAIFKISMVVESVDGSDPIDLTPPYT----------------------------------------------------------------------------------------------------------------------------------------------------------------------------------------------------------
>MGYP001290347914	93	0.267	2.676E-16	1	98	293	12	125	172
-TGLEAAIVLTAFVVVAAVFSYVVLNAGFFTSQKSKEVVHTGVEQVTSSFELAGDIIGYGwkyngtnytyyyndssgkNELDDTNLTAVKLYLTLTAGQNPIDLD--KLTISYTDRS--------------------------------------------------------------------------------------------------------------------------------------------------------------------------------------------------
>MGYP001099219015	93	0.346	2.676E-16	1	98	293	19	112	189
-TGLETAIILIAFVTVAAVLAYTVLTAGIFSSERGKEAVYAGLESTQSTLTLKGSVLAEDLDSTSTA--KLYLTLGMAVSGASVDL--NRLVYNYWDSN--------------------------------------------------------------------------------------------------------------------------------------------------------------------------------------------------
>SRR5208283_5841873	93	0.294	2.676E-16	1	116	293	16	131	199
-TGLETAIILIAFVTVAAVLAYTVLSSGIFSSEQGKAAVYSGLESAQSTMAVKGSVVGTGtenQAGTAIDLTSVQFNLGLAITGTSVDLS--QCTFNYWDAS-TATTALPYSATLVVGTG--------------------------------------------------------------------------------------------------------------------------------------------------------------------------------
>LauGreDrversion4_1035100.scaffolds.fasta_scaffold1807609_1	93	0.252	2.676E-16	1	103	293	11	110	204
-TGFEAAIVLIVFLVVAAAFSYVVLGTGFFTAEKSREVMHTGISQTSSSVEVVGDVIGMANV-ADKRLESVLVTVKLSPGSDAIDFD--TVVILYSDENNVKTL---------------------------------------------------------------------------------------------------------------------------------------------------------------------------------------------
>SRR3990172_6772383	93	0.308	2.676E-16	1	101	293	54	158	210
-TGLETAIILIAFVIVASVFAFVVLSTGLFSAEKGKAAVFAGLEKASGNLEVRGSVTAASAVP--PAVDSITFNLGLAAAGSPTLVgdtaigDVKNLDINYIDEQARV-----------------------------------------------------------------------------------------------------------------------------------------------------------------------------------------------
>MGYP001449129766	93	0.321	2.676E-16	1	110	293	16	125	216
-TGLEAAIVLIAFVVVAAVFSFVVLGAGSFTTQTAQATVHTGVAQASSSLEVVGNVMGISRSPTaaNARLTFINASVALTAGGTSMDL--AQMVISYADNNGGRNAAVPNNTV--------------------------------------------------------------------------------------------------------------------------------------------------------------------------------------
>MGYP001418212893	93	0.264	2.676E-16	1	107	293	27	146	259
-TGLETAIVLIAFVVVAAVFAFTVLTTGLFTSEKAKETTMAGVASSSSTLALKGTITAIGGSGAQgapvvdcappavpcTFVQYIRVKITSASSAQDVAFDPRNVLVTYRD-DQDVILVNWF-----------------------------------------------------------------------------------------------------------------------------------------------------------------------------------------
>MGYP001244859326	93	0.216	2.676E-16	1	120	293	23	185	263
-TGLETAIVLIAFVVVAAVFAFTVLTTGLFTSEKAKETVMSGV-SSQSSLELVGSVIAGGTNLGNTCrtaagpvgpanrppvagagvtpfedletcdmdwngwdanppqihVQTIRFTLKPALGAGKIPFNPNDLLITYSDGRlaELFNFVNARAG--NTVTPDNAD----------------------------------------------------------------------------------------------------------------------------------------------------------------------------
>SRR5574338_43098	93	0.390	2.676E-16	2	111	293	53	159	272
--GLETAIIAIVVVIVAAALAFVVLNMGFSTTQKAKTTVVSSLGEASSTLEVSGKVFGSGDT-TNNKLKVLAIPIKTAAGGESINLDVSTAAVKYL--SNSKTYDNIYAGTL-------------------------------------------------------------------------------------------------------------------------------------------------------------------------------------
>21928|Ga0310342_100112688_2|+1255|00	93	0.216	2.676E-16	1	120	293	23	185	294
-TGLETAIVLIAFVVVAAVFAFTVLTTGLFTSEKAKETVMSGV-SSQSSLELVGSVIAGGTNLGNTCrtaagpvgpanrppvagagvtpfedletcdmdwngwdanppqihVQTIRFTLKPALGAGKIPFNPNDLLITYSDGRlaELFNFVNARAG--NTVTPDNAD----------------------------------------------------------------------------------------------------------------------------------------------------------------------------
>MGYP000244463475	92	0.352	3.617E-16	1	85	293	19	100	112
-TGLETAIILIAFVMVASVFSYVVLSAGLYSSQKAKQAVYAGLDSTMSTIEIKGDVIAK---MSNNSVEEIYLFVGIPSAGSPVDF---------------------------------------------------------------------------------------------------------------------------------------------------------------------------------------------------------------
>MGYP000751843271	92	0.303	3.617E-16	1	89	293	25	113	171
-TGLETAIILIAFVVVASVFAFTVLSTGIFSAERGKETIYAGLREARSTIQLKGSVIANGITDKSLSLGDTVWTASSTAEETSIDATDKK-----------------------------------------------------------------------------------------------------------------------------------------------------------------------------------------------------------
>A0A0E3WRY9	92	0.250	3.617E-16	1	131	293	15	149	197
-TGLESAIVLTAFVVVAAVFSYVVLGAGFTTSDTAKKTIDEGVKQTTSSVELAGDVIAKGDT-TNEKVKYLLVTLQLTAGQSPVDIgesnGTGKMIVSYTDNSTYIPDMEWKSTFIGANdTDKVLEQHERVELNITL-----------------------------------------------------------------------------------------------------------------------------------------------------------------
>MGYP001342377381	92	0.297	3.617E-16	1	106	293	36	146	198
-TGLETAIILIAFIVVAAVFAFTVMTTGLFSSERAKTVARSGLSEAASSLILKGPVYAESSDFILPTIgmvpSKLIFQVALAGSiGDEVSLELDGLAFRYVDENSVYSFDVP------------------------------------------------------------------------------------------------------------------------------------------------------------------------------------------
>A0A0E3PR80	92	0.270	3.617E-16	1	96	293	28	127	212
-TGLESAIVLTAFVVVAAVFSYVVLGAGFTTSDTAKKTIDEGVKQTSSSVGLAGDVIAKGTPGATPTVDNITITLQLTAGQSPVDIgadsTTGMMVVAYSD----------------------------------------------------------------------------------------------------------------------------------------------------------------------------------------------------
>MGYP000664892686	92	0.321	3.617E-16	2	116	293	10	122	227
--GIEAAIILIAFVIVATAFAFMVVNMGLTSTQRGKEAIQQGLKEATSPLTLDGTILLKSDNSYPNNITNIIIPLK-TLGVKYVPMWANETVVSVKIGTR-VAIANIYAGIEHDIDP--------------------------------------------------------------------------------------------------------------------------------------------------------------------------------
>MGYP001374785552	92	0.271	3.617E-16	1	102	293	17	134	232
-TGLETAIILIAFVVVAAVFAFTVMTTGLFSTEKAKTTAQAALTEASSSFILKGAITAKcelnlagdacdndaavAGGTATPYINQIAFQIALASGADQQTMIPGEMAFIYSDSNNNFT----------------------------------------------------------------------------------------------------------------------------------------------------------------------------------------------
>MGYP001315443296	92	0.297	3.617E-16	1	106	293	32	142	277
-TGLETAIILIAFIVVAAVFAFTVMTTGLFSSERAKTVARSGLSEAASSLILKGPVYAESSDFILPTIgmvpSKLIFQVALAGSiGDEVSLELDGLAFRYVDENSVYSFDVP------------------------------------------------------------------------------------------------------------------------------------------------------------------------------------------
>MGYP001396115103	92	0.272	4.887E-16	1	99	293	12	102	147
-TALETAIILIAFVVVAAIFAFTVLSTGTFLTERSKEAAYSGLQEVRGSMELKGGVVLENSG------DEVVFNLATVAGGSSADLSKIKM--MYRDSTH-------------------------------------------------------------------------------------------------------------------------------------------------------------------------------------------------
>MGYP001392285501	92	0.316	4.887E-16	1	98	293	13	108	150
-TGLEAAIVLIAFVVVAAVFSYVLLGAGFYTTQTAQEAVHSGVAQASSSLEIVGDMLAIAEGTNPTRLTYVNTSVALTAGGTSMDLT--QMVISCADNN--------------------------------------------------------------------------------------------------------------------------------------------------------------------------------------------------
>A0A0F7GF56	92	0.316	4.887E-16	1	98	293	19	107	194
-TGLETAIILIAFVTVAAVLAYTVLSAGIFSSERGKEAVYSGLESAQSTMTVKGSVLIVDNAD-------LQFNLAMAVTGGSVDL--NKMVVNYFDSN--------------------------------------------------------------------------------------------------------------------------------------------------------------------------------------------------
>MGYP001170451499	92	0.308	4.887E-16	1	97	293	23	128	250
-TGLETAIVLIAFVVVAAVFAFTVLTTGLFTSEKAKETTMAGVAATSSTLSLKGTVTAIGGpvvnpadtcvAGACEYIDHIRVKVAPS-GVEETAFRPENVMVTYQDD---------------------------------------------------------------------------------------------------------------------------------------------------------------------------------------------------
>1307|scaffold_30384_c1_2|-472|00	92	0.423	4.887E-16	1	59	293	24	82	365
-TGLETAIILIAFVVVASVFAYTVLSAGIFSSERGKETIHAGLKEARGSLELKGGVIAFG-----------------------------------------------------------------------------------------------------------------------------------------------------------------------------------------------------------------------------------------
>SRR5689334_4790946	91	0.257	6.603E-16	5	102	293	0	99	102
-----TAIILIAFIVVASVFAFTILSAGTASTQRGSEAINAGLSSVQSSMEIKGSIVA-MDGAGSGNVESIVFTLGQVSGGDPIDMTADAnkvVVIGYRDGTQFVN----------------------------------------------------------------------------------------------------------------------------------------------------------------------------------------------
>SRR5512147_231890	91	0.291	6.603E-16	1	96	293	31	118	137
-TALETAIILIAFVVVAAIFAFTVLSTGTFLTERSKEAAYSGLQEVRGSMELKGSVVLEGTGTMA------VFNIATVAGGSSVDLSKVKM--TYRD----------------------------------------------------------------------------------------------------------------------------------------------------------------------------------------------------
>MGYP001068696516	91	0.336	6.603E-16	2	99	293	17	112	144
--GLETAIVLIAFVVVAAVFAFTVITTGLFSSEKAAETATAGLGEVSTSLTPKGSALASGNHGNDSA-SIVRFKLANS-GAQAVGLPAARTLVTYSDTSN-------------------------------------------------------------------------------------------------------------------------------------------------------------------------------------------------
>MGYP001113661877	91	0.308	6.603E-16	10	129	293	0	116	168
----------IAFVVIASAFSFMILSMGFQTTQKSKEVIKSGLGEAASAMELTGSVVAYKN-PAGAYVGNVTIYVKLAAGREPVDLSQTTTTVSFTAADRH--DANIYDGTKCTIAKLIGDTDTILEYGE-------------------------------------------------------------------------------------------------------------------------------------------------------------------
>EndMetStandDraft_9_1072997.scaffolds.fasta_scaffold5205736_1	91	0.307	6.603E-16	9	99	293	0	90	196
---------LIAFVVVAAVFAFTVLTTGLFTSEKAKETALAGVATTSSSLTVKGNVIAQTDGAAPDVVERIRIKLATATGVERVEFIPSDIIITYLDDQN-------------------------------------------------------------------------------------------------------------------------------------------------------------------------------------------------
>SRR5574337_1944632	91	0.338	6.603E-16	2	125	293	40	160	202
--GIESAIVMIAFVIVAAALAFVVLNMGFSTTQKAKSAISSSITEASSSLEIAGKVTGIGYV-SVGKLNATIIPIKVAGGGDSVNLDPATTTIKYY--SNSVRYDNIYNNNNCVLTSTTYNNATTA-----------------------------------------------------------------------------------------------------------------------------------------------------------------------
>12485|scaffold02911_4|-3143|00	91	0.354	6.603E-16	1	96	293	14	106	208
-TGLEAAIVLIAFVVVAAVFAYVVLGAGLFTAQKAQATIHAGVQQGSSSMEVVGNVYGIA-VGQTDHLSYANTTVALTAGDTPMDIS--QMVISYND----------------------------------------------------------------------------------------------------------------------------------------------------------------------------------------------------
>MGYP001103856536	91	0.342	6.603E-16	2	109	293	14	118	209
--GVEAAIVMIAFVIVAAAFSFMVVNMGLFATQRGRDTIQQGIHESSTPLMLDGSVLIRGN-GTGDGVDAVVIPLK-TLGVKYVPMANETTVVTLRIET-TIAYANIYNG---------------------------------------------------------------------------------------------------------------------------------------------------------------------------------------
>OM-RGC.v1.014028127	91	0.398	6.603E-16	2	109	293	13	116	221
--GVEAAIVLIAFIIIAAALAYVVINMGFYTTQKTKEVMQSGLEESISALQLDGSISAKTNDDGN--IEWLIIPVKLSAGKGEIDLKNGTLAVSIYLPN--ATLLNIYNG---------------------------------------------------------------------------------------------------------------------------------------------------------------------------------------
>MGYP001045275363	91	0.295	6.603E-16	0	88	293	17	121	244
LTGLETAIILIAFVTVAAVFGYAILSAGIFSTEKAKESVYQGMQEAKSTMVITGDVIASQNITSGAYnttscpagynytatssVGEIMVTLSNNIGGEPIDLTVP------------------------------------------------------------------------------------------------------------------------------------------------------------------------------------------------------------
>UPI000457EB0E	91	0.250	6.603E-16	1	97	293	23	154	251
-TGLETAIVLIAFVVVAAVFAFTVLTTGLFTSEKAKETALKGVSSAGGSLELIGGVVAGGTNIGTTCdtaegptnpplapiitppyqnqtecdidwneasphIQTLRFRLGLALGVSAIPFDPNNILVTYQDE---------------------------------------------------------------------------------------------------------------------------------------------------------------------------------------------------
>MGYP000214272605	91	0.406	6.603E-16	1	59	293	25	83	266
-TGLETAIILIAFVVVASVFAFTVLSTGIFSAERGKETIHAGLRGARSSLELKGSVIAEG-----------------------------------------------------------------------------------------------------------------------------------------------------------------------------------------------------------------------------------------
>SRR5271157_1476710	91	0.297	6.603E-16	2	133	293	60	195	271
--GIEAAIVLIAFVIVAAAFAFMVVNMGLFATQSSKQTIQTGLSEASSPLVVDGDIMVRANSTAPYFVDAVMIPLQ-VIGVRYVPMDANSTQITVTVSGQS-AIANCYFGAnaavsgAIDPYNSTLNDLVVAANTTTLAN---------------------------------------------------------------------------------------------------------------------------------------------------------------
>MGYP001055087197	91	0.298	8.921E-16	0	86	293	18	121	149
LTGLETAIILIAFVTVAAVFGYAVLSAGIFSTEKAKETIYEGMAEAKSTMVVKGATIASKDvsaayytstgvtttdytYTSGNYVGEIRVTLANIMGGEPLDLT--------------------------------------------------------------------------------------------------------------------------------------------------------------------------------------------------------------
>SRR5664279_6306394	91	0.299	8.921E-16	3	99	293	63	169	171
---LEAAIILIVFVVVASVFAFAILSAGSASTQKGEQAIYSGLANVQSSMQVKGAVIANGSlTPSPGNVTTIVFTVAPVSGGNPVKLigvtagtppASPTTIISYRDATQ-------------------------------------------------------------------------------------------------------------------------------------------------------------------------------------------------
>SRR5664279_127107	91	0.349	8.921E-16	3	85	293	89	170	182
---LEAAIILIAFVVVASVFAFAILSAGQSSTQKGEQAIYSGLANVQSSMEVKGAVIAKGNSGS-TAVQYVVFTVAPVSGGNPVKL---------------------------------------------------------------------------------------------------------------------------------------------------------------------------------------------------------------
>MGYP000925793839	91	0.283	8.921E-16	1	126	293	12	134	191
-TGLEAAIVLIAFVVVAAVFSYVILGAGYYATQKSQETVYKSVEQATSNIQVTGQVYGIASASSN-AIDTIQFTISLAPGAPPMDMTHLSVLFS---SSSVAPVTYTYGGaTATTGEFSSVNAKTGAE----------------------------------------------------------------------------------------------------------------------------------------------------------------------
>JFJP01.1.fsa_nt_gi|907672259|gb|JFJP01027573.1|_13	91	0.333	8.921E-16	1	98	293	11	114	199
-TGLEAAIVLIAFVVVAAVFSYVVLGTGFFTTQKSQETIYTGTKQASNNLATTGPVIMQA-TSTDDVVNNLSLTIKLASGANSIDMSKITYHVTtnatdkiYVDAN--------------------------------------------------------------------------------------------------------------------------------------------------------------------------------------------------
>MGYP000863936134	91	0.260	8.921E-16	3	114	293	0	112	202
---LEAAIVLIAFVVVAAVFSYVmMLGAGFFATGEAQKVVHTGTGQASSSLEIIGNVYGYNVGGSTTELDYLVFTVGNTAGGTPIDIT--QMLVTYVCGNvsEVITYDTINSSVNSTG----------------------------------------------------------------------------------------------------------------------------------------------------------------------------------
>A0A2E7G5H3	91	0.286	8.921E-16	1	99	293	17	131	229
-TGLETAIILIAFVVVAAVFAFTVMTTGLFSTEKAKTTSQAALTEASSSFILKGSVTATCAAGagplgckkdlapvgvADEYVESITFTIALAIGAEQQRIDDESvFAIHYFDENN-------------------------------------------------------------------------------------------------------------------------------------------------------------------------------------------------
>MGYP000028600091	91	0.354	8.921E-16	2	122	293	16	140	239
--GVESAIVMIAFVIVAAALAFVVLNMGFSTTQKAKTTIISGLGEASSSLEVAGKVKGIGCTtsaggcSTNAYLNATIIPLKIVSGGDSVNLQASTTTVKYI--SNSKSFDDIYAGPITATLPGNATDA--------------------------------------------------------------------------------------------------------------------------------------------------------------------------
>APIni6443716594_1056825.scaffolds.fasta_scaffold8950698_1	91	0.286	8.921E-16	1	99	293	36	150	248
-TGLETAIILIAFVVVAAVFAFTVMTAGLFSTEKAKTTSQAALTEASSSFILKGSVTATCAAGagplgckkdlapvgvADEYVDSITFTIALAIGAEQQRIDDESvFAIHYFDENN-------------------------------------------------------------------------------------------------------------------------------------------------------------------------------------------------
>7570|JGI24020J35080_1000047_117|-128882|00	91	0.372	8.921E-16	1	59	293	24	82	373
-TGLETAIILIAFVVVASVFAYTVLSAGIFSSERGKEAVYAGLKEARGTLEPKGSVIATG-----------------------------------------------------------------------------------------------------------------------------------------------------------------------------------------------------------------------------------------
>MGYP000695805929	91	0.389	1.205E-15	1	59	293	23	81	91
-TGLETAIVLIAFVVVASVFAFTVLSTGIFSAERGKETIHAGLRGARSSLELKGSVVAEG-----------------------------------------------------------------------------------------------------------------------------------------------------------------------------------------------------------------------------------------
>MGYP001387566825	91	0.406	1.205E-15	1	59	293	17	75	115
-TGLETAIILIAFVVVASVFAFTVLSTGIFSAERGKETIHAGLRGARSSLELKGSVVAEG-----------------------------------------------------------------------------------------------------------------------------------------------------------------------------------------------------------------------------------------
>MGYP001295067699	91	0.313	1.205E-15	1	99	293	23	118	137
-TGLETAIILIAFVVVASVFGYVVLTTGIFATEKGKEATMAGLQQIRTTLQQRSGVT-TVKSLTENTIDRIKLRVSSMPGGAAVD--PVELSVHYQDSTQ-------------------------------------------------------------------------------------------------------------------------------------------------------------------------------------------------
>MGYP001039429430	91	0.406	1.205E-15	1	59	293	28	86	169
-TGLETAIILIAFVVVASVFAFTVLSTGIFSAERGKETIHAGLRGARSSLELKGSVVAEG-----------------------------------------------------------------------------------------------------------------------------------------------------------------------------------------------------------------------------------------
>UPI00073AFA91	91	0.406	1.205E-15	1	59	293	43	101	175
-TGLETAIILIAFVVVASVFAFTVLSTGIFSAERGKETIHAGLRGARSSLELKGSVVAEG-----------------------------------------------------------------------------------------------------------------------------------------------------------------------------------------------------------------------------------------
>GraSoiStandDraft_41_1057321.scaffolds.fasta_scaffold4793508_1	91	0.319	1.205E-15	1	96	293	15	109	190
-TGLETAIILIAFVTVASVLAYSVLSAGIFSAERGKETVYKGLEQAQSTMEIAGSVLGISDNGTpPTTLETVQFNVQLTIPNAK--LDTNAVVCNYWD----------------------------------------------------------------------------------------------------------------------------------------------------------------------------------------------------
>GraSoiStandDraft_13_1057314.scaffolds.fasta_scaffold3269151_1	91	0.322	1.205E-15	1	93	293	19	110	200
-TGLEAAIVLIAFVVVAAVFSYVVLGAGFYTSQKSQETVYKSVEQATSNIQMVGNVYGIASTGS-SAIDSIDFSVALTPGAPTADLTKMTVMYS-------------------------------------------------------------------------------------------------------------------------------------------------------------------------------------------------------
>3300021469.a:Ga0190361_1006144_4	91	0.401	1.205E-15	2	111	293	14	121	242
--GIEAAIVLIAFVVIAAALAYVVVNMGFYSSQEAKSTISRGISEATSALQLDGSVIAYTNRSStrGTCVQYLLIPVKLSIGRSSLDLANTTTVVSVWGSN----LLNIYKGVV-------------------------------------------------------------------------------------------------------------------------------------------------------------------------------------
>MGYP001157857055	91	0.389	1.205E-15	1	59	293	17	75	350
-TGLETAIILIAFVVVASVFAFTVLSTGIFSAERGKETIHAGLKGARSSLEIKGSVIANG-----------------------------------------------------------------------------------------------------------------------------------------------------------------------------------------------------------------------------------------
>MGYP001151429352	90	0.417	1.628E-15	1	79	293	11	88	101
-TGLEAAIVLIAFVVVAAVFSYVVLGAGFFTTQKSQETVYKGVEQASTNIQMIGNVYGLAATPANG-IDEIRFSVGLAPG---------------------------------------------------------------------------------------------------------------------------------------------------------------------------------------------------------------------
>MGYP001331627533	90	0.397	1.628E-15	1	73	293	22	93	117
-TGIETAIVLIAFVVVASVFAFAVLNTGLLSSEKSKEATLGGLEETSATLSLRGQVIAVANTGT-TSVDTVKFT---------------------------------------------------------------------------------------------------------------------------------------------------------------------------------------------------------------------------
>MGYP001207441069	90	0.389	1.628E-15	1	59	293	23	81	149
-TGLETAIILIAFVVVASVFAFTVLSTGIFSAERGKETIHAGLKEARSSIELKGSVAANG-----------------------------------------------------------------------------------------------------------------------------------------------------------------------------------------------------------------------------------------
>MGYP000883105251	90	0.306	1.628E-15	1	98	293	19	112	178
-TGLETAIILIAFVTVASVMAYSVLTAGIFSAERGKETVYKGLKSAQSTLEIKGSVLGLSEN--QTELDEIQFCMALSIPNEVVD--VNNLVFNYYDND--------------------------------------------------------------------------------------------------------------------------------------------------------------------------------------------------
>UniRef100_UPI000FFE69B4	90	0.333	1.628E-15	1	96	293	26	120	202
-TGLEAAIILIAFIVVASVFSFVVLGSGFFATQKSQEVIHAGIEQSGNALALGGTVVCQGD-PSGGKVGKVEINLETASKGTGVDMTRVSYRIALHD----------------------------------------------------------------------------------------------------------------------------------------------------------------------------------------------------
>SRR5918911_3508394	90	0.355	1.628E-15	2	122	293	25	142	219
--GIEAAIVLIAFVIVAAALSFVVLNAGFTTTQQAKTTVSQGLQTSSSVLAVSGTVVGHVN-GTSSSIDVITLPLRVASGSNNVDLQKSLVAVKYF--SKTKSYDNIYAGTLETKQYASISDA--------------------------------------------------------------------------------------------------------------------------------------------------------------------------
>OM-RGC.v1.007019811	90	0.485	1.628E-15	2	108	293	15	116	232
--GIEAAIVLIAFVIVAAALAFVALNMGLFTTQKSKEVIGKGLGEASTALEVDGSALGISN---STHIVEVSVPIKTSAGVSAVDLSPSRTSIGVIVG--GTSFENIYN----------------------------------------------------------------------------------------------------------------------------------------------------------------------------------------
>26239|scaffold_7753_c1_5|-4316|00	90	0.361	1.628E-15	2	120	293	49	163	245
--GIEAAIVLIAFVVIAAALAYVVINMGFYASQTAKSTIDKGIQEATSALELDGFVTGETN--SNGNVTYLAIPLKLAVGQADVDLAVHTVVVAVEGGN--FSLANIYSGAVTSNETDLAN----------------------------------------------------------------------------------------------------------------------------------------------------------------------------
>15120|scaffold30716_2|-549|00	90	0.410	1.628E-15	2	111	293	14	121	246
--GIEAAIVLIAFVVIAAALAYVVVNMGFYSSQEAKSTISRGISEATSALQLDGSVIAYTNrsDTRGTCVQYLLIPVKLSIGRSSLDLANTTTIISVWGSN----LLNIYKGVV-------------------------------------------------------------------------------------------------------------------------------------------------------------------------------------
>1313|scaffold_9997_c1_2|-703|00	90	0.367	1.628E-15	1	68	293	22	89	364
-TGLETAIILIAFVTVAAVFGYAVLSAGIFSAEKGKETVYAGLEQAKSSMELKGSVIAYGAPGGGGTIN--------------------------------------------------------------------------------------------------------------------------------------------------------------------------------------------------------------------------------
>Dee2metaT_4_FD_contig_71_344328_length_252_multi_3_in_0_out_0_1	90	0.285	2.198E-15	1	118	293	19	134	153
-TGLETAIILIAFVTVAAVLAYTVLSAGIFSSERGKEAVYSGLNSAGSTMGVKGAVIGESLASvASEAGPKMTFNLALAITGTSVDLT--KCVFNYWD-SVGNKVNNIELWTSTAATPAT------------------------------------------------------------------------------------------------------------------------------------------------------------------------------
>MGYP001150316497	90	0.457	2.198E-15	1	59	293	16	74	175
-TGLETAIILIAFVVVASVFAYTALSAGLFSTQKSQEAVYSGLEETRSTLELKGGVIANG-----------------------------------------------------------------------------------------------------------------------------------------------------------------------------------------------------------------------------------------
>MGYP001120906300	90	0.286	2.198E-15	0	129	293	5	137	200
LTGLETAIILVAFVITASAFAFVVLNMGMLSADQAQSVISSSVEETSAALMMDTDIIGTFSNTTGAqstiCLTKATFYVRLSQGDSPIDMDDSKVVITFTKPR---CHTDIYdsNGTITTITPVAGDSDSMLEVGE-------------------------------------------------------------------------------------------------------------------------------------------------------------------
>GraSoiStandDraft_23_1057293.scaffolds.fasta_scaffold3927178_1	90	0.270	2.198E-15	1	115	293	8	126	209
-TGLETAIILVAFVITAAAFAFVVLNMGFLTAEKAQSVIATGISEASSSMLIDSGLVGYFSNTTlvpvtqaDVCLTKVVFYIKLSQGHEPIDVDDARLVATYT---NSRCHAVIYSSSVTNGT---------------------------------------------------------------------------------------------------------------------------------------------------------------------------------
>MGYP001031051336	90	0.322	2.198E-15	2	122	293	16	131	211
--GIEAAIVMIAFVVIAAAFAYVVINMGFYSAQQAKSTIDKGIDEATSSLELDGFLVGRTN---GTSIQWLAVPIKLAVGQSEVDLGSETVVVAILGDS--FALSDIYSGAIATTENTNITDM--------------------------------------------------------------------------------------------------------------------------------------------------------------------------
>GWRWMinimDraft_8_1066016.scaffolds.fasta_scaffold00285_4	90	0.367	2.198E-15	2	118	293	16	128	212
--GIEAAIVLIAFVVIAAALAYVVINMGFYASQTAKSTINKGVQEATSALELDGFV--TGETSSSGNVTYLAIPMKLSVGQSEVDLANNTAVVAVQSGN--FSLANIYSGAVTSNETDM------------------------------------------------------------------------------------------------------------------------------------------------------------------------------
>4259|Ga0209501_10010695_3|+2892|00	90	0.285	2.198E-15	1	98	293	43	139	224
-TGLETAIILIAFVVVATVFAFAILNTGLGATSNAEDAISTAQNETQSTLVPRGDIILVASAG-LSDVEQIRFKLAPSPGARAISLAEEITLIQYSDND--------------------------------------------------------------------------------------------------------------------------------------------------------------------------------------------------
>MGYP001074017083	90	0.326	2.198E-15	1	90	293	36	127	227
-TGLETAIILIAFVVVMSAFAFTGLSTGIFSPERSKDTAYAGLSEARSSLVTRGSFGGfAGKVSTTETPYEFSFVVASAVGsSDPIDLTPSYT----------------------------------------------------------------------------------------------------------------------------------------------------------------------------------------------------------
>12381|scaffold101301_1|+1|10	90	0.302	2.198E-15	1	96	293	57	144	231
-TALETAIILIAFVVVAAIFAFTVLTTGTFLTERSKQASYSGLEEVSSSMQLEGSVVLQSTG------DTIVFDLATVAGGSSVDLT--KVTMTYRD----------------------------------------------------------------------------------------------------------------------------------------------------------------------------------------------------
>A0A0D5C1S6	90	0.333	2.198E-15	2	112	293	16	123	234
--GVESAIVMIAFVIVAAALAFVVLNMGFTTSQKAKTSIISSLGEASSSMQVAGKVIGEGD-SSTGYLNMTAFPIKVSSGGNDINLEAKTTSVRYV--SNSIDYSDIYVGTLT------------------------------------------------------------------------------------------------------------------------------------------------------------------------------------
>7512|contig_128538_2|-469|01	90	0.379	2.198E-15	2	109	293	40	143	252
--GIEAAIVLIAFVVIAAALSYVVINMGFFTTQKTKEAMQSGLDESLSALQLDGLVTGKTNN--QTRIEWLVLPVKLSAGKASIDLKNGTVVVSVYLPD--ATLLNLYQG---------------------------------------------------------------------------------------------------------------------------------------------------------------------------------------
>1319|scaffold_45045_c1_3|+759|00	90	0.308	2.198E-15	1	107	293	23	156	263
-TGIETAIILIAFVIVAASFAFVVLNMGFFTAQRSKTVIGSGLAEASSAIEIDGSVIAYGIPGPYASVqelpsemsseggtiqslednneeyrygfaYRIVIYVKLSSGRQPVEYTRGKMVITFT--NPRVSIDNIY-----------------------------------------------------------------------------------------------------------------------------------------------------------------------------------------
>LauGreDrversion4_1035100.scaffolds.fasta_scaffold116381_3	90	0.213	2.198E-15	1	97	293	23	158	271
-TGLETAIVLIAFVVVAAVFAFTVLTTGLFTSEKAKETAMAGVSSAGGSLELVGAVIAGGDNIGLACrttmaaqgppapihpdspyenasgcdvdwnlvpptiyphVQTLRFRLGLALDAEDVSFDPNQILVTYQDD---------------------------------------------------------------------------------------------------------------------------------------------------------------------------------------------------
>MGYP001398400673	89	0.389	2.968E-15	1	59	293	25	83	95
-TGLETAIILIAFVVVASVFAFTVLSTGIFSAERGKETIHAGLSEARSSVELKGSVTANG-----------------------------------------------------------------------------------------------------------------------------------------------------------------------------------------------------------------------------------------
>SRR4030042_4186502	89	0.407	2.968E-15	1	76	293	25	98	99
-TGLETAIILIAFVTVAAVFGYAVLSAGLFSAERGKETIHAGLQQAKSNLELSGSVIATSSD--NTTVETILITVRN------------------------------------------------------------------------------------------------------------------------------------------------------------------------------------------------------------------------
>MGYP000424508738	89	0.328	2.968E-15	1	74	293	25	100	101
-TGLETAIVLIAFVVVSSVFAFAALSTGLFSSDKAKETHTAGLAESRGTLELKGSVVAKvsGTTGATGVVTSIEFQI--------------------------------------------------------------------------------------------------------------------------------------------------------------------------------------------------------------------------
>MGYP000480529004	89	0.406	2.968E-15	1	59	293	17	75	106
-TGLETAIILIAFVVVASVFAFTVLSTGIFSAERGKETIHAGLRGARSSLQLKGSVVAEG-----------------------------------------------------------------------------------------------------------------------------------------------------------------------------------------------------------------------------------------
>SRR3972149_820849	89	0.357	2.968E-15	2	94	293	15	109	111
--GLETAIILIAFVIVASVFAYVVLSAGLFSSQKAKEAVNAGLDSSMATGVIKGDIIAKME---ESVLTEIIFGVAIPSAGSPVDFAPPsennsSVIISY------------------------------------------------------------------------------------------------------------------------------------------------------------------------------------------------------
>MGYP001131831155	89	0.389	2.968E-15	1	59	293	21	79	118
-TGLETAIILIAFVVVASVFAFTVLSTGIFSAERGKETIHAGLKEARSSAELKGSVTANG-----------------------------------------------------------------------------------------------------------------------------------------------------------------------------------------------------------------------------------------
>MGYP001296326619	89	0.323	2.968E-15	1	99	293	23	118	133
-TGLETAIILIAFVVVASVFGYVVLTTGIFATEKGKDATMAGLEQVRTTLQQRSGVT-TVKSLTENTIDRIKLRVSSMPGGAAVD--PVELSVHYQDSTQ-------------------------------------------------------------------------------------------------------------------------------------------------------------------------------------------------
>MGYP001145943538	89	0.285	2.968E-15	1	129	293	11	142	185
-TGLEVSIILVAFVITASVFAYMVLNVGFLTAEKAQSVISSGISEASSALFLDIDVIGSFANNTGAqsdiCLTKAVFYVRLGQGDSPISLSDSKLVVTYTNARCHASVYDS-NGTITTVTGVTGDGDEIIEKGE-------------------------------------------------------------------------------------------------------------------------------------------------------------------
>ABNT01.1.fsa_nt_gi|180638788|gb|ABNT01041783.1|_1	89	0.281	2.968E-15	1	129	293	1	134	198
-TGLETAIILVAFVITAAAFAFVILNMGFLTAEKAQSVISTGMSEATSALLIDNSVVATFDNATGGfeqseiCMIKVMFYLKLSQGHSPIDVSDSRLVATFTNERWHGELYD-TNGTIMTMTGVTGDGDSLLEVGE-------------------------------------------------------------------------------------------------------------------------------------------------------------------
>MGYP000474584675	89	0.378	2.968E-15	2	110	293	12	120	218
--GIEAAIVLIAFVIIAAALAYVVVNTGFFASQKSKDTIMRGISEAASALQLDGSVIAYVN--GSGNVTALVIPVKISVGREGVDVSNKSLVVTvwITGTDRSIYMPDIYNGT--------------------------------------------------------------------------------------------------------------------------------------------------------------------------------------
>ADurb_Met_01_Slu_FD_contig_21_1887355_length_277_multi_3_in_0_out_0_1	89	0.296	2.968E-15	2	152	293	9	145	230
--GIESAIVMIAFVVVAAALAFVVLNAGFGTTQKSKTTINEGLKSATGAVEVAGLVQGRGNTAANPPVlQFYSIPIKLASGAGEVNLQKDLTAVRYS--SKSVSYDNIYAG----------PNRISASFSDVLSML---NKVNKADCTFSNSPG--------------------------------------------------------------------------------------------------------------------------------------------
>MGYP000081036335	89	0.345	2.968E-15	2	112	293	21	131	246
--GIESAIVMIAFVVVAAALAFVVLNAGFGTTQKSKTTISEGLQSATGAVEVAGLVTGqnRGTPETPEKLEFYSIPIKLASGANAVNLQKELTAVRYF--SNSVSYDNIYVGTAR------------------------------------------------------------------------------------------------------------------------------------------------------------------------------------
>SRR3989338_138696	89	0.298	2.968E-15	0	147	293	42	190	264
LIGLESAIIIIAFVIVVAGLAFVVINMGLSTSQTAKTAIRSTMTSASSSLEPEGKVIASSYRPpvGEPSLNVTSIPIRIAAGGESVNLDPTVTAVKYL--SNQITYDNIYSGTLMaSGIFSSLKTATAQALVLGYIDRDPFTGAGPGNDDW-------------------------------------------------------------------------------------------------------------------------------------------------
>SRR5574340_988990	89	0.354	2.968E-15	2	111	293	69	175	286
--GIESAIVMIAFVIVAAALAFVVLNMGFSTTQKAKTAISSSVSESSSALEIAGKVTGVGDV-VNNKLNATVIPLKVAGGGDAVSLDPALADIKYY--SNTVRYDNIYKSTC-------------------------------------------------------------------------------------------------------------------------------------------------------------------------------------
>GraSoi013_1_40cm_4_1032424.scaffolds.fasta_scaffold52817_1	89	0.372	2.968E-15	1	59	293	25	83	363
-TGLETAIILIAFVVVASVFAFTVLSTGIFSAERGKETIHAGLQQSRSSVELKGSVVANG-----------------------------------------------------------------------------------------------------------------------------------------------------------------------------------------------------------------------------------------
>MGYP001123021469	89	0.447	4.008E-15	1	76	293	15	87	90
-TGIETAIILIAFVIVASVFAYVALSAGLFSTQKAKEAIYSGLDEAKSTVEIKGNVYGRME---SAVLREVYFTLAP------------------------------------------------------------------------------------------------------------------------------------------------------------------------------------------------------------------------
>MGYP001258911510	89	0.360	4.008E-15	1	61	293	18	78	122
-TGLETAIILIAFVVVASVFAFTVLSTGIFSSERGKETVFAGLSEARGAIEPKGSVIANGLT---------------------------------------------------------------------------------------------------------------------------------------------------------------------------------------------------------------------------------------
>MGYP001094675111	89	0.292	4.008E-15	1	99	293	23	118	168
-TGLETSIILIAFVVVASVFGYVVLTTGVFATEKSRDATTSGLNQIRTTLMQRGGVTAVKSASTDT-VDKLTLRVSTIASGEPIAFS--DLTILYQDANQ-------------------------------------------------------------------------------------------------------------------------------------------------------------------------------------------------
>MGYP000744509360	89	0.352	4.008E-15	9	112	293	0	103	199
---------MIAFVVVAAALAFVVLNMGMFTTQRARETINSGLAHASSALEVDGSITALVNSNGNG-VELISIPIRLAPGKDSVDLNPEKLTVAlFVTGTQNIAYENIYSKVFT------------------------------------------------------------------------------------------------------------------------------------------------------------------------------------
>APLow6443716910_1056828.scaffolds.fasta_scaffold1345392_1	89	0.344	4.008E-15	2	120	293	16	131	213
--GIEAAIVLIAFVVIAAAMAYVCINMGFFAAQKAKSTIDQGIQEATSGLEIDGFVTGETN-STNVAVTYLAIPLKLSVGQDQVDLANNSVVVAVQCGN--FSLANVYSGVRTSNDSSMTD----------------------------------------------------------------------------------------------------------------------------------------------------------------------------
>A0A0X3BNF1	89	0.330	4.008E-15	1	104	293	13	121	218
-TGLEAAIVLIAFIVVAAVFSYVMLGAGFFATQEAQRTVHTGSQQASTSLEIIGNIYGTTTSTTasssiNAHLKYIEFTVGNTAGGTPLDISQMLVTFVCGEKSEVITYD--------------------------------------------------------------------------------------------------------------------------------------------------------------------------------------------
>MGYP000573481112	89	0.322	4.008E-15	2	117	293	16	131	235
--GIESAIVMIAFVVVAAALAFVVLNAGFGTTQKSKTTINEGLQAATGAVEVAGLVTGQDRAATTpEKLEFYSIPIKLASGANAVNLQKELTAVRYF--SNSIKYDNIYKGPVRTsPTYD-------------------------------------------------------------------------------------------------------------------------------------------------------------------------------
>MGYP001344014346	89	0.242	4.008E-15	1	97	293	23	154	275
-TGLETAIVLIAFVVVAAVFAFTVLTTGLFTSEKAKETALDGVSSAGGNLELMGAVVAGGTNIGTQCdpargpttpplapiitppyqnqtgcdidwteasphVQTLRFRLGLALGVSAVPFDPNDILVTYQDE---------------------------------------------------------------------------------------------------------------------------------------------------------------------------------------------------
>SRR5574337_202349	89	0.330	4.008E-15	2	125	293	77	197	293
--GIESAIVMIAFVIVAAALDFVVLNMGFSTTQKAKSAISSSITEASSSLEIAGKVTGIGYV-SVGKLNATIIPIKVAGGGDSVNLDPATTTIKYY--SNSVRYDNIYNNNNCVLTSTTYNNATTA-----------------------------------------------------------------------------------------------------------------------------------------------------------------------
>MGYP001209327044	89	0.389	4.008E-15	1	59	293	25	83	363
-TGLETAIILIAFVVVASVFAFTVLSTGIFVSERGKETVYAGLQQASGSIEIKGSVIASG-----------------------------------------------------------------------------------------------------------------------------------------------------------------------------------------------------------------------------------------
>MGYP000991849505	89	0.438	5.411E-15	1	57	293	16	72	73
-TGLETAIILIAFVVVASVFAYTVLSAGIFSSQKGKEAVYAGLDQARSSLTLKGSVVG-------------------------------------------------------------------------------------------------------------------------------------------------------------------------------------------------------------------------------------------
>SRR3972149_5859224	89	0.341	5.411E-15	1	80	293	25	106	109
-TGLETAIILIAFVVVASVFAYTVLSAGIFSSERSKEAVYSGLQEARNAIELRGNVTGYKAsiSGQEDSLGRLDFVVSNSMTG--------------------------------------------------------------------------------------------------------------------------------------------------------------------------------------------------------------------
>SRR3989304_5920980	89	0.356	5.411E-15	1	73	293	47	118	120
-TGLETAIILIAFVVVASVFAFTVLSTGIFSAEKGKEAVNSGLQTARSSMELVGSVVAK-DTDADDEVEQGVFT---------------------------------------------------------------------------------------------------------------------------------------------------------------------------------------------------------------------------
>SRR5512137_2934406	89	0.298	5.411E-15	1	97	293	44	135	138
-TGLETAIILIAFVTVAAVLAYSVLSAGIFSSERGKEAVYQGLSTAQATMKVTSSVYAQGN---GSTVDNVSFQLSSVLQNQNVDL--GKCVVNYQDP---------------------------------------------------------------------------------------------------------------------------------------------------------------------------------------------------
>SRR5574340_817932	89	0.355	5.411E-15	2	108	293	43	146	150
--GIESAIVMIAFVIVAAALAFVVLNMGFSTTQKTKSAISSSIVESGSSLEVSGKVTGIGYV-SAGKLNATIVPLKIAGGGDAVNLDPATTAIKYY--SNSVRYDNIYN----------------------------------------------------------------------------------------------------------------------------------------------------------------------------------------
>UPI0006591AB7	89	0.355	5.411E-15	1	59	293	25	83	154
-TGLETAIILIAFVVVASVFAFTVLSTGIFASERGKETVYAGLQQTSGSIEIKGSVIASG-----------------------------------------------------------------------------------------------------------------------------------------------------------------------------------------------------------------------------------------
>HubBroStandDraft_2_1064218.scaffolds.fasta_scaffold2232517_1	89	0.312	5.411E-15	1	96	293	8	98	178
-TGLETAIILIAFVTVAAVLAYTVLSAGIFSSERGKEAVYSGLNSAGSTMGVKGSVLGTGWNSTTPTLE---FTLSSAIQGANIDLT--KLTFNYYD----------------------------------------------------------------------------------------------------------------------------------------------------------------------------------------------------
>APLak6261694202_1056214.scaffolds.fasta_scaffold42455_1	89	0.337	5.411E-15	1	86	293	11	95	190
-TGLEASLVLIAFVVVAAVFSYVTLGAGFFSTQKSQQVIQSGIAQVSGNIAVKGEIFGIANNDT-TNIEKIQFDIGPTVGGTPVDYS--------------------------------------------------------------------------------------------------------------------------------------------------------------------------------------------------------------
>SRR5271157_320325	89	0.288	5.411E-15	2	159	293	17	182	218
--GIEAAIVLIAFVVIAAALAYVVINMGFYAAQQSKSTINKGINEATSALELDG--YITGLTSSTGNVTALAIPLKLAVAQAQVDLTNGTAVVAVQAGN--FSLANIYSGSATSNQSDITtlistvtpasNPGTTPNATAFIYNSPSGNTVLQQNQKAYMVIWlsPTYALTA-------------------------------------------------------------------------------------------------------------------------------------
>SRR5271157_740191	89	0.289	5.411E-15	2	157	293	17	180	218
--GIEAAIVLIAFVVIAAALAYVVINMGFFAAQEAKSTINKGINEATSALELDGYITGFTN---NDNVTALVIPLKLAVAQQQVDMSGKTVVVAVEGAN--FSLANIYNGsttstatdvmTLINITNSNTWTGTTPNATAFLYNAPVINETVlqqNGKAFMIVWLGSNYAL---------------------------------------------------------------------------------------------------------------------------------------
>SRR4030042_3001764	89	0.362	5.411E-15	2	117	293	41	151	237
--GIEAAIVLIAFVVIAAAMAYVVINMGFYSAQQAKSTIDKGIGEATSALTLDGFLVGRTN---GTSIQWIAIPVKLAVGQSEVDMASDTVVIAVVGSD--FALSNIYSGATNTTTAN-------------------------------------------------------------------------------------------------------------------------------------------------------------------------------
>MGYP000250477224	89	0.474	5.411E-15	1	59	293	16	74	371
-TGLETAIILIAFVVVAAVFAYTALSAGLFSTQKSQEAVYSGLEETRSTLELKGGVVAQG-----------------------------------------------------------------------------------------------------------------------------------------------------------------------------------------------------------------------------------------
>SRR6478672_10125370	88	0.382	7.304E-15	1	68	293	51	118	121
-TGLETAIVLIAFVVVAAVFAFVVLSTGLFSSERSKETVYAGLSKTRGSMELTGGVIAASNLSNVTTVE--------------------------------------------------------------------------------------------------------------------------------------------------------------------------------------------------------------------------------
>MGYP001380146662	88	0.350	7.304E-15	1	97	293	11	104	158
-TGLEAAIVLIAFVVVAAVFSYVALGAGFFTTQKAQATIHTGVDQASAGLA-AGTVMGIAIADPPARLTYVNVSVTITAGGTPLDLS--RMVVSYADD---------------------------------------------------------------------------------------------------------------------------------------------------------------------------------------------------
>MGYP001290898666	88	0.300	7.304E-15	1	98	293	20	119	195
-TGLETAIILIAFVVVAAVFAFAILNAGLGATSNAEDAISTAQTETQSTLAPRGDsiLVARGAGPAFADVETVSFKLAPSPGAKAISLANDITLVQYSDES--------------------------------------------------------------------------------------------------------------------------------------------------------------------------------------------------
>YelNatsi3bottle8_1022550.scaffolds.fasta_scaffold02894_1	88	0.284	7.304E-15	1	108	293	8	116	195
-TGLEAAIVLIAFVVVAAVFSYVMLGAGFFTAQEAQTVVHTGMGQASSSIEVLGEVYGFNGTSTeNSSIVNITYTIGLTSGNTPMDMARMRVTLATPDYREILTLQNDTG----------------------------------------------------------------------------------------------------------------------------------------------------------------------------------------
>UPI0007F4B8AB	88	0.352	7.304E-15	9	112	293	0	103	199
---------MIAFVVVAAALAFVVLNMGMFTTQRARETINSGLAHASSALEVDGSITALVNSNGNG-VELISIPLRLAPGKDSVDLNPEKLTVAlFVTGTQNLAYENIYSKVFT------------------------------------------------------------------------------------------------------------------------------------------------------------------------------------
>MGYP000296226918	88	0.259	7.304E-15	1	129	293	10	141	205
-TGLETAIILVAFVITAAAFAFVVLNMGFLTAEKAQSVISAGMTEASSSILMDSGMVGQFQNVTGPqsgiDLVKLTFYIKLSQGHEPVDLSSDKLVATYT---NARCHGELYasNGTIMTITGVNSDGDRLIETGE-------------------------------------------------------------------------------------------------------------------------------------------------------------------
>MGYP000282920283	88	0.330	7.304E-15	2	113	293	12	119	207
--GVESAIILIAFVIVAAAFSFMVVNMGLFATQRGRSVIQQGIQEASTPLMLDGSIMIRG--SSNNKADAIVIPLK-TLGVKYVPMANETTVVLLRVENHT-AYANIYNGINTT-----------------------------------------------------------------------------------------------------------------------------------------------------------------------------------
>KBSSwiStaDraftv2_1062776.scaffolds.fasta_scaffold767082_2	88	0.383	7.304E-15	2	121	293	11	127	211
--GVEAAIVLIAFLIIAAALSYVVINMGFYTTQKTKETMQTGLDESLTALQLDGVVTARTN-ATSSHILYVLVPVKLSAGRGAVDLSNSSVVVSVYLPN--ATLMNIYQGANPSTTSVTWDN---------------------------------------------------------------------------------------------------------------------------------------------------------------------------
>MGYP000226941954	88	0.373	7.304E-15	1	67	293	37	103	253
-TGLETAIVLIAFVVVSSVFAFAALSTGLFSSDQAKETIRAGLSEARGTLELRGAVIAEDTDTDGDGV---------------------------------------------------------------------------------------------------------------------------------------------------------------------------------------------------------------------------------
>A0A2E8EZ14	88	0.275	7.304E-15	1	99	293	23	130	253
-TGLETAIVLIAFVVVAAVFAFTVLTTGLFTSEKAKETTLAGVASVSSTLSVKGSVTAIGGPVTGTNntcvpaacqfVDHIRVNLA-TTGGEEATFQAANIMLTYQDSSN-------------------------------------------------------------------------------------------------------------------------------------------------------------------------------------------------
>MGYP000748001155	88	0.389	7.304E-15	1	59	293	25	83	259
-TGLETAISLIAFVVVASVFAFTVLSTGIFSAERGKETIHAGLRGARSSLELKGSVVAEG-----------------------------------------------------------------------------------------------------------------------------------------------------------------------------------------------------------------------------------------
>SRR5574337_934406	88	0.322	7.304E-15	2	125	293	58	178	274
--GIESAIVMIAFVIVAAALAFVVLNMGFSTTQKAKSAISSSITEASSSLEIAGKVTGIGYV-SVGKLNATIVPLKIAGGGDAVNLDPAVVSIKYY--SDTVRYDNIYTNNNCILTSSTYNNVTTA-----------------------------------------------------------------------------------------------------------------------------------------------------------------------
>SRR3972149_5653697	88	0.423	9.859E-15	1	59	293	15	73	120
-TGLETAIILIAFVVVASVFAYTVLSAGIFASEKGKEAIHAGLEEARSSMELVGSVKATA-----------------------------------------------------------------------------------------------------------------------------------------------------------------------------------------------------------------------------------------
>MGYP001086406473	88	0.389	9.859E-15	1	59	293	25	83	120
-TGLETAIILIAFVVVASVFAFTVLSTGIFSAERGKETIHAGLKGARSSLALKGSIVASG-----------------------------------------------------------------------------------------------------------------------------------------------------------------------------------------------------------------------------------------
>MGYP001488289990	88	0.389	9.859E-15	1	59	293	25	83	140
-TGLETAIILIAFVVVASVFAFTVLSTGIFSAERGKETIHAGLKGARSSLALKGSIVASG-----------------------------------------------------------------------------------------------------------------------------------------------------------------------------------------------------------------------------------------
>MGYP001122948090	88	0.376	9.859E-15	2	110	293	14	119	179
--GVEAAIVLIAFIIIAAALSYVVINMGFYTTQKTKETMSAGVEESTSALLLDGVVTGKTN-ASSGEIEYLIIPVKLSVGKTPLDLKNGTVVVSVYLSN--ATLMNIYRGV--------------------------------------------------------------------------------------------------------------------------------------------------------------------------------------
>APLow6443716910_1056828.scaffolds.fasta_scaffold972670_1	88	0.296	9.859E-15	1	91	293	7	94	201
-TGLEAAIVLIAFVVVAAIFSYVLLGAGFFATQKAQEVTYAGIKQATSNAVIDGSLYA---NTKDDRLDGLMFNVRIPLGGEAIDMSTTTFI---------------------------------------------------------------------------------------------------------------------------------------------------------------------------------------------------------
>MGYP001062142370	88	0.372	9.859E-15	1	59	293	34	92	204
-TGLETAITLIAFVVVASVFAFIVLSTGIFSAERGKETIHAGLKEARSSAELKGSVIALG-----------------------------------------------------------------------------------------------------------------------------------------------------------------------------------------------------------------------------------------
>SRR5574340_326665	88	0.322	9.859E-15	2	125	293	65	185	207
--GIESAIVMIAFVIVAAALAFVVLNMGFSTTQKAKTAISSSVTESSSALEISGKVTGFGDV-AKSQLNATMIPLKVAGGGDAVSLDPTLTDIKYY--SNSVRYDNIFGVGCALGSSGNVINASYA-----------------------------------------------------------------------------------------------------------------------------------------------------------------------
>KBSSwiStaDraftv2_1062776.scaffolds.fasta_scaffold4267705_1	88	0.224	9.859E-15	1	133	293	30	185	229
-TGLETAIILIAFVVVAAVFAFAILNAGLGATSNAEDAISTAQTETQSTLAPRGDVVLVARAPvapatAFSQVETIRFKLAPSPGAKQISLADLSTLIQYSDNTTAAetaqlnsqgqappvappgPCITATTATWLTGDGMVVDKGEIVEITVTLAN---------------------------------------------------------------------------------------------------------------------------------------------------------------
>1353|scaffold_7075_c1_1|+14|00	88	0.185	9.859E-15	1	136	293	15	235	273
-TGLETAIILIAFVVVAAVFAYTVLSAGIFATQKSQETIYSGLEQTAGTMEIKGGVvlhnrvageqVGTGDGTTTdfytyyapvlaasyavyldgvaqtettdyvftvadgkiafvaapavgevvtvdyraaaTKVAEVSFVVTNSAAGGAIDLTVPtrkatpdgtpdttsvhKAVLSYWDETQKVTDVVWYKSQLGYGdSDDLLEPGEQMEITVTLRGLTT------------------------------------------------------------------------------------------------------------------------------------------------------------
>7457|Ga0209635_10001271_16|+12727|00	88	0.315	9.859E-15	2	115	293	59	168	279
--GLEAAIVLIAFVIIAAAFSFMVVNQGLFATERGKAVVQEGLQQASTPLSLDGTIFVRTDSDG-TSVNCMAIPLR-AFGVDYVAMWRNETVVTLKVANNA--WGNVYGGVLYDNT---------------------------------------------------------------------------------------------------------------------------------------------------------------------------------
>MGYP000580743519	88	0.352	9.859E-15	1	68	293	19	86	355
-TGLETAIILIAFVTVAAVFGYAVLSAGIFSAEKGKETVYAGLEQSKSSMELKGSVIAYGAPGDEGTIN--------------------------------------------------------------------------------------------------------------------------------------------------------------------------------------------------------------------------------
>23244|Ga0272441_12079613_1|-3|10	87	0.363	1.331E-14	1	77	293	17	92	93
-TGIETAIILIAFVVVSSVLAYVVLSAGVFATQKSKEAVYAGLEEARGTVKLLGEVVAK-DTDGDGCVELVTFTIANA-----------------------------------------------------------------------------------------------------------------------------------------------------------------------------------------------------------------------
>SRR4030043_1733064	87	0.405	1.331E-14	1	79	293	40	117	118
-TGLEAAIVLIAFVVVAAVFSYVVLGAGFFTTQKAQETIYKGLEQSPSNTQLIGNVYGLSNDTSKG-ISEIRFSVGLGPG---------------------------------------------------------------------------------------------------------------------------------------------------------------------------------------------------------------------
>MGYP001204728694	87	0.372	1.331E-14	1	59	293	25	83	162
-TGLETAIILIAFVVVASVFAFTVLSTGIFSAERGKETIHAGLKGARSSMAIKGSVVANG-----------------------------------------------------------------------------------------------------------------------------------------------------------------------------------------------------------------------------------------
>HubBroStandDraft_4_1064222.scaffolds.fasta_scaffold3638610_1	87	0.284	1.331E-14	1	93	293	7	101	165
-TGLEAAIVLIAFVVVAAVFSYVLLGAGFFATQKAQEVTYSGIQQTTSNMYLVGQVYGnvQPDSDGVNVLSTINLKLGIPEGGQPQDISQIQLLFS-------------------------------------------------------------------------------------------------------------------------------------------------------------------------------------------------------
>B8GGI7	87	0.301	1.331E-14	1	93	293	5	96	186
-TGLEAAIVLIAFVVVSAVFSYMVLSAGFYATQKVQEVVHAGVDQTGSTLQISGDVYGSADSPG-GPVTMLTIMLKNGVPYGSVDLNKTTFIIS-------------------------------------------------------------------------------------------------------------------------------------------------------------------------------------------------------
>SRR4030042_2055980	87	0.306	1.331E-14	1	97	293	1	101	189
-TGLETAIMLVAFIITASAFSFVVLNMGYLTSQSAESVIQSGMSEASSTLLLDSALIGTFANNTGRqsdvCLTRAVFYVRLGEGGEPIDMGDSRLVITYSNE---------------------------------------------------------------------------------------------------------------------------------------------------------------------------------------------------
>MGYP001371337609	87	0.304	1.796E-14	2	82	293	15	96	107
--GLEAAIILITFVVAASVFAFTVLSTGIFTSERAKETIFAGVEETKGAIETRGAVVAyKADPGGTNTIYKVSLIVSNAVSGGA------------------------------------------------------------------------------------------------------------------------------------------------------------------------------------------------------------------
>MGYP001190567746	87	0.363	1.796E-14	1	77	293	21	96	112
-TGLETAIVLIAFVVVASVFAFAVLNVGLLSSQKSEQAALGGLEATSASLSIRGDVIASANAG-KTAIDTVRFNLAPA-----------------------------------------------------------------------------------------------------------------------------------------------------------------------------------------------------------------------
>SRR5512145_2275605	87	0.322	1.796E-14	1	93	293	11	102	190
-TGLEAAIVLIAFVVVAAVFSYVILGAGFYTTQKSQETVYKSVEQATSNIMVAGTVYGIASEPASG-IDTIDFAITLTPGAPDADLSKMSVMFS-------------------------------------------------------------------------------------------------------------------------------------------------------------------------------------------------------
>GraSoiStandDraft_32_1057276.scaffolds.fasta_scaffold2819403_2	87	0.375	1.796E-14	2	113	293	14	122	213
--GVEAAIVLIAFLIIAAALSYVVINMGFYTTQKTKETMQTGLDESLTALQLDGVVTARTN-QSSAHILYILVPVKLSAGKGAVDLGTSSVVVSVYLPN--ATLMNIYQGATST-----------------------------------------------------------------------------------------------------------------------------------------------------------------------------------
>MGYP001088365913	87	0.342	1.796E-14	2	109	293	18	122	220
--GIEAAIVLIAFVIVAAAFSFMVVNMGLFSTQRGRETIQQGVSEASSPLTLDGSVHIWCN-ASATNVSGIVIPLK-TLGVRYVPMDTPESEIGFRIET-TVAYADIYNG---------------------------------------------------------------------------------------------------------------------------------------------------------------------------------------
>MGYP001334776775	87	0.389	1.796E-14	1	59	293	87	145	240
-TGLETAIILIAFVVVASVFAFTVLSIGIFSSERGKETVFAGLEEAQGTLEPKGRVIANG-----------------------------------------------------------------------------------------------------------------------------------------------------------------------------------------------------------------------------------------
>3300020145.a:Ga0197144_100875_9	87	0.284	1.796E-14	2	117	293	22	149	265
--GIESAIVMIAFVVVAAALAFVVLNAGFGTTQKSKTTISEGLQSATGAIEVAGLVTGQkvtftldvnndddnSNDTSVTALEFYSIPIKLASGANAVNLQKELTAVRYF--SNTIKYDNIYKGVVFNSTGN-------------------------------------------------------------------------------------------------------------------------------------------------------------------------------
>SRR5574337_858980	87	0.367	1.796E-14	2	107	293	53	155	270
--GIEAAIVMIAFVIVAAALAFVVLNMGFSTTQKAKTAVISSQTEASSALEIAGKVTGIGYV-SGGVLNATIIPIKVASGGDSVSLNPNQTSIKYY--SDTVRYDDIY-----------------------------------------------------------------------------------------------------------------------------------------------------------------------------------------
>1106|Ga0265326_10000201_11|+8442|00	87	0.355	1.796E-14	2	108	293	62	165	280
--GIESAIVMIAFVIVAAALAFVVLNMGFSTTQKAKTAISSSVTESSSALEIAGKVTGFGDI-ANAQLNATVIPLKVAGGGDAVSLDPTLTDIKYY--SNTVRYDNIFG----------------------------------------------------------------------------------------------------------------------------------------------------------------------------------------
>MGYP001096062949	87	0.372	1.796E-14	1	59	293	13	71	293
-TGLETAITLIAFVVVASVFAFTVLSTGIFSAERGKETIHAGLKDARSSAELKGSVIALG-----------------------------------------------------------------------------------------------------------------------------------------------------------------------------------------------------------------------------------------
>MGYP000058870590	87	0.358	2.423E-14	1	67	293	19	85	88
-TGLETAIVLIAFVVVSSVFAFAALSTGLFSSDKAKETIRAGLAETRCSMELKGSVILTISVTGTSAI---------------------------------------------------------------------------------------------------------------------------------------------------------------------------------------------------------------------------------
>MGYP000651538434	87	0.342	2.423E-14	1	72	293	38	110	111
-TGLETAIVLIAFVVVSSVFAFAALSTGLFSSDKAKETITAGLAETRGTLEQKGSIILTsSTTGTSGVVSQIQF----------------------------------------------------------------------------------------------------------------------------------------------------------------------------------------------------------------------------
>SRR5574338_343985	87	0.336	2.423E-14	2	117	293	8	127	132
--GVESAIVMIVFVIIAAALAFVVLNLGFSTTQKAKTTIVSSLGEASSSLEVSGKVTGTGCTtaaggcSTTPRLNVTAIPIKIASGGESVNLALATASIKYL--SNSIQYDNIYTGPLSAVETD-------------------------------------------------------------------------------------------------------------------------------------------------------------------------------
>MEHZ01.3.fsa_nt_MEHZ010821790.1_2	87	0.314	2.423E-14	1	89	293	11	98	190
-TGLEASMVLIAFVVVASVFSYVMLGAGFFSTQKSQQVIQAGIGQTSGNIALKGEIFGIADNNTAT-IEKIQFGVGPAIAGTNVDFSRMG-----------------------------------------------------------------------------------------------------------------------------------------------------------------------------------------------------------
>SoimicmetaTmtLPB_FD_contig_31_26041074_length_291_multi_3_in_0_out_0_2	87	0.294	2.423E-14	1	95	293	9	110	207
-TGLETAIILVAFVITAAAFAFVILNMGFLTAEKAQSVISSGMSEASSSMLIDSGLVGYFSNTTvapvsqaDVCLTKVVFYIKLSQGHEPIDVDSNRLVATYT-----------------------------------------------------------------------------------------------------------------------------------------------------------------------------------------------------
>MGYP000424444294	87	0.418	2.423E-14	2	111	293	15	119	217
--GIEAAIVLIAFVVIAAALAGVVINMGFYSTQKVKGTISRGISEASSALQLNGHVIGKTN--GTGHLVVMAFPVKVSVGKSEVDLNVNTTVVSI---EGRVCLLDIYRGVI-------------------------------------------------------------------------------------------------------------------------------------------------------------------------------------
>3300013127.a:Ga0172365_10004458_3	87	0.199	2.423E-14	1	136	293	15	235	274
-TGLETAIILIAFVVVAAVFAYTVLSAGIFATQKSQETIYSGLEQTASAMEIKGGVvlhnrvsgeqVGTGNGTTTdfytyyapvladsqtvyvagvakvedtdytftdasglisfstaptagqavtvdyradaSKVAEVSFVVTNSAAGGAIDLTVPtrkavpdgtpvstsvhTAVLSYWDETQKVTDVVWYKSGLGSNDGdDLLEPGEQMEITVTLRGLTT------------------------------------------------------------------------------------------------------------------------------------------------------------
>DeetaT_5_FD_contig_31_521321_length_203_multi_6_in_0_out_0_1	87	0.372	2.423E-14	1	59	293	18	76	351
-TGLETAIIMIAFVVVASVFAFTVLSSGIFAAERGKETIHAGLKGARSSLEIKGSVVANG-----------------------------------------------------------------------------------------------------------------------------------------------------------------------------------------------------------------------------------------
>1502|scaffold304671_2|+655|00	87	0.472	2.423E-14	1	55	293	22	76	378
-TGLETAIILIAFVVVAAVFAYTVLSAGLFSTQKSQEAVYSGLQQTQSTLELKGSV---------------------------------------------------------------------------------------------------------------------------------------------------------------------------------------------------------------------------------------------
>MGYP000344900655	86	0.358	3.269E-14	1	67	293	18	84	86
-TRLETAIVLIAFVVVSSVFAFAALSTGLFSSDKAKETIQAGLAETRGSMELKGSVILTATATTTGVV---------------------------------------------------------------------------------------------------------------------------------------------------------------------------------------------------------------------------------
>MGYP000627806010	86	0.350	3.269E-14	0	75	293	16	92	95
LSALETAITLIAFVVVAAVFAFTMLSAGMFSTEKSKEAIYAGLDEVRSSVELRGSVIAiAATTGSAGSVESLAFTVR-------------------------------------------------------------------------------------------------------------------------------------------------------------------------------------------------------------------------
>MGYP001254444294	86	0.354	3.269E-14	1	90	293	35	127	131
-TGLETAIILIAFIVVAAVFAFTVMTTGLFSTEKAKTTAQAGIAEASSTFAPKGAIVAESNgmwAGPPRFVQWIYIQVTLATGATDASIDREDL----------------------------------------------------------------------------------------------------------------------------------------------------------------------------------------------------------
>MGYP000377271689	86	0.418	3.269E-14	2	111	293	14	118	134
--GIEAAIVLIAFVVIAAALAGVVINMGFYSTQKVKGTIGRGISEASSALQLNGHVIGKTNGTGHLVI--MTFPVKVSVGKSEVDLNVNTTVVSI---EGRVCLLDIYRGVI-------------------------------------------------------------------------------------------------------------------------------------------------------------------------------------
>SRR3990172_5712673	86	0.409	3.269E-14	1	61	293	75	135	137
-TGLETAIILIAFVVVASVFAYTVLSAGIFSAEKGKEAIHSGLETARSSMEIVGAVVAKDTD---------------------------------------------------------------------------------------------------------------------------------------------------------------------------------------------------------------------------------------
>MGYP000347907531	86	0.298	3.269E-14	1	87	293	16	119	173
-TGLETAIILIAFVVVASVFAYTVLSAGIFSSEKGKEAVYEGLDEASSGLVLLGmpslytpddlylygevPAAGTKATNTGAAVARVDFVVGLAASnGTPMDLSP-------------------------------------------------------------------------------------------------------------------------------------------------------------------------------------------------------------
>MGYP001036804116	86	0.348	3.269E-14	2	113	293	14	122	213
--GIEAAIVLVAFIIIAAALSYVVINMGFYTSQKTKETMQTGLDESLTALQLDGIVTAKTN-ASSSEILNVLVPVKLSAGKAAIDLGEDAVVVSIYLNNQ--TLLNIYNGSTST-----------------------------------------------------------------------------------------------------------------------------------------------------------------------------------
>3300009503.a:Ga0123519_10004952_3	86	0.354	3.269E-14	0	109	293	11	117	223
LTGIETAIIVIAFVIAASVFAFAVLNMGLLTTAKAQDAIVSGVGQAQSSLKITSVYAYSDEEGSDAKCKGVAILVQPS-GTANVDFTPTKVAISYKNAN--VAYPDVYEG---------------------------------------------------------------------------------------------------------------------------------------------------------------------------------------
>MGYP001051707210	86	0.299	3.269E-14	2	128	293	56	178	274
--GLEAAIVLIAFVIIAAAFAFMVVNQGLFATERGKAIVQEGLKQASTPLGLDGSMFVRTTADGKS-VDVIIIPLR-AFGVKYVAMWQNETAVSLKVAKSA--WANIYGGVLYENQTGETYDPTGAKFD--------------------------------------------------------------------------------------------------------------------------------------------------------------------
>ETNvirenome_6_85_1030632.scaffolds.fasta_scaffold275094_1	86	0.360	4.409E-14	2	112	293	11	118	174
--GIDTAIILISFVLVAAAVAFVVLDMGMTSATKAKQTMVNGLQEASTALEVNGEILGVVN-GTGTGIEEIAIPLGVTPGTGYVSFDTDTFVVSFTD--QYGTYPNIYSGVSH------------------------------------------------------------------------------------------------------------------------------------------------------------------------------------
>MGYP001285498718	86	0.355	4.409E-14	1	59	293	23	81	198
-TGLETAIILIAFVVVASVFAFTVLSTGIFSSERGKETVFAGLEEAQGTIEPRGRITANG-----------------------------------------------------------------------------------------------------------------------------------------------------------------------------------------------------------------------------------------
>MGYP000111885915	86	0.293	4.409E-14	2	125	293	14	135	212
--GLEAAIVLIAFVIIAAAFSFMVVNQGLFATERGKTVIQEGLKQASTPLTVDGSIFVKTD-STGDKITDFVIPLR-AFGVKYVAMWKNETVVTLKIGSKA--YADIYQGVdeDYDPTGKTLDELVTA-----------------------------------------------------------------------------------------------------------------------------------------------------------------------
>23250|scaffold16289_7|-5155|00	86	0.500	4.409E-14	1	56	293	16	71	375
-TGLETAIILIAFVVVAAVFAYTVLSAGLFATQKSSEAVYSGLEEARSSLELKGSVI--------------------------------------------------------------------------------------------------------------------------------------------------------------------------------------------------------------------------------------------
>MGYP001042364410	85	0.368	5.947E-14	1	57	293	15	71	90
-TGLETAIILIAFVVVASVFAFTVLSTGIFASERSKETVFAGIEEAQSTIEPRGSIVA-------------------------------------------------------------------------------------------------------------------------------------------------------------------------------------------------------------------------------------------
>SRR4030042_78445	85	0.283	5.947E-14	1	107	293	14	126	127
-TGIETAIILVAFVITASAFSFVILNVGFLTSDKAQTTVITSMKETSSALLADVGVTGYFSNTTEGnqdevCLEEIIFYIRLAQGHEPVDCSDAKMVMTYTNlRGHAVIYSNSF-----------------------------------------------------------------------------------------------------------------------------------------------------------------------------------------
>SRR3990172_7074959	85	0.300	5.947E-14	1	97	293	54	154	156
-TSLVTAIILIAFVIVASVFAFVVLSTGLFSAEKGKAAVFAGLEKARGNLEVRGSVTAASAVP--PAVDSITFNLGLAAAGSPTLVDEltigdaNNIAINYIDE---------------------------------------------------------------------------------------------------------------------------------------------------------------------------------------------------
>EndMetStandDraft_7_1072992.scaffolds.fasta_scaffold7971816_1	85	0.303	5.947E-14	2	123	293	16	134	227
--GVESAIVLIAFVIVAAALAFVVLNMGISTTQKAKTTTILTLGEASXSIQISAGIKGAGHI-TDGVLNVTAIPLKIVPGGNPVNLAEQFTAIKY--QXNSITYDDIYVGTLNPGSRTSLEDAT-------------------------------------------------------------------------------------------------------------------------------------------------------------------------
>MGYP000353686587	85	0.296	5.947E-14	4	126	293	16	141	229
----EAAIILIAFVVIASALAFAVMNMGYYAAQKTKETMEKGVQEVSSALELDGSITAYVNhtNDNEPRVQYLIIPVKTCVARSPVDLSNGSFIVTVTLSE--LTLPNIYNGTINEANGETiakLDNETLAE----------------------------------------------------------------------------------------------------------------------------------------------------------------------
>1319|scaffold_28579_c1_3|+1393|00	85	0.339	5.947E-14	2	116	293	66	176	262
--GVESAIILIAFVIVAAAFSFMVVNMGLYATQKGRDVISQGVQEASTPLTLDGTIMIRG--TSSGKVDAIIIPLK-TLGVKYVPMANQTTMVSLRVENHT-AYANIYNGINKEVDP--------------------------------------------------------------------------------------------------------------------------------------------------------------------------------
>GraSoiStandDraft_27_1057306.scaffolds.fasta_scaffold3920457_1	85	0.293	5.947E-14	2	117	293	59	170	301
--GLEAAIVLIAFVIIAAAFSFMVINQGLYATERGKVVIQEGLKQASTPLTVDGTIFVR-TTPDGKAVDVIIIPVK-AFGVKFVAVGRNQTVLMLKIGQKA--WANIYLGVLYTGYPN-------------------------------------------------------------------------------------------------------------------------------------------------------------------------------
>MGYP001317057933	85	0.338	8.020E-14	1	62	293	17	78	100
-TGLETAVILIAFVVVASVFAFTVLSTGIFSAERGKETIHAGLTGARSSMELKGSIVSNGTAD--------------------------------------------------------------------------------------------------------------------------------------------------------------------------------------------------------------------------------------
>MGYP000986064364	85	0.409	8.020E-14	1	66	293	26	91	107
-TGLETAIVLIAFVVVAAVFAFTVLTTGLFTSEKAKETTMAGVTSANSSLELVGGVIAGGTNIGTTC----------------------------------------------------------------------------------------------------------------------------------------------------------------------------------------------------------------------------------
>MGYP000896134470	85	0.298	8.020E-14	1	87	293	15	101	112
-TGLESAIVLTAFVVVAAVFSYVVLGAGITASDTAKKTIDEGVKKTTSSLELAGDVIAKGTPGDAPRVDNIIVTLQLTAGQSPAPATP-------------------------------------------------------------------------------------------------------------------------------------------------------------------------------------------------------------
>SRR5512134_3151821	85	0.385	8.020E-14	1	70	293	60	129	131
-TGLETAIILIAFVVVAAVFAFVVLSTGLVSAEKGKQTVLAGLDKAQGNLELRGAVIATASGTTLATDDVI------------------------------------------------------------------------------------------------------------------------------------------------------------------------------------------------------------------------------
>JI61114DRNA_FD_contig_51_2888673_length_280_multi_1_in_0_out_0_1	85	0.315	8.020E-14	2	93	293	9	97	176
--GLEAAIVLIAFVVVAAVFSYVMLGAGFFATQKSQEVTYSGVKQSTSNLVLDGQLYGNYD---GTKVTSIDFYLAIPEGGQPQSLSEVVYVYS-------------------------------------------------------------------------------------------------------------------------------------------------------------------------------------------------------
>H1YXI9	85	0.344	8.020E-14	1	93	293	11	102	186
-TGLEAAIVLTAFVVVAAVFAFVVLGAGFFVTDKSEDVINSGLKETSNSLNLAGTVVGRVKL-SGSELRYIMFYLEHCGGGTGIDISKISYHIS-------------------------------------------------------------------------------------------------------------------------------------------------------------------------------------------------------
>MGYP001476591984	85	0.389	8.020E-14	1	59	293	17	75	198
-TELETAIILIAFLVVASVFAFTVLSTGIFSAERGKETIHAGLMGARSSLELKGSVVAEG-----------------------------------------------------------------------------------------------------------------------------------------------------------------------------------------------------------------------------------------
>A0A101GR10	85	0.317	8.020E-14	1	85	293	21	103	203
-TGLEAAIVLIAFVIVAAVFAYVVLTTGILFSGESQSTIHQGIREAGSSVTVTGMVYGVSNTPG--YIDSVIVPVGLTAGSEPIDF---------------------------------------------------------------------------------------------------------------------------------------------------------------------------------------------------------------
>MGYP001074940849	85	0.348	8.020E-14	2	110	293	16	119	211
--GIEAAIVLIAFVVIAAALAYVVINMGFYSGQKAKSTIDSGVKEASSALILDGFLTGLASSG---NLTGLAIPIKLAVGQEAVDMNQNSTVVAVF--GTGWALSNVYGGT--------------------------------------------------------------------------------------------------------------------------------------------------------------------------------------
>MGYP001302244638	85	0.176	8.020E-14	1	125	293	16	206	257
-TGLETAIVLIAFVVVSSVFAFAALSTGLFSSDKSKEAIQAGLNEAQGTLEVRGvkgtatltattsQSIGTGDGSTTTfsmgntpvipgsqtvkvagttqtygtgysvnfdtgvvtfvaapasssaitadytyyTLGNVKVTLANAAGGNPVDLTGGKTIVGYLDPDTVAT--NITNYTLTKHGSADADNLLEA-----------------------------------------------------------------------------------------------------------------------------------------------------------------------
>MGYP000347788302	85	0.284	8.020E-14	2	143	293	61	200	287
--GVESAIILIAFVIVAAAFSFMVVNMGLYATQKGRDVISQGIHESGCPLTIDGNILIKASNRS-GYAKAIIIPLK-TMGTKWVSMGTNGTVISLRIRDRA--WANIYRgiGVYNGTEPKTQIDPTGLQFDTIIANLTKGSQSEPP-----------------------------------------------------------------------------------------------------------------------------------------------------
>MGYP000950093447	85	0.386	1.082E-13	1	75	293	30	103	104
-TALETAIILIAFVVVASVFAFTILSSGTSSTQQAKEAIASGLEQVSGALEVRGSVIATGNV-TDGEVSTVVFTLA-------------------------------------------------------------------------------------------------------------------------------------------------------------------------------------------------------------------------
>MGYP000170743692	85	0.323	1.082E-13	1	68	293	18	85	111
-TGLETAIILIAFVTVAAVFGYAVLSAGIFSAEQGKETLYAGLEQAKSSMEIKGSIIAYGAPGEDGDIN--------------------------------------------------------------------------------------------------------------------------------------------------------------------------------------------------------------------------------
>MGYP001181864598	85	0.291	1.082E-13	1	96	293	19	110	111
-TGLETAIILIAFVTVASVLAYSVLSAGIFSAERGKETVYSGLESAQSSLEVKGAVIGHSAD--NIVLTTLTMKLGMAIQDERVD--ADSIHVTYLD----------------------------------------------------------------------------------------------------------------------------------------------------------------------------------------------------
>MGYP001205739397	85	0.423	1.082E-13	1	59	293	35	93	190
-TGLETAIVLIAFVVVSSVFAFAALSTGLFSSDKSKETIRAGLAEAQGTLELRGDVKVKA-----------------------------------------------------------------------------------------------------------------------------------------------------------------------------------------------------------------------------------------
>MGYP001155988769	85	0.366	1.082E-13	2	110	293	16	119	196
--GIEAAIVLIAFVVIAAALAYVVINMGFYSSQQAKSTIDKGLKEATSALTLDGFAVGLASNGT---LTGLAIPLKLAVGQQAVDMNANTTVVAVY--CTGWALSNIYEGV--------------------------------------------------------------------------------------------------------------------------------------------------------------------------------------
>MGYP001331225049	84	0.285	1.458E-13	1	98	293	30	124	138
-TGLETAIILIAFVTVAAVLAYSVLSAGVFSAEKGQEAVYRGLKESEASMQVVSSVYVTTNV-SGAIATNVSFQISTVLVGESVDLD--FCVVNYMDND--------------------------------------------------------------------------------------------------------------------------------------------------------------------------------------------------
>ETNmetMinimDraft_25_1059894.scaffolds.fasta_scaffold1520231_1	84	0.344	1.458E-13	1	87	293	19	104	188
-TGLETAIILIAFVTVAAVLAYSVLSAGIFSSERGKEAVYQGLETAQATMKVTSSVYATGNTISHT-LENVSFQLSSVLQDQDVDMAK-------------------------------------------------------------------------------------------------------------------------------------------------------------------------------------------------------------
>MGYP001432798790	84	0.355	1.458E-13	1	107	293	11	114	226
-TGIETAIIVIAFVIAASVFAFAILNMGLLTTSKAQEAIVSGVSQAQSSMKITSVYAYSDSTGADARANGIVMIVQPS-GTASVDFGHSRTAISYKNEN--VSIADVY-----------------------------------------------------------------------------------------------------------------------------------------------------------------------------------------
>LauGreDrversion4_2_1035121.scaffolds.fasta_scaffold924131_1	84	0.380	1.458E-13	1	63	293	16	78	238
-TGIETAIILIAFVVVASVFAYTVLSAGIFSSEKGKEAVHSGLETSRSSMELVGSVKALAVTAT-------------------------------------------------------------------------------------------------------------------------------------------------------------------------------------------------------------------------------------
>15094|scaffold_721_c1_2|-686|00	84	0.384	1.458E-13	1	65	293	15	79	276
-TGLETAIILIAFVVVAAVFAYTALSAGIFSAQKGQETIYSGLKQAAGSMEIKGGMIAYNKVAGES-----------------------------------------------------------------------------------------------------------------------------------------------------------------------------------------------------------------------------------
>MGYP001191937735	84	0.338	1.458E-13	1	62	293	17	78	306
-TGLETAVILIAFVVVASVFAFTVLSTGIFSAERGKETIHAGLTGARSSMELKGSMVSNGTAD--------------------------------------------------------------------------------------------------------------------------------------------------------------------------------------------------------------------------------------
>MGYP001140504003	84	0.205	1.966E-13	1	98	293	29	169	171
-TGLEAGIVLTAFVVIAAVFSYVVLNAGFFSIQKTEEVIHTGIKQATSSAELAGDVIGHGwrygyvnnsasgydgtwdsgatsnpgynypgyyawnypdeaskYQADTTNLTVVEFYLQLSTSGEPLSLSPTKLTIGYSDKN--------------------------------------------------------------------------------------------------------------------------------------------------------------------------------------------------
>SRR3989304_1196342	84	0.333	1.966E-13	9	146	293	33	167	248
---------LIAFVIVAAALAFVVLNMGFATTQKAKTTIISSLAEASSSLEISGKVTAIANVP-RALVNATGIPLKITSGGSSINLDNSTISIKYL--SNVVEYDNILAGTMIGRTYSNMSQAFQDAEDNTFGEGIWQTSRNPVNGT--------------------------------------------------------------------------------------------------------------------------------------------------
>26237|scaffold_3120_c1_4|+1616|00	84	0.210	1.966E-13	1	131	293	35	224	265
-TGLEAGIVLIAFLVIAAVFSYVVLNAGFFSVQRTEEVIHTGIEQATSSAELSGDVIGHGwhygyvnnsapgydgtwdsgaasNPGSNypsyyawnypdeaskyqadsTNLTVVEFYLQLSTRGEPLSLSPTKLTIGYSDKsmhvgaltyasNENATLGNMtmgcWNFSITRGDADvLLEADEQAKIIVSL-----------------------------------------------------------------------------------------------------------------------------------------------------------------
>25886|scaffold127666_2|-203|00	84	0.371	1.966E-13	1	70	293	22	91	363
-TGLETAIILIAFVVVAAVFAYTVLSAGLFSTQKSQEAVYSGLQETQNTLVVKGGVLSVAEPKFTDTADAV------------------------------------------------------------------------------------------------------------------------------------------------------------------------------------------------------------------------------
>MGYP000226889424	83	0.358	2.650E-13	2	107	293	11	113	121
--GIEAAIVLIAFVIVAAALAFVVLNMGFLTTQRSGIVIRSGLGEASTALEVDGSVLAFSQKG--DVVNYTMIPIKVSPGRHLVDLHPDRASILYW-STEAGSYADIY-----------------------------------------------------------------------------------------------------------------------------------------------------------------------------------------
>MGYP001318083083	83	0.409	2.650E-13	1	66	293	49	114	169
-TGLETAIVLIAFVVVAAVFAFTVLTTGLFTSEKAKETALEGVSSAGGSLELIGSVVAGGTNIGTTC----------------------------------------------------------------------------------------------------------------------------------------------------------------------------------------------------------------------------------
>MGYP001479639954	83	0.288	2.650E-13	9	110	293	1	103	174
---------LISFVVVASVFATATLSTGIFASNQAQNTANVGLSGARGALELKGPVIARvgGTTGVTGVVTSMEFQVINAVGG-FVDLTPGNAILKYYDKNQMVSMNSISEFT--------------------------------------------------------------------------------------------------------------------------------------------------------------------------------------
>MGYP000333099052	83	0.389	2.650E-13	1	59	293	17	75	181
-TGLETAIVLIAFVVVSSVFAFAALSTGLFSSDKAKETITAGLAETRGTLEQKGSIILTG-----------------------------------------------------------------------------------------------------------------------------------------------------------------------------------------------------------------------------------------
>GraSoiStandDraft_48_1057284.scaffolds.fasta_scaffold3436882_1	83	0.333	2.650E-13	2	112	293	12	118	221
--GIEAAIVLIAFLIVAAALSYVVINMGFYITQKTKETMQSSLDESLGALQLDGLVAGKTNN--DSQIEWLVIPMKLSVGKEGLDLRKEAIVVSVYLPN--ATLINIYNGVYM------------------------------------------------------------------------------------------------------------------------------------------------------------------------------------
>SRR5208337_3787743	83	0.312	2.650E-13	2	126	293	55	175	278
--GLETAIILIAFVIIAAAFSFMVVNQGLFATQRGQTVIQQGLQEASSPLLVDGTILVR-TTPAGQAVNLVVVPVE-AFGVNVVNMGKNQTSVMLNIGDQA--WANAYLGPLYVGYVDQSNGTSYNN----------------------------------------------------------------------------------------------------------------------------------------------------------------------
>MGYP001068750151	83	0.397	3.571E-13	2	83	293	19	101	102
--GLETAIVLIAFVIVASAFAYAVLNMGFLATQKTQEVAIGGLQAASAAIVLDGPVYGYsSQSGTNANMTTVIFWLKTASGADSV-----------------------------------------------------------------------------------------------------------------------------------------------------------------------------------------------------------------
>SRR4030042_7095346	83	0.426	3.571E-13	1	61	293	39	99	104
-TGLETAIILIAFVTVAAVFGYAVLSAGLFSAERGKETIYSGLQQAKSNLEVSGSVIAQSSD---------------------------------------------------------------------------------------------------------------------------------------------------------------------------------------------------------------------------------------
>18781|Ga0209431_12133367_1|-3|11	83	0.392	3.571E-13	1	56	293	56	111	113
-TGLETAIILIAFVVVATVFAFVVLTTGIFSSERGKETVFAGLQKARGTMEVRGGVV--------------------------------------------------------------------------------------------------------------------------------------------------------------------------------------------------------------------------------------------
>MGYP001480870284	83	0.353	3.571E-13	1	82	293	40	116	135
-TGLETAIVLIAFVVVAAVFAFTVLTTGLFTSEKAKETAMAGVTSAGGNLELVGSVTAGGSNIGQTCR-----QVEAGVGGTP------------------------------------------------------------------------------------------------------------------------------------------------------------------------------------------------------------------
>MGYP000262157565	83	0.446	3.571E-13	1	56	293	16	71	178
-TGLETAIILIAFVVVSAVFAYTVLSAGIFTTQKSQETIYSGLTQAASSMEMKGGVV--------------------------------------------------------------------------------------------------------------------------------------------------------------------------------------------------------------------------------------------
>MGYP000853179049	83	0.236	3.571E-13	1	107	293	11	122	185
-TGLEAAIIFIAFVVVASVFSYVVLGMGMTTSQKSQEVVHAALDEARSAFRPGDAVIVKLDTAGG--LSFIEFDLETAAGPTAIDmrsmtctLATSKALLTYPPGDPAVTLTWRY-----------------------------------------------------------------------------------------------------------------------------------------------------------------------------------------
>MGYP001303257633	83	0.355	3.571E-13	2	77	293	119	193	206
--GLETAIVFIAFVVVASVFAFAVLNVGLLSSQKSEQAALGGLEATSASLSIRGDVIASANAG-KTAIDTVRFNLAPA-----------------------------------------------------------------------------------------------------------------------------------------------------------------------------------------------------------------------
>MGYP001118376190	83	0.379	3.571E-13	2	109	293	14	117	209
--GIEAAIVLIAFIIIAAALSYVVINMGFYTTQKTKEAMAAGLEESMTALQLDGIITAKTN--SSGYIEYMAVPVKLSAGRASIDLGESAVVVSVYLPNS--TLMNIHKG---------------------------------------------------------------------------------------------------------------------------------------------------------------------------------------
>3300005298.a:Ga0071330_1084926_8	83	0.284	3.571E-13	2	117	293	58	169	301
--GLEAAIVLIAFVIIAAAFSFMVINQGLYATERGKVVIQEGLKQASTPLTVDGTPFVR-TTPDGKAVDVIIIPVK-AFGVKFVAVGRNQTVVMLKIGQKA--WANLYLGVLYTGHPN-------------------------------------------------------------------------------------------------------------------------------------------------------------------------------
>MGYP001457556856	83	0.471	4.813E-13	1	53	293	22	74	87
-TGLETAIVLIAFVVVSSVFAFAALSTGLFSSDKAKETISAGLAEARGTLELKG-----------------------------------------------------------------------------------------------------------------------------------------------------------------------------------------------------------------------------------------------
>23244|Ga0272441_11270632_1|+217|01	83	0.482	4.813E-13	1	58	293	42	99	110
-TGLETAIVLIAFVMVASVFAYVVLSAGLFSSQKAKEAVYQGMSQTSGSVSLKGNVYAR------------------------------------------------------------------------------------------------------------------------------------------------------------------------------------------------------------------------------------------
>MGYP000486443468	83	0.256	4.813E-13	15	90	293	1	78	129
---------------VASVFAFTVLSTGIFSSERSKETVFAGLDEVRSSLQPRGSVIAYkgALDGSTNTIYKVVFVVSNAVKGESVNLTPPYT----------------------------------------------------------------------------------------------------------------------------------------------------------------------------------------------------------
>SRR5581483_8765821	83	0.403	4.813E-13	1	57	293	111	167	170
-TGLETAIILIAFVVVAAVFAFVVLSTGLFSSERGKEAVYAGLAKTRGTMELSSGVVA-------------------------------------------------------------------------------------------------------------------------------------------------------------------------------------------------------------------------------------------
>V4JQ72	83	0.358	4.813E-13	2	121	293	13	128	214
--GVDTAIILIAFVLVAAAVAFVVLDMGMTSAQKAKQSMENGLQQASTALQVNGEVMAYVN--TNGYVQDIYIPLGVTPGTGYVSFAKNLLSVSLIAGN--MSYANIYNGVNETTLGNSTSN---------------------------------------------------------------------------------------------------------------------------------------------------------------------------
>MGYP000153167276	83	0.317	4.813E-13	1	85	293	14	98	217
-TGLEAAIVLTAFVVVAAVFSYVVLNAGFFTTQKSKEVVHTGVEQATSSVELAGDVIGYGWKKSPGSGDSGNITLGFIDDGTFYDM---------------------------------------------------------------------------------------------------------------------------------------------------------------------------------------------------------------
>1353|scaffold_102326_c1_2|+472|00	83	0.222	4.813E-13	1	98	293	15	129	243
-TGLEAGIVLTAFVIIAAVFSYVVLNAGFFSSQKAEEVVHTGIEQVTSSFEPAGDVIAHgwtynasgktyydatggtwGYETDSTNLTVVQLYLTLTAGQTAMDMD--KLTIAYSDRD--------------------------------------------------------------------------------------------------------------------------------------------------------------------------------------------------
>MGYP000138549009	83	0.426	4.813E-13	1	61	293	15	75	244
-TALETAIILIAFVVVAAVFAFTILSAGTVSTEKGKEAIYSGLQEVSSSLELRGSVLAISNT---------------------------------------------------------------------------------------------------------------------------------------------------------------------------------------------------------------------------------------
>MGYP001102827261	83	0.309	4.813E-13	2	111	293	55	160	274
--GLEAAIVLIAFVIIAAAFSFMVINQGLFATERGKTVIQEGLKQASTPLTVDGTTFTRTD-PSGETVNVIIIPVR-AFGVKYVAMGRNETVVTLKIGRQ--TWANAYCGVL-------------------------------------------------------------------------------------------------------------------------------------------------------------------------------------
>3313|scaffold1964927_1|+3|11	82	0.329	6.485E-13	4	81	293	0	78	79
----ETAILLIAFIVIAAVFATTMLSAGLFSSQKSQEAVFSGLNQVKGTLELRGDVIAiAGSTGNNGTIGQISFLINNILGGE-------------------------------------------------------------------------------------------------------------------------------------------------------------------------------------------------------------------
>MGYP001028936183	82	0.338	6.485E-13	1	59	293	25	83	96
-TELETAIILIAVVVVASVFAFTVLSTGIFASERGKETVYAGLQQASGSIEIKGSVIASG-----------------------------------------------------------------------------------------------------------------------------------------------------------------------------------------------------------------------------------------
>SRR3970040_1729645	82	0.327	6.485E-13	1	61	293	64	124	136
-TGLETAIILIAFVVVATVFAFIVLTTGIFSAERGKETVFAGLAKARGTMEVRGGIVVTDDD---------------------------------------------------------------------------------------------------------------------------------------------------------------------------------------------------------------------------------------
>2350|scaffold_91394_c1_3|-1245|00	82	0.355	6.485E-13	1	59	293	17	75	157
-TGLETAIIMTAFVVVASVFAFTALSSGIFAAERGKETIHASLKGARSSLEIKGSVVATG-----------------------------------------------------------------------------------------------------------------------------------------------------------------------------------------------------------------------------------------
>MGYP000105992593	82	0.355	6.485E-13	1	76	293	139	211	212
-TGLETAIVLIAFIVVAAVFAFVVLSTGLFSADRGKETVFAGLQKTRGSVTLAGGITAVSD---GTELTDVKFTLSL------------------------------------------------------------------------------------------------------------------------------------------------------------------------------------------------------------------------
>SRR3989304_1087126	82	0.392	6.485E-13	1	56	293	145	200	216
-TGLETAIILIAFVVVATVFAFVVLTTGIFSAERGKETVFAGLQKARGTMEVRGGVV--------------------------------------------------------------------------------------------------------------------------------------------------------------------------------------------------------------------------------------------
>OM-RGC.v1.027928056	82	0.319	6.485E-13	2	122	293	4	122	229
--GIESAIVLIAFVIVAAALAFVVLNMGFSTTQKAKTAIIAAVEEAGSSLEVAGKITAVGDID-NNVINATSIPVKIVSGGSSSNMDGNFTSIKVITSD--IEYDNVYTfGPLFVGTFDNATNA--------------------------------------------------------------------------------------------------------------------------------------------------------------------------
>MGYP000518716441	82	0.349	6.485E-13	2	107	293	16	118	230
--GIESAIVLIAFVIVAAALAFVVLNMGFSTTQKAKTAIIAAVEEAGSSLEVAGKITAAGWV-TQDSLNATNIPLKIVSGGATSNLDGNFTSIKYISDN--VEYDNVY-----------------------------------------------------------------------------------------------------------------------------------------------------------------------------------------
>3300014914.a:Ga0164311_10000108_16	82	0.423	6.485E-13	1	59	293	12	70	244
-TGLEAAIVLTAFVVVAAVFSYVVLNAGFFTTQKSKEVVHTGVEQATSSIELAGTVIGHG-----------------------------------------------------------------------------------------------------------------------------------------------------------------------------------------------------------------------------------------
>6671|scaffold60744_2|-1127|00	82	0.438	6.485E-13	1	57	293	22	78	286
-TGLETAIVLIAFVVVAAVFAFVVITTGLFSGQRAQETAQAGLKEARTSLAPKGSIVA-------------------------------------------------------------------------------------------------------------------------------------------------------------------------------------------------------------------------------------------
>ERR1035437_738079	82	0.345	8.737E-13	1	84	293	25	106	149
-TGLETAIILIAFVTVASVLAYSVLSAGIFSAEKGKATVYAGLQQAQASLDVKGTVIGQSDD--NLKLSTLTINLGLVNPAEQVD----------------------------------------------------------------------------------------------------------------------------------------------------------------------------------------------------------------
>ABLV01.1.fsa_nt_gi|185923476|gb|ABLV01196309.1|_1	82	0.376	8.737E-13	2	110	293	10	114	164
--GIDTAIILIAFVLVAAAVAFVVLDMGMTSAQKAKQTMENGLQQASTALQVNGEVMAYVN--TNGYVQDIFIPLGVTPGTGYVSFAKNLLSVSLIAGN--MSYANIYNGV--------------------------------------------------------------------------------------------------------------------------------------------------------------------------------------
>MGYP000580741880	82	0.413	8.737E-13	2	93	293	14	103	221
--GIEASIVLIAFVVIAAALACVVINMGFYSSQKVKDTINRGVNEASSSLQLDGQVIGKTN--STRHLIIIVLPVKVSVGRSEVDLNANTTVVS-------------------------------------------------------------------------------------------------------------------------------------------------------------------------------------------------------
>17729|Ga0153915_10275755_2|-658|00	82	0.381	8.737E-13	1	88	293	14	110	229
-TGLETAIILIAFVIVASVLSYVVISAGLFSSQKAKEAVNSGISQTGATVELKGNVVVqmqseesesEETTTTVATAAYAYLTIGLVPGGTEVDLSSN------------------------------------------------------------------------------------------------------------------------------------------------------------------------------------------------------------
>SRR3990172_7153106	82	0.293	8.737E-13	2	132	293	58	187	272
--GIESAIVLIAFVIVAAALAFVVLNMGFSTTQKAKTAIIAAVEEAGSSLEVAGKITAVGDVD-NNVLNATTIPLKIVSGGANSNMDGNFTSIKVITSN--VEYDNVYTfGPLFVGTYSNASEAwNAAELRGWIC----------------------------------------------------------------------------------------------------------------------------------------------------------------
>MGYP000530607421	82	0.423	8.737E-13	1	59	293	14	72	334
-TGLEAAIVLTAFVVVAAVFSYVVLNAGFFTTQKSKEVVHTGVEQATSSVELAGDVIGYG-----------------------------------------------------------------------------------------------------------------------------------------------------------------------------------------------------------------------------------------
>1235|Ga0190286_1016389_2|-498|00	82	0.423	8.737E-13	1	59	293	37	95	357
-TGLEAAIVLTAFVVVAAVFSYVVLNAGFFTTQKSKEVVHTGVEQATSSVELAGDVIGYG-----------------------------------------------------------------------------------------------------------------------------------------------------------------------------------------------------------------------------------------
>MGYP001168071155	82	0.368	8.737E-13	3	59	293	48	104	379
---LETAIIMIAFVVVASVFAFTVLSSGIFAAERGKETIHAGLKGARSSLEVKGSVVATG-----------------------------------------------------------------------------------------------------------------------------------------------------------------------------------------------------------------------------------------
>MGYP001119341282	81	0.465	1.177E-12	1	58	293	16	73	76
-TGLETAIILIAFVMVASVLAYVVLTAGLYSSQKAKEAVHAGLEEVSATVEIKGDVIAK------------------------------------------------------------------------------------------------------------------------------------------------------------------------------------------------------------------------------------------
>MGYP000588148712	81	0.423	1.177E-12	1	59	293	14	72	88
-TGLEAAIVLTAFVVVAAVFSYVVLNAGFFTTQKSKEVVHTGVEQATSSAELAGDVIGHG-----------------------------------------------------------------------------------------------------------------------------------------------------------------------------------------------------------------------------------------
>MGYP001072875394	81	0.348	1.177E-12	2	110	293	18	122	147
--GIEAAIVLISFVVIAASLAYVVINMGFYSSQKAKSTIDRGVQEATSALALDGFITGH--TDANSQLQYFAVPLKLAVGQDEVDMSGNTTLVAVL--GTTFSLTDIYSSV--------------------------------------------------------------------------------------------------------------------------------------------------------------------------------------
>MGYP000928647295	81	0.293	1.177E-12	1	92	293	11	100	185
-TGLEAAIIFIAFVVVASVFAYVVLGVGMTTSQKSQEVMHAALEEAGSALRPGYTVIAKLD--TLGVLDFVKFDLETTADLAAVDMGSMTYTI--------------------------------------------------------------------------------------------------------------------------------------------------------------------------------------------------------
>MGYP001416312123	81	0.298	1.177E-12	1	97	293	45	140	220
-TGLEAAIVFIAFIVVAAVFAYVVLGLGVVTSQKSQEAMHTALGEAGSALRPGQSVIAKVDN-TQGLVKFVEFDLETATNLAAIDLGRMTYTIMTKDA---------------------------------------------------------------------------------------------------------------------------------------------------------------------------------------------------
>MGYP000185602282	81	0.279	1.177E-12	2	124	293	45	170	351
--GVEAAIVLIAFVIISAAFAFMVINMGLFATQRSKDTISQGLREASSPLQVDGSIFVR--TTSDLDVNASIIPLR-SMGVKYVPVGKDETVVSLSivyREGSSKSFANIYYGVVdsdFDPTGKSFDELAQ------------------------------------------------------------------------------------------------------------------------------------------------------------------------
>MGYP001077450831	81	0.359	1.585E-12	1	64	293	12	75	92
-TGLEAAIVLVAFVVVAAVFSYVMLGAGFYTTQKSQEVVHTGVQQASSSVELSGDVVAKSDDGNT------------------------------------------------------------------------------------------------------------------------------------------------------------------------------------------------------------------------------------
>MGYP001150776202	81	0.373	1.585E-12	1	67	293	23	89	101
-TGLETAIVLIAFVVVAAVFAFTVLTTGLFTSEKAKETALAGVAASSATLAVKGSVTAISFGGGTGLV---------------------------------------------------------------------------------------------------------------------------------------------------------------------------------------------------------------------------------
>3282|scaffold1023450_1|-1|10	81	0.327	1.585E-12	1	61	293	38	98	112
-TGLETAIILIAFVVVASVFAFTVLSSGIFSAERGKETVFASLREARGSAAIKGSVVANGLT---------------------------------------------------------------------------------------------------------------------------------------------------------------------------------------------------------------------------------------
>SRR4030043_1321966	81	0.402	1.585E-12	1	77	293	40	114	115
-TGLEAAIVLIAFVVVAAVFSYVVLGAGFFTTQKAQETVYKSVEQSTTNLLLIGNVY--GLSPDNANITEVRFSIGLA-----------------------------------------------------------------------------------------------------------------------------------------------------------------------------------------------------------------------
>MGYP000218041030	81	0.373	1.585E-12	2	100	293	15	111	119
--GIEAAIVLIAFVIIAAAFAFMAINMGLFATQRSKDTIAQGLRESSSPLQLDGNIFLRVNE-TNMRAEAIIIPLR-AMGVKYVPMGTDQTVVSISISGQR------------------------------------------------------------------------------------------------------------------------------------------------------------------------------------------------
>RhiMetStandDraft_4_1073278.scaffolds.fasta_scaffold5235680_1	81	0.336	1.585E-12	1	95	293	11	100	186
-TGLEAAIVLIAFIVVAAVFSFAVLGTGFFAAQKSGEVIQKGVETTSTSLALGGTVRVQSDT-SDVKLKYIFLYLQVTPGRGGIDMDR----VSYT-----------------------------------------------------------------------------------------------------------------------------------------------------------------------------------------------------
>D5U1N2	81	0.385	1.585E-12	2	92	293	7	102	214
--GIEAAIVLIAFVIVAAALAFVVINMGMYTTQKSKEVMQQGLNEATTALEVDGSVLGYVIDTDAGApvvpgIQYIYIPLKVSPGQLAVDFSSSKIDI--------------------------------------------------------------------------------------------------------------------------------------------------------------------------------------------------------
>MGYP000200342364	81	0.423	1.585E-12	1	59	293	14	72	236
-TGLEAAIVLTAFVVVAAVFSYVVLNAGFFTTQKSKEVVHTGVEQATSSVELAGDVVGYG-----------------------------------------------------------------------------------------------------------------------------------------------------------------------------------------------------------------------------------------
>MGYP000725228410	81	0.302	1.585E-12	2	110	293	14	118	238
--GLEAAIVLIAFVIVAAAFSFMVVNMGLYATQRGRDVIQQGIKEAGCPLTMDGTILVKASNES-GKAKAFIIPLK-TMGTKWVSMWKNETVVSLMVGNTA--WANIYQGV--------------------------------------------------------------------------------------------------------------------------------------------------------------------------------------
>MGYP000132522220	81	0.423	1.585E-12	1	59	293	37	95	357
-TGLEAAIVLTAFVVVAAVFSYVVLNAGFFTTQKSKEVVHTGVEQATSSVELAGDVVGYG-----------------------------------------------------------------------------------------------------------------------------------------------------------------------------------------------------------------------------------------
>MGYP001006684085	81	0.516	2.135E-12	1	60	293	18	77	117
-TGLETAIILIAFIVVAAVFAFTVMTTGLFSTEKAKTTAQAGIAEASSTFAPKGGVIAASN----------------------------------------------------------------------------------------------------------------------------------------------------------------------------------------------------------------------------------------
>MGYP001205463988	81	0.291	2.135E-12	8	100	293	80	175	198
--------ILIAFIVVAAVFAFTVMTTGLFSTEKAKTTAQAGIAEASSTFAPKGGLIAEcaqNAQGACTRVEALTFQITTASGSTGTSIARDKIALIYSDDNQR------------------------------------------------------------------------------------------------------------------------------------------------------------------------------------------------
>MGYP001206084996	81	0.440	2.135E-12	1	59	293	8	66	239
-TGLETAIILIAFVVVAAVFAYTVLSAGTFSAEKGKEAIHSGLETARSSMKVVGNISAKG-----------------------------------------------------------------------------------------------------------------------------------------------------------------------------------------------------------------------------------------
>4295|scaffold36741_4|+1988|00	81	0.327	2.135E-12	1	61	293	35	95	377
-TGLETAIILIAFVVVASVFAFTVLSSGIFSAERGKETVFSSLREARGSAAIKGSVVANGLT---------------------------------------------------------------------------------------------------------------------------------------------------------------------------------------------------------------------------------------
>MGYP000710516241	80	0.259	2.875E-12	1	77	293	22	98	103
-TGLDAALITTAFVVVASVFAFTVLSTGIFSSERGKETVLAGVREARGTMEPKGRVVANGLTAETLSLGEAAWTVTNA-----------------------------------------------------------------------------------------------------------------------------------------------------------------------------------------------------------------------
>3300026108.a:Ga0208391_1000117_41	80	0.310	2.875E-12	3	76	293	53	125	131
---IETSIVLIAFVVVASVFGFAMLNTGLMSSEKEQKAVQAGIDETSSNLILRGGVLAIGN-GGKTGIDTIKFYLTP------------------------------------------------------------------------------------------------------------------------------------------------------------------------------------------------------------------------
>MGYP001502650864	80	0.376	2.875E-12	1	81	293	32	116	140
-TGLETAIILIAFIVVAAVFAFTVMTTGLFSSERAKTVALSGLSEAASSLTLKGPVSAEAHNigqPYGQVPVKLVFQVGLSMcGGE-------------------------------------------------------------------------------------------------------------------------------------------------------------------------------------------------------------------
>MGYP000873197976	80	0.305	2.875E-12	1	85	293	9	91	191
-TGLEAAIVLIAFVIVAAVFGFVILQAGFTSAQQGQSVIHDGMEQAGSSCMVSGIVYGISARPG--VVESFVIPVGLTAGSEPIDM---------------------------------------------------------------------------------------------------------------------------------------------------------------------------------------------------------------
>GraSoiStandDraft_59_1057299.scaffolds.fasta_scaffold1490281_1	80	0.330	2.875E-12	2	119	293	10	123	206
--GVDTAIILIAFVLVAAAVAFVVLDMGMTAAQKAKQSMEGGLEQSSTALQVDGDVMAYVNTSG--AVQVIYIPLGVTPGTGYVSFAKNLLSVSVIAGN--MSYANIYNGVEGVITNQNL-----------------------------------------------------------------------------------------------------------------------------------------------------------------------------
>SRR4030042_1241084	80	0.431	3.870E-12	1	58	293	39	96	100
-TGLETAIILIAFVIVASVFAYVVLSAGLFSSQQAKEAVNAGLDATMATVEIRGDIIAK------------------------------------------------------------------------------------------------------------------------------------------------------------------------------------------------------------------------------------------
>MGYP001271260334	80	0.345	3.870E-12	3	86	293	0	80	177
---LEAAIVLIAFVVVAAVFSYVMLGAGFFATQKAQEVTYSGIQQATSNMVIDGNIYG---TMGATGLKQIYFWVNVPIGGQAQKLS--------------------------------------------------------------------------------------------------------------------------------------------------------------------------------------------------------------
>A0A0D5C143	80	0.289	3.870E-12	2	116	293	16	134	239
--GVESAIVMIAFIIVAAALAFVVLNMGFTTSQMVKTTTIAGLEESSSSMKISGTITAVGCIDSESscfsipRINATNIPLKISKDGNSVNFSPDVISIRYIGES--IQYDNIYTGAITADTY--------------------------------------------------------------------------------------------------------------------------------------------------------------------------------
>MGYP000022816111	79	0.337	5.210E-12	1	77	293	21	96	112
-TGLETAIVLIDFVVVASVFVFAVLNVGLLSSQKSEQAALGGREATSASLSIRGDVIASANAG-KTAIDTVRFNLAPA-----------------------------------------------------------------------------------------------------------------------------------------------------------------------------------------------------------------------
>ERR1043165_7844630	79	0.320	5.210E-12	3	80	293	39	113	115
---LETAIILIAFVVVASVFAFTILSAGSSSTEKGKQAIQAGLEGVQSSMNVKGSIIAE---GSGTSVNDAIFTLSLVAGG--------------------------------------------------------------------------------------------------------------------------------------------------------------------------------------------------------------------
>MGYP001161237712	79	0.329	5.210E-12	1	85	293	20	103	133
-TGLETAIILIAFVVVAAVFAFAILNAGLGATSNAEDAITTAQSETQSTLAPRGDVILVAKDD-LSTVNVIKFKLAPSPGAKAISL---------------------------------------------------------------------------------------------------------------------------------------------------------------------------------------------------------------
>A3CVA4	79	0.271	5.210E-12	1	92	293	11	101	186
-TGLEAAIVFIAFIVVAAVFAYVVLGVGMTTSQKSQETMHAALGEAGSALRPGQSVIAKLDN-NQGFLDSIEFDLETATDLAVIDMGSMTYTV--------------------------------------------------------------------------------------------------------------------------------------------------------------------------------------------------------
>MGYP000495222639	79	0.268	5.210E-12	13	148	293	0	141	186
-------------VIVAAALAFVVLNMGFFTTQRTKQAISSGLSEATTAIEVEGTVIGH-RVENGSSLDWIAIPIKLSSGQQSIDLDDSRVAISYI--SDQMVYSNIYAGPTTDRTYQEPStvagnltatDRPNATIFWTVSNENPPNTVLDPGEHAV------------------------------------------------------------------------------------------------------------------------------------------------
>tagenome__1003787_1003787.scaffolds.fasta_scaffold14663618_1	79	0.339	5.210E-12	2	110	293	18	122	211
--GLEAAIILIAFVIIAAVFSFMVVNQGLFATEQGKTVIQQGLQQASTPLSVDGTTFVK-TTADGANVTGILVPLK-TFGAKYVSMNQDTTVVTLKIGSNA--WSNVYAGV--------------------------------------------------------------------------------------------------------------------------------------------------------------------------------------
>MGYP000333166572	79	0.339	5.210E-12	2	110	293	18	122	211
--GLEAAIILIAFVIIAAVFSFMVVNQGLFATEQGKTVIQQGLQQASTPLSVDGTTFVK-TTADGANVTGILVPLK-TFGAKYVSMNQDTTVVTLKIGSNA--WSNVYAGV--------------------------------------------------------------------------------------------------------------------------------------------------------------------------------------
>MGYP000607281215	79	0.309	5.210E-12	18	101	293	0	79	310
------------------VFSYVVLNAGFFTTQKSKEVVHTGVEQASSSVELGGDVIGYGTPGGT--LNKVEFILQTTSGGEPVD--VRGTVISYADDDEYV-----------------------------------------------------------------------------------------------------------------------------------------------------------------------------------------------
>MGYP000138491599	79	0.293	7.012E-12	3	77	293	24	97	122
---IETSIVLIAFVVVASVFGFAMLNTGILSSEKEQKVVQAGIDETSSNLILRGGVLAIGN-GGKTGIDTIKFYLTQS-----------------------------------------------------------------------------------------------------------------------------------------------------------------------------------------------------------------------
>A0A2A4S9N1	79	0.310	7.012E-12	3	76	293	53	125	130
---IETSIVLIAFVVVASVFGFAMLNXGLMSSEKEQKAVQAGIDETSSNLILRGGVLAIGN-GGKTGIDTIKFYLTP------------------------------------------------------------------------------------------------------------------------------------------------------------------------------------------------------------------------
>MGYP001452984696	79	0.257	7.012E-12	13	109	293	0	97	179
-------------VVVAAVFSYVVLGAGFFTTQKSQEVIHTGVSQTSSSIEIVGDVIGKAGT-SMANLESVLVTVGLSAGQGSVDFD--NVVVTYSDANVVKTLthddDNDYSG---------------------------------------------------------------------------------------------------------------------------------------------------------------------------------------
>MGYP000162013930	79	0.304	7.012E-12	2	116	293	10	118	215
--GIEAAIILIAFVIVATAFGYMVINMGMTATSKGKESIQVGLQEASSPLTIDGTILLREQ---NQKVNAIIIPLK-VVGVDYVPMGANRTVVSVR--MNATAYPNVYLGVDTSNDP--------------------------------------------------------------------------------------------------------------------------------------------------------------------------------
>A0A0F8IVA3	79	0.222	7.012E-12	1	98	293	15	140	221
-TGLESAIVLTAFVVVAAVFSYVVLGAGFTTSDAAKKTIDEGVKQTTSSIELAGDVIAIGGtavsttiitdgdpetegdqavTAMKSPVDKIIITLQLTAGQSPVDIGRAGngdgseiLVVSYADSS--------------------------------------------------------------------------------------------------------------------------------------------------------------------------------------------------
>MGYP001016902030	79	0.255	7.012E-12	1	86	293	42	125	224
-TGLEAAIVLIAFVVVAAVFAYTVLAVGILFSGESRATVHQGVQQAGSACTVTGTIYGISETSG--RIDVILVPVGLTVGSEPIDMT--------------------------------------------------------------------------------------------------------------------------------------------------------------------------------------------------------------
>MGYP001113215374	79	0.298	7.012E-12	2	134	293	7	136	237
--GLESAIVLIAFVIIAAAFSFMVVNQGLFATERGKTIIQQGLKQSSTPLTVDGTSFIRIN-PDETRVDVLLIPVK-AFGVKYVSMGTNQTAVTLTIGD--KSWPTVYYGVLYNNkTGKTYDPSAIYNATDDRINI--------------------------------------------------------------------------------------------------------------------------------------------------------------
>MGYP000645615147	79	0.440	7.012E-12	1	59	293	15	73	300
-TGLEAAIVLTAFVVVAAVFSYVVLNAGFFTTQTSKEVIHTGVEQATSSAELAGNVYGHG-----------------------------------------------------------------------------------------------------------------------------------------------------------------------------------------------------------------------------------------
>MGYP000560166007	79	0.354	9.437E-12	1	62	293	40	101	104
-TGLETAIVLVAFVLVASVFAFAVLSTGLVASEKSKETSLESLKEASSTLMVRGRVVGTANSD--------------------------------------------------------------------------------------------------------------------------------------------------------------------------------------------------------------------------------------
>ETNmetMinimDraft_16_1059900.scaffolds.fasta_scaffold799526_1	79	0.293	9.437E-12	1	92	293	11	100	180
-TGLEAAIIFIAFIVVASVFAYVVLGVGMTTSQKSQEVMHAALEEAGSALRPGYTVIAKLD--SLGVLHFVEFDLETATDLAAVDMGSMTYTI--------------------------------------------------------------------------------------------------------------------------------------------------------------------------------------------------------
>MGYP000353686163	79	0.295	9.437E-12	11	131	293	0	120	188
-----------AFVIVAAALAFVVLNMGFTTTQKSKETMSSGLSEASSALEIDGTILAKVNT-SEQKVKVVAIPLKIAPGKEPIDMRKTAVSIAFYDGSSWKTeTVKLKGYIYTTNNSSKVTDVTQYSLTGNI-----------------------------------------------------------------------------------------------------------------------------------------------------------------
>DeeseametaMP0200_FD_k123_3439_1	79	0.241	9.437E-12	0	117	293	6	129	201
LTGIETAIILVAFVITSSAFAFVVLNMGTQSAEQTQTVISSSMDESSSAIQMDSDIIGTFDNNTlsqdETCLIKAVLYVRLGQGHTAIDMDDSKIMISYTNPRvHGIVYDGDTSvATVTVITGD-------------------------------------------------------------------------------------------------------------------------------------------------------------------------------
>A0A0F9CDY0	79	0.352	9.437E-12	4	108	293	1	102	212
----EAALILIAFVIVAAALAFVVLNMGFATSQKAKTSITSALGGASNTILISGKVIG-AAPAAGGVLNATMIPLKLTSNGESVDLSDTLATISYLGE--TIEYDNIYS----------------------------------------------------------------------------------------------------------------------------------------------------------------------------------------
>GraSoiStandDraft_53_1057289.scaffolds.fasta_scaffold4320626_1	79	0.339	9.437E-12	2	110	293	15	119	216
--GVDTAIILIAFVLVAAAVAFVVLDMGMTSAQKAKQSMENGLQQASTALQVNGEVMAYVD--SSGYVQDIFIPLGVTPGTGYVSFAKNLLSVSLIAGN--MSYANIYNGV--------------------------------------------------------------------------------------------------------------------------------------------------------------------------------------
>9040|Ga0208132_1246112_1|+1|11	78	0.315	1.270E-11	1	57	293	12	68	121
-TGLETAIIVIAFVVVASAFAFTVLSTGVFSAERSKDTVYAGLSEVRSSLATRGSFVA-------------------------------------------------------------------------------------------------------------------------------------------------------------------------------------------------------------------------------------------
>MGYP001386736181	78	0.309	1.270E-11	2	85	293	8	87	135
--GLEAAIVLIAFVVVAAVFSYVMLGAGFFATQKSQEVTYSGMKQTTSNMVVDGMLYG----SYSESLQALYFEVRVPEGGETQDL---------------------------------------------------------------------------------------------------------------------------------------------------------------------------------------------------------------
>UPI0004CB2CB0	78	0.220	1.270E-11	1	86	293	13	96	196
-TGLEAAIVLIAFVVVASIFSYTILGEGFHFSQESQSVIHQSIQQAGSSCTVTGTVYGVSDSP--ESLKYIIVPIGLTAGGEPIDIT--------------------------------------------------------------------------------------------------------------------------------------------------------------------------------------------------------------
>A0A2E9TE18	78	0.315	1.270E-11	1	57	293	15	71	196
-TGLETAIIVIAFVVVASAFAFTVLSTGVFSAERSKDTVYAGLSEVRSSLATRGSFVA-------------------------------------------------------------------------------------------------------------------------------------------------------------------------------------------------------------------------------------------
>MGYP001161387284	78	0.228	1.270E-11	1	90	293	27	131	223
-TGIETAIIMISFVVVASVFAFATLSTGFFAAEEGKKTILGGLNKAESSIIVRGGVTAtrggvdvdadntlliTSTSTDEYAIATVKFLLTTAMSNGDIDLTPPYT----------------------------------------------------------------------------------------------------------------------------------------------------------------------------------------------------------
>MGYP000182655638	78	0.457	1.270E-11	1	59	293	15	73	282
-TGLEAAIVLTAFIVVAAVFSYVVLNAGFFTTQTSKEVIHTGVEQATSSAELAGNVYGHG-----------------------------------------------------------------------------------------------------------------------------------------------------------------------------------------------------------------------------------------
>MGYP001140090859	78	0.380	1.709E-11	1	50	293	53	102	103
-TGLETAIILIAFVVVASVFAFTVLSTGIFASERSKETVFAGIQETKSSLE--------------------------------------------------------------------------------------------------------------------------------------------------------------------------------------------------------------------------------------------------
>SRR4030042_1957552	78	0.391	1.709E-11	1	74	293	36	106	107
-TGLETAIILIAFGIVASVFAYVVLSAGLFSSQKAKEAVNAGLDASMATIQIKGDIVAKME---NSLLTEVIFRV--------------------------------------------------------------------------------------------------------------------------------------------------------------------------------------------------------------------------
>GraSoiStandDraft_35_1057300.scaffolds.fasta_scaffold1965405_1	78	0.291	1.709E-11	1	103	293	5	105	178
-TGLEAAIVLIAFVVVAAVFGIAVISSGTFTAEKTKGVTESGYKQASSALYIEGAVYAY--LGSSNELKSVDFTVGILETGQPQDLSKLTIVYTHSASGEIRTY---------------------------------------------------------------------------------------------------------------------------------------------------------------------------------------------
>tagenome__1003787_1003787.scaffolds.fasta_scaffold12204443_1	78	0.378	1.709E-11	1	95	293	5	96	180
-TGLEAAIILIAFVIVAAVFAYTILGAGFFVTDKASTTTTGSLKEASSTVYLEGTVHGR-LSSGNQRLHEVDFTLAIPDTGRDQDL--GGMTISYT-----------------------------------------------------------------------------------------------------------------------------------------------------------------------------------------------------
>UniRef100_A0A0Q0ZSN3	78	0.298	1.709E-11	1	86	293	8	94	193
-TGLEAAIVLIAFVVIASVFSYTILGSGFLADEMTRETVQEGVVRASGALVLSGDIYGISATGhNPPSYDFLHVPLRVPSGGVPVDFS--------------------------------------------------------------------------------------------------------------------------------------------------------------------------------------------------------------
>A0A0Q0ZSN3	78	0.298	1.709E-11	1	86	293	8	94	193
-TGLEAAIVLIAFVVIASVFSYTILGSGFLADEMTRETVQEGVVRASGALVLSGDIYGISATGhNPPSYDFLHVPLRVPSGGVPVDFS--------------------------------------------------------------------------------------------------------------------------------------------------------------------------------------------------------------
>A0A0W8FE81	78	0.298	1.709E-11	1	86	293	13	99	197
-TGLEAAIVLIAFIVVAAVFSFVVLKTGFHATEEGQYAIYKGVQQAGSGLEVSGTIYGVKPVQQEQlTIKSILIPISVPPGGAAVDVG--------------------------------------------------------------------------------------------------------------------------------------------------------------------------------------------------------------
>HotLakDrversion2_2_1075449.scaffolds.fasta_scaffold538754_1	78	0.298	1.709E-11	1	86	293	18	104	202
-TGLEAAIVLIAFIVVAAVFSFVVLKTGFHATEEGQYAIYKGVQQAGSGLEVSGTIYGVKPVQQEQlTIKSILIPISVPPGGAAVDVG--------------------------------------------------------------------------------------------------------------------------------------------------------------------------------------------------------------
>GraSoiStandDraft_24_1057298.scaffolds.fasta_scaffold4323231_1	78	0.375	1.709E-11	1	56	293	35	90	373
-TGLETAIILIAFVVVASVFAFTVRSTGIFSAERGKETIHARRAGARSSMELKGSIV--------------------------------------------------------------------------------------------------------------------------------------------------------------------------------------------------------------------------------------------
>MGYP000861079980	78	0.482	2.298E-11	1	58	293	20	77	97
-TGLETAIILIAFIVVAAVFAFTIMTTGLFSTEKAKTTAQAGITEASSTFVPKGAIVAK------------------------------------------------------------------------------------------------------------------------------------------------------------------------------------------------------------------------------------------
>SRR5690606_13957256	78	0.306	2.298E-11	3	77	293	31	102	103
---LETAIILIAFVVVAAIFAFTILSAGTSSTEQSKEAIYAGRSEVRSSMELRGAVVAETD---GTEVTDLIFSVANA-----------------------------------------------------------------------------------------------------------------------------------------------------------------------------------------------------------------------
>SRR3972149_10100548	78	0.213	2.298E-11	12	96	293	0	85	108
------------FVVVATVFAFVVLTAGVFSSEGGKEAVFAGLSKARGTMEVRGGIVA---TSTGGAVDDIFFAVASTASGESIPLDPvatnNRTVIAYRD----------------------------------------------------------------------------------------------------------------------------------------------------------------------------------------------------
>SRR4030043_256847	78	0.290	2.298E-11	1	95	293	14	113	118
-TGIETAIILVAFVITASAFSFVILNVGFLTADKAQTTVITSMKETSSALLADTGVTGYFSNTTEAnqdevCLEELIFYIRLAQGHQPVDCKDAKMARTYT-----------------------------------------------------------------------------------------------------------------------------------------------------------------------------------------------------
>MGYP000181828523	78	0.379	2.298E-11	1	86	293	42	127	128
-TGLEPAIVRISLGVVASVLAFAVLNTGLLSSEKRKEAAFGGLEETSATLSIRGNVIAAANSG-KTAIDNLKFNFTPtSTSSESVDLS--------------------------------------------------------------------------------------------------------------------------------------------------------------------------------------------------------------
>APLak6261660806_1056025.scaffolds.fasta_scaffold455267_1	78	0.252	2.298E-11	1	107	293	11	116	188
-TGLEAAMVFIAFIVVASVFAYVALGAGFFTTQKTEQTIYSAVEQVGSVVQITEPIMVQASADGQ-HVRYIVVTVKVPPGNNDVDVERIVVTVSTARSIQTYEGATWW-----------------------------------------------------------------------------------------------------------------------------------------------------------------------------------------
>MGYP001294591110	77	0.396	3.091E-11	1	58	293	19	76	86
-TGLETAIILIAFVTVAAVLAYTVLSAGIFSSERGKEGVYSGLNSAQSTMDVKGSVIGE------------------------------------------------------------------------------------------------------------------------------------------------------------------------------------------------------------------------------------------
>MGYP001072875955	77	0.529	3.091E-11	2	69	293	8	75	87
--GIEAAIVLIAFVVIAAALAYVVINMGFFATQKTKETIGSGMEEATSALQLDGSVIGKTGSSTNTVSYT-------------------------------------------------------------------------------------------------------------------------------------------------------------------------------------------------------------------------------
>SRR3989344_9322951	77	0.397	3.091E-11	2	79	293	22	98	99
--GVESAIVMIAFVIVAAALAFVVLNMGFSTTQKAKTTIVSSLSEASSSLEVAGKVIAVGDT-TLSNLRVVSIPIKVASG---------------------------------------------------------------------------------------------------------------------------------------------------------------------------------------------------------------------
>MGYP001453245363	77	0.437	3.091E-11	1	64	293	14	77	131
-TGLETAIILIAFVTVASVLGYAVLSAGVFSAEQGKETIYAGLKEASTNLTLPGSVVGKSADRTG------------------------------------------------------------------------------------------------------------------------------------------------------------------------------------------------------------------------------------
>24402|Ga0307375_10082664_2|-609|00	77	0.362	3.091E-11	1	69	293	15	83	296
-TGLETAIILIAFVTVASVLAYSVLSAGIFSAERGKATVYSGLESVQATMELQGSVLGLSTDGVKATLTT-------------------------------------------------------------------------------------------------------------------------------------------------------------------------------------------------------------------------------
>MGYP001497708753	77	0.301	3.091E-11	1	63	293	18	80	309
-TGLETAIILIAFVVVATVFAFIVLTTGIFSAERGKETVFAGLQKARGTREVRVGIVVDRDTGS-------------------------------------------------------------------------------------------------------------------------------------------------------------------------------------------------------------------------------------
>SRR5512147_2594208	77	0.392	4.157E-11	1	56	293	42	97	110
-TALETAIILIAFVVVAAIFAFTVLSTGTFLTEKSKEASYAGLQEVRGSLALKGSVV--------------------------------------------------------------------------------------------------------------------------------------------------------------------------------------------------------------------------------------------
>D9PZ77	77	0.357	4.157E-11	2	110	293	10	114	219
--GIDTAIILIAFVLVAAAVAFVVLDMGMTSAQKAKQTMESGLQESSTALQVDGNVMAYVN--GSGYVQDIFIPLGVTPGTGYVSFAPSLMEVSIITSKG--SYPDIYIGV--------------------------------------------------------------------------------------------------------------------------------------------------------------------------------------
>SRR5512143_1870803	76	0.347	5.590E-11	3	94	293	12	98	99
---LETAIILIAFVVVAAVFAFTILSAGNASTDKGKAAINAGMQSVESSLAVKGAVIA---AGTSNKVTDVTFTVGVSGGSSPI--KTDQITITY------------------------------------------------------------------------------------------------------------------------------------------------------------------------------------------------------
>MGYP000892636527	76	0.305	5.590E-11	2	96	293	7	99	181
--GLEAAITLIAFVVVAAVFSFATLGSGFFATSKAQDTAHTGMKQASSGIYIDGTLYGGVD--TNGQLQELTFYVAIPETGLDMDLEKMIMAYTKSD----------------------------------------------------------------------------------------------------------------------------------------------------------------------------------------------------
>tagenome__1003787_1003787.scaffolds.fasta_scaffold15622706_1	76	0.250	5.590E-11	1	92	293	11	101	186
-TGLEAAIVFIAFIVVASVFAYAVLGVGMTTSQKSQKTMHAALGEAGSALRPGYTVIAKLDND-QGNLEFIEFDLETATDLAVIDMGRMTYTV--------------------------------------------------------------------------------------------------------------------------------------------------------------------------------------------------------
>MGYP000344227414	76	0.302	5.590E-11	16	90	293	0	75	202
----------------ASVFAFTVLSTGIFTSERAKETIFAGVEETKGALEPSGSLIAyTADRGGVDTVYKVSFIVSNVVNGAAVDLTPPYL----------------------------------------------------------------------------------------------------------------------------------------------------------------------------------------------------------
>MGYP000335380751	76	0.368	7.516E-11	1	57	293	18	74	83
-TGLETAIVLIAFVVVASVFAFTILSAGVFSSEANKQTIHAGLKETRTGLRQHGSAFA-------------------------------------------------------------------------------------------------------------------------------------------------------------------------------------------------------------------------------------------
>MGYP001171723242	76	0.298	7.516E-11	2	78	293	24	99	101
--GLETSIVLLAFVVVATVFAFAILNTGMFSSERSARAALGSLEETSAAMNIRGKVIADAND-AKTAIDAIKFTVTLGP----------------------------------------------------------------------------------------------------------------------------------------------------------------------------------------------------------------------
>MGYP001091927868	76	0.344	7.516E-11	2	93	293	19	110	113
--GIETAIILIFVVIVGTVFAVTTLNTGLISSEKAEKTVTAGMDETSGTMVIKGVVFADANVG-KTDIDTIKFTLTSASDSSSgIDLSNTSTVVS-------------------------------------------------------------------------------------------------------------------------------------------------------------------------------------------------------
>3280|scaffold61392_1|-1|10	76	0.352	7.516E-11	1	85	293	26	109	114
-TGVEAALLTIVIVIVAAALAFIVLNAGFSTTQKAKTTIISGLSESSSALEVSGNVVGIGDT-TLSNLRVVSIPIKVAAGGDSINL---------------------------------------------------------------------------------------------------------------------------------------------------------------------------------------------------------------
>A0A0N7JD54	76	0.285	7.516E-11	2	127	293	8	130	210
--GIEAAIVLIAFVLVASALAFVAINMGMFASQKSKEVMAKAYESSTRALDIAGDAIAKVDTATST-VTMVYVPIKLTAGTSPIDLS--KTVVSLLIQRPDAADKAIANAIPTPPTALTTLTDLGATG---------------------------------------------------------------------------------------------------------------------------------------------------------------------
>MGYP001347778607	76	0.234	7.516E-11	1	96	293	18	144	249
-TGLETAIVLIAFVVVASVFAFTVLTTGIFTSQEAQKASESAVRTTESTLRKLGPFVAGGsCVPGGTCnqqsytIDWsgcpgrdannfpvdqggtchahaqlFRFKLAPA-GNRPVDFDPTKTIITWFD----------------------------------------------------------------------------------------------------------------------------------------------------------------------------------------------------
>8_EtaG_2_1085327.scaffolds.fasta_scaffold176151_3	76	0.260	1.010E-10	1	92	293	11	99	184
-TGLEAGIIFIAFVVVASVFAYVVLGAGMATSQKNQEVLHAALDEAGSALRPGNAVITKLDGG---LLRFSEFDLETAAGPTAIDMESVTCTI--------------------------------------------------------------------------------------------------------------------------------------------------------------------------------------------------------
>MGYP001121682816	76	0.317	1.010E-10	2	86	293	14	97	226
--GIEAAIVLIAFVVVAAVFSYVLIGAGMNVTNRAGSAVNSSLVQATSAIEVSGRTLGLDNT-NNSRIDNVVVWIENTAGGTPVDMT--------------------------------------------------------------------------------------------------------------------------------------------------------------------------------------------------------------
>3300027742.a:Ga0209121_10017251_3	76	0.317	1.010E-10	2	86	293	14	97	227
--GIEAAIVLIAFVVVAAVFSYVLIGAGMNVTNRAGSAVNSSLVQATSAIEVSGRTLGLDNT-KDSKIDNVVVWIENTAGGTPVDMT--------------------------------------------------------------------------------------------------------------------------------------------------------------------------------------------------------------
>MGYP001387224858	75	0.407	1.358E-10	2	55	293	23	76	93
--GLETAIVLIAFVVVSSVFAFAALSTGLLSSDRAKQTFRRGLSEARGSLELRGGI---------------------------------------------------------------------------------------------------------------------------------------------------------------------------------------------------------------------------------------------
>SRR3990172_5696389	75	0.339	1.358E-10	1	90	293	4	106	109
-TGLETAIIMISFVVVASVFAFTMMNTGLFVAGHAGQTSLAGVERARGSVVPRGSVFvtrGDVDVDANNVIDlngvdlravvKATFTLSVSSDGSDIDLTPPYT----------------------------------------------------------------------------------------------------------------------------------------------------------------------------------------------------------
>A0A101IV97	75	0.258	1.358E-10	1	85	293	6	90	190
-TGLESAIILIAFVVVGAVFSHVIISAGMGISDDAGSKVHEGLSRAGSSLVVAGSIYAVDLNDDPKIAEGILVPIRLLPGSDPVDL---------------------------------------------------------------------------------------------------------------------------------------------------------------------------------------------------------------
>HubBroStandDraft_4_1064222.scaffolds.fasta_scaffold1840876_1	75	0.258	1.358E-10	1	85	293	6	90	190
-TGLESAIILIAFVVVGAVFSHVIISAGMGISDDAGSKVHEGLSRAGSSLVVAGSIYAVDLNDDPKIAEGILVPIRLLPGSDPVDL---------------------------------------------------------------------------------------------------------------------------------------------------------------------------------------------------------------
>3300005081.a:Ga0072335_10089309_139	75	0.279	1.358E-10	0	85	293	9	94	195
LTGLESAIILIAFVVVGAVFSHVIISAGMEMSDGTRTEVHKGMSRAGSGLVTAGSIYAVDLNDDLRDAEGILVPIRLLPGCDPVDL---------------------------------------------------------------------------------------------------------------------------------------------------------------------------------------------------------------
>25865|Ga0069004_10233850_1|-36|00	75	0.287	1.825E-10	1	80	293	19	95	97
-TGLEAAVVLIAFVVVAAVFSYVVLGAGFMVTQKTQNVIISSVAQVGSTVVPVGGLYG---TGSGTCITSVNFSVALGAGG--------------------------------------------------------------------------------------------------------------------------------------------------------------------------------------------------------------------
>SRR5664279_6029107	75	0.301	1.825E-10	3	65	293	65	127	134
---LEAAIILIAFVVVASVFAFAILSAGQSSTQKGEQAIYSGLQNVQSSMEVKGAVIANGTAGASG-----------------------------------------------------------------------------------------------------------------------------------------------------------------------------------------------------------------------------------
>MGYP001222143425	75	0.312	1.825E-10	8	86	293	71	149	150
--------VLIAFVVVASVFGFAMLNTGLMSSEKEQKAVQAGIDETSSNLILRGGVLAIGN-GGRTGIDTIKFYLTPiVESGGSTDLS--------------------------------------------------------------------------------------------------------------------------------------------------------------------------------------------------------------
>MGYP000915585730	75	0.275	1.825E-10	19	98	293	0	77	168
-------------------FSYVVLGAGFFTTQKSQETVYAGVKSASSSFEIIGNVYGMCNTDGGAYLNYTKFTIGLTAGQNPMDVT--KMAVSYSDES--------------------------------------------------------------------------------------------------------------------------------------------------------------------------------------------------
>HubBroStandDraft_1064217.scaffolds.fasta_scaffold1666237_1	75	0.282	1.825E-10	1	92	293	11	101	186
-TGLEAAIVFIAFIVVAAVFGYVVLGVGMTTSQKSQETMYAALGEAGSALRPGQTIIAKLEPP-QGLVKFIEFDLETATDIAVIDLGKMTYTI--------------------------------------------------------------------------------------------------------------------------------------------------------------------------------------------------------
>MGYP000701644806	75	0.243	1.825E-10	7	98	293	23	143	217
-------IVLTVFVVVAAVFSYVVLNAGFFTTQKSKKVVHTGVEQATSSIELSGDVIGHGwkyskinhskgdwesgtnnhsyyawNNNTNKYIldsnnlAVVEFYLTLTAGRHPISMD--DLVISYTDKD--------------------------------------------------------------------------------------------------------------------------------------------------------------------------------------------------
>MGYP000580807743	74	0.416	3.294E-10	1	48	293	19	66	74
-TGLETAIVLIAFVVVASVFAFAVLSTGLLSSEKSKETVLGGLEETSST----------------------------------------------------------------------------------------------------------------------------------------------------------------------------------------------------------------------------------------------------
>A0A0Q1A9Q9	74	0.281	3.294E-10	1	96	293	11	105	186
-TGLEMAIILIAFVTVAAVFSYAILGSGFFAIGKGREAAMTGLGQAGTALISGGTLIGQADT-TGTELKYLEVYLETTGGGTGFDMDQVTYTLTTGD----------------------------------------------------------------------------------------------------------------------------------------------------------------------------------------------------
>SRR3972149_3435301	74	0.462	4.425E-10	1	54	293	41	92	105
-TGLETAIILIAFVIVASVFAFVVLSTGLFSAERGKETVFAGLEKANT--EPRGG----------------------------------------------------------------------------------------------------------------------------------------------------------------------------------------------------------------------------------------------
>A0A1G9AFR4	74	0.285	4.425E-10	2	92	293	12	101	185
--GLEAAIVFIAIIVIASIFAYVVLGAGIFASQKSQEVMHAGLMDAGSALRL-GDVVIVKMDSSRDLVERIVFDLETMTDLAAFDMGSMTYTI--------------------------------------------------------------------------------------------------------------------------------------------------------------------------------------------------------
>MGYP000969151860	74	0.285	4.425E-10	2	92	293	12	101	185
--GLEAAIVFIAIIVIASIFAYVVLGAGIFASQKSQEVMHAGLMDAGSALRL-GDVVIVKMDSSRDLVERIVFDLETMTDLAAFDMGSMTYTI--------------------------------------------------------------------------------------------------------------------------------------------------------------------------------------------------------
>MGYP000993963834	74	0.310	4.425E-10	1	86	293	12	97	194
-TGLEVAITLIAFTIVASVFAYTVLGTGFMATQQAQKAVHEGLGQVSGGLDLRGQVMGLA-PADGASIETLRVVLgSNVATGAVVDLD--------------------------------------------------------------------------------------------------------------------------------------------------------------------------------------------------------------
>GraSoiStandDraft_27_1057306.scaffolds.fasta_scaffold1937017_1	74	0.255	4.425E-10	1	97	293	28	123	214
-TGLEAALVFMAFVAVAAVFSYVVLGAGFFTAQKNQATIASGVKQTTASVQAFGDVYAiTGADNTSRWAGYVKVTLSSTGGGGGLDIS--GMTVTYQDP---------------------------------------------------------------------------------------------------------------------------------------------------------------------------------------------------
>3300027419.a:Ga0209340_1000469_42	74	0.255	4.425E-10	1	97	293	28	123	215
-TGLEAALVFMAFVAVAAVFSYVVLGAGFFTAQKNQATIASGVKQTTASVQAFGDVYAiTGADNTSRWAGYVKVTLSSTGGGGGLDIS--GMTVTYQDP---------------------------------------------------------------------------------------------------------------------------------------------------------------------------------------------------
>APDOM4702015159_1054818.scaffolds.fasta_scaffold1387869_1	74	0.272	4.425E-10	1	99	293	65	158	240
-TGLEAAIVFIALIVVASVFAYVVVGAGIAASQKNQEVMHAALEEAGSALRPGQAVIAKLDN-NEGLLYSVEFDLEAATNLAAVDMGS----VIYTVATQ-------------------------------------------------------------------------------------------------------------------------------------------------------------------------------------------------
>MGYP001187119364	73	0.425	5.943E-10	1	47	293	17	63	64
-TGLETAIVLIAFVVVASVFAFAVLSTGLLSSEKSKETVLGGLEETSS-----------------------------------------------------------------------------------------------------------------------------------------------------------------------------------------------------------------------------------------------------
>MGYP001426017740	73	0.465	5.943E-10	1	43	293	25	67	82
-TGLETAIILIAFVVVASVFAFTVLSTGIFSAERGKETIHAGLE---------------------------------------------------------------------------------------------------------------------------------------------------------------------------------------------------------------------------------------------------------
>MGYP001481024857	73	0.313	5.943E-10	1	67	293	15	81	127
-TGIETAIIMIAFIVVASVFAYTVLSAGILSSSQGKAAVFAGIKAAGGAMEIKGAVIAKSLSYTGESL---------------------------------------------------------------------------------------------------------------------------------------------------------------------------------------------------------------------------------
>MGYP000159113161	73	0.323	5.943E-10	1	71	293	62	131	132
-TGLETAIVLIAFVVVASVFAFAVLTAGLKSSEESTNTVRAGMKAAQRTIMVRGPVLAHKNDLTPT-IDKIS-----------------------------------------------------------------------------------------------------------------------------------------------------------------------------------------------------------------------------
>SRR5579871_459318	73	0.272	7.980E-10	3	78	293	36	112	113
---LETAIILIAFVVVASVFAFAILSAGSASTDKGKQAINSGLEGVQSSMTVKGSLTADGSgTGATANVKDVVVDLALAA----------------------------------------------------------------------------------------------------------------------------------------------------------------------------------------------------------------------
>HubBroStandDraft_1064217.scaffolds.fasta_scaffold371556_2	73	0.270	7.980E-10	1	85	293	5	89	189
-TGLEAAIVLIAFVVVGAVFSHVIISAGMTLSDGTRTEVHKGMSRAGSGLVTAGSIYAVDLNDDLRDAEGILVPIRLLSGSDPVDL---------------------------------------------------------------------------------------------------------------------------------------------------------------------------------------------------------------
>MGYP000904696274	73	0.325	7.980E-10	16	98	293	0	80	191
----------------AAVFSYVVLGAGFFTTQTAQATVHTGVSQASSSLEIVGNVMGVAIAATPVRLTYVNVSVATTAGGTPMDLS--QMVISYSDSS--------------------------------------------------------------------------------------------------------------------------------------------------------------------------------------------------
>MGYP000858742482	73	0.302	7.980E-10	1	86	293	65	149	240
-TGLEAAIVFIALIVVASVFAYVVVGAGIATSQKNQEVMHAALEESGSALRP-GQVVIAKLDNNEGLLYSVEFDLETATNLAAVDMG--------------------------------------------------------------------------------------------------------------------------------------------------------------------------------------------------------------
>MGYP000701711463	72	0.446	1.071E-09	1	47	293	16	62	68
-TGLETAIVLIAFVVVSSVFAFAALSTGLFSSDKAKETIQAGLAETGG-----------------------------------------------------------------------------------------------------------------------------------------------------------------------------------------------------------------------------------------------------
>MGYP001352501604	72	0.293	1.071E-09	2	117	293	8	114	177
--GLEAAIVLIAFVVVAAVFAYATLGSGFFVSDKAQQSVQEGTKTASASVYQEGGIYG---TMKDDQLDQLSFTMYVPDEGLDQDLT--QMIISYTQSD----ISNPKEYTWSGTEPS-------------------------------------------------------------------------------------------------------------------------------------------------------------------------------
>MGYP001029094361	72	0.322	1.438E-09	1	59	293	31	89	90
-TGLETAIVMIAFVVVASVFAFSVLSIGLLSAEEVEQTVVGSMAETSATLMLRGAVIAEG-----------------------------------------------------------------------------------------------------------------------------------------------------------------------------------------------------------------------------------------
>MGYP001219152776	72	0.372	1.438E-09	1	59	293	39	97	136
-TGLETAIILIVFVVMASVFVFTILSTGLFSVGLGKETVYAGLNEASPILGRSGGIVGYG-----------------------------------------------------------------------------------------------------------------------------------------------------------------------------------------------------------------------------------------
>MGYP001087965790	72	0.392	1.438E-09	1	56	293	66	121	139
-TGLETAIVLIAMVVVSSVFAFVALTTGLYSNYKAGETIPSGLAQTRGSTELKGSVV--------------------------------------------------------------------------------------------------------------------------------------------------------------------------------------------------------------------------------------------
>MGYP001173155620	72	0.206	1.438E-09	1	94	293	18	147	148
-TGLETAIVLIAFVVVASVFAFTVLTTGLFTSEEAKKASRAAITSAEATLVQVGSIVAGGAcqdpppgncvGDGSGAVDWsggcgttgttpnvtpvdngvcsahaqlIRFKLTP-GGDEPVEFDPESVDIYY------------------------------------------------------------------------------------------------------------------------------------------------------------------------------------------------------
>MGYP000712004255	72	0.260	1.438E-09	14	105	293	0	91	169
--------------VVAAVFSYVMLGAGFFTSQKSQEVVHTSVQQASASSEIKGDIFGIDSAVCDNKIDIIQFTVSPTSGGTAVDFDKVVMTFSTSSAVDTIEYAD-------------------------------------------------------------------------------------------------------------------------------------------------------------------------------------------
>MGYP000938533543	72	0.419	1.931E-09	1	62	293	11	72	87
-TGLEAAIVLIAFIVVAAVFSYVMLGAGFFATGEAQRVVDTGVAQASSAVELSGPVIVNATDG--------------------------------------------------------------------------------------------------------------------------------------------------------------------------------------------------------------------------------------
>APEBP8051073302_1049394.scaffolds.fasta_scaffold49907_2	72	0.390	1.931E-09	14	113	293	0	96	189
--------------IIAAALSYVVINMGFYTTQKTKETMQTGLDESLTALQLDGVVTGKTND-TSSHILYILIPVKLSAGRGSVDLGSSSVVVSVYLPS--VTLMNIYQGPVIT-----------------------------------------------------------------------------------------------------------------------------------------------------------------------------------
>MGYP000551247399	72	0.284	1.931E-09	23	109	293	0	85	192
-----------------------VLNMGFQTSQRSTEVMQSGLQEASSAIELDGAVIARGETiNGEMNVTFIEFCIKLSAGKHPVDLSNETLVIAYTDPYMHV--YNIYNG---------------------------------------------------------------------------------------------------------------------------------------------------------------------------------------
>MGYP000996756398	72	0.337	1.931E-09	14	88	293	0	76	212
--------------VVAAVFAYTALSAGLFSTQKSQEAIYYGLERTQSTLQQTGSVIAyKGDGAISHSVGKIEITVQNALkGGESVDLTPP------------------------------------------------------------------------------------------------------------------------------------------------------------------------------------------------------------
>MGYP001044947287	71	0.439	2.591E-09	1	41	293	15	55	70
-TGLETAIILIAFVVVASVFAFTVLSTGIFSSERSKETVHAG-----------------------------------------------------------------------------------------------------------------------------------------------------------------------------------------------------------------------------------------------------------
>3300025661.a:Ga0208905_1000902_6	71	0.400	2.591E-09	1	55	293	35	89	91
-TGLEGAIILIAFVFVASVFSFTILNSGFFTTGTAQKVIYTGVDQSASSLMLVGDV---------------------------------------------------------------------------------------------------------------------------------------------------------------------------------------------------------------------------------------------
>MGYP001303757933	71	0.236	2.591E-09	1	93	293	35	126	212
-TGLEAAMVFIAFIVVASIFAYMALGAGFFTTQKTQDTVYSAVKHVGSTVQIVEPIMVQAGADGQ-HLRCIVITVKIPQGDADIDVEQIVVTVS-------------------------------------------------------------------------------------------------------------------------------------------------------------------------------------------------------
>MGYP001083309487	71	0.454	3.477E-09	1	44	293	37	80	113
-TGLETAIILIAFTVVASVFAFTVLSTGLFTSERSKETVFAGIEE--------------------------------------------------------------------------------------------------------------------------------------------------------------------------------------------------------------------------------------------------------
>SRR5208337_5509384	71	0.329	3.477E-09	3	90	293	32	117	118
---LEAAIILIAFVIIAGVFSFMVINQGLFATQQGQSVIQQGVQQASSPLTVDGSIFVKASTDG-TSVTGLLIPLE-VFGTSYVSMNQNTT----------------------------------------------------------------------------------------------------------------------------------------------------------------------------------------------------------
>MGYP000268225735	70	0.413	4.664E-09	1	46	293	18	63	64
-TGLETAIVLIAFVVVASVFAFAVLNTGLLSSEKSKEAALGGLQETS------------------------------------------------------------------------------------------------------------------------------------------------------------------------------------------------------------------------------------------------------
>SRR5665647_3049806	70	0.470	4.664E-09	1	51	293	72	122	124
-TGLEAAIVLIAFVVVAAVFSYVVLGAGFFTTQKAQETVYKGVEQSTTNIQM-------------------------------------------------------------------------------------------------------------------------------------------------------------------------------------------------------------------------------------------------
>MGYP000892993990	70	0.396	4.664E-09	1	53	293	47	99	169
-TGLETAIVLIAFVVLASVFAFASLSTGIFASEKAEESIKTGLHSAIGAIEVRG-----------------------------------------------------------------------------------------------------------------------------------------------------------------------------------------------------------------------------------------------
>MGYP001369020673	70	0.258	4.664E-09	1	93	293	11	99	185
-TGLEVAMVFIAFIVVASIFAYAALSAGFFTTQKTEQAVYSAVQQVGTVIQIVEPVMVQA-GSSGDSVRYITITVK---GSSNVDIDVERIVVT-------------------------------------------------------------------------------------------------------------------------------------------------------------------------------------------------------
>MGYP000865097820	70	0.250	4.664E-09	1	84	293	13	95	188
-TGLEAAIVLIAIVVVASVFAYVVLGAGMATSQKSQQTMYAALGEAASGLRTGDSVIVKLDND-RGYVRFVEFDLETVTDIAAID----------------------------------------------------------------------------------------------------------------------------------------------------------------------------------------------------------------
>988|Ga0256839_1032961_3|+1387|00	70	0.333	4.664E-09	2	93	293	7	100	221
--GIEAAIVLIAFVLVASALAFVAINMGMFASQKSKEIMARAYESSTKSLDVAGNALGKvvnvGGTVGDEAVSIVYIPVKLTGGARPIDLS--KTVVS-------------------------------------------------------------------------------------------------------------------------------------------------------------------------------------------------------
>MGYP000033855096	70	0.267	4.664E-09	14	117	293	0	109	225
--------------VVAAALAFVVLNAGFGTTQKSKTTISEGLQSATGAIEVAGLVTGqkatftldDGDDTSVTALEFYSIPIKLASGANAVNLQKELTAVRYF--SNTIKYDNIYKGVVFNNSSD-------------------------------------------------------------------------------------------------------------------------------------------------------------------------------
>MGYP000846373461	70	0.408	6.257E-09	1	49	293	10	58	59
-TGLEAAIVLIAFVVVAAVFSYVVLGAGFFTTQKSQEVVHTSVGQTSSSL---------------------------------------------------------------------------------------------------------------------------------------------------------------------------------------------------------------------------------------------------
>KBSMisStandDraft_5_1062788.scaffolds.fasta_scaffold7380760_1	70	0.215	6.257E-09	1	97	293	18	146	261
-TGLETAIVLIAFVVVASVFAFTVLTTGIFTSQEARDASEAAITSGESTLKRVGPFLGGGtclnnpCSGTNGPIDWsgcprsnanppitfddgspacgahaqlIRFRLTPSED-ERISFDPAETTITWFDK---------------------------------------------------------------------------------------------------------------------------------------------------------------------------------------------------
>MGYP000008723910	70	0.476	8.391E-09	1	42	293	21	62	65
-TGLETAIILIAFVVVASVFAFIVLSTGVFASERAKETIFAGL----------------------------------------------------------------------------------------------------------------------------------------------------------------------------------------------------------------------------------------------------------
>MGYP001452442190	70	0.175	8.391E-09	1	96	293	18	148	258
-TGLETAIVLIAFVVVASVFAFTVLTTGLFTSKEAEKSSRAAITSAEATMVRVGSIVAGGAclqlppgncvNDGSGAVDWIncgatgtdpdrrpvdngvcaghaqLLRFKLTPGGDvPVEFDPESVDIYYYD----------------------------------------------------------------------------------------------------------------------------------------------------------------------------------------------------
>APLak6261661892_1056031.scaffolds.fasta_scaffold467125_1	70	0.329	8.391E-09	2	95	293	6	96	266
--GLEAAIVLIAFVVVAAVFAYATLGSGFYVSDKAQVSVHQGTKTAATSVYQEGGVYGTMHE-NSKQLDRLFFTIYVPEGAEDQDL--KGMTISYT-----------------------------------------------------------------------------------------------------------------------------------------------------------------------------------------------------
>MGYP000165033566	69	0.416	1.125E-08	1	48	293	16	63	75
-TGLETAIVLIAFVVVSSVFAFAALSTRLFSSDKAKEAIQAGLAEAKGP----------------------------------------------------------------------------------------------------------------------------------------------------------------------------------------------------------------------------------------------------
>SRR4030067_1141673	69	0.365	1.125E-08	1	63	293	32	94	145
-TGLETAIILIAFVIVASVFAFVVLSTGLFSAERGKETVFARLVKGRRHLQRRAPLTPAAYTNT-------------------------------------------------------------------------------------------------------------------------------------------------------------------------------------------------------------------------------------
>MGYP001315813142	69	0.242	1.125E-08	1	88	293	7	109	233
-TGIKTAIIMISFVVVASVFAFATLNTGFFTAEEGKKTILGGLNKAETSIIVRGGITAirggvdvdandtlliNSTSTDKYVITTVKFLVPTALTDGDIDLPPP------------------------------------------------------------------------------------------------------------------------------------------------------------------------------------------------------------
>MGYP001402490043	69	0.322	1.125E-08	1	59	293	18	76	258
-TGLETAIVLIAFVVVASVFAFTVLSTGLFTSKEAEKASRAAITSAEATMVRVGSVVAGG-----------------------------------------------------------------------------------------------------------------------------------------------------------------------------------------------------------------------------------------
>MGYP000032316972	69	0.377	1.509E-08	1	53	293	19	71	76
-TGLETAIVLIAFVVVASVFAFAVLSTGLLSSEKSKETVLGGLRGNFVDTEHSG-----------------------------------------------------------------------------------------------------------------------------------------------------------------------------------------------------------------------------------------------
>MGYP001437177850	69	0.342	1.509E-08	1	75	293	7	82	90
-TGLEIAIILIAFVVVTSVFAFTILPSGIIASERAKETAYAGVEETQTMLHPtDGVVAISGPVSTTTAVTRLTFTFS-------------------------------------------------------------------------------------------------------------------------------------------------------------------------------------------------------------------------
>MGYP000645666961	69	0.425	1.509E-08	1	47	293	30	76	101
-TGLETAIVLIAFVVVSSVFAFAALSTGLLSSDKAKETISAGLAETTG-----------------------------------------------------------------------------------------------------------------------------------------------------------------------------------------------------------------------------------------------------
>MGYP000876048806	69	0.250	1.509E-08	1	83	293	11	98	109
-TGIETAIIMLTFVVVASVFAYMVLSAGILSSTQGAAAVHSGIKAAGGAMEIKGAVTAKCLTFTGESLgagegATVLFTTANSPIADSV-----------------------------------------------------------------------------------------------------------------------------------------------------------------------------------------------------------------
>MGYP001318494526	69	0.384	1.509E-08	0	64	293	21	85	120
LTGLDAAIVLITFVVVSSVFSFTALSAGLVSTDKAKSTIDGSLSSARGSLELRSGVKAETTLTTN------------------------------------------------------------------------------------------------------------------------------------------------------------------------------------------------------------------------------------
>MGYP001430361068	69	0.355	1.509E-08	1	59	293	10	68	248
-TGLETAIVLIAFVVVAAVFAFTVLTTGLFTSQETEKASRAAIATTESSLVKLGSVVAGG-----------------------------------------------------------------------------------------------------------------------------------------------------------------------------------------------------------------------------------------
>UPI00047C53DD	69	0.355	1.509E-08	1	59	293	13	71	251
-TGLETAIVLIAFVVVAAVFAFTVLTTGLFTSQETEKASRAAIATTESSLVKLGSVVAGG-----------------------------------------------------------------------------------------------------------------------------------------------------------------------------------------------------------------------------------------
>RhiMetStandDraft_4_1073278.scaffolds.fasta_scaffold2359062_1	69	0.207	1.509E-08	1	96	293	18	146	257
-TGLETAIVLIAFVVVASVFAFTVLTTGLFTSEETKKASMAAARSTESTLQRMGAFIsgGPCQPGGGSRecgdisymVDWsacganiavgfpsddgscrahpqlFRFKLAPA-GNRSVEFDPTKTLITWFD----------------------------------------------------------------------------------------------------------------------------------------------------------------------------------------------------
>MGYP001152321500	68	0.313	2.022E-08	9	74	293	1	67	68
---------LIAFVVVSSVFAFGALSTGLFATDKAKQTIHAGLDETSGTMEPNSSVSATNDvTGSAGYISDLSFSV--------------------------------------------------------------------------------------------------------------------------------------------------------------------------------------------------------------------------
>MGYP001421079730	68	0.488	2.022E-08	1	45	293	23	67	69
-TGLETAIVLIAFVVVAAVFAFTVLTTGLFTSEKAKETALEGVSSA-------------------------------------------------------------------------------------------------------------------------------------------------------------------------------------------------------------------------------------------------------
>5346|scaffold_804472_c1_2|+189|00	68	0.400	2.022E-08	1	50	293	21	70	71
-TGLEAAIILIAFVTVAAVFAYSILSAGLFAAERDKDIVYAGLEQSRSTIE--------------------------------------------------------------------------------------------------------------------------------------------------------------------------------------------------------------------------------------------------
>3300013126.a:Ga0172367_10048722_5	68	0.380	2.022E-08	1	63	293	23	85	88
-TGLEAALILIAFVVVAAVFSYTLLNTGFMVTQQSRNTIFTAVEQTTSTLDLSSEVYGVGEAGS-------------------------------------------------------------------------------------------------------------------------------------------------------------------------------------------------------------------------------------
>SRR4030067_24241	68	0.276	2.022E-08	11	97	293	1	94	114
-----------AFVIAAAAFAFVILNMGSLTAEKAQSVIATGMAEASSSMLIDNGVVGYFGNTTTApvlqsnvYLYKVVFYIKLSQGHEPIDVSGNRLVATYTNA---------------------------------------------------------------------------------------------------------------------------------------------------------------------------------------------------
>MGYP001424132178	68	0.297	2.022E-08	1	78	293	20	103	261
-TGLETAIVLIAFVVASSVLAFASLSTGVFSSDKTKETAKAGVHGAISALEIRGvkgtaTVTATTSQPiGAGDGSTTTFWMANAP----------------------------------------------------------------------------------------------------------------------------------------------------------------------------------------------------------------------
>MGYP001278749549	68	0.387	2.711E-08	1	49	293	21	69	70
-TGLETAIVLIAFVVISSVFAFATLSTGMFASDKARETINVGLAQTRASM---------------------------------------------------------------------------------------------------------------------------------------------------------------------------------------------------------------------------------------------------
>MGYP001087442563	68	0.461	2.711E-08	1	39	293	66	104	105
-TGLETAIILIAFVVVASVFAFTVLSTGIFSAERGKETIH-------------------------------------------------------------------------------------------------------------------------------------------------------------------------------------------------------------------------------------------------------------
>PorBlaBluebeHill_2_1084457.scaffolds.fasta_scaffold1137532_1	68	0.291	2.711E-08	20	143	293	2	133	226
--------------------AFVVLNAGFGTTQKSKTTISEGLKSATGAVEVSGLVTGKkatftmDDDSSVTALEYYSIPIKLASGANSVNLQPELTAVKYF--SKSVSYDNIYKGVVFAASGNgaftNVKEAITKANTDGICNYTAADPSASP-----------------------------------------------------------------------------------------------------------------------------------------------------
>MGYP000249863111	68	0.260	3.633E-08	9	91	293	0	95	101
---------MIAFIVVASVFAMTTLKTGLFSAEQGQQVAYSGLDQATGSLQLRGSVRAiRGDVDvdgddtillsgvDDQAVAKVIFTVTGVIGSSMTDLTPPNTV---------------------------------------------------------------------------------------------------------------------------------------------------------------------------------------------------------
>MGYP000949104906	67	0.322	4.867E-08	1	62	293	11	72	88
-TGLEAAMVFIAFIVVASVFAYVALGTGFFTTQKTEQTVYSAVQQVGSVVQVVEPVMVQASAD--------------------------------------------------------------------------------------------------------------------------------------------------------------------------------------------------------------------------------------
>MGYP000561685231	67	0.348	4.867E-08	2	84	293	15	100	223
--GIEAAVVLIAFVLVAASLAFVALNMGMFATQRTKEVIGKAYESSSRALEVPGSALANMNGSSDSSANpalEILVPIRLTAGSKAID----------------------------------------------------------------------------------------------------------------------------------------------------------------------------------------------------------------
>MGYP000471624707	67	0.284	6.521E-08	0	93	293	6	100	106
LTGMEAAIVLIAFIIVASVFSCVTLHAGTLATRDGERAVHDGIRTAACGMQVHGSVFGLNLmHQDPERLECFLVPVQLAPGASAVDMSSVSVRIT-------------------------------------------------------------------------------------------------------------------------------------------------------------------------------------------------------
>MGYP000882404461	67	0.338	6.521E-08	1	59	293	18	76	113
-TGLETAIVLIAFVVVASVFAFTVLTTGLFTSEEAKKASISAANSADSTLQRIGAFVSGG-----------------------------------------------------------------------------------------------------------------------------------------------------------------------------------------------------------------------------------------
>MGYP000229839267	67	0.461	6.521E-08	1	39	293	80	118	119
-TGLETAIVLIAFVVVAAVFSFVVLSTGLFSSERGKETVY-------------------------------------------------------------------------------------------------------------------------------------------------------------------------------------------------------------------------------------------------------------
>OpeIllAssembly_1097287.scaffolds.fasta_scaffold2201722_1	67	0.215	6.521E-08	7	97	293	0	128	159
-------IVLIAFVVVAAVFAFTVLTTGLFTSEKAKETTMAGI-SSQASLALASGVIAGGNNLGADCrgttgvtpnppvettgqftdlvecdihwagwntvpptvhIQTMQVRIEPAVGVENVPFDPNRLLVTYMDA---------------------------------------------------------------------------------------------------------------------------------------------------------------------------------------------------
>A0A0W8FEA4	67	0.321	6.521E-08	9	95	293	1	82	168
---------LIAFIVVAAVFSFAVLGTGFFAAQKSGEVIQKGVETTSTSLALGGTVRVQSDT-SDVKLKYIFLYLQVTPGRGGIDMDR----VSYT-----------------------------------------------------------------------------------------------------------------------------------------------------------------------------------------------------
>MGYP000563090399	66	0.221	8.734E-08	27	102	293	33	127	133
---------------------------GYFRVERSKETVFAGLQEAKSTLEPRGaTVAYKADRGGTDTIYKVSFIVTNAVDGEPVDLTPPytadgsatdpdissgaeyKTIISYSDINQVMS----------------------------------------------------------------------------------------------------------------------------------------------------------------------------------------------
>3300025439.a:Ga0208323_1001225_10	66	0.478	1.170E-07	2	47	293	20	65	101
--GLDTAIILIAFVTVAAVFGYAVLSAGLFSAERGKETVYAGLAEAKS-----------------------------------------------------------------------------------------------------------------------------------------------------------------------------------------------------------------------------------------------------
>MGYP001474228752	66	0.418	1.170E-07	1	43	293	83	125	126
-TGLETAIVLIAFVVVASVFAFTILSAGVFSSEANKQTIRAGLK---------------------------------------------------------------------------------------------------------------------------------------------------------------------------------------------------------------------------------------------------------
>MGYP001177333139	66	0.468	1.566E-07	1	47	293	32	78	79
-TGLETAIILIAFIVVAAVFAFTIMTTGLFSSERAKTVARSGLSEVAS-----------------------------------------------------------------------------------------------------------------------------------------------------------------------------------------------------------------------------------------------------
>8905|scaffold_867506_c1_1|-2|10	66	0.391	1.566E-07	1	46	293	39	84	86
-TGLETTIILVVFVVVASVFTFTILSTGLFSTGLGKETVYAGLNEAS------------------------------------------------------------------------------------------------------------------------------------------------------------------------------------------------------------------------------------------------------
>MGYP001322222676	66	0.387	1.566E-07	3	51	293	29	77	103
---LETAIVLIAFVVVASVFAFAVLTTGLLSSGKSKEAVIGALEGAGSTLRL-------------------------------------------------------------------------------------------------------------------------------------------------------------------------------------------------------------------------------------------------
>MGYP001089409436	66	0.302	1.566E-07	25	110	293	0	80	153
-------------------------NVGYQSIQKSQEVIAAGLDEASSVMEIDGAVIAKSD---GNVLKNVTFIIKLSAGKTPVDLSQGKLAISWTSANKH--LDNIYDGT--------------------------------------------------------------------------------------------------------------------------------------------------------------------------------------
>MGYP001193802387	66	0.357	1.566E-07	4	59	293	0	55	180
----ETAIILIVFVVMASVFVFTILSTGLFSVGLGKETVYAGLNEASPILGRSGGIVGYG-----------------------------------------------------------------------------------------------------------------------------------------------------------------------------------------------------------------------------------------
>SRR5579875_651999	65	0.878	2.097E-07	0	65	293	52	117	118
LAGLDTAIILIAFIITASVLAYVAVSMGIFVTQKAKTTINKGEETASTALSITGNILYASNYPTDT-----------------------------------------------------------------------------------------------------------------------------------------------------------------------------------------------------------------------------------
>MGYP001316668785	65	0.400	2.097E-07	1	55	293	22	76	206
-TGLDAAIVLITFVVVSSVFGFSALYAGLVSTDKAKSTIDSSLSEARGSLELRSGV---------------------------------------------------------------------------------------------------------------------------------------------------------------------------------------------------------------------------------------------
>MGYP001083830262	65	0.404	2.807E-07	1	47	293	22	68	93
-TGLETAIVLIAFVVVSSVFAFAALSTGLLSCDKAKETISADLAETKG-----------------------------------------------------------------------------------------------------------------------------------------------------------------------------------------------------------------------------------------------------
>GraSoiStandDraft_39_1057311.scaffolds.fasta_scaffold1933499_1	65	0.277	2.807E-07	10	92	293	1	82	167
----------IAFIVVAAVFAYVVLGVGMTTSQKSQETMHAALGEAGSALRPGQSVIAKLDNG-QGFLDFIEFDLEAVTDLAVIDLGSMTYTI--------------------------------------------------------------------------------------------------------------------------------------------------------------------------------------------------------
>MGYP000406754945	65	0.337	2.807E-07	30	118	293	0	85	171
------------------------------TTQRTKQAISSGLTEATTALEVEGTVIGHQN-GTSQVLDWVAIPLKLSSGQQSIDLDEDRVAISYISEDNVIS--NIYSGPLTSQTYSN------------------------------------------------------------------------------------------------------------------------------------------------------------------------------
>MGYP001061626043	64	0.326	3.757E-07	1	49	293	22	70	71
-TGLETAIVLIAFVAVSSAFTFATLSTGMFSSDKARETMNAGLAQTRATM---------------------------------------------------------------------------------------------------------------------------------------------------------------------------------------------------------------------------------------------------
>MGYP001300419015	64	0.297	3.757E-07	10	56	293	3	49	140
----------IAFVVVASLFAFTGLSAGIFSVERGKETIHAGLVGARSSMELKGSII--------------------------------------------------------------------------------------------------------------------------------------------------------------------------------------------------------------------------------------------
>MGYP001301308301	64	0.230	3.757E-07	22	97	293	0	75	172
----------------------VVLGAGFFTTQKSQEVVHTGVDQASSSMEIIGNVYGVASDtvSTTSGIAYLKFTIGNTAGGTA--LDVKKMVVSYADE---------------------------------------------------------------------------------------------------------------------------------------------------------------------------------------------------
>MGYP000683848283	64	0.527	5.028E-07	1	36	293	15	50	51
-TGLETAIILIAFVVVASVFAYTVLSAGIFSSQKGKE----------------------------------------------------------------------------------------------------------------------------------------------------------------------------------------------------------------------------------------------------------------
>MGYP001206824999	64	0.367	5.028E-07	1	49	293	27	75	96
-TDVETAIVLIAFVVVSSVFAFTALSTDLFATDKAKQTIYAFLAETGGTI---------------------------------------------------------------------------------------------------------------------------------------------------------------------------------------------------------------------------------------------------
>MGYP001359981722	64	0.444	6.727E-07	1	36	293	25	60	61
-TGLETAIILIAFVVVASVFAFTVLSTGIFSAERGKE----------------------------------------------------------------------------------------------------------------------------------------------------------------------------------------------------------------------------------------------------------------
>MGYP000689025537	64	0.372	6.727E-07	1	43	293	22	64	70
-TGLETAIVLIVFVVVASVFAFAVLSTGLLSSEKSKEAALGGWK---------------------------------------------------------------------------------------------------------------------------------------------------------------------------------------------------------------------------------------------------------
>SRR5690554_4890581	64	0.387	6.727E-07	1	49	293	50	98	100
-TGLEAAIVFIALIVVASVFAYVVLGAGIATSQKSQEVMHAALEEAGSAL---------------------------------------------------------------------------------------------------------------------------------------------------------------------------------------------------------------------------------------------------
>MGYP001153683848	64	0.184	6.727E-07	9	98	293	1	112	201
---------LTSFVVVAAVFSYVVLNAGFFSSQKAEEVVHTGVEQVTSSFDIAGNIIGFGwtynrsafnnmgsyydpaassadhHNTDTKNMTVIQMGLTLTAGKREIDMD--KLTITYTDED--------------------------------------------------------------------------------------------------------------------------------------------------------------------------------------------------
>MGYP001261720269	63	0.512	8.998E-07	2	40	293	0	38	86
--GLETAIVLIAFVVVAAVFAFTVLTTGLFTSEKAKETALA------------------------------------------------------------------------------------------------------------------------------------------------------------------------------------------------------------------------------------------------------------
>16258|Ga0233407_10233932_1|+3|10	63	0.352	8.998E-07	1	68	293	5	72	93
-TGLETAIILVAFVITAAAFAFVVLHKGFLKAKKAQSVISSSMSKASSAMLIDGGIISTFNQTGGDHAD--------------------------------------------------------------------------------------------------------------------------------------------------------------------------------------------------------------------------------
>HubBroStandDraft_2_1064218.scaffolds.fasta_scaffold5002627_1	63	0.329	8.998E-07	32	101	293	0	80	173
--------------------------------QRSKETIGSGLAQASSALELDGSVIARVNT-TNNSVDCIVIPLRLSAGQKPVDLTPNQTNIAlwvmgrygylniYTDDSQAV-----------------------------------------------------------------------------------------------------------------------------------------------------------------------------------------------
>UPI000614468D	63	0.273	8.998E-07	9	90	293	0	94	217
---------MIAFVVVASVFAMTTLQTGIFSAEQGKEVALSGLDLATGSLQLRGflrAVRGDVDVDGNDvillsgvddqAVAKVIFTVVGALGSSMTDLTPPHT----------------------------------------------------------------------------------------------------------------------------------------------------------------------------------------------------------
>MGYP000365541736	63	0.350	1.204E-06	1	53	293	26	82	104
-TGLETAIVLIAFVIVTSVFAFTILSAGVFSSEANKQTIHADLpdraAPARFSLRIRG-----------------------------------------------------------------------------------------------------------------------------------------------------------------------------------------------------------------------------------------------
>MGYP001497135824	63	0.339	1.610E-06	1	53	293	12	64	79
-TGLKTAIVLIACVVVVSVFAFTILSAGVLSSGANKQTIHAGLKETRTRLRQAG-----------------------------------------------------------------------------------------------------------------------------------------------------------------------------------------------------------------------------------------------
>3300020373.a:Ga0211660_10017605_4	63	0.339	1.610E-06	1	53	293	12	64	80
-TGLKTAIVLIACVVVVSVFAFTILSAGVLSSGANKQTIHAGLKETRTRLRQAG-----------------------------------------------------------------------------------------------------------------------------------------------------------------------------------------------------------------------------------------------
>MGYP000442211942	63	0.444	1.610E-06	1	36	293	19	54	85
-TGLETAIVLIAFVVVASVFAFAVLSTGLLSSEKSKE----------------------------------------------------------------------------------------------------------------------------------------------------------------------------------------------------------------------------------------------------------------
>MGYP000244578737	63	0.287	1.610E-06	21	98	293	0	79	191
---------------------FVVLNMGFTTTQKSKEAMVSGLKEASSALEIDGTVVGVtgNDTQGQKAVFLIAIPLKLASGKHPIDMSKTTVSLMFVNAS--------------------------------------------------------------------------------------------------------------------------------------------------------------------------------------------------
>MGYP001420067341	62	0.526	2.152E-06	1	38	293	18	55	58
-TGLETAIVLIAFVVVSSVFSFAALPTGLFSTDKAKETI--------------------------------------------------------------------------------------------------------------------------------------------------------------------------------------------------------------------------------------------------------------
>MGYP001227345085	62	0.327	2.152E-06	1	58	293	15	72	86
-TGIETAIILLAFIMVSSVFAYTVLFAGILASAQGKAAIFSGLKASGRAMEIEGSVSAK------------------------------------------------------------------------------------------------------------------------------------------------------------------------------------------------------------------------------------------
>5503|Ga0310121_10776245_1|+214|01	62	0.327	2.152E-06	1	58	293	15	72	96
-TGIETAIILLAFIMVSSVFAYTVLFAGILASAQGKAAIFSGLKASGRAMEIEGSVSAK------------------------------------------------------------------------------------------------------------------------------------------------------------------------------------------------------------------------------------------
>3300020214.a:Ga0194132_10006137_2	62	0.380	2.877E-06	0	62	293	26	88	363
LAGLSTAIVLIAFVVVGSVLAYTMLSSGVNAVDKSKQAIYEGLRRSQSSLAISGRVMGTTVVG--------------------------------------------------------------------------------------------------------------------------------------------------------------------------------------------------------------------------------------
>MGYP000079508306	61	0.444	3.846E-06	1	36	293	22	57	77
-TGLETAIVLIAFVVVASVFAFAVLSSGLLSSEKSKE----------------------------------------------------------------------------------------------------------------------------------------------------------------------------------------------------------------------------------------------------------------
>MGYP001458916479	61	0.571	3.846E-06	1	35	293	27	61	114
-TGLETAIVLIAFVVVAAVFAFTVLTTGLFATEKAK-----------------------------------------------------------------------------------------------------------------------------------------------------------------------------------------------------------------------------------------------------------------
>SRR3990172_3762275	61	0.482	3.846E-06	0	57	293	39	96	120
LIGLESAIIIIAFVIVVAALAFVVINMGFSTAQKAKTAISSTMTSASSSLEPEGKVIA-------------------------------------------------------------------------------------------------------------------------------------------------------------------------------------------------------------------------------------------
>MGYP001044966406	61	0.311	3.846E-06	20	96	293	0	74	162
--------------------SYVVLGAGFFTTQKSQETVYSATKQASANLAESGPVVLETDE--SSEVKNISFNLKPAAGASPIDLSRITYHITTTD----------------------------------------------------------------------------------------------------------------------------------------------------------------------------------------------------
>AP3Bu8745761321_1050154.scaffolds.fasta_scaffold551240_1	61	0.239	3.846E-06	27	97	293	0	67	168
---------------------------GFFTTQKSQEVVHTGVQQASSSMEVIGNVYGIASSGASG-LQYVKFTIGNTAGGTGLDVS--KMVVTYTDK---------------------------------------------------------------------------------------------------------------------------------------------------------------------------------------------------
>MGYP001468965515	61	0.473	5.139E-06	1	38	293	7	44	56
-TGLETAIILIAFVIVASSFAFMVLSTGLFAAERGKQTV--------------------------------------------------------------------------------------------------------------------------------------------------------------------------------------------------------------------------------------------------------------
>SRR5665811_964534	61	0.473	5.139E-06	1	38	293	50	87	99
-TGLETAIILIAFVVVASVFAYTVLTAGVFSSQKSSEAV--------------------------------------------------------------------------------------------------------------------------------------------------------------------------------------------------------------------------------------------------------------
>MGYP001339760968	61	0.328	5.139E-06	2	77	293	22	87	103
--GLETAIVLIAF---------AVLNVGLLSSQKSEQAALGGLEATSASLSIRGDVIASANAG-KTAIDTVRFNLAPA-----------------------------------------------------------------------------------------------------------------------------------------------------------------------------------------------------------------------
>SRR5208337_3178834	61	0.571	5.139E-06	2	50	293	55	103	104
--GIEAAIVLIAFVVIAAALAYVVINMGFYASQTAKSTINKGIEEATSALE--------------------------------------------------------------------------------------------------------------------------------------------------------------------------------------------------------------------------------------------------
>MGYP001346325452	61	0.485	5.139E-06	1	35	293	87	121	125
-TGLETAIVLIAFVVVASVFAFAVLSTGLLSSEKAK-----------------------------------------------------------------------------------------------------------------------------------------------------------------------------------------------------------------------------------------------------------------
>MGYP000482610706	61	0.333	6.867E-06	9	56	293	0	47	51
---------MISFVVVASVFAYTVLSAGVFSVEKGKQAIHAGMEQVQGSVHLVGGVM--------------------------------------------------------------------------------------------------------------------------------------------------------------------------------------------------------------------------------------------
>MGYP001032575600	61	0.295	6.867E-06	2	62	293	18	78	80
--GLEAAIVMIVFVVAAAVFGYSMISTGMFATQKVQEVTYAGIKQNASVAITDGLIRGHYNEG--------------------------------------------------------------------------------------------------------------------------------------------------------------------------------------------------------------------------------------
>MGYP001125480592	61	0.407	6.867E-06	1	54	293	70	123	237
-TALETAIILIAFMVAASALAWALLSAGLFTTQKSGETLAAGIDQVTNGIEISGD----------------------------------------------------------------------------------------------------------------------------------------------------------------------------------------------------------------------------------------------
>24198|Ga0082212_10124342_1|+210|00	60	0.255	9.175E-06	1	94	293	25	102	205
-TGLEAALVLIAFVVVATIFLYVMLGAGFFATEKAK-----------SNVVFDGSLYGK---ITTNELVGFTFNVRVPEGGQAVDM--AHTIFTY------------------------------------------------------------------------------------------------------------------------------------------------------------------------------------------------------
>MGYP000327146238	60	0.500	1.226E-05	2	45	293	17	60	61
--GIEAAIVLIAFVIVAAALAFVVLNMGFTTTQKSKEAMVSGLKEA-------------------------------------------------------------------------------------------------------------------------------------------------------------------------------------------------------------------------------------------------------
>SRR3989304_4616681	59	0.234	2.186E-05	24	100	293	0	92	109
------------------------LSAGIFSAEKGKEAVYSGLETAQGSMKLVGPVVAK-DTDADGDVDELVFTVSNALEAGTIDLSTTTdgdndgilsdeatkshvTIISYGDKYQR------------------------------------------------------------------------------------------------------------------------------------------------------------------------------------------------
>A0A124FUX8	59	0.295	2.186E-05	2	72	293	8	76	180
--GLEAAIVLIAFVVVAAVFSFVILGAGFSSSSKVEEVVRDG-GRSPTAVMVMGSVVGQVDN-SGSCLKRVLF----------------------------------------------------------------------------------------------------------------------------------------------------------------------------------------------------------------------------
>tagenome__1003787_1003787.scaffolds.fasta_scaffold7247520_1	59	0.295	2.186E-05	2	72	293	17	85	189
--GLEAAIVLIAFVVVAAVFSFVILGAGFSSSSKVEEVVRDG-GRSPTAVMVMGSVVGQVDN-SGSCLKRVLF----------------------------------------------------------------------------------------------------------------------------------------------------------------------------------------------------------------------------
>16105|scaffold03205_1|+3|10	59	0.281	2.186E-05	2	72	293	21	89	192
--GLEAAIVLIAFVVVAAVFSFVILGAGFSSSSKVEEVVRDG-GRSPPAVMVMGSVVGQVDN-SGSCLKRVLF----------------------------------------------------------------------------------------------------------------------------------------------------------------------------------------------------------------------------
>MGYP000657459962	59	0.441	2.918E-05	1	34	293	13	46	47
-TGLETAIVLIAFVVVASVFAFAVLSTGLLSSEKS------------------------------------------------------------------------------------------------------------------------------------------------------------------------------------------------------------------------------------------------------------------
>MGYP000857295107	59	0.351	2.918E-05	1	54	293	8	61	62
-TGLEAAIVVIAFVVVAVVFGMAVLGTGFFATQEAEKTTTSGYKLASSTIYIEGG----------------------------------------------------------------------------------------------------------------------------------------------------------------------------------------------------------------------------------------------
>MGYP001478706232	59	0.289	2.918E-05	25	93	293	0	66	171
-------------------------GAGFFTTQKSQEVVHTGVDQASSSLEVSGPVTVAA--SSNAYLGSIYLYLQLAAGGTAVDMTKVTYTVS-------------------------------------------------------------------------------------------------------------------------------------------------------------------------------------------------------
>3300000563.a:SL_3KL_010_SEDDRAFT_10005348_7	58	0.375	3.896E-05	1	56	293	23	77	193
-TGLEAGIILIAFVVVAAVFSYVVLGSGFYATEKARQVTSDA-GTTPSSLVVNGAVI--------------------------------------------------------------------------------------------------------------------------------------------------------------------------------------------------------------------------------------------
>MGYP000467321877	58	0.250	3.896E-05	24	117	293	0	97	214
------------------------LNAGFGTTQKSKTTISEGLQSATGAVEVAGLVTGQkvtftmDDDSSVTALEHVSIPIKLASGANAVNLSETLSSVRYF--SKSLSYDNIYKGVVFNTTGN-------------------------------------------------------------------------------------------------------------------------------------------------------------------------------
>MGYP000932304056	58	0.466	5.200E-05	1	45	293	11	55	67
-TGLEAAIVLIAFVVVAAVFSYVMLGAGFFATQEAPRTAHTGVGPA-------------------------------------------------------------------------------------------------------------------------------------------------------------------------------------------------------------------------------------------------------
>MGYP001066789458	58	0.428	5.200E-05	1	35	293	35	69	70
-TGLETAVVLIAFVVVASVFAFAVLTTGLISSEKSK-----------------------------------------------------------------------------------------------------------------------------------------------------------------------------------------------------------------------------------------------------------------
>A0A2E2DSA2	57	0.302	6.939E-05	3	45	293	24	66	67
---IETSIVLIAFVVVASVFGFAMLNTGLLSSQNEQEVVQAGIDET-------------------------------------------------------------------------------------------------------------------------------------------------------------------------------------------------------------------------------------------------------
>MGYP000362578824	57	0.360	6.939E-05	5	54	293	47	96	159
-----AAIVLITFVVVSSVFGFTALSAGLVSTDKAKSTIGESLSEARGSLVLRSG----------------------------------------------------------------------------------------------------------------------------------------------------------------------------------------------------------------------------------------------
>EBPBio282013_DNA_FD.fasta_scaffold102670_1	57	0.309	6.939E-05	2	72	293	24	92	196
--GLEAAIVLIAFIVVAGIFSFVILGAGFSSSAKAKEVAFDG-GRSGTAVMVMGSVVGQVDN-SGSCLKRVLF----------------------------------------------------------------------------------------------------------------------------------------------------------------------------------------------------------------------------
>MGYP000394961868	57	0.325	9.259E-05	25	107	293	0	82	178
-------------------------NMGMFTTQRSKEVIGRGLSEASSAIEVDGIVTG---NVTNNKVGALLIPLKVAPGREAVDLDPSKLAVKLvinSGAQGGVAYEDVY-----------------------------------------------------------------------------------------------------------------------------------------------------------------------------------------
>MGYP001456284744	57	0.320	1.235E-04	13	65	293	0	52	183
-------------VVVAAVFAFTVMTTGLFSSEKAKTTAQAALTEATSSFILKGSVTATCTPSDTT-----------------------------------------------------------------------------------------------------------------------------------------------------------------------------------------------------------------------------------
>GraSoiStandDraft_41_1057321.scaffolds.fasta_scaffold9800632_1	57	0.292	1.235E-04	13	93	293	8	105	189
-------------IIISAVLSSVVLGAGYFSSQKaqetvntgaipqytavprAQETVYIGLEQAASNIEMIGNVYGLASSPSAG-IDEIRFTIGPAPGAPSVDLSKLKIVFS-------------------------------------------------------------------------------------------------------------------------------------------------------------------------------------------------------
>MGYP000047080462	56	0.437	1.648E-04	1	32	293	17	48	85
-TGLETAIVLIAFVVVASVFAFAVLSTGLLSSE--------------------------------------------------------------------------------------------------------------------------------------------------------------------------------------------------------------------------------------------------------------------
>MGYP001397043733	56	0.395	1.648E-04	1	48	293	52	99	100
-TGIETAIIMIAFIVVASVAAFTTLNTGFFAASEGKSAILSGITKAKGS----------------------------------------------------------------------------------------------------------------------------------------------------------------------------------------------------------------------------------------------------
>MGYP000435934719	56	0.291	1.648E-04	7	54	293	77	123	124
-------IGIIGF-VVAAIFAFTVLSTGTFLTERSKEAAYSGLQEVRGSLELKGS----------------------------------------------------------------------------------------------------------------------------------------------------------------------------------------------------------------------------------------------
>MGYP000035264497	56	0.485	2.197E-04	1	35	293	14	48	87
-TGLETAIILIAFVVVASVFAFTVLSMGIFASRDQK-----------------------------------------------------------------------------------------------------------------------------------------------------------------------------------------------------------------------------------------------------------------
>MGYP001037765425	56	0.293	2.197E-04	26	117	293	0	86	174
--------------------------MGFYSAQQAKSTIDKGIQEATSALTLDGFLVGKTN---GTAIQWLAVPVKLAVGQSEVDMASDTVVVAVVGDD--FALANIYSGANYTSTQD-------------------------------------------------------------------------------------------------------------------------------------------------------------------------------
>MGYP000574897078	55	0.468	2.930E-04	1	32	293	30	61	62
-TGLETAIVLIAFVVVSSVFAFAALSTGLFSSD--------------------------------------------------------------------------------------------------------------------------------------------------------------------------------------------------------------------------------------------------------------------
>4295|scaffold1574515_1|-251|01	55	0.340	3.907E-04	2	45	293	15	58	59
--GLETGIALIAFVVVASVFVSTILSAGGFSSEANQQTIYAGLKET-------------------------------------------------------------------------------------------------------------------------------------------------------------------------------------------------------------------------------------------------------
>MGYP000864353064	55	0.301	3.907E-04	1	93	293	11	88	172
-TGLEAAIVLIAFVVVAAVLSYVVF--GYRIAEPAQTTIR------------VGNVYGLAKDPATG-INELRFYLSLAPNEPPMDLTQVKIVFS-------------------------------------------------------------------------------------------------------------------------------------------------------------------------------------------------------
>MGYP001067198379	54	0.594	9.252E-04	2	38	293	15	51	67
--GIEAAIVLIAFVVIAAALSYVVINMGFFATQKTKETI--------------------------------------------------------------------------------------------------------------------------------------------------------------------------------------------------------------------------------------------------------------
>RhiMethySRZTD1v2_1073278.scaffolds.fasta_scaffold73053_4	54	0.313	9.252E-04	27	93	293	0	66	158
---------------------------GFFTTQKSQETVYGAVGTATANMEVSGPVVLMTDATTANKVNNISFTVVLAAGGAPMDTSKFTYILS-------------------------------------------------------------------------------------------------------------------------------------------------------------------------------------------------------
>MGYP001102824656	53	0.303	1.642E-03	25	113	293	0	80	168
-------------------------NMGFYTTQKTKETMSSGVEESLAALRLDGVV------TDSKYIEYIAFPVKLSVGKANLDLKDESVIVSVYLSN--ATLMNIYEGSVST-----------------------------------------------------------------------------------------------------------------------------------------------------------------------------------
>MGYP001432787937	53	0.482	2.188E-03	1	29	293	12	40	41
-TGLETAIVLIAFVVVASVFAFTILSAGVF-----------------------------------------------------------------------------------------------------------------------------------------------------------------------------------------------------------------------------------------------------------------------
>MGYP001116704618	53	0.372	2.188E-03	1	43	293	15	57	92
-TGMETAIILLAFIMVSSVFAYTVLFAGILASAQGKAAIFSGLK---------------------------------------------------------------------------------------------------------------------------------------------------------------------------------------------------------------------------------------------------------
>MGYP001316339746	51	0.531	5.168E-03	1	32	293	19	50	51
-TGLETAIILIAFVTVASVLAYSVLSAGIFSSE--------------------------------------------------------------------------------------------------------------------------------------------------------------------------------------------------------------------------------------------------------------------
>MGYP000365510014	51	0.421	5.168E-03	1	36	293	33	70	86
-TGLETAIELIAFVVVASVFAFAVLSTGLqyGTAQLGKE----------------------------------------------------------------------------------------------------------------------------------------------------------------------------------------------------------------------------------------------------------------
>MGYP001326314333	50	0.346	1.219E-02	1	52	293	19	61	74
-TGLETAIVLIAF---------AVLRTGLLSSEKSKETVLGGLEDTSSTLNIR------------------------------------------------------------------------------------------------------------------------------------------------------------------------------------------------------------------------------------------------
>EndMetStandDraft_6_1072998.scaffolds.fasta_scaffold2065926_1	50	0.263	1.219E-02	38	94	293	0	56	149
--------------------------------------IYAGLQQAKANMEVSGSCIVKQNLTTNTTISTILFTVRNAIAGAPIDMTPPLVGGSY------------------------------------------------------------------------------------------------------------------------------------------------------------------------------------------------------
>MGYP001366742436	50	0.482	1.219E-02	1	29	293	64	92	150
-TGLETALVLIAFVVVSSVFAFVSLSTGLF-----------------------------------------------------------------------------------------------------------------------------------------------------------------------------------------------------------------------------------------------------------------------
>MGYP001302812715	50	0.400	1.622E-02	3	37	293	17	51	52
---LESAIILIAFVVVASVFAFTILSAGSATTEKGEEA---------------------------------------------------------------------------------------------------------------------------------------------------------------------------------------------------------------------------------------------------------------
>MGYP001128731120	50	0.466	1.622E-02	1	30	293	45	74	75
-TGLETAIIMIAFVVVASVFAMTTLQTGIFS----------------------------------------------------------------------------------------------------------------------------------------------------------------------------------------------------------------------------------------------------------------------
>MGYP000185599696	49	0.485	2.159E-02	1	35	293	33	67	80
-TGLKAAIVLTAFVVVAAVFSYVVLNAGFFTTRNQK-----------------------------------------------------------------------------------------------------------------------------------------------------------------------------------------------------------------------------------------------------------------
>MGYP001485050068	49	0.371	2.872E-02	1	35	293	21	55	57
-TGLEAAIVSIAFVVVASVTAFRILATGIFSSQQSR-----------------------------------------------------------------------------------------------------------------------------------------------------------------------------------------------------------------------------------------------------------------
>17731|Ga0153916_15284559_1|-3|10	49	0.592	3.821E-02	1	27	293	26	52	53
-TGLETAIILIAFVIVASVFSYVVLSAG-------------------------------------------------------------------------------------------------------------------------------------------------------------------------------------------------------------------------------------------------------------------------
>MGYP000327113889	49	0.516	3.821E-02	3	33	293	195	225	226
---LETAIILIAFIVVASVFAFTVLSAGSASTEK-------------------------------------------------------------------------------------------------------------------------------------------------------------------------------------------------------------------------------------------------------------------
>3300026026.a:Ga0210129_1001730_4	48	0.535	5.082E-02	1	28	293	19	46	48
-TGLEAAIVLIAFVVVAAVFAYVILGAGF------------------------------------------------------------------------------------------------------------------------------------------------------------------------------------------------------------------------------------------------------------------------
>MGYP001095595934	48	0.428	6.759E-02	13	54	293	13	54	56
-------------VIIAAAFAFMVVNQGLFATERGKAIVQEGLKQASTPLGLDGS----------------------------------------------------------------------------------------------------------------------------------------------------------------------------------------------------------------------------------------------
>MGYP001295054360	48	0.500	6.759E-02	2	29	293	54	81	139
--GLETALVLIAFVVVSSVFAFVSLSTGLF-----------------------------------------------------------------------------------------------------------------------------------------------------------------------------------------------------------------------------------------------------------------------
>MGYP001139991096	47	0.600	1.195E-01	1	25	293	16	40	41
-TGLETAIILIAFVVVAAVFAYTVLS---------------------------------------------------------------------------------------------------------------------------------------------------------------------------------------------------------------------------------------------------------------------------
>1188|Ga0256842_1253468_1|-3|11	47	0.307	1.195E-01	37	101	293	0	61	130
-------------------------------------VISRGLGEASSALEVDGAVTGLTD---GSKVYAVSIPVKVAPGREAVDVSPDKTTVRLIAASNAF-----------------------------------------------------------------------------------------------------------------------------------------------------------------------------------------------
>MGYP001071434590	46	0.565	3.731E-01	1	23	293	25	47	48
-TGLETAIILIAFVVVASVFAFTV-----------------------------------------------------------------------------------------------------------------------------------------------------------------------------------------------------------------------------------------------------------------------------
>MGYP000659303589	46	0.343	3.731E-01	10	41	293	186	217	218
----------IAFIVVASVFAFTILSAGSASTERGQEAIYAG-----------------------------------------------------------------------------------------------------------------------------------------------------------------------------------------------------------------------------------------------------------
>MGYP001006309879	45	0.555	6.588E-01	1	27	293	11	37	79
-TGLEAAIVLIAFIVVAAVFSYVMLGAG-------------------------------------------------------------------------------------------------------------------------------------------------------------------------------------------------------------------------------------------------------------------------
>736|scaffold_25156_c1_2|-577|01	44	0.362	8.753E-01	2	59	293	37	94	274
--GLPLAVILIASMAMPAVFVHTALSAGLLPTQKSPEAVCSAPQEAPNSLKLSGSVVAGG-----------------------------------------------------------------------------------------------------------------------------------------------------------------------------------------------------------------------------------------
>MGYP001256861419	43	0.500	2.052E+00	1	24	293	11	34	35
-TGLEAAIVLIAFVVVAAVFSYMVL----------------------------------------------------------------------------------------------------------------------------------------------------------------------------------------------------------------------------------------------------------------------------
>SRR5919205_633229	41	0.300	8.467E+00	43	122	293	0	76	172
-------------------------------------------QTSSSVLAVSGTVVGHVN-GTSSSIDVITLPLRVASGSNNVDLQHSLVAIKYF--SKTKSYDNIYAGTLQTKQYASVSDA--------------------------------------------------------------------------------------------------------------------------------------------------------------------------
