# Supplementary material for: Towards a molecular picture of the archaeal cell surface
Source: Nat Commun. 2024 Nov 29;15:10401. doi: 10.1038/s41467-024-53986-9 (PMC11607397; doi:10.1038/s41467-024-53986-9)
Supplement: Supplementary file 5 — Supplementary Dataset 1 [file 41467_2024_53986_MOESM5_ESM.zip › Archaellum_Homologues_2024/Saci_1178_Sulfolobus_Acidocaldarius/Saci_1178_Sulfolobus_Acidocaldarius_b2d98_env/pdb70.m8]

101	8cwm_F	0.687	294	83	3	1	292	1	287	1.420E-117	378	129M4I33M3I22M2D101M
101	7txi_A	0.370	108	63	2	3	110	2	104	1.614E-20	95	62M3I34M2I7M
101	5tfy_I	0.304	115	70	3	3	117	3	107	2.196E-17	86	62M1I27M2I9M7I7M
101	7ofq_B	0.326	92	58	2	3	94	3	90	4.476E-05	48	50M3I9M1I29M
101	7ofq_A	0.224	147	101	2	3	149	3	136	1.052E-04	46	52M3I49M10I33M
101	5o4u_O	0.228	92	69	2	3	94	3	92	1.022E-03	43	51M1I6M1I33M
101	5z1l_A	0.268	93	64	1	3	95	3	91	4.216E-03	41	52M4I37M
