# Supplementary material for: Towards a molecular picture of the archaeal cell surface
Source: Nat Commun. 2024 Nov 29;15:10401. doi: 10.1038/s41467-024-53986-9 (PMC11607397; doi:10.1038/s41467-024-53986-9)
Supplement: Supplementary file 5 — Supplementary Dataset 1 [file 41467_2024_53986_MOESM5_ESM.zip › Archaellum_Homologues_2024/Saci_1178_Sulfolobus_Acidocaldarius/Saci_1178_Sulfolobus_Acidocaldarius_b2d98_env/uniref.a3m]

>101
LAGLDTAIILIAFIITAAVLAYVAVNMGLFVTQKAKTTINKGEETASTALSLSGNVLYAVNYPTNTKSYWMYFTVSPSSGVSSVDLSPSTTAISFTAASRGVSLSNIYQFSLLSVLPSQVNNKVQVKLGTSIINLTLAFSSNSAGQTYVYYSDPNYALLALNYTLGQEVKGGQLTSSPLYIISNTSIVASKPWLKNDNVFTFNISVNGTEVEYYAYVNKTFAFTYPVSGFPLAGSDIAPAGSVIGVMILFGPGEATNVFQYETVTIQITPNIGSPLTISQYIYQPDGKVTVIG
>UniRef100_A0A0U2WRA8	456	1.00	1.793E-141	0	292	293	11	303	304
LAGLDTAIILIAFIITAAVLAYVAVNMGLFVTQKAKTTINKGEETASTALSLSGNVLYAVNYPTNTKSYWMYFTVSPSSGVSSVDLSPSTTAISFTAASRGVSLSNIYQFSLLSVLPSQVNNKVQVKLGTSIINLTLAFSSNSAGQTYVYYSDPNYALLALNYTLGQEVKGGQLTSSPLYIISNTSIVASKPWLKNDNVFTFNISVNGTEVEYYAYVNKTFAFTYPVSGFPLAGSDIAPAGSVIGVMILFGPGEATNVFQYETVTIQITPNIGSPLTISQYIYQPDGKVTVIG
>UniRef100_A0A0E3GSS4	384	0.683	2.618E-116	0	292	293	18	306	307
LAGLDTAIILIAFIITASVLAYVAINMGLFVTQKAKSTINKGEETASTALTLSGSVLYAVNYPLNTRSYWIYFTVSPSSGVSSVELSPTTTAISFTASAEGVTYSNIYKYTLLTVSPSELANVVYANGQ----YLDLVNQQTSAGQTYVYYPNPYYALLALNYTLYNYYLSTK-TPSPIFINSSILSLSSLPsWLKNDNSFTFTLNISGKLVTYYVFVNQTFAFTYPVAGDPLIGSAIAPAGSVIGVILLFGPDLGSHVFQYQTITIQITPNIGSPLTISEYIYQPEGSVSVIG
>UniRef100_A0A9E4ZSE7	381	0.707	2.371E-115	0	292	293	22	308	309
LAGLDTAIILIAFIITASVLAYVAINMGLFVTQKAKSTINKGEETASTALTLSGSVLYAVNYPTNTKSYWIYFTVSPSSGVSSVELSPSTTAISFTASALGITYSNIYKFTLLTVSPTQVNGNVYANGQ----YLALADQETSGGQTYAYYPNPYYALLALNYTLGKILGVKQ---SPLYITNTPISSSSLPsWLQHDNVFSFTLNISGTPVTYYAFVNQTFAFTYPVSGDPLIGSAIAPAGSVIGVMILFGPNVGSHVFQYETISIQITPNIGSPLTLSEYVYQPEGNVTVIG
>UniRef100_UPI00048D96BB	380	0.687	4.450E-115	0	292	293	18	304	305
LAGLDTAIILIAFIITASVLAYVAINMGLFVTQKAKSTINKGEETASTALTLSGSVLYAVNYPSNTRSYWIYFTVSPSSGVSSVELSPSTTAISFTASAEGISYSNIYEYTLLTVSPSELTNQVYANGQ----YLDLVNQQTNAGQTYVYYPNPYYALLALNYTLS---KIDKVSPSPLYITTTPSSaTQTYPFLAHDNMFTFTLNISGTLVTYYAFVNQTFAFTYPVAGDPLIGSAIAPAGSVIGVMILFGPDLGSHVFQYQTITIQITPNIGSPLTISEYVYQPEGSVSVIG
>UniRef100_A0A5Q0TRE0	375	0.672	2.664E-113	0	292	293	18	302	303
LAGLDTAIILIAFIITASVLAYVAINMGLFVTQKAKSTINKGEETASTALTLSGSVLYAVNYPSNTRSYWIYFTVSPSSGVSSVELSPTTTAISFIASAEGVAYSNIYNYTLLTVSPSELANAVYANGQ----YLDLVNQQTSAGQTYVYYPNPYYALLALNYTLYHSIK----TPSPIFITTSESAPTNYPWLKNDNSFTFTLNISGQLITYYVFVNQTFAFTYPVAGDPLIGSAIAPAGSVIGVMLLFGPDLGSYVFQYQTITIQITPNIGSSLTISEYVYQPEGSISVIG
>UniRef100_A0A8F5BMX8	375	0.682	2.664E-113	0	292	293	18	304	305
LAGLDTAIILIAFIITASVLAYVAINMGLFVTQKAKSTINKGEETASTALTLSGSVLYAVNYPSNTRSYWIYFTVSPSSGVSSVELSPTTTAISFTASTEGVAYSNIYKYTLLTVDPSSLGHAVYANGQ----YLNLINQQTSAGQTYVYYPNPYYALLALNYTLYNYYLSTK-TPSPIFINSST-LSSIPQWLKNDNSFTFTLNISGQLVTYDVFVNQTFAFTYPVAGDPLIGSAIAPAGSVIGVMILFGPDLGSHVFQYQTVTIQITPNVGSPLTISEYIYQPEGSVSVIG
>UniRef100_Q96XJ6	368	0.673	5.613E-111	0	292	293	18	305	306
LAGLDTAIILIAFIITASVLAYVAINMGLFVTQKAKSTINKGEETASTALTLSGSVLYAVNYPTNTKSYWIFFTVSPSSGVSSVELSPATTAISFTASTEGIAYSNIYKYTLLTVSPSTLSDVVYSNSQ----YLSLVDTESSGGQTYVYYPNPYYALLALNYTLSQKVNDKIIKYSPLFINYTP--IPTKPsWLQSDNVFSFTLNISGKPVTYCAFVNQTFAFTYPVAGDPLVGSAIAPAGSVIGVMILFGPSLGSHVFQYQTISIQISPNIGSPLTLSEYIYQPEGTVTVIG
>UniRef100_A0A1C8ZU76	364	0.682	1.789E-109	0	292	293	18	305	306
LAGLDTAIILIAFIITASVLAYVAINMGLFVTQKAKSTIDKGEETASTALTLSGSVLYAVNYPSNSRSYWIYFTVSPSSGVSSVELSPATTAISFTASALGVAYSNIYKYTLLTVSPSEVNGVVYAAPQ----YLSLADQESSGGQTYVYYPNPYYALLALNYSLYQMVLSKQIKYSPLYI-TTTKSTSTQTWLTSDNVFQFTLNISGTLEIFYAYVNQTFAFTYPVAGDPLIGSAIAPAGSVIGVMILFGPDLGSHVFQYQTITIQISPNIGSPLTLSEYVYQPEGNVTVIG
>UniRef100_H2C431	331	0.628	7.353E-98	0	292	293	19	303	304
LAGLDTAIILIAFIITASVLAFVAINMGLFVTQKAKTTINKGEETASTALTVSSSVLYAVNYPTNSKSYWIYFTVSPTSGVSSVELDPATTGLSFVATQEGLTLSNIYKYTLLTvPNPGTLYSTV------SGSYLTLQNNVSSGGNTYVYYPNPYYALLALNETLGKNMK-----NSPIYINYTAYTVQSPEpvWLKHDNNFTFTLTINGNTVKYYVFVNQTFAFSFPVAGDPLVGSAIAPAGSTIGFMILFGPNVGSHIFEYQTINIQITPNIGSPLTLSEYIYQPEGSVTSIG
>UniRef100_A0A088E662	319	0.614	6.715E-94	0	292	293	19	301	302
LAGLDTAIILIAFIITASVLAFVAINMGLFVTQKAKTTINKGEETASTALTVSSSVLYAVNYPSNTKSYWIYFTVSPTSGVSSVELDPATTGLSFIATEEGITLSNIYKYTLLTDTHLT-------PVSASGYSLTLESNLTSGGNTYYYFSSPYLALLALNQSL-SKVSGH----SPIYIN-YTSFSSTNPepsWLKNDNNFTFTLTIAGQKVLYYVFINQTFAFSYPVAGDPLVGSAIAPAGSTVGFMILFGPNLGQHVFEYQTINIQITPNIGSPLTLSEYIYQPEGTVTAIG
>UniRef100_UPI001E4EF099	271	0.596	4.089E-77	0	292	293	18	285	286
LAGLDTAIILIAFIITASVLAYVAVNMGLFVTQKAKSTITKGEETASTALTLSGSVLYAVNYPTDTNSYWLYFPVSPSSGVSSVELSPATTAISFTASSSGIELSNIYVFSLMSYV--------------SNYYVTqTVSNQSQGGQTYYYFTSPYAALVALSEIISN---KQNTTPVPVNISTT------KPTTTTDvNTFSFEYQ----RTTYYVTVYRTFAFTFPIAGFSLAGSDVAPAGSTIGVMVLFGPHAGSQVFQYQTVTVQITPNIGSPLTVSEYIYQPEGNVTIIG
>UniRef100_A0A2R6C587	262	0.569	2.982E-74	0	292	293	12	277	278
LAGLDTAIILIAFIITASVLAYVAVSMGIFVTQKAKTTINKGEETASTALSITGNILYASNYPTDSYSYWIYFPVSPSSGVASVQLSPSTTAISFEASTEGIVLTNIYNYTLLTVTSDS----------------PYLLSQKSGGITYYYYPSVYAALLALSNAPAQ-----SKPPSGVFQVLSGSCPSTPP--TGYNTFTFNY----TGKQYCAEVGVTFAFTFPVAGDSLVGSAIAPAGSSVGVVILFGPNTGHHVFQYQTLTITITPNIGSPLTVSQYVYQPDGNISVIG
>UniRef100_A0A2R6CE99	260	0.563	1.960E-73	0	292	293	18	286	287
LAGLDTAIILIAFIITASVLAYVAVSMGIFVTQKAKTTINKGQETASTALSLAGNILYATNYPTDTESFWLYLPIAPSAGVSSVQLAPATTSISLTASTENIVLSNIYNYTLLTITNSP--------------YLQ---SLTAGSQTYYYYSSPYTALLALGYTTTSY---KAVANKDVFQVQSGACSSTTPGLSGANYFTFNVS----KTQYCAEVYRTFAFTFPVAGDSLVGSSIAPAGSVVGVMILFGPAEGHIVFQYQTITIQVQPNIGSPLTVAQYVYQPDGTVTVLG
>UniRef100_A0A2R6C5H8	255	0.573	8.462E-72	0	292	293	12	271	272
LAGLDTAIILIAFIITASVLAYVAVSMGIFVTQKAKTTINKGEETASTALSITGNILYASNYPTDTYSYWIYFPVSPSSGVSSVQLSPSTTAISFEASSEGIVLTNIYNYTLLTVTSNQ--------------YLQ---QQTSGGQTYYYYPSVYAAFLALQ----NVVPKNIFS-----VQSSPTTCAS-----SSTVNEFEFTYQGT--TYCASVYYDFAFTFPVAGDALVGSAIAPAGSTVGVVVLFGPSTGHNVFQYQTLTITITPNIGSPLTVSQYVYQPEGTVSVIG
>UniRef100_UPI001F461F2A	246	0.545	8.402E-69	0	292	293	16	271	272
LAGLDTAIILIAFIITASVLAFVAINMGLFVTQKAKTTINKGDETASTALQLSSSILYATNFPKDSVSYWIYFTVSPSAGVSSVYLSPATTSISFLASASGISCSNIYAYTLLNCTSDHL-------------YLC---SQKAGSQTYYYYSSPYAALLALHYNTGCKY---------------ICIETTKP--TNGQYFTF--NYSGTQ--YYAYVksSKPVAITFPVAGDPLVGSDVAPAGSTVGVIILF--PQSTPVFQYQTITIQVIPNIGAPLTLCQYVYQPEANVSVIG
>UniRef100_A0A2R6B1X2	225	0.526	1.880E-61	26	292	293	0	233	234
--------------------------MGIFVTQKAKTTINKGEETASTALSITGNILYASNYPTDNYSYWIYFPVSPSSGVSSVQLSPSTTAISFEASSEGIVLTNIYNYTLLTVTSNQ--------------YLQ---QQTSGGQTYYYYPSVYAAFLALQ----------KVVPKNIFsVQSNPTTCAS-----SSTVNKFEFTYQGT--TYCASVYYDFAFTFPVAGDALVGSAIAPAGSTVGVVVLFGPSTGHNVFQYQTLTITITPNIGSPLTVSEYVYQPEGTISVIG
>UniRef100_E0SRS0	140	0.350	2.343E-32	2	135	293	14	152	399
--GIEAAIVMIAFVIVAAALAFVVLNMGFFTTQQSRQVMQRGLGESSSALMVDGSVVATVDTSISRISY-IYVPIKLSTGQYMVDLTPGKSIVGYWSPQRGIAIANTYLMAVLTPvdTPDTLANitKTVVNLGETqeIYNLT-------------------------------------------------------------------------------------------------------------------------------------------------------------
>UniRef100_A0A2A4SBZ8	128	0.363	3.331E-28	1	109	293	21	129	182
-TGLETAIVLIAFVVVASVFAFAVLNTGLLSSEKSKEAALGGLEETSATLSIRGNVIAAANSG-KTAIDTLKFNLTPAStSSESVDLSTTGTVVTYLDENQGINCQNPQAF---------------------------------------------------------------------------------------------------------------------------------------------------------------------------------------
>UniRef100_A0A7C7I753	126	0.363	1.141E-27	1	109	293	22	130	208
-TGLETAIVLIAFVVVASVFAFAVLNTGLLSSEKSKEAALGGLEETSSTLSLRGQVIADANSD-KTAIDLVKFVVAPAStASESVDLSTTGSVITYLDENQGLNCENPQSF---------------------------------------------------------------------------------------------------------------------------------------------------------------------------------------
>UniRef100_A0A2E8EZK1	126	0.336	1.551E-27	1	109	293	21	129	193
-TGLETAIVLIAFVVVASVFAFAVLNTGLLSSQKSEQAALGGLEETSATLSIRGDVIASANAGKTS-IDTVRFNLAPAStSSESVDLSTTGTVVTYLDENQGINCENPQSF---------------------------------------------------------------------------------------------------------------------------------------------------------------------------------------
>UniRef100_A0A2E2DVV3	126	0.309	1.551E-27	1	109	293	22	130	208
-TGLETAIVLIAFVVVASVFAFAVLSTGLLSSEKSKETVLGGLEETSSTISVRGSVIGDSNSG-KTAIDTVKFTLSSaAQASDAVDLSTTGVVVTYLDNNQAINCENPQSF---------------------------------------------------------------------------------------------------------------------------------------------------------------------------------------
>UniRef100_A0A2E2VG19	125	0.354	3.902E-27	1	109	293	22	130	311
-TGLETAIVLIAFVVVASIFAFAVLNTGLLSSEKSKEATLGGLEETSATLSLRGQVIAVANTGTTS-VDTVKFTIAPAStASETVDLSNTGTVITYLDEXQGINXGNPQSF---------------------------------------------------------------------------------------------------------------------------------------------------------------------------------------
>UniRef100_A0A7C7IAW1	124	0.318	7.215E-27	1	109	293	21	129	207
-TGLETAIVLIAFVVVASVFAFAVLNTGLLSSEKSKEAALGGLEETSATLSIRGKVIADANAG-KTAIDTLKFNLTPAStSSEPVELSTTGAVVTYLDENQGINCQNPQAF---------------------------------------------------------------------------------------------------------------------------------------------------------------------------------------
>UniRef100_A0A2A4SD31	123	0.336	1.813E-26	1	109	293	22	130	208
-TGLETAIVLIAFVVVASVFAFAVLNTGFLSSEKSKEAALGGLQETSSTLSLRGEVIADSNAA-KTAVDLIKFNLAPAStASESVDLSTTGSVITYLDDFQGINCQNPQSF---------------------------------------------------------------------------------------------------------------------------------------------------------------------------------------
>UniRef100_A0A2N0MAL8	122	0.250	4.555E-26	1	135	293	19	165	204
-TGLETAIVLIAFVVVAAVFAFAVLSTGLLSSEKSKETVLGGLEETSSTMTVRGDVIGTSNSA-KDEVDEIKFTLTSaAQASDAVDLSTTGVVVTYLDEDQATNCDNPavadvlttsecsWATTWLIGTSDLLDPGEQVEMIVTITSLT-------------------------------------------------------------------------------------------------------------------------------------------------------------
>UniRef100_A0A9E4PQ39	120	0.300	1.554E-25	1	109	293	26	134	212
-TGLETAIVLIAFVVVASVFAFAVLSTGLLSSEKAKETVLGGLAETSSTISIRGDIIADANTG-KTFIDTVKFTLSSaAQAADAVDLSTTGVVVTYLDNDQAINCENPQAF---------------------------------------------------------------------------------------------------------------------------------------------------------------------------------------
>UniRef100_A0A9E4UXT1	119	0.302	3.900E-25	1	170	293	11	191	197
-TGLETAIVLIAFVVVASVFAFAVLNTGLLSSEKSKETVLGGLGETSATMSLRGDVIADAN-PAKASVDTITFTLTPAStSSEAVDLSASGTVVTYLDADQGINCnttgtfdgdANTpecsWSADWLIGSPDLVEAGEQVEIKVTLTNLTPLL---GKGTEFTIQVKPSKgAVVIVNRTLPKELKG--------------------------------------------------------------------------------------------------------------------------
>UniRef100_A0A2N0LY30	117	0.330	1.329E-24	1	105	293	17	121	157
-TGLETAIVLIAFVVVASVFAFAVLSTGLLSSEKSKETVLGGLEETSSTLSVRGDVIGDANSG-KTALDTVKFTLpSAAQAADAVDLSSTGVVITYLDQDQALNCTN-------------------------------------------------------------------------------------------------------------------------------------------------------------------------------------------
>UniRef100_A0A2A4SE49	117	0.311	1.329E-24	1	105	293	19	123	201
-TGLETAIVLIAFVVVASVFAFAVLSTGLLSSEKSKETVLGGLEETSSTLSIRGDIVGDANAG-KTAXDTVKFTLTSaAQAADAVDLSSTGVVITYLDSDQALNCTN-------------------------------------------------------------------------------------------------------------------------------------------------------------------------------------------
>UniRef100_A0A2D8PKM5	117	0.345	1.329E-24	1	109	293	22	130	208
-TGLETAIVLIAFVVVASIFALTVLNTGLLSSEKSKEATLGGLEETSATLSLRGQVIAVANAGTTS-VDTVKFTIAPAStASETVXLSNXGTXITYLDEXQGINRGNPQSF---------------------------------------------------------------------------------------------------------------------------------------------------------------------------------------
>UniRef100_A0A832AAL4	117	0.285	1.329E-24	2	167	293	11	172	273
--GIEAAIVMIAFVIVAAALAFVVLNMGFFTTQQTRQVIQRGLGQSASALEVDGTLVANVDVSQSR-IQFVYVPIKLSTGQYVVDLTPGKSIVAYWSPQRGISIANTYLAAILTPidTPQKLANITKALINESVIMI-----SGKKGEVKTYYATCNEQGCTIGDTAGDY-----------------------------------------------------------------------------------------------------------------------------
>UniRef100_A0A2N0LY43	116	0.318	3.329E-24	1	109	293	8	116	194
-TGLETAIELIAFVVVASVFAFAVLSTGLLSSEKSKETVLGGLEETSSTISVRGSVIGDSNSA-KTFIDTVKFTLSSAAQASDvVDLSTTGVVSTYLDDNQAINCENPRSF---------------------------------------------------------------------------------------------------------------------------------------------------------------------------------------
>UniRef100_A0A2E8EZH7	116	0.365	4.522E-24	1	102	293	22	125	204
-TGLETAIVLIAFVVVSSVFAFAALSTGLFSSDKAKETISAGLAEARGTLELKGSVIAKvsGTTGASGVVTTMEFQVSNAAAGESIDLTPGNTVIKYSDSSQTVN----------------------------------------------------------------------------------------------------------------------------------------------------------------------------------------------
>UniRef100_A0A662UE29	116	0.370	4.522E-24	2	117	293	13	127	276
--GIESAIVMIAFVIVAAALAFVVLNMGFFTTQQSRAAIQRGLGEASSALELDGTVVAHVDTNNQNIDYW-FATLKLSSGQHQVDLTPVKAVLSYWSPQKGVAIANTYLIAVTTPIYD-------------------------------------------------------------------------------------------------------------------------------------------------------------------------------
>UniRef100_A0A2N0L4K9	115	0.313	8.339E-24	1	114	293	18	132	199
-TGLETAIVLIAFVVVSSVFAFAALSTGLFSSDKAKETISAGLAETRGTLEQKGSVILTsSTTGTSGVISQIEFQVSNAAAGEPIDLTPGNTIIRYSDKNQVKNLTTTADFTATNV----------------------------------------------------------------------------------------------------------------------------------------------------------------------------------
>UniRef100_A0A9E5CL46	114	0.289	1.537E-23	1	106	293	22	127	207
-TGLETAIVLIAFVVVASVFAFAVLSTGLLSAEKSKETVLGGLAETSSTIAIRGDIIATANTNT-TFIDSIKFTLSSaAQASDAVDLSTTGVVVTYLDSDQATNCKNP------------------------------------------------------------------------------------------------------------------------------------------------------------------------------------------
>UniRef100_A0A9E4TQ70	114	0.298	1.537E-23	1	142	293	22	165	209
-TGLETAIVLIAFVVVSSVFAFAALSTGLFSADKAKDTIQAGLAETRGSMELKGSVVLKSTVGTSGVVSNIAFQVSNAAGGEAIDLTPGKTIIKYNDETQSRIFDADSGFTVTSIGSADSDKLLELKeiYQIDIINLHITGDSTS------------------------------------------------------------------------------------------------------------------------------------------------------
>UniRef100_A0A9E4VVP2	114	0.305	1.537E-23	1	99	293	15	132	240
-TGLETAIILIAFVVVASVFAFTVLSTGIFASERSKETVYAGLEEAKSSIEPRGSVIaYKGHDGTNQTIYKLSFVVSNAIAGEPVDLTPPydtddsntdpdivanaeyRTVISYIDKNQ-------------------------------------------------------------------------------------------------------------------------------------------------------------------------------------------------
>UniRef100_A0A3C0EBB1	114	0.303	2.087E-23	1	110	293	28	139	164
-TGLETAIVLIAFVVVSSVFAFAALSTGLFSSDKAKETHAAGLSEARGTLELKGSVVAKvsGTTGASGVVTSIEFQLSNAAAGEAIDMTPGNTVIKYGDKNQTLTLNSSAEFS--------------------------------------------------------------------------------------------------------------------------------------------------------------------------------------
>UniRef100_A0A1F8PLY2	114	0.329	2.087E-23	1	155	293	15	166	198
-TGLETAIILIAFVIVASVFAYTVLSAGLFSAQKAKEAVHSGLQEARSTVELKGNVLGKI---ENRVLTELYFTVGVPPGGDSVDFTPPTanttsfVIISYSDAYQVFPTLSWTMAKLNTTTPDNLLD------GNELFQITVDLSSVSANTTDEKKPGPYH-----------------------------------------------------------------------------------------------------------------------------------------
>UniRef100_A0A2N0MA09	114	0.298	2.087E-23	1	113	293	18	131	199
-TGLETAIVLIAFVVVSSVFAFAALSTGLFSSDKAKETISAGLAETRGTLEQKGSVILTAsTTGTSGVISQIEFQVTNAAAGEPIDLTPGNTIIRYSDKNQVKNLTTSSLFTATN-----------------------------------------------------------------------------------------------------------------------------------------------------------------------------------
>UniRef100_A0A7J3A714	113	0.362	3.847E-23	0	115	293	16	126	192
LTGLETAIILIAFVIVAAAFAFTVLNVGYQSIQKSQEVIAAGLEEASSVMEIDGAVIAKSDGNT---LQNVSFIIKLSAGKSPIDLSEGKLAITWTSKN--MHLDNIYNGTIANVT---------------------------------------------------------------------------------------------------------------------------------------------------------------------------------
>UniRef100_A0A9E5D1N0	113	0.298	3.847E-23	1	139	293	22	165	206
-TGLETAIVLIAFVVVSSVFAFAALSTGLFSSDVAKQTIQAGLAETRGTLELKGSVIAKvsgaTGSGTGVAVTTILFHVSNAAAGEAIDLTPGNTIIKYSDKNQTVNMTSDTQFSSTNIANFGDNDKLLETGEVfEIILLDLVGQ---------------------------------------------------------------------------------------------------------------------------------------------------------
>UniRef100_A0A2E8F397	113	0.317	3.847E-23	1	102	293	28	131	210
-TGLETAIVLIAFVVVSSVFAFAALSTGLFSSDKAKETHAAGLTEARGTLELKGSVVAKvsGTTGASGVVTSIEFQISNAAAGEPIDLTPGNTVIKYSDNTQSVN----------------------------------------------------------------------------------------------------------------------------------------------------------------------------------------------
>UniRef100_A0A497IY76	113	0.362	5.222E-23	1	102	293	13	113	185
-TGLEAAIVLTAFVVVAAVFSYVVLNAGFFTTQKSQEVVHTGVTQATSSVELLGDVIAYGNTTSGKVVN-ITFTLALTAGRHPVDLTPGKTVISYYDADRYVN----------------------------------------------------------------------------------------------------------------------------------------------------------------------------------------------
>UniRef100_A0A2N0LLN5	113	0.272	5.222E-23	1	146	293	21	164	209
-TGLETAIVLIAFVVVSSVFAFAALSTGMFASDKARETISAGLAQTRASMQLKGSIIGTANSATaTGTMTTISFHVAQTAGGADVDLTPGTTTVRYTDENQHKLFSSTTGLTVTPVGSSDSDNLLENN---EVYKIELINLDTSLHDT--------------------------------------------------------------------------------------------------------------------------------------------------
>UniRef100_A0A9E4PEU0	112	0.296	9.620E-23	1	99	293	10	127	231
-TGLETAIILIAFVVVASVFAFTVLSTGIFASERSKETVFAGLQEAKSSLEPRGAtVAYKANRGGTDTVYKVSFIVSNAIDGEPVDLTPPytadgaatdpdissgaeyRTVISYNDQNQ-------------------------------------------------------------------------------------------------------------------------------------------------------------------------------------------------
>UniRef100_A0A2N0LYP3	111	0.304	1.306E-22	1	103	293	25	129	207
-TGLETAIVLIAFVVVSSVFAFAALSTGLFSSDKAKETHTAGLAESRGTLELKGSVVAKvsGTTGATGVVTSIEFQISNAAAGEAIDMTPGNTIIKYSDKTQTVNL---------------------------------------------------------------------------------------------------------------------------------------------------------------------------------------------
>UniRef100_A0A9E4QBN5	111	0.289	1.306E-22	1	99	293	15	135	243
-TGLETAIILIAFVVVASVFAFTVLSTGIFASERSKETVYAGLEEAKSSIEPRGSVIAfKGRVGTSTATDTIYklsFVVSNAIAGEPVDLTPPyttndagsdpdivanaeyRTVISYIDKNQ-------------------------------------------------------------------------------------------------------------------------------------------------------------------------------------------------
>UniRef100_A0A521X4Z5	111	0.256	1.772E-22	1	153	293	17	170	195
-TGLETAIVLIAFVVVAAVFAFVVLSTGLFSSERGKETVYAGLAKTRGSMELTGGVIASSN---TTKLTAITFDLTLAAGGDQVNLNPtdttNRTVISYQDNDNKVN-DVVYTTTVITGGAGDLleqGELFEINIDLTQTALTAVNLTTN--QTFTFEVKP-------------------------------------------------------------------------------------------------------------------------------------------
>UniRef100_A0A9E4PNA5	111	0.288	1.772E-22	1	109	293	19	128	206
-TGLETAIVLIAFVVVASVFAFAVLSTGLLSAEKSKETVLGGLAETSSTISIRGDIIAESNTD-KTFIDSVRFTLSSaAQSADAVDLSKTGVVVTYLDSTQAINCkDKDYNF---------------------------------------------------------------------------------------------------------------------------------------------------------------------------------------
>UniRef100_A0A1F8PCD0	111	0.330	1.772E-22	1	107	293	12	130	210
-TGLETAIILIAFVVVAAVFAYTALSAGLFSTQKAQEAVYSGLKEAQSTLEIRGSVIATGNViGDAGNIGQITFTVSNVLGGEPIDFTIPsggalgiatgtahKVVISYIDNNQEVN--NLY-----------------------------------------------------------------------------------------------------------------------------------------------------------------------------------------
>UniRef100_A0A938HQ75	111	0.241	1.772E-22	1	126	293	14	155	237
-TGLETAIILIAFVVVASVFAFTVLSTGLFSSERSKETVYAGLTEARSSLEPRGSLIaYKGLVGSTGTVFKVSFVVSNAAAGDPIDLTPPytaddsgtdpdvvsgaqyATVISYTDQNQ---YLNDVPWTIAWPGYNNGDNILELN----------------------------------------------------------------------------------------------------------------------------------------------------------------------
>UniRef100_A0A497MLW9	111	0.378	2.404E-22	0	110	293	11	118	196
LTGLETAIILIAFVIVAAAFAFTVLNMGVQTSQKSKEVIGTGLAEASSVIELDGSVIA-YDTDNDDAPDRIQFYIKTSAGKHPVDLSQNTVAIAYTDP--YIHVDNIYDGT--------------------------------------------------------------------------------------------------------------------------------------------------------------------------------------
>UniRef100_A0A9E4URY8	110	0.281	3.262E-22	1	103	293	22	124	127
-TGIETAIILIAMVIVGTVFSVTLLNTGLLSAKKSEETVIEGLKEISSTLFLRGSVFAQANPGKTAIDTITFYLIVEAQSVESVDLSSTGTVVTYQDSDNALNC---------------------------------------------------------------------------------------------------------------------------------------------------------------------------------------------
>UniRef100_A0A9E4V1J7	110	0.297	3.262E-22	1	99	293	44	164	202
-TGLETAIILIAFVVVASVFAFTVLSTGIFASERSKETVYAGLEEAKSSIEPRGSVIaYKGRVDTSTATDTIYklsFVVSNAIAGEPVDLTPPyttndagsdpdivsgaeyRTVISYIDKNQ-------------------------------------------------------------------------------------------------------------------------------------------------------------------------------------------------
>UniRef100_A0A9E4VUD1	110	0.289	4.426E-22	1	99	293	15	135	240
-TGLETAIILIAFVVVASVFAFTVLSTGIFASERSKETVYAGLEEAKSSIEPRGSVIaYKGRIDTTSATDTIYklsFVVSNAIAGEPVDLTPPytasdtgtdpnivsgaeyRTVISYIDKNQ-------------------------------------------------------------------------------------------------------------------------------------------------------------------------------------------------
>UniRef100_A0A3B9VP49	109	0.280	6.005E-22	1	102	293	1	121	127
-TGLETAIILIAFVVVASVFAFTVLSMGIFASERSKETVFAGLQEAKSTLEPRGAtVAYKADRGGTDTIYKVSFIITNAVDGEPVDLTPPytadgsatdpdissgaeyKTIISYSDINQVMS----------------------------------------------------------------------------------------------------------------------------------------------------------------------------------------------
>UniRef100_A0A945A4Q7	109	0.279	6.005E-22	1	99	293	26	143	247
-TGLETAIILIAFVVVASVFAFTVLSTGIFASERSKETIFAGIQETKSSLEPRGAVVaYKADRGGTDTIYKVSFIVSNAVGGEPVDLTAPytangaatdpdfvsgaeyKTVVSYNDQNQ-------------------------------------------------------------------------------------------------------------------------------------------------------------------------------------------------
>UniRef100_A0A1F8MP53	109	0.330	8.146E-22	1	107	293	12	130	211
-TGLETAIILIAFVVVAAVFAYTALSAGLFSTQKAQEAVYSGLKEAQSTLEIKGAIIATGNVTGDAGrIGQITFTVSNVLGGEPIDFtepsggalgiatgSTNKVVINYLDSSQEV--DNLY-----------------------------------------------------------------------------------------------------------------------------------------------------------------------------------------
>UniRef100_A0A075MUQ6	109	0.394	8.146E-22	2	120	293	20	135	230
--GIESAIVLIAFVIVAAALSFVVLNMGFSTTQKAKSTITSGLGEASSAIEIAGQVTGKGNT-TASKVDAYTIPIKLASGGSSVDITASKTAVKYF--SKSVTYDNIFKGTLTSGTYTDIN----------------------------------------------------------------------------------------------------------------------------------------------------------------------------
>UniRef100_A0A9E6CU97	108	0.321	1.499E-21	1	111	293	21	132	209
-TGLETAIVLIAFVVVSSVFAFAALSTGMFSSDKARETVTAGLAQTRATMELKGSVIGTATVTGSAGSmTTVNFHVTQSAGGADVDLTPGTTVIKYTDKVQSVLFGSSAGFTV-------------------------------------------------------------------------------------------------------------------------------------------------------------------------------------
>UniRef100_A0A7J3A872	108	0.362	2.033E-21	0	115	293	16	126	192
LTGLETAIILIAFVIVASAFAFTVLNVGFQSTQKSQEVIAAGMEEASSVMEIDGAVIAKSDGN---ALKNVTFVVKLSAGKSPVDLSVGKLAITWTSKN--MHEDNIYDGTRANVT---------------------------------------------------------------------------------------------------------------------------------------------------------------------------------
>UniRef100_A0A662S7A5	108	0.365	2.033E-21	0	110	293	9	121	199
LTGLETAIILIAFIIVAAAFAFTVLNMGFFTTQRSKEVIKAGMEEAASSVELAGNVVAMANGSGTpsngVFVQNITIYVKSAVGKQPISMANGSLVISYTDPYKHV--ENIYDGS--------------------------------------------------------------------------------------------------------------------------------------------------------------------------------------
>UniRef100_A0A1F8PLZ3	108	0.330	2.033E-21	1	102	293	12	129	213
-TGLETAIILIAFVVVAAVFAYTALSAGLFATQKSQEAVYSGLKEASSTLELRGSVIATANtTGASGTIKQITFTVANVLGGESIDFtaptagtatgvaassSTNKVVINYLDQDQKVN----------------------------------------------------------------------------------------------------------------------------------------------------------------------------------------------
>UniRef100_A0A7V2RHB2	108	0.336	2.033E-21	1	102	293	12	130	214
-TGLETAIILIAFVVVAAVFAYTTLSAGLFSTQKSQEAVYSGLKEAQSTLELKGNVIATANgTGANGVVKQISFTVSNVLGGEAIDFtaptadaastgiadssSTNKVVINYIDQSQTVN----------------------------------------------------------------------------------------------------------------------------------------------------------------------------------------------
>UniRef100_A0A521X561	108	0.358	2.033E-21	1	102	293	66	168	244
-TGLETAIVLIAFVVVAAVFAFVVLSTGLFSSERAKETVFAGLSKTRGSMALTGNVYGTTD---LTKITDLTFDVTLAAGGDQVNLDPaaasNRTVISYQDSQNAVS----------------------------------------------------------------------------------------------------------------------------------------------------------------------------------------------
>UniRef100_A0A2N0KH51	108	0.340	2.757E-21	1	99	293	19	118	205
-TGLETAIVLIAFVVVSSVFAFAALSTGLFTTDKAKQTIHAGLAETQGTMELKGSVTATADiTGSSGTVSDLVFWVANAAGGENTDLTPGNTIIKYTDPVQ-------------------------------------------------------------------------------------------------------------------------------------------------------------------------------------------------
>UniRef100_A0A1F8M7F6	108	0.306	2.757E-21	1	107	293	12	133	214
-TGLETAIILIAFVVVAAVFAYTALSAGLFSTQKAQEAVYAGLKEAQSTLELRGGIVATaGTPGASGTIKQITFVVSNALGGDPIDFTEPsmatdnsgisalgssnKVVINYIDSNQVV--SNLY-----------------------------------------------------------------------------------------------------------------------------------------------------------------------------------------
>UniRef100_A0A2N0LR52	107	0.350	3.738E-21	1	99	293	22	121	209
-TGLETAIVLIAFVVVSSVFAFAALSTGLFSSDKAKETIQAGLAETRGSMELKGSVVLTSSvSGTAGTVSDIAFQVSNAAGGEAIDLTPGQTLIKYTDELQ-------------------------------------------------------------------------------------------------------------------------------------------------------------------------------------------------
>UniRef100_A0A1F8MP55	107	0.310	3.738E-21	1	102	293	12	130	215
-TGLETAIILIAFVVVAAVFAYTALSAGLFSTQKAQEAVYSGLKEAQSTLELRGGIVATANTvGATGNIKQLTFVVSNALGGDPIDFTEPspasdnsgvadtnssnKVVINYIDSNQVVS----------------------------------------------------------------------------------------------------------------------------------------------------------------------------------------------
>UniRef100_A0A7C4D3R3	107	0.343	3.738E-21	2	161	293	15	164	217
--GIEAAIVLIAFVVIASALAYVVINMGFYSAQKAKETIDRGVGEATSSLQLDGTVVGKTND--NSKIQYLVIPVKLAVGQSEVDLSSKTVTVSVFYTN--FTLANIYKGTLEE------NNGTDVADVAYLLNATLLQNNDGDGAIFAIYNDDGDSVLEVN-----------------------------------------------------------------------------------------------------------------------------------
>UniRef100_A0A850SLG5	107	0.333	3.738E-21	2	124	293	8	127	218
--GIESAIVLIAFVVVAAAIAFVVLNSGFQTTEKAKTAITAGLSEASSGLEVAGAATAKGNLTSASIAAY-TIPVKLAAGGSSIDISKASTVIRYTSKN--VAYDNIYVGPMSNTTFSSVDDAIQ------------------------------------------------------------------------------------------------------------------------------------------------------------------------
>UniRef100_A0A850S8M6	107	0.394	3.738E-21	2	120	293	19	134	229
--GIESAIVLIAFVIVAAALSFVVLNMGFSTTQKAKSTITSGLGEASSALEIAGQVTAKGNT-TASKVDAYTIPVKIASGGSSIDVTASKTAVKYF--SKSVTYDNIFKGVLESTTYTNMD----------------------------------------------------------------------------------------------------------------------------------------------------------------------------
>UniRef100_A0A944W600	107	0.248	3.738E-21	1	121	293	15	152	239
-TGLETAIILIAFVVVASVFAFTVLSTGIFASERSKETVFAGLDEVRSSLEPRGSVIAYkgALDGSTDTIFKVVFTVSNAVQGESINLTPPytaggtgddpdlssgaqyKTIISYTDDNQ---FLNDLPWSITYPGYDNSDN---------------------------------------------------------------------------------------------------------------------------------------------------------------------------
>UniRef100_A0A944W2D1	107	0.239	3.738E-21	1	121	293	15	153	241
-TGLETAIILIAFVVVASVFAFTVLSTGIFASERSKETVFAGLDEVRSSLEPRGSVIaykGRYTSGNTDSIYKVVFTVSNAVQGESINLTPPynvggsgddpdlisgaqyRTIISYTDENQYIA-DLPWS--ITFPGYDNSDN---------------------------------------------------------------------------------------------------------------------------------------------------------------------------
>UniRef100_A0A933TJ22	107	0.286	5.069E-21	1	119	293	10	127	187
-TGLETAIVLIAFVVVAAVFAFVVLSTGLFSSERGKETVYAGLSKTRGSMTITGSVVGTTN---LTNLTALTFNVTLAAGGDSVNLNPsgtNSTNISYQDQDNAIG-DVTYTTTVITGNADNL-----------------------------------------------------------------------------------------------------------------------------------------------------------------------------
>UniRef100_A0A7C7IAM1	107	0.285	5.069E-21	1	110	293	28	139	210
-TGLETAIVLIAFVVVSSVFAFAALSAGLFSSDKANETHTAGLAEARGTLELKGSVVAKvsGTTGATGVVTSIEFLISNAAAGEAIDMTPGNSIIKYSDKTQTVNMNSSAEFS--------------------------------------------------------------------------------------------------------------------------------------------------------------------------------------
>UniRef100_A0A1F8PCC6	107	0.327	5.069E-21	1	102	293	12	130	214
-TGLETAIILIAFVVVAAVFAYTALSAGLFSTQKAQEAVYSGLKEAQSTLELRGGIIATaGATGATGTVKQISFVVSNALGGESIDFtepnaatdnagraalgSPNKVVINYIDANQTVT----------------------------------------------------------------------------------------------------------------------------------------------------------------------------------------------
>UniRef100_A0A1F8QAL3	106	0.316	6.873E-21	1	102	293	12	131	215
-TGLETAIILIAFVVVAAVFAYTTLSAGLFSTQKSQEAVYSGLKEAQSTLELKGNVIATANtTGAAGKIQQISFTVTNVLGGEAIDFtapsantssnngrsatsSTNKVIINYVDQDQAVN----------------------------------------------------------------------------------------------------------------------------------------------------------------------------------------------
>UniRef100_A0A842MTZ2	106	0.353	6.873E-21	2	117	293	12	123	220
--GVEAAIVLIAFIIVAAALSYVVINMGFYTTQKTKEAMQSGLEESLCALQLDGSISAKTNN--DSYIEWIILPVKLSAGRGEIDLKNGTLVVSVYLPN--ATLLDIYNGVYLNATPD-------------------------------------------------------------------------------------------------------------------------------------------------------------------------------
>UniRef100_A0A9E4SE71	106	0.296	9.317E-21	1	99	293	15	132	238
-TGLETAIILIAFVVVASVFAFTVLSTGIFASERSKETVFAGLEEAKSSIEPRGSVIaYKGKVGSTETLYKVSFFVSNAIAGEPVDLTAPytegedgtdpdivsnaeyRTVISFTDKNQ-------------------------------------------------------------------------------------------------------------------------------------------------------------------------------------------------
>UniRef100_UPI000C1F7747	106	0.335	9.317E-21	2	156	293	16	161	240
--GVESAIVMIAFVIVAAALAFVVLNMGFSTTQKAKTTISAGLGEASSTLEVAGKVIGSGHVSA-AKLNYTAVPIKIASGGDSVNLDDATAAVKYL--SNSISYDNIYAGTLTTTTQD--NDDGTADGQ----WLSLEEASESAKDEGYISDDPFEA----------------------------------------------------------------------------------------------------------------------------------------
>UniRef100_A0A523IAL1	106	0.280	9.317E-21	1	99	293	15	135	241
-TGLETAIILIAFVVVASIFAFTVLSTGVFASERSKETVYAGLEETRSSLEPQGSVIAftgrAGTSATEDSIYKISFVLSNAIAGEPVDLTPPytfdnsgsdpdissgaeyKTIISFQDRNQ-------------------------------------------------------------------------------------------------------------------------------------------------------------------------------------------------
>UniRef100_N0BK23	106	0.333	9.317E-21	1	99	293	18	114	286
-TGLEAAIVLIAFVVVAAVFSYVMLGAGFFTTQKSQEVVHTGVQQASSSIELAGDVVVKGDDTIANAVDTITFYVTVTAGSTPVDL--DKTIISYKDDDE-------------------------------------------------------------------------------------------------------------------------------------------------------------------------------------------------
>UniRef100_A0A662JGG2	106	0.282	1.263E-20	0	144	293	14	162	202
LTGLETAIILIAFIIVAAAFAFAVLNMGFQTVQRSSEVMQSGLQEASSALELDGAVIAYADSG-KTYMDYTVFYIKLSAGKQPVVLSTGSLSVAYTDP--YIHVDNVYtssdSYSRCTITEVLGDGDMVLEYGEKfkvVVNVTGIYQAEGEG----------------------------------------------------------------------------------------------------------------------------------------------------
>UniRef100_A0A497K6L3	106	0.360	1.263E-20	1	107	293	15	123	210
-TGLETAIVLIAFVVVAAAFAFVVLNMGFYTSQKSKTVISAGLGEASSSIELDGSVIATVDvnqtNPQLTNVTGVIMYIKLSVGRQPVELNTDKMVISYVNPR--VSVDNVY-----------------------------------------------------------------------------------------------------------------------------------------------------------------------------------------
>UniRef100_A0A521X4Z4	106	0.268	1.263E-20	1	119	293	34	152	210
-TGLETAIVLIAFVVVAAVFAFVVLSTGLFSSERSKETVYAGLAKTRGSMELAGSIIA---DSDGTKLTDVTFDLTLAAGGDQVNLNPtdpsNRTVISYVDSNYTNNNL-TYTTAVITGNADSL-----------------------------------------------------------------------------------------------------------------------------------------------------------------------------
>UniRef100_A0A948VXS3	106	0.294	1.263E-20	1	101	293	15	133	218
-TGLETAIILIAFVVVAAVFAYTILSAGLFATQKSQEAVYAGLKEAQSSLELRSGVIATANtTGASGTVQQISFIVSNALGGEPMDFTAPtantssnngvansggsnKVVISYVDQDQLV-----------------------------------------------------------------------------------------------------------------------------------------------------------------------------------------------
>UniRef100_A0A2V2XNN1	106	0.446	1.263E-20	2	95	293	21	113	226
--GIESAIVLIAFVVVAAALAFVVLNMGFFTTQRSKETIGSGLAQASSALELDGSVIARVNTTNNS-VDCIVIPLRLSAGQKPVDLTPSKTNIAFW-----------------------------------------------------------------------------------------------------------------------------------------------------------------------------------------------------
>UniRef100_A0A520JXA0	105	0.346	1.712E-20	1	101	293	15	112	187
-TGLEAAIVLTAFVVVAAVFSYVVLNAGFFTAQKSEEVIHTGVEQATSSVELVGDVIA---HGDGTNVTNVTLTLGLTAGKSPIDLKVGRTVISYTDKNQYV-----------------------------------------------------------------------------------------------------------------------------------------------------------------------------------------------
>UniRef100_UPI00064E6EB7	105	0.326	1.712E-20	1	104	293	9	110	194
-TGLEAAIVLIAFVVVAAVFSYVVLGAGFFTTQKAQEVVYTSVDQASSSIEILGDVYGLGDSVGPTYIDKVRFTVGLTAGGSPVDFS--QTTLTYSDSTNVSRLD--------------------------------------------------------------------------------------------------------------------------------------------------------------------------------------------
>UniRef100_A0A1F8R5V3	105	0.310	1.712E-20	1	122	293	15	140	199
-TGIETAIILIAFVIVASVFAYVVLSAGLFSTQKAKEAIHAGLEEARSTIEVKGNMYGKM---ESSILTEVYFTLATTTGGDMIDFTDTSsanssnlVVISYSDAYQMIPTINWTMTKLNTTTTDNLLDK--------------------------------------------------------------------------------------------------------------------------------------------------------------------------
>UniRef100_A0A1F8M7J1	105	0.313	1.712E-20	1	101	293	12	126	211
-TGLETAIILIAFVVVAAVFAYTALSAGLFSTQKAQEAVYSGLKEAQSTIEVKGAIIATGNiTGDVGNIGQITFTVSNVLGGEPIDFTAPsggalglatgtsnRVVINYLDSSQEV-----------------------------------------------------------------------------------------------------------------------------------------------------------------------------------------------
>UniRef100_A0A1F8R5N6	105	0.273	1.712E-20	1	144	293	12	164	214
-TGLETAIILIAFVVVAAVFAYTALSAGLFSTQKAQEAVYSGLQEARSTLELRGGVVAKAAvTGSSGTIKQISFVVSNVLGGEALDFNPPTlssantgladssstnvVVINYQDEDQ--TADNLYW------TINKLGNADLDNLLETNERFEIVIGSATAG----------------------------------------------------------------------------------------------------------------------------------------------------
>UniRef100_A0A7C3BV94	105	0.377	1.712E-20	1	89	293	16	105	218
-TGLETAIILIAFVVVASVFAYTVLSAGLFSTQKSQETIYSGLEEAQSTLEIQGSVIAKAtTTGSTGTIGQITFTVAPVLGGEAMDFTEPG-----------------------------------------------------------------------------------------------------------------------------------------------------------------------------------------------------------
>UniRef100_A0A1F8R5N4	105	0.308	1.712E-20	1	102	293	15	134	218
-TGLETAIILIAFVVVAAVFAYTALSAGLFSTQKGQEAVYSGLKEAQSTLELKGAVIATANtTGNNGTIKQISFVVSNVLNGEAIDFAPPsantssnngvsdtdstnKVVINYIDDDQTVN----------------------------------------------------------------------------------------------------------------------------------------------------------------------------------------------
>UniRef100_A0A497GJ41	105	0.314	1.712E-20	0	145	293	20	179	235
LTGIETAIILIAFVIVAAAFAFVVLNMGFYTSQRSKTVIQSGLGEASSAIELDGSVVAYGEPGDGNVpssrqnITGLVIYIKLSSGRYPVELNEGKLVISY--ANARISFDNLYNSSLVDGSFPVCqvvqvvgDNDTILEEGEKfkiFINLTALENFLSANQ---------------------------------------------------------------------------------------------------------------------------------------------------
>UniRef100_A0A9E4Y635	105	0.272	1.712E-20	1	99	293	15	135	241
-TGLETAIILIAFVVVASIFAFTVLSTGVFASERSKETVYAGLEEAKSSLEPHGSVIAFTGRAGTSAaedsIYKISFVLSNAIAGEPVDLTPPytfddsgsdpdissgaeyKTIISFQDRNQ-------------------------------------------------------------------------------------------------------------------------------------------------------------------------------------------------
>UniRef100_A0A6I1ZX58	105	0.325	2.321E-20	1	122	293	15	140	174
-TGIETAIILIAFVIVASVFSYVALSAGLFSTQKAKEVIYAGLDEARSTIEVKGNIYGKMEAG---VLTEVYFTIATTSGGDMIDFTDtsstngsNMVIISYTDAYQMFPTVNWTMTKLNTETPDNLLDK--------------------------------------------------------------------------------------------------------------------------------------------------------------------------
>UniRef100_A0A2H5UXV4	105	0.275	2.321E-20	0	153	293	15	169	193
LTGLETAIILIAFVIVASAFSFAVLNLGLFTTQKTGEVMQAGLEETLSSIETAGAVIA---ESDGTDITKITIYIKSSVGKGEVDVRPGKMVISYRD--KAVFRENIYatnSTTGTLVTEITGDGDTVLEFGEvwaVTINMTGVSSNLDPNDTFAVEIKP-------------------------------------------------------------------------------------------------------------------------------------------
>UniRef100_A0A7J3GW01	105	0.305	2.321E-20	0	107	293	17	119	198
LTGLETAIVLIAFVVVAAAFAFAVLNMGFFTTQKSSEVMQAGLEETLSSIEIAGSVIARSSGG---QISNITIYVKSAVGKNPVDMRDGVLVISYRDPYNFI--PNIY-----------------------------------------------------------------------------------------------------------------------------------------------------------------------------------------
>UniRef100_A0A662PS21	105	0.349	2.321E-20	0	101	293	16	118	200
LTGLETAIILIAFVIVAAAFAFAVLNLGFSSTQKSGEVLKAGLEEATSSVELAGSVIAMgANTTNGIKVENITLYIKTAVGKRPVDMSEQTLVISYLDPYKAV-----------------------------------------------------------------------------------------------------------------------------------------------------------------------------------------------
>UniRef100_A7I805	105	0.311	2.321E-20	1	118	293	11	128	202
-TGLEAAIVLIAFVVVAAVFSYVVLGAGFFTTQKAQQTVHTSVEQSSSTLEIVGNVYGTNSAATGAPGDTVKfinFSMALAPGGTPIDFS--KVVLVYSNETQVVTLTN--STSLTPPTePST------------------------------------------------------------------------------------------------------------------------------------------------------------------------------
>UniRef100_A0A2E8F396	105	0.317	2.321E-20	1	102	293	48	151	230
-TGLETAIVLIASVVVSFVFPFAALSTGLFSSDKAKETISAGLAEARGPLELKGSVVAKvsGSTGSSGVVTTIEFQVSNAAAGESIDMTPGNTVIKYSDNTQTVT----------------------------------------------------------------------------------------------------------------------------------------------------------------------------------------------
>UniRef100_A0A2R4ZNB6	105	0.383	2.321E-20	2	101	293	16	126	234
--GVESAIVLIAFVVVAAALAFVVLNMGFFTTQRSKETIGSGLAQASSALELDGSVIARVNTTNNS-VDCIVIPLRLSAGQKPVDLTPNQTNIalwvmgrygylnIYTDDSQAV-----------------------------------------------------------------------------------------------------------------------------------------------------------------------------------------------
>UniRef100_A0A944W631	105	0.230	2.321E-20	1	121	293	15	154	235
-TGLETAIILIAFVVVASVFAFTVLSTGIFASERSKETVFAGLDEVRSSLEPRGSIIAykgrVGATAAFDTIYKVVFTVSNAVQGEAINLTPPytsndsaddpdvssgakyRTVISYADEDQFV---NDLPWTVSFPGYDNGDN---------------------------------------------------------------------------------------------------------------------------------------------------------------------------
>UniRef100_A0A9D8B9D9	104	0.299	3.145E-20	1	99	293	11	116	198
-TGLETAIILIAFVVVAAVFAYTVLSAGLFSTQRSQEAVYSSLEKTQSTLELAGTVI-TQDQDNNDYVDQIDIPVKLALQGEPVDFTPNsgatagthKVVISYQDENQ-------------------------------------------------------------------------------------------------------------------------------------------------------------------------------------------------
>UniRef100_A0A1F8PN69	104	0.310	3.145E-20	1	102	293	12	130	214
-TGLETAIILIAFVVVAAVFAYTALSAGLFATQKSQEAVYSGLKEAQSTLELRGSVVATANsTGSSGTVKQITFTVANVLGGDAIDFtvptassdntgvaasgSINKVVINYLDQDQTVN----------------------------------------------------------------------------------------------------------------------------------------------------------------------------------------------
>UniRef100_A0A948W2E8	104	0.288	3.145E-20	1	102	293	15	132	216
-TGLETAIILIAFVVVAAVFAYTVLSAGLFATQKSSEAVYAGLKEAQGSLELRSGVIATANtTGSSGYIKQISFVVSNALGGEPIDFieptadtntglaasgSSNKVVINYVDQDQTLN----------------------------------------------------------------------------------------------------------------------------------------------------------------------------------------------
>UniRef100_A0A351JXZ0	104	0.300	4.263E-20	1	99	293	16	128	161
-TGLETAIILIAFVVVASVFAYTVLSAGLFAAERGKEAVHAGLEGARSTVELRGGVIALAGNVTTASVNRLTFTMSSTLGGEPVNFTPPTnvtggmagdnnpnvVVISYIDQDQ-------------------------------------------------------------------------------------------------------------------------------------------------------------------------------------------------
>UniRef100_A0A832ZVE1	104	0.324	4.263E-20	0	107	293	16	120	197
LTGLETAIILIAFVIVASAFAFAVLNLGMFTTQKSAEAMQAGLQESLSSIEVAGAVIARVDTTTNKVAN-ITIQIKSAVGKQPIDMSIGKLVIAYRDTE--VFLENIY-----------------------------------------------------------------------------------------------------------------------------------------------------------------------------------------
>UniRef100_A0A7C0XJ01	104	0.351	4.263E-20	1	107	293	15	123	210
-TGLETAIVLIAFVVVAAAFAFVVLNMGFYTSQKSRTVISAGLGEASSSIELDGSVIATVDvnqtNPQLTNVTGVIMYIKLSVGRQPVELNTDKMVISYVNPR--VSVDNVY-----------------------------------------------------------------------------------------------------------------------------------------------------------------------------------------
>UniRef100_UPI000AA6A52D	104	0.340	5.776E-20	1	100	293	12	108	144
-TGLEAAIVLIAFVVVAAVFSYVMLGAGFYTTQKSQEVVHTGVAQASSSLAPSGDVIVKATNAGDTA-ESITFYVTNTAGGTDVDL--DKTIITYTDKDEA------------------------------------------------------------------------------------------------------------------------------------------------------------------------------------------------
>UniRef100_A0A7J2K9C2	104	0.349	5.776E-20	0	101	293	5	107	189
LTGLETAIILIAFVIVAAAFAFAVLNLGFSSTQKSGEVLKAGLEEATSSVELAGSVIAMgANTTNGVKVENFTIYIKTAVGERPVDMSEQTLVISYLDPYKAV-----------------------------------------------------------------------------------------------------------------------------------------------------------------------------------------------
>UniRef100_A0A0E3WUA4	104	0.340	5.776E-20	1	100	293	12	108	196
-TGLEAAIVLIAFVVVAAVFSYVMLGAGFYTTQKSQEVVHTGVAQASSSLAPSGDVIVKATNAGDTA-ESITFYVTNTAGGTDVDL--DKTIITYTDKDEA------------------------------------------------------------------------------------------------------------------------------------------------------------------------------------------------
>UniRef100_E1RJG0	104	0.298	5.776E-20	1	123	293	9	128	198
-TGLEAAIVLIAFVVVAAVFSYVVLGAGFFTTQKAQEVVYTSVDQASSSIEILGDVYGIGDSGsSSTYIDLVRFTVGLTAGGSAIDFS--QTTLTYSDKNIVFRLDNVNTTGLTD--YTTVDTAV-------------------------------------------------------------------------------------------------------------------------------------------------------------------------
>UniRef100_A0A9E6D2I0	104	0.320	5.776E-20	1	99	293	19	118	205
-TGLETAIVLIAFVVVSSVFAFATLSVGMFASDKSREVHMVGLENTRTSLELKGSIIGKANAfGVTGVLTELKFNVSQAAGGFEVDLTPGTLIIKYTDKRQ-------------------------------------------------------------------------------------------------------------------------------------------------------------------------------------------------
>UniRef100_A0A521XHN1	104	0.323	5.776E-20	1	98	293	28	126	207
-TGLETAIILIAFVVVAAVFAFVVLSTGLFSSERGKEAVYAGLAKTRGTMELTGSVTAVSNA---TNITSVTFSLTLAAGGDSVNLnnadTTNRTVISYIDQN--------------------------------------------------------------------------------------------------------------------------------------------------------------------------------------------------
>UniRef100_A0A1F8QAE6	104	0.350	5.776E-20	1	99	293	12	106	211
-TGLETAIILIAFVVVAAVFAYTALSAGLFSTQKSQEAVYSGLKEAQSTLELRGGVVAVAsTTGSAGTIGQIKFTVANVLGGEPVDFTEP-----YDDADN-------------------------------------------------------------------------------------------------------------------------------------------------------------------------------------------------
>UniRef100_A0A948VXA1	104	0.294	5.776E-20	1	101	293	14	132	217
-TGLETAIILIAFVVVAAVFAYTVLSAGLFATQKSQEAVYAGLKEAQGSLELRSGIVATANNtGASGNVQQISFIVSNALGGEPMDFtastantssnngiansgSSNKVIISYVDQNQSV-----------------------------------------------------------------------------------------------------------------------------------------------------------------------------------------------
>UniRef100_A0A9E4UYW5	104	0.264	5.776E-20	1	99	293	15	135	241
-TGLETAIILIAFVVVASIFAFTVLSTGVFASERSKETVYAGLEEAKSSLEPHGSVIAFTGRAGTSAAEdsifKISFVLSNAIAGEPVDLTPPytfddsgsdpdiasgaeyKTIISFQDRNQ-------------------------------------------------------------------------------------------------------------------------------------------------------------------------------------------------
>UniRef100_A0A497BNE2	104	0.317	5.776E-20	1	107	293	75	195	273
-TGLETAIILIAFVVVAAVFSYTVISSGLFSTQKSKETVYSGLDEARGCLELKGGIIALANsTGTNGQVTMLSFTVANAMDGAPIDFtapldadndgvadsgSSNQVVISYLDKNNRKN--NLY-----------------------------------------------------------------------------------------------------------------------------------------------------------------------------------------
>UniRef100_A0A9E4YYA6	103	0.322	7.827E-20	1	95	293	19	113	150
-TGLETAIVLIAFVVVASVFAFAVLSTGLLSSEKSKETVLGGLAETSSTISIRGDIIATANT-NKTAIDSITFTLSSaAQASDPVDLSTDGVVVIWT-----------------------------------------------------------------------------------------------------------------------------------------------------------------------------------------------------
>UniRef100_A0A7C7TJH5	103	0.329	7.827E-20	1	90	293	34	124	168
-TGLETAIILIAFVVVASVFAFTVLSTGIFASERSKETVFAGIKETKSSIEPRGAiVAYTADRDGTDTIYKVSFIVSNAVSGEPVDLTPPYT----------------------------------------------------------------------------------------------------------------------------------------------------------------------------------------------------------
>UniRef100_A0A2H5YAH7	103	0.281	7.827E-20	1	99	293	18	120	196
-TGLETAIILIAFVVVASVFAYTVLSAGIFSSEKGKEAVHSGLKQARGSMELVGGVVAIGNsTSSPSSVAKVRLTVSNALGGEPIDFTakpNNVVVVDYIDRDQ-------------------------------------------------------------------------------------------------------------------------------------------------------------------------------------------------
>UniRef100_A0A1F8QA93	103	0.377	7.827E-20	1	99	293	14	116	198
-TGIETAIILIAFVIVASVFAYVVLSAGLFSTQKAKEAIHAGLEEAKATVEVKGNMYGTMVNG---VLNTIYFTVATTTGGDQIDFTPPSssnnsnlVVISYTDAYQ-------------------------------------------------------------------------------------------------------------------------------------------------------------------------------------------------
>UniRef100_A0A7C3UB95	103	0.292	7.827E-20	1	130	293	10	135	200
-TGLEAAITLIAFITVAAVFSYILLGAGFFSTQKGQEVVHTGVQQVSSSVEIVGSVIAHGNLTTNKLTDTI-FTIQLAAGGQPIDLE--KTVITVTDPKNGLSVDLAYNET-ANGTKYEVKWITTVNFNET------------------------------------------------------------------------------------------------------------------------------------------------------------------
>UniRef100_A0A8T5AQR9	103	0.324	7.827E-20	2	174	293	14	181	214
--GVEAAIVLIAFLIIAAALSYVVINMGFYTTQKTKETMQTGLEESLTALQLDGVVTARTNDSSNHILY-ILVPVKLSAGRGAVDLSSSSVVVSVYLPN--ATLMNIYQGAnpgTTDVTWDKLNG-----------TLKLENNQakfaiyNDDGDTLLESNEKAFLLIRLNATDTNYMLGEYQT----------------------------------------------------------------------------------------------------------------------
>UniRef100_A0A948VV36	103	0.288	7.827E-20	1	101	293	15	132	217
-TGLETAIILIAFVVVAAVFAYTVLSAGLFATQKSQEAVYAGLKEAQSSLELRSGVIATaGTTGANGTIKQLSFIVSNALGGEPMDFTQPtaasantgvanttsshKVVINYIDQNQSV-----------------------------------------------------------------------------------------------------------------------------------------------------------------------------------------------
>UniRef100_A0A075MS76	103	0.322	7.827E-20	1	124	293	7	127	218
-TGVESAIVLIAFVIVAAAIAYVVLNSGFQTTEKAKSAITSGLSEASSGIEVAGAATGKGNV-TNAVVAAYTIPAKLAAGGSSIDIAPDKMIIRY--SSKAVSYDNIYSGIMSNTTFASMDDAIQ------------------------------------------------------------------------------------------------------------------------------------------------------------------------
>UniRef100_A0A7C4JFX5	103	0.346	7.827E-20	2	127	293	13	135	224
--GIEAAIVLIAFIIVAAALSYVVVNMGLFITQKTKETMQGGVDESQSALQLDGVVVGKTNN--QRQVEWIILPVKLSVGKAALDLKKEAIVVSVYLPN--ATLLNIYNGVYMNGTQAETDcDVLIANL---------------------------------------------------------------------------------------------------------------------------------------------------------------------
>UniRef100_UPI001FD8AF47	103	0.343	1.060E-19	1	99	293	14	109	187
-TGLEAAIVLIAFVVVAAVFSYVMLGAGFYTTQKSQEVVHTGVEQASSSIELTGDVIATGNTTSDTVANLTLF-LQLTAGGHAVDL--NKTLVTYTDQSN-------------------------------------------------------------------------------------------------------------------------------------------------------------------------------------------------
>UniRef100_A0A1F8R090	103	0.277	1.060E-19	1	155	293	15	167	199
-TGIETAIILIAFVIVASVFAYVVLSAGLFSTQKAKEAIHAGLDEARSTIEVKGNIYGRM---VSSVLQEVYFTIATTTGGDMIDFTPPSsgnysnlVVISYSDAYQLFPTINWTLTKLNTNNADNLLDR------NELFMITVDLSVVSANATASELPGPYH-----------------------------------------------------------------------------------------------------------------------------------------
>UniRef100_A0A7C4CLY9	103	0.365	1.060E-19	0	101	293	15	118	200
LTGLETAIILIAFVIVAAAFAFAVLNLGFASTQKSGEVLKAGLEEATSSIELAGSVIATGekASDNNMKVSNITLYVKTAVGKRPVDLSNNTLIISYMDPYKVV-----------------------------------------------------------------------------------------------------------------------------------------------------------------------------------------------
>UniRef100_A0A944W796	103	0.256	1.060E-19	1	99	293	15	135	241
-TGLETAIILIAFVVVASVFSFTVLSTGIFSSERSKETVHAGLEEVTSSIEPRGSVTAfRGRYGSGSGTETIFkvsMVVSQSLGGEPLDLTPPysaddasedpdivsgaqnKTIITYTDLNQ-------------------------------------------------------------------------------------------------------------------------------------------------------------------------------------------------
>UniRef100_UPI000A032A63	102	0.316	1.437E-19	1	98	293	10	105	195
-TGLEAAIVLIAFIVVAAVFSYVILGAGFFTTQKSQEVVHTGVSQASSSIEIVGNVYGVNNTTTDGGLGYIKFAVANTAGGTPIDVT--QMVVVYIDEN--------------------------------------------------------------------------------------------------------------------------------------------------------------------------------------------------
>UniRef100_A0A7L4PU21	102	0.277	1.437E-19	1	126	293	11	131	198
-TGLEAAIVLIAFVVVAAVFSYVVLGAGFFTTQKSQEVVYTGVSQASSSMEILGDVYGI-DEDNDDAIEDIQFTVGLSAGGSSIDFT--KVVITWSTATEVEII--PANTTLINGTGDPAANTWVIN----------------------------------------------------------------------------------------------------------------------------------------------------------------------
>UniRef100_A0A7C0Z223	102	0.387	1.437E-19	2	125	293	11	124	206
--GIEAAIILIAFIVTAAALSYVVINMGFFATQKTKEAINKGLGESTSALQLDGVVTAKTNASG--AIEYIIFPVKLSVGGSEVDLNNDSIVVSIYLPD--AELLDIYAG------PSSLDDPKEV-----------------------------------------------------------------------------------------------------------------------------------------------------------------------
>UniRef100_A0A7V2W300	102	0.307	1.437E-19	1	101	293	12	128	210
-TGLETAIILIAFVVVAAVFAYTALSAGLFSTQKSQEAVYSGLKEAQSTLELRGGVIAVaGTTGSSGTVAQLKFTIANVLGGEPVDFTIPTdadgdgvadtgssnvVVINYHDQTQTV-----------------------------------------------------------------------------------------------------------------------------------------------------------------------------------------------
>UniRef100_A0A944ZAN5	102	0.241	1.437E-19	1	121	293	15	152	227
-TGLETAIILIAFVVVASVFAFTVLSTGIFASERSKETVFAGLDEVRSSLEPRGSIIAYKGRfvGDVDSIFKIVFTVSNAVQGESINLTPPytaggtgddpdlssgaqyRTIISYTDENQ---FFNDVPWSVTFPGYDNSDN---------------------------------------------------------------------------------------------------------------------------------------------------------------------------
>UniRef100_A0A3G1B562	102	0.337	1.437E-19	2	146	293	16	158	228
--GVESAIVMIAFVIVAAALAFVVLNMGFSTTQRAKTAIISSLEESSSALEIAGKVTGSGDVSPTGKMNVTAVPLKLASGGSSVNLGNTTMAVKYF--SNTVEYDNIMTGVLTSGTYSNLTTAMQAAAQAGHINVNPITSNTAADAT--------------------------------------------------------------------------------------------------------------------------------------------------
>UniRef100_UPI002209B7E0	102	0.296	1.437E-19	2	148	293	16	163	237
--GVESAIVMIAFVIVAAALAFVVLNMGFTTSQKAKTTIISGLGESSSSMQVAGKVIGVGctsssNGCSTPYLNATAYPIKITSGGDAVDLSAATTAVKYV--SNSIEYDDIYSGTVTDAEYRSLADAFRGAVDNSLTNFSGVI--NPVNQTVV------------------------------------------------------------------------------------------------------------------------------------------------
>UniRef100_UPI001AE3C501	102	0.275	1.946E-19	1	143	293	12	147	190
-TGLEAAIVLIAFVVVAAVFSYVMLGAGFYTTQKSQEVVHTGVQQASSSIGISGDVIIKGDSDGDNAS-TLTFYVTSTAGGAPVDL--DKTLITYADTSDFVsNCNWSYTGEITdEGTPDNL-----VEAGEK-YQVVVNFTATSG-----------------------------------------------------------------------------------------------------------------------------------------------------
>UniRef100_A0A1F8P753	102	0.367	1.946E-19	1	101	293	16	118	193
-TGLETAIILIAFVIVASVFSYVVLSAGLFSSQKTKEAVNGGLQSTMSTLEIKGNVVAKMEAG---VVTHIYFSVGIPAAGSPVDFNPTAentslMVISYTDADNLV-----------------------------------------------------------------------------------------------------------------------------------------------------------------------------------------------
>UniRef100_A0A1F8N8R2	102	0.364	1.946E-19	1	99	293	15	118	201
-TGIETAIILIAFVIVASVFAYVVLSAGLFSTQKAKEAIHAGLEEAKSTIEVKGNIYGRM---ENSTLQEVYFTLATTTGGDTIDFTPPSgtanytnlVVISYTDQYQ-------------------------------------------------------------------------------------------------------------------------------------------------------------------------------------------------
>UniRef100_A0A7V3W936	102	0.289	1.946E-19	1	99	293	17	122	204
-TGLETAIILIAFVVVAAVFAYTVLSAGLFSSQKSGQAVYSGLKKTQSTLKLAGAVIAR-DTDDNDYVDSIALPVQLALEGEPMDFTPnsgtttglNKVVITYQDSSQ-------------------------------------------------------------------------------------------------------------------------------------------------------------------------------------------------
>UniRef100_A0A7C5KC81	102	0.387	1.946E-19	2	112	293	13	119	221
--GVEAAIVLIAFIIIAAALAYVVINMGFYTTQKTKEVMQSGLEESISALQLDGSISAKTNDNGQ--IEWLIIPVKLSAGKGEIDLKNGTLAVSIYLPN--ATLLNIYNGPVL------------------------------------------------------------------------------------------------------------------------------------------------------------------------------------
>UniRef100_A0A9E4XAI7	102	0.307	1.946E-19	1	104	293	18	121	368
-TGLETAIVLIAFVVVASVFAFAVLSTGLLSAEKSKATALGGLAEAGSTMFVKGAVVGKGNAGRTRIDTLTFQVTVGSQANAGVDLSTSNLSLRYTSAVESVNLD--------------------------------------------------------------------------------------------------------------------------------------------------------------------------------------------
>UniRef100_A0A1F8MJK5	102	0.358	2.636E-19	1	101	293	16	118	193
-TGLETAIILIAFVIVASVFAYVVLSAGLFSSQKTKEAMNAGLQSTMSVLEIKGNVIAKMEAGL---VTHIYFCVGIPAAGSPVDFNPTSentsiLIISYSDYDNLV-----------------------------------------------------------------------------------------------------------------------------------------------------------------------------------------------
>UniRef100_H1Z4D7	102	0.339	2.636E-19	1	106	293	10	112	198
-TGLEAAIVLIAFVVVAAVFSYVVLGAGFFTTQKSQEVVYTSVDQASSSIEILGDVYGEAATPAN-GIDTIRFTVGLTAGGSSVDF--AQTTITFSDEEAVIRLDGP------------------------------------------------------------------------------------------------------------------------------------------------------------------------------------------
>UniRef100_A0A9E7TJK1	102	0.353	2.636E-19	1	116	293	10	121	198
-TGLEAAIVLIAFVVVAAVFSYVVLGAGFFTTQKSQEVVYTSVDQASSSIEIMGDVYGIS-ETTEKGIDTVRFTVGLTAGGSPVDFSDST--MSFTTKTEVTSLGNP-SSTVSTTLP--------------------------------------------------------------------------------------------------------------------------------------------------------------------------------
>UniRef100_UPI001E516CCF	102	0.326	2.636E-19	1	98	293	15	109	204
-TGLEAAIVLIAFVVVAAVFSYVMLGAGFFTSQKSKEVVHTGVSQATSSVELAGDVIGIGDADGGNC-DYIKITLQLTAGNNPIDLS--KTVISYRTSS--------------------------------------------------------------------------------------------------------------------------------------------------------------------------------------------------
>UniRef100_A0A920PWB5	102	0.283	2.636E-19	1	106	293	20	125	214
-TGLETAIVLIAFVVVAAVFAFTVLTTGLFTSEKAKETALAGVATTSSSMTIKGNIIAQASTGATPVVEVIRVKLATATGVEQVLFDPEQILVTYLDENNVEQLAYP------------------------------------------------------------------------------------------------------------------------------------------------------------------------------------------
>UniRef100_A0A060HIR5	102	0.314	2.636E-19	1	124	293	7	127	218
-TGVESAIVLIAFVIVAAAIAYVVLNSGFQTTEKAKSTITTGLSEASSGIEVAGAATGKGNV-TSAAVAAYTIPVKLAAGGSSIDIAQDKMIIRY--SSKSVTYDNIYAGIMSNTTFASIDDAIQ------------------------------------------------------------------------------------------------------------------------------------------------------------------------
>UniRef100_A0A944VZY1	102	0.243	2.636E-19	1	99	293	14	132	239
-TGLETAIVLIAFVVVSSVFAFTVLTTGIFSSERSKQTVFAGLDEVRSSLHPKGSVIAYkgALDGSTDTIYKVSFVVSSAVDGDQIDLTPPydvgsdgddpdivsgartKTVISYSDSDQ-------------------------------------------------------------------------------------------------------------------------------------------------------------------------------------------------
>UniRef100_A0A419KID4	102	0.414	2.636E-19	2	111	293	15	121	241
--GIESAIVLIAFVVIASALAYVVVNMGFYSSQKAKSTISRGIDEATSALQLDGSVIAYTNeTGGSKYVQYLLIPVKLSIGRSSLDLADTTTVISIW----GSNLLNIYKGVV-------------------------------------------------------------------------------------------------------------------------------------------------------------------------------------
>UniRef100_A0A7C4I2F5	101	0.257	3.571E-19	0	129	293	14	140	192
LTGLETAIILIAFVIVASAFSFAVLNLGLFTTQKTGEVMQAGLEETLSSIETAGAVVAKSSNGS---ITEIVIYIKSSVGKGEVDVRSGKLVITYRD--KAIFRENIYpnNSTITTVYQVTGDGDTVLEYGE-------------------------------------------------------------------------------------------------------------------------------------------------------------------
>UniRef100_A0A0W8FFT5	101	0.308	3.571E-19	1	105	293	10	114	192
-TGLEAAIVLIAFVVVAAVFSYVVLGAGFFTTQKSQEVVHTGVAQASSSMEIIGNVYGINTSANPDGLTYVRFTVGNTAGGAAIDVK--QMIITYIDESnhQVMTLVN-------------------------------------------------------------------------------------------------------------------------------------------------------------------------------------------
>UniRef100_A0A9E5DD04	101	0.316	3.571E-19	1	98	293	10	105	193
-TGLEAAIVLIAFIVVAAVFSYVILGAGFFTTQKSQEVVHTGVSQASSSIEIVGNVYGVNNTTTDGGLGFIKFAVANTAGGTPIDVT--QMVVVYIDEN--------------------------------------------------------------------------------------------------------------------------------------------------------------------------------------------------
>UniRef100_A0A933WY23	101	0.330	3.571E-19	1	96	293	17	113	193
-TGLETAIVLIAFVVVAAVFAFVVLSTGLFSAERSKETVYAGLAKTRGSMELAGGVIASSN---TTQVLNVQFDLTLAAGGDQVNLNPadtsNRTVISYID----------------------------------------------------------------------------------------------------------------------------------------------------------------------------------------------------
>UniRef100_A0A932FSI2	101	0.282	3.571E-19	1	101	293	16	132	217
-TGLETAIILIAFVVVASVFAYTALSAGLFSTQKSQEAIYSGLEETRSTLEMKGAIVAKAeTTGADGYLSQLTFTLANALGGEAIDFtvptsdvttglaasgSNNVVVVSYIDKDQRV-----------------------------------------------------------------------------------------------------------------------------------------------------------------------------------------------
>UniRef100_A0A2E2DQX1	101	0.295	3.571E-19	1	104	293	63	166	437
-TGLETAIVLVAFILVATVFAFAVLSTGLVASEKSKEAALGSLKEASGTLMVRGRVVGTSNNA-LTALDQVKFTLSSAtQANEGVEFTTAASVISYLDENQAVNLA--------------------------------------------------------------------------------------------------------------------------------------------------------------------------------------------
>UniRef100_A0A2N0KJ16	101	0.303	4.836E-19	1	101	293	19	120	148
-TGLETAIVLIAFVVVASVFSFAALSTRLFTTDKAKQTISSGLSETQSTMQLKGSVVATAsATGSGGTVSAITFYVGSTASAEALDLTPGVTSVRYTDNNQTL-----------------------------------------------------------------------------------------------------------------------------------------------------------------------------------------------
>UniRef100_A0A5N9GUX9	101	0.349	4.836E-19	1	103	293	16	116	157
-TGLETAIVLIAFVVVAAVFAFTVITTGLFSSEKAAETATAGLGEVSTSLTPKGSALASGNHGNDSVS-IVWFKLANS-GAQAVGLPAARTLVTYSDTSNLVTL---------------------------------------------------------------------------------------------------------------------------------------------------------------------------------------------
>UniRef100_A0A9E4U8U5	101	0.288	4.836E-19	1	101	293	16	132	159
-TGLETAIILIAFVVVASVFAYTVLSAGIFSSEKGKEAIYEGLESARSSLVIVGSVVAK-DTDSDKDVDQIIFTVANALAGEPIDLhittdvdgdglindesnPEHTTIITYLDKSNLL-----------------------------------------------------------------------------------------------------------------------------------------------------------------------------------------------
>UniRef100_UPI001E452C09	101	0.316	4.836E-19	1	101	293	12	109	185
-TGLEAAIVLIAFVVVAAVFSYVMLGAGFYTTQKSQEVVHTGVQQASSSVAVAGDVVIKGHTSAGSATDVI-FYVTNTAGGSPVDLS--KSMLTYTDPNDFV-----------------------------------------------------------------------------------------------------------------------------------------------------------------------------------------------
>UniRef100_A0A972TQQ2	101	0.317	4.836E-19	1	99	293	16	121	203
-TGLETAIILIAFVVVAAVFAYTIISAGLFATQKSQEAVFEGLEETQSTLEISGYFIAQ-DAGDNDAVDQMKFTLKLALMGHPIDLTPktvssstgNVVVICYMDKNQ-------------------------------------------------------------------------------------------------------------------------------------------------------------------------------------------------
>UniRef100_A0A7C5NZZ1	101	0.346	4.836E-19	2	127	293	16	138	227
--GIEAAIVLIAFIIVAAALSYVVVNMGLFITQKTKDTMQEGVDESQSALQLDGVIVGKTN--GQRQVEWIILPVKLSVGKAALDLKKEALVVSVYLPN--ATLLNIYNGVYLNATRADADcDVMIANL---------------------------------------------------------------------------------------------------------------------------------------------------------------------
>UniRef100_A0A938HP57	101	0.307	4.836E-19	1	90	293	19	109	236
-TGLETAIILIAFVVVASVFAFTVLSTGIFASERSKETVYSGLEATRSSLEPRGSLVAhTGRVGSTPTVFKVTFVVSNAAAGDPIDLTPPYT----------------------------------------------------------------------------------------------------------------------------------------------------------------------------------------------------------
>UniRef100_A0A7V2KNN7	101	0.246	4.836E-19	1	102	293	19	148	240
-TGLETAIILIAFVVVASVFAYTVLSAGIFSAERGKEAVYAGLQEARSSMEPRGSTLAYDNvdvydsggttvvASAGTAVTKISFVVSNAVAGEPVDLTPPytysagtgisasgldyVTVLSYSDQVQFLN----------------------------------------------------------------------------------------------------------------------------------------------------------------------------------------------
>UniRef100_Q12YY4	100	0.343	6.548E-19	1	99	293	12	107	186
-TGLEAAIVLVAFVVVAAVFSYVMLGAGFYTTQKSQEVVHTGVAQASSSLEVSGDVIASGNITANTIENVTVF-VQLTAGGSPIDM--NRTIITYTDLNN-------------------------------------------------------------------------------------------------------------------------------------------------------------------------------------------------
>UniRef100_A0A7J4NWV1	100	0.321	6.548E-19	1	115	293	4	114	193
-TGLETAIILVAFVITAAAFSFVVLNMGFLTAQKSQTVISAGMEEASSSMLCDGEVVGRFDTTNDRLIE-MTFYVKLSAGKEAIDLNDDKLLITYANPRQSGIL---YSKTVTNGT---------------------------------------------------------------------------------------------------------------------------------------------------------------------------------
>UniRef100_A0A497NKB9	100	0.410	6.548E-19	2	115	293	8	121	204
--GIEAAIILIAFVVIASALAYVAINMGFFASQKSKDTISRGISEATSALELDGVVIAKTSGG---KVKYIAFPVKLSVGRSEVDLGQNATVVSVYAPDDSFALLDIYQGvnqSLSDPT---------------------------------------------------------------------------------------------------------------------------------------------------------------------------------
>UniRef100_A0A8T4ZXT7	100	0.375	6.548E-19	2	121	293	14	130	214
--GVEAAIVLIAFLIIAAALSYVVINMGFYTTQKTKETMQTGLEESLTALQLDGVVTARTNDSSNHILY-ILVPVKLSAGRGAVDLSSSSVVVSVYLPN--ATLMNIYKGANPKTTNVTWDD---------------------------------------------------------------------------------------------------------------------------------------------------------------------------
>UniRef100_A0A945A400	100	0.254	6.548E-19	1	99	293	13	130	237
-TGLETAIVLIAFVVVASVFAFTILSAGVFSSEANKQTIHAGLKETRTGLRQAGSAFAfSGYVGSTRAVHKIVFVVQNSLAGEPVDLTPPytwddsgtdpdivpsntaATIVSYADENQ-------------------------------------------------------------------------------------------------------------------------------------------------------------------------------------------------
>UniRef100_A0A800K1L4	100	0.258	6.548E-19	1	102	293	17	140	237
-TGLETAIILIAFVVVASVFAFTVLSTGIFSSERSKETVFTGLDEVRSSLEPRGSVIAykgrVGTSSSFDTIYKVVFSVSNAVQGESVILTPPytfnsagddpdvspgaqyRTIIPYSDNNQSLS----------------------------------------------------------------------------------------------------------------------------------------------------------------------------------------------
>UniRef100_A0A497JTD2	100	0.441	6.548E-19	2	111	293	14	120	240
--GIEAAIVLIAFVVIASALAYVVVNMGFFSAQKAKMTITRGIEESTSALQLDGSVIAYTNeTGGSKYIQYLLIPVKLSIGRSSLDLSNKTTAISVW----GSNLLNIYKGVV-------------------------------------------------------------------------------------------------------------------------------------------------------------------------------------
>UniRef100_A0A832U323	100	0.333	8.867E-19	1	102	293	12	109	191
-TGLEAAIVLVAFVVVAAVFSYVMLGAGFYTTQKSQEVVHTGVAQASSSLSPSGDVIVRG--TKDADIDNITFYITNTAGGSSVDL--NKTIITYIDDDDFVT----------------------------------------------------------------------------------------------------------------------------------------------------------------------------------------------
>UniRef100_A0A957F0Y3	100	0.273	8.867E-19	1	102	293	15	120	194
-TALETAIILIAFIVVASVFAFTILSAGTFSTERGKEAVFAGLAEVQSSMEVKGSVIATAavTGTTTAELDSLIFTVGNVVGGEPLDLntTDPVMVVNYRDDSQFVN----------------------------------------------------------------------------------------------------------------------------------------------------------------------------------------------
>UniRef100_UPI001E64660B	100	0.297	8.867E-19	1	141	293	13	141	197
-TGLEAAIVLIAFVTVAAVFSYVLLGAGFFATQKGQETVHTGVKQATSSMELVGSVVATGNT-TQNKLTSVTFTLQLAAGGQPIDL--NKTVITVLVPADG----SYQEFKYSTTTADSSHYKV-----TWIYSLQGSNPDN-------------------------------------------------------------------------------------------------------------------------------------------------------
>UniRef100_A0A7L4PTP5	100	0.353	8.867E-19	1	99	293	11	106	197
-TGLEAAIVLIAFVVVAAVFSYVVLGAGFFTTQKSQEVVYTGVSQASSSIEILGDVYGLKN-ATATDIDRIRFTVGLSAGGTAIDFTKVT--MTWSDASN-------------------------------------------------------------------------------------------------------------------------------------------------------------------------------------------------
>UniRef100_A0A8T4XHX4	100	0.378	8.867E-19	2	110	293	14	118	210
--GIEAAIVLIAFVVIASALAYVVINMGFYSAQKAKETIDRGVGEATSSLQLDGTVIGKTNN--QSKIQYLVIPVKLAVGQSEVDLSNKTVTVSvfYKD----FTLANIYKGT--------------------------------------------------------------------------------------------------------------------------------------------------------------------------------------
>UniRef100_A0A370M055	100	0.310	8.867E-19	2	146	293	16	157	227
--GVESAIVMIAFVIVAAALAFVVLNMGFSTTQRAKTAIIASLEEASSSLEIAGKVTGSGDV-TASLMNVTAVPLKIASGGDSVNMNLQLTAVKYL--SNSIEYDNIYNGTLQTGSYVNLTNAMQTAVTQSFLRSNPVNDTANPGQT--------------------------------------------------------------------------------------------------------------------------------------------------
>UniRef100_K0IDX2	100	0.370	8.867E-19	2	125	293	15	135	228
--GIESAIVLIAFVIVAAALSFVVLNMGFSTTQKAKQTIGQGLDTSSSVLEVGGSVSGHLN-STAGALDIVTIPLKVASGSKSVDLQESLTAVRYF--TRTLNYDNIYNGTLSSTTYGSVSDALAA-----------------------------------------------------------------------------------------------------------------------------------------------------------------------
>UniRef100_A0A3A0BZ87	100	0.271	8.867E-19	1	103	293	51	157	231
-TALETAIILIAFVVVASVFAFTMLSAGTFSTERGKEAIYAGLAEVRSSMEIKGSVLALAsSTGTTGTVNSLVVTVGSAMGGEPIDLTtgaNAKVLVEYRDATQRVAI---------------------------------------------------------------------------------------------------------------------------------------------------------------------------------------------
>UniRef100_UPI00227B8760	100	0.343	1.200E-18	1	102	293	11	111	192
-TGLEAAIVLIAFVVVAAVFSYVVLGAGFFTTQKSQEVVYTSVEMASSNLEVIGDVYGLA-ADTATGVDTIRFTVGLSAGGSPVDFSTVQMVFATEDTVEILN----------------------------------------------------------------------------------------------------------------------------------------------------------------------------------------------
>UniRef100_A0A7C5LCS5	100	0.280	1.200E-18	0	129	293	15	141	193
LTGLETAIILIAFVIVASAFSFAVLNLGLFTTQKTGEVMQAGLEETLASIETAGSVVAKSN---STHIREIVIYIKSSVGKGEVDVRAGKLVITYRDKS-TFN-ENIYpnNSTITTVYQVTGDGDTVLEYGE-------------------------------------------------------------------------------------------------------------------------------------------------------------------
>UniRef100_A0A7V2W3D2	100	0.371	1.200E-18	1	99	293	15	116	198
-TGIETAIILIAFVIVASVFAYVVLSAGLFSTQKAKEAIHAGLEEAQCTIEVKGNIYGRMTGG---ILQEVYFTVGTTTGGDSIDFTDTSgnntnlVVISYSDAHQ-------------------------------------------------------------------------------------------------------------------------------------------------------------------------------------------------
>UniRef100_A0A0Q1AMG9	100	0.323	1.200E-18	1	99	293	11	106	198
-TGLEAAIVLIAFVVVAAVFSYVVLGAGFFTTQKSQEVVYTGVAQASSSMEILGDVYGLKN-ATSGDIDRIRFSVGLTAGGSAIDFS--RVTLTWSDADN-------------------------------------------------------------------------------------------------------------------------------------------------------------------------------------------------
>UniRef100_A0A1B8X2B7	100	0.362	1.200E-18	1	102	293	12	110	199
-TGLEAAIVLIAFVVVAAVFSYVMLGAGFYTTQKSQEVVHTGVQQASSSLISSGETIVASDSDGDNASE-VYFYLANTAGGSSVDL--NKTLITYTDSDDFVT----------------------------------------------------------------------------------------------------------------------------------------------------------------------------------------------
>UniRef100_A0A832JYS6	100	0.273	1.200E-18	0	126	293	14	139	203
LTGLETAIILISFVIVAAAFSFAVLNLGLFTTQKSGEVVQAGLDEATSAIETVGSVIARSDlDGGTRKVSNVTVFFKVAVGKRPIDLRVGSLVVTYHDSRTSI--QNVYTSNATAPVISFSSPGVIVK----------------------------------------------------------------------------------------------------------------------------------------------------------------------
>UniRef100_J1AQE5	100	0.294	1.200E-18	1	137	293	11	140	204
-TGLEAAIVLIAFVVVAAVFSYVMLGAGFFTSQKSQEVVHTSVDQASSSLEVRGDVYgmdngnmtkAKDNVEANQKIDTLQFNVALTSGGSPVDI--NKTVLTYMTADEVVVLN------------RTLADKTHATLG--IGNWTVA-----------------------------------------------------------------------------------------------------------------------------------------------------------
>UniRef100_A0A972TQR8	100	0.272	1.200E-18	1	107	293	16	132	211
-TGLETAIILIAFVVVAAVFAYTVLSAGLFSSQKSSEAVYSGLEEASSTMELDGAVIGFGTAGDD--LEWVKFSLANALEGEPINFTEPTydskgtaaaastnvMVMSYVDKN--VRIDDLY-----------------------------------------------------------------------------------------------------------------------------------------------------------------------------------------
>UniRef100_A0A1M4MK08	100	0.319	1.200E-18	1	97	293	11	104	211
-TGLEAAIVLIAFIVVAAVFSYVILGAGFFTTQKSQEVVHTGVQQASSSMEVIGNVYGISTTGGE-NLQYIKFTIGNTAGGTALDVS--KMVVTYTDP---------------------------------------------------------------------------------------------------------------------------------------------------------------------------------------------------
>UniRef100_A0A7J3V405	100	0.354	1.200E-18	2	127	293	13	135	224
--GIEAAIVLIAFIIVAAALSYVVVNMGLFITQKTKDTMQEGVDESQSALQLDGIIVGKTN--GQRQVEWIILPVKLSVGKAALDLKKEALVVSMYLPN--ATLLNIYNGVYLNATQADADcNILIANL---------------------------------------------------------------------------------------------------------------------------------------------------------------------
>UniRef100_A0A7J2V0I7	100	0.330	1.200E-18	2	120	293	21	152	226
--GIESAIVLIAFVVVAAALAFVVLNMGFFTTQRSKETIGSGLAQASSSLELDGTVVARVDI-SKSIVDCVIIPIRLSAGQKPVDLTPTKTNIaiwvlgrygyanIYTSESQAVKTQSDFNVSalCTTVMPSTTD----------------------------------------------------------------------------------------------------------------------------------------------------------------------------
>UniRef100_A0A9D2X6H6	100	0.322	1.200E-18	2	119	293	16	137	233
--GVESAIVMIAFVIVAAALAFVVLNMGFTTSQKAKTTIIAGLEESSSSMQVAGKVIGVGCTtaaggcASSPVLNATAFPIKITSGGDEVDLGASTTAVKYI--SNSIQYDDIYSGPITGGEYRSL-----------------------------------------------------------------------------------------------------------------------------------------------------------------------------
>UniRef100_A0A7J2I4T4	99	0.389	1.625E-18	1	95	293	12	105	108
-TGLETAIILIAFVIVASVFAFTVLNMGFLTTQTAQSTIQSGTQQAASSIQLAGAVIA-YDTNDDDKVDKIEIYVKLSPGKQAVDLSEGKLIVSYT-----------------------------------------------------------------------------------------------------------------------------------------------------------------------------------------------------
>UniRef100_Q12YY5	99	0.304	1.625E-18	1	105	293	14	115	190
-TGLEAAIVLVAFVVVAAVFSYVMLGAGFYTTQKSQEVVHTGVAQASSSVAVAGDVVAKGHTSDGSVAN-ITFYISTTAGGSPVDLS--KSILTYTDSDNFVANCN-------------------------------------------------------------------------------------------------------------------------------------------------------------------------------------------
>UniRef100_A0A1F8MBB9	99	0.349	1.625E-18	1	101	293	16	118	193
-TGLETAIILIAFVIVASVFAYVVLSAGLFSSQKTKEAMNAGLQSTMSVVEIKGNVIAKMEGG---IVTHIYFCVGIPAAGSPVDFNPTSentsiLIISYSDYENLV-----------------------------------------------------------------------------------------------------------------------------------------------------------------------------------------------
>UniRef100_A0A8J7RGZ1	99	0.324	1.625E-18	1	114	293	10	120	197
-TGLEAAIVLIAFVVVAAVFSYVMLGAGFFTSQKSQEVVHTSVDTASASLEVRGDVIGRDNT-TNQKIDVIEFAVAQTAGGTPVDL--NSTVLTYATDEGVWILDQVYKTDDLAP----------------------------------------------------------------------------------------------------------------------------------------------------------------------------------
>UniRef100_A0A0F8SJH2	99	0.333	1.625E-18	1	96	293	12	103	198
-TGLEAAIVLVAFVVVAAVFSYVMLGAGFYTTQKSQEVVHTGVAQASSSLAPSGDVIVKG--GASSKIGEITFYITNTAGGTAVDL--NKTIITYTD----------------------------------------------------------------------------------------------------------------------------------------------------------------------------------------------------
>UniRef100_A7I804	99	0.288	1.625E-18	1	115	293	13	126	206
-TGLEAAIVLIAFVVVAAAFSYVVLGAGFFTTQKAQQTVHTSVEQSSSTLEIVGNVYGTnsgATGASGDTINFVNFSMALAPGGTPIDFS--KVVLIYSNETQVVTLIN--STSLIPPT---------------------------------------------------------------------------------------------------------------------------------------------------------------------------------
>UniRef100_A0A352YZW3	99	0.390	1.625E-18	1	87	293	19	104	206
-TGLETAIILIAFVTVAAVFGYAVLSAGLFSAERGKETVYAGLAEAKSNLELSGSVIGMSDNATQ-YVERILFTVKNAIAGSPIDLGP-------------------------------------------------------------------------------------------------------------------------------------------------------------------------------------------------------------
>UniRef100_A0A933TKE6	99	0.313	1.625E-18	1	98	293	29	127	208
-TGLETAIILIAFVVVAAVFAFVVLSTGLFSSERGKEAVYAGLAKTRGTMTLTGGVIASSD---GTRITQVTFSLTLAAGGDSVNLnaadPTNRTVISYIDKD--------------------------------------------------------------------------------------------------------------------------------------------------------------------------------------------------
>UniRef100_A0A7C1IZ61	99	0.348	1.625E-18	1	102	293	33	141	212
-TALETAIILIAFVVVAAVFAFTVLSAGTVTTEKGKQAIFSGLEEVSSSLELRGSVLAISNtvgTAGTGAVGHLVFTVGNVAGGSGIDLTdtsgENKIVIDYRDGSQYVS----------------------------------------------------------------------------------------------------------------------------------------------------------------------------------------------
>UniRef100_A0A257AQM2	99	0.321	1.625E-18	0	101	293	16	130	212
LTGLETAIILIAFVIVAAAFAFAVLNLGFSSTQKSGEVLKAGLEEATSSIELAGSVEATssielagsviamgENASGTMKVANITLYVKTAVGKRPVDMSTNTLVISYLDPYKAV-----------------------------------------------------------------------------------------------------------------------------------------------------------------------------------------------
>UniRef100_A0A520KFF2	99	0.370	1.625E-18	2	109	293	14	118	212
--GVETAIIMIAFVVVASVVAYVIINMGFFSAQKTKETIWRGVESASTSLELDGSIIGRADSNGN-YIEFLIVPIRLSVGRTAVDLSNNSVVVSVIGSN--FTITNLYKG---------------------------------------------------------------------------------------------------------------------------------------------------------------------------------------
>UniRef100_A0A0E3L8Z4	99	0.333	1.625E-18	1	102	293	12	110	215
-TGLEAAIVLIAFVVVAAVFSYVMLGAGFYTTQKSQEVVHTGVTQASSSIAPSGDVIVRGDDDGGNAS-QITFYMTNTAGGTAVDL--DKTIISYTDDDDFVT----------------------------------------------------------------------------------------------------------------------------------------------------------------------------------------------
>UniRef100_A0A0E3PFW7	99	0.323	1.625E-18	1	102	293	12	110	215
-TGLEAAIVLIAFVVVAAVFSYVMLGAGFYTTQKSQEVVHTGVTQASSSIAPSGDVIVRGDADGDNAS-QITFYITNTAGGTAVDL--DKTIVSYTDDDDFVT----------------------------------------------------------------------------------------------------------------------------------------------------------------------------------------------
>UniRef100_A0A8T5AQG1	99	0.338	1.625E-18	2	127	293	12	134	223
--GIEAAIVLIAFIIVAAALSYVVVNMGLFITQKTKDTMQEGVDESQSALQLDGIIVGKTNN--ERQVEWLILPVKLSVGKAALDFKKEAIVISVYLPN--ATLLNIYNGVYMNGTQTETDcDVLIANL---------------------------------------------------------------------------------------------------------------------------------------------------------------------
>UniRef100_A0A850SCL2	99	0.370	1.625E-18	2	117	293	13	125	223
--GIESAIVLIAFVMVAAALSFVILNMGFSTTQKAKTTITSGLSEASSAMEITGGVVGSGNVTQNRLNYY-AIPIKVAPGGESVNLEVENTAIRYYSKN--IALESIYKGILPTGTYS-------------------------------------------------------------------------------------------------------------------------------------------------------------------------------
>UniRef100_A0A7V2P615	99	0.290	1.625E-18	1	101	293	15	131	224
-TGLETAIILIAFVVVASVFAYTVLSAGIFSSQKGKEAIYSGLDEARASLEPRGSMYaYEGTVGTTDTAVKLSFTLTTALSGQAIDLTPPYTasatdltasgldhvcLVSFIDENQLI-----------------------------------------------------------------------------------------------------------------------------------------------------------------------------------------------
>UniRef100_I0A1Q5	99	0.431	1.625E-18	2	135	293	8	141	224
--GIEAAIVLIAFVIVAAALAFVALNMGLFTTQKAKETISQGLGEASTALEVDGYVVGISN---GTTVNTVSIPIRTSAGVSSVDLAPSRTSIDAIVGNQ--SFENIYKaifYVYPNGTLAYANNGTLTNLTTdfSTHNLT-------------------------------------------------------------------------------------------------------------------------------------------------------------
>UniRef100_A0A2R4ZP39	99	0.425	1.625E-18	2	95	293	21	113	226
--GIESAIVLIAFVVVAAALAFVVLNMGFFTTQRSKETIGSGLAQASSSLELDGTVISRVNISSKKVDCLI-IPIRLSAGQKPVDLTPSKTNIAFW-----------------------------------------------------------------------------------------------------------------------------------------------------------------------------------------------------
>UniRef100_F3KJ36	99	0.349	1.625E-18	2	122	293	16	139	235
--GVESAIVMIAFVIVAAALAFVVLNMGFSTSQKAKTTILSGLAESSSSLEVSGKVTGVGCTTSGTCSTTpalnaTAYPIKITSGGDSVELSAATTTVSYV--SNSVQYTDIYAGPLTTAEYRSLSDA--------------------------------------------------------------------------------------------------------------------------------------------------------------------------
>UniRef100_A0A7C3UB55	99	0.343	1.625E-18	1	97	293	14	112	236
-TGLEAAIVLIAFVTVAAVFSYVMLGAGFFTAQKGKQSVDTGVKQASSSLELDGQYIYLEANKTGSDGDvkKIFFYVTLSAGGTPIDLDKTVLAIRYQDK---------------------------------------------------------------------------------------------------------------------------------------------------------------------------------------------------
>UniRef100_A0A7C5MKJ2	99	0.308	1.625E-18	1	99	293	100	206	280
-TALETAIILIAFVVVAAVFAFTVLSAGTTTTEKGKEAIYSGLQEVQSSLELRGSVMAISNTvgiSGTGKIGHLVFTVGNVAGGSAIDLTDtsagqNKVVIDYRDSKQ-------------------------------------------------------------------------------------------------------------------------------------------------------------------------------------------------
>UniRef100_A0A7C7TPU5	99	0.288	2.200E-18	1	99	293	20	137	148
-TGLETAIVLIAFMVVASVFAFTILSAGVFSSEANKQTIHAGLKETRTRLSQQGSAFAfAGKTGSTQAVYKIVFIVSNSLSGEPVDLTAPysiddsgtdpdvvngastATIISYADENQ-------------------------------------------------------------------------------------------------------------------------------------------------------------------------------------------------
>UniRef100_A0A2E0ZNK2	99	0.254	2.200E-18	1	102	293	12	117	191
-TALETAIILIAFIVVASVFAFTILSAGTFSTERGKEAVYAGLGEVQSSMEVKGSIIATAavTGTTTATMDTLVFTVGNVVGGEPLDLNTTNPVMTmnYVDETQFVN----------------------------------------------------------------------------------------------------------------------------------------------------------------------------------------------
>UniRef100_A0A3R9EPZ6	99	0.357	2.200E-18	1	98	293	12	106	199
-TGLEAAIVLIAFVVVAAVFSYVMLGAGFYTTQKSQEVVHTGVQQASSSLVSSGDVIVRASTSDGNASE-IYFYLANTAGGSDVDL--NKTLITYTDTD--------------------------------------------------------------------------------------------------------------------------------------------------------------------------------------------------
>UniRef100_A0A7V2P717	99	0.293	2.200E-18	1	101	293	12	126	200
-TGLETAIILIAFVVVASVFAYTVLSAGIFSSQKAKEAIYSGLEEVRASVSLKGSVVA-EDTDADDDIDQLVFVVALALEGEAIDFtaptdadtdgiadddSPNVVVISYSDQTQRI-----------------------------------------------------------------------------------------------------------------------------------------------------------------------------------------------
>UniRef100_A0A540VDN8	99	0.259	2.200E-18	1	99	293	29	132	211
-TALETAIILIAFVVVASVFAFTILSAGTFSTERGKEAVYAGLSEVRSSIEIKGSVVIIGeTTGATGTVDSVIFTVASAAGGEPIDLNNDPddrvVVIDYRDATQ-------------------------------------------------------------------------------------------------------------------------------------------------------------------------------------------------
>UniRef100_A0A7C4NHR6	99	0.400	2.200E-18	2	111	293	19	125	218
--GVEAAIVLIAFIIIAAALSYVVINMGFYTTQKTKETMEAGLEESTTALQLDGVVTAKTNDTSPHILY-ILVPVKLSSGKGAVDLGENSVVVSVYLPR--ATLMNIYKGAV-------------------------------------------------------------------------------------------------------------------------------------------------------------------------------------
>UniRef100_UPI0005B2E52A	99	0.324	2.200E-18	2	146	293	16	158	228
--GVESAIVMIAFVIVAAALAFVVLNMGFSTTQRAKTAIVSSLEESSSALEIAGKITASGDVSPTGKLNVTAVPVKLASGGSSVNLGNTTMAVKYF--SNTVEYDNIMSGVLSSGTYSNLTTAMTAAVSAGYINVNPITSNTAVSET--------------------------------------------------------------------------------------------------------------------------------------------------
>UniRef100_A0A3G1B224	99	0.396	2.200E-18	2	112	293	16	123	237
--GVESAIVMIAFVIVAAALAFVVLNMGFSTTQKAKTTIASSLGEASSALEIAGKVTASGNT-TSAILEVVGVPLKIATGGESVNLAPGTAAVKYL--SNTVTYDNIYAGTLT------------------------------------------------------------------------------------------------------------------------------------------------------------------------------------
>UniRef100_A0A1F8MR97	98	0.259	2.978E-18	1	155	293	15	167	176
-TGIETAIILIAFVIVASVFAYVVLSAGLFSSQKAKEAIHSGLDEAQSTIEIKGNVYGRMEGG---ILTTLYFTIATTTSGDMIDFTDTSstnstniVVISYSDAYQIIPTVN---WTVEKLNTDTTDNMLDKN---ELFMITVDLSVVSEGASDEEKPGPYH-----------------------------------------------------------------------------------------------------------------------------------------
>UniRef100_A0A8T6PJS3	98	0.254	2.978E-18	1	102	293	12	117	188
-TALETAIILIAFVVVASVFAFTILSAGSESTEKGEEAIYSGLEGVQSSMAVKGSIIAQDSGGVAGEVDTVVFTVALVSGGDPVDVTDtsgsNKVVIGYRDDTQFIN----------------------------------------------------------------------------------------------------------------------------------------------------------------------------------------------
>UniRef100_A3CU46	98	0.301	2.978E-18	1	106	293	11	113	189
-TGLEAAIVLIAFIVVAAVFSYVVLGAGFFTTQKSQEVVHTGVAQASSNMEVSGPVVIQA---SSSEVDTITFYLQLAAGGSPIDMQKVTYVVSTKDDLETFTYADI------------------------------------------------------------------------------------------------------------------------------------------------------------------------------------------
>UniRef100_A0A1F8PEN9	98	0.339	2.978E-18	1	98	293	15	114	192
-TGLETAIILIAFVIVASVFAYVVLSAGLFSSQKVKEAVNAGLSSTMSTIELKGDIVARMQAG---EVTQIYFNVGIPAAGYPVDFTPAtgnntHVVISYHDAD--------------------------------------------------------------------------------------------------------------------------------------------------------------------------------------------------
>UniRef100_A0A7C4SLA4	98	0.323	2.978E-18	0	97	293	15	113	199
LTGLETAIILIAFVVVAAAFAFAVLNLGFTTTQKTSEVIRAGLSEATSAIELSGGVIARSQEsGGSRYVSNITIYIKTGPGKEPIDMSDATLTVSYMDP---------------------------------------------------------------------------------------------------------------------------------------------------------------------------------------------------
>UniRef100_A0A662PPA2	98	0.333	2.978E-18	0	97	293	13	111	202
LTGLETAIILIAFVIVAAAFAFAVLNLGFASTQKSGEVLKAGLEEATSSIEPAGSVIaGGGLSGDTYYVKNVSIYVKTAVGKRPVDMSNDTLTISYLDP---------------------------------------------------------------------------------------------------------------------------------------------------------------------------------------------------
>UniRef100_A0A7J3WEI4	98	0.273	2.978E-18	0	126	293	14	139	203
LTGLETAIILISFVIVAAAFSFAVLNLGLFTTQKSGEVVQAGIDEATSAIETVGSVIARSDlNGNSRAVSNVTIFFKVAVGKRPIDLRVGSLVVTYHDSRTSI--ENVYTANATSPVISFSSPGVIVK----------------------------------------------------------------------------------------------------------------------------------------------------------------------
>UniRef100_A0A117MET0	98	0.316	2.978E-18	1	98	293	10	105	211
-TGLEAAIVLIAFVVVAAVFSYVVLGAGFFTTQKSQEVVHTGTDQASSSMEVMGNVYGIATTAGAANLAYVKFTVGNTAGGTALDVT--KMVVSYADES--------------------------------------------------------------------------------------------------------------------------------------------------------------------------------------------------
>UniRef100_A0A7V3W8T8	98	0.271	2.978E-18	1	99	293	17	128	215
-TGLETAIILIAFVVVAAVFAYTVLSAGLFSSQKSQEAVYSGMKEAQSTLELVGSVIAF--EGNTDKVSYIKLTVANALQGEPINFTPPTdsdwdgladsnstnvIVVTYKDQYQ-------------------------------------------------------------------------------------------------------------------------------------------------------------------------------------------------
>UniRef100_A0A497BSE8	98	0.391	2.978E-18	1	89	293	16	107	218
-TGLETAIILIAFVVVAAVFAYTALSAGLFSTQQSQDAVYSGLEEAQSTLELKGGVIGLANatgSGTTGKLEQILITVGLCSGGEPINFTDPT-----------------------------------------------------------------------------------------------------------------------------------------------------------------------------------------------------------
>UniRef100_A0A1E7GE59	98	0.329	2.978E-18	1	97	293	12	104	223
-TGLEAAIVLIAFVVVAAVFSYVMLGAGFFTTQKSQEVVHTGVQQASSSIALSGDVIVRGFN--TSAANQITFYITNTAGGTAVDL--DKTILTYTDS---------------------------------------------------------------------------------------------------------------------------------------------------------------------------------------------------
>UniRef100_A0A3R7AQ00	98	0.364	2.978E-18	2	123	293	22	144	225
--GIEAAIVLIAFVVIAAALACVVINMGFYSTQKVKDTINRGVNEASSSLQLDGQVIGKTND--TRHLTIIVFPVKVSVGRSEVDLNANTTVVS----VEGrICLLDIYKGVInessvgLEEDPESLDDVI-------------------------------------------------------------------------------------------------------------------------------------------------------------------------
>UniRef100_A0A2A3T677	98	0.352	2.978E-18	2	123	293	4	122	226
--GVESAIVMIAFVIVAAALAFVVLNMGFTTSQKAKTSIISSLGEASSSMQVAGKVIGAGDI-TNGNLNVTAFPIKIASGGNNVDLNAKTMAVKYV--SNSISYDNIYVGTLSTTEYKSLSSAV-------------------------------------------------------------------------------------------------------------------------------------------------------------------------
>UniRef100_X0UU82	98	0.303	4.030E-18	1	98	293	18	119	173
-TGLETAIILIAFVIVATVFAFVVLTTGVFSSERGKETVFAGLQKARGTMELRGGVVVSATGSPADTVDDIVLTFGNAAAGDPIPLDPdateNTTIIAYRDDS--------------------------------------------------------------------------------------------------------------------------------------------------------------------------------------------------
>UniRef100_UPI0010825EED	98	0.323	4.030E-18	1	99	293	12	107	186
-TGLEAAIVLVAFVVVAAVFSYVMLGAGFYTTQKSQEVVHTGVAQASSSVEISGDVIATGDTTNNEISNVTVF-LQLTAGGSPVDI--NKTIVTYTDMSN-------------------------------------------------------------------------------------------------------------------------------------------------------------------------------------------------
>UniRef100_UPI0020B1587F	98	0.318	4.030E-18	1	91	293	7	96	188
-TGLEAAIVLIAFVVVAAVFSYVVLGAGFFTTQKSQEVVYTSVDMASSSMEIIGDVYGLNDTAGTS-LDTIRFTLGLAAGGSPVDFSTVQMV---------------------------------------------------------------------------------------------------------------------------------------------------------------------------------------------------------
>UniRef100_A0A7C3LYT5	98	0.290	4.030E-18	1	96	293	15	114	192
-TALETAIILIAFVVVASVFAFTMLSAGMFSTERSKDSIYAGLAQVRGSLELKGGIIGTATiTGTSGTIDSLTFNLSLVAGGAPIDFTepPANTVlIEYRD----------------------------------------------------------------------------------------------------------------------------------------------------------------------------------------------------
>UniRef100_UPI0006CFEAF8	98	0.333	4.030E-18	1	105	293	11	113	192
-TGLEAAIVLIAFIVVAAVFSYVVLGAGFFTTQKSQEVVHTGVAQASSNMEVSGPVVIAGNDTNKVA--NITFYLQLAAGGSPIDMNKTTYVVSTKTNQQTYTSSN-------------------------------------------------------------------------------------------------------------------------------------------------------------------------------------------
>UniRef100_A0A832S598	98	0.346	4.030E-18	1	98	293	12	105	194
-TGLEAAIVLIAFVVVAAVFSYVMLGAGFYTTQKSQEVVHTGVTQASSSLAPSGDVIVEG--ASSNRVENITFYVTNTAGGSAVDL--DKTIITYTDSN--------------------------------------------------------------------------------------------------------------------------------------------------------------------------------------------------
>UniRef100_A0A256ZM54	98	0.390	4.030E-18	2	106	293	16	115	208
--GIEAAIVLIAFVIVAAALAFVTLNMGFFTTQKSKEAMGSSLKEASSALEVDGSVLGQTSSNQLTK---VAIPLKLSSGKNPIDLS--KTIVTIRTPTKAVTLTNI------------------------------------------------------------------------------------------------------------------------------------------------------------------------------------------
>UniRef100_A0A8T5A2J7	98	0.385	4.030E-18	2	110	293	14	118	210
--GIEAAIVLIAFVVIASALAYVVINMGFYSAQKAKETIDRGVGEATSSLQLDGTVVGKTN--SQSKIQYLVIPVKLAVGQSEVDLSNKTVTVSVFYTN--FTLANIYKGT--------------------------------------------------------------------------------------------------------------------------------------------------------------------------------------
>UniRef100_Q8TLH4	98	0.343	4.030E-18	1	102	293	12	110	215
-TGLEAAIVLIAFVVVAAVFSYVMLGAGFYTTQKSQEVVHTGVTQASSSIAPSGDVIVRGDAYGGNAS-QITFYVTNTAGGTSVDL--DKTIVSYTDDDDFVT----------------------------------------------------------------------------------------------------------------------------------------------------------------------------------------------
>UniRef100_A0A7J3V4U4	98	0.371	4.030E-18	2	120	293	14	131	215
--GVEAAIVLIAFLIIAAALSYVVINMGFYTTQKTKETMQTGLDESLTALQLDGVVTAKTNT-TSSHILYILIPVKLSAGRGAVDLGSSSVVVSVYLPS--TTLMNIYQGAIVTsnTTWDALN----------------------------------------------------------------------------------------------------------------------------------------------------------------------------
>UniRef100_A0A0D5C2F3	98	0.317	4.030E-18	2	119	293	16	139	240
--GVESAIVMIAFVIVAAALAFVVLNMGFTTSQKAKTTIMAGLGESSSSMQIAGKVTAVGCTSSSSdttcattpKINATAFPLRLTPGGDSIDLGTATTAVKYL--SNSVEYDDIYSGPITSEEHRTL-----------------------------------------------------------------------------------------------------------------------------------------------------------------------------
>UniRef100_A0A7C4NFX3	98	0.403	5.455E-18	2	110	293	14	118	172
--GVEAAIVLIAFIIIAAALSYVVINMGFYTTQKTKETMQTGLEESTTALQLDGVVIGKTD--SNGEIQFLIIPVKLSTGKSAIDLNTSAVVVSVYLPSN--TLLNIYKGA--------------------------------------------------------------------------------------------------------------------------------------------------------------------------------------
>UniRef100_UPI00203455A5	98	0.282	5.455E-18	1	154	293	10	157	190
-TGLEAAIVLIAFIVVAAVFSYVVLGAGFFTTQKSQEVVHTGVQQASSSMEIVGNVYGEGNTTSN-VLTSVRFIVANTAGGTSLDVH--QMVVTYVDETHHVVV--PYN---ATGNANTTNcwNVLEVYNEQGVANLLLEPGEQFELQVHVATPGPN------------------------------------------------------------------------------------------------------------------------------------------
>UniRef100_A0A7K4HMF1	98	0.329	5.455E-18	1	94	293	11	101	192
-TGLEAAIVLIAFVVVAAVFSYVMLGAGFFTSQKSQEVVHTSVVQASSSMEIRGDVYGLKN-STTGDISAIQFTVALTAGGSPVDI--NKTVLTY------------------------------------------------------------------------------------------------------------------------------------------------------------------------------------------------------
>UniRef100_A0A7T9CDP1	98	0.326	5.455E-18	1	98	293	11	105	192
-TGLEAAIVLIAFVVVAAVFSYVVLGAGFFTTEKSQEVVHAGVSSAATNIVVKGNVYGLADDSTK-GVDTIQFDVGLASGGLPVDM--NKVAMIYSDAN--------------------------------------------------------------------------------------------------------------------------------------------------------------------------------------------------
>UniRef100_A0A0S8EH59	98	0.298	5.455E-18	1	98	293	19	122	197
-TGLETAIILIAFVIVASVFAFVVLSTGLFSSERGKEAVFAGLEKARGNLEVRGALTVTDTDTNGTIDssDQIDFNVALAAGGFPISLDPtaytNTVVVNYIDQQ--------------------------------------------------------------------------------------------------------------------------------------------------------------------------------------------------
>UniRef100_X0WK08	98	0.317	5.455E-18	1	101	293	19	125	197
-TGLETAIILIAFVIVASVFAFVVLSTGLFSAERGKETVFAGLEKARGNLEVRGALTVSDSNTDGTIDsaDAIQFNVALAAGGFPISLNPaayvNTVVVNWIDAQDRV-----------------------------------------------------------------------------------------------------------------------------------------------------------------------------------------------
>UniRef100_O29208	98	0.330	5.455E-18	1	100	293	12	108	203
-TGLEAAIVLIAFVTVAAVFSYVLLGAGFFATQKGQETVHTGVKQATSSMELVGSIVAKG-STTNDNITEVTFTLQLAAGGQPIDL--NKTVITVLVPKDG------------------------------------------------------------------------------------------------------------------------------------------------------------------------------------------------
>UniRef100_A0A7C0XWJ7	98	0.349	5.455E-18	2	107	293	15	115	207
--GIEAAIVLIAFVIVAAALAFVVLNMGFFTTQKSKEAIGSGLQEASSALEVDGSVIGNTSDGKLVA---VAIPLKTSTGKNPIDLT--KTIVKVRTSDKVVVLNNVQ-----------------------------------------------------------------------------------------------------------------------------------------------------------------------------------------
>UniRef100_A0A7C3RE96	98	0.350	5.455E-18	1	93	293	16	115	223
-TGLEAAIVLIAFVVVAAVFSYVMLGAGFYTTQKSKQVVDTGVKQASSSLTLDGQYIylncsegADGETGSDGKVGRIYFYVTQTAGGSPVDLNKTSIAIT-------------------------------------------------------------------------------------------------------------------------------------------------------------------------------------------------------
>UniRef100_A0A7C2Z2B5	98	0.424	5.455E-18	2	135	293	8	141	224
--GIEAAIVLIAFVIVAAALAFVALNMGLFTTQKAKETISQGLGEASTALEVDGYVVGISD---GTTVNTVSIPIRTSAGVSSVDLAPSRTSIDAIVGNQ--SFENIYKvifYVYPNGTLAYANNGTLTNLTTdfSTHNLT-------------------------------------------------------------------------------------------------------------------------------------------------------------
>UniRef100_A0A8T3ZMU9	98	0.405	5.455E-18	2	112	293	16	123	238
--GVESAIVMIAFVIVAAALAFVVLNTGFSTTQKAKTTIVSSLGEASSSLEISGKVTGLGNV-SQAKLEVVAVPIKIASGGESVNLDPSTAAVKYI--SNTVEYDNIYAGTLT------------------------------------------------------------------------------------------------------------------------------------------------------------------------------------
>UniRef100_A0A7D5R6E6	98	0.357	5.455E-18	2	119	293	16	139	239
--GVESAIVMIAFVIVAAALAFVVLNMGFTTTQKAKTTIISGLDEASSSMQIAGKVTGVGCTssssetacATTSKLNATSFPIKVTSGGDSVDLSLATTAVKYL--SNSVEYDDIYSGPITAAEHRSL-----------------------------------------------------------------------------------------------------------------------------------------------------------------------------
>UniRef100_A0A0S8EEP7	97	0.307	7.381E-18	1	98	293	19	122	197
-TGLETAIILIAFVIVASVFAFVVLSTGLFSAERGKETVFAGLEKARGNLEVRGALTVTDTDTDGDVDssDQIDFNVALAAGGFPISLDPtaytNTVVINYIDQQ--------------------------------------------------------------------------------------------------------------------------------------------------------------------------------------------------
>UniRef100_A0A0F8MKI8	97	0.333	7.381E-18	1	93	293	12	103	198
-TGLEAAIVLVAFVVVAAVFSYVMLGAGFYTTQKSQEVVHTGVQQASSSVELSGDVVAKSDDG-NTEIDTVTLFLQLTSGGSPVDMAKTLIVVS-------------------------------------------------------------------------------------------------------------------------------------------------------------------------------------------------------
>UniRef100_A0A8T4GAZ5	97	0.326	7.381E-18	1	100	293	12	110	198
-TGLEAAIVLIAFVTVAAVFSYVLLGAGFFATQKGQETVHTGVKQATSSMELVGSVVAMGDTSSDpNKITNVTFTLQLAAGGQPIDL--NKTVITVLVPADG------------------------------------------------------------------------------------------------------------------------------------------------------------------------------------------------
>UniRef100_A0A101E1E9	97	0.330	7.381E-18	1	100	293	10	106	200
-TGLEAAIVLIAFVTVAAVFSYVLLGAGFFATQKGQETVHTGVKQATSSMELVGSIVAKG-STTNNNITEVTFTLQLAAGGQPIDL--NKTVITVLVPKDG------------------------------------------------------------------------------------------------------------------------------------------------------------------------------------------------
>UniRef100_A0A662VWV4	97	0.360	7.381E-18	1	93	293	12	111	212
-TGLEAAIVLIAFVVVAAVFSYVMLGAGFFTTQKSKKVVDTGVKQASSSLTLDGQYIYLncssdanGETGSNGKVGKIYFYVTQTAGGTPVDLNKTSISIT-------------------------------------------------------------------------------------------------------------------------------------------------------------------------------------------------------
>UniRef100_A0A832S8C2	97	0.315	7.381E-18	1	105	293	11	123	213
-TGLEAAIVLIAFVVVAAVFSYVMLGAGFFATQQAQQVVHTGSEQASSSLEIIGNVYGYNNGTSTTDLDYLVFTVGNTAGGTPIDITqmlvtyvcgNVSEVITY-DDNKSVVGDN-------------------------------------------------------------------------------------------------------------------------------------------------------------------------------------------
>UniRef100_A0A7C3MBA4	97	0.360	7.381E-18	1	93	293	11	110	219
-TGLEAAIVLIAFVVVAAVFSYVMLGAGFYTTQKSKQVVDTGVKQASSSLTLDGQYIYLncsaeanGQTGSNGNVGRIYFYVTQTAGGSPVDLNKTSIAIT-------------------------------------------------------------------------------------------------------------------------------------------------------------------------------------------------------
>UniRef100_A0A2N0KKB2	97	0.359	7.381E-18	1	103	293	22	122	283
-TGLETAIVLIAFVVVAAVFAFAVITTGLFSSEKAAESASAGLGEASTTLTPKGAVVARANPALSSLS-TVQFKMTNS-GSAPVGLDPLSTLLTYTDTGNLVTL---------------------------------------------------------------------------------------------------------------------------------------------------------------------------------------------
>UniRef100_A0A0N8W776	97	0.312	9.987E-18	1	96	293	11	103	140
-TGLEAAIVLIAFVAVATVFSFVVLGAGFFTTQKSQDVVYGGVSQASSSMEIVGDVFGLKN-GTTSEIDRIRFTVALTVGGLPVDCS--EITLTWSD----------------------------------------------------------------------------------------------------------------------------------------------------------------------------------------------------
>UniRef100_A0A842MPH3	97	0.359	9.987E-18	2	115	293	14	123	161
--GVEAAIVLIAFIIIAAALSYVVVNMGFYTTQKTKETMQSGLDESLSALQLDGVVIAKTDA--NSEIQYVVTPVKLSAGKADVDLGNESVVVSVYLSD--ATLLNIYEGANSTTT---------------------------------------------------------------------------------------------------------------------------------------------------------------------------------
>UniRef100_A0A1V4ZMV8	97	0.278	9.987E-18	1	144	293	9	132	198
-TGLEAAIVLIAFVVVAAVFSYVVLGAGFFTTQKSQETVYKGVEQATSNIQMIGQVYGMSNASSNSslqGIERIKFTLGLAPGAPSVDLT--KLVVVYSN---------------ETTSPILLQHTTGANPG------TLVFTTTKAG----------------------------------------------------------------------------------------------------------------------------------------------------
>UniRef100_A0A7C2LHC0	97	0.280	9.987E-18	0	130	293	15	144	199
LTGLETAIILIAFVVVAAAFAFAVLNLGFTTTQKSSEVIRAGLSEATSAIELSGGVIARSEEvNGKRYVSNITIYIKTGPGKEPIDMSDKTLTVSYMDPH--VHVARLINGTNLIVSEVRGDGDVLIEYGET------------------------------------------------------------------------------------------------------------------------------------------------------------------
>UniRef100_A0A1V4U1B4	97	0.333	9.987E-18	1	93	293	11	102	202
-TGLEAAIVLIAFVVVAAVFSYVVLGAGFFTTQKSQEVVHSGVTQAASNIVIKGEVYGIANSG-STGIEYIQFDVGLAAGGVPVDINRTTMTFS-------------------------------------------------------------------------------------------------------------------------------------------------------------------------------------------------------
>UniRef100_A0A662VV53	97	0.360	9.987E-18	1	100	293	12	108	203
-TGLEAAIVLIAFVTVAAVFSYVLLGAGFFATQKGQETVHTGVKQATSSMELVGSIVATGNISAN-KIENVTFTIQLAAGGQSIDL--NKTVITVLVPSDG------------------------------------------------------------------------------------------------------------------------------------------------------------------------------------------------
>UniRef100_A0A8T4GAE8	97	0.385	9.987E-18	1	93	293	16	111	207
-TGLEAAIVLIAFVVVAAVFSYVMLGAGFYTTQKSKKVVDTGVKQASSSLTLDGQYIYlncTGHTGSNGKANQIYFYVTQTAGGSPVDLNMTSIAIT-------------------------------------------------------------------------------------------------------------------------------------------------------------------------------------------------------
>UniRef100_A0A151BCF4	97	0.360	9.987E-18	2	125	293	14	134	211
--GVETAIVMIAFVVVASAVAYVIINMGFYAAQKSKETIGRGVDSASSSLELDGSVVGKV-DSTGSYIEYLIIPVRLSVGKSQVDLDGNATMVSvYSD---GFTLPDIYQGVDLTFDESTETDLTSV-----------------------------------------------------------------------------------------------------------------------------------------------------------------------
>UniRef100_A0A101E0X5	97	0.296	9.987E-18	1	145	293	15	176	212
-TGLEAAIVLIAFVVVAAVFSYVMLGAGFYTTQKSKKVVDTGVKQASSSLTLDGQYIYLDCtsgkggsTGSNGNAGEVYFYVTQTAGGSPVDLNKTSIAIT---TDQGYKQLFYNETACTPGTggsncpwwyEDTVgdgDNVVEPNEKYKIvINVTLTDWSNDIGQ---------------------------------------------------------------------------------------------------------------------------------------------------
>UniRef100_A0A1F8N8Q6	97	0.340	9.987E-18	1	88	293	12	102	213
-TGLETAIILIAFVVVAAVFAYTALSAGLFSTQKSQEAVYSGLKEAQSTLEIRGGVIAVaasGQTGSSGNISQLKFVVGNVLGGEAIDFTEP------------------------------------------------------------------------------------------------------------------------------------------------------------------------------------------------------------
>UniRef100_A0A7C2CQ41	97	0.403	9.987E-18	2	110	293	14	119	213
--GIEAAIVLIAFIIIAAALSYVVINMGFYTTQKTKETMQTGLEESLTALQLDGVVTAKTN-ATSSEILYLLIPVKLSAGKASVDLKNESIIVSVYLPNS--TYLNIYQGA--------------------------------------------------------------------------------------------------------------------------------------------------------------------------------------
>UniRef100_A0A842SSJ4	97	0.353	9.987E-18	1	99	293	32	129	220
-TGLETAIILVAFVITAAAFAFVVLNMGFLTAQKSQTVISAGMQEASSSLQADGDIIGI-MDTTNKNMTSCEFYIRLSQGKEPVDINESKLIVTYANPYQ-------------------------------------------------------------------------------------------------------------------------------------------------------------------------------------------------
>UniRef100_A0A7C2SFN1	97	0.368	9.987E-18	2	95	293	17	111	224
--GIESAIVLIAFVVVAAALAFVVLNMGFFTTQRSKETIGSGLAQASSSIEIDGTVLAnVTISGNSGNVTCLLIPIRLSAGQKPVDLTPGKSIISVW-----------------------------------------------------------------------------------------------------------------------------------------------------------------------------------------------------
>UniRef100_F3KJ38	97	0.330	9.987E-18	2	125	293	16	136	226
--GVESAIVMIAFVIVAAALAFVVLNMGFSTTQKTKQAIVSSTDEASSALEIAGKVIGSG-HITAGKLNATAIPIKIVSGGASINLNPQNAAIRYLSNN--VEHGNIYAGALPTGVYDTLSDAMQA-----------------------------------------------------------------------------------------------------------------------------------------------------------------------
>UniRef100_A0A9E4UF35	97	0.263	9.987E-18	1	110	293	25	152	249
-TGLETAIVLIAFVVVASVFAFTILSAGVFASEANKQTIHAGLKETRTGLRQHGSAFAfSGFVGTTQAVHKIVFIVSNSLAGEPVDLtapysvddsgtdpdivsgSTAATIISYADENQRLS-DLPWSMT--------------------------------------------------------------------------------------------------------------------------------------------------------------------------------------
>UniRef100_A0A7V3SCU0	97	0.324	9.987E-18	1	91	293	16	129	256
-TGLETAIILIAFVVVAAVFAYTVLSAGLFSTQKSQEVVYSGLEQTQSTLELKGGVIAYGSSGTGTGVDtidrsdgstdlssynnygpkfvtRISFTVAGVLGGEPIDLSAPYTV---------------------------------------------------------------------------------------------------------------------------------------------------------------------------------------------------------
>UniRef100_UPI00227B4582	96	0.323	1.351E-17	1	99	293	11	108	190
-TGLEAAIVLIAFVVVAAAFSYVVLGAGFYTTQKSQEVVYTSVEMASSNLEVIGDVYGLAATPA-SGVDTIRFTVGLSAGGSPVDFSTVQIVFATSDTVK-------------------------------------------------------------------------------------------------------------------------------------------------------------------------------------------------
>UniRef100_J1L391	96	0.272	1.351E-17	1	110	293	10	118	192
-TGLEAAIVLIAFVVVAAVFSYVMLGAGFFTSQKSQEVVHTSVDQASSSLEIHGDVYGLDSDDGD-NVDLIDFTITLTAGGSPVDVPKVAITFQNSTYAGVVTYDKTQNGS--------------------------------------------------------------------------------------------------------------------------------------------------------------------------------------
>UniRef100_UPI00157C29FB	96	0.300	1.351E-17	1	129	293	14	133	192
-TGLEAAIVLIAFVVVAAVFSYVMLGAGFFTSQKSKEVVHTGVDQATSSIELAGDIIGVG-DPVTQNLTAVKITVQLTAGNNPVDI--NKTIISYRT-------TNTYNASVFDGSnPNEVQWITSVNSGT-------------------------------------------------------------------------------------------------------------------------------------------------------------------
>UniRef100_A0A9D7B2B3	96	0.252	1.351E-17	1	99	293	17	119	195
-TALETAIILIAFIVVASVFAFTILSAGTFSTERGKEAVYSGLGEVQSSMEVKGSLIATAAVSGTTaaEMDTLVFTVGNVVGGEPLDLntTTPVMVVNYVDSAQ-------------------------------------------------------------------------------------------------------------------------------------------------------------------------------------------------
>UniRef100_UPI002100EA70	96	0.326	1.351E-17	1	98	293	12	105	196
-TGLEAAIVLVAFVVVAAVFSYVMLGAGFYTTQKSQEVVHTGVAQASSSLAPSGDVIVKG--GDSTNVTNVTFYVTNTAGGTAVDL--DKTIITYIDDD--------------------------------------------------------------------------------------------------------------------------------------------------------------------------------------------------
>UniRef100_A0A1V4UGJ3	96	0.306	1.351E-17	1	100	293	10	108	198
-TGLEAAIVLIAFVVVAAVFSYVVLGAGFFTTQKSQEVVHSGVTQASSNIVVKGEVYGIYNETASaDGISYIRFNVGLAAGGTPVDM--NMTSMTFSTTNEA------------------------------------------------------------------------------------------------------------------------------------------------------------------------------------------------
>UniRef100_A0A7V2KT01	96	0.282	1.351E-17	1	101	293	15	130	204
-TGLETAIILIAFVVVASVFAYTVLSAGIFSSQKGKEAIYSGLEEARASVTLKGSVVA-EDTDSDDDIDQLVFVVATALEGEAIDFTIPTdttpadgiaddgssnvCVISYSDQTQRV-----------------------------------------------------------------------------------------------------------------------------------------------------------------------------------------------
>UniRef100_A0A7J2UAB7	96	0.396	1.351E-17	2	112	293	11	118	210
--GVEAAIVLIAFIIIAAALSYVVINMGFYTTQKTKETMEAGLEESTTALQLDGVVTAKTNTTSPQILY-ILIPVKLSSGKGAVDLGQKSVVVSVYLPN--ATLMNIYKDAVT------------------------------------------------------------------------------------------------------------------------------------------------------------------------------------
>UniRef100_A0A7C6DTX1	96	0.375	1.351E-17	2	113	293	14	122	215
--GVEAAIVLIAFLIIAAALSYVVINMGFYTTQKTKETMQTGLDESLTALQLDGVVTAKTN-KSSSHILYILVPVKLSAGRGSVDLGSSSVVVSVYLPN--ATLMNIYRGAKTT-----------------------------------------------------------------------------------------------------------------------------------------------------------------------------------
>UniRef100_I3XQZ4	96	0.417	1.351E-17	2	92	293	12	100	215
--GIEAAIVLIAFVIVAAALAFVVLNMGMFTTQKSKEVMNQALNEASSALEVDGSVMAYVNNNGKVA--AIYIPLKISPGQQAVDLSPDKVDV--------------------------------------------------------------------------------------------------------------------------------------------------------------------------------------------------------
>UniRef100_A0A497J065	96	0.270	1.351E-17	1	122	293	11	141	215
-TGLEAAIVLTAFVVVAAVFSYVVLNAGFFTTQKSKEVVHTGVEQATSSIELTGDVVGygwtynstaeRYENTLGTNLTVVKFYLELTAGQNPMDM--DGLVVSYTDKDTHVgNLTYNASATGTSMTGSTLGMK--------------------------------------------------------------------------------------------------------------------------------------------------------------------------
>UniRef100_A0A0F8GP69	96	0.326	1.351E-17	1	96	293	12	110	215
-TGLEAAIVLIAFVVVAAVFSYVMLGAGFYTTQKSQEVVHTGVAQASSSLAPSGDIIVLGgtdvvAEPDVPAIDSITFYITNTAGGSAVDL--DKTIITYTD----------------------------------------------------------------------------------------------------------------------------------------------------------------------------------------------------
>UniRef100_A0A7C5K718	96	0.398	1.351E-17	2	109	293	19	122	217
--GVEAAIVLIAFIIIAAALSYVVINMGFYTTQKTKETMQTGLEESTAALQLDGVVTGKTD--GNKKIQYVIIPVKLSTGKTSIDLNKSAVVVSVYLPDD--TLLNIYNG---------------------------------------------------------------------------------------------------------------------------------------------------------------------------------------
>UniRef100_A0A7J2U6Q2	96	0.279	1.351E-17	2	166	293	14	177	223
--GIEAAIVLIAFVVVAAALAFVVLNMGFYTTQRSKEVMSQGLAQASSALEIDGTVLAKVDNETQELTCAV-IPIRLSAGQKDVDLTPGKADIAIWviDKGGLTATYNETQQAITNLTGYTIDNLCQA-GGKTWSGVAVVWRQPNNGDTVL--QAGEKVLVVINFTkLGN------------------------------------------------------------------------------------------------------------------------------
>UniRef100_UPI0021FC1BC7	96	0.291	1.351E-17	2	122	293	16	140	239
--GVESAIVMIAFVIVAAALAFVVLNMGFTTSQKAKTTIISGLGESSSSMQVAGKVIGVGCTtsaggcSSTPYLNATAYPIKVTSGGDAVDLSAATTAVRYL--SNAIEYDDVYAGPITATEYRSLTDA--------------------------------------------------------------------------------------------------------------------------------------------------------------------------
>UniRef100_A0A9E4XM66	96	0.288	1.351E-17	1	99	293	24	141	248
-TGLETAIVLIAFVVVASVFAFTIVSAGVFSSEANKQTIHAGLSETRTGLRQHGSAFAfAGYEGTTQAVFKIVFIVSNSLAGEPVDLTPPyttddsatdpdidsaansATIIAYADENQ-------------------------------------------------------------------------------------------------------------------------------------------------------------------------------------------------
>UniRef100_A0A9E5Z7J7	96	0.346	1.351E-17	1	104	293	22	123	285
-TGLETAIVLIAFVVVAAVFAFAVITTGLFSSEKAAQSASAGLGEASTTLTPKGGVVARANPALSSLS-TVQFKMTNS-GSDAVGLDPNSTLLTYSDTGNLVTLA--------------------------------------------------------------------------------------------------------------------------------------------------------------------------------------------
>UniRef100_A0A099T1G4	96	0.313	1.828E-17	1	99	293	12	107	186
-TGLEAAIVLVAFVVVAAVFSYVMLGAGFYTTQKSQEVVHTGVAQASSSIEISGDVIAAGYTGNDTLANMTIF-LQLTAGGSAVDI--NKTIVTYTDSTN-------------------------------------------------------------------------------------------------------------------------------------------------------------------------------------------------
>UniRef100_A0A101ITV7	96	0.342	1.828E-17	1	98	293	6	108	191
-TGLEAAIVLIAFVVVAAVFSYVVLGAGFFTTQKSQEVVHTGVGQASSALEVSGPVIVQAKD--TTALKTVSFYLQLAAGGTSVDMSKVTytvstsaDVITWVDAN--------------------------------------------------------------------------------------------------------------------------------------------------------------------------------------------------
>UniRef100_A0A7V2W1X7	96	0.377	1.828E-17	1	101	293	15	117	192
-TGLETAIILIAFVIVASVFAYVVLSAGLFSSQKAKEAVNAGVRSTMATIELKGNVVAKM---ESSVVTELYFNVGIPAAGSPVDFTPttnstNTVVISYFDADHMI-----------------------------------------------------------------------------------------------------------------------------------------------------------------------------------------------
>UniRef100_A0A0N8W878	96	0.294	1.828E-17	1	102	293	11	111	193
-TGLEAAIVLIAFVVVAAVFSYVVLGAGFFTTQKSQEVVHSGVTQAASNIVVKGEVYGIANTG-MTAVERIRFDVGLAAGGLPVDIQQAAFTLSTENEVQSLT----------------------------------------------------------------------------------------------------------------------------------------------------------------------------------------------
>UniRef100_A0A662Q2Y1	96	0.340	1.828E-17	0	97	293	9	108	199
LTGLETAIILIAFVIVAAAFAFAVLNLGFASTQKSGEVLRAGMEEATSSIELSGSVIASGaqDSSGEYRIANITIYVKTAVGKMPVDMSNETLTIAYLDP---------------------------------------------------------------------------------------------------------------------------------------------------------------------------------------------------
>UniRef100_A0A7C2NEL1	96	0.300	1.828E-17	1	100	293	12	108	200
-TGLEAAIVLIAFVTVAAVFSYILLGAGFFATQKSQEVVHTGVKQATSSMEIVGSIVATGNTNGQ-KIQNVTFTLQLAAGGQPIDL--NKTLITVLVPADG------------------------------------------------------------------------------------------------------------------------------------------------------------------------------------------------
>UniRef100_A0A1V5A7Y5	96	0.274	1.828E-17	1	131	293	11	133	200
-TGLEAAIVLIAFVVVAAVFSYVVLGAGFFTTQKAQETVYAGSQQATSSFEIVGMVYGIAADSTADYLDYCRFVVGNTAGGTSMDIT--QMAVTYVDEV------NRQNMDYTSATAGDLETAIKGAGGRSI-----------------------------------------------------------------------------------------------------------------------------------------------------------------
>UniRef100_A0A7C3RE84	96	0.300	1.828E-17	1	100	293	12	108	202
-TGLEAAIVLIAFVTVAAVFSYILLGAGFFATQKSQEVVHTGVKQATSSMEIVGSIVATGNTTGQNIKN-VTFTLQLAAGGQPIDLS--KTLITVLVPADG------------------------------------------------------------------------------------------------------------------------------------------------------------------------------------------------
>UniRef100_A0A832Z5K9	96	0.379	1.828E-17	2	117	293	9	121	202
--GIEAAIVLIAFVIVAAALAFVALNMGFFTTQKSKEVIARGLEEASSALEIDGAVIGKNNVTAKKLIG-VAIPLRLASGRSPVDIK--RTSIEIVTANNVVVLSANDITPVTNPSSS-------------------------------------------------------------------------------------------------------------------------------------------------------------------------------
>UniRef100_A0A7C3MBL7	96	0.320	1.828E-17	1	100	293	12	108	203
-TGLEAAIVLIAFVTVAAVFSYILLGAGFFATQKSQEVVHTGVKQATSSMEIVGSIVAIGNT-TNNNVTNVTFTLQLAAGGQPIDLS--KTLITVLVPADG------------------------------------------------------------------------------------------------------------------------------------------------------------------------------------------------
>UniRef100_A0A3N5XTF4	96	0.376	1.828E-17	1	85	293	19	101	205
-TGLETAIILIAFVTVAAVFSYAVLSAGLFSAERGKETIYAGLQEAKSNLEVSGSVLGKSTDKIN--VDTILFTVKNAIAGTPIDM---------------------------------------------------------------------------------------------------------------------------------------------------------------------------------------------------------------
>UniRef100_A0A938HMD8	96	0.329	1.828E-17	1	90	293	19	109	206
-TGLETAIILIAFVVVASVFAFTVLSTGLFSSERGKETVLTALEETQSTLVARSSVVAfRGKVGSTQTVYKISFVVSNAAGGRAIDLTPPYT----------------------------------------------------------------------------------------------------------------------------------------------------------------------------------------------------------
>UniRef100_A0A800JR14	96	0.308	1.828E-17	1	123	293	20	133	219
-TGLETAIVLIAFVVVAAVFAFTVLTTGLFTSEKAKETALAGVATTSSSLTVKGNVIAQ---SENDVVNVIRLKLATATGVERVEFIPDNMIITYLDDVNVGQL--VYPGA----TPGRLNGDV-------------------------------------------------------------------------------------------------------------------------------------------------------------------------
>UniRef100_A0A842LS72	96	0.312	1.828E-17	2	161	293	14	166	220
--GVETAIIMIAFVVVASAVAYVVINMGFYAAQKSKETIGRGVDSASSSLELDGSVIGKVDSSG-SCVEYLIIPVKLSVGKSQVDLANDTMMVTVLSSS--FTIADIYEGVLDEVTALNVTDPSI----EDVIDYMASNYTGKDVSLSVIYNDDDDAVLELN-----------------------------------------------------------------------------------------------------------------------------------
>UniRef100_A0A7D5R929	96	0.324	1.828E-17	2	146	293	16	158	228
--GVESAIVMIAFVIVAAALAFVVLNMGFSTTQRAKTAIVSSLEESSSALEIAGKVTASGDVSPTGKINVTSIPVKVASGGSSVNLGNTTMAVKYF--SGSVEYDNIMTGILSTGTYANLTVAMQAAAQAGHLNVNPITSNTAADAT--------------------------------------------------------------------------------------------------------------------------------------------------
>UniRef100_A0A2K2V7V8	96	0.472	1.828E-17	2	111	293	15	119	233
--GIEAAIVLIAFVIVAAALAFVALNMGLFTTQKSKEVIGKGLGEASTALEVDGSVLGISN---STHIVEVSVPIKTSAGVSAVDLAPSRVTIGVI--VGGTSFENIYKGIL-------------------------------------------------------------------------------------------------------------------------------------------------------------------------------------
>UniRef100_Q9YAN6	96	0.342	1.828E-17	2	109	293	8	119	246
--GIEAAIVLIAFVIVAAALAFVALNMGLFTTQKSKEVMQRGLEEATSALEVDGSVIARAIDADTTtgsyniVVDALAVPLKISPGREGIDLDPSKLTVRLLLPNGF--YENVYCG---------------------------------------------------------------------------------------------------------------------------------------------------------------------------------------
>UniRef100_A0A9E4WPL5	96	0.322	2.472E-17	1	90	293	18	106	112
-TGLETAIILIAFVVVATIFAFVVLTTGVFSAERGKETVYAGLEKARGSMEIRGGIVVTA-TGTTLTVEDIQFAVATTAGGEPVPLNPNGT----------------------------------------------------------------------------------------------------------------------------------------------------------------------------------------------------------
>UniRef100_UPI001082D8AA	96	0.316	2.472E-17	1	98	293	12	106	186
-TGLEAAIVLIAFVVVAAVFSYVMLGAGFYTTQKSQEVVHTGVAQASSSVAVAGDVIIKGHTSDGSATELI-FYVTNTAGGSAVDLS--KSMLTYTDSD--------------------------------------------------------------------------------------------------------------------------------------------------------------------------------------------------
>UniRef100_A0A314ZSS3	96	0.316	2.472E-17	1	98	293	12	106	186
-TGLEAAIVLIAFVVVAAVFSYVMLGAGFYTTQKSQEVVHTGVQQASSSVELTGDIIAEGDTTAKELSNVTLF-LQLTAGGSPVDI--NKTLIVYSDAN--------------------------------------------------------------------------------------------------------------------------------------------------------------------------------------------------
>UniRef100_A0A7J3VTM9	96	0.305	2.472E-17	0	107	293	13	115	191
LTGLETAIILIAFVIVASAFSFAVLNLGLFTTQKTGEVMQAGLEETLASIETAGAVVAKSSSGS---ITEIVVYIKSSVGKGEVDVRAGKLVITYRD--KGTFKENIY-----------------------------------------------------------------------------------------------------------------------------------------------------------------------------------------
>UniRef100_A0A1V4U745	96	0.354	2.472E-17	1	93	293	10	100	193
-TGLEAAIVLIAFVVVAAVFSYVVLGAGFFTTQKSQEVVHSGVTQAASNIVVKGEVYGVTNA--TDKVNFLRFDVGLAAGGVPVDMSRSTLILS-------------------------------------------------------------------------------------------------------------------------------------------------------------------------------------------------------
>UniRef100_A0A832WRR4	96	0.322	2.472E-17	1	93	293	10	101	195
-TGLEAAIVLIAFVVVAAVFSYVVLGAGFFTTQKSQEVVHSGVTQAASNLVVKGEVYGIKNTTADT-VEYIRFDVGLAAGGLPIDMNRTAMVYS-------------------------------------------------------------------------------------------------------------------------------------------------------------------------------------------------------
>UniRef100_A0A8J7RBJ5	96	0.326	2.472E-17	1	94	293	10	102	195
-TGLEAAIVLIAFVVVAAVFSYVMLGAGFFTSQKSQEVVHTSVEQASASMEIRGDVYGLnTTAASKNKVDIIDFTLSLTAGGTPVDI--NKTAMTY------------------------------------------------------------------------------------------------------------------------------------------------------------------------------------------------------
>UniRef100_A0A957AWE7	96	0.262	2.472E-17	1	99	293	17	119	195
-TALETAIILIAFIVVASVFAFTILSAGTFSTERGKEAVYSGLGEVQSSMEVKGSLIATAgvTGTTTAEMDTLVFTLGNVVGGEPLDLntTEPVMVVNYVDASQ-------------------------------------------------------------------------------------------------------------------------------------------------------------------------------------------------
>UniRef100_A0A1V4ZN60	96	0.373	2.472E-17	1	93	293	9	107	197
-TGLEAAIVLIAFVVVAAVFSYVVLGAGFFTTQKSQETVYKGVEQATSNIQMMGQVYgmggsnAVDNNGTAAGIEKVKFTIGLAPGAPSVDLSKLTIVYS-------------------------------------------------------------------------------------------------------------------------------------------------------------------------------------------------------
>UniRef100_A0A1M4MK51	96	0.307	2.472E-17	1	104	293	7	107	200
-TGLEAAVVLIAFIVVAAVFSYVVLGAGFFATQKSQEVVHTGVAQTSSSVEVVGDVIGMANVADKR-LESILFTVKLSPGSGAIDF--DNVVILYSDANNVKTLA--------------------------------------------------------------------------------------------------------------------------------------------------------------------------------------------
>UniRef100_UPI0005B2D9E7	96	0.310	2.472E-17	1	100	293	11	107	205
-TGLEAAIVLIAFVTVAAVFSYVLLSAGFFTTQKSQEVVHTGVKQATSSIELVGSIVATGNTTSDNIANT-TFTIQLAAGGNPINL--NDTVITVLAPQDG------------------------------------------------------------------------------------------------------------------------------------------------------------------------------------------------
>UniRef100_A0A7C5D0Z1	96	0.362	2.472E-17	1	94	293	18	118	206
-TGLETAIILIAFVTVAAVFGYAVLSAGLFSAERGKEVIFAGVEQAKTNLEVSGSVIGYANNSTQ-ELTNILVTVKNAVAGNPIDMTPnwgdtlgqNKTVISF------------------------------------------------------------------------------------------------------------------------------------------------------------------------------------------------------
>UniRef100_A0A101IT93	96	0.284	2.472E-17	1	97	293	10	109	211
-TGLEAAIVLIAFVVVAAVFSYVVLGAGFFTTQKSQEVVHTGVQQASSSMEVIGQVYGHADSTTTestaaANLAYIRFTIGNTAGGTGLDVT--QMVVSYADE---------------------------------------------------------------------------------------------------------------------------------------------------------------------------------------------------
>UniRef100_A0A0H1R320	96	0.343	2.472E-17	1	96	293	11	103	212
-TGLEAAIVLIAFIVVAAVFSYVVLGAGFFTTQKSQEVVHTGVQQASSSMEVIGNVYGVATTASENLAY-VQFTVGNTAGGTALDVS--KMVVSYLD----------------------------------------------------------------------------------------------------------------------------------------------------------------------------------------------------
>UniRef100_A0A8T4YA56	96	0.394	2.472E-17	2	110	293	14	119	214
--GVEAAIVLIAFLIIAAALSYVVINMGFYTTQKTKETMQTGLDESLTALQLDGVVTARTNDTSPHILY-ILVPAKLSAGRGAVDLSTSSVVVSVYLPN--ATLMNIYEGS--------------------------------------------------------------------------------------------------------------------------------------------------------------------------------------
>UniRef100_A0A7J3I951	95	0.382	3.344E-17	2	95	293	17	107	188
--GIEAAIVLIAFVVVAAALAFVALNMGFYTTQRSKEVMAAGLAQASSSLEVDGSVLAEVSSNKLTC---IAIPIRLSAGQKPVDLTPNKTQIALW-----------------------------------------------------------------------------------------------------------------------------------------------------------------------------------------------------
>UniRef100_A3CU45	95	0.285	3.344E-17	1	98	293	10	105	192
-TGLEAAIVLIAFIVVAAVFSYVVLGAGFFTTQKSQEVVHTGVSQASSSMEIVGYVYGLQDSASLSTLGSITFVVANTAGGTAIDVK--QMVVTYVDED--------------------------------------------------------------------------------------------------------------------------------------------------------------------------------------------------
>UniRef100_B8GEH2	95	0.298	3.344E-17	1	104	293	11	112	196
-TGLEAAIVLIAFVVVAAVFSYVVLGAGFFTTQKSQETVHTAVGQASSAIEIVGNVYGKGTAGTS--VDTIVFSIGLAAGATPVDINKTVLTFSTGDTVETLAFA--------------------------------------------------------------------------------------------------------------------------------------------------------------------------------------------
>UniRef100_A0A2H5YIZ7	95	0.355	3.344E-17	1	98	293	18	121	197
-TGLETAIILIAFVIVASVFAFVTLSTGLFSAERSKETIFSGLAKAQSNLELHGSVVltGVVLTGSDATDGSLTFQLALAAGGSPISLDPAATnsrvVMNFTDAN--------------------------------------------------------------------------------------------------------------------------------------------------------------------------------------------------
>UniRef100_UPI001AE43930	95	0.361	3.344E-17	1	93	293	10	103	199
-TGLEAAIVLIAFVVVAAVFSYVVLGAGFFTTQKAQQVVYSSVDQASSSVEVLGNVYGIGDDGDSSVnIDQIRFSVGLTAGGSPVDFSQTTIAFS-------------------------------------------------------------------------------------------------------------------------------------------------------------------------------------------------------
>UniRef100_A0A7C5RR52	95	0.330	3.344E-17	1	96	293	19	117	199
-TGLETAIILIAFVIVASVFAFVVLSTGLFSAERGKETVFAGLQKAQANLELHGSVVVTA-SGNPLAPDNMVFSLGLAAGGRPVNLDPAATtnsvIMNYID----------------------------------------------------------------------------------------------------------------------------------------------------------------------------------------------------
>UniRef100_A0A832Z140	95	0.357	3.344E-17	1	96	293	13	110	201
-TGLEAAIVLIAFVTVAAIFSYVMLGAGFFTAQKGKQSVDTGVKQASSALELDGQYIYlvAGQTGSNGNVKEIYFYVTLTAGGTPVDLNNTVLTIRWKD----------------------------------------------------------------------------------------------------------------------------------------------------------------------------------------------------
>UniRef100_Q9YAN8	95	0.370	3.344E-17	2	109	293	8	110	203
--GIEAAIVLIAFVIVAAALAFVALNMGLFTTQKSKEVMQRGLEEATSALEVDGSVIANVTSGS---VDAIAIPIKVSPGREGVDMSVDKTTVRVMLPSKF--YENAYCG---------------------------------------------------------------------------------------------------------------------------------------------------------------------------------------
>UniRef100_A0A9D8FYJ6	95	0.271	3.344E-17	1	99	293	17	122	204
-TGLETAIILIAFVVVAAVFAYTVLSAGLFSSQKSQEAVYDALDETRSTIQPSGSMI-LYDADNNESVDRIDITFKLAMNGEPMDFTPNSgttagqnlMIICYQDASQ-------------------------------------------------------------------------------------------------------------------------------------------------------------------------------------------------
>UniRef100_A0A0A7GFG9	95	0.336	3.344E-17	1	113	293	12	121	204
-TGLEAAITLIAFITVAAVFSYVLLGAGFFSTQKGQEVVHTGVQQVSSSMEIVGSVIGYGNTTSNELKGTV-FTIQLTAGGQPIDLS--KTVITIVNPKDGQSVELKYNASTTS-----------------------------------------------------------------------------------------------------------------------------------------------------------------------------------
>UniRef100_U3TFB9	95	0.321	3.344E-17	2	147	293	8	141	207
--GIEAAIVLIAFVIVAAALAFVALNMGLFTTQKSKEVMQRGLEEATSALEVDGSVIAHVATGS---VDAVAVPLKVSPGREGVDMSVDKATVRVMLPSGF--YENAYCGVFDG---STLADSKL----STIINDTTIDGACTAGFAY-------------------------------------------------------------------------------------------------------------------------------------------------
>UniRef100_A0A497ME16	95	0.325	3.344E-17	2	161	293	14	157	211
--GVETAIVMIAFVVVASAVAYVIINMGFYAAQKSKETIGRGVDSASSSLELDGSVVGKV-DSTGSYIEYLIIPVRLSVGKSQVDLDENATMVSVYSGD--FTLPDIYQGVDLTFDESTETDLTSVITG-------------AEGAVAVIFNDDNDTILELN-----------------------------------------------------------------------------------------------------------------------------------
>UniRef100_A0A060HIQ3	95	0.362	3.344E-17	2	117	293	14	126	224
--GIESAIVLIAFVMVAAALSFVILNMGFSTTQKAKTTISSGLDEASSAMEITGGVTGHGNVTQNRLTYY-AVPIKVSPGGQSVNIETENTAIRYYSKN--LVLESTYKGILSNGTYS-------------------------------------------------------------------------------------------------------------------------------------------------------------------------------
>UniRef100_A0A812FA53	95	0.381	3.344E-17	2	119	293	15	129	225
--GVESAIVMIAFVIVAAALAFVVLNMGFSTTQRAKTAIVSSLEESSSALEIAGKVTGSGHV-TGGKLNVTAVPVKLASGGSSVNLNSGTLAIKYY--SNTVQYDNIYAGILTNGIYTNL-----------------------------------------------------------------------------------------------------------------------------------------------------------------------------
>UniRef100_A0A9D2X973	95	0.359	3.344E-17	2	109	293	16	127	233
--GVESAIVMIAFVIVAAALAFVVLNMGFTTSQKAKTTIIAGLEESGSSMQVAGKVTAVGCTtsaggcATTPVLNATAFPIKITSGGEAVDLGASTTAVKYL--SNTVEYDDIYSG---------------------------------------------------------------------------------------------------------------------------------------------------------------------------------------
>UniRef100_UPI000C1EE00B	95	0.303	3.344E-17	2	156	293	11	156	235
--GIEASILAITIVIVAAALAFVVLNMGFSTTQKAKTTISAGLGEASSTIQVDGTIFGSGHVSA-AKLNYTAVPIKIASGGDSVNLDDATAAVKYL--SNSISYDNIYAGTLTTTTQD--NDDGTADGQ----WLSLEEASESAKDEGYISDDPFEA----------------------------------------------------------------------------------------------------------------------------------------
>UniRef100_A0A370M013	95	0.378	3.344E-17	2	112	293	16	123	244
--GVESAIVMIAFVIVAAALAFVVLNMGFSTTQKAKTTIISSLGEASSSLEVAGKVIGSG-HITDAKLNVTAVPLKIASGGESVNLAPGTASVKYL--SNSITYDDIYQGTLT------------------------------------------------------------------------------------------------------------------------------------------------------------------------------------
>UniRef100_A0A1V4Z168	95	0.326	4.523E-17	1	98	293	15	107	189
-TGLEAAIVLIAFVVVAAVFSYVMLGAGFFTSQKSKEVVHTGVDQATSSVQLNGDVVGV---GSGNNLTAVKFMLSLTAGNNPVDI--NKTIISYKTSS--------------------------------------------------------------------------------------------------------------------------------------------------------------------------------------------------
>UniRef100_A0A0F8N500	95	0.306	4.523E-17	1	97	293	12	110	191
-TGLEAAIVLTAFVVVAAVFSYVVLGAGFFTSDTAKETIHTGVKQATSSVELCGDVVAKGTSGAN--VTQILVTLQLTAGGTPVDIglnsSANKMVISYQDS---------------------------------------------------------------------------------------------------------------------------------------------------------------------------------------------------
>UniRef100_A0A0F8CZG7	95	0.323	4.523E-17	1	102	293	12	109	196
-TGLEAAIVLVAFVVVAAVFSYVMLGAGFYTTQKSQEVVHTSVQQASSSLAPSGDIIVLAEAGN--VVENITFYVTNTAGGSTVDL--NKTLISFSDKNDFVT----------------------------------------------------------------------------------------------------------------------------------------------------------------------------------------------
>UniRef100_A0A497BTR9	95	0.386	4.523E-17	1	97	293	18	115	197
-TGLETAIILIAFIMVASVFSYVILSAGLFSSQKAKEAVHTGLQKTRSSVDLKGNVLGWVQHGN---ITTVYFTVVSIPGADAVDFTNTTgsrsLVISYSDK---------------------------------------------------------------------------------------------------------------------------------------------------------------------------------------------------
>UniRef100_UPI001E658503	95	0.351	4.523E-17	1	93	293	12	105	199
-TGLEAAIVLVAFVVVAAVFSYVMLGAGFYTTQKSQEVVHTGVQQASSSVELSGDLIAKADDPdTPTKIDTLTLCLQLTSGGSSVDMAKTLIVVS-------------------------------------------------------------------------------------------------------------------------------------------------------------------------------------------------------
>UniRef100_A0A0W8F1G7	95	0.272	4.523E-17	1	99	293	11	106	201
-TGLEAAIVLIAFVVVAAVFSFVVLGAGFFTTQKSHEVVYAGVGSAASNMVVKGDVYGIS-TTTPTEIIYIQFDVGLAAGGYPID--AAKLTMIYSDTTN-------------------------------------------------------------------------------------------------------------------------------------------------------------------------------------------------
>UniRef100_A0A2H5YIZ5	95	0.361	4.523E-17	1	90	293	14	107	201
-TGLETAIILIAFVIVASVFAFVTLSTGLFSAERSKETIFAGLQKAQSNLELHGSVVLTGATDSDTDGDvdqgTLTFQLALAAGGSPISLDPAAT----------------------------------------------------------------------------------------------------------------------------------------------------------------------------------------------------------
>UniRef100_J0S9A0	95	0.263	4.523E-17	1	122	293	10	134	203
-TGLEAAIVLIAFVVVAAVFSYVMLGAGFFTSQKSQEVVHTSVDQASSSVEIRGDVFGRDAGSTPSEIEIVEFAVALTAGGTALDM--NSSVLTFQKSDVAVTtlthaYANDYvsSTSVLNET--TGDNK--------------------------------------------------------------------------------------------------------------------------------------------------------------------------
>UniRef100_A0A7Z9IRE8	95	0.353	4.523E-17	1	99	293	18	115	210
-TGLETAIILIAFIVVAAVFAFTVMTTGLFSSEKAKTTAQAGIAEASSTFAPKGAVIAAANGAGN-AVETITFQITTASGSTGTSIAKAKIALIYSDDNQ-------------------------------------------------------------------------------------------------------------------------------------------------------------------------------------------------
>UniRef100_UPI0019257B6D	95	0.360	4.523E-17	1	93	293	15	114	212
-TGLEAAIVLIAFVVVAAVFSYVMLGAGFYTTQKSKKVVDTGVKQASSSLTLDGQYIYLDCtsakggsTGSNGQVGEVYFYVTQTAGGSPVDLNKTSIAIT-------------------------------------------------------------------------------------------------------------------------------------------------------------------------------------------------------
>UniRef100_E1RJJ5	95	0.384	4.523E-17	1	104	293	19	119	214
-TGLEAAIVLIAFVVVAAVFSYVVLGAGFFTTQKAQETVYSSVDMASSSLEVLGDVYGWGNTAG-TAIDGVQFVVGLTAGGSSVDF--AQTTMVFTNTSQIVDLD--------------------------------------------------------------------------------------------------------------------------------------------------------------------------------------------
>UniRef100_A0A7J2LU74	95	0.348	4.523E-17	2	141	293	21	164	223
--GIEAAIVLIAFVVIAAALAGVVINMGFYSTQKVKSTISRGISEASSALQLNGHVIGKTN--GTRYLIIMAFPVKVSVGKSEVDLNANTTVVSIGGK---VCLLDIYRGVIdeeevgLSEDPEELDeiiEKVFNNVEEPEAYFIIYNDDN-------------------------------------------------------------------------------------------------------------------------------------------------------
>UniRef100_A0A075MT50	95	0.353	4.523E-17	2	117	293	15	127	225
--GIESAIVLIAFVMVAAALSFVILNMGFSTTQKAKTTIASGLDEASSAMEITGGVTGHGNVTQNRLTYY-AVPIKVSPGGQSVNVETGNTAIRYYSKN--LVFESTYRGILTNGTYS-------------------------------------------------------------------------------------------------------------------------------------------------------------------------------
>UniRef100_A0A7D5R720	95	0.333	4.523E-17	2	124	293	16	135	226
--GVESAIVMIAFVIVAAALAFVVLNMGFSTTQKTKNAIVSSADEASSALEIAGKVIGSGHVAA-GKLNATAIPIKIVSGGASINLNPANAAIRYI--SNSVEHGNIYAGALSTGTHDTLASAMQ------------------------------------------------------------------------------------------------------------------------------------------------------------------------
>UniRef100_A0A3N5YZF8	95	0.348	4.523E-17	1	86	293	14	97	342
-TGLETAIILIAFVTVAAVFSYAVLSAGLFSAERGKETIYAGLQEAKSNLEICGSVMATSTDSTNVA--KVIFTIKNAIAGTPIDMT--------------------------------------------------------------------------------------------------------------------------------------------------------------------------------------------------------------
>UniRef100_A0A063ZE50	94	0.309	6.116E-17	1	97	293	10	103	183
-TGLEAAIVLIAFIVVAAVFSYVVLGAGFFTTQKSQEVVHTGVQQASSSMEIVGYVYGTGNAGKTALSN-ITFVVGNTAGGTALDVE--QMIVTYVDE---------------------------------------------------------------------------------------------------------------------------------------------------------------------------------------------------
>UniRef100_Q8TLH5	94	0.323	6.116E-17	1	98	293	12	111	190
-TGLEAAIVLVAFVVVAAVFSYVMLGAGFYTTQKSQEVVHTGVQQASSSVELSGDVIARGNttaaNPADYSIDSITLCLQLTSGGSSVDM--DKTLIVYSDPD--------------------------------------------------------------------------------------------------------------------------------------------------------------------------------------------------
>UniRef100_UPI0008363616	94	0.350	6.116E-17	1	97	293	11	106	190
-TGLEAAIVLIAFIVVAAVFSYVVLGAGFFTTQKSQEVVHTGVAQASANMEVSGPVVLETNSTAHS-VYNVSFYLQLAAGGSPVDMKKVTYTVSTKDE---------------------------------------------------------------------------------------------------------------------------------------------------------------------------------------------------
>UniRef100_A0A2H5YLQ6	94	0.320	6.116E-17	1	102	293	14	118	192
-TGLETAIILIAFVIVASVFAFVVLSTGLFSAERGKETVFAGLNKAQANLELHGSVVVTA-SGSPLVPDEITFSLALAAGGTAVNIDPSATtnsvVMNYIDQNARVS----------------------------------------------------------------------------------------------------------------------------------------------------------------------------------------------
>UniRef100_L0HET7	94	0.365	6.116E-17	1	93	293	11	102	192
-TGLEAAIVLIAFVVVAAVFSYVVLGAGFFTTQKAQETVHTGVAQATSAVELSGPVMVQANTDSNSVKN-ITFYLQLAAGGNAVDITKIGYTVS-------------------------------------------------------------------------------------------------------------------------------------------------------------------------------------------------------
>UniRef100_A0A9E4WP13	94	0.300	6.116E-17	1	96	293	18	116	197
-TGLETAIILIAFVVVATIFAFVVLTTGVFSSERAKETVFAGLEKARGSMEIRGGIVVTA-TGATLAVNEIQFAVATTAGGESVPLNPtaasNRTVLAYRD----------------------------------------------------------------------------------------------------------------------------------------------------------------------------------------------------
>UniRef100_A0A662PVR1	94	0.310	6.116E-17	0	97	293	12	111	202
LTGLETAIILIAFVIVAAAFAFAVLNLGFASTQKSGEVLRAGMEEATSSIELSGSVIANGaqDSGGEYRISNITIYVKTAVGKRPIDMRNETLTVAYFDP---------------------------------------------------------------------------------------------------------------------------------------------------------------------------------------------------
>UniRef100_A0A7J2HFX1	94	0.310	6.116E-17	0	97	293	12	111	202
LTGLETAIILIAFVIVAAAFAFAVLNLGFASTQKSGEVLRAGMEEATSSIELSGSVIANGaqDSGGEYRISNITIYVKTAVGKRPIDMRNETLTVAYFDP---------------------------------------------------------------------------------------------------------------------------------------------------------------------------------------------------
>UniRef100_UPI0005B2E506	94	0.364	6.116E-17	1	93	293	10	105	202
-TGLEAAIVLIAFVVVAAVFSYVVLGAGFFTTQKAQEVVYTSVDQASSSVEILGQVYGYGNETGappYTKVDRIQFKVGLTAGGSPVDFSMTTLTFS-------------------------------------------------------------------------------------------------------------------------------------------------------------------------------------------------------
>UniRef100_A0A7C5LRG3	94	0.342	6.116E-17	1	97	293	21	125	205
-TALETAIILIAFVVVAAVFAFTILSAGTVSTEKGKAAIFSGLEEVSSSLELRGSVLATDNVTgtvGTGKVKTIAFTVGNVAGGSALDLTdtsagNNKVVIDYRDP---------------------------------------------------------------------------------------------------------------------------------------------------------------------------------------------------
>UniRef100_UPI00228153A6	94	0.372	6.116E-17	4	121	293	1	115	221
----ESAIVMIAFVIVAAALAFVVLNMGFSTTQKAKTTIGSSLGEASSSLEIAGKVTALGNV-TQAKLEVIGIPIKIASGGESVNLNAATAAVKYI--SNSVEYDNIYAGTLTEATDGDDDN---------------------------------------------------------------------------------------------------------------------------------------------------------------------------
>UniRef100_A0A944ZAM7	94	0.336	6.116E-17	1	90	293	15	106	239
-TGLETAIILIAFVVVASVFAFTVLSTGIFSAERSKDTVYAGLSEARSSLATRGSFVAfSGNVSSTETPYKFSFVVSSAVGsSDPIDLTPPYT----------------------------------------------------------------------------------------------------------------------------------------------------------------------------------------------------------
>UniRef100_A0A933TM72	94	0.337	8.269E-17	1	83	293	17	96	97
-TGLETAIVLIAFVVVAAVFAFVVLSTGLFSSERGKETVYAGLAKTRGSMELTGGVIASSN---TTELTAITFDLTLAAGGDQV-----------------------------------------------------------------------------------------------------------------------------------------------------------------------------------------------------------------
>UniRef100_A0A8T6PFS4	94	0.264	8.269E-17	1	102	293	12	116	187
-TALETAIILIAFVVVASVFAFTILSAGSESTEKGEEAIYSGLEGVQSSMALKGSTIAQ-DADADQVVDTVVFTVALVSGGDPVDVTDtsgsNKVVIGYRDDTQFIN----------------------------------------------------------------------------------------------------------------------------------------------------------------------------------------------
>UniRef100_A0A3N5NAT4	94	0.387	8.269E-17	1	93	293	11	102	187
-TGLEAAIVLIAFVVVAAVFSYVVLGAGFFTTQKSQETVYKGVEQASTNIQMIGNVYGLSSTPT-SGINEIRFSIGLAPGAPSIDLTKLKIVFS-------------------------------------------------------------------------------------------------------------------------------------------------------------------------------------------------------
>UniRef100_A0A9E4PTB6	94	0.285	8.269E-17	1	104	293	14	117	188
-TGLETAIVLIAFVVVASVFAFAVLSTGLISSEKSKETVLGAVGEASATLNVRGAVVANVNAA-LTGVDTIKFNLSNASQSyKAVEVSDKAMILTYVDEDQALNIA--------------------------------------------------------------------------------------------------------------------------------------------------------------------------------------------
>UniRef100_A0A0E3P6F9	94	0.321	8.269E-17	1	105	293	12	121	190
-TGLEAAIVLVAFVVVAAVFSYVMLGAGFYTTQKSQEVVHTGVQQASSSVELSGDVIARGNTtaasPANYSIDSVTLCLQLTSGGSSVDM--DKTLIVYSDPDTApteLTLGN-------------------------------------------------------------------------------------------------------------------------------------------------------------------------------------------
>UniRef100_A0A0W8FE69	94	0.333	8.269E-17	1	96	293	11	103	191
-TGLEAAIVLIAFVVVAAVFSYVVLGAGFFTTQKSQEVVHTGVAQASSNIEVSGPVIVGAGNGT---VENITFYLQLAAGGAAVDMDKVTYAVSTSD----------------------------------------------------------------------------------------------------------------------------------------------------------------------------------------------------
>UniRef100_A0A2I0PWA3	94	0.357	8.269E-17	1	95	293	11	100	192
-TGLEAAIVLIAFVVVAAVFSYVVLGAGFFTTQKAQESVHTGVQQATSALEPSGPVTVRAATGGLTA-DNVSFYLQLAAGGAPVDMG----TISYT-----------------------------------------------------------------------------------------------------------------------------------------------------------------------------------------------------
>UniRef100_A0A8T4DDP2	94	0.389	8.269E-17	1	95	293	16	107	194
-TGLEAAIVLTAFVVVAAVFSYVVLNAGFFTTQEAKSTVHTGITQATSSVELAGDVVGRGNVG-NTKLDSVEYAVRLTAGQNPVNL--NDTIISYT-----------------------------------------------------------------------------------------------------------------------------------------------------------------------------------------------------
>UniRef100_A0A2V3JB67	94	0.327	8.269E-17	1	107	293	14	117	199
-TGLEAAIVLTAFVVVAAVFSYVVLNAGFFTTQTAKSTVHTGVTQATSSVELAGDVIGYGNTA-ESKLDNVTFYLRLTAGKNPVNI--NKTIVTFTTSEKHIVLTKNY-----------------------------------------------------------------------------------------------------------------------------------------------------------------------------------------
>UniRef100_A0A1M4MJY4	94	0.336	8.269E-17	1	95	293	11	99	200
-TGLEAAIVLIAFIVVAAVFSYVILGAGFFATQKSQEVVHTGVAQTSSTLELSGPVIAQA--SSTAYLGEVSFYLQLAAGGSPVDMTK----VTYT-----------------------------------------------------------------------------------------------------------------------------------------------------------------------------------------------------
>UniRef100_H1Z4D6	94	0.351	8.269E-17	1	91	293	11	100	204
-TGLEAAIVLIAFVVVAAVFSYVVLGAGFFTTQKSQEVVYSSVDMASSSMEVLGDVYGH-NPDSKESISAIEFVVGLTAGGSPVDLSKTTMV---------------------------------------------------------------------------------------------------------------------------------------------------------------------------------------------------------
>UniRef100_A0A8T4Y8W0	94	0.317	8.269E-17	2	130	293	12	134	207
--GIEAAIVLIAFIIIAAALSYVVINMGFYTTQKTKETMQGGLDESLTALQLDGIVTAKTDSSG--HIEYLAIPVKLSAGRAAIDLGENAVVVSVYLQN--ATLMNVYQGA--TPANETTWDALISALGLT------------------------------------------------------------------------------------------------------------------------------------------------------------------
>UniRef100_UPI000B354B33	94	0.350	8.269E-17	1	93	293	15	114	207
-TGLEAAIVLIAFVVVAAVFSYVMLGAGFYTTQKSKKVVDTGVKQASSSLTLDGQYIyldctsaAKGQTGSSGKVGQVYFYVTQTAGGSPVDLNMTSIAIT-------------------------------------------------------------------------------------------------------------------------------------------------------------------------------------------------------
>UniRef100_A0A7C3P2H6	94	0.285	8.269E-17	1	96	293	25	129	208
-TGLETAIILIAFVVVATVFAFIVLTTGIFSAERGKETVFAGLQKARGTMEVRGGVVVnattiTAGPPEVATAGTIQFSVATTAGGEPVPLDPtstsNRTVIAYRD----------------------------------------------------------------------------------------------------------------------------------------------------------------------------------------------------
>UniRef100_UPI0005B2A08B	94	0.353	8.269E-17	1	92	293	13	111	209
-TGLEAAIVLVAFVVVAAVFSYVMLGAGFFTTQKSKQVVDTGVKQASSSLTLDGQYIylnctsdAKGTTGSNGKVGEIYFYITQTAGGVSVDLNKTSLAI--------------------------------------------------------------------------------------------------------------------------------------------------------------------------------------------------------
>UniRef100_A0A9D8BAS8	94	0.263	8.269E-17	1	99	293	16	127	214
-TGLETAIILIAFVVVAAVFAYTVLSAGLFSSQKSQEAVYSGMKEAQSTLQLVGSVIAF--EGNTDKVSYVKLTLANALEGEPINFTTPTdtdwdgladaaatnvIVVSYKDQYQ-------------------------------------------------------------------------------------------------------------------------------------------------------------------------------------------------
>UniRef100_A0A0E3RLF4	94	0.304	8.269E-17	1	98	293	12	114	230
-TGLEAAIVLIAFVVVAAVFSYVMLGAGFYTTQKSQEVVHTGVAQASSSIAPSGDIIVKGADadplgaaGAGGAASQITFYVTNTAGGTDVDM--DKTIISYTDAD--------------------------------------------------------------------------------------------------------------------------------------------------------------------------------------------------
>UniRef100_A0A7J3SK81	94	0.485	8.269E-17	2	108	293	15	116	232
--GIEAAIVLIAFVIVAAALAFVALNMGLFTTQKSKEVIGKGLGEASTALEVDGSALGISN---STHIVEVSVPIKTSAGVSAVDLSPSRTSIGVI--VGGTSFENIYN----------------------------------------------------------------------------------------------------------------------------------------------------------------------------------------
>UniRef100_A0A7C5XLK2	94	0.405	8.269E-17	2	112	293	15	122	235
--GIEAAIVLIAFVVVASAVAYVIINMGFYAAQKSKETIGRGVDSASSSLELDGSVIGRVN-KTGVCVEYLIIPVRLSVGKSQVDLSNQTVMISVFANN--FTLADIYIGELE------------------------------------------------------------------------------------------------------------------------------------------------------------------------------------
>UniRef100_A0A351JYN9	94	0.294	8.269E-17	1	91	293	16	127	245
-TGLETAIILIAFVVVASVFAYTVLSAGIFAAERGKEAVHAGLEEARSTLHPRGGVVifadqrhptlpvpvnvdtdASGNltATDSLAVTKISFTVASTLGGEPVDLTPPYTV---------------------------------------------------------------------------------------------------------------------------------------------------------------------------------------------------------
>UniRef100_A0A662VUX2	94	0.361	8.269E-17	1	92	293	8	101	315
-TGLEASIVLIAFVVVGAVFGYTILGSGFFTAQKSKSIVVNGVKQASASLVLDGQYIYLACDPTGSsgCVNTIYFYVTQSAGGASVDLEKASIAV--------------------------------------------------------------------------------------------------------------------------------------------------------------------------------------------------------
>UniRef100_A0A8T7F8U8	94	0.298	1.118E-16	3	102	293	13	113	185
---LETAIILIAFVVVASVFAFAILSSGSKSTEKGQSAINAGLEGVQSSMTVKGTVIAEGTAGN---VDDVVFTLALVSGGDPVDLTatagNNTVVIGYRDEAQLVN----------------------------------------------------------------------------------------------------------------------------------------------------------------------------------------------
>UniRef100_A0A9D6X5P9	94	0.353	1.118E-16	1	99	293	15	105	189
-TALETAIILIAFVVVAAIFAFTVLSTGTFLTERSKEAAYAGLQEVRGSLELKGSVV-LENTGTD-----VVFNVSPVAGGSSVDLSKLK--IMYRDTTN-------------------------------------------------------------------------------------------------------------------------------------------------------------------------------------------------
>UniRef100_A0A1V4Z145	94	0.316	1.118E-16	1	98	293	15	107	189
-TGLEAAIVLIAFVVVAAVFSYVMLGAGFFTSQKSKEVVHTGVDQATSSVELNGDVIGV---GSGNNLTAVKLTLGLTAGNNPVDI--NKTIISYKTSS--------------------------------------------------------------------------------------------------------------------------------------------------------------------------------------------------
>UniRef100_A0A1F8QBM5	94	0.349	1.118E-16	1	101	293	15	117	192
-TGLETAIILIAFVIVASVFAYVVLSAGLFSSQKAKEAVNAGVQSTMATIEIRGNIVAKMESG---VVREIYFCVGIPHAGSGVDFTPTSanvspVVISYVDANNLI-----------------------------------------------------------------------------------------------------------------------------------------------------------------------------------------------
>UniRef100_UPI0007825FF7	94	0.329	1.118E-16	1	91	293	12	101	193
-TGLEAAIVLIAFVVTAAVFSYVVLGAGYFTTQKSQEVVYTSVDMASSSMQVIGDVYAWSTDGGSTA-DAIRFTLGLAAGGSPVDFNTVQAV---------------------------------------------------------------------------------------------------------------------------------------------------------------------------------------------------------
>UniRef100_A0A0F8F6J3	94	0.323	1.118E-16	1	102	293	12	109	194
-TGLEAAIVLVAFVVVAAVFSYVMLGAGFYTTQKSQEVVHTGVAQASSSLSPSGDVIVEGVADG--EVGNITFYIANTAGGSSVDL--NKTILTYVDIDDFVT----------------------------------------------------------------------------------------------------------------------------------------------------------------------------------------------
>UniRef100_E1RJJ6	94	0.346	1.118E-16	1	99	293	10	108	207
-TGLEAAIVLIAFVVVAALFSYVVLGAGFFTTQKAQETVYSGVGMASSSLEILGDVYGnsTGVGGTNAEIDGVMFVTGLTAGGSSIDFS--RTTITYSNKDN-------------------------------------------------------------------------------------------------------------------------------------------------------------------------------------------------
>UniRef100_A0A2E3BQN7	94	0.363	1.118E-16	1	99	293	18	115	210
-TGLETAIILIAFIVVAAVFAFTVMTTGLFSTEKAKTTAQAGIAEASSTFAPKGAVIAAAN-GAKNAVESITFQITTASGSTGTSIAKSKIALIYSDDNQ-------------------------------------------------------------------------------------------------------------------------------------------------------------------------------------------------
>UniRef100_A0A2D9ZSR4	94	0.343	1.118E-16	1	99	293	18	115	210
-TGLETAIILIAFIVVAAVFAFTVMTTGLFSSEKAKTTAQAGIAEASSTFAPKGAVIASANGAGN-AVETITFQITTASGSTGTSIARAKIALIYSDDNQ-------------------------------------------------------------------------------------------------------------------------------------------------------------------------------------------------
>UniRef100_A0A7V3W9B9	94	0.252	1.118E-16	1	99	293	24	129	211
-TGLETAIILIAFVVVAAVFAYTVISSGLFATEKSKESVYEALEETKSTIETNGSMI-LYDADNNDAVDRIDIALKLALNGEPMDFTPNSgttagqnlIIICYQDSRQ-------------------------------------------------------------------------------------------------------------------------------------------------------------------------------------------------
>UniRef100_A0A381YIE8	94	0.360	1.118E-16	1	99	293	20	119	219
-TGLETAIILIAFIVVAAVFAFTVMTTGLFSTEKAKTTAQAGIAEASSTFAPKGAIVAKGDsAGTPTYVEKVYMQVTLATGATDASVDPKDLAFIYTDDNQ-------------------------------------------------------------------------------------------------------------------------------------------------------------------------------------------------
>UniRef100_A0A7C3BQ34	94	0.278	1.118E-16	1	105	293	15	134	221
-TGLETAIILIAFVVVAAVFAYTVLSAGLFSTQKSQEAVHSGLDETRSTIEMRGNVVaYKGDAVIDSTVGKVEICVANAvASGETIDITPPyvtaggallasgwdnQTLITYIDKN--VTVSN-------------------------------------------------------------------------------------------------------------------------------------------------------------------------------------------
>UniRef100_A0A9D2X9Z1	94	0.330	1.118E-16	2	122	293	16	133	226
--GVESAIVMIAFVIVAAALAFVVLNMGFSTTQKTKNAIVSSADEASSALEIAGKIIGSG-HITAGKLNATAIPLKIVSGGSSINLNPANAAIRYL--SNSVEHGNIYAGAISTGTYDTLAEA--------------------------------------------------------------------------------------------------------------------------------------------------------------------------
>UniRef100_A0A8K1DBU7	94	0.384	1.118E-16	2	116	293	14	127	231
--GIEAAIVMIAFVIVAAALAFVVLNMGFSTTQKAKTAIISSYTEASSALEIAGTVTGIGNVGA-GVLNATIIPLQVASGGDSVSLNPNQTSISYY--SNTVRYDNIYanKCVLTSTTY--------------------------------------------------------------------------------------------------------------------------------------------------------------------------------
>UniRef100_A0A812EV08	94	0.378	1.118E-16	2	112	293	13	120	235
--GLEAAIVIVVLVIVAAALAFVVLNMGFSTTQKAKTTIVASLGEASSSLEVSGMVVGSGDVST-GELEVVGIPIKIATGGESVNLSPTTAAVKYL--SNTVTYDNIYAGTLT------------------------------------------------------------------------------------------------------------------------------------------------------------------------------------
>UniRef100_A0A370LSL9	94	0.317	1.118E-16	2	119	293	16	136	240
--GVESAIVMIAFVIVAAALAFVVLNMGFSTTQKAKTTIISGLSEASSSLEVAGKVMGIACTTaakgcSTPYLNATGIPLRIASGGDAVNLEESYTQVKYL--SNSIEYDDIYIGAVTTATASSL-----------------------------------------------------------------------------------------------------------------------------------------------------------------------------
>UniRef100_A0A9D8B7X6	94	0.315	1.118E-16	1	90	293	16	129	256
-TGLETAIILIAFVVVAAVFAYTVLSAGLFSTQKSQEAVYSGLKQTQSTLELRGGVIAYGSSGTGAsvldsvdrsdgstpltsysstapnFVTRVSFTVAGVLGGEPIDLSPPWT----------------------------------------------------------------------------------------------------------------------------------------------------------------------------------------------------------
>UniRef100_A0A7V3SCZ3	94	0.285	1.118E-16	1	131	293	15	133	378
-TGLETAIIIIAFVVVAAVFAYTILSSGLFSSQKAEETVHSGVSQSQATSELRGSVLaYKGTANGDDCITKIQFTVGNAlVDGREIDLTPP----YYIDPN----------GSLTSPMLDDCDDAWTAVGTTSV-----------------------------------------------------------------------------------------------------------------------------------------------------------------
>UniRef100_A0A7J3M3P2	93	0.323	1.511E-16	2	100	293	0	95	184
--GLEAAIVLIAFVTVAAVFSYILLGAGFFATQKSQEVVHTGVKQATSSMELVGSVVAKGDKSNN-KITNVTFTLQLAAGGQPIDL--NKTLITVVVPAKG------------------------------------------------------------------------------------------------------------------------------------------------------------------------------------------------
>UniRef100_UPI0007806A61	93	0.318	1.511E-16	1	91	293	11	100	192
-TGLEAAIVLIAFVVVAAVFSYVVLSAGFFATQESQEAVYTSVKMASSSLEVIGDVYGL-DSDDDNDIEAIRFTLGLSAGGTPVDFSTVQMV---------------------------------------------------------------------------------------------------------------------------------------------------------------------------------------------------------
>UniRef100_A0A957HIF8	93	0.290	1.511E-16	3	99	293	20	116	192
---LETAIILIAFVVVAAIFAFTILSAGTTATEQSKEAIYAGLSEVRSSLELRGAVVAQTD---GSEVTDVIFSVANAAGGESIDLTAPvsnTLIIDYRDSAQ-------------------------------------------------------------------------------------------------------------------------------------------------------------------------------------------------
>UniRef100_UPI001AE98939	93	0.333	1.511E-16	1	93	293	11	101	193
-TGLEAAIVLIAFVVVAAVFSYVVLGAGFFTTQKSQEVVHSGVTQAASNIVVKGEVYGISTTPG--EVNKLRFDVGLAAGGLPVDIARSTLVMS-------------------------------------------------------------------------------------------------------------------------------------------------------------------------------------------------------
>UniRef100_A0A1V4ZMW4	93	0.357	1.511E-16	1	93	293	9	103	195
-TGLEAAIVLIAFVVVAAVFSYVVLGAGFFTTQKSQETVYKGVEQATSNIQMMGQVYGLssATNESLGGIEKIKFTIGLAPGAPSVDLTKLTIVYS-------------------------------------------------------------------------------------------------------------------------------------------------------------------------------------------------------
>UniRef100_A0A972TQQ4	93	0.320	1.511E-16	1	99	293	17	121	203
-TGLETAIILIAFVVVAAVFAYTVLSAGLFATGKSSETVYSGLEATQSTMQLSGPVYA-YDTDDNDYVDKIEFVVKVVQGGEAMDFtagtpatSANKVVIAYSGSQE-------------------------------------------------------------------------------------------------------------------------------------------------------------------------------------------------
>UniRef100_A0A832WQB2	93	0.362	1.511E-16	1	102	293	10	109	204
-TGLEAAIVLIAFVVVAAVFSYVVLGAGFFTTQTAQATVHTGVAQASSSLEIVGNVMGVAVAGTPTRLTYINTSVALTAGGTAMDLS--QMVISYTDSSGARN----------------------------------------------------------------------------------------------------------------------------------------------------------------------------------------------
>UniRef100_O29207	93	0.360	1.511E-16	1	93	293	15	114	207
-TGLEAAIVLIAFVVVAAVFSYVMLGAGFYTTQKSKKVVDTGVKQASSSLTLDGQYIYLnctsaanGQTGSSGKVGQVYFYVTQTAGGSPVDLNMTSIAIT-------------------------------------------------------------------------------------------------------------------------------------------------------------------------------------------------------
>UniRef100_A0A8T4XI98	93	0.318	1.511E-16	2	109	293	13	121	217
--GIEAAIVLIAFVIVAAAFSFMVINMGLFSTQRGKETIQDSLQETSCPLTVDGTILIKGKSGTDGGVSAIVIPLK-TLGVKYVPMQENRTVVTFTITggQNSISYPNIYKG---------------------------------------------------------------------------------------------------------------------------------------------------------------------------------------
>UniRef100_UPI001E2B000E	93	0.303	1.511E-16	1	102	293	12	109	219
-TGLEAAIVLVAFVVVAAVFSYVMLGAGFYTTQKSQEVVHTGVTQASSSIAPSGDIIVKGAAA--SKASQITFYVTNTAGGTAVDL--DKTILTYTDDDDFVT----------------------------------------------------------------------------------------------------------------------------------------------------------------------------------------------
>UniRef100_A0A6B2C9E9	93	0.288	1.511E-16	2	146	293	10	164	228
--GIEAAIVLIVFVVVAAALAFVVLNMGFYTTQRSKEVMGQGLAQASSALEIDGTVLAEVDTATTHNLSCVVIPVRLSAGQKDVDLTPGKADIAVWVINKG-GITNAYnvspdKGSTTNPsqavtSMSSFDIDSLCNLaGTTWSGVAIVWRQPNNGDT--------------------------------------------------------------------------------------------------------------------------------------------------
>UniRef100_A0A7J3Z8R4	93	0.353	1.511E-16	2	100	293	5	102	239
--GIEAAIVLIAFVVVAAALAFVVLNMGFYTTQRSKEVMGQGLAQASSALEIDGTVLAKVDKDNGNLVCAI-IPIRLSAGQKDVDLTPGKSDIAVWVINKG------------------------------------------------------------------------------------------------------------------------------------------------------------------------------------------------
>UniRef100_A0A9D3B6F3	93	0.325	1.511E-16	2	119	293	16	136	240
--GVESAIVMIAFVIVAAALAFVVLNMGFSTTQKAKTTIISGLSEASSSLEVAGKVMGIACTETaqgcsTPYLNATGIPLRIASGGDAVNLEESYTQVKYL--SNSIEYDDIYIGAITTATASSL-----------------------------------------------------------------------------------------------------------------------------------------------------------------------------
>UniRef100_UPI000C1E1DEC	93	0.360	1.511E-16	2	118	293	16	138	241
--GVESAIVMIAFVIVAAALAFVVLNMGFSTTQKAKTTISAGLGEASSSLEVSGKVTGVGCTssasdttcATTPKLNVTSIPIKVASGGDSINLASATASIKYL--SNTVQYDNIYAGPISSAEYSS------------------------------------------------------------------------------------------------------------------------------------------------------------------------------
>UniRef100_A0A7C4HL49	93	0.406	2.043E-16	2	92	293	8	96	102
--GIEAAIVLIAFVIVAAALAFVVLNMGMFTTQKSKEVMNQALNEASSALEVDGSVMAYVNDTGF--VRAIYIPLKISPGQQAVDLSNDKVDV--------------------------------------------------------------------------------------------------------------------------------------------------------------------------------------------------------
>UniRef100_A0A8T6PJ36	93	0.264	2.043E-16	1	102	293	12	116	187
-TALETAIILIAFVVVASVFAFTILSAGSESTEKGEEAIYSGLEGVQSSMAVKGSTIAQDTEP-DGNVNSVVFTVALVSGGDPVDVTdtsgNNKVVIGYRDDTQFIN----------------------------------------------------------------------------------------------------------------------------------------------------------------------------------------------
>UniRef100_A0A934GXG7	93	0.298	2.043E-16	3	102	293	15	115	188
---LETAIILIAFVVVASVFAFAILSSGSKSTEKGQSAINAGLEGVQSSMTVKGTVIA---EGTGTNVDDVVFTMALVAGGDPVDLTstagSNVVVIGYRDEAQLVN----------------------------------------------------------------------------------------------------------------------------------------------------------------------------------------------
>UniRef100_A0A139CZ89	93	0.311	2.043E-16	1	105	293	12	116	188
-TGLEAAIVLIAFVVVAAVFSYVMLGAGFYTTQKSQEVVHTGVQQASSSVELTGDIIAAGHTNNDTLKSSTFF-LQLTAGGSAVDLNKTLIVLSAPDTApDELTLDN-------------------------------------------------------------------------------------------------------------------------------------------------------------------------------------------
>UniRef100_Q0W837	93	0.316	2.043E-16	1	98	293	15	107	191
-TGLEAAIVLIAFVVVAAVFSYVMLGAGFFTSQKSKEVVHTGVDQATSSIEMAGDVVGIGASGNLTG---LMMTLQITAGNNPVDI--NKTIISYRTAN--------------------------------------------------------------------------------------------------------------------------------------------------------------------------------------------------
>UniRef100_A0A1F8R6H5	93	0.346	2.043E-16	1	99	293	15	115	192
-TGLETAIILIAFVIVASVFSYVVLSAGLFSSQKVKEAVNAGLESTMATVEIRGNIIARMQSG---IVSEILICVGIPQAGSPVDFSPSSanispLVISYHDADN-------------------------------------------------------------------------------------------------------------------------------------------------------------------------------------------------
>UniRef100_B8GEH7	93	0.307	2.043E-16	1	104	293	11	112	196
-TGLEAAIVLIAFVVVAAVFSYVVLGAGFFTTQKSQETVHTAVGQASSAVEVVGNVYGEGTAGTS--VDTIVFSIALAAGATSVDINKTVLTFSTGDTVETLTFA--------------------------------------------------------------------------------------------------------------------------------------------------------------------------------------------
>UniRef100_B8GEH1	93	0.298	2.043E-16	1	104	293	11	113	197
-TGLEAAIVLIAFVVVAAVFSYVVLGAGFFTTQKSQETVHTAVGQASSAIEIVGNVYGQADNAGD-DISSVVFSVGLAAGATPVDINKTVLTFSTGDTVETLTFA--------------------------------------------------------------------------------------------------------------------------------------------------------------------------------------------
>UniRef100_A0A0W8F0V0	93	0.274	2.043E-16	1	107	293	11	120	200
-TGLEAAIVLIAFVVVAAVFSYVVLGAGFFTTQKSQEVVYAGVGSAASNIVVKGDVYGIS-TTTPAKIIYMQFDLGLAAGGYPIDI--GQLNMIYSDTQHTpihlapVDADNPY-----------------------------------------------------------------------------------------------------------------------------------------------------------------------------------------
>UniRef100_A0A7C3BQ05	93	0.336	2.043E-16	1	99	293	12	118	201
-TGLETAIVLIAFVMVASVFAYVVLSAGLYSSQKAKEAIHQGLEETRGSVELRGSVLARMELDLLSDTYfatEVILCVATVSGGEAVDLTdtsggDNKVTISYHDEYQ-------------------------------------------------------------------------------------------------------------------------------------------------------------------------------------------------
>UniRef100_A0A3N5XU11	93	0.348	2.043E-16	1	86	293	19	102	204
-TGLETAIILIAFVTVASVFSYAVLSAGLFSAEQGKETIYAGLQEASSNLKVNGSIIAKSTDDTN--VSTVIFTLSTTPSGQPIDMT--------------------------------------------------------------------------------------------------------------------------------------------------------------------------------------------------------------
>UniRef100_N0BF01	93	0.287	2.043E-16	1	102	293	16	123	204
-TGLEAAIVLIAFVVVAAVFSYVMLGAGFFTTQKSQEVVHTGVQQASSSIELTGDVIATkdssdaDTDGTSDEINEVKLFIQLASGGTPVDVDKMVIALTTADAHKVLT----------------------------------------------------------------------------------------------------------------------------------------------------------------------------------------------
>UniRef100_A0A256YWQ7	93	0.344	2.043E-16	1	93	293	10	100	214
-TGIEAAIVMIAFVIVAAALAFVTLNMGMFTTQRTREVIHRGLGEASSALEVDGSITALTD--SDSEVYVVSIPIKLAPGREVVDLRNEKVTIS-------------------------------------------------------------------------------------------------------------------------------------------------------------------------------------------------------
>UniRef100_A0A8T4XCX8	93	0.308	2.043E-16	2	120	293	13	131	214
--GIEAAIVLIAFVIVAAAFSFMVINMGLFSTQRGKEAIQDSLQEAVSPLTVDGLILIKGKTGQGGGVSVIVIPLK-TLGVKYVPMDADRTVVSFTISgSQDASYPNIYAGIDNTPIDSSTN----------------------------------------------------------------------------------------------------------------------------------------------------------------------------
>UniRef100_A0A7J2TGU5	93	0.328	2.043E-16	2	138	293	12	140	224
--GIEAAIVLIAFIIIAAALSYVVINMGFYTTQKTRDAMASGLEESLNALQLDGAVTAKTDE--NGHIEWVVFPVKLSAGRAAMDLKNATLTLTVYLPN--ATLLNIYRGVFNETAY----GADPVNLDKVLSNMTTLF----------------------------------------------------------------------------------------------------------------------------------------------------------
>UniRef100_A0A0D5C1T0	93	0.308	2.043E-16	2	150	293	16	161	226
--GVESAIVMIAFVIVAAALAFVVLNMGFSTTQKTKNAIVSSADEASSALEIAGKIIGSG-HITAGKLNATAVPLKIVSGGQSINLNPSNAAIRYL--SNSVEHGNIYAGAISSGVHDTLASAMQASVTAGYITSNPVNASSPSDTKAVFY----------------------------------------------------------------------------------------------------------------------------------------------
>UniRef100_UPI000C1E06CD	93	0.311	2.043E-16	2	150	293	16	164	228
--GVESAIVMIAFVIVAAALAFVVLNMGFSTTQRAKTAIVASLDESSSAVEIAGKVTGAGDISPIGKLNVTAVPLKIASGGSSVNLGNTTMAVKYF--SQSVEYDNIMTGVLSSGTYENLttASTAAVNAGYINVNPITSNTAASATKAFIYF----------------------------------------------------------------------------------------------------------------------------------------------
>UniRef100_S2E554	93	0.330	2.043E-16	2	122	293	16	140	236
--GVESAIVMIAFVIVAAALAFVVLNMGFSTTQKAKTTILSGLAESSSSLEVSGKITGVGCTTSGTCattpvLNATAIPIKITSGGDSVELSAATTTVSYV--SNSIQYTDIYAGPLAATTeYRSLSDA--------------------------------------------------------------------------------------------------------------------------------------------------------------------------
>UniRef100_A0A9D2X5T4	93	0.378	2.043E-16	2	112	293	16	123	239
--GVESAIVMIAFVIVAAALAFVVLNMGFSTTQKAKTTIISSLGEASSSLEVAGKVIGSG-HITDAKLNVTAVPLKIASGGESVNLAPGTASVKYL--SNSITYDDIYQDTLT------------------------------------------------------------------------------------------------------------------------------------------------------------------------------------
>UniRef100_UPI001E2E1AE0	93	0.303	2.761E-16	1	99	293	12	105	183
-TGLEAAIVLVAFVVVAAVFSYVMLGAGFYTTQKSQEVVHTGVAQASSSIEISGDVIA---AGASDEISNVTVFLQLTAGGSAVDI--NKTIITYTDSSN-------------------------------------------------------------------------------------------------------------------------------------------------------------------------------------------------
>UniRef100_A0A8G1A3A8	93	0.319	2.761E-16	1	97	293	11	105	187
-TGLEAAIVLIAFVVVAAVFSYVMLGAGFFTSQKSQEVVHTSVAQTSSSMDIAGSVIG--NATVNDKIGNVTFYVQLTSGGSPVDIDEVAYVLSTKDE---------------------------------------------------------------------------------------------------------------------------------------------------------------------------------------------------
>UniRef100_A0A916FWX0	93	0.292	2.761E-16	1	123	293	15	123	189
-TALETAIILIAFVVVAAIFAFTVLSTGTFLTERSKEAAYAGLQEVRGSMELKGSVV-LENTG-----QEVVFNIATVAGGSSVDLSKVK--ITYRDT--GVNTDLSYA----TGTTSTAGNWV-------------------------------------------------------------------------------------------------------------------------------------------------------------------------
>UniRef100_A0A833E0I7	93	0.362	2.761E-16	2	92	293	9	96	192
--GIEAAIVLIAFVIVAAALAFVALNMGFFTTQKSKEVIARGLEEASSALEVDGSIIGKNDNNKMSG---IAIPLKLATGRTPIDIKKTSIKI--------------------------------------------------------------------------------------------------------------------------------------------------------------------------------------------------------
>UniRef100_E1RJJ4	93	0.354	2.761E-16	1	93	293	9	104	199
-TGLEAAIVLIAFVVVAAVFSYVVLGAGFFTTQKAQEVVYTSVDQASSSIEILGDVYGLNTTspvPTGPVIDAVRFTVGLTAGGSPVDFGQTTLTFS-------------------------------------------------------------------------------------------------------------------------------------------------------------------------------------------------------
>UniRef100_A0A2I0PXH8	93	0.333	2.761E-16	1	102	293	10	109	200
-TGLEAAIVLIAFVVVAAVFSYVVLGAGFFTSQTAQATVHTGVQQASSSMELVGNVYGLAPASGAANLTSMNVTVALTAGGTGMDLS--QMVVSYRDNNGGYN----------------------------------------------------------------------------------------------------------------------------------------------------------------------------------------------
>UniRef100_A0A498GYR7	93	0.354	2.761E-16	1	93	293	11	101	201
-TGLEAAIVLIAFVVVAAVFSYVVLGAGFFTTQKSQEVVHTGVDQASSSLELSGPVTVLA--SGTDTVEEVYFFLQVAAGGTALDMSKVTYTVS-------------------------------------------------------------------------------------------------------------------------------------------------------------------------------------------------------
>UniRef100_UPI001FE11A4B	93	0.329	2.761E-16	1	93	293	14	110	211
-TGLEAAIVLIAFVVVAAVFSYVVLGAGFFTTQKAQEVVYSSVDMASSSMEVLGNVYGHGTivlaNPSESNITALRFVVGLTAGGAPVDLANTNLVFS-------------------------------------------------------------------------------------------------------------------------------------------------------------------------------------------------------
>UniRef100_A0A7C5YHQ5	93	0.293	2.761E-16	2	130	293	9	136	224
--GIEAAIVLIAFVLVASALAFVVLNMGMFTTQKSKEIIARAYEESTRAIDIAGNVKAKTSNG---VIDLVAIPIKLTAGSRAIDLNKTAVAITIIDPNgNAIHRDNayIYNGSVTfNVTKDF--NKTIVDWKTT------------------------------------------------------------------------------------------------------------------------------------------------------------------
>UniRef100_A0A7V2P7I7	93	0.290	2.761E-16	1	101	293	15	131	224
-TGLETAIILIAFVVVASVFAYTVLSAGIFSSQKAKEAIYSGLDESTSSMEPRGGVtAYSGTVGATETVVKVSFTVTTALPGYAADLTPPYTasdtdltgsgmqnvcLVSYIDDSQLI-----------------------------------------------------------------------------------------------------------------------------------------------------------------------------------------------
>UniRef100_S2EVP6	93	0.322	2.761E-16	2	122	293	16	133	226
--GVESAIVMIAFVIVAAALAFVVLNMGFSTTQKTKQAIVSSTDEASSALEIAGKIIGSG-HITAGKLNATAVPIKIVSGGASINLNPQNAAIRYLSNN--VEHGNIYVGALPTGVYDTLSDA--------------------------------------------------------------------------------------------------------------------------------------------------------------------------
>UniRef100_A0A661W327	93	0.346	2.761E-16	1	98	293	15	115	229
-TGLETAIILIAFVVVAAVFAYTALSAGLFSTQKSQESVYSGLQETQSTLELRGGVVaYKHAVTGESTDPVVKVDITLAivSGGEPVDLTTRYTATGDWESN--------------------------------------------------------------------------------------------------------------------------------------------------------------------------------------------------
>UniRef100_A0A8K1DCA0	93	0.376	2.761E-16	2	116	293	14	127	231
--GIEAAIVMIAFVIVAAALAFVVLNMGFSTTQKAKTAIISSYTEASSALEIAGKVTGIGNVGA-GVLNATIIPLQVASGGDSVSLNPNQTSIKYY--SNTVRYDNIYanKCVLTSTTY--------------------------------------------------------------------------------------------------------------------------------------------------------------------------------
>UniRef100_A0A972TQS0	93	0.302	2.761E-16	1	106	293	16	144	259
-TGLETAIILIAFVVVAAVFAYTVLSAGLFATQKSSESVYSGLESAQSTMELKGGVIAYSsgslaqtgqttdlinrntdgeslLAATGTVVTRIQFTVANVLGGEPIDLSAPYTASQGGDPPDAITASSP------------------------------------------------------------------------------------------------------------------------------------------------------------------------------------------
>UniRef100_A0A7C5XNG5	93	0.362	2.761E-16	2	117	293	10	121	289
--GIEAAIVLIAFVIVAAAFAFMVVNMGLTSTQRSKEAIQQGLKEASCPLTLDGSILLKSATPNN--VSTIIIPLK-TLGVKYVPMWTNETVVSIKIGTR-VTLANIYSGINHTIDPS-------------------------------------------------------------------------------------------------------------------------------------------------------------------------------
>UniRef100_A0A2I0P6B4	92	0.314	3.731E-16	1	108	293	11	116	193
-TGLEAAIVLIAFVVVAAVFSYVVLGAGFFTTGEAQRTVHTGVGQATSNLEVSGPVIVKASDTTN--LGAISFFLQLAAGGTPVDMKKVTFTVSTTEKLETFTYANVAS----------------------------------------------------------------------------------------------------------------------------------------------------------------------------------------
>UniRef100_A0A7J3MVS0	92	0.351	3.731E-16	0	107	293	12	114	198
LTGLETAIILISFVIVAAAFSFAVLNLGLFTTQKSGEVLQAGLEEATSAIETVGGVIAQSSGDTVSNV-TVYFKV--SVGKRPIDMRVGQLVISYHDSR--ASIPNVY-----------------------------------------------------------------------------------------------------------------------------------------------------------------------------------------
>UniRef100_A0A6A8AH88	92	0.364	3.731E-16	1	95	293	15	108	199
-TGLEAAIVLTAFVVVAAVFSYVVLNAGFFTTQTAKSTIHTGIKHATSSVELAGDIIGYGtNETAAGQLGNVTFYVRLTAGQNPVDL--NETVMSYT-----------------------------------------------------------------------------------------------------------------------------------------------------------------------------------------------------
>UniRef100_A0A1V4TRF6	92	0.287	3.731E-16	1	101	293	28	127	201
-TGLEAAIVLIAFVVVAAVFSYVVLGAGFYTTQKTQESVYKSVEQATSNIQMSGQVYGV-DSGATGTVNTVQFGIGLAPGAPPVDLTKMIIVVTQPDNNNQV-----------------------------------------------------------------------------------------------------------------------------------------------------------------------------------------------
>UniRef100_A0A1G9AIS5	92	0.336	3.731E-16	1	94	293	11	103	203
-TGLEAAIVLIAFVVVAAVFSYVMLGAGFYATQEAQRTVHTGSQQASSSMEIIGNVYGHAQgTGTAAYLDYIEFTVGNTAGGSPIDIT--QTLVTY------------------------------------------------------------------------------------------------------------------------------------------------------------------------------------------------------
>UniRef100_A0A932FSF9	92	0.333	3.731E-16	1	88	293	11	100	217
-TGLETAIILIAFVVVASVFAYTALSAGLFATQKSQEAVYAGIQETQSTMEVRGDVIaYKGDANISSTIGKVEFTVTNAMkNGQAINLTPP------------------------------------------------------------------------------------------------------------------------------------------------------------------------------------------------------------
>UniRef100_A0A2V3JM72	92	0.280	3.731E-16	1	96	293	20	117	224
-TGLEAAIVLTAFVVVAAVFSYVVLGAGFFTSEKSKEVIHTGMDQATSSVELAGDVIGHKNTSATSDgtnrLGAVTVYIQLTAGNNPVDLS--KLTVAYAD----------------------------------------------------------------------------------------------------------------------------------------------------------------------------------------------------
>UniRef100_UPI00220E8D73	92	0.308	3.731E-16	2	150	293	16	161	226
--GVESAIVMIAFVIVAAALAFVVLNMGFSTTQKTKNAIVSSADEASSALEIAGKVVGSG-HITAGKLNATAVPLKIVSGGSAINLNPSNAAIRYI--SNDVEHGNIFAGALSVGTYDTLAEAMQASVTAGYISSNPVNDTSPAETKAVFY----------------------------------------------------------------------------------------------------------------------------------------------
>UniRef100_A0A370LNP8	92	0.342	3.731E-16	2	115	293	16	126	231
--GVESAIVMIAFVIVAAALAFVVLNMGFATTQKAKTSIISGLGEASSSLEISGKVTGIGNVGDAR-LDVVSIPLKIASGGNAVNLQNTTASVKYL--SNTVEYDNILVGTASTST---------------------------------------------------------------------------------------------------------------------------------------------------------------------------------
>UniRef100_A0A7D5M778	92	0.362	3.731E-16	2	125	293	16	136	233
--GVESAIVMIAFVIVAAALAFVVLNMGFSTTQKAKTTIVSSLSEASSALQVAGKVTAIGDI-TLSNIRVVSIPIKVASGGDSVNLQNTTASIKYM--SNSKEYDNIYSSALSGSAFSTYSNVTQA-----------------------------------------------------------------------------------------------------------------------------------------------------------------------
>UniRef100_A0A7C4JCC9	92	0.308	3.731E-16	2	146	293	34	175	240
--GIEAAIVLIAFVVVAAALAFVTLNMGFYTTQRSKEVMASGLAQASSALEIEGSVLAKVQEGN---ITHVIIPIRVSAGQKEVDLTPGKadIAVWVIGKYAAVSLYNNTNQAVTT----KLDNYTIDGLITALGNnmTVIVWSPNNNGDT--------------------------------------------------------------------------------------------------------------------------------------------------
>UniRef100_A0A662UN36	92	0.335	3.731E-16	2	152	293	1	146	248
--GIEAAIVLIAFVIVAAALAFVVLNMGMFTTQRSKEVIGRGLGEASSALEVDGSVLALVD--SSRYVDTFSLPVKLSPGREAVDF--NVTALKLLLSTGG-SYENILKG-IYYLTYDSNGNWLLVHVSGLKLNNMQEGSVTIGGtQTTVTYYD--------------------------------------------------------------------------------------------------------------------------------------------
>UniRef100_A0A661THA4	92	0.290	3.731E-16	2	123	293	10	131	299
--GIEAAIVMIAFVIVASAFAFMVVNMGLTSTQRSKEAIQQGLKEASCPLTLDGSLLLKSDPTQPNNIETIIIPLK-TLGVKYVPMWTNETVVSIKIGTK-VSVANIYAGinHTINPTGMSFDDIV-------------------------------------------------------------------------------------------------------------------------------------------------------------------------
>UniRef100_UPI0006D17BAC	92	0.316	5.042E-16	1	98	293	10	104	193
-TGLEAAIVLIAFIVVAAVFSYVVLGAGFFTTQKSQEVVHTGVSQASSSMEIVGYVYGIG-DKTNQQLTSIKFAVANTAGGTAIDIK--QMVITYVDED--------------------------------------------------------------------------------------------------------------------------------------------------------------------------------------------------
>UniRef100_A0A8J7RV76	92	0.297	5.042E-16	1	94	293	11	101	193
-TGLEAAIVLIAFVVVAAVFSYVMLGAGFFTSQKSQEVVHTSVEQASASIEVRGDVYG-YDKAKTGEIVGLQFNLALTAGGSPVDI--NKTVMTY------------------------------------------------------------------------------------------------------------------------------------------------------------------------------------------------------
>UniRef100_UPI001AEA48E5	92	0.365	5.042E-16	1	93	293	11	100	202
-TGLEAAIVLIAFVVVAAVFSYVVLGAGFFTTQKAQQVVYSSVDMASSSLEVLGDVYG---NGTNSYIDGVRFVVGLTSGGSSVDFANTNLVFT-------------------------------------------------------------------------------------------------------------------------------------------------------------------------------------------------------
>UniRef100_A0A842QTC3	92	0.356	5.042E-16	1	97	293	9	109	203
-TGLETAIILVAFVITAAAFAFVVLNMGFLTAEKAQSVISSGMSEASSALLVDSGVIGQfGNTGGdqaDVDLSKLTFYIKLSQGHEPVDLDDSKLVATYTNP---------------------------------------------------------------------------------------------------------------------------------------------------------------------------------------------------
>UniRef100_D2RE96	92	0.326	5.042E-16	1	96	293	13	110	210
-TGLEAAIVLIAFVTVAAIFSYVMLGAGFYTAQKGKQSVDTGVKQASSALEMDGQYIYlvAEETGSDGNVSEIFFYVTLTAGGTPVDLNKTVLAIRWKD----------------------------------------------------------------------------------------------------------------------------------------------------------------------------------------------------
>UniRef100_A0A2H5YLW6	92	0.295	5.042E-16	1	98	293	14	128	216
-TGLETAIILIAFVIVASVFAFVVLSTGLFSAERGKETVFAGLNKAQANLELHGSVVVTDlnewNDPGTGCVeqagsdgepDRVVFSLALAAGGAPVNVDPAATIntvaINYVDQD--------------------------------------------------------------------------------------------------------------------------------------------------------------------------------------------------
>UniRef100_A0A7J3BGX9	92	0.307	5.042E-16	2	112	293	9	119	223
--GIEAAIVLIAFVLVASALAFVVLNMGMFTTQKSKEIIARAYEESTRAIDIAGNVKAKTSNG---VIDLVAIPIKLTAGSRAVDLNKTAVAITIIDPNgNAIHRDNayIYNGSVT------------------------------------------------------------------------------------------------------------------------------------------------------------------------------------
>UniRef100_F3KJ34	92	0.322	5.042E-16	2	125	293	16	135	227
--GVESAIVMIAFVIVAAALAFVVLNMGFSTTQKAKTSIISSLGEASSTMQVAGKVIASGNVPA-AAINATAIPIKIASGGDVVNLGATTMAVKYV--SNSINYDDIYVGSL-SGEYKSLSSAMAA-----------------------------------------------------------------------------------------------------------------------------------------------------------------------
>UniRef100_A0A256ZKH2	92	0.358	5.042E-16	2	107	293	10	112	238
--GIEAAIVLIAFVIVAAALAFVVLNMGFTTTQKSGAVIQSGLGEASTALEVDGSVLAYSSAG--STIDYIVTPIKVSPGKHYVDMDPERASILYW-STEAGSFADIY-----------------------------------------------------------------------------------------------------------------------------------------------------------------------------------------
>UniRef100_A0A7C2N8H8	91	0.358	6.812E-16	1	85	293	16	107	109
-TGLEAAIVLIAFVVVAAVFSYVMLGAGFYTTQKSKQVVDTGVKQASSSLTLDGQYIYLdaaeehgGKTGSNGEVSVISFYVTQTAGGSPVDL---------------------------------------------------------------------------------------------------------------------------------------------------------------------------------------------------------------
>UniRef100_A0A934HLM3	91	0.259	6.812E-16	1	102	293	14	116	148
-TALEAAIILIAFIVVASVFAFAILSSGSKSTEKGQQAINAGLEGVQSSMEVKGAIIAKANVAGD-EVETVVMTLSLVAGGEPIDMnvASRKVVIGYRDAEQVKN----------------------------------------------------------------------------------------------------------------------------------------------------------------------------------------------
>UniRef100_A0A5N9AWT9	91	0.350	6.812E-16	1	99	293	25	124	162
-TGLETAIILIAFIVVAAVFAFTVMTTGLFSTEKAKTTAQAGIAEASSTFAPKGAIVAKGDgAATPTYVEKVFMQVTLATGATDASVDPKDLAFIYTDDNQ-------------------------------------------------------------------------------------------------------------------------------------------------------------------------------------------------
>UniRef100_UPI000E5A25AA	91	0.298	6.812E-16	1	102	293	14	114	191
-TALETAIILIAFVVVASVFAFTILSAGSSSTEKGEAAIYSGLENVQSSMAVKGAVIA---NSASDKVTKVVFTVALASGGDAIDLGDGTssVVISYRDDDESIT----------------------------------------------------------------------------------------------------------------------------------------------------------------------------------------------
>UniRef100_A0A832SA93	91	0.314	6.812E-16	1	105	293	11	113	192
-TGLEAAIVLIAFVVVAAVFSYVMLGAGFFATGEAQRTVHTGVGQATSNLEVSGPVIVKATNTTN--LGEIAFFLQLAAGGAPVDMDKVTFTVSTADKMEIFTYEN-------------------------------------------------------------------------------------------------------------------------------------------------------------------------------------------
>UniRef100_A0A842XG92	91	0.357	6.812E-16	1	98	293	16	108	192
-TGLEAAIVLTAFVVVAAVFSYMVLGAGFFSTEKAKAVVHTGVESATSSAELVGDVIGI---GDGTEITTINFTIQLTAGQNPVDL--NKSVISFTNKS--------------------------------------------------------------------------------------------------------------------------------------------------------------------------------------------------
>UniRef100_A0A932FW49	91	0.367	6.812E-16	1	101	293	14	115	195
-TGLETAIILIAFVMVASVLAYVVLSAGLFSSQKVKDAVHSGLEEA-STIEVRGSVLA---SMSDNIVTELYFSVGTISGAAPVDFTDtsagaNKVVISYSDAYQQV-----------------------------------------------------------------------------------------------------------------------------------------------------------------------------------------------
>UniRef100_A0A662JS97	91	0.339	6.812E-16	1	110	293	8	120	197
-TGIQTAIIMIAFIVVASVLAFAVLNMGLSATQRAQEVGTRGLRQAASALQLHGSVIgydkdYDNEEPGNRTIDLIEICVKLAPGNEPIDVGLGKLTISYT--NTRLHVANIYDGT--------------------------------------------------------------------------------------------------------------------------------------------------------------------------------------
>UniRef100_A0A497GP54	91	0.339	6.812E-16	1	110	293	8	120	197
-TGIQTAIIMIAFIVVASVLAFAVLNMGLSATQRAQEVGTRGLRQAASALQLHGSVIgydkdYDNEEPGNRTIDLIEICVKLAPGNEPIDVGLGKLTISYT--NTRLHVANIYDGT--------------------------------------------------------------------------------------------------------------------------------------------------------------------------------------
>UniRef100_A0A7J4NWQ6	91	0.342	6.812E-16	1	105	293	10	113	197
-TGLETAIILVAFVITAAAFSFVVLNMGFLTAQKSQTVIASGMEEASSSMQCDGDLIA-SCDTTNHIVNSAKFYVRLSEGKSTIDTGNTKMVVTYTNKRGTAVIYN-------------------------------------------------------------------------------------------------------------------------------------------------------------------------------------------
>UniRef100_B8GEH8	91	0.329	6.812E-16	1	94	293	15	104	200
-TGLEAAIVLIAFVVVASTFTYVVLGAGFFTTQKSQETVHTAVGQASSAVEIVGNVYGKGIAGTS--IDTIVFSIGLAAGATPVDL--NKTVLTF------------------------------------------------------------------------------------------------------------------------------------------------------------------------------------------------------
>UniRef100_A0A2E7G478	91	0.360	6.812E-16	1	99	293	14	113	217
-TGLETAIILIAFVVVAAVFAFTVMTTGLFSTEKAKTTAQAALTEASSSFITKGAVTATCDDPaACAYVNSITFTVALASGADAQTLSAGELSFLYTDPNN-------------------------------------------------------------------------------------------------------------------------------------------------------------------------------------------------
>UniRef100_A0A2A3T568	91	0.314	6.812E-16	2	125	293	16	136	226
--GVESAIVMIAFVIVAAALAFVVLNMGFSTTQKTKQAIISSTAEASSSLEIAGKVTGSGHVSA-GKLNATAIPVKIVSGGASINLNPANAAIRYI--GDTIEHGNIYAGALANGVHDTLASAMQA-----------------------------------------------------------------------------------------------------------------------------------------------------------------------
>UniRef100_A0A063Z812	91	0.347	9.204E-16	1	92	293	11	99	186
-TGLEAAIVLIAFIVVAAVFSYVVLGAGFFTTQKSQEVVHTGVAQASSNMEVSGPVVIAGKDNG---VQNITFYLQLAAGGSPIDMNKTTYAV--------------------------------------------------------------------------------------------------------------------------------------------------------------------------------------------------------
>UniRef100_A0A7C1DWT2	91	0.317	9.204E-16	1	106	293	11	116	193
-TGLEAAIVLIAFVVVAAVFSYVVLGAGFFTTGKSQEAVASGVAQASSSMQILGDVYGLGDSSTQ-KLTGVQFTLGLTAGGSAIDLNKTTLIWSTADTIKTLTYkGNI------------------------------------------------------------------------------------------------------------------------------------------------------------------------------------------
>UniRef100_A0A7C2Y8L8	91	0.302	9.204E-16	1	105	293	11	129	198
-TGLETAIILIAFVIVASVFAFVTLSTGLFSAERSKETVFAGLQKAQSNLELHGSVVITDtvltdhdtdpTTPDAATDGTITFQLALAAGGAPISLDPASTnnrvVMNFIDADGRVQDLN-------------------------------------------------------------------------------------------------------------------------------------------------------------------------------------------
>UniRef100_A0A833E8E8	91	0.362	9.204E-16	2	92	293	9	96	204
--GIEAAIVLIAFVIVAAALAFVALNMGFFTTQKSKEVIARGLEEASSALEVDGSIIGKNDNKKMAG---IAIPLKLATGRTPIDIKKTSIKI--------------------------------------------------------------------------------------------------------------------------------------------------------------------------------------------------------
>UniRef100_A0A9E7TLL4	91	0.311	9.204E-16	1	91	293	11	103	213
-TGLEAAIVLIAFVVVAAVFSYVVLGAGFFTTQKSQEVVYSSVDMASSSMEVLGDVYGISADTSTTNkrINAVQFILGLTAGGTPVDLAKTTLV---------------------------------------------------------------------------------------------------------------------------------------------------------------------------------------------------------
>UniRef100_S2EVR4	91	0.317	9.204E-16	2	130	293	16	140	230
--GVESAIVMIAFVIVAAALAFVVLNMGFSTTQKAKTSIISSLEEASSSMQVAGKVIAGGDVG-NAWIHTVGIPIKIASGGDIVNLSNSTMAVKYV--SNDINYDDIYVGA-MNGEYKSLSSAAAAALADS------------------------------------------------------------------------------------------------------------------------------------------------------------------
>UniRef100_A0A497M8F2	91	0.321	9.204E-16	2	116	293	10	122	230
--GIEAAIVMIAFVIVASAFAFMVVNMGLTSTQRSKEAIQQGLKEASCPLTLDGSLLLKSDETYPNNVSAIIIPLK-TLGVKYVPMWTNETVVSIKIGTK-VALANIYAGINHTVDP--------------------------------------------------------------------------------------------------------------------------------------------------------------------------------
>UniRef100_A0A7C5ZA14	91	0.295	9.204E-16	1	98	293	96	185	272
-TALETAIILIAFVVVAAIFAFTVLSTGTFLTERSKEASYAGLQEVRGSMELKGSVV------LESTGDLIVLNLSNVAGGSSQDLSKVK--ITYRDSS--------------------------------------------------------------------------------------------------------------------------------------------------------------------------------------------------
>UniRef100_B8GEH4	91	0.351	1.243E-15	1	94	293	11	100	196
-TGLEAAIVLIAFVVVAAVFSYVVLGAGFFTTQKSQETVHTAVGQASSAVEIVGNVYGKGTAGTS--IGTVVFSIGLAAGATSVDI--NKTVLTF------------------------------------------------------------------------------------------------------------------------------------------------------------------------------------------------------
>UniRef100_UPI00064E742D	91	0.306	1.243E-15	1	99	293	10	108	207
-TGLEAAIVLIAFVVVAALFSYVVLGAGFFTTQKAQETVYSSVGMASSSMEILGDIYGnsTGDGGVNAEIDGVMFVTGLTAGGSSIDFS--RTTITYSNKDN-------------------------------------------------------------------------------------------------------------------------------------------------------------------------------------------------
>UniRef100_A0A662TDX4	91	0.300	1.243E-15	1	107	293	16	133	213
-TGIETAIILIAFVIVAAAFAFIILSMGFFAGERAKGVISGGLKEAASAIELDGSVIAyggrvtgsqgnftTSTTGTLNCVTSIVIYIKLSTGQQPMDLRVGRLTILY--ANTKTSIDNIY-----------------------------------------------------------------------------------------------------------------------------------------------------------------------------------------
>UniRef100_A0A2E8EXI6	91	0.273	1.243E-15	1	99	293	23	128	225
-TGLETAIVLIAFVVVAAVFAFTVLTTGLFTSEKAKETAMAGVAATSSTLTVKGSLTAMGGTATGAGgatccdrVDHIRVKLTGATDVNDVPFNPSQVLVTYQDDAN-------------------------------------------------------------------------------------------------------------------------------------------------------------------------------------------------
>UniRef100_A0A2E6WS32	91	0.286	1.243E-15	1	128	293	17	144	232
-TGLETAIILIAFVVVAAVFAFTVMTTGLFSTEKAKTTAQAALTEASSSFIIKGAVTARANI-VDGAMSSISFNIALASGADQQTMDPGELSFLWTDDNNSfATNGDVPSGTLLLTQDCTVAPCTHANPG--------------------------------------------------------------------------------------------------------------------------------------------------------------------
>UniRef100_A0A7D5R4W3	91	0.348	1.243E-15	2	125	293	16	140	238
--GVESAIVMIAFVIVAAALAFVVLNMGFSTTQKAKTTIVSGLGEASSSLQISGKVKGIGCTSSTKgcstpYLNATIIPLKIASGGDSVNLQNSTASVKYI--SNSKSFDNIYKGPLAAST--TYNNATAA-----------------------------------------------------------------------------------------------------------------------------------------------------------------------
>UniRef100_A0A0F8SJ26	90	0.333	1.679E-15	1	93	293	12	103	187
-TGLEAAIVLVAFVVVAAVFSYVMLGAGFYTTQKSQEVVHTGVQQASSSVELSGDLIAKGNT-TSHEINNITMFLQLTSGGSSVDINKTLIVFS-------------------------------------------------------------------------------------------------------------------------------------------------------------------------------------------------------
>UniRef100_A0A2E0L2U1	90	0.307	1.679E-15	3	102	293	16	116	189
---LENAIILIAFIVVASVFAFTILSAGSSSTERGEEAIYSGLEGVQSSMSIKGAVIA---EAASTTVDTVTFTLALVSGGDPIDLTDSTgdnvVVIGYRDAAQFVN----------------------------------------------------------------------------------------------------------------------------------------------------------------------------------------------
>UniRef100_A0A497NHT6	90	0.279	1.679E-15	2	142	293	2	141	197
--GIEAAIVLIAFVIVAAAFSFMVVNMGLFATQRGRDAVQQGLQEASTPLTMDGSIIIRGNSTGD-GVDVIIIPLK-TVGVKYVPMGADTTVVTLKIENRT-AYANIYHGINTTdPTDKTYDQLVAgVSAGQAILFIENSDGDNS------------------------------------------------------------------------------------------------------------------------------------------------------
>UniRef100_A0A1F8N7L3	90	0.321	1.679E-15	1	99	293	15	120	197
-TGLETAIILIAFVIVASVFAYVVLSAGLFSSQKAKEAVNSGLQSTMATVEIRGNIVAHM---VGAEVQDISFCVGVPAAGSPVDFTPASanatdnrtqlVVVSYSDAQN-------------------------------------------------------------------------------------------------------------------------------------------------------------------------------------------------
>UniRef100_UPI00082D7801	90	0.319	1.679E-15	1	97	293	10	104	202
-TGLEAAIVLIAFVVVAAVFSYVMLGAGFFTSQKSQEVVHSSMAQASSSVEIVGNVVGLGNTTTHDNLTNVLFTISTTAGGSAYDV--GDVLMTYTDK---------------------------------------------------------------------------------------------------------------------------------------------------------------------------------------------------
>UniRef100_A0A933HJV8	90	0.295	1.679E-15	1	88	293	15	100	216
-TALETAIILIAFVVVAAVFAFTILSTGTFMTERSKEAAFSGLAQVRGSVELKGSVIAFSSAG--AEVDGVSFTLANVAGGQPIDFTPP------------------------------------------------------------------------------------------------------------------------------------------------------------------------------------------------------------
>UniRef100_UPI00210404C6	90	0.370	1.679E-15	2	125	293	11	131	228
--GLEAAIITIVIVIVAAALAFVVLNMGFSTTQKAKTTIVSSLSEASSALQVAGNVIGIGDT-TLSNIRVVSIPIKVASGGDSVNLQNTTASIKYM--SNSKEYDNIYSSALSGSAFSTYSNVTQA-----------------------------------------------------------------------------------------------------------------------------------------------------------------------
>UniRef100_UPI001E65BFAE	90	0.333	2.268E-15	1	87	293	16	99	184
-TGLEAAIVLIAFVVVAAVFSYVMLGAGFFTSQKSKEVVHTGVDQATSSIQLSGDLVAQ---GDGTELTNIKITIGLTAGNNPVDVSK-------------------------------------------------------------------------------------------------------------------------------------------------------------------------------------------------------------
>UniRef100_A0A2V3JM81	90	0.294	2.268E-15	1	93	293	15	109	187
-TGLEAAIVLTAFVVVAAVFSYVVLGAGFFTSEKSKEVIHTGVDQATSSAEVVGDIVGINDTTLDGvcDIDYINFTIELTAGNNPLDLSQATIAYT-------------------------------------------------------------------------------------------------------------------------------------------------------------------------------------------------------
>UniRef100_A0A0A7GCE4	90	0.297	2.268E-15	1	129	293	13	136	201
-TGLEAAIVLIAFVTVAAVFSYVMLGAGFYTTQKGKQSVDTGVKQASSSMELDGQYIYLVANTTGSSGDvkEIYYYVTLSAGATAIDLNNTVVALRY----QNYYLQLPYD---ATTKYWTYQGIVDVDGGT-------------------------------------------------------------------------------------------------------------------------------------------------------------------
>UniRef100_A0A498H0B1	90	0.302	2.268E-15	1	96	293	11	103	202
-TGLEAAIVLIAFVVVAAVFSYVVLGAGFFTTQKSQEVVHTGVDQASSSMEIIGNTYGI-RSAAVQYLQYVKFTIGNTAGGTGLDIS--KMTVSYSD----------------------------------------------------------------------------------------------------------------------------------------------------------------------------------------------------
>UniRef100_UPI0020A12621	90	0.302	2.268E-15	1	96	293	10	102	203
-TGLEAAIVLIAFVVVAAVFSYVMLGAGFFTAQKSQEVVHTGIGQASSSIEVVGDVYGIAQTGA-TYLDTVRFSIGLTSGMSPMNISAMR--VHYTD----------------------------------------------------------------------------------------------------------------------------------------------------------------------------------------------------
>UniRef100_A0A0E3LVS3	90	0.308	2.268E-15	1	93	293	12	105	204
-TGLEAAIVLVAFVVVAAVFSYVMLGAGFYTTQKSQEVVHTGVQQASSSVELSGDLIATGDlTAGSECLDTVTLCLQPTAGGSSIDLATTLITVS-------------------------------------------------------------------------------------------------------------------------------------------------------------------------------------------------------
>UniRef100_A0A0E3SA45	90	0.306	2.268E-15	1	100	293	12	110	209
-TGLEAAIVLVAFVVVAAVFSYVMLGAGFYTTQKSQEVVHTGVAQASSSVELSGDLVATGDlTAGSECLDIVTLCLQPTAGGSAVDM--ATTLITVTTPNHA------------------------------------------------------------------------------------------------------------------------------------------------------------------------------------------------
>UniRef100_A0A2V3JE92	90	0.228	2.268E-15	1	126	293	8	154	229
-TGLEAAIVLTAFIVVAAVFSYVVLNAGFFTSEKSKEVVHTGVQQVTSSMELAGNVIAHGwkyNPSGThyynasdtednhtldsTNLTVVELYLTLTAGQSPIDM--DRLTISYTDEDTHVGELNYtktnYSGYHSNGTLNETGDVSKGN----------------------------------------------------------------------------------------------------------------------------------------------------------------------
>UniRef100_A0A7D5M5G0	90	0.330	2.268E-15	2	125	293	16	135	234
--GVESAIVMIAFVIVAAALAFVVLNMGFTTTQKAKTSIISSLDEASSSMQIAGKVIGSGDT-TVGKLNMTAFPIKIASGGANVNLDAKTAAVKYV--SNSIDYDNIYVGTL-SGEYKSLSSATAA-----------------------------------------------------------------------------------------------------------------------------------------------------------------------
>UniRef100_A0A7J3ZLR7	90	0.363	2.268E-15	2	111	293	13	118	234
--GIEAAIVMIAFVIVGAALAFVALNMGLFATQKTKEVITRGLGEASSALEIDGSVTAYTSDG--SSVTIVSFPIKVAPGRQAVDLNVDKTIIRAVLARNA--YENLYEAVL-------------------------------------------------------------------------------------------------------------------------------------------------------------------------------------
>UniRef100_S2EPE1	90	0.333	2.268E-15	2	118	293	14	134	237
--GVESAIVMIAFVIVAAALAFVVLNMGFSTTQKVKTITTSSLEEASSAMEISGTVYGIGCTSSASgcdatqKINATIIPIKIAAGGNLVNFAPDITAISFFTKD--VEYTNIYAGTITTDEYKQ------------------------------------------------------------------------------------------------------------------------------------------------------------------------------
>UniRef100_UPI002033508B	89	0.354	3.062E-15	1	96	293	11	103	185
-TGLEAAIVLIAFIVVAAVFSYVVLGAGFFTTQKSQEVVHTGVAQASSNLEVSGPVVIAGAANS---VANVTFYLQLAAGGSPIDMNKTTYAVSTKD----------------------------------------------------------------------------------------------------------------------------------------------------------------------------------------------------
>UniRef100_A0A952U8Q4	89	0.299	3.062E-15	3	105	293	16	118	189
---LETAIILIAFIVVASIFAFTILSAGSSSTEKGKEAIAAGMQSVQSSMSVKGAVIAKANVA-KDAVDSVVFTLALVSGGAPIDLksavADRKVIIGYRD---GADLDN-------------------------------------------------------------------------------------------------------------------------------------------------------------------------------------------
>UniRef100_A0A832U4D0	89	0.336	3.062E-15	1	101	293	11	109	190
-TGLEAAIVLIAFVVVAAVFSYVVLGAGFFTTQKAQETVHTGVAQATSAVEPSGPVMIQA--GANEDITNASFYLQLAAGGNSVDMTKVGYTVSTSKMVQTV-----------------------------------------------------------------------------------------------------------------------------------------------------------------------------------------------
>UniRef100_A0A0F7GF56	89	0.316	3.062E-15	1	98	293	19	107	194
-TGLETAIILIAFVTVAAVLAYTVLSAGIFSSERGKEAVYSGLESAQSTMTVKGSVLIVDNAD-------LQFNLAMAVTGGSVDL--NKMVVNYFDSN--------------------------------------------------------------------------------------------------------------------------------------------------------------------------------------------------
>UniRef100_A0A832S1I5	89	0.333	3.062E-15	1	93	293	12	103	195
-TGLEAAIVLVAFVVVAAVFSYVMLGAGFYTTQKSQEVVHTGVQQASSSVELSGDLIAKGDITNNKIDNVTLF-LQLTSGGSSVDMNKTLIVFS-------------------------------------------------------------------------------------------------------------------------------------------------------------------------------------------------------
>UniRef100_A0A0H1QWZ2	89	0.295	3.062E-15	1	98	293	11	113	197
-TGLEAAIVLIAFIVVAAVFSYVILGAGFFTTQKSQEVVHTGVSQTSSTLEISGPVIAQA--SSTANLGNVQFYLQIAAGGTSVDMRKVTytvatteHIVTYVDQD--------------------------------------------------------------------------------------------------------------------------------------------------------------------------------------------------
>UniRef100_A0A497KL71	89	0.321	3.062E-15	1	108	293	10	118	204
-TGLETAIILVAFVITAAAFAFVVLNMGFLTAEKTQSVISSGMSEASSALLVDSGVIGQFGSTGGDQADidlsKLTFYIKLSQGHEPVDLDDSKLVATYT---NARTHAEIYN----------------------------------------------------------------------------------------------------------------------------------------------------------------------------------------
>UniRef100_A0A7C0ZKZ6	89	0.346	3.062E-15	1	97	293	8	108	204
-TGLETAIILVAFVITAAAFAFVVLNMGFLTAEKAQSVISSGMAEASSAILLDSGVIGQfgSTGGDQADIDLVKltFYIKLSQGHEPVDLDDSKLVATYTNP---------------------------------------------------------------------------------------------------------------------------------------------------------------------------------------------------
>UniRef100_A0A832TTF2	89	0.352	3.062E-15	1	102	293	10	107	205
-TGLEAAIVLIAFVVVAAVFSYVVLGAGFFTTQTAQATVHTGVAQASSSLEVVGNVMGISNAG--TKLSYVNMSVALTAGGTAMDL--NQMVISYNDNNGGRN----------------------------------------------------------------------------------------------------------------------------------------------------------------------------------------------
>UniRef100_UPI00064F8CF8	89	0.344	3.062E-15	1	93	293	10	101	206
-TGLEAAIVLIAFVVVAAVFSYVVLGAGFFTTQKAQETVYSSVDMASSSIEVLGDIYGWGDN-ESTAIDGVQFVVGLTAGGSSVDFAQTTLVFT-------------------------------------------------------------------------------------------------------------------------------------------------------------------------------------------------------
>UniRef100_A0A842QRU7	89	0.353	3.062E-15	1	95	293	13	111	209
-TGLETAIILVAFVITAAAFAFVVLNMGFLTAEKAQSVISSGMSEASSALLVDSGVIGEFNQTGGDqadiDLTKLAFYIKLSQGHEPIDLDDSKLVATYT-----------------------------------------------------------------------------------------------------------------------------------------------------------------------------------------------------
>UniRef100_A0A9D3B545	89	0.342	3.062E-15	2	115	293	16	126	231
--GVESAIVMIAFVIVAAALAFVVLNMGFATTQKAKTSIISGLNEASSSLEIAGKVTGIGNV-VTGQLEVISVPLKIASGGDSVNLQNTTASVKYL--SNTVEYDNILVGTASTST---------------------------------------------------------------------------------------------------------------------------------------------------------------------------------
>UniRef100_A0A5J4DUV7	89	0.309	3.062E-15	2	123	293	16	139	234
--GIESAIVLIAFVIVAAALAFVVLNMGFSTTQKAKTTIVSTLSQAGSSLEVEGKVIGSSyipGTGIPSGLNATSIPIKIAGGGDSINLDPNLTAIKYL--SNQITYDDIFAGTLISqGTFNSLESAT-------------------------------------------------------------------------------------------------------------------------------------------------------------------------
>UniRef100_A0A2S2KR37	89	0.338	3.062E-15	2	119	293	16	130	237
--GVESAIVMIAFVIVAAALAFVVLNMGFTTSQKAKTSIISSLGESSSSMQVAGKVIGQGYVNGGS-LNATAFPFKVSSGGSDVNLDAETMAVKYV--SNGENYDNIYVGTLSTQEWKQL-----------------------------------------------------------------------------------------------------------------------------------------------------------------------------
>UniRef100_A0A833DU43	89	0.340	4.135E-15	1	100	293	10	106	108
-TGLEAAITLIAFITVAAVFSYILLGAGFFATQKGQEVVHTGVRQVSSSFEIIGTIVGYGNTTGN-NLNATTFTIQLAAGGQPIDLS--KTIITVTAPKYG------------------------------------------------------------------------------------------------------------------------------------------------------------------------------------------------
>UniRef100_A0A1V4ZSN0	89	0.275	4.135E-15	1	115	293	10	120	181
-TGLEAAIVLIAFVVVAAVFSYVVLGAGFFTTQKSQETVYKGVEQATSNIQMIGGIYGI---KSGTGIGTLELTLGLAPGAPAMDLTKLKIIVTQPDQNTLVqNLA--YSTTATAGT---------------------------------------------------------------------------------------------------------------------------------------------------------------------------------
>UniRef100_A0A8T7H5Q4	89	0.301	4.135E-15	1	105	293	11	116	194
-TGLEAAIVLIAFVVVAAVFSYVVLGAGFFTTGEAQRTVHTGVGQATSNLEVSGPVIVKAGSvDNPTNLSSISFFLQLAAGGTPVDMNKVTFTVSTADELETFMYAN-------------------------------------------------------------------------------------------------------------------------------------------------------------------------------------------
>UniRef100_A0A7J3ZND0	89	0.376	4.135E-15	0	129	293	12	130	202
LTGIETAIILVAFVIVAAAFAFAVLNVGFQSTQKAQDVMRAGMEQASSALELDGAVIAYKGSGDFVK--NITFAVRLSPGKSPVALSPEFFAIAVTTHDR--HWPNVY-------TNSTDNGNCQASLGE-------------------------------------------------------------------------------------------------------------------------------------------------------------------
>UniRef100_A0A7M1UTS4	89	0.395	4.135E-15	2	92	293	7	94	203
--GIEAAIVLIAFVIVAAALAFVVINMGMYTTQKSKEVMQQGLNEATTALEVDGSVLG---YGDNNGITFIYIPLKVSPGQLAVDFSSDKIDV--------------------------------------------------------------------------------------------------------------------------------------------------------------------------------------------------------
>UniRef100_A0A842XET8	89	0.288	4.135E-15	1	97	293	15	109	219
-TGLEAAIVLTAFVVVAAVFSYMVLGAGFFSTEKAKAVVHTGVEQTTSSVELAGNVIGHADSEECNGLRNVTLYLQLTAGRTPVDM--NKLGIAYTDK---------------------------------------------------------------------------------------------------------------------------------------------------------------------------------------------------
>UniRef100_A0A6A8AGT3	89	0.252	4.135E-15	1	105	293	5	132	234
-TGLEAAIVLTAFVVVAAVFSYVVLNAGFFTSQKSEEVVHTGIEQVTSSFEPAGDIIGHgwkynttaknqdGNNGTyyndsdnhldGTYLTAITIYLTLTAGQMPMDL--DKLAISYTDRDvhvGGLNLTN-------------------------------------------------------------------------------------------------------------------------------------------------------------------------------------------
>UniRef100_A0A0D5C1B5	89	0.327	4.135E-15	2	109	293	16	129	240
--GVESAIVMIAFVIVAAALAFVVLNMGFTTSQKAKTTIISGLGESSSSMQVAGKVTAVGCTSTSSdttcattpKINATAYPIKVTTGGDAVNLELATTAVKYL--SNSVEYDDIYSG---------------------------------------------------------------------------------------------------------------------------------------------------------------------------------------
>UniRef100_UPI00209CC306	89	0.343	5.583E-15	1	99	293	10	102	184
-TGLEAAIVLIAFIVVAAVFSYVMLGAGFFTTQKSQETVYSAIGQAGTNMEVSGPVILETNTDSQVKS--VAFTLILAAGGMPVDMK----RVTYTVSTQ-------------------------------------------------------------------------------------------------------------------------------------------------------------------------------------------------
>UniRef100_A0A8J7W8M3	89	0.302	5.583E-15	1	96	293	8	101	188
-TGLEAAIVLIAFVVVAAVFSYVMLGAGFFTAQKAQDVVHSGIGQAASSIEVIGDVYGFENTTSGNGLGTVQFTIALTSGMSPMNISAMR--VTYAD----------------------------------------------------------------------------------------------------------------------------------------------------------------------------------------------------
>UniRef100_A0A952U9B8	89	0.306	5.583E-15	3	96	293	16	112	189
---LETAIILIAFIVVSSIFAFTILSAGSSSTEKGKEAIAAGMQSVQSSMSVKGAVIAKAN-ATKDAVDTVVFTLALVSGGSPIDLkaaaADRKVIIGYRD----------------------------------------------------------------------------------------------------------------------------------------------------------------------------------------------------
>UniRef100_A0A842QXW8	89	0.343	5.583E-15	1	95	293	9	107	205
-TGLETAIILVAFVITAAAFAFVVLNMGFLTAEKAQSVISSGMSEASSALLIDSGVIGqfgsTGGDQADIDLEKLTFYIKLSQGHEPIDLDDSKLVATYT-----------------------------------------------------------------------------------------------------------------------------------------------------------------------------------------------------
>UniRef100_A0A916CRX4	88	0.298	7.536E-15	1	97	293	15	103	191
-TALETAIILIAFVVVAAIFAFTVLSTGTFLTERSKEAAYAGLQEVRGSMELKGSVV------LETSGSQVVFNLATVAGGSSVDLSKVK--MTYRDS---------------------------------------------------------------------------------------------------------------------------------------------------------------------------------------------------
>UniRef100_A0A7J3YRB8	88	0.342	7.536E-15	9	118	293	0	109	199
---------MIAFVVVAAALAFVVLNMGMFTTQRARETINSGLAHASSALEVDGSITALVNSNGN-GVELISIPIRLAPGKDSVDLNPEKLTVAlFVTGTQNIAYENIYSKVFTAEEWSS------------------------------------------------------------------------------------------------------------------------------------------------------------------------------
>UniRef100_A0A0E3Q4H9	88	0.303	7.536E-15	1	98	293	15	116	201
-TGLESAIVLTAFVVVAAVFSYVVLGAGFTTSDTAKKTIDEGVKQTTSSVELAGDVVAKESTATPNTVDTILVTLQLTAGQSPVDIGTSSTdgmlVVSYADSS--------------------------------------------------------------------------------------------------------------------------------------------------------------------------------------------------
>UniRef100_A0A7M1UQT8	88	0.395	7.536E-15	2	92	293	7	95	202
--GIEAAIVLIAFVIVAAALAFVVINMGMYTTQKSKEVMQQGLNEATTALEVDGSVLGYVETG--PEVTYIYIPLKVSPGQLAVDFSSDKIDI--------------------------------------------------------------------------------------------------------------------------------------------------------------------------------------------------------
>UniRef100_A0A7C2FDL4	88	0.365	7.536E-15	2	105	293	7	108	207
--GIEAAIVLIAFVIVAAALAFVVINMGMYTTQKSKEVMQQGLNEATTALEVDGSVLGYV--GAGPIVTYIYIPLKVSPGQLAVDFSXDKIDIVXNLPDGAXSKIN-------------------------------------------------------------------------------------------------------------------------------------------------------------------------------------------
>UniRef100_D5U2X5	88	0.395	7.536E-15	2	92	293	7	94	207
--GIEAAIVLIAFVIVAAALAFVVINMGMYTTQKSKEVMQQGLNEATTALEVDGTVLG---YGDTNGITRIYIPLKVSPGQLAVDFSNDKIDI--------------------------------------------------------------------------------------------------------------------------------------------------------------------------------------------------------
>UniRef100_A0A497KIX6	88	0.274	7.536E-15	1	119	293	11	131	210
-TGIETAIILTAFVITASAFSFVILNVGFLTSDKAQTTVISSMKETSSSLIADAGVTGyfsntTVADQDEVCLEEILFYIKLAQGHEPVDCSDDSMVITYTN-QRGHTV--VYSDSILNGTVTTL-----------------------------------------------------------------------------------------------------------------------------------------------------------------------------
>UniRef100_L0HFG7	88	0.340	7.536E-15	1	100	293	14	111	211
-TGLEAAIVLIAFVVVAAVFSYVVLGAGFFTTQTAQATVHTGVAQASSSLEIVGNVMGIAVDPASNRLTFINTSVALTAGGTAMDLT--QMVISYSDSKGG------------------------------------------------------------------------------------------------------------------------------------------------------------------------------------------------
>UniRef100_A0A7C0Z6S6	88	0.290	7.536E-15	2	123	293	14	133	212
--GLEAAIVLIAFVIIAAAFSFMVVNQGLFATERGKTVIQEGLKQASTPLTVDGSIFVKTDSTGD-KITDFVIPLR-AFGVKYVAMWKNETVVTLKIGSKA--YADIYQGVDEdyDPTGKTLDELV-------------------------------------------------------------------------------------------------------------------------------------------------------------------------
>UniRef100_A0A972TQR9	88	0.377	7.536E-15	1	88	293	14	103	376
-TGLETAIIIIAFIVVASVFAYTVLSAGLFSAQKADETVHSGVSQAQATSELRGSVLaYKGTANSDDCITKISFTVGNAlLDGKAIDLTPP------------------------------------------------------------------------------------------------------------------------------------------------------------------------------------------------------------
>UniRef100_A0A972QXR6	88	0.340	7.536E-15	1	87	293	15	102	379
-TGLETAIILIAFIVVASVFAYTILSAGLFSSQKTEEVVHSGIEEAESTIKLVGNAIaYKGTASGDECVTRLQLVLGKAAAGGAIDLTP-------------------------------------------------------------------------------------------------------------------------------------------------------------------------------------------------------------
>UniRef100_A0A3N5NJ53	88	0.419	1.017E-14	1	93	293	12	103	187
-TGLEAAIVLIAFIVVASVFAYVILGAGFFTTQKAQETVYKSVEQASTNVQLVGNVYGI-QSDGSTGINEIRFSIQLTAGSPSVDLSRMQVVFS-------------------------------------------------------------------------------------------------------------------------------------------------------------------------------------------------------
>UniRef100_A0A8J7W8Z0	88	0.343	1.017E-14	1	99	293	13	105	188
-TGLEAAIVLIAFIVVAAVFSYVMLGAGFFTTQKSQETVYSAIGQAATNMEVSGPVILQTNDTGFVK--WANFTLILAAGGLPVDVN----RVTYTLSTQ-------------------------------------------------------------------------------------------------------------------------------------------------------------------------------------------------
>UniRef100_X1J9F3	88	0.319	1.017E-14	1	96	293	15	109	190
-TGLETAIILIAFVTVASVLAYSVLSAGIFSAERGKETVYKGLEQAQSTMEIAGSVLGISDNGTpPTTLETVQFNVQLTIPNAKLD--TNAVVCNYWD----------------------------------------------------------------------------------------------------------------------------------------------------------------------------------------------------
>UniRef100_A0A9E4ZM39	88	0.325	1.017E-14	1	86	293	11	94	193
-TGLEAAIVLIAFVVVAAVFAYVVLGAGIFFSEASRSTVHRGIQEAGSSLTVTGSVYGVSNSPE--MITSIIIPVSLTPGSDPIDIT--------------------------------------------------------------------------------------------------------------------------------------------------------------------------------------------------------------
>UniRef100_A0A0H1QX45	88	0.290	1.017E-14	1	86	293	11	94	193
-TGLEAAIVLIAFVVVAAVFAYVVLGAGILFSEESRSVVHQGIQEAGSSLTVTGGVYGISNTPG--RIDSIIVPVGLAAGSEPIDIT--------------------------------------------------------------------------------------------------------------------------------------------------------------------------------------------------------------
>UniRef100_A0A7C0XZ53	88	0.377	1.017E-14	2	107	293	12	114	198
--GIEAAIVLIAFVIVAAALAFVVLNMGFLTTQKSGIVIRSGLGEASTALEVDGSVLAYSAKGAKVNFTVIPIKVSP--GRHLVDLHPDRASVVYW-STETGSYADIY-----------------------------------------------------------------------------------------------------------------------------------------------------------------------------------------
>UniRef100_A0A2I0D2Z4	88	0.294	1.017E-14	1	102	293	11	110	204
-TGLEAAIVLIAFVVVAAVFSYVVLGAGFYTTQTAQATVHTGVAQASSSVEIAGNVIGIALGENPSRLTYINASIMLMAGGTPMDLT--QMVISYSDSGGGRN----------------------------------------------------------------------------------------------------------------------------------------------------------------------------------------------
>UniRef100_A0A842QSM3	88	0.273	1.017E-14	1	123	293	11	135	210
-TGIETAIILTAFVITASAFSFVILNVGFLTSDKAQTTVISGMKETSCSLLADAGVTGyfsntTAGHQDEVCLEEILFYVKLAQGHEPVDCSDDSLVITYTN-QRGHTV--VYSDSVLNSTITTIETVT-------------------------------------------------------------------------------------------------------------------------------------------------------------------------
>UniRef100_A0A7J3SZP9	88	0.357	1.017E-14	2	113	293	15	123	212
--GIEAAIVLIAFVVIAAAMAYVVVNMGFYSAQTAKSTIDKGIQEATSALTLDGFLTGKTN-SSNPAVTYLAIPLKLAVGQEQVDMAANTVVVAVQGNN--YSLANIYGGVATS-----------------------------------------------------------------------------------------------------------------------------------------------------------------------------------
>UniRef100_A0A3G1B1B3	88	0.344	1.017E-14	2	111	293	16	129	237
--GVESAIVMIAFVIVAAALAFVVLNMGFSTTQKAKTTIGSGLTEASSSLTVAGKVTGTGCTtsaggcSSTPYLNVTSIPIKIASGGESVNLALATASVKYI--SNSIQYDNIYVGPL-------------------------------------------------------------------------------------------------------------------------------------------------------------------------------------
>UniRef100_A0A2A3T7R3	88	0.327	1.017E-14	2	123	293	16	133	237
--GVESAIVMIAFVIVAAALAFVVLNMGFTTSQKAKTSIISSLNEASSSMQIAGKVIGSG-YPNGSVLNVTAFPIKVSSGGGNINLEALTTAVRYV--SNSLDYGDIYVGTL-TGEYKSLAAAV-------------------------------------------------------------------------------------------------------------------------------------------------------------------------
>UniRef100_UPI000B0AC0D7	87	0.268	1.373E-14	1	97	293	15	122	129
-TGLESAIVLTAFVVVAAVFSYVVLGAGFTTSDTAKKTIEEGVKQTTSSVELAGDVIAKGtpivttdvngtTTTTGGTVDKILVTLQLTAGQSPVDIGPGMLVVSYADS---------------------------------------------------------------------------------------------------------------------------------------------------------------------------------------------------
>UniRef100_UPI0021014795	87	0.375	1.373E-14	1	96	293	10	104	186
-TGLEAAIVLIAFIVVAAVFSYVMLGAGFFTTQKSQETVYHAVGQSATNLEVSGPVVLLSNSAGTAY-DWANFTLIMAAGGSPVDMSKVVYSISTKD----------------------------------------------------------------------------------------------------------------------------------------------------------------------------------------------------
>UniRef100_A0A2E1AAN4	87	0.264	1.373E-14	1	102	293	15	119	192
-TALEAAIILIAFIVVATVFAFSMLSAGTESTERGNEAIYAGLEGVQSSLAIRGDVIGQ-DTTADTNVDTVVFTLAIVSGGDPIDMTDTSgdnvMIIGYRDGTQFVN----------------------------------------------------------------------------------------------------------------------------------------------------------------------------------------------
>UniRef100_A0A2E1AHH6	87	0.254	1.373E-14	1	102	293	15	120	193
-TALEAAIILIAFIVVATVFAFSMLSAGTESTERGNEAIYAGLEGVQSSLAIRGDVIAKEDGTTAGQVGEVIFTLAIVSGGDPIDMTDTSgenvMIIGYRDGEQFLN----------------------------------------------------------------------------------------------------------------------------------------------------------------------------------------------
>UniRef100_UPI002101788E	87	0.292	1.373E-14	1	102	293	15	118	195
-TGLESAIVLTAFVVVAAVFSYVVLGAGFTTSDTAKKTIDEGVKQTTSSVELCGDVIAKG--TGSTDIDYILVTLQLTAGQAPVDIGASSTaglmVVSYTDNATYVN----------------------------------------------------------------------------------------------------------------------------------------------------------------------------------------------
>UniRef100_A0A0F8E637	87	0.350	1.373E-14	1	97	293	12	103	196
-TGLEAAIVLVAFVVVAAVFSYVMLGAGFYTTQKSQEVVHTGVQQASSSVELSGDVIAK---GDGTELKNITMFLQLTSGGSAVDM--GQTLIVFTAP---------------------------------------------------------------------------------------------------------------------------------------------------------------------------------------------------
>UniRef100_A0A0F8BU14	87	0.280	1.373E-14	1	96	293	15	114	197
-TGLESAIVLTAFVVVAAVFSYVVLGAGFTTSDTAKKTIDEGVKQTTSSVELAGDVIAKGTTGAKPSVDNITVTLQLTAGQSPVDIGTNNasglMIVSYTD----------------------------------------------------------------------------------------------------------------------------------------------------------------------------------------------------
>UniRef100_A0A0X3BNH7	87	0.354	1.373E-14	1	93	293	11	103	198
-TGLEAAIVLIAFIVVAAVFSYVMLGAGFFATGEAQRVVQTGVAQASSNLELSGPVIVTATSSSGGAVAKISFLLQLAAGGASVDMKKVTFTVS-------------------------------------------------------------------------------------------------------------------------------------------------------------------------------------------------------
>UniRef100_A0A5N9GV19	87	0.285	1.373E-14	1	102	293	16	133	198
-TGLETAIILIAFVVVASVFAYTILSAGIYSSEKGKEAIHSGLSTARASMQLSGPVLARDTDSNNT-VDQMLFVIANLLKSAPMNLVPTvdsdsdgllsdespklhSLVITYIDQAQMVT----------------------------------------------------------------------------------------------------------------------------------------------------------------------------------------------
>UniRef100_A0A8T7H5Y9	87	0.323	1.373E-14	1	99	293	11	105	203
-TGLEAAIVLIAFVVVAAVFSYVVLGAGFFTTGEAQRVVHTGSQQASSSLEIIGNVYGYSAD--KAKLDSIEFTVGNTAGGTPIDIT--QMLVTFTSGNQ-------------------------------------------------------------------------------------------------------------------------------------------------------------------------------------------------
>UniRef100_L0HHV3	87	0.294	1.373E-14	1	102	293	11	110	204
-TGLEAAIVLIAFVVVAAVFSYVVLGAGFYTTQTAQATVHTGVAQASSSVEIAGSVMGVALGEDPTRLTYINASIILMAGGTPMDL--NQMVISYSDTHGGRN----------------------------------------------------------------------------------------------------------------------------------------------------------------------------------------------
>UniRef100_A0A1D2WFQ7	87	0.268	1.373E-14	1	97	293	12	119	205
-TGLESAIVLTAFVVVAAVFSYVVLGAGFTTSDTAKKTIEEGVKQTTSSVELAGDVIAKGtpivttdvngtTTTTGGTVDKILVTLQLTAGQSPVDIGPGMLVVSYADS---------------------------------------------------------------------------------------------------------------------------------------------------------------------------------------------------
>UniRef100_A0A0E3PR80	87	0.277	1.373E-14	1	97	293	28	128	212
-TGLESAIVLTAFVVVAAVFSYVVLGAGFTTSDTAKKTIDEGVKQTSSSVGLAGDVIAKGTPGATPTVDNITITLQLTAGQSPVDIGADSTtgmmVVAYSDS---------------------------------------------------------------------------------------------------------------------------------------------------------------------------------------------------
>UniRef100_A0A497FRQ2	87	0.345	1.373E-14	4	130	293	18	147	227
----EAAIILISFAVIASALAFVIINMGFFAAQKTKSTMETGIQEASSALELDGSILAYVeqNSSDVPKVKYIIIPVKTSVARASIDFSANNFIISVTLKDKV--LVNVYNGTLSS-IPDKLDgttlDQIFTNAGTS------------------------------------------------------------------------------------------------------------------------------------------------------------------
>UniRef100_A0A3G1B751	87	0.360	1.373E-14	2	112	293	14	121	235
--GLEATVIVIVLVIVAAALAFVVLNMGFSTTQKAKTIIGTSLGQTSSALEISGTIFAHGNT-TSAILEVVGVPLKIATGGESVNLAPGTAAVKYL--SNTVTYDNIYAGTLT------------------------------------------------------------------------------------------------------------------------------------------------------------------------------------
>UniRef100_A0A9D3B760	87	0.300	1.373E-14	2	118	293	16	136	239
--GVESAIVMIAFVIVAAALAFVVLNMGFTTSQKAKTTIIAGLEESSSSMKVSGSITAVGCIDSDSGCDNIKkinatnIPLKISESGNSVNFAQDVVSIRYIGPS--VQYDNIYLGPITADTFRQ------------------------------------------------------------------------------------------------------------------------------------------------------------------------------
>UniRef100_A0A2K5ASC1	87	0.357	1.373E-14	2	110	293	23	128	246
--GIESAIVMIAFVVVAAALAFVVLNAGFGTTQKSKTTISEGLKSATGAVEVAGLVTGGGNSSTGKLLYY-SIPIKLASGAGEVNLQQALTAVKYF--SKSVNYDNIYVGT--------------------------------------------------------------------------------------------------------------------------------------------------------------------------------------
>UniRef100_A0A947JEU6	87	0.347	1.373E-14	2	93	293	3	92	366
--GLEAAIVLIAFVIIAAAFSFMVVNQGLFATERGKTVIQEGLKQASTPLTMDGSTFVRTMEGGD-GVDVIVIPVR-AFGVKYVAMWKNETVVS-------------------------------------------------------------------------------------------------------------------------------------------------------------------------------------------------------
>UniRef100_A0A3N5MIV9	87	0.344	1.853E-14	1	93	293	11	102	190
-TGLEAAIVLIAFVVVAAVFSYVVLGAGFFTSQKSQETVYKSVEQATSNIQMVGNVYGLATTP-SSGINTITFSISLTPGAPDADLTKMTVMFS-------------------------------------------------------------------------------------------------------------------------------------------------------------------------------------------------------
>UniRef100_A0A1V5A7Y7	87	0.344	1.853E-14	1	93	293	11	102	194
-TGLEAAIVLIAFVVVAAVFSYVVLGAGFFTTQKSQETIYAGVGQSTSNIEIVGPVSVNATTAG-TGVSAIMFKIKPAAGASDIDLQKMTFTIT-------------------------------------------------------------------------------------------------------------------------------------------------------------------------------------------------------
>UniRef100_A0A0E3SCF1	87	0.300	1.853E-14	1	96	293	15	113	197
-TGLESAIVLTAFVVVAAVFSYVVLGAGFTTSDTAKKTIDEGVKQTTSSVELAGDVIAKGTPATPS-VDTIIVTLQLTAGQSPVDIGTDNTsglmIVSYTD----------------------------------------------------------------------------------------------------------------------------------------------------------------------------------------------------
>UniRef100_A0A847EJP1	87	0.295	1.853E-14	1	105	293	19	119	203
-TGLETAIILIAFVTVASVLAYSVLSAGIFSAEKGKETVYSGLQSAQASTEVHGSVIGSSAD--NSTLNYIEFLIGLTIPDEKVDIS--SLVVNFYDSTNSTNVQN-------------------------------------------------------------------------------------------------------------------------------------------------------------------------------------------
>UniRef100_A0A968QIB9	87	0.241	1.853E-14	1	102	293	14	133	206
-TALETAIILIAFVVVASVFAFTILSAGSSSTERGEEAIYAGLEGVQSSMEVKGAVLAEGAPSSppvaTDPINTLIFRVALVAGGDPVDLTSNDadadgtadnpalnvVNVGYRDASQIVN----------------------------------------------------------------------------------------------------------------------------------------------------------------------------------------------
>UniRef100_A0A2I0PDT4	87	0.333	1.853E-14	1	102	293	10	107	207
-TGLEAAIVLIAFVVVAAVFSYVVLGAGFFTTQTAQATVHTGVAQASSSLEVVGNVMGISNEGDQ--LSYANISVALTAGGTAMDL--DQMVVSYTDNNGGRN----------------------------------------------------------------------------------------------------------------------------------------------------------------------------------------------
>UniRef100_A0A497N1E6	87	0.338	1.853E-14	2	119	293	17	131	213
--GVEAAIVMIAFVVVASAVAYVIINMGFYAAQKSKETIGRGVDSASSSLELEGTVVGKV-SDEGTCLQYIIIPVRLSVGKSQVELSGDATMVTVY--SNDFTLPDIYDGVSTPSDPTDL-----------------------------------------------------------------------------------------------------------------------------------------------------------------------------
>UniRef100_A0A523BFJ1	87	0.324	1.853E-14	2	118	293	10	124	226
--GIEAAIILIAFVIVATAFAFMVVNMGLTSTQRSKEAIEQGLKEATSPLTLDGTILLKSDQTNANNISNIIIPLK-TLGVKYVPMWENETVVSIKIGTR-VALANIYAGINHTIDPTT------------------------------------------------------------------------------------------------------------------------------------------------------------------------------
>UniRef100_A0A0D5C1S6	87	0.342	1.853E-14	2	112	293	16	123	234
--GVESAIVMIAFVIVAAALAFVVLNMGFTTSQKAKTSIISSLGEASSSMQVAGKVIGEGDSST-GYLNMTAFPIKVSSGGNDINLEAKTTSVRYV--SNSIDYSDIYVGTLT------------------------------------------------------------------------------------------------------------------------------------------------------------------------------------
>UniRef100_A0A3C0JQK2	87	0.352	2.500E-14	1	88	293	21	107	112
-TGLETAIVLIAFVVVASVFAFAVLNVGLLSSQKSEQAALGGLEATSASLSIRGDVIASANAG-KTAIDTVRFNLAPASTSSEPSICPP------------------------------------------------------------------------------------------------------------------------------------------------------------------------------------------------------------
>UniRef100_UPI0021017B07	87	0.301	2.500E-14	1	116	293	12	122	190
-TGLEAAIVLVAFVVVAAVFSYVMLGAGFYTTQKSQEVVHTGVQQASSSVELSGDVVATGSANELKNVTLF---LQLTSGGSSVDM--NKTLIVFSSPTRAPTDLKMGDFAANSITY--------------------------------------------------------------------------------------------------------------------------------------------------------------------------------
>UniRef100_UPI0021012970	87	0.277	2.500E-14	1	99	293	10	108	191
-TGLEAAIVLIAFVVVAAVFSYVMLGAGFFTSQKAQEVVHTGMGQAASSIEVHGIVYGYGNGTGDnqAGIDTVTATIALTSGMQAMNISAMQ--VTYTDPTN-------------------------------------------------------------------------------------------------------------------------------------------------------------------------------------------------
>UniRef100_A0A063ZC46	87	0.290	2.500E-14	1	86	293	11	94	193
-TGLEAAIVLIAFVVVAAVFAYVVLGAGILFSEESRSVVHQGIQEAGSSLTVTGGVYGISNTPG--RIDSIIVPVGLTAGSEPIDIT--------------------------------------------------------------------------------------------------------------------------------------------------------------------------------------------------------------
>UniRef100_A0A8J7W503	87	0.270	2.500E-14	1	109	293	10	118	206
-TGLEAAIVLIAFVVVAAVFSYVMLGAGFFTAQKAQDVVHSGIGQAASSIEVVGDVYGEASEDNADNLTHVRFRVQLTSGMSNMNL--GHMRVTYADSgaIQQLSFNNTHSY---------------------------------------------------------------------------------------------------------------------------------------------------------------------------------------
>UniRef100_L0HDX9	87	0.294	2.500E-14	1	102	293	10	109	206
-TGLEAAIVLIAFVVVAAVFSYVLLGAGFYTTQTAQETVHNGVVQASSSLEIVGDIMAIAEGADPARLSYINTSVALTAGGTPMDLT--QMVISCSDSNGGRN----------------------------------------------------------------------------------------------------------------------------------------------------------------------------------------------
>UniRef100_A0A1F5D0M8	87	0.362	2.500E-14	1	95	293	10	111	208
-TGLETAIILVAFVITAAAFAFVILNMGSLTAEKAQSVIATGMAEASSSMLIDnGVVGYFGNTTTapvlqsNVYLYKVVFYIKLSQGHEPIDVSDNRLVATYT-----------------------------------------------------------------------------------------------------------------------------------------------------------------------------------------------------
>UniRef100_A0A835S606	87	0.350	2.500E-14	2	115	293	16	126	238
--GMEAAIVLIAFVIVAAALAFVVLNMGFATTQKAKTSIISSLGQASSSLAISGKVTAVANV-TDGVINATIIPIRITAGGDSINLDNATVSLKYI--SNSVEYDNILTATISDVT---------------------------------------------------------------------------------------------------------------------------------------------------------------------------------
>UniRef100_A0A2I0P6D8	86	0.277	3.372E-14	1	116	293	11	127	188
-TGLEAAIVLIAFVVVAAVFSYVVLGAGFFTTGEAQRVVHTGSQQASSSLEIIGNVYGHATASSSSmVLTSIEFTVGNTAGGTAIDIS--QMLVTYTCEgiSDVIEYENSTKGWAVKTTY--------------------------------------------------------------------------------------------------------------------------------------------------------------------------------
>UniRef100_A0A8J7W8R7	86	0.326	3.372E-14	1	95	293	13	101	189
-TGLEAAIVLIAFIVVAAVFSYVMLGAGFFTTQKSQETVYSAIGQAATNMEVSGPIILMTDNSGT--ITNATFTLILAAGGSPVDMNK----VTYT-----------------------------------------------------------------------------------------------------------------------------------------------------------------------------------------------------
>UniRef100_A0A2I0PW59	86	0.301	3.372E-14	1	93	293	11	102	192
-TGLEAAIVLIAFIIVASVFAYVVLGAGFLTTEKAQESVHAGIQQTTSAVQPSGELSVQA-DGAGTGINTITFYLQLAAGGTGVDMGTFSYTVT-------------------------------------------------------------------------------------------------------------------------------------------------------------------------------------------------------
>UniRef100_A0A9E3T7G3	86	0.292	3.372E-14	3	96	293	16	114	198
---LENAIILIAFIVVASVFAFTILSAGSSSTEKGEQAIYEGLESVQSSMNVKGAVIATAADAGPDKtVVDVVFTLALAGGGEPVDLTtvegKQTVVIGYRD----------------------------------------------------------------------------------------------------------------------------------------------------------------------------------------------------
>UniRef100_A0A8J7QFG0	86	0.351	3.372E-14	1	94	293	4	95	202
-TGIETAIILIAFVIAASVFAFAVLNMGLISTQRAQEAVGAGLAQASSSLQLEALV--CEADISTLKVQNITILVKLAPGQSPVDFDEGRLTVSY------------------------------------------------------------------------------------------------------------------------------------------------------------------------------------------------------
>UniRef100_A0A497MGV1	86	0.330	3.372E-14	2	116	293	10	120	236
--GIEAAIVMIAFVIVASAFAFMVVNMGLTSTQRSKEAIQQGLKEASCPLTLDGSLLLKSQ--GENNVSAIIIPLK-TLGVKYVPMWTNETVVSIKIGTR-VALANIYAGINHTVDP--------------------------------------------------------------------------------------------------------------------------------------------------------------------------------
>UniRef100_I7L0E4	86	0.393	3.372E-14	1	84	293	13	101	238
-TGLEAAIVLIAFIVVAAVFSYVMLGAGFFATQEAQRTVHTGSQQASSSLEIIGNVYGrttntTVNATQQGYLEWIEFTVGNTAGGTPID----------------------------------------------------------------------------------------------------------------------------------------------------------------------------------------------------------------
>UniRef100_Q2FUM4	86	0.304	4.549E-14	2	116	293	8	112	170
--GLEAAIVLIAFVVVAAVFSYVMLGAGFFATQKSQEVTYSGMKQATSNLILDGMIYGSYSKGG-SGLAQLYFYVKVPEGGETQDLKYVTYL--WTKENKAVT-------TLTSITP--------------------------------------------------------------------------------------------------------------------------------------------------------------------------------
>UniRef100_A0A968QRT2	86	0.247	4.549E-14	1	102	293	14	117	190
-TALETAIILIAFVVVASVFAFTILSAGTASTERGEQAIAAGLEGVQSSMQVKGAILAEG-DATADEITNLRFTLQLVAGGDPVNLTAGAnrvVVIDYRDGTQILT----------------------------------------------------------------------------------------------------------------------------------------------------------------------------------------------
>UniRef100_UPI00082CEB43	86	0.313	4.549E-14	1	86	293	11	94	193
-TGLEAAIVLIAFVVVAAVFAYVVLGAGLLFSEESRSTVHRGIQEAGSSLTVTGGVYGVSNTPG--MISSIIVPVGLTAGSEPIDIT--------------------------------------------------------------------------------------------------------------------------------------------------------------------------------------------------------------
>UniRef100_A0A842QWB7	86	0.242	4.549E-14	0	129	293	5	137	200
LTGLETAIILVAFVITSSAFAFVVLNMGALSAEQAQSVISSSIDESSAALQMDSEVIGTFANTTGAqstiCLTKATFYLRLSQGGTPIDMDDNRVVITYANPR---CHGSIYdsNGTVTTITPVAGDGDSMLEAGE-------------------------------------------------------------------------------------------------------------------------------------------------------------------
>UniRef100_Q46B36	86	0.284	4.549E-14	1	98	293	15	116	201
-TGLESAIVLTAFVVVAAVFSYVVLGAGFTTSDTAKKTIDEGVKQTTSSVELAGDVIAKESTTTANTVDTLLVTLQLTAGQSPVDIGANSdagmLVVSYADSS--------------------------------------------------------------------------------------------------------------------------------------------------------------------------------------------------
>UniRef100_A0A3D1LYY7	86	0.313	4.549E-14	1	99	293	18	116	214
-TGLETAIILIAFIVVAAVFAFTVMTTGLFSTEKAKTTAQAGIAEASSTFAPKGAIVATRDPAAPARVQNIFVQLQPATGATGSSINAADLAFIYVDQNQ-------------------------------------------------------------------------------------------------------------------------------------------------------------------------------------------------
>UniRef100_UPI001BD9BF1D	86	0.250	4.549E-14	1	122	293	11	138	227
-TGLEAAIVLIAFIVVAAVFSYVMLGAGFFATQEAQRTVHTGSQQASSSLEIIGSVYGMNDNAGKVgeehlqHLQYIEFTIGNTAGGTPIDVTQMLVTFVCGDKAEVIPFSELKSITGIGKTAGSADEK--------------------------------------------------------------------------------------------------------------------------------------------------------------------------
>UniRef100_A0A128A330	86	0.338	4.549E-14	2	123	293	15	135	230
--GIESAIVMIAFVIVAAALAFVVLNMGFSTTQKAKTAISSSVTESSSALEIAGKVTGIG-YVSGSVLNATVIPLKVAGGGDAVSLDPALADIKYY--SNTVRYDNIYKSAcvLTSTTYTTVSSAV-------------------------------------------------------------------------------------------------------------------------------------------------------------------------
>UniRef100_A0A7V2KNN0	86	0.372	4.549E-14	1	59	293	24	82	373
-TGLETAIILIAFVVVASVFAYTVLSAGIFSSERGKEAVYAGLKEARGTLEPKGSVIATG-----------------------------------------------------------------------------------------------------------------------------------------------------------------------------------------------------------------------------------------
>UniRef100_A0A8F5VL91	85	0.325	6.136E-14	2	84	293	8	89	175
--GLEAAIVLIAFVVVAAVFSYVMLGAGFFATQKSQEVTYSGVKQSTSNLVLDGQLYGNY-DSTDGDVDTIEFYLSIPEGGQPQD----------------------------------------------------------------------------------------------------------------------------------------------------------------------------------------------------------------
>UniRef100_A0A8A3S205	85	0.295	6.136E-14	1	105	293	11	110	184
-TGLEAAIVLIAFVVVAAVFSYMMLGAGFFTSQKSQEVVHTATSQTSSSVDLAGSVVVIG--GASDKLANATFYLQLTSGGTPVDLSRTAYAVT---TDNAFALLN-------------------------------------------------------------------------------------------------------------------------------------------------------------------------------------------
>UniRef100_A0A8J7W946	85	0.333	6.136E-14	1	99	293	10	101	186
-TGLEAAIVLIAFIVVAAVFSYVMLGAGFFTTQKSQETVYSAIGQAATNLEVSGPVVLKTSGGS---VEQANFTLILAAGGVPVDLKK----VTYTLSTQ-------------------------------------------------------------------------------------------------------------------------------------------------------------------------------------------------
>UniRef100_A0A948RBI8	85	0.327	6.136E-14	1	104	293	16	122	199
-TGLETAIILIAFVMVASTLAYVVLTAGLYSSQKAKEAVHAGLSEVSATMQLKGNVFIKMESGFGTE---MYLTLGVTQGSGGIDFTdtsggNNKVIISYADEyNQYPTLD--------------------------------------------------------------------------------------------------------------------------------------------------------------------------------------------
>UniRef100_Q8TLF9	85	0.267	6.136E-14	1	97	293	15	115	199
-TGLESAIVLTAFVVVAAVFSYVVLGAGFTTSDTAKKTIDEGVKQTTSSIGLAGDVIVKGTPGDTPSVDNITITLQLTAGQSPIDIGANSTagmmVIAYSDS---------------------------------------------------------------------------------------------------------------------------------------------------------------------------------------------------
>UniRef100_A0A101GR10	85	0.317	6.136E-14	1	85	293	21	103	203
-TGLEAAIVLIAFVIVAAVFAYVVLTTGILFSGESQSTIHQGIREAGSSVTVTGMVYGVSNTPG--YIDSVIVPVGLTAGSEPIDF---------------------------------------------------------------------------------------------------------------------------------------------------------------------------------------------------------------
>UniRef100_A0A843C831	85	0.348	6.136E-14	2	125	293	16	140	238
--GVESAIVMIAFVIVAAALAFVVLNMGFSTTQKAKTTIVSSLGEASSSLQISGKVKGIGCTSSTKgcstpYLNATVVPLKIASGGDSVNLQLSTASVKYI--SNSKSFDNIYQGPLAAT--STYANVTAA-----------------------------------------------------------------------------------------------------------------------------------------------------------------------
>UniRef100_A0A7V3SDF0	85	0.393	6.136E-14	1	87	293	29	117	396
-TGLETAIILIAFIVVASVFAYTVLSAGLFSAQKTEEVTRTGINKTESTITVEGNVIaYKGTANGDECITKLSFTVSKAlPGGGSVDLTP-------------------------------------------------------------------------------------------------------------------------------------------------------------------------------------------------------------
>UniRef100_A0A7J9RLD3	85	0.350	8.275E-14	1	97	293	8	99	183
-TGLEAAIVLTAFIVVAAVFSYMAIGAGFFTTEKAKEVVHTGVERATSSAELVGAVIG---RGDGRVIQNISFTLQLTAGQHPLDL--DRSVISFTNE---------------------------------------------------------------------------------------------------------------------------------------------------------------------------------------------------
>UniRef100_A0A2I0NLR1	85	0.348	8.275E-14	1	86	293	4	88	189
-TGLEAAIVLIAFVVVAAVFSYVMLGAGFFAAGEAQQVVHTGSEQASSSLEIIGNVYGYSTTAG-TELESIQFTVGNTAGGTPIDIT--------------------------------------------------------------------------------------------------------------------------------------------------------------------------------------------------------------
>UniRef100_A0A2I0NYI9	85	0.315	8.275E-14	1	93	293	11	105	195
-TGLEAAIVLIAFVVVAAVFSYVVLGAGFFTTQKAQETVYSGVAQSTSNIQMIGNVygYGTENAAGSMDVIRIQWNIGLAPGAPSLDISKMIIVVS-------------------------------------------------------------------------------------------------------------------------------------------------------------------------------------------------------
>UniRef100_A0A0E3L6W7	85	0.294	8.275E-14	1	98	293	15	115	196
-TGLESAIVLTAFVVVAAVFSYVVLGAGFTTSDTAKKTIDEGVKQTTSSVELCGDVIAIE-GGTDGTVGYILTTIQLTAGQSPVDIGENSdagmMVVSYTDSS--------------------------------------------------------------------------------------------------------------------------------------------------------------------------------------------------
>UniRef100_A0A7J4PKY3	85	0.284	8.275E-14	1	98	293	15	115	196
-TGLESAIVLTAFVVVAAVFSYVVLGAGFTTSDTAKATIDEGVKQVSSSVELCGDVIAKE-GSTDGTVGYILATLQLTAGQAPVDIGENSgdgmIVVSYTDSN--------------------------------------------------------------------------------------------------------------------------------------------------------------------------------------------------
>UniRef100_A0A0F8F8K9	85	0.294	8.275E-14	1	97	293	15	116	200
-TGLESAIVLTAFVVVAAVFSYVVLGAGFTTSDTAKKTIDEGVKQTTSSVELAGDVIAKGTpNATNPTINYLIVTLQLTAGQSPVDIGNNSSsgmmVISYSDS---------------------------------------------------------------------------------------------------------------------------------------------------------------------------------------------------
>UniRef100_A0A1E7GE44	85	0.329	8.275E-14	1	93	293	12	108	202
-TGLEAAIVLIAFVVVAAVFSYVMLGAGFFTTQKSQEVVHTGVTQASSSVELSGNVISQggieGAGTVLNEIDTVDMFMQLTSGGSEVDIGKTLIVVS-------------------------------------------------------------------------------------------------------------------------------------------------------------------------------------------------------
>UniRef100_A0A2I0PU78	85	0.330	8.275E-14	1	109	293	14	119	209
-TGLEAAIVLIAFVVVAAVFSYVILGAGFFTSQTAQATVQSGVKVASSSMLLDGNVYGI-RVDQNPYLSYVNVSVALTAGGTSMDLS--QIIVSYNDNNGGYNSSLTYMG---------------------------------------------------------------------------------------------------------------------------------------------------------------------------------------
>UniRef100_A0A8T5ABB6	85	0.305	8.275E-14	2	109	293	13	116	213
--GIEAAIVLIAFVIVAAAFSFMVINMGLFSTQRGKETIQDALQEASCPLTVDGALQVKGN--SSSGVSAIVIPLK-TLGVKYVPMEANRTVVT-LSIVGKVTYPNIYGG---------------------------------------------------------------------------------------------------------------------------------------------------------------------------------------
>UniRef100_D5U1N2	85	0.385	8.275E-14	2	92	293	7	102	214
--GIEAAIVLIAFVIVAAALAFVVINMGMYTTQKSKEVMQQGLNEATTALEVDGSVLGyvidtDAGAPVVPGIQYIYIPLKVSPGQLAVDFSSSKIDI--------------------------------------------------------------------------------------------------------------------------------------------------------------------------------------------------------
>UniRef100_UPI00082BE7D5	85	0.295	1.116E-13	1	105	293	11	110	184
-TGLEAAIVLIAFVVVAAVFSYMMLGAGFFTSQKSQEVVHTATSQTSSSVDLAGSVVVIG--GASDKLANATFYLQLTSGGTPVDLSRTAYAVT---TDNAFVLLN-------------------------------------------------------------------------------------------------------------------------------------------------------------------------------------------
>UniRef100_B8GGI7	85	0.301	1.116E-13	1	93	293	5	96	186
-TGLEAAIVLIAFVVVSAVFSYMVLSAGFYATQKVQEVVHAGVDQTGSTLQISGDVYGSADSPG-GPVTMLTIMLKNGVPYGSVDLNKTTFIIS-------------------------------------------------------------------------------------------------------------------------------------------------------------------------------------------------------
>UniRef100_A0A1G9AHJ8	85	0.304	1.116E-13	1	115	293	11	118	192
-TGLEAAIVLIAFIVVAAVFSYVMLGAGFFATGEAQRSVQTGVAQASSNLELSGPVI-VAASNTDDEVAEISFFLRLAAGGASVDMKKVTFTVSTKDEMK------TYGYTDVTPT---------------------------------------------------------------------------------------------------------------------------------------------------------------------------------
>UniRef100_UPI0020337A8E	85	0.279	1.116E-13	1	86	293	11	94	193
-TGLEAAIVLIAFVVVASVFAYVVLTAGILFSEESRSTVHQGIREAGSGLTVTGAIYGFSNTPG--MIDSVIVPVGLTAGGEPIDIT--------------------------------------------------------------------------------------------------------------------------------------------------------------------------------------------------------------
>UniRef100_A0A7K3YG16	85	0.313	1.116E-13	1	86	293	11	94	193
-TGLEAAIVLIAFVIVAAVFAYVVLGAGILFSEGSRSAVHQGIQEAGSGLIVTGGVYGISNTPG--RIDSIIVPVSLTVGSDPIDIT--------------------------------------------------------------------------------------------------------------------------------------------------------------------------------------------------------------
>UniRef100_A0A956UV73	85	0.372	1.116E-13	1	90	293	18	111	198
-TGLETAIILIAFVIVASVFAFVVLSTGLFSADRGKQTVLAGLEKASGNLEVRGSVsLQDVDTDGvidDTAPDVFIFNLGTAAGGRPVLVDPAVT----------------------------------------------------------------------------------------------------------------------------------------------------------------------------------------------------------
>UniRef100_UPI0020C11313	85	0.333	1.116E-13	1	94	293	11	107	218
-TGLEAAIVLIAFIVVAAVFSYVMLGAGFFATQEAQRTVHTGSQQASSSLEIIGNIYGKTTATTekstaNAHLQYILFSVGNTAGGAPIDIT--SMVVTF------------------------------------------------------------------------------------------------------------------------------------------------------------------------------------------------------
>UniRef100_A0A520JX98	85	0.275	1.116E-13	1	96	293	15	141	233
-TGLEAAIVLTAFVVVAAVFSYVMLNAGFFTTQKSKEVIHTGVEQATSSAQLTGNVIGHGwqygyvngsglwNTTGyrtyyawgysddsdkyqadTTNLTVVEFYVQLSAGEQPLSLASNQLTIGYSD----------------------------------------------------------------------------------------------------------------------------------------------------------------------------------------------------
>UniRef100_A0A9D8FZZ7	85	0.382	1.116E-13	1	87	293	15	103	382
-TGLETAIILIAFIVVASVFAYTVLSAGLFSAQKTEEVIRTGINETESTVQIDGNVVaYKGTANADECVAKFSFTVEKAlPGGGSIDLTP-------------------------------------------------------------------------------------------------------------------------------------------------------------------------------------------------------------
>UniRef100_A0A6H1Z796	84	0.340	1.504E-13	1	96	293	15	107	185
-TGLETAIILIAFVTVASVLAYSVLSAGIFSAERGKATVYAGLESAQSTMELQGSVLGL--SPDVLVLEHVQFSVGLTiQGGDEVDM--DAMVINYFD----------------------------------------------------------------------------------------------------------------------------------------------------------------------------------------------------
>UniRef100_A0A1G9AHV1	84	0.301	1.504E-13	1	93	293	15	106	198
-TGLEAAIVLIAFVVVAAVFGYVVLTMGLLFSGESQSTIHQGIRQAGSACMVSGTVYGVSSPPYD-YLNSIIIPIKLTSGSEPIDMTTVSLRLT-------------------------------------------------------------------------------------------------------------------------------------------------------------------------------------------------------
>UniRef100_A0A2E5BXK9	84	0.323	1.504E-13	1	99	293	18	119	215
-TGLETAIILIAFIVVAAVFAFTVMTTGLFSTEKAKTTAQAGIAEASSTFAPKGGLIaecAQNAQGACTRVEALTFQITTASGSTGTSIARDKIALIYSDDNQ-------------------------------------------------------------------------------------------------------------------------------------------------------------------------------------------------
>UniRef100_A0A7C4D3N8	84	0.304	1.504E-13	2	109	293	13	126	222
--GIEAAIVLIAFVIVAAAFSFMVINMGLFSTQRGKETIQDSLQEASCPLTVDGTILiygktVSGDDNSTGGVSAIVIPLK-TLGVKYVPMQENRTVVTFTITggETSISYPNIYKG---------------------------------------------------------------------------------------------------------------------------------------------------------------------------------------
>UniRef100_A0A128A329	84	0.333	1.504E-13	2	125	293	15	137	230
--GIESAIVMIAFVIVAAALAFVVLNMGFSTTQKAKTAISSSVTESSSALEIAGKVTGIG-YVSGSVLNATVIPLKVAGGGDAVSLDPALADIKYY--SNTVRYDNIYKSAcvLTSTAYTTVSSAVDA-----------------------------------------------------------------------------------------------------------------------------------------------------------------------
>UniRef100_A0A3C0YYD5	84	0.385	1.504E-13	1	57	293	25	81	363
-TGLETAIILIAFVVVASVFAFTVLSTGIFSAERGKETIHAGLQQSRSSVELKGSVVA-------------------------------------------------------------------------------------------------------------------------------------------------------------------------------------------------------------------------------------------
>UniRef100_A0A0E3WRY9	84	0.310	2.028E-13	1	96	293	15	113	197
-TGLESAIVLTAFVVVAAVFSYVVLGAGFTTSDTAKKTIDEGVKQTTSSVELAGDVIAKGDT-TNEKVKYLLVTLQLTAGQSPVDIgesnGTGKMIVSYTD----------------------------------------------------------------------------------------------------------------------------------------------------------------------------------------------------
>UniRef100_A0A0E3P0H8	84	0.290	2.028E-13	1	96	293	17	115	198
-TGLESAIVLTAFIVVAAVFSYVVLGAGFSTSDTAKATVDEGIKQATSSIELAGDVIGVE-GSTDNTLDNLLVTIQLTAGQAPVDIGENSTddmlVVSYWD----------------------------------------------------------------------------------------------------------------------------------------------------------------------------------------------------
>UniRef100_A0A0F8N510	84	0.290	2.028E-13	1	96	293	15	114	199
-TGLESAIVLTAFVVVAAVFSYVVLGAGFTTSDTAKKTIDEGVKQTTSSVELAGDVIAKGSITAPGAVENLTVTLQLTAGQSPVDIGATNTsglmIVSYTD----------------------------------------------------------------------------------------------------------------------------------------------------------------------------------------------------
>UniRef100_A0A7C0VDY9	84	0.323	2.028E-13	1	97	293	5	106	201
-TGIETAIILVAFVITAAAFAFVILNMGFITAEKAQSVISSGMSEATSAILVDNSVVGTFANvslGNQSAICltKLTFYIRLSQGHTPVDLSDDRLVATFTNE---------------------------------------------------------------------------------------------------------------------------------------------------------------------------------------------------
>UniRef100_A0A7C5X2X9	84	0.336	2.028E-13	2	93	293	18	108	221
--GIEAAIVLIAFVLVASALAFVVLNMGMFTTQKSKEVIARAYEESTRAIDIAGNVVAKTTADRSS-LDLVAIPIKLTAGSRAVDLNKTAVAIT-------------------------------------------------------------------------------------------------------------------------------------------------------------------------------------------------------
>UniRef100_A0A7C3BWY7	84	0.411	2.028E-13	1	68	293	3	70	522
-TGLETAIILIAFVVVAAVFAYTVLSAGLFSSQKSEQAVHSGLEEAQSTLEVKGSVSVVGRAELNDCDY--------------------------------------------------------------------------------------------------------------------------------------------------------------------------------------------------------------------------------
>UniRef100_A0A843L8W3	83	0.268	2.734E-13	1	93	293	9	99	129
-TGLEAAIVLIAFVIVAAVFGFVILQAGFTSAQQGQSVIHDGMEQAGSSCMVTGIVYGISTRPG--VVESFVVPVGLTAGNEPIDMATVSVRFT-------------------------------------------------------------------------------------------------------------------------------------------------------------------------------------------------------
>UniRef100_A0A8E7EK63	83	0.329	2.734E-13	1	85	293	7	89	164
-TGLEAAIVLIAFVVVAAVFSYVMLGAGFFATQKSQEVTYSGVKQATSNVVLDGQLYGTYSAG--TGLTELTFYIRVPEGGESVQL---------------------------------------------------------------------------------------------------------------------------------------------------------------------------------------------------------------
>UniRef100_A0A832VT80	83	0.267	2.734E-13	1	97	293	15	113	165
-TGLESAIVLTAFVVVAAVFSYVVLGAGFTTSDTAKKTIDEGVRQTTSSIELAGDVIAKGTSG--STVNTIIVTLQLTAGQSPVDIGADSdagmMVVSYSDS---------------------------------------------------------------------------------------------------------------------------------------------------------------------------------------------------
>UniRef100_A0A7K4BEA0	83	0.329	2.734E-13	2	89	293	8	93	177
--GLEAAIVLIAFVVVAAVFSYVMLGAGFFATQKAQEVTYSGIQQSTSNMVIDGNIYGTLNAGKELK--QVKFYVNVPIGGQAQDMKEVT-----------------------------------------------------------------------------------------------------------------------------------------------------------------------------------------------------------
>UniRef100_A0A7C3FYT4	83	0.333	2.734E-13	1	96	293	14	105	186
-TGLETAIILIAFVTVASVLAYSVLSAGIFSAERGKATVYQGLESAQATMEVQGSVLGL--SPNQSEMEQVVFSVGLTMQDERVDM--NTVVINYFD----------------------------------------------------------------------------------------------------------------------------------------------------------------------------------------------------
>UniRef100_A0A7C2CMV7	83	0.268	2.734E-13	2	160	293	17	168	211
--GLEAAIILIAFVIIAAVFSFMVINQGVFATERGKTVIQEGLKQASTPLAVDGTIFVKTSTDG-ANVTGLLIPLK-AYGVKYVAMWQNTTVVTLKVGANA--WANVYAGvSTMNPTGSnftaMLNNVTAGN--------AMLFIQNSNGDETLDSNEKGYLLIRL------------------------------------------------------------------------------------------------------------------------------------
>UniRef100_A0A7K3Z041	83	0.346	2.734E-13	1	102	293	16	117	216
-TGLEAAIVLIAFVVVAAVFSFVVLGAGSFTTQTAQATVHTGVAQASSSLEVVGNVMGISRSPTaaNARLTFINASVALTAGGTSMDL--AQMVISYADNNGGRN----------------------------------------------------------------------------------------------------------------------------------------------------------------------------------------------
>UniRef100_A0A641ACD2	83	0.326	2.734E-13	1	99	293	18	118	236
-TGLETAIILIAFIVVAAVFAFTVMTTGLFSTEKAKTTAQAGITEASSTFAPKGAIVaqATGLGTNNARVQTLFVQLQPATGSAGASINRSDLAFIYVDKNQ-------------------------------------------------------------------------------------------------------------------------------------------------------------------------------------------------
>UniRef100_A0A0D5C143	83	0.292	2.734E-13	2	118	293	16	136	239
--GVESAIVMIAFIIVAAALAFVVLNMGFTTSQMVKTTTIAGLEESSSSMKISGTITAVGCIDSESscfsipRINATNIPLKISKDGNSVNFSPDVISIRYIGES--IQYDNIYTGAITADTYRQ------------------------------------------------------------------------------------------------------------------------------------------------------------------------------
>UniRef100_A0A0F8DDL5	83	0.291	3.685E-13	1	96	293	12	104	191
-TGLEAAIVLVAFVVVAAVFSYVMLGAGFYTTQKSQEVVHTGVAQASSSVELSGDVISCGADGELKN---LTMFLQLTSGGSPVDVNQTLIVFTSRD----------------------------------------------------------------------------------------------------------------------------------------------------------------------------------------------------
>UniRef100_A0A117MEX2	83	0.283	3.685E-13	1	105	293	8	113	195
-TGLEAAIVLIAFVVVAAVFSYVMLGAGFFTAQEAQTVVHTGMGQASSSIEVLGEVYGfNGTSTENSSIVNITYTIGLTSGNTPMDMARMRVTLATPDYREILTLQN-------------------------------------------------------------------------------------------------------------------------------------------------------------------------------------------
>UniRef100_UPI001BD9D5E3	83	0.336	3.685E-13	1	92	293	11	102	195
-TGLEAAIVLIAFIVVAAVFSYVMLGAGFFATGEAQRVVDTGVAQASSAVELSGPVIVQASSTDGGSVGSVKFFLQLAAGGAPVDMKKVTFTV--------------------------------------------------------------------------------------------------------------------------------------------------------------------------------------------------------
>UniRef100_A0A524MUM8	83	0.280	3.685E-13	4	119	293	0	117	196
----ETAIILTAFVITASAFSFVILNVGFLTSDKAQTTVITGMKETSASLMADAGVTGyfsntTVADQDEVYLEELLYYVKLAQGHEPIDCSDDSLVITYTN-QRGHTV--IYSDSALNGTICTL-----------------------------------------------------------------------------------------------------------------------------------------------------------------------------
>UniRef100_A0A832L659	83	0.287	3.685E-13	1	97	293	15	113	196
-TGLESAIVLTAFVVVAAVFSYVVLGAGFTTSDTAKKTIDEGVKQSTSSVELAGDVIAKSTDSK--KVDKILVTLQLTAGQSPVDIgadsSAGMLVVSYADS---------------------------------------------------------------------------------------------------------------------------------------------------------------------------------------------------
>UniRef100_A0A7L4PVK2	83	0.298	3.685E-13	1	86	293	11	97	198
-TGLEAGIVLISFLVVAAVFSYAILGAGFFSIQKSEEVIQTGMTEASSGIEIIGDVYGIGRLFGSVYrVDMVRFTIGLTAGNTPVDCS--------------------------------------------------------------------------------------------------------------------------------------------------------------------------------------------------------------
>UniRef100_A0A497JSF9	83	0.347	3.685E-13	2	116	293	9	119	205
--GVESAIILIAFVIVAAAFSFMVVNMGLYATQKGRDVISQGVQEASTPLTLDGTIMIRGNSSG--KVDAIIIPLK-TLGVKYVPMANQTTMVSLRVENHT-AYANIYNGINKTVDP--------------------------------------------------------------------------------------------------------------------------------------------------------------------------------
>UniRef100_A0A832ZKN7	83	0.350	3.685E-13	2	98	293	14	109	220
--GIEAAIVLIAFVLVASALAFVVLNMGMFTTQKSKEVIARAYEESTRALDISGNVVASVDI-NNRWLELVAIPIKLTSGARPIDLDKTAISITIIRPD--------------------------------------------------------------------------------------------------------------------------------------------------------------------------------------------------
>UniRef100_A0A2E6WS73	83	0.278	3.685E-13	1	99	293	17	131	232
-TGLETAIILIAFVVVAAVFAFTVMTTGLFSTEKAKTTAQAALTEASSSFILKGAITAKcelnlagdacdndaavAGGTATPYINQIAFQIALASGADQQTMIPGEMAFIYSDSNN-------------------------------------------------------------------------------------------------------------------------------------------------------------------------------------------------
>UniRef100_A0A2N0KSW7	83	0.385	3.685E-13	1	57	293	25	81	363
-TGLETAIIMIAFVVVASVFAFTVLSTGIFSAERAKETVYAGLQQARGSIELKGSVIA-------------------------------------------------------------------------------------------------------------------------------------------------------------------------------------------------------------------------------------------
>UniRef100_A0A117LUA2	83	0.325	4.966E-13	5	93	293	0	86	174
-----AAIVLIAFVVVAAVFSYVVLGAGFFTTQKSQEVVHTGVAQASSNVEISGPVIAKA--STTDQLASVSFYLQLAAGGTAVDMDKVTYTVS-------------------------------------------------------------------------------------------------------------------------------------------------------------------------------------------------------
>UniRef100_A0A916CMN0	83	0.281	4.966E-13	1	96	293	15	102	189
-TALETAINLIAFVVVAAIFAFTVLSTGTFLTERSKEAAYSGLQEVRGSMELKGSVV------LEGTGTMAVFNLATVAGGSSVDLSKVK--MTYRD----------------------------------------------------------------------------------------------------------------------------------------------------------------------------------------------------
>UniRef100_A0A2I0NYH1	83	0.305	4.966E-13	1	117	293	9	124	190
-TGLEAAIVLIAFVVVAAVFSYVVLGAGFFTTQKAQETVYQSVEQSTSNIQMIGNVYGIGSGVGDSKSIvRLQFNLGLAPGAPSLDISKMIITVSqpgYGTISQL-----PYSSTLSSSAFS-------------------------------------------------------------------------------------------------------------------------------------------------------------------------------
>UniRef100_A0A7C3G192	83	0.353	4.966E-13	1	99	293	19	113	191
-TGLETAIVLIAFVTVASVLAYSVLSAGIFSAERGKATVYSGLESAQSTMEIVGSVLGL--SPNQTKLETVQFTASLAIKDTAVD--SSTIVINYFDEEE-------------------------------------------------------------------------------------------------------------------------------------------------------------------------------------------------
>UniRef100_UPI001C328352	83	0.279	4.966E-13	1	86	293	11	94	193
-TGLEAAIVLIAFVVVAAVFAYVVLGAGIVFSEASRSTVHRGIQEAGSSLTVIGGVYGV--SGNLERIDAIIIPVGLTAGSEPIDIT--------------------------------------------------------------------------------------------------------------------------------------------------------------------------------------------------------------
>UniRef100_A0A0E3QC01	83	0.280	4.966E-13	1	96	293	15	112	196
-TGLESAIVLTAFVVVAAVFSYVVLGAGFTTSDTAKKTIDEGVKQTTSSVELAGDVIA--RSGDNSKVDNITVTLQLTAGQAPVDIGNDSkvgmLVVSYAD----------------------------------------------------------------------------------------------------------------------------------------------------------------------------------------------------
>UniRef100_A0A8J7W657	83	0.257	4.966E-13	1	97	293	8	99	201
-TGLEAAIVLIAFVVVAAVFSYVMLGAGFFTAQKSQEVVHTGIGQAASSIEVVGDVIG---EGVPAHLNTTRFAIHLTSGMNEMNISAMR--VTYSDP---------------------------------------------------------------------------------------------------------------------------------------------------------------------------------------------------
>UniRef100_UPI000FFE69B4	83	0.347	4.966E-13	1	95	293	26	115	202
-TGLEAAIILIAFIVVASVFSFVVLGSGFFATQKSQEVIHAGIEQSGNALALGGTVVCQG-DPSGGKVGKVEINLETASKGTGVDM----TRVSYR-----------------------------------------------------------------------------------------------------------------------------------------------------------------------------------------------------
>UniRef100_A0A7J3QAL5	83	0.369	4.966E-13	2	93	293	13	101	213
--GIEAAIVLIAFVLVASALAFVVLNMGMFTTQKTKEVIARAYEESTRAIDIAGNVKAKVN---NSKLVLVAIPIKLTAGARPIDLNKTAVAIT-------------------------------------------------------------------------------------------------------------------------------------------------------------------------------------------------------
>UniRef100_A0A520JX99	83	0.285	4.966E-13	1	96	293	8	110	213
-TGLEAAIVLTAFVVVAAVFSYVVLNAGFFTTQKSKEVVHTGSMLYTTSAELTGSVIGysltqsgdiLTVASGGTRLNATRFYLQLTAGENPIDME--GLTISYLD----------------------------------------------------------------------------------------------------------------------------------------------------------------------------------------------------
>UniRef100_A0A2E6WS33	83	0.315	4.966E-13	1	99	293	17	130	229
-TGLETAIILIAFVVVAAVFAFTVMTTGLFSTEKAKTTAQAALTEASSSFIIKGPVLAKCSPGvvpidcevdanpigkAEEFISRISFTIALSSGADQQTLDESELAFIYSDENN-------------------------------------------------------------------------------------------------------------------------------------------------------------------------------------------------
>UniRef100_A0A842XNV4	83	0.280	4.966E-13	1	98	293	14	132	230
-TGLEAAIVLTAFIVVAAVFSYMVLGAGFFSTEKAKAVVHTGVEKATSSAEVAGDVIGHGwqynNTGTNwtwyyyynysdsgghtldsTNLTVVEFQVQLTAGQSAMDM--NKVVISYSDSD--------------------------------------------------------------------------------------------------------------------------------------------------------------------------------------------------
>UniRef100_A0A524N5F2	83	0.261	4.966E-13	1	129	293	56	188	252
-TGLETAIILVAFVITAAAFAFVILNMGFITAEKAQSVISTGMSEATSSLLIDNGVVAnfvntTGGEQSDICMTKLTFYIKLSQGHSPIDVDDSRLVATFTNERHHGELYDV-NGTIMTMTCITGDGDSLLEVGE-------------------------------------------------------------------------------------------------------------------------------------------------------------------
>UniRef100_A0A7J2LVD4	82	0.413	6.691E-13	2	93	293	14	102	118
--GIEAAIVLIAFFVIAVALAGVVINMGFYSTQKVKSTISRGISEASSTLQLNGHIIGKTN---GTYLIITAFPIKVSVGKSGVDLNVNTTIVS-------------------------------------------------------------------------------------------------------------------------------------------------------------------------------------------------------
>UniRef100_A0A2I0PDC8	82	0.344	6.691E-13	1	93	293	11	101	190
-TGLEAAIVLIAFVVVAAVFSYVVLGAGFFTTQKAQESVHTAVGQATSAVELSGPVMVQAGAGNT--VSNASFYLQLAAGGASVDVSKIGYTVS-------------------------------------------------------------------------------------------------------------------------------------------------------------------------------------------------------
>UniRef100_A0A832U7T6	82	0.322	6.691E-13	1	93	293	11	101	190
-TGLEAAIVLIAFVVVAAVFSYVVLGAGFFTTQKAQESVHTAVGQATSAVELSGPVMVEG--GAGDTVTNASFYLQLGAGGNPVDVTKIGYTVS-------------------------------------------------------------------------------------------------------------------------------------------------------------------------------------------------------
>UniRef100_A0A847EJP9	82	0.295	6.691E-13	1	98	293	19	112	191
-TGLETAIILIAFVTVASVLAYSVLSAGIFSAERGKETVYSGLESAQSSLEVKGAVIGHSAD--NIVLTTLTMKLGMAIQDERVD--ADSIHVTYLDES--------------------------------------------------------------------------------------------------------------------------------------------------------------------------------------------------
>UniRef100_A0A7K4BQV0	82	0.279	6.691E-13	1	86	293	11	94	193
-TGLEAAIVLIAFVVVAAVFAYVVLGAGIVFSEESRSTVHQGIREAGSSLTVIGGVYGVSDN--LERIDAIIIPVGLTAGSEPIDIT--------------------------------------------------------------------------------------------------------------------------------------------------------------------------------------------------------------
>UniRef100_A3CVA3	82	0.279	6.691E-13	1	86	293	11	94	193
-TGLEAAIVLIAFVVVAAVFAYVVLGAGILFSEESRSVVHQGIQEAGSSLTVTGCVYGVSSTPG--IIHSIIVPVGLTAGSEPIDIT--------------------------------------------------------------------------------------------------------------------------------------------------------------------------------------------------------------
>UniRef100_A0A2I0NRG2	82	0.270	6.691E-13	1	85	293	14	96	196
-TGLEAAIVLIAFVIVAAIFAYVVLTAGILFSEESQSTVHQGVHEAGSSIALAGTVYGVSKTRES--IDYILIPIELTAGGEPIDM---------------------------------------------------------------------------------------------------------------------------------------------------------------------------------------------------------------
>UniRef100_A0A662CBG7	82	0.274	6.691E-13	0	97	293	5	106	200
LTGLETAIILVAFVITSSALAFIVLNMGFLSAERAQSVVAGSMSEASSALALDsgliGSFTNLTGPQSAVCLTKLTLYVRLAGGGEPIDMGEGELVVTYTNP---------------------------------------------------------------------------------------------------------------------------------------------------------------------------------------------------
>UniRef100_UPI001E3E7539	82	0.284	6.691E-13	1	97	293	15	116	202
-TGLESAIVLTAFVVVAAVFSYVVLGAGFTTSDTAKKTIDEGVKQTTSSVELAGDVVATCTDPTASAtVNTIIVTLQLTAGQSPVDIgvdsGAGMLVVSYADS---------------------------------------------------------------------------------------------------------------------------------------------------------------------------------------------------
>UniRef100_UPI00227D1F2F	82	0.294	6.691E-13	0	116	293	18	133	204
LTGLEGAIILIAFVIVASVFSFTILGSGFFATETAQDVVYTSVDQSASSLMIIGDVYG-YRSSGEDAVEMLRFTVSPSAgGGKAVNLS--GSTVTYVTSEHILPlLQNSPLVSTMPPLP--------------------------------------------------------------------------------------------------------------------------------------------------------------------------------
>UniRef100_A0A0X3BNF1	82	0.330	6.691E-13	1	104	293	13	121	218
-TGLEAAIVLIAFIVVAAVFSYVMLGAGFFATQEAQRTVHTGSQQASTSLEIIGNIYGTTTSTTasssiNAHLKYIEFTVGNTAGGTPLDISQMLVTFVCGEKSEVITYD--------------------------------------------------------------------------------------------------------------------------------------------------------------------------------------------
>UniRef100_A0A2H1FDK9	82	0.333	6.691E-13	2	125	293	15	137	230
--GIESAIVMIAFVIVAAALAFVVLNMGFSTTQKAKTAISSSVTEASSALEIAGKVTGIG-YVSGGVLNATVIPLKVAGGGDAVSLDPTLADIKYY--SNTIRYDNIYKSAcvLSSTSYTTVSAAVAA-----------------------------------------------------------------------------------------------------------------------------------------------------------------------
>UniRef100_A0A2H1FDJ2	82	0.333	6.691E-13	2	125	293	15	137	230
--GIESAIVMIAFVIVAAALAFVVLNMGFSTTQKAKTAISSSVTEASSALEIAGKVTGIG-YVSGGVLNATVIPLKVAGGGDAVSLDPTLADIKYY--SNTIRYDNIYKSAcvLSSTSYTTVSAAVAA-----------------------------------------------------------------------------------------------------------------------------------------------------------------------
>UniRef100_A0A7C5PKI2	82	0.278	6.691E-13	2	116	293	59	169	301
--GLEAAIVLIAFVIIAAAFSFMVINQGLYATERGKVVIQEGLKQASTPLTVDGTPFVRTTPDGK-AVDVIIIPVK-AFGVKFVAVGRNQTVVMLKIGQKA--WANLYLGVLYTGHP--------------------------------------------------------------------------------------------------------------------------------------------------------------------------------
>UniRef100_A0A932CES5	82	0.473	6.691E-13	1	57	293	16	72	517
-TGLETAIILIAFVVVASVFAYTALSAGLFSTQKSQEAVYSGLEEARSTLVVKGEVVA-------------------------------------------------------------------------------------------------------------------------------------------------------------------------------------------------------------------------------------------
>UniRef100_UPI0020BF73C5	82	0.358	9.014E-13	1	92	293	11	100	192
-TGLEAAIVLIAFIVVAAVFSYVMLGAGFFATGEAQRVVQTGVAQASSNLELSGPVIVTA--SSTTGLGKISFFLQLAAGGASVDMKKVTFTV--------------------------------------------------------------------------------------------------------------------------------------------------------------------------------------------------------
>UniRef100_A0A0E3RAM1	82	0.266	9.014E-13	1	98	293	15	118	199
-TGLESAIVLTAFVVVAAVFSYVVLGAGFTTSDTAKKTIDEGVKQTTSSVELAGDVIAEGTAAGGSVKD-IIVTLQLTAGQSPVDIGEEGlgdgteiLVVSYADSS--------------------------------------------------------------------------------------------------------------------------------------------------------------------------------------------------
>UniRef100_A0A550H9K7	82	0.303	9.014E-13	0	97	293	5	106	200
LTGLETAIILVAFVITSSAFAFVVLNMGQLSAEQAQSVISSSIDETSSALLMDTDIIGTfsNITGAQSTICLTKatFYVRLSQGQTPVDMDDSKVVITYTNP---------------------------------------------------------------------------------------------------------------------------------------------------------------------------------------------------
>UniRef100_UPI001AE89775	82	0.305	9.014E-13	1	93	293	18	112	213
-TGLEAAIVLIAFVVTASIFSYVILGAGFFATQKAQDVVYTSVGQTSSSIEVMGDVYGnsTTVGGVDAKMDGLRFVLGLTAGGSPVDFASTTMTFS-------------------------------------------------------------------------------------------------------------------------------------------------------------------------------------------------------
>UniRef100_A0A842LTB3	82	0.316	9.014E-13	2	118	293	10	123	227
--GIEAAIVLIAFVIVAAAFSFMVVNMGLTSTERSKEAIAQGLKESSCPLILDGTLLLKS-GNTADNVTTIIIPLK-TLGVKYVPMWTNETVVSLKIGTD-VALANIYAGINHSINPTT------------------------------------------------------------------------------------------------------------------------------------------------------------------------------
>UniRef100_UPI0021FF104F	82	0.288	9.014E-13	2	113	293	16	131	239
--GVESAIVMIAFVIVAAALAFVVLNMGFTTSQKAKTVTLAGLEESTSAMKIAGSITAIGCINVNSgcgvvqKINATTIPLKISESGNSINFASDVVSISYI--TKSIQYNNIYAGAITS-----------------------------------------------------------------------------------------------------------------------------------------------------------------------------------
>UniRef100_A0A497IY62	82	0.423	9.014E-13	1	59	293	12	70	243
-TGLEAAIVLTAFVVVAAVFSYVVLNAGFFTTQKSKEVVHTGVEQATSSIELAGTVIGHG-----------------------------------------------------------------------------------------------------------------------------------------------------------------------------------------------------------------------------------------
>UniRef100_A0A2V3JNY5	82	0.220	9.014E-13	1	96	293	15	139	243
-TGLEAAIVLTAFVVVAAVFSYVVLGAGFFTSEKSKEVIHTGVDQATSSLEIGGYIAGHGwtygkvdsdgiwnasgdyysyyawgnstatkNKENTTGLNLVEIQVELAAGQNPVDM--DKIVVSYSD----------------------------------------------------------------------------------------------------------------------------------------------------------------------------------------------------
>UniRef100_A0A9E4SUY4	82	0.385	9.014E-13	1	57	293	25	81	363
-TGLETAIILIAFVVVASVFAFTVLSTGIFSAERGKETVYAALEQARGSIELKGSVIA-------------------------------------------------------------------------------------------------------------------------------------------------------------------------------------------------------------------------------------------
>UniRef100_A0A382FBV9	81	0.417	1.214E-12	1	79	293	20	95	98
-TGLETAIILIAFIVVAAVFAFTVMTTGLFSTEKAKTTAQAGIAEASSTFAPKGAIIATSN---LTSVQTFQFQVTLATG---------------------------------------------------------------------------------------------------------------------------------------------------------------------------------------------------------------------
>UniRef100_A0A7K4BE97	81	0.316	1.214E-12	2	99	293	8	100	186
--GLEAAIVLIAFVVVAAVFSYVMLGAGFFATQKAQEVTYSGIQQATSNMVIDGNIYGTM---GATGLKQIYFWVNVPIGGQAQKLSD--VVFSWSSKQN-------------------------------------------------------------------------------------------------------------------------------------------------------------------------------------------------
>UniRef100_A0A0E3LTT5	81	0.280	1.214E-12	1	96	293	15	112	196
-TGLESAIVLTAFVVVAAVFSYVVLGAGFTTSDTAKKTIDEGVKQTTSSVELAGDVIA--NSADRSKVDTIVVTLQLTAGQSPVDIGADSnagmLVVAYAD----------------------------------------------------------------------------------------------------------------------------------------------------------------------------------------------------
>UniRef100_I7LN98	81	0.217	1.214E-12	1	92	293	13	102	197
-TGLEAAIVLIAFVVVASIFSYTVLAAGFHFSGESQSVIHQGIQQAGSSCTVAGTVYGVSTSPES--LRYIIIPIGLTAGGEPIDITTVSVRI--------------------------------------------------------------------------------------------------------------------------------------------------------------------------------------------------------
>UniRef100_UPI001BDA93FA	81	0.217	1.214E-12	1	92	293	13	102	197
-TGLEAAIVLIAFVVVASIFSYTVLAAGFHFSGESQSVIHQGIQQAGSSCTVAGTVYGVSTSPES--LRYIIIPIGLTAGGEPIDITTVSVRI--------------------------------------------------------------------------------------------------------------------------------------------------------------------------------------------------------
>UniRef100_A0A7C5K6K6	81	0.298	1.214E-12	2	145	293	18	155	218
--GLEAAIILIAFVIIAGTFSFMVINQGLFATERGKTVVQEGLKQASTPLCVDGSIFLKTNSSG-TGIEAMVIPLR-TYGVKYVAMGEDETAISlkigqYAWPNvyNGLNPTNPANKTL-TELYDLVSNA----------NTTEVFIQNNNAQ---------------------------------------------------------------------------------------------------------------------------------------------------
>UniRef100_A0A5N9G9V6	81	0.392	1.214E-12	1	56	293	17	72	350
-TGLETAIILIAFVVVASVFAFTVLSTGIFSAERGKETIHAGLTGARSSMELKGSIV--------------------------------------------------------------------------------------------------------------------------------------------------------------------------------------------------------------------------------------------
>UniRef100_A0A2D6GFA8	81	0.392	1.214E-12	1	56	293	17	72	355
-TGLETAIILIAFVVVASVFAFTVLSTGIFSAERGKETIHAGLTGARSSMELKGSIV--------------------------------------------------------------------------------------------------------------------------------------------------------------------------------------------------------------------------------------------
>UniRef100_A0A7J2K9C7	81	0.409	1.635E-12	0	65	293	16	81	91
LTGLETAIILIAFVIVAAAFAFAVLNLGFSSTQKSGEVLKAGLEEATSSIELAGSVIAMGENASGT-----------------------------------------------------------------------------------------------------------------------------------------------------------------------------------------------------------------------------------
>UniRef100_A0A9E7THU1	81	0.319	1.635E-12	1	94	293	11	99	186
-TGLEAAIVLISFVVVAAVFSFVVLGTGFFVTEKSEEVINSGLKETSNSLNLFGTVVAKVKVSDP-ELRYIMFYLEQCGGGTGIDINK----ISY------------------------------------------------------------------------------------------------------------------------------------------------------------------------------------------------------
>UniRef100_B8GEH3	81	0.267	1.635E-12	1	101	293	5	103	186
-TGLEAAIVLIAFVTVSSVFSFMVLSAGFMTTQKAQEVVHAGVDQATSTLQIQGEIYGSTDSPG-GPVTTVTIMLKTGVPFGSVDLNKTTFHIS-TDSTNEI-----------------------------------------------------------------------------------------------------------------------------------------------------------------------------------------------
>UniRef100_A0A7C3G0X3	81	0.343	1.635E-12	1	96	293	19	110	191
-TGLETAIILIAFVTVASVLAYSVLSAGIFSAERGKATVYQGLASAQATMSIQGSVLGL--SPNGTKLEQIQFSVALMLEDENVDM--NSVVINYFD----------------------------------------------------------------------------------------------------------------------------------------------------------------------------------------------------
>UniRef100_UPI00064F15DD	81	0.283	1.635E-12	1	99	293	15	120	199
-TGLESAIVLTAFVVVAAVFSYVVLGAGFTTSDTAKKTIDEGVKQTTSSVELAGDVIAIeGNEDNETadAVEKILVTLQLTAGQSAVDIGNTQddgmLVVSYSDSSK-------------------------------------------------------------------------------------------------------------------------------------------------------------------------------------------------
>UniRef100_A0A831PGJ4	81	0.302	1.635E-12	1	86	293	21	104	204
-TGLEAALVLVAFVVVAGIFSFTVLGSGFFTTQKAQKTIVTGVDQSTSTLHVVGDVYGISD--GNGHIDEFWFTLGTAAAGKGVDLS--------------------------------------------------------------------------------------------------------------------------------------------------------------------------------------------------------------
>UniRef100_A0A3R7EGD8	81	0.351	1.635E-12	2	109	293	14	117	209
--GVESAIILIAFVIVAAAFSFMVVNMGLFATQRGRDTISQGVQEASTPLMLDGSIMIRGSSSGNVSVIIIPLK---TLGVKYVPMANETTVVSLRVENHT-AYANIYTG---------------------------------------------------------------------------------------------------------------------------------------------------------------------------------------
>UniRef100_A0A7J2YRU3	81	0.308	1.635E-12	2	160	293	18	168	210
--GLEAAIILIAFVIIAAVFSFMVVNQGLFATEQGKTVIQQGIQQASTPLSIDGTTFVKTSADG-SYVAGILIPLK-TFGTKYVSMNENTTVVTMKIGTDA--WSNIYVGTNASATGETFNDM----LSGVTENQSKLFIQNSNGDQALDSSEKGYLVVAL------------------------------------------------------------------------------------------------------------------------------------
>UniRef100_A0A9E4PD45	81	0.385	2.203E-12	1	57	293	25	81	156
-TGLETAIILIAFVVVASVFAFTVLSTGIFAAERGKETVFAGLAQARGSIELKGSVIA-------------------------------------------------------------------------------------------------------------------------------------------------------------------------------------------------------------------------------------------
>UniRef100_A0A7K4AZK6	81	0.316	2.203E-12	2	102	293	8	104	171
--GLEAAIVLIAFVVVAAVFSYVMLGAGFFATQKAQEVTYSGMKQATSNLIMDGMIYGS--YDKTNGLKALYFYVKVPEGGETQDLKYVDYL--WTIENKAVT----------------------------------------------------------------------------------------------------------------------------------------------------------------------------------------------
>UniRef100_I7KDG8	81	0.354	2.203E-12	1	93	293	11	101	192
-TGLEAAIVLIAFIVVAAVFSYVMLGAGFFATGEAQRVVDTGVAQASSAVELSGPVI--VNGSADGNVTDIRFFLQLAAGGAPVDMQKVIFTVS-------------------------------------------------------------------------------------------------------------------------------------------------------------------------------------------------------
>UniRef100_UPI0013EA18FB	81	0.302	2.203E-12	0	116	293	8	123	194
LTGLEGAIILIAFVLIASVFSFTILGTGFFATDTAEDVIYTGVDQSVSSLMLIGDVYG-YKTSGRSAVDMLRFTVRPSAgGGKAMDLS--GCSLAYVTSESILTLQpNSTLISAIPPLP--------------------------------------------------------------------------------------------------------------------------------------------------------------------------------
>UniRef100_A0A956UW65	81	0.326	2.203E-12	1	90	293	18	121	208
-TGLETAIILIAFVIVASVFAFVVLSTGLFSADRGKQTVLAGLEKASGNVEVRGSVslqdVGTVAAPTTPDgaigeaggpsVDVFIFNLGTAAGGRPVLIDPAVT----------------------------------------------------------------------------------------------------------------------------------------------------------------------------------------------------------
>UniRef100_A0A2E7G5H3	81	0.286	2.203E-12	1	99	293	17	131	229
-TGLETAIILIAFVVVAAVFAFTVMTTGLFSTEKAKTTSQAALTEASSSFILKGSVTATCAAGagplgckkdlapvgvADEYVESITFTIALAIGAEQQRIDDESVfAIHYFDENN-------------------------------------------------------------------------------------------------------------------------------------------------------------------------------------------------
>UniRef100_UPI000836CD6E	81	0.289	2.203E-12	2	110	293	11	124	229
--GVESAIVMIAFVIVAASLAFVVLNTGFSTTQQAKETIMAGLEESGSSIQLSGSVTGiytVDDSNGNAKLNALTIPIKIATAGNPINLDEANSQVKVQTNAMSYAdiLKNTYPGS--------------------------------------------------------------------------------------------------------------------------------------------------------------------------------------
>UniRef100_A0A497JVD6	81	0.271	2.203E-12	2	147	293	14	160	240
--GLEAAIVLIAFVIVAAAFSFMVVNMGLYATQKGRDVISQGIHESGCPLTIDGSILIKA-SNRSGYAKAIIIPLK-TMGTKWVSMGTNGTVVSLRIRDKA--WANIYRGiGVYNGTePKTQIDPTGLQFDTIIANLTKGSQSEPStwwGQLY-------------------------------------------------------------------------------------------------------------------------------------------------
>UniRef100_A0A351JYP1	81	0.400	2.203E-12	1	89	293	16	110	246
-TGLETAIILIAFVVVASVFAYTVLSAGLFSAQQADETIRSGIRTTQTTMKLRGGILaYKGNVTEGGNVSesvvKISFTVSNVLGeGQAIDLTPSH-----------------------------------------------------------------------------------------------------------------------------------------------------------------------------------------------------------
>UniRef100_A0A8T5AXZ4	81	0.298	2.203E-12	2	115	293	57	166	284
--GLEAAIVLIAFVIIAAAFSFMVVNQGLYATERGKVVIQEGLKQASTPLTIDGTTFVRT-TPDGRTVNVIIVPVK-AFGVKFVAFGRNQTVITLRVGEKA--WANVYCGVLYNST---------------------------------------------------------------------------------------------------------------------------------------------------------------------------------
>UniRef100_A0A8T4ZVJ2	81	0.250	2.203E-12	2	167	293	57	235	293
--GLEAAIVLIAFVIIAAAFSFMVVNQGLYATERGKVVIQEGLKQASTPLTIDGTTFVRT-TPDGRAVNVIIIPVK-AFGVKFVAVGRNQTVVVLRVGERA--WANVYLGVLYTGylgtDYYYTDDETYDPTGkkfDDFVGFRFANQTGGGEPRNVYvngtYSSGYHeglftgAVLAIAYSNGDE-----------------------------------------------------------------------------------------------------------------------------
>UniRef100_A0A9E4USU3	81	0.385	2.203E-12	1	57	293	25	81	363
-TGLETAIILIAFVVVASVFAFTVLSTGIFAAERGKETVFAGLAQARGSIELKGSVIA-------------------------------------------------------------------------------------------------------------------------------------------------------------------------------------------------------------------------------------------
>UniRef100_A0A7C0XZS2	80	0.388	2.966E-12	1	67	293	10	76	80
-TGIEAAIVMIAFVIVAAALAFVTLNMGMFTTQRTREVIHRGLGEASSALEVDGSVTALTDSSSKVYV---------------------------------------------------------------------------------------------------------------------------------------------------------------------------------------------------------------------------------
>UniRef100_A0A2E8HNG6	80	0.342	2.966E-12	1	73	293	22	93	117
-TGLETAIVLFAFVVVASVFSFAVLNTRLLSSEKSIEATLGGLEETSAMLSLRGQVIVVANTGTTS-VDSVKFT---------------------------------------------------------------------------------------------------------------------------------------------------------------------------------------------------------------------------
>UniRef100_A0A8E7B4Y0	80	0.305	2.966E-12	1	85	293	9	88	166
-TGLEAAIVLIAFVVVAAVFSYVMLGAGFFATQKSQEVTYSGVKQATSNVVLDGQLYGDA-----ATLTKLTFYVRVPEGGEAVKM---------------------------------------------------------------------------------------------------------------------------------------------------------------------------------------------------------------
>UniRef100_A0A7K3Y1X8	80	0.228	2.966E-12	1	92	293	11	100	194
-TGLEAAIVLIAFVVVASIFSYTVLGAGFHFSGESQSIIHQGIRQAGSSCTVTGTVYGVSDSPKSLK--YIIIPIGLTTGGEPIDITTMSVRI--------------------------------------------------------------------------------------------------------------------------------------------------------------------------------------------------------
>UniRef100_UPI001E350B8B	80	0.297	2.966E-12	1	97	293	15	112	196
-TGLESAIVLTAFVVVAAVFSYVILGAGFTTSDTAKSTIDEGVKQTTSSVGLAGDVIAKSNEN---KVNEIILTLQLTAGQSPmdigVDSSEGMMVVSYSDS---------------------------------------------------------------------------------------------------------------------------------------------------------------------------------------------------
>UniRef100_A0A7L4PZF2	80	0.290	2.966E-12	1	86	293	11	94	197
-TGLEAGIVLISFLVVAAVFSYAILGAGFFSIQKSEEVIQTGVIDAASGIEIIGDVYGI--EGFIGGIDMVRFTIGLTAGNTPVDCS--------------------------------------------------------------------------------------------------------------------------------------------------------------------------------------------------------------
>UniRef100_A0A7J4PLT0	80	0.292	2.966E-12	1	125	293	17	138	198
-TGLESAIVLTAFIVVAAVFSYVVLGAGFSTSDTAKATVDEGIKQATSSIELAGDVIAVEGSTENTVSN-LLVTIQLTAGQAPVDIGASDTegmlVISYMDNS-------TYNASVpWTPTYIGANDGDKV-----------------------------------------------------------------------------------------------------------------------------------------------------------------------
>UniRef100_UPI0020BD9F8F	80	0.250	2.966E-12	1	92	293	20	109	203
-TGLEAAIVLIAFIVVVAVFSYTVLTAGFLFTGESQSVVHQGVRQAGSACTVAGTVYGV--SSTPDYVDSIIIPVRLTADGEPIDITTVSVRI--------------------------------------------------------------------------------------------------------------------------------------------------------------------------------------------------------
>UniRef100_A0A0N7JD54	80	0.369	2.966E-12	2	93	293	8	96	210
--GIEAAIVLIAFVLVASALAFVAINMGMFASQKSKEVMAKAYESSTRALDIAGDAIAKVDTAT-STVTMVYVPIKLTAGTSPIDLS--KTVVS-------------------------------------------------------------------------------------------------------------------------------------------------------------------------------------------------------
>UniRef100_A0A3S3RBY1	80	0.333	2.966E-12	0	110	293	11	118	222
LTGIETAIIVIAFVIAASVFAFAVLNMGLLTTAKAQDAIVSGVGQAQSSLKIT-SVYAYSDEEGSDAKCKGVAILVQPSGTANVDFTPTKVAISYKNAN--VAYPDVYEGS--------------------------------------------------------------------------------------------------------------------------------------------------------------------------------------
>UniRef100_A0A7J3VNJ1	80	0.336	2.966E-12	2	110	293	5	112	228
--GIESAIVMIPFVVVAAALAFVVLNAGFGTTQKSKTTISEGLASATGAVEVAGIVTGNNRVSDNPERIEFYsIPIKLASGANAVNLQKELTAIRYF--SNTIAYDNIYVGT--------------------------------------------------------------------------------------------------------------------------------------------------------------------------------------
>UniRef100_A0A128A323	80	0.349	2.966E-12	2	107	293	13	115	231
--GIESAIVMIAFVIVAAALAFVVLNMGFSTTQKAKTAISSSVTESSSALEIAGKVTGFGDVA-KSQLNATMIPLKVAGGGDAVSLDPTLTDIKYY--SNSVRYDNIF-----------------------------------------------------------------------------------------------------------------------------------------------------------------------------------------
>UniRef100_A0A7D5R1U7	80	0.292	2.966E-12	2	118	293	16	136	239
--GVESAIVMIAFVIVAAALAFVVLNMGFTTTQKAKTATLSSLEESSSTMKISGTITAVGCIDIDAGctsiqrINATTIPLKISQSGNAVNFSPELVSISYLGKS--IQFNNIYAGPITVDTFRQ------------------------------------------------------------------------------------------------------------------------------------------------------------------------------
>UniRef100_A0A7C0U0P0	80	0.388	3.993E-12	0	66	293	14	80	92
LTGLETAIILIAFVIVAAAFAFAVLNLGFASTQKSGEVLKAGLEEATSSIEPAGSVIAGGGLSGDTY----------------------------------------------------------------------------------------------------------------------------------------------------------------------------------------------------------------------------------
>UniRef100_A0A497EPW2	80	0.290	3.993E-12	31	116	293	0	84	173
-------------------------------TQRSKQVISSGLGEASSALEIDGSIVAHVDTSAK-NITYIVIPVKLASGQHEVDLTPGKTTIAYWSPNKGIALTDIYNATLETGTY--------------------------------------------------------------------------------------------------------------------------------------------------------------------------------
>UniRef100_H1YXI9	80	0.340	3.993E-12	1	94	293	11	99	186
-TGLEAAIVLTAFVVVAAVFAFVVLGAGFFVTDKSEDVINSGLKETSNSLNLAGTVVGRVKLSG-SELRYIMFYLEHCGGGTGIDISK----ISY------------------------------------------------------------------------------------------------------------------------------------------------------------------------------------------------------
>UniRef100_A0A498H168	80	0.261	3.993E-12	1	88	293	8	93	192
-TGLEAAIILIAFVVVASVFSYMVLGTGFIAIQNTQQVVHDEVQQASSSLKATGSIYGFSQDG--VHVQRICIPVGLAAGGGAVDISTA------------------------------------------------------------------------------------------------------------------------------------------------------------------------------------------------------------
>UniRef100_A0A117MEW9	80	0.348	3.993E-12	1	87	293	10	98	193
-TGLEAAIVLIAFIVVAAVFSYVMLGAGFFTTQKSQETVYGAVGTATANMEVSGPVVIETDDTAapENNVENVTFTVVLAAGGAPMDTSK-------------------------------------------------------------------------------------------------------------------------------------------------------------------------------------------------------------
>UniRef100_A0A843KUQ5	80	0.261	3.993E-12	1	84	293	11	92	193
-TGLEAAVVLLAFVIVAAVFGFVVLQAGFSSAQRGQSVIHDGIRQAGSSCMVAGIVYGISATPGF--VESILVPVGLTAGSEPID----------------------------------------------------------------------------------------------------------------------------------------------------------------------------------------------------------------
>UniRef100_A0A8T4FHE6	80	0.313	3.993E-12	1	86	293	9	94	198
-TGLEAAIVLIAFVVVASVFSYAVLGAGFYTTSKTQEVIYSAVDSAGSTPQLLGNVYGIRSTSNPAKLDGVQYSVVLSSGGKYIDFS--------------------------------------------------------------------------------------------------------------------------------------------------------------------------------------------------------------
>UniRef100_A0A833EAP0	80	0.358	3.993E-12	2	93	293	8	96	208
--GIEAAIVLIAFVLVASALAFVAINMGMFASQKSKEVMAKAYEASTRALDVAGSAIAKVDTASEQVV-MVYVPVKLAAGASPIDL--NKTVVS-------------------------------------------------------------------------------------------------------------------------------------------------------------------------------------------------------
>UniRef100_A0A382NRG9	80	0.275	3.993E-12	1	99	293	23	130	209
-TGLETAIVLIAFVVVAAVFAFTVLTTGLFTSEKAKETTLAGVASVSSTLSVRGSVTAIGGPVTGTNnscvpaacqfVDHIRVNLA-TTGDEEATFQAANIMLTYQDSSN-------------------------------------------------------------------------------------------------------------------------------------------------------------------------------------------------
>UniRef100_D9PZ88	80	0.386	3.993E-12	2	118	293	10	124	211
--GIDTAIILIAFVLVAAAVAFVVLDMGMTSAQKAKQTMESGLQESSTALQVDGNVMAYVN--SNGEVQDVFIPLGVTPGTGYVSFAPSLMEVSIITPSG--SYANIYRGVsnLLEMNPST------------------------------------------------------------------------------------------------------------------------------------------------------------------------------
>UniRef100_F3KJ35	80	0.318	3.993E-12	9	118	293	0	113	216
---------MIAFVIVAAALAFVVLNMGFSTTQKAKTVTISSLEEASSAMEISGTIFGIGCISSSAGCDTIqkinatVIPIKIAPGGQLVNFSPEVTAIRFLSKN--VEYTNIYAGTITADDYKQ------------------------------------------------------------------------------------------------------------------------------------------------------------------------------
>UniRef100_A0A2H1FDW2	80	0.358	3.993E-12	2	107	293	15	117	233
--GIESAIVMIAFVIVAAALAFVVLNMGFSTTQKAKTAISSSVTEASSALEIAGKVTGFGDIA-HSQLNATVVPLKVAGGGDAVSLDPTLTDIKYY--SNSVRYDNIF-----------------------------------------------------------------------------------------------------------------------------------------------------------------------------------------
>UniRef100_A0A946MQ96	80	0.336	3.993E-12	1	87	293	16	119	234
-TGLETAIILIAFVVVASVFAYTVLSAGIFSSEKGKEAVYEGLDEASSGLVllgmpslytpddlyLYGEVPAAGTKATNTgaAVARVDFVVGLAASnGTPMDLSP-------------------------------------------------------------------------------------------------------------------------------------------------------------------------------------------------------------
>UniRef100_A0A842P6E9	80	0.382	3.993E-12	1	93	293	14	107	293
-TGLEAAIVLTAFVVVAAVFSYVVLNAGFFTTQKAKEVIHTGVESATSSLAVAGNVIGYGwQYNTTVTAGNITLGVGDNDTISSISFTDKNTLIS-------------------------------------------------------------------------------------------------------------------------------------------------------------------------------------------------------
>UniRef100_A0A8T4DEX0	80	0.406	3.993E-12	1	59	293	15	73	324
-TGLEAAIVLTAFVVVAAVFSYVVLNAGFFTSEKSKEVVHTGVEQVTTSCELAGNVIGHG-----------------------------------------------------------------------------------------------------------------------------------------------------------------------------------------------------------------------------------------
>UniRef100_A0A7C3WM85	79	0.448	5.375E-12	0	57	293	16	73	74
LTGLETAIILIAFVIVAAAFAFTVLNVGYQSIQKSQEVIASGLEEASSVMEIDGAVIA-------------------------------------------------------------------------------------------------------------------------------------------------------------------------------------------------------------------------------------------
>UniRef100_A0A497EQQ4	79	0.420	5.375E-12	2	70	293	9	77	79
--GIESAIVLIAFVIVAAALAFVVLNMGFFTTQRSKQVISSGLGEASSALEIDGSIVAHVDTSAKNITYIV------------------------------------------------------------------------------------------------------------------------------------------------------------------------------------------------------------------------------
>UniRef100_A0A0F8RWS4	79	0.297	5.375E-12	1	97	293	15	112	196
-TGLESAIVLTAFVVVAAVFSYVVLGAGFTTSDTAKKTIDEGVKQTTSSVELSGDVIAL---GASNKVTNLIMTLQLTAGQSPVDIGDDSdagmMVISYSDS---------------------------------------------------------------------------------------------------------------------------------------------------------------------------------------------------
>UniRef100_A0A843J217	79	0.269	5.375E-12	1	104	293	13	113	201
-TGLEAAIVLIAFVVVASVFSYAVLGAGFYTTSKTQEVIYSAVDSAGSTPQLMGNVYGIRDTDGK-HLHGVQYSVVLASGGKYIDFS--TLDVTWSTPNAVTSLA--------------------------------------------------------------------------------------------------------------------------------------------------------------------------------------------
>UniRef100_A0A0X8I8Q8	79	0.361	5.375E-12	2	109	293	10	113	207
--GIDTAIILIAFVLVAAAVAFVTLDMGMTSAQKAKQTMESGLQESSTALQVDGDVMAYVNTSGN--VQVIYIPLGVTPGTGYVSFAKNLLSVSLIGGN--MSYANIYNG---------------------------------------------------------------------------------------------------------------------------------------------------------------------------------------
>UniRef100_A0A8T6NCZ3	79	0.298	5.375E-12	2	150	293	10	160	224
--GIEAALVLIAFVIVAAALSFVVLNMGFSSTQKAKETVTKGIEEASQAIQIAGKVMSAADVP-KSQVNATQFPIKVVAGGHGVNL--NATLATLRFNTGTTQYDNLlkRSCVLTSTTYNNLATAMSAAVTSGCINSSPIGSpgtAPSATQAVVYW----------------------------------------------------------------------------------------------------------------------------------------------
>UniRef100_UPI00082A078F	79	0.302	5.375E-12	2	110	293	11	124	231
--GVESAIVMIAFVIVAASLAFVVLNTGFSTTQQAKETIMSGLEESASNVQISGSVAGVYTvdaGGDSAKLDVISVPLKISSGSNPVNLADEVTqvkvltnSISYED-----VLAKTYSGA--------------------------------------------------------------------------------------------------------------------------------------------------------------------------------------
>UniRef100_A0A2A4S9N1	79	0.310	7.235E-12	3	76	293	53	125	130
---IETSIVLIAFVVVASVFGFAMLNXGLMSSEKEQKAVQAGIDETSSNLILRGGVLAIGN-GGKTGIDTIKFYLTP------------------------------------------------------------------------------------------------------------------------------------------------------------------------------------------------------------------------
>UniRef100_A0A7X7I2X5	79	0.282	7.235E-12	2	86	293	8	87	170
--GLEAAIVLIAFVVVAAVFSYVMLGAGFFATQKSQEVTYSGIKQSTSNMVLDGQIYGNGKS-----ITQLTFYLTVPEGGQPQKMS--------------------------------------------------------------------------------------------------------------------------------------------------------------------------------------------------------------
>UniRef100_A0A2V2NIK1	79	0.279	7.235E-12	2	87	293	9	92	170
--GLEAAIVMIAFVVVAAVFGYSMISMGFFATQKVQEVTYAGIKQSASVAITDGLIRGQYDE--TNGLTSLTFSLSIPETGEPIDLSK-------------------------------------------------------------------------------------------------------------------------------------------------------------------------------------------------------------
>UniRef100_A0A7K4BAY2	79	0.313	7.235E-12	2	87	293	8	91	173
--GLEAAIVMIAFVVVAAVFAYSMISMGFFATQKVQDVTYAGIKQSTSVAITDGLIRGGYN--SDTGLTSLTFSISVPETGEPIDLSK-------------------------------------------------------------------------------------------------------------------------------------------------------------------------------------------------------------
>UniRef100_A0A497JT10	79	0.388	7.235E-12	9	123	293	0	115	195
---------LIAFVVIAAALAGVVINMGFYSTQKVKGTIGRGISEASSALQLNGHVIGKTNGTGHLVI--MAFPVKISVGKSEVDLNVNTTVVSIEGK---VCLLDIYRGVIdeesagLSEDPEELDEIV-------------------------------------------------------------------------------------------------------------------------------------------------------------------------
>UniRef100_UPI000C7137A9	79	0.361	7.235E-12	3	107	293	0	101	217
---IESAIVMIAFVIVAAALAFVVLNMGFSTTQKAKTAISSSVTESSSALEIAGKVTGFG-YISQGVMNATVIPLKIAGGGDSVSLDPALTDVKYY--SNTVRYDNIY-----------------------------------------------------------------------------------------------------------------------------------------------------------------------------------------
>UniRef100_A0A7C2ZNK9	79	0.345	7.235E-12	2	108	293	12	106	220
--GIEAAIVLIAFV---------ALNMGFYTTQRSKEVMSAGLSQASSSLEVDGSVLAVVDN--QKKLECMVIPIRLSAGQKEVDLTPSKTAIALWVIDKA-AFTNIYK----------------------------------------------------------------------------------------------------------------------------------------------------------------------------------------
>UniRef100_A0A2V2NB85	79	0.294	9.737E-12	2	86	293	8	87	167
--GLEAAIVLIAFVVVAAVFSYVMLGAGFFATQKSQEVTYSGIKQSTSNIVLDGQLYGDA-----SDITTLTLYLSIPEGGQPQKLS--------------------------------------------------------------------------------------------------------------------------------------------------------------------------------------------------------------
>UniRef100_A0A0E3KTJ5	79	0.297	9.737E-12	1	97	293	15	112	196
-TGLESAIVLTAFVVVAAVFSYVILGAGFTTSDTAKATIDEGVKQTTSSFGLAGDVIAK---SSENKVNEIILTLQLTAGQSPVDIgvdsSEGMLIISYSDS---------------------------------------------------------------------------------------------------------------------------------------------------------------------------------------------------
>UniRef100_V4JQ72	79	0.358	9.737E-12	2	121	293	13	128	214
--GVDTAIILIAFVLVAAAVAFVVLDMGMTSAQKAKQSMENGLQQASTALQVNGEVMAYVN--TNGYVQDIYIPLGVTPGTGYVSFAKNLLSVSLIAGN--MSYANIYNGVNETTLGNSTSN---------------------------------------------------------------------------------------------------------------------------------------------------------------------------
>UniRef100_A0A522Y0F7	79	0.370	9.737E-12	9	111	293	0	105	215
---------MIAFVIVAAALAFVVLNMGFSTTQKAKTTILSGLSEASSSLEISGKVKGIGCTStakgcTTPYLNATLIPLKIASGGDAVNLQQSTLSVKYI--SNSKSFDNIYVGPL-------------------------------------------------------------------------------------------------------------------------------------------------------------------------------------
>UniRef100_A0A8T5A5G5	79	0.328	9.737E-12	2	121	293	13	135	233
--GIEAAIILIAFVIIAAAFAFMAINMGLFATQRSKDTISQGLREASSPLQVDGNVFIRVVND-DLKINATIIPLR-AMGVKYVPVGQNETVVSlsiVSSNGNSKAYANIYYGvnASYNPTGQSFDN---------------------------------------------------------------------------------------------------------------------------------------------------------------------------
>UniRef100_A0A8F5VK88	78	0.290	1.310E-11	1	100	293	8	103	181
-TGLESAIILIAFVVVAAVFGMSVLSSGFFTAGKTEEVTVSGYKQASSAMYMEGAVYAY--LGNDNRLDHVEFSAGVLETGQPQDLS--KLVIVYTHSSNG------------------------------------------------------------------------------------------------------------------------------------------------------------------------------------------------
>UniRef100_A0A1V4ZN01	78	0.301	1.310E-11	1	93	293	12	103	191
-TGLEAAIVLIAFVVVAAVFSYVVLGAGYYATQKSQESVYKSVEQATSNIQLVSQIYAISGNAT-SGIEKIKFSIGLAPGAPSMDINKMTIVYS-------------------------------------------------------------------------------------------------------------------------------------------------------------------------------------------------------
>UniRef100_A0A8T5A1U8	78	0.291	1.310E-11	2	144	293	18	151	209
--GLEAAIILIAFVIIAGAFSFMVINQGLFATERGKTVVQDSLRQASTPLIVDGSIML--NATNATHINAVVIPLR-AYGVKYVALGKNETAVTLKVAGQA--WPNIYDGTNTMEAGNSFDDLLsNVNAGSAI-----LFIQNSNG----------------------------------------------------------------------------------------------------------------------------------------------------
>UniRef100_A0A7C2H6V6	78	0.330	1.310E-11	2	116	293	56	166	292
--GLEAAIVLIAFVIIAAAFSFMVVNQGLYATERGKTIIQEGLKQASTPLTIDGTAFMRT-TPDGTKVDLIVIPVK-AFGVKYVPAGRNQTVVVLRVGERA--WANAYLGVLYVGYP--------------------------------------------------------------------------------------------------------------------------------------------------------------------------------
>UniRef100_A0A2D6GE91	78	0.368	1.310E-11	3	59	293	19	75	350
---LETAIIMIAFVVVASVFAFTVLSSGIFAAERGKETIHAGLKGARSSLEVKGSVVATG-----------------------------------------------------------------------------------------------------------------------------------------------------------------------------------------------------------------------------------------
>UniRef100_A0A843J1C4	78	0.318	1.763E-11	9	93	293	0	87	188
---------LIAFVVVAAVFSYVVLGAGFFTTQKAQEVVYSSVDMASSSMEVLGNVYGngtVNTDPTKSRIDALRFVVGLTAGGAAVDLANTNLVFT-------------------------------------------------------------------------------------------------------------------------------------------------------------------------------------------------------
>UniRef100_UPI0021007A39	78	0.302	1.763E-11	0	85	293	4	89	189
LTGLESAIVLIAFVVVAAVFSHTLLSAGLELSEGAGTEVHKGTSRAGSGVVVSGTIFAVDLNDDPRYADLILLPVRVLPGSDPVDL---------------------------------------------------------------------------------------------------------------------------------------------------------------------------------------------------------------
>UniRef100_A0A0E3WNX3	78	0.252	1.763E-11	1	97	293	15	133	217
-TGLESAIVLTAFVVVAAVFSYVVLGAGFTTSDTAKKTIDEGVKQTTSSVELAGDVIAEGTpavittaddpetpendpvYGTFPSVDTIKITLQLTAGQSPVDIGSGSgagmMVISYSDS---------------------------------------------------------------------------------------------------------------------------------------------------------------------------------------------------
>UniRef100_A0A956URF8	78	0.287	2.371E-11	1	90	293	23	116	203
-TGLETAIILIAFVIVASSFAFMVLSTGLFAAERGKQTVLAGLDRVSGNIEVRGSLILQDVGSDGLIDstdpDVFIVTLSTAAGGRPVLIDPAAT----------------------------------------------------------------------------------------------------------------------------------------------------------------------------------------------------------
>UniRef100_A0A2V2NGK4	77	0.250	3.189E-11	2	99	293	8	110	167
--GLEAAIVLIAFVVVAAVFSYVMLGAGFFATQKSQEVTYSGIKQSTSNIVLDGQLY-----GDSSDISVLTIYLAIPEGGQPQKLSDVDylwtidggavTVVTGTDADN-------------------------------------------------------------------------------------------------------------------------------------------------------------------------------------------------
>UniRef100_B8GEH6	77	0.267	3.189E-11	1	101	293	5	103	186
-TGLEAAIVLIAFVTVGSVFSFMVLNAGFVTTQKAQEVVHTGGSEAAITLQIHGDIYGSADSSG-GPVTMITMMLKAGVPSSSIDLNKTTFHIS-TDSTNEI-----------------------------------------------------------------------------------------------------------------------------------------------------------------------------------------------
>UniRef100_A0A2I0D0B5	77	0.313	3.189E-11	1	86	293	11	95	193
-TGLEAAIVLIAFIVVAAVFGYVVLGSGFLTSQKAQETVHTGISQAMSTVQQSGGISIQANADG-TGVQKVEFYLQLAASGTGAEMS--------------------------------------------------------------------------------------------------------------------------------------------------------------------------------------------------------------
>UniRef100_A0A101IUG6	77	0.270	3.189E-11	1	85	293	10	94	194
-TGLEAAIVLIAFVVVGAVFSHVIISAGMTLSDGTRTEVHKGMSRAGSGLVTAGSIYAVDLNDDLRDAEGILVPIRLLSGSDPVDL---------------------------------------------------------------------------------------------------------------------------------------------------------------------------------------------------------------
>UniRef100_A0A7C5K7G5	77	0.314	3.189E-11	2	109	293	14	115	205
--GLEAAIILIAFVIVAGTFSFMVITQGLFATERGKTVVQEGLQQTSTPLCVDGSVLLK---STGSGVTAIMIPLR-AYGVRYVAMAKDQTAVTLKVGNNA--WSNIYEG---------------------------------------------------------------------------------------------------------------------------------------------------------------------------------------
>UniRef100_A0A7J3JDZ5	77	0.342	3.189E-11	2	109	293	18	121	211
--GLEAAIILIAFVIIAAVFSFMVVNQGLFATEQGKTVIQQGLQQASTPLSVDGTTFVKTTADG-ANVTGILVPLK-TFGAKYVSMNQDTTVVTLKIGSNA--WSNVYAG---------------------------------------------------------------------------------------------------------------------------------------------------------------------------------------
>UniRef100_A0A7C2TNY8	77	0.361	3.189E-11	4	108	293	1	102	213
----EAALILIAFVIVAAALAFVVLNMGFATSQKAKTSITSALGGASNTILISGKVIGAA-PAAGGVLNATMIPLKLTSNGESVDLSDTLATISYL--GETIEYDNIYS----------------------------------------------------------------------------------------------------------------------------------------------------------------------------------------
>UniRef100_A0A7J3JE08	77	0.327	3.189E-11	2	111	293	54	159	284
--GLETAIILIAFVIIAAAFSFMVVNQGLFATDRGKTVISQGLSQAGTPLIVDGTIFVRTTPDGSTANYAV-IPIK-AFGSNFVNMGKNQTSIILKVGDKA--WANAYLGTL-------------------------------------------------------------------------------------------------------------------------------------------------------------------------------------
>UniRef100_A0A7J2YS58	77	0.318	3.189E-11	2	111	293	54	159	290
--GLETAIILIAFVIIAAAFSFMVVNQGLFATDRGKTVISQGLQQAGTPLIVDGTIFVRT-TPDGTAVNYAVVPIK-AFGTNYVNMGKNQTSVILRVGDKA--WANAYLGVL-------------------------------------------------------------------------------------------------------------------------------------------------------------------------------------
>UniRef100_UPI000780FA0F	77	0.387	4.289E-11	1	80	293	13	91	103
-TGLEGAIILIAFVIIASVFSFIVLGSGFFATGKAEDVIYTGVDQSVSSLMLIGDVYGYKASDRN-AVDMLRFTVSPSVGG--------------------------------------------------------------------------------------------------------------------------------------------------------------------------------------------------------------------
>UniRef100_A0A842XPE5	77	0.389	4.289E-11	1	59	293	6	64	104
-TGLETGIVLTAFVVIAAVFAYVVLNAGFFSVQRTEEVIHTGIKQVTSSAELSGDVIGHG-----------------------------------------------------------------------------------------------------------------------------------------------------------------------------------------------------------------------------------------
>UniRef100_A0A8F5VKN5	77	0.304	4.289E-11	2	93	293	8	96	173
--GLEAAIVLIAFVVVAAVFSYVMLGAGFFATQKSQEVTYSGVKQSTSNLVLDGQLYGSLTGTTTNKIN---LYLSIPEGGQPQKMREVTYVWS-------------------------------------------------------------------------------------------------------------------------------------------------------------------------------------------------------
>UniRef100_A0A0Q0ZSN3	77	0.321	4.289E-11	1	86	293	8	94	193
-TGLEAAIVLIAFVVIASVFSYTILGSGFLADEMTRETVQEGVVRASGALVLSGDIYGISATGHNPPSyDFLHVPLRVPSGGVPVDFS--------------------------------------------------------------------------------------------------------------------------------------------------------------------------------------------------------------
>UniRef100_A0A2E9TE18	77	0.315	4.289E-11	1	57	293	15	71	196
-TGLETAIIVIAFVVVASAFAFTVLSTGVFSAERSKDTVYAGLSEVRSSLATRGSFVA-------------------------------------------------------------------------------------------------------------------------------------------------------------------------------------------------------------------------------------------
>UniRef100_A0A370LGX1	77	0.324	4.289E-11	9	116	293	0	104	208
---------MIAFVIVAAALAFVVLNMGFSTTQRAKTAIISSLSEASSSIEIAGKVTGIGDV-TGGFVNVTNVPIKVASGGDSVNMNPTLTAVKYL--SNSVSYDDIFVGALGTGSY--------------------------------------------------------------------------------------------------------------------------------------------------------------------------------
>UniRef100_A0A842MCU7	76	0.327	5.768E-11	1	107	293	9	112	221
-TGIETAIILIAFVIAASVFAFAVLNMGLLTTAKAQDAIISGVGQAQSSLKIT-SVYAYSDSAGSEANTKGVAMLVQPSGTANVDFTASKIAISY--KNEHVAYPDVY-----------------------------------------------------------------------------------------------------------------------------------------------------------------------------------------
>UniRef100_A0A382UUX0	76	0.508	7.754E-11	1	57	293	18	74	76
-TGLETAIILIAFIVVAAVFAFTVMTTGLFSTEKAKTTAQAGIAEASSTFAPKGGVIA-------------------------------------------------------------------------------------------------------------------------------------------------------------------------------------------------------------------------------------------
>UniRef100_A0A101IV97	76	0.258	7.754E-11	1	85	293	6	90	190
-TGLESAIILIAFVVVGAVFSHVIISAGMGISDDAGSKVHEGLSRAGSSLVVAGSIYAVDLNDDPKIAEGILVPIRLLPGSDPVDL---------------------------------------------------------------------------------------------------------------------------------------------------------------------------------------------------------------
>UniRef100_A0A7K3Z0Z4	76	0.302	7.754E-11	1	96	293	11	105	192
-TGLEAAIVLVAFVVVAAVFAYVVLGAGFMTTEKAQETVHSGIRQATAAVQQSGQTSIQA-DATGTGVNQISFFLQLAASGTGADMAAFGYTLSTTD----------------------------------------------------------------------------------------------------------------------------------------------------------------------------------------------------
>UniRef100_A0A370LU79	76	0.273	7.754E-11	9	119	293	0	114	218
---------MIAFVVVAAALAFVVLNSGFSVTQDAKTAIISGLNEASSSLEVAGKVTGIACTtsakgcGTTPYLNATGIPLRIASGGDVVNLDENYIQVRYL--SNSIEYDDIYIGAVTASTPTSL-----------------------------------------------------------------------------------------------------------------------------------------------------------------------------
>UniRef100_A0A0F8IVA3	76	0.222	7.754E-11	1	98	293	15	140	221
-TGLESAIVLTAFVVVAAVFSYVVLGAGFTTSDAAKKTIDEGVKQTTSSIELAGDVIAIGGtavsttiitdgdpetegdqavTAMKSPVDKIIITLQLTAGQSPVDIGRAGngdgseiLVVSYADSS--------------------------------------------------------------------------------------------------------------------------------------------------------------------------------------------------
>UniRef100_A0A7C5NWC9	76	0.292	7.754E-11	2	114	293	57	165	295
--GLEAAIVLIAFVIIAAAFSFMVVNQGLYATERGKVVIQEGLKQASTPLTIDGTTFVRTTPDGK-AVNVIIIPVK-AFGVKFVAVGRNQTVMVLRVGERA--WANAYLGVLYTG----------------------------------------------------------------------------------------------------------------------------------------------------------------------------------
>UniRef100_A0A832U1H5	76	0.389	1.042E-10	1	59	293	12	70	71
-TGLEAAIVLVAFVVVAAVFSYVMLGAGFYTTQKSQEVVHTGVAQASSSVELSGDIIAAG-----------------------------------------------------------------------------------------------------------------------------------------------------------------------------------------------------------------------------------------
>UniRef100_A0A8T4Y8N1	76	0.291	1.042E-10	2	121	293	18	130	210
--GLEAAIILIAFVIIAGAFSFMVINQGLFATERGKTVVQDSLRQASTPLIVDGSIYL--NADSSTTINAIVIPLR-AYGVKYVALGEDATSVSLQ--VAGSAWPNVYEG--INGTFTTSDN---------------------------------------------------------------------------------------------------------------------------------------------------------------------------
>UniRef100_A0A419KIF6	76	0.291	1.042E-10	2	135	293	42	173	268
--GLEAAIVLIAFVIVAAAFSFMVVNMGLYATQRGRDVIKQGIQEAGCPLTVDGSILIKA---GNRSGYAKAFIIPLkTMGTKWVSMGRNGTVISLRIGMKA--WANIYHGvAVFNGTePREQIDPTDLQYDCIIANLT-------------------------------------------------------------------------------------------------------------------------------------------------------------
>UniRef100_A0A929DCS3	75	0.277	1.401E-10	9	98	293	0	87	161
---------LIAFVVVAAVFAFTILQAGTFSTERGREAIYGGIEQVSASMEIVGSVKATDIDTPNDYVDDVIFELQTVTGGSGVDM--DAVIYSYSDPS--------------------------------------------------------------------------------------------------------------------------------------------------------------------------------------------------
>UniRef100_A0A2V2N3Q9	75	0.290	1.401E-10	2	101	293	8	102	173
--GLEAAVILIAFVVVAAVFAYVMMSTGFFATQRFQEVTYAGVKQSTSTVITDGLIRGS--YSGTNGLVSLSFSLTVPETGEAVDLSK---MIYYYVRNSGV-----------------------------------------------------------------------------------------------------------------------------------------------------------------------------------------------
>UniRef100_A0A6H1Z7Q0	75	0.403	1.883E-10	1	62	293	15	76	296
-TGLETAIILIAFVTVASVLAYSVLSAGIFSAERGKATVYSGLESAQATMEVEGSVLGLATDG--------------------------------------------------------------------------------------------------------------------------------------------------------------------------------------------------------------------------------------
>UniRef100_A0A7C3JYW8	74	0.377	2.530E-10	1	53	293	19	71	72
-TGLETAIILIAFVVVATVFAFIVLTTGIFSAERGKETVFAGLQKARGTMEVRG-----------------------------------------------------------------------------------------------------------------------------------------------------------------------------------------------------------------------------------------------
>UniRef100_D9PZ77	74	0.395	2.530E-10	2	87	293	10	93	219
--GIDTAIILIAFVLVAAAVAFVVLDMGMTSAQKAKQTMESGLQESSTALQVDGNVMAYVN--GSGYVQDIFIPLGVTPGTGYVSFAP-------------------------------------------------------------------------------------------------------------------------------------------------------------------------------------------------------------
>UniRef100_A0A7C4JGH4	74	0.314	2.530E-10	2	109	293	22	124	228
--GLEAAIILIAFVIIAGAFSFMVINQGLFATERGKTVVQDSLRQSSTPLAVDGSVLL--NASSPTAINAIVIPLK-AYGVRYVAMGTNQTAVTIKIGEEA--WPNIYEG---------------------------------------------------------------------------------------------------------------------------------------------------------------------------------------
>UniRef100_A0A0T5ZDM0	74	0.423	4.565E-10	2	79	293	16	92	93
--GIESAIVLIAFVIVAAALAFVVLNMGFATTQKAKTTIISSLGEASSSLEISGKITAVANVP-KALVNATGIPLKITSG---------------------------------------------------------------------------------------------------------------------------------------------------------------------------------------------------------------------
>UniRef100_A0A117LR75	74	0.247	4.565E-10	1	85	293	11	93	185
-TGLEAAIIFIAFVVVASVFAFVVLGTGMTTSQKSQEVMHAALGEAGSGLRPGYAVIAKLDATGL--LDFVEFDLETATDLAAVDM---------------------------------------------------------------------------------------------------------------------------------------------------------------------------------------------------------------
>UniRef100_A0A7K3YFW8	74	0.293	4.565E-10	1	92	293	11	101	186
-TGLEAAIVFIAFIVVASVFAYVVLGAGMLTSQKSQETMHTALGEAGSALLPGQSVIAKLDNDR-GLVEFMEFDLETATDLAAIDLKRMTYTI--------------------------------------------------------------------------------------------------------------------------------------------------------------------------------------------------------
>UniRef100_A0A2I0P3W1	74	0.284	4.565E-10	2	96	293	8	99	187
--GLEAAIVLIAFVVVAAVFSYTMLGAGFFATSKAQDVTHTGMKQASSGTYIDGSLYG---GMSNDQLDQIMFYIAIPETGLDQDLSKMQMAYTQID----------------------------------------------------------------------------------------------------------------------------------------------------------------------------------------------------
>UniRef100_A0A9E4SWS4	74	0.230	4.565E-10	1	102	293	19	148	245
-TGLETAIILIAFVVVASVFAYTVLTAGVFSSQKASESVNAAIDEVRSSLKLSGNTIaykgavdldgeASTTADRVDSVVRIALTIGVALQGVPLDVTPayqinetnnnlelsgdtNSLVINYIDQKQVIS----------------------------------------------------------------------------------------------------------------------------------------------------------------------------------------------
>UniRef100_A0A662U8N0	73	0.473	6.131E-10	2	58	293	18	74	76
--GIESAIVMIAFVIVAAALAFVVLNMGFFTTQQSRAAIQRGLGEASSALELDGTVVAH------------------------------------------------------------------------------------------------------------------------------------------------------------------------------------------------------------------------------------------
>UniRef100_A0A843L4Q8	73	0.258	6.131E-10	1	85	293	11	92	184
-TGLEAAIIFIAFVVVASVFAYVVLGAGMTTSQKSQEVLHAALDEARSAFRPGDAVIARIDGGFIRYVE---FDLETAAGPTAIDM---------------------------------------------------------------------------------------------------------------------------------------------------------------------------------------------------------------
>UniRef100_A0A843KYI1	73	0.258	6.131E-10	1	85	293	11	93	185
-TGLEAAIIFIAFVVVASVFSYVVLGMGMTTSQKSQEVVHAALDEARSAFRPGDAVIVKLDTAG--GLSFIEFDLETAAGPTAIDM---------------------------------------------------------------------------------------------------------------------------------------------------------------------------------------------------------------
>UniRef100_A0A842MTL0	73	0.315	6.131E-10	2	93	293	18	106	210
--GLEAAIILIAFVVIAGAFSFMVINQGLFATERGKTVVQDSLRQSSTPLAVDGTVFL--NASSATTIDAIVIPLR-AYGVKYVALGDEETVVT-------------------------------------------------------------------------------------------------------------------------------------------------------------------------------------------------------
>UniRef100_A0A8T5ANP9	73	0.275	6.131E-10	2	121	293	18	130	216
--GLEAAIILIAFVIIAGAFSFMVINQGLFATERGKTVVQDSLRQSSTPLIVDGSICLRASSPTT--IDAIVIPLR-AYGVKYVALGKEETSVTLQ--VAGSAWPNVYEG--INGTFTTSDN---------------------------------------------------------------------------------------------------------------------------------------------------------------------------
>UniRef100_A0A9E4RDZ3	73	0.372	6.131E-10	1	59	293	28	86	363
-TGIETAIILIAFVVVASVFAYAVLSAGIFSAEKGKEAVYAGLDRAASSISLVGSMKADG-----------------------------------------------------------------------------------------------------------------------------------------------------------------------------------------------------------------------------------------
>UniRef100_A0A842YI95	73	0.284	8.233E-10	0	97	293	5	106	200
LTGLETAIILVAFVITSSAFAFVLLNMGQQSADQAQSVISSSMDDSSAALLMDPDIIGTfsNVTGAQSTICLTKatFYIRLSQGHTPIDMDDSKIVITYTNP---------------------------------------------------------------------------------------------------------------------------------------------------------------------------------------------------
>UniRef100_A0A524MTG8	73	0.303	8.233E-10	0	97	293	5	106	200
LTGLETAIILVAFVITSSAFAFVVLNMGQQSADQVQSVISSSMDDSSAALLMDTNIIGVFSNVTGVqstiCLTKATFYVRLSQGHTPIDMDDSKIVITYTNP---------------------------------------------------------------------------------------------------------------------------------------------------------------------------------------------------
>UniRef100_A0A9D3B723	73	0.283	8.233E-10	9	115	293	0	110	218
---------MIAFVVVAAALAFVVLNSGFSVTQEAKTAIISGLNEASSSLEVAGKVTGVACTesaqgcGTTPYLNATGIPLRIASGGDVVNLDEDYIQVRYL--SNTISYDDIYIGPITTAT---------------------------------------------------------------------------------------------------------------------------------------------------------------------------------
>UniRef100_A0A7C7IB38	72	0.416	1.105E-09	1	48	293	19	66	67
-TGLETAIVLIAFVVVASVFAFAVLSTGLLSSEKSKETVLGGLEETSST----------------------------------------------------------------------------------------------------------------------------------------------------------------------------------------------------------------------------------------------------
>UniRef100_A0A843L722	72	0.271	1.105E-09	1	92	293	11	99	184
-TGLEAGIIFIAFVVVASVFAYVVLGAGMATSQKNQEVLHAALDEAGSALRPGNAVITKLDGGLLRFSE---FDLETAAGPTAIDMESVTCTI--------------------------------------------------------------------------------------------------------------------------------------------------------------------------------------------------------
>UniRef100_A0A947JF66	72	0.459	1.105E-09	2	62	293	14	74	294
--GIEAAIVLIAFVVIAAALSYVVINMGFFATQKTKETIAEGIAESTAALQLDGTVTAKTSAG--------------------------------------------------------------------------------------------------------------------------------------------------------------------------------------------------------------------------------------
>UniRef100_A0A9E7PR96	72	0.278	1.484E-09	1	96	293	15	111	199
-TGLEAAIVLIAFVIVAAVFSYVVLDAGFNAAAQDVKSVHDGVGMSSTFLNLNGDMYAGVNrHFSPVRVDLILIPVSINPTGDPVDFTKVNVVCISRD----------------------------------------------------------------------------------------------------------------------------------------------------------------------------------------------------
>UniRef100_A0A8E7B2D7	72	0.290	1.992E-09	2	99	293	8	105	191
--GLESAIILIAFVVVASVFAYTILGSGFFATQKAQTVTQESTTEASAVMYPEGGIYGSLYSGGtyDGQLETVSFTLTIPPTGMAQDLNEN--IIIYTQKNK-------------------------------------------------------------------------------------------------------------------------------------------------------------------------------------------------
>UniRef100_A0A0W8FE81	72	0.305	1.992E-09	1	84	293	13	97	197
-TGLEAAIVLIAFIVVAAVFSFVVLKTGFHATEEGQYAIYKGVQQAGSGLEVSGTIYGvKPVQQEQLTIKSILIPISVPPGGAAVD----------------------------------------------------------------------------------------------------------------------------------------------------------------------------------------------------------------
>UniRef100_UPI00082E4385	71	0.294	2.673E-09	1	85	293	11	94	186
-TGLEAAIVFIAFIVVAAVFAYVVLGLGMTTSQKSQETMHAALGEAGSALRPGQSIIAKLDNG-QGLVEFMEFDLETATDLAVIDL---------------------------------------------------------------------------------------------------------------------------------------------------------------------------------------------------------------
>UniRef100_A0A2I0P6Q7	71	0.258	3.587E-09	1	85	293	10	92	168
-TGLEAAIVFIAFIVVASVFAYVVLGVGMTTSQKSQEVMHAALGEAGSALRPGSVVIAKLDATGL--LDFVEFDLETATDLAAIDM---------------------------------------------------------------------------------------------------------------------------------------------------------------------------------------------------------------
>UniRef100_A3CVA4	71	0.282	3.587E-09	1	85	293	11	94	186
-TGLEAAIVFIAFIVVAAVFAYVVLGVGMTTSQKSQETMHAALGEAGSALRPGQSVIAK-LDNNQGFLDSIEFDLETATDLAVIDM---------------------------------------------------------------------------------------------------------------------------------------------------------------------------------------------------------------
>UniRef100_A0A7C6DUJ7	71	0.336	3.587E-09	2	93	293	16	104	208
--GLEAAIILIAFVIIAGTFSFMVINQGLFATERGKTVVQDSLRQSSTPLTVDGTVFL--NASSSTAINAIVIPLR-AYGVRYVAMGTSETAVT-------------------------------------------------------------------------------------------------------------------------------------------------------------------------------------------------------
>UniRef100_A0A0H1QXH8	70	0.282	4.812E-09	1	85	293	11	94	186
-TGLEAAIVFIAFIVVAAVFAYVVLGVGMTTSQKSQETMYAALGEAGSALRPGQSVIAKLDND-QGFLDFIEFDLETATDLAVIDM---------------------------------------------------------------------------------------------------------------------------------------------------------------------------------------------------------------
>UniRef100_A0A1M4MM93	70	0.294	4.812E-09	1	85	293	11	94	186
-TGLEAAIVFIAFIVVAAVFAYVVLGVGMTTSQKSQETMYAALGEAGSALRPGQSVIAKLDND-KGLIEFMEFDLETATDLAVIDM---------------------------------------------------------------------------------------------------------------------------------------------------------------------------------------------------------------
>UniRef100_UPI001AE41BE1	70	0.319	4.812E-09	1	94	293	10	100	194
-TGLEAALILIAFVVVASVFSYVILNAGFFAVQKSQQVIYSAVEQ-SSSVVIAGDTVKGLKNSTTGKIDRIIF--SLSAPYALLDVNLNSTSVSF------------------------------------------------------------------------------------------------------------------------------------------------------------------------------------------------------
>UniRef100_A0A2I0NRE8	70	0.252	6.455E-09	1	95	293	11	100	186
-TGLEAAIVFIAFVVVASVFTYVVLGVGMATSQKSQETMYSALGEAGSALRPGQTVIAKLDND-QGNLEFIDFDLETATDLAAIDLG----RITYT-----------------------------------------------------------------------------------------------------------------------------------------------------------------------------------------------------
>UniRef100_A0A9E5CUC8	70	0.215	8.657E-09	1	102	293	18	147	244
-TGLETAIILIAFVVVASVFAYTVLTAGIYSSQKAGESVNAAVDEVRSSVIIGGNTIayeglvdidgfASTTSDRVPAVVRIALTIGVALQGVPLDVtpayqinadnknlepsgSPNSLVINFLDQQQLIS----------------------------------------------------------------------------------------------------------------------------------------------------------------------------------------------
>UniRef100_A0A1V5SQ23	69	0.311	1.161E-08	2	62	293	11	71	73
--GLEAAIVMIAFVVAAAVFGYSMISTGMFATQKVQEVTYAGIKQNASVAITDGLIRGHYNEG--------------------------------------------------------------------------------------------------------------------------------------------------------------------------------------------------------------------------------------
>UniRef100_A0A7K4AZR7	69	0.296	1.161E-08	2	117	293	8	118	179
--GLEAAIVLIAFVVVATVFAYATLGSGFYVSDKAQQSVHQGTKTASTSVYQEGGIYG-TMHADTHQLDRLFFTIYVPDGAENQDLT--EMIISYTQSD----VSNPreYKWSETAANPD-------------------------------------------------------------------------------------------------------------------------------------------------------------------------------
>UniRef100_UPI0020BEC728	69	0.223	1.557E-08	1	85	293	11	94	186
-TGIEAAIVFIAFIVVASVFSYAVLGVGMATSQKDQEVMYAALDEAGSSLRPGYTVIAQTDTGSD-ALRSVEFDLETATDVAAIDM---------------------------------------------------------------------------------------------------------------------------------------------------------------------------------------------------------------
>UniRef100_A0A5N9GVY9	68	0.344	2.087E-08	1	58	293	15	72	122
-TGIETAIIMIAFIVVASVFAYTVLSAGILSSSQGKAAVFAGIKAAGGAMEIKGAVIAK------------------------------------------------------------------------------------------------------------------------------------------------------------------------------------------------------------------------------------------
>UniRef100_A0A1V4Z5G1	68	0.257	2.087E-08	0	93	293	8	104	178
LTGLESAIVLIAFVVVASVFAYVVIGSGLFAAQKSREVVSGAVDQTTSILMTAGSgskTIQPGVSEQGNHLLTISISLKLPSYSSPIDLNRTKVRLT-------------------------------------------------------------------------------------------------------------------------------------------------------------------------------------------------------
>UniRef100_A0A7J3JSQ5	68	0.435	2.797E-08	2	63	293	16	77	78
--GIEAAIVLIAFVLVASALAFVTLNMGMFATQKTKEIMARAYEESTRAIDIAGNVIAAVNTTG-------------------------------------------------------------------------------------------------------------------------------------------------------------------------------------------------------------------------------------
>UniRef100_A0A8T7H5M4	67	0.294	5.022E-08	1	85	293	11	94	186
-TGLEAAIVFIALIVVASVFAYVVVGAGIAASQKNQEVMHAALEEAGSALRPGQAVIAKLDND-EGLLYSVEFDLETATNLAAVDM---------------------------------------------------------------------------------------------------------------------------------------------------------------------------------------------------------------
>UniRef100_UPI00209DD9DE	67	0.247	5.022E-08	1	85	293	5	89	189
-TGLEAAVVLIAFVVIAAAFSMVILAAGFSISQNVGTEVTEGVHRGNSGFVLAGSIFAVDTNNDLRRAEHLEIPVQLTPGSRPVDL---------------------------------------------------------------------------------------------------------------------------------------------------------------------------------------------------------------
>UniRef100_A0A0Q1A9Q9	67	0.281	6.728E-08	1	96	293	11	105	186
-TGLEMAIILIAFVTVAAVFSYAILGSGFFAIGKGREAAMTGLGQAGTALISGGTLIGQADT-TGTELKYLEVYLETTGGGTGFDMDQVTYTLTTGD----------------------------------------------------------------------------------------------------------------------------------------------------------------------------------------------------
>UniRef100_A0A842QTV3	66	0.297	9.012E-08	16	95	293	1	84	180
----------------AAAFAFVVLNMGFLTAEKAQSVISSGMSEASSALLVDSGVIGqfssTGGDQANIDLEKLTFYIKLSQGHEPVDLDDSKLVATYT-----------------------------------------------------------------------------------------------------------------------------------------------------------------------------------------------------
>UniRef100_A0A9E4ZL30	66	0.282	1.207E-07	1	92	293	11	101	186
-TGLEAAIVFIAFIVVAAVFGYVVLGVGMTTSQKSQETMHAALGEAGSALRPGQTIIAKLDND-QGLVKFMEFDLETATDLAVIDLGRMTYTI--------------------------------------------------------------------------------------------------------------------------------------------------------------------------------------------------------
>UniRef100_A0A944W1Q7	66	0.260	1.207E-07	9	91	293	0	95	217
---------MIAFIVVASVFAMTTLKTGLFSAEQGQQVAYSGLDQATGSLQLRGSVRAIRGDVDVDGDDTIllsgvddqavakvIFTVTGVIGSSMTDLTPPNTV---------------------------------------------------------------------------------------------------------------------------------------------------------------------------------------------------------
>UniRef100_X1B8A7	66	0.509	1.616E-07	1	51	293	8	58	59
-TGLETAIILVAFVITAAAFAFVVLNMGFLTAEKAQSVISSGMSEASSALLV-------------------------------------------------------------------------------------------------------------------------------------------------------------------------------------------------------------------------------------------------
>UniRef100_A0A3R7XEK2	66	0.452	1.616E-07	1	53	293	10	62	64
-TGLEAAIVLIAFIVVAAVFSYVMLGAGFFTTQKSQETVFGAVGTATANMEVSG-----------------------------------------------------------------------------------------------------------------------------------------------------------------------------------------------------------------------------------------------
>UniRef100_A0A2E7Z1P4	66	0.339	1.616E-07	1	53	293	12	64	79
-TGLKTAIVLIACVVVVSVFAFTILSAGVLSSGANKQTIHAGLKETRTRLRQAG-----------------------------------------------------------------------------------------------------------------------------------------------------------------------------------------------------------------------------------------------
>UniRef100_I7JA21	66	0.305	1.616E-07	1	85	293	11	94	186
-TGLEAAIVFIALIVVASVFAYVVVGAGIAASQKNQEVMHAALEESGSALRP-GQVVIAKLDNNEGLLYSVEFDLETATNLAAVDM---------------------------------------------------------------------------------------------------------------------------------------------------------------------------------------------------------------
>UniRef100_A0A7K4CEC0	65	0.292	2.164E-07	14	102	293	0	86	192
--------------VVAAVFSYVVLGAGFFTTQTAQATVQTGAAQASSGLEVVGNVVGIAIAASPSRLTYVNVSVATTAGGSSMDLS--QMVVSYIDSNGARN----------------------------------------------------------------------------------------------------------------------------------------------------------------------------------------------
>UniRef100_A0A9E4X4Y5	65	0.339	2.164E-07	1	56	293	19	74	283
-TGLETAIVLIAFVVVASVFAFAVIQTGLFSSEEAASSAQAGVVAAKSTMTPKGSMV--------------------------------------------------------------------------------------------------------------------------------------------------------------------------------------------------------------------------------------------
>UniRef100_A0A9D8BA28	65	0.500	2.896E-07	1	44	293	15	58	62
-TGLETAIIVIAFVVVAAVFAYTILSSGLFSSQKAEETVHSGVAQ--------------------------------------------------------------------------------------------------------------------------------------------------------------------------------------------------------------------------------------------------------
>UniRef100_A0A832TUE3	65	0.372	2.896E-07	1	59	293	15	73	75
-TGLESAIVLTAFVVVAAVFSYVVLGAGITASDTAKKTIDEGVKKTTSSLELAGGVIAKG-----------------------------------------------------------------------------------------------------------------------------------------------------------------------------------------------------------------------------------------
>UniRef100_A0A0W8FEA4	64	0.318	3.876E-07	9	99	293	1	86	168
---------LIAFIVVAAVFSFAVLGTGFFAAQKSGEVIQKGVETTSTSLALGGTVRVQSDT-SDVKLKYIFLYLQVTPGRGGIDMD----RVSYTLSTR-------------------------------------------------------------------------------------------------------------------------------------------------------------------------------------------------
>UniRef100_A0A7C2BLL5	64	0.337	3.876E-07	19	92	293	0	71	180
-------------------LAFVVINMGMYTTQKSKEVMQQGLNEATTALEVDGSVLGYGDN--TNGITYIYIPLKVSPGQLAVDFSNDKIDI--------------------------------------------------------------------------------------------------------------------------------------------------------------------------------------------------------
>UniRef100_A0A2V2N366	64	0.255	3.876E-07	2	97	293	9	104	186
--GLEAAIVVIAFVVVAVVFGMAVLGTGFFATQEAEKTTTSGYKMASSTIYIEGGVYAylKDGFGSNSALDDVQFSAAIPETGQAQDM--NDLIIVYTHS---------------------------------------------------------------------------------------------------------------------------------------------------------------------------------------------------
>UniRef100_A0A7C4MCX1	64	0.348	3.876E-07	2	84	293	15	100	223
--GIEAAVVLIAFVLVAASLAFVALNMGMFATQRTKEVIGKAYESSSRALEVSGSALANMQGSSDSSQNpalEILVPIRLTAGSKAID----------------------------------------------------------------------------------------------------------------------------------------------------------------------------------------------------------------
>UniRef100_A0A1G9AFR4	64	0.285	5.187E-07	2	85	293	12	94	185
--GLEAAIVFIAIIVIASIFAYVVLGAGIFASQKSQEVMHAGLMDAGSALRL-GDVVIVKMDSSRDLVERIVFDLETMTDLAAFDM---------------------------------------------------------------------------------------------------------------------------------------------------------------------------------------------------------------
>UniRef100_A0A7J2T768	63	0.431	9.284E-07	2	52	293	34	84	92
--GLEAAIVLIAFVIIAAAFSFMVINQGLYATERGKVVIQEGLKQASTPLTVD------------------------------------------------------------------------------------------------------------------------------------------------------------------------------------------------------------------------------------------------
>UniRef100_A0A7X7I1R1	63	0.275	9.284E-07	2	97	293	9	104	185
--GLEAAIVVIAFVVVAVVFGMAVLGTGFFATEEAKKTTTSGYKMASSTIYMEGGVYAYLRDgfGSNSPLDDVQFSAAIPETGLSQDL--NDLIIVYTHS---------------------------------------------------------------------------------------------------------------------------------------------------------------------------------------------------
>UniRef100_A0A7Z9F4R6	63	0.272	1.242E-06	26	90	293	0	65	83
--------------------------MGIFASERSKETVFAGLQEAKSTLEPRGAtVAYKADRGGTDTIYKVSLIVTNAVDGEPVDLTPPYT----------------------------------------------------------------------------------------------------------------------------------------------------------------------------------------------------------
>UniRef100_A0A835VPN3	63	0.347	1.242E-06	20	111	293	1	89	210
--------------------AFVVLNMGFSVSQKAKTTIVSTLQEAGSSLEVSGKVIASAQVSA-SKLNVTGIPIKIAAGGDSVNLSNLTAAIKYL--SNQVTYDDIYAGTL-------------------------------------------------------------------------------------------------------------------------------------------------------------------------------------
>UniRef100_A0A843IYN5	63	0.264	1.242E-06	1	87	293	31	115	211
-TGLEAAIVLLAFVVVTAAFSYVVLGSGFHTVQKSQAVIYSALEQSSSSILVD-EVMYIRN-STTGNIGMIRIYMRSPHSLVPADLSK-------------------------------------------------------------------------------------------------------------------------------------------------------------------------------------------------------------
>UniRef100_A0A522Y248	63	0.321	1.242E-06	2	111	293	16	128	238
--GIESAIFLIAVMIVSAALAVVVVNMGLSTTQNVQTTSQSGLNGAASGLQIAGIVTGTGcisssNGCSIHYLNATVIPFKIASGGNSMNLQLATASVKYI--SNSKSFDNIYKGQL-------------------------------------------------------------------------------------------------------------------------------------------------------------------------------------
>UniRef100_A0A8T4FIE0	61	0.275	5.302E-06	1	87	293	23	107	203
-TGLEAAIVLLSFIVVTAVFSYVILGSGFHTVQKSQAVIYSALEQSSSSMLVD-EVMYIRN-STSGNIGMIRIYMRSPHSLVPGDLSK-------------------------------------------------------------------------------------------------------------------------------------------------------------------------------------------------------------
>UniRef100_UPI0005B2742F	61	0.321	5.302E-06	2	111	293	16	128	238
--GVESAIFLIAVMIISAALAVVVVNMGLSTTQNTKTVSQSGLNSAGSGLQLSGIVTGTGCTSsskgcSTPYLNATVVPFKIVPGGNSMNLQLSSASVKY--SSNSKSFDNIYEGQL-------------------------------------------------------------------------------------------------------------------------------------------------------------------------------------
>UniRef100_Q2FUM5	61	0.284	7.085E-06	2	110	293	8	109	179
--GLEAMIVLIAFVVVAAVFAYATLGSGFFVADKAQLSVHEGTKTAAASVYQEGGIYG-TMHETTHQLDKLSFTIYVPDEGLDQDLK--QMIISYTQSD----ISNPKDYT--------------------------------------------------------------------------------------------------------------------------------------------------------------------------------------
>UniRef100_A0A9D8PDP2	61	0.400	7.085E-06	0	59	293	31	90	367
LAGLSTAIVLIAFVVVGSVLAYTMLSSGVNAVDKSKQAIYEGLRRSQSSLAISGRVMGTT-----------------------------------------------------------------------------------------------------------------------------------------------------------------------------------------------------------------------------------------
>UniRef100_A0A7C4KUX8	60	0.446	9.466E-06	2	48	293	9	55	59
--GIEAAIVLIAFVLVASALAFVVLNMGMFTTQKSKEIIARAYEESTRS----------------------------------------------------------------------------------------------------------------------------------------------------------------------------------------------------------------------------------------------------
>UniRef100_A0A101ITZ4	60	0.322	1.264E-05	2	63	293	8	68	180
--GLEAAIVLIAFVVVAAVFSFVILGAGFSSSSKVEEVVRDG-GRSPTAVMVMGSVVGQVDNSG-------------------------------------------------------------------------------------------------------------------------------------------------------------------------------------------------------------------------------------
>UniRef100_A0A101IUT0	59	0.259	1.689E-05	1	81	293	11	90	185
-TGLEAAMVFIAFIVVASVFAYVALGAGFFTTQKTEQTVFSAVQQVGSVVQIVEPIMVQASASGDSIRY-IVILLRVPQGTD-------------------------------------------------------------------------------------------------------------------------------------------------------------------------------------------------------------------
>UniRef100_A0A8T6NAK9	59	0.510	2.255E-05	2	46	293	16	60	61
--GIEAALVLIAFVIVAAALSFVVLNMGFSSTQQAKETVTKGIGEAS------------------------------------------------------------------------------------------------------------------------------------------------------------------------------------------------------------------------------------------------------
>UniRef100_A0A497JSY4	59	0.541	2.255E-05	2	49	293	15	62	63
--GIEAAIVLIAFVVIAAALAGVVINMGFYSTQKVKGTIGRGISEASSAL---------------------------------------------------------------------------------------------------------------------------------------------------------------------------------------------------------------------------------------------------
>UniRef100_A0A8T4ZWL8	59	0.289	2.255E-05	26	94	293	0	66	73
--------------------------MGFYTTQKTKETMQTGLDESLTALQLDGVVTAKTD--SFGHIEYLAFPVKLSAGRAAIDLGKTRLRFQY------------------------------------------------------------------------------------------------------------------------------------------------------------------------------------------------------
>UniRef100_A0A2I0P823	59	0.261	2.255E-05	1	84	293	11	92	185
-TGLEAAMVFIAFIVVASVFAYVALGAGFFTTQKTEHTVYSAVQQVGSIVQIVEPIMVQASASGDSIRYIVIMLRVP--QGTDID----------------------------------------------------------------------------------------------------------------------------------------------------------------------------------------------------------------
>UniRef100_A0A6L4A3V7	59	0.380	3.011E-05	3	52	293	13	62	63
---LETAIILIAFVVVASVFAFAILCSGSKSTEKGQSAINAGLEGVQSSMTVK------------------------------------------------------------------------------------------------------------------------------------------------------------------------------------------------------------------------------------------------
>UniRef100_A0A524MTA3	58	0.422	4.019E-05	1	45	293	11	55	56
-TGIETAIILTAFVITASAFSFVILNVGFLTSDKAQTTVITGMKET-------------------------------------------------------------------------------------------------------------------------------------------------------------------------------------------------------------------------------------------------------
>UniRef100_UPI002100F95F	58	0.377	5.365E-05	2	61	293	8	66	180
--GLEAAIVLIAFVVVAAVFSFVILGSGFSSADKAKEiTMDAG--RSPTAVMVMGTVVGQAND---------------------------------------------------------------------------------------------------------------------------------------------------------------------------------------------------------------------------------------
>UniRef100_A0A401HA07	57	0.621	7.159E-05	2	38	293	8	44	45
--GIEAAIVLIAFVIVAAALAFVALNMGLFTTQKSKEVM--------------------------------------------------------------------------------------------------------------------------------------------------------------------------------------------------------------------------------------------------------------
>UniRef100_A0A2E2DSA2	57	0.302	7.159E-05	3	45	293	24	66	67
---IETSIVLIAFVVVASVFGFAMLNTGLLSSQNEQEVVQAGIDET-------------------------------------------------------------------------------------------------------------------------------------------------------------------------------------------------------------------------------------------------------
>UniRef100_A0A7C4BCL3	57	0.500	1.274E-04	2	37	293	11	46	47
--GIEAAIVLIAFVVVAAALAFVVLNMGFYTTQRSKEV---------------------------------------------------------------------------------------------------------------------------------------------------------------------------------------------------------------------------------------------------------------
>UniRef100_UPI0020A20737	57	0.375	1.274E-04	1	56	293	11	65	180
-TGLEAGIILIAFVVVAAVFSYVVLGSGFYATEKARQVTSDA-GTTPSSLVVNGAVI--------------------------------------------------------------------------------------------------------------------------------------------------------------------------------------------------------------------------------------------
>UniRef100_A0A843L5R7	57	0.277	1.274E-04	1	72	293	11	82	185
-TGLEAAMVFIAFIVVASIFAYMALGAGFFTTQKAEQTVYSAVQQVGTVVQIVEPIMVQAGASGDSIRYIVIM----------------------------------------------------------------------------------------------------------------------------------------------------------------------------------------------------------------------------
>UniRef100_A0A832UEB7	56	0.250	1.700E-04	1	84	293	11	93	188
-TGLEAAMVFIAFIVVASVFAYVALGASFFTTQKTEQTVYLAVQQVGAVVQIAEPVMVQASADGQ-HIRYIAIMVKVPQNSADID----------------------------------------------------------------------------------------------------------------------------------------------------------------------------------------------------------------
>UniRef100_UPI001B8AF7AE	56	0.316	2.267E-04	1	60	293	14	72	183
-TGLEAAVILIAFVVVAAVFSYALLGSGFYATEKARQVTSDA-GTTPSSVMVAGSVILKTD----------------------------------------------------------------------------------------------------------------------------------------------------------------------------------------------------------------------------------------
>UniRef100_A0A842YIM2	55	0.540	5.374E-04	1	37	293	9	45	46
-TGLETAIILVAFVITAAAFAFVVLNMGFLTAEKAQSV---------------------------------------------------------------------------------------------------------------------------------------------------------------------------------------------------------------------------------------------------------------
>UniRef100_A0A424YQX9	55	0.317	5.374E-04	2	64	293	11	72	180
--GLEAAIILIAFIVVATAFSYVVLGAGFSASEKTRLVTGEA-GKTTSALVVTGSVVGQADERGN------------------------------------------------------------------------------------------------------------------------------------------------------------------------------------------------------------------------------------
>UniRef100_UPI000C714BAB	54	0.321	7.162E-04	24	107	293	16	96	206
------------------------LNMGFSTTQKAKTAISSSVSESSSALEIAGKVTGFGDVSAGT-LNATVIPIKVAGGGDSVSLDPALTDVKYY--SNTVRYDNIY-----------------------------------------------------------------------------------------------------------------------------------------------------------------------------------------
>UniRef100_A0A9E4XBR5	53	0.252	1.695E-03	48	110	293	0	66	137
------------------------------------------------TLELKGSVIAKvsgaTGAGTGVAVTTILFHVSNAAAGEAIDLTPGNTIIKYSDKNQTVNMTSDTQFS--------------------------------------------------------------------------------------------------------------------------------------------------------------------------------------
>UniRef100_UPI00064EA169	53	0.329	1.695E-03	30	111	293	0	85	193
------------------------------TTQKAKTTIVASLGEASSSLEVSGKVTGAGCTtsaggcSTTPYLNVTSIPLKIASGGESVNLANTTASIKYL--SNSVQYDNIYVGTL-------------------------------------------------------------------------------------------------------------------------------------------------------------------------------------
>UniRef100_UPI000AA48A75	50	0.255	1.258E-02	19	96	293	0	93	216
-------------------LAFVVLNTGFSTTQQAKETIMSGLEESASNVQISGSVagvysIASTTGGASGAVEDrlnmISIPLKISSGSNPVNLADEVTqvkvltnSISYED----------------------------------------------------------------------------------------------------------------------------------------------------------------------------------------------------
>UniRef100_A0A662HRT8	49	0.515	2.963E-02	2	34	293	13	45	46
--GIEAAIVLIAFVIISAAFAFMVINMGLFATQRS------------------------------------------------------------------------------------------------------------------------------------------------------------------------------------------------------------------------------------------------------------------
>UniRef100_X0SGL2	49	0.533	3.942E-02	1	30	293	19	48	49
-TGLETAIILIAFVTVAAVFGYAVLSAGIFS----------------------------------------------------------------------------------------------------------------------------------------------------------------------------------------------------------------------------------------------------------------------
>UniRef100_A0A9C8GL06	49	0.285	3.942E-02	1	56	293	11	66	73
-TALEIAIIFIAFVVVAAVFAFTILQAGAFSDAQGREATYGNPENAYSSMALLESIY--------------------------------------------------------------------------------------------------------------------------------------------------------------------------------------------------------------------------------------------
>UniRef100_A0A838YN44	48	0.391	5.243E-02	2	47	293	13	58	61
--GVETAIILISAVLVAAALLAVVFNAGFATIQKTKSFIIAGVIESRS-----------------------------------------------------------------------------------------------------------------------------------------------------------------------------------------------------------------------------------------------------
>UniRef100_P17603	48	0.533	6.974E-02	2	31	293	2	31	32
--GLEAAIVLIAFVVVAAVFSYVMLGAGFFAT---------------------------------------------------------------------------------------------------------------------------------------------------------------------------------------------------------------------------------------------------------------------
>UniRef100_A0A8T6MQC8	47	0.315	1.233E-01	27	119	293	0	91	193
---------------------------GFSSTQQAKETVTKGIGEASSALHVSGEVVSATDVAR-SKANATQFPIKIVSGGSAVNLNATLATVKF--NTGTVQYDNIltKGCVLTSTTYSSL-----------------------------------------------------------------------------------------------------------------------------------------------------------------------------
