# Supplementary material for: Towards a molecular picture of the archaeal cell surface
Source: Nat Commun. 2024 Nov 29;15:10401. doi: 10.1038/s41467-024-53986-9 (PMC11607397; doi:10.1038/s41467-024-53986-9)
Supplement: Supplementary file 5 — Supplementary Dataset 1 [file 41467_2024_53986_MOESM5_ESM.zip › Archaellum_Homologues_2024/Saci_1178_Sulfolobus_Acidocaldarius/log.txt]

2024-09-24 15:17:44	915 Running on GPU
2024-09-24 15:17:44	918 Found 5 citations for tools or databases
2024-09-24 15:17:44	918 Query 1/1: Saci_1178_Sulfolobus_Acidocaldarius_b2d98 (length 293)
2024-09-24 15:17:45	528 Sleeping for 5s. Reason: PENDING
2024-09-24 15:17:51	148 Sleeping for 8s. Reason: RUNNING
2024-09-24 15:17:59	768 Sleeping for 7s. Reason: RUNNING
2024-09-24 15:18:07	356 Sleeping for 7s. Reason: RUNNING
2024-09-24 15:18:16	933 Setting max_seq=512	max_extra_seq=1335
2024-09-24 15:19:10	020 alphafold2_ptm_model_1_seed_000 recycle=0 pLDDT=77.6 pTM=0.744
2024-09-24 15:19:41	022 alphafold2_ptm_model_1_seed_000 recycle=1 pLDDT=84.8 pTM=0.792 tol=1.75
2024-09-24 15:20:11	188 alphafold2_ptm_model_1_seed_000 recycle=2 pLDDT=85.4 pTM=0.79 tol=0.667
2024-09-24 15:20:41	846 alphafold2_ptm_model_1_seed_000 recycle=3 pLDDT=85.9 pTM=0.795 tol=1.38
2024-09-24 15:20:41	851 alphafold2_ptm_model_1_seed_000 took 138.2s (3 recycles)
2024-09-24 15:21:12	680 alphafold2_ptm_model_2_seed_000 recycle=0 pLDDT=77.9 pTM=0.736
2024-09-24 15:21:42	993 alphafold2_ptm_model_2_seed_000 recycle=1 pLDDT=87.9 pTM=0.806 tol=1.35
2024-09-24 15:22:13	400 alphafold2_ptm_model_2_seed_000 recycle=2 pLDDT=88.6 pTM=0.809 tol=0.987
2024-09-24 15:22:43	790 alphafold2_ptm_model_2_seed_000 recycle=3 pLDDT=88.9 pTM=0.812 tol=0.17
2024-09-24 15:22:43	791 alphafold2_ptm_model_2_seed_000 took 121.4s (3 recycles)
2024-09-24 15:23:14	503 alphafold2_ptm_model_3_seed_000 recycle=0 pLDDT=75.9 pTM=0.714
2024-09-24 15:23:44	932 alphafold2_ptm_model_3_seed_000 recycle=1 pLDDT=80.6 pTM=0.753 tol=1.87
2024-09-24 15:24:15	289 alphafold2_ptm_model_3_seed_000 recycle=2 pLDDT=83.6 pTM=0.775 tol=1.12
2024-09-24 15:24:45	742 alphafold2_ptm_model_3_seed_000 recycle=3 pLDDT=87.6 pTM=0.799 tol=0.898
2024-09-24 15:24:45	743 alphafold2_ptm_model_3_seed_000 took 121.6s (3 recycles)
2024-09-24 15:25:16	538 alphafold2_ptm_model_4_seed_000 recycle=0 pLDDT=77.2 pTM=0.733
2024-09-24 15:25:46	914 alphafold2_ptm_model_4_seed_000 recycle=1 pLDDT=85.1 pTM=0.791 tol=1.14
2024-09-24 15:26:17	330 alphafold2_ptm_model_4_seed_000 recycle=2 pLDDT=86.1 pTM=0.791 tol=0.927
2024-09-24 15:26:47	732 alphafold2_ptm_model_4_seed_000 recycle=3 pLDDT=86.2 pTM=0.794 tol=0.474
2024-09-24 15:26:47	734 alphafold2_ptm_model_4_seed_000 took 121.5s (3 recycles)
2024-09-24 15:27:18	422 alphafold2_ptm_model_5_seed_000 recycle=0 pLDDT=76.2 pTM=0.734
2024-09-24 15:27:48	793 alphafold2_ptm_model_5_seed_000 recycle=1 pLDDT=83.1 pTM=0.785 tol=1.54
2024-09-24 15:28:19	140 alphafold2_ptm_model_5_seed_000 recycle=2 pLDDT=87.1 pTM=0.809 tol=1.22
2024-09-24 15:28:49	507 alphafold2_ptm_model_5_seed_000 recycle=3 pLDDT=87.6 pTM=0.817 tol=0.247
2024-09-24 15:28:49	508 alphafold2_ptm_model_5_seed_000 took 121.5s (3 recycles)
2024-09-24 15:28:49	813 reranking models by 'plddt' metric
2024-09-24 15:28:49	814 rank_001_alphafold2_ptm_model_2_seed_000 pLDDT=88.9 pTM=0.812
2024-09-24 15:28:49	815 rank_002_alphafold2_ptm_model_5_seed_000 pLDDT=87.6 pTM=0.817
2024-09-24 15:28:49	816 rank_003_alphafold2_ptm_model_3_seed_000 pLDDT=87.6 pTM=0.799
2024-09-24 15:28:49	816 rank_004_alphafold2_ptm_model_4_seed_000 pLDDT=86.2 pTM=0.794
2024-09-24 15:28:49	817 rank_005_alphafold2_ptm_model_1_seed_000 pLDDT=85.9 pTM=0.795
2024-09-24 15:28:51	433 Done
