# Supplementary material for: Towards a molecular picture of the archaeal cell surface
Source: Nat Commun. 2024 Nov 29;15:10401. doi: 10.1038/s41467-024-53986-9 (PMC11607397; doi:10.1038/s41467-024-53986-9)
Supplement: Supplementary file 5 — Supplementary Dataset 1 [file 41467_2024_53986_MOESM5_ESM.zip › Archaellum_Homologues_2024/Saci_1178_Sulfolobus_Acidocaldarius/Saci_1178_Sulfolobus_Acidocaldarius_b2d98_unrelaxed_rank_001_alphafold2_ptm_model_2_seed_000.pdb]

MODEL     1                                                                     
ATOM      1  N   LEU A   1     -36.938  -0.388  78.062  1.00 57.09           N  
ATOM      2  CA  LEU A   1     -35.531  -0.115  77.750  1.00 57.09           C  
ATOM      3  C   LEU A   1     -34.938  -1.240  76.875  1.00 57.09           C  
ATOM      4  CB  LEU A   1     -34.719   0.069  79.000  1.00 57.09           C  
ATOM      5  O   LEU A   1     -33.938  -1.045  76.188  1.00 57.09           O  
ATOM      6  CG  LEU A   1     -33.406   0.835  78.875  1.00 57.09           C  
ATOM      7  CD1 LEU A   1     -33.656   2.326  78.688  1.00 57.09           C  
ATOM      8  CD2 LEU A   1     -32.500   0.590  80.062  1.00 57.09           C  
ATOM      9  N   ALA A   2     -35.750  -2.389  76.562  1.00 73.25           N  
ATOM     10  CA  ALA A   2     -35.469  -3.586  75.812  1.00 73.25           C  
ATOM     11  C   ALA A   2     -35.875  -3.408  74.312  1.00 73.25           C  
ATOM     12  CB  ALA A   2     -36.156  -4.805  76.375  1.00 73.25           C  
ATOM     13  O   ALA A   2     -35.312  -4.027  73.438  1.00 73.25           O  
ATOM     14  N   GLY A   3     -36.562  -2.359  73.938  1.00 75.81           N  
ATOM     15  CA  GLY A   3     -37.094  -2.062  72.625  1.00 75.81           C  
ATOM     16  C   GLY A   3     -36.125  -1.202  71.812  1.00 75.81           C  
ATOM     17  O   GLY A   3     -36.000  -1.391  70.562  1.00 75.81           O  
ATOM     18  N   LEU A   4     -35.406  -0.386  72.438  1.00 84.31           N  
ATOM     19  CA  LEU A   4     -34.438   0.509  71.875  1.00 84.31           C  
ATOM     20  C   LEU A   4     -33.156  -0.239  71.500  1.00 84.31           C  
ATOM     21  CB  LEU A   4     -34.125   1.684  72.750  1.00 84.31           C  
ATOM     22  O   LEU A   4     -32.531   0.038  70.438  1.00 84.31           O  
ATOM     23  CG  LEU A   4     -33.000   2.623  72.312  1.00 84.31           C  
ATOM     24  CD1 LEU A   4     -33.594   3.934  71.812  1.00 84.31           C  
ATOM     25  CD2 LEU A   4     -32.000   2.881  73.438  1.00 84.31           C  
ATOM     26  N   ASP A   5     -32.719  -1.236  72.250  1.00 87.69           N  
ATOM     27  CA  ASP A   5     -31.562  -2.084  72.000  1.00 87.69           C  
ATOM     28  C   ASP A   5     -31.781  -2.992  70.812  1.00 87.69           C  
ATOM     29  CB  ASP A   5     -31.234  -2.922  73.250  1.00 87.69           C  
ATOM     30  O   ASP A   5     -30.891  -3.164  70.000  1.00 87.69           O  
ATOM     31  CG  ASP A   5     -30.094  -2.355  74.062  1.00 87.69           C  
ATOM     32  OD1 ASP A   5     -29.438  -1.384  73.625  1.00 87.69           O  
ATOM     33  OD2 ASP A   5     -29.828  -2.887  75.188  1.00 87.69           O  
ATOM     34  N   THR A   6     -32.938  -3.488  70.688  1.00 88.19           N  
ATOM     35  CA  THR A   6     -33.312  -4.332  69.562  1.00 88.19           C  
ATOM     36  C   THR A   6     -33.469  -3.504  68.250  1.00 88.19           C  
ATOM     37  CB  THR A   6     -34.625  -5.074  69.812  1.00 88.19           C  
ATOM     38  O   THR A   6     -33.094  -3.953  67.188  1.00 88.19           O  
ATOM     39  CG2 THR A   6     -34.906  -6.152  68.812  1.00 88.19           C  
ATOM     40  OG1 THR A   6     -34.562  -5.691  71.125  1.00 88.19           O  
ATOM     41  N   ALA A   7     -33.875  -2.232  68.375  1.00 90.75           N  
ATOM     42  CA  ALA A   7     -34.062  -1.304  67.250  1.00 90.75           C  
ATOM     43  C   ALA A   7     -32.688  -0.915  66.625  1.00 90.75           C  
ATOM     44  CB  ALA A   7     -34.812  -0.057  67.688  1.00 90.75           C  
ATOM     45  O   ALA A   7     -32.562  -0.840  65.438  1.00 90.75           O  
ATOM     46  N   ILE A   8     -31.719  -0.699  67.438  1.00 90.25           N  
ATOM     47  CA  ILE A   8     -30.375  -0.323  67.000  1.00 90.25           C  
ATOM     48  C   ILE A   8     -29.703  -1.511  66.312  1.00 90.25           C  
ATOM     49  CB  ILE A   8     -29.516   0.166  68.188  1.00 90.25           C  
ATOM     50  O   ILE A   8     -29.031  -1.349  65.312  1.00 90.25           O  
ATOM     51  CG1 ILE A   8     -30.062   1.495  68.750  1.00 90.25           C  
ATOM     52  CG2 ILE A   8     -28.047   0.301  67.812  1.00 90.25           C  
ATOM     53  CD1 ILE A   8     -29.422   1.934  70.062  1.00 90.25           C  
ATOM     54  N   ILE A   9     -29.891  -2.699  66.812  1.00 91.62           N  
ATOM     55  CA  ILE A   9     -29.391  -3.924  66.188  1.00 91.62           C  
ATOM     56  C   ILE A   9     -30.031  -4.129  64.812  1.00 91.62           C  
ATOM     57  CB  ILE A   9     -29.641  -5.152  67.125  1.00 91.62           C  
ATOM     58  O   ILE A   9     -29.359  -4.504  63.875  1.00 91.62           O  
ATOM     59  CG1 ILE A   9     -28.859  -5.023  68.438  1.00 91.62           C  
ATOM     60  CG2 ILE A   9     -29.281  -6.445  66.375  1.00 91.62           C  
ATOM     61  CD1 ILE A   9     -29.234  -6.059  69.438  1.00 91.62           C  
ATOM     62  N   LEU A  10     -31.266  -3.834  64.688  1.00 93.38           N  
ATOM     63  CA  LEU A  10     -32.000  -3.969  63.438  1.00 93.38           C  
ATOM     64  C   LEU A  10     -31.484  -2.984  62.375  1.00 93.38           C  
ATOM     65  CB  LEU A  10     -33.500  -3.746  63.656  1.00 93.38           C  
ATOM     66  O   LEU A  10     -31.281  -3.350  61.219  1.00 93.38           O  
ATOM     67  CG  LEU A  10     -34.438  -4.277  62.562  1.00 93.38           C  
ATOM     68  CD1 LEU A  10     -34.969  -5.660  62.969  1.00 93.38           C  
ATOM     69  CD2 LEU A  10     -35.594  -3.307  62.344  1.00 93.38           C  
ATOM     70  N   ILE A  11     -31.234  -1.741  62.781  1.00 91.31           N  
ATOM     71  CA  ILE A  11     -30.734  -0.715  61.875  1.00 91.31           C  
ATOM     72  C   ILE A  11     -29.328  -1.082  61.406  1.00 91.31           C  
ATOM     73  CB  ILE A  11     -30.734   0.678  62.562  1.00 91.31           C  
ATOM     74  O   ILE A  11     -28.984  -0.910  60.250  1.00 91.31           O  
ATOM     75  CG1 ILE A  11     -32.156   1.148  62.812  1.00 91.31           C  
ATOM     76  CG2 ILE A  11     -29.969   1.689  61.688  1.00 91.31           C  
ATOM     77  CD1 ILE A  11     -32.250   2.393  63.688  1.00 91.31           C  
ATOM     78  N   ALA A  12     -28.453  -1.572  62.344  1.00 94.12           N  
ATOM     79  CA  ALA A  12     -27.109  -2.016  62.031  1.00 94.12           C  
ATOM     80  C   ALA A  12     -27.125  -3.162  61.031  1.00 94.12           C  
ATOM     81  CB  ALA A  12     -26.359  -2.438  63.281  1.00 94.12           C  
ATOM     82  O   ALA A  12     -26.312  -3.207  60.094  1.00 94.12           O  
ATOM     83  N   PHE A  13     -28.062  -4.059  61.000  1.00 95.38           N  
ATOM     84  CA  PHE A  13     -28.203  -5.188  60.094  1.00 95.38           C  
ATOM     85  C   PHE A  13     -28.641  -4.711  58.719  1.00 95.38           C  
ATOM     86  CB  PHE A  13     -29.203  -6.211  60.656  1.00 95.38           C  
ATOM     87  O   PHE A  13     -28.125  -5.164  57.688  1.00 95.38           O  
ATOM     88  CG  PHE A  13     -29.062  -7.578  60.031  1.00 95.38           C  
ATOM     89  CD1 PHE A  13     -29.953  -8.008  59.062  1.00 95.38           C  
ATOM     90  CD2 PHE A  13     -28.047  -8.430  60.438  1.00 95.38           C  
ATOM     91  CE1 PHE A  13     -29.828  -9.281  58.500  1.00 95.38           C  
ATOM     92  CE2 PHE A  13     -27.906  -9.703  59.875  1.00 95.38           C  
ATOM     93  CZ  PHE A  13     -28.812 -10.117  58.906  1.00 95.38           C  
ATOM     94  N   ILE A  14     -29.531  -3.781  58.750  1.00 95.88           N  
ATOM     95  CA  ILE A  14     -30.062  -3.252  57.500  1.00 95.88           C  
ATOM     96  C   ILE A  14     -28.969  -2.479  56.781  1.00 95.88           C  
ATOM     97  CB  ILE A  14     -31.297  -2.344  57.750  1.00 95.88           C  
ATOM     98  O   ILE A  14     -28.828  -2.604  55.562  1.00 95.88           O  
ATOM     99  CG1 ILE A  14     -32.469  -3.174  58.250  1.00 95.88           C  
ATOM    100  CG2 ILE A  14     -31.656  -1.574  56.469  1.00 95.88           C  
ATOM    101  CD1 ILE A  14     -33.688  -2.342  58.688  1.00 95.88           C  
ATOM    102  N   ILE A  15     -28.219  -1.769  57.500  1.00 96.31           N  
ATOM    103  CA  ILE A  15     -27.156  -0.974  56.906  1.00 96.31           C  
ATOM    104  C   ILE A  15     -26.109  -1.897  56.281  1.00 96.31           C  
ATOM    105  CB  ILE A  15     -26.500  -0.032  57.938  1.00 96.31           C  
ATOM    106  O   ILE A  15     -25.656  -1.678  55.156  1.00 96.31           O  
ATOM    107  CG1 ILE A  15     -27.500   1.035  58.406  1.00 96.31           C  
ATOM    108  CG2 ILE A  15     -25.234   0.615  57.344  1.00 96.31           C  
ATOM    109  CD1 ILE A  15     -26.984   1.923  59.531  1.00 96.31           C  
ATOM    110  N   THR A  16     -25.750  -2.965  57.094  1.00 95.62           N  
ATOM    111  CA  THR A  16     -24.781  -3.938  56.594  1.00 95.62           C  
ATOM    112  C   THR A  16     -25.297  -4.629  55.344  1.00 95.62           C  
ATOM    113  CB  THR A  16     -24.453  -4.996  57.656  1.00 95.62           C  
ATOM    114  O   THR A  16     -24.547  -4.832  54.375  1.00 95.62           O  
ATOM    115  CG2 THR A  16     -23.609  -4.398  58.781  1.00 95.62           C  
ATOM    116  OG1 THR A  16     -25.672  -5.504  58.219  1.00 95.62           O  
ATOM    117  N   ALA A  17     -26.594  -4.957  55.375  1.00 96.44           N  
ATOM    118  CA  ALA A  17     -27.234  -5.582  54.219  1.00 96.44           C  
ATOM    119  C   ALA A  17     -27.234  -4.637  53.031  1.00 96.44           C  
ATOM    120  CB  ALA A  17     -28.656  -6.008  54.562  1.00 96.44           C  
ATOM    121  O   ALA A  17     -26.953  -5.059  51.906  1.00 96.44           O  
ATOM    122  N   ALA A  18     -27.562  -3.318  53.219  1.00 95.19           N  
ATOM    123  CA  ALA A  18     -27.609  -2.305  52.156  1.00 95.19           C  
ATOM    124  C   ALA A  18     -26.219  -2.100  51.531  1.00 95.19           C  
ATOM    125  CB  ALA A  18     -28.141  -0.985  52.719  1.00 95.19           C  
ATOM    126  O   ALA A  18     -26.094  -1.996  50.312  1.00 95.19           O  
ATOM    127  N   VAL A  19     -25.172  -2.094  52.312  1.00 95.69           N  
ATOM    128  CA  VAL A  19     -23.812  -1.896  51.844  1.00 95.69           C  
ATOM    129  C   VAL A  19     -23.375  -3.105  51.031  1.00 95.69           C  
ATOM    130  CB  VAL A  19     -22.828  -1.663  53.000  1.00 95.69           C  
ATOM    131  O   VAL A  19     -22.766  -2.955  49.969  1.00 95.69           O  
ATOM    132  CG1 VAL A  19     -21.391  -1.654  52.500  1.00 95.69           C  
ATOM    133  CG2 VAL A  19     -23.156  -0.355  53.719  1.00 95.69           C  
ATOM    134  N   LEU A  20     -23.703  -4.246  51.531  1.00 92.94           N  
ATOM    135  CA  LEU A  20     -23.359  -5.469  50.812  1.00 92.94           C  
ATOM    136  C   LEU A  20     -24.094  -5.527  49.469  1.00 92.94           C  
ATOM    137  CB  LEU A  20     -23.719  -6.699  51.656  1.00 92.94           C  
ATOM    138  O   LEU A  20     -23.500  -5.930  48.469  1.00 92.94           O  
ATOM    139  CG  LEU A  20     -23.016  -8.008  51.250  1.00 92.94           C  
ATOM    140  CD1 LEU A  20     -21.594  -8.023  51.781  1.00 92.94           C  
ATOM    141  CD2 LEU A  20     -23.797  -9.203  51.781  1.00 92.94           C  
ATOM    142  N   ALA A  21     -25.359  -5.070  49.438  1.00 94.56           N  
ATOM    143  CA  ALA A  21     -26.156  -4.996  48.219  1.00 94.56           C  
ATOM    144  C   ALA A  21     -25.547  -3.990  47.250  1.00 94.56           C  
ATOM    145  CB  ALA A  21     -27.594  -4.625  48.531  1.00 94.56           C  
ATOM    146  O   ALA A  21     -25.500  -4.246  46.031  1.00 94.56           O  
ATOM    147  N   TYR A  22     -25.125  -2.871  47.750  1.00 93.31           N  
ATOM    148  CA  TYR A  22     -24.484  -1.845  46.938  1.00 93.31           C  
ATOM    149  C   TYR A  22     -23.234  -2.385  46.250  1.00 93.31           C  
ATOM    150  CB  TYR A  22     -24.141  -0.618  47.781  1.00 93.31           C  
ATOM    151  O   TYR A  22     -23.031  -2.182  45.062  1.00 93.31           O  
ATOM    152  CG  TYR A  22     -23.406   0.454  47.000  1.00 93.31           C  
ATOM    153  CD1 TYR A  22     -22.016   0.593  47.125  1.00 93.31           C  
ATOM    154  CD2 TYR A  22     -24.078   1.330  46.188  1.00 93.31           C  
ATOM    155  CE1 TYR A  22     -21.328   1.580  46.438  1.00 93.31           C  
ATOM    156  CE2 TYR A  22     -23.406   2.322  45.469  1.00 93.31           C  
ATOM    157  OH  TYR A  22     -21.359   3.418  44.906  1.00 93.31           O  
ATOM    158  CZ  TYR A  22     -22.031   2.438  45.594  1.00 93.31           C  
ATOM    159  N   VAL A  23     -22.422  -3.061  47.031  1.00 92.62           N  
ATOM    160  CA  VAL A  23     -21.188  -3.646  46.500  1.00 92.62           C  
ATOM    161  C   VAL A  23     -21.516  -4.695  45.438  1.00 92.62           C  
ATOM    162  CB  VAL A  23     -20.344  -4.273  47.656  1.00 92.62           C  
ATOM    163  O   VAL A  23     -20.875  -4.738  44.406  1.00 92.62           O  
ATOM    164  CG1 VAL A  23     -19.141  -5.008  47.062  1.00 92.62           C  
ATOM    165  CG2 VAL A  23     -19.906  -3.203  48.625  1.00 92.62           C  
ATOM    166  N   ALA A  24     -22.516  -5.520  45.750  1.00 92.25           N  
ATOM    167  CA  ALA A  24     -22.938  -6.562  44.812  1.00 92.25           C  
ATOM    168  C   ALA A  24     -23.438  -5.965  43.500  1.00 92.25           C  
ATOM    169  CB  ALA A  24     -24.031  -7.434  45.438  1.00 92.25           C  
ATOM    170  O   ALA A  24     -23.078  -6.445  42.438  1.00 92.25           O  
ATOM    171  N   VAL A  25     -24.156  -4.984  43.562  1.00 92.81           N  
ATOM    172  CA  VAL A  25     -24.703  -4.324  42.375  1.00 92.81           C  
ATOM    173  C   VAL A  25     -23.562  -3.684  41.562  1.00 92.81           C  
ATOM    174  CB  VAL A  25     -25.750  -3.256  42.750  1.00 92.81           C  
ATOM    175  O   VAL A  25     -23.516  -3.822  40.344  1.00 92.81           O  
ATOM    176  CG1 VAL A  25     -26.125  -2.414  41.531  1.00 92.81           C  
ATOM    177  CG2 VAL A  25     -27.000  -3.920  43.344  1.00 92.81           C  
ATOM    178  N   ASN A  26     -22.688  -2.994  42.312  1.00 87.56           N  
ATOM    179  CA  ASN A  26     -21.578  -2.336  41.625  1.00 87.56           C  
ATOM    180  C   ASN A  26     -20.656  -3.348  40.969  1.00 87.56           C  
ATOM    181  CB  ASN A  26     -20.781  -1.479  42.625  1.00 87.56           C  
ATOM    182  O   ASN A  26     -20.188  -3.119  39.844  1.00 87.56           O  
ATOM    183  CG  ASN A  26     -21.484  -0.178  42.969  1.00 87.56           C  
ATOM    184  ND2 ASN A  26     -21.172   0.387  44.125  1.00 87.56           N  
ATOM    185  OD1 ASN A  26     -22.312   0.315  42.188  1.00 87.56           O  
ATOM    186  N   MET A  27     -20.406  -4.379  41.625  1.00 89.62           N  
ATOM    187  CA  MET A  27     -19.609  -5.457  41.062  1.00 89.62           C  
ATOM    188  C   MET A  27     -20.328  -6.098  39.875  1.00 89.62           C  
ATOM    189  CB  MET A  27     -19.281  -6.520  42.125  1.00 89.62           C  
ATOM    190  O   MET A  27     -19.703  -6.430  38.875  1.00 89.62           O  
ATOM    191  CG  MET A  27     -18.234  -6.078  43.125  1.00 89.62           C  
ATOM    192  SD  MET A  27     -17.797  -7.410  44.312  1.00 89.62           S  
ATOM    193  CE  MET A  27     -16.625  -6.523  45.375  1.00 89.62           C  
ATOM    194  N   GLY A  28     -21.688  -6.277  40.094  1.00 86.44           N  
ATOM    195  CA  GLY A  28     -22.500  -6.766  38.969  1.00 86.44           C  
ATOM    196  C   GLY A  28     -22.438  -5.863  37.750  1.00 86.44           C  
ATOM    197  O   GLY A  28     -22.297  -6.344  36.625  1.00 86.44           O  
ATOM    198  N   LEU A  29     -22.469  -4.562  37.938  1.00 87.19           N  
ATOM    199  CA  LEU A  29     -22.406  -3.586  36.844  1.00 87.19           C  
ATOM    200  C   LEU A  29     -21.031  -3.604  36.188  1.00 87.19           C  
ATOM    201  CB  LEU A  29     -22.703  -2.182  37.375  1.00 87.19           C  
ATOM    202  O   LEU A  29     -20.922  -3.486  34.969  1.00 87.19           O  
ATOM    203  CG  LEU A  29     -24.172  -1.887  37.719  1.00 87.19           C  
ATOM    204  CD1 LEU A  29     -24.297  -0.518  38.375  1.00 87.19           C  
ATOM    205  CD2 LEU A  29     -25.031  -1.961  36.469  1.00 87.19           C  
ATOM    206  N   PHE A  30     -19.984  -3.734  37.000  1.00 85.56           N  
ATOM    207  CA  PHE A  30     -18.641  -3.830  36.469  1.00 85.56           C  
ATOM    208  C   PHE A  30     -18.484  -5.059  35.562  1.00 85.56           C  
ATOM    209  CB  PHE A  30     -17.609  -3.877  37.594  1.00 85.56           C  
ATOM    210  O   PHE A  30     -17.906  -4.984  34.500  1.00 85.56           O  
ATOM    211  CG  PHE A  30     -16.188  -4.004  37.125  1.00 85.56           C  
ATOM    212  CD1 PHE A  30     -15.555  -5.242  37.125  1.00 85.56           C  
ATOM    213  CD2 PHE A  30     -15.477  -2.889  36.719  1.00 85.56           C  
ATOM    214  CE1 PHE A  30     -14.234  -5.363  36.688  1.00 85.56           C  
ATOM    215  CE2 PHE A  30     -14.164  -3.004  36.281  1.00 85.56           C  
ATOM    216  CZ  PHE A  30     -13.539  -4.242  36.281  1.00 85.56           C  
ATOM    217  N   VAL A  31     -18.953  -6.215  36.000  1.00 87.19           N  
ATOM    218  CA  VAL A  31     -18.891  -7.469  35.281  1.00 87.19           C  
ATOM    219  C   VAL A  31     -19.641  -7.320  33.938  1.00 87.19           C  
ATOM    220  CB  VAL A  31     -19.469  -8.641  36.094  1.00 87.19           C  
ATOM    221  O   VAL A  31     -19.156  -7.758  32.906  1.00 87.19           O  
ATOM    222  CG1 VAL A  31     -19.609  -9.891  35.219  1.00 87.19           C  
ATOM    223  CG2 VAL A  31     -18.594  -8.930  37.312  1.00 87.19           C  
ATOM    224  N   THR A  32     -20.844  -6.695  34.000  1.00 85.12           N  
ATOM    225  CA  THR A  32     -21.641  -6.480  32.781  1.00 85.12           C  
ATOM    226  C   THR A  32     -20.906  -5.566  31.812  1.00 85.12           C  
ATOM    227  CB  THR A  32     -23.016  -5.879  33.125  1.00 85.12           C  
ATOM    228  O   THR A  32     -20.906  -5.812  30.594  1.00 85.12           O  
ATOM    229  CG2 THR A  32     -23.922  -5.848  31.906  1.00 85.12           C  
ATOM    230  OG1 THR A  32     -23.641  -6.672  34.156  1.00 85.12           O  
ATOM    231  N   GLN A  33     -20.297  -4.520  32.281  1.00 85.81           N  
ATOM    232  CA  GLN A  33     -19.531  -3.629  31.422  1.00 85.81           C  
ATOM    233  C   GLN A  33     -18.359  -4.363  30.781  1.00 85.81           C  
ATOM    234  CB  GLN A  33     -19.031  -2.420  32.219  1.00 85.81           C  
ATOM    235  O   GLN A  33     -18.078  -4.180  29.594  1.00 85.81           O  
ATOM    236  CG  GLN A  33     -20.125  -1.426  32.562  1.00 85.81           C  
ATOM    237  CD  GLN A  33     -19.609  -0.281  33.438  1.00 85.81           C  
ATOM    238  NE2 GLN A  33     -20.531   0.554  33.906  1.00 85.81           N  
ATOM    239  OE1 GLN A  33     -18.406  -0.147  33.656  1.00 85.81           O  
ATOM    240  N   LYS A  34     -17.734  -5.133  31.594  1.00 83.12           N  
ATOM    241  CA  LYS A  34     -16.641  -5.930  31.078  1.00 83.12           C  
ATOM    242  C   LYS A  34     -17.125  -6.941  30.047  1.00 83.12           C  
ATOM    243  CB  LYS A  34     -15.914  -6.652  32.219  1.00 83.12           C  
ATOM    244  O   LYS A  34     -16.484  -7.145  29.016  1.00 83.12           O  
ATOM    245  CG  LYS A  34     -14.672  -7.422  31.766  1.00 83.12           C  
ATOM    246  CD  LYS A  34     -13.586  -6.484  31.266  1.00 83.12           C  
ATOM    247  CE  LYS A  34     -12.320  -7.246  30.906  1.00 83.12           C  
ATOM    248  NZ  LYS A  34     -11.242  -6.332  30.406  1.00 83.12           N  
ATOM    249  N   ALA A  35     -18.188  -7.645  30.328  1.00 80.50           N  
ATOM    250  CA  ALA A  35     -18.797  -8.578  29.375  1.00 80.50           C  
ATOM    251  C   ALA A  35     -19.141  -7.891  28.062  1.00 80.50           C  
ATOM    252  CB  ALA A  35     -20.031  -9.219  29.984  1.00 80.50           C  
ATOM    253  O   ALA A  35     -18.891  -8.438  26.984  1.00 80.50           O  
ATOM    254  N   LYS A  36     -19.750  -6.785  28.172  1.00 79.25           N  
ATOM    255  CA  LYS A  36     -20.078  -6.000  26.984  1.00 79.25           C  
ATOM    256  C   LYS A  36     -18.812  -5.684  26.172  1.00 79.25           C  
ATOM    257  CB  LYS A  36     -20.781  -4.703  27.375  1.00 79.25           C  
ATOM    258  O   LYS A  36     -18.812  -5.797  24.938  1.00 79.25           O  
ATOM    259  CG  LYS A  36     -21.281  -3.893  26.188  1.00 79.25           C  
ATOM    260  CD  LYS A  36     -22.062  -2.658  26.641  1.00 79.25           C  
ATOM    261  CE  LYS A  36     -22.531  -1.829  25.453  1.00 79.25           C  
ATOM    262  NZ  LYS A  36     -23.266  -0.605  25.891  1.00 79.25           N  
ATOM    263  N   THR A  37     -17.766  -5.242  26.781  1.00 78.75           N  
ATOM    264  CA  THR A  37     -16.500  -4.934  26.125  1.00 78.75           C  
ATOM    265  C   THR A  37     -15.922  -6.176  25.453  1.00 78.75           C  
ATOM    266  CB  THR A  37     -15.477  -4.375  27.125  1.00 78.75           C  
ATOM    267  O   THR A  37     -15.414  -6.098  24.328  1.00 78.75           O  
ATOM    268  CG2 THR A  37     -15.930  -3.025  27.688  1.00 78.75           C  
ATOM    269  OG1 THR A  37     -15.328  -5.297  28.219  1.00 78.75           O  
ATOM    270  N   THR A  38     -15.992  -7.305  26.141  1.00 79.12           N  
ATOM    271  CA  THR A  38     -15.477  -8.555  25.594  1.00 79.12           C  
ATOM    272  C   THR A  38     -16.266  -8.984  24.375  1.00 79.12           C  
ATOM    273  CB  THR A  38     -15.508  -9.680  26.656  1.00 79.12           C  
ATOM    274  O   THR A  38     -15.688  -9.406  23.375  1.00 79.12           O  
ATOM    275  CG2 THR A  38     -14.961 -10.984  26.094  1.00 79.12           C  
ATOM    276  OG1 THR A  38     -14.719  -9.289  27.781  1.00 79.12           O  
ATOM    277  N   ILE A  39     -17.547  -8.914  24.484  1.00 78.19           N  
ATOM    278  CA  ILE A  39     -18.422  -9.266  23.375  1.00 78.19           C  
ATOM    279  C   ILE A  39     -18.125  -8.352  22.188  1.00 78.19           C  
ATOM    280  CB  ILE A  39     -19.922  -9.156  23.781  1.00 78.19           C  
ATOM    281  O   ILE A  39     -18.016  -8.828  21.047  1.00 78.19           O  
ATOM    282  CG1 ILE A  39     -20.297 -10.281  24.734  1.00 78.19           C  
ATOM    283  CG2 ILE A  39     -20.812  -9.164  22.531  1.00 78.19           C  
ATOM    284  CD1 ILE A  39     -21.641 -10.094  25.422  1.00 78.19           C  
ATOM    285  N   ASN A  40     -18.016  -7.129  22.359  1.00 75.25           N  
ATOM    286  CA  ASN A  40     -17.688  -6.176  21.312  1.00 75.25           C  
ATOM    287  C   ASN A  40     -16.344  -6.473  20.688  1.00 75.25           C  
ATOM    288  CB  ASN A  40     -17.734  -4.746  21.859  1.00 75.25           C  
ATOM    289  O   ASN A  40     -16.188  -6.422  19.453  1.00 75.25           O  
ATOM    290  CG  ASN A  40     -19.141  -4.238  22.078  1.00 75.25           C  
ATOM    291  ND2 ASN A  40     -19.281  -3.221  22.922  1.00 75.25           N  
ATOM    292  OD1 ASN A  40     -20.094  -4.758  21.500  1.00 75.25           O  
ATOM    293  N   LYS A  41     -15.383  -6.758  21.500  1.00 72.25           N  
ATOM    294  CA  LYS A  41     -14.062  -7.125  21.000  1.00 72.25           C  
ATOM    295  C   LYS A  41     -14.109  -8.430  20.219  1.00 72.25           C  
ATOM    296  CB  LYS A  41     -13.062  -7.246  22.156  1.00 72.25           C  
ATOM    297  O   LYS A  41     -13.414  -8.578  19.203  1.00 72.25           O  
ATOM    298  CG  LYS A  41     -12.594  -5.910  22.719  1.00 72.25           C  
ATOM    299  CD  LYS A  41     -11.477  -6.090  23.734  1.00 72.25           C  
ATOM    300  CE  LYS A  41     -11.023  -4.758  24.312  1.00 72.25           C  
ATOM    301  NZ  LYS A  41     -10.055  -4.938  25.438  1.00 72.25           N  
ATOM    302  N   GLY A  42     -14.898  -9.344  20.766  1.00 69.62           N  
ATOM    303  CA  GLY A  42     -15.102 -10.586  20.031  1.00 69.62           C  
ATOM    304  C   GLY A  42     -15.688 -10.367  18.641  1.00 69.62           C  
ATOM    305  O   GLY A  42     -15.266 -11.008  17.688  1.00 69.62           O  
ATOM    306  N   GLU A  43     -16.594  -9.539  18.562  1.00 73.94           N  
ATOM    307  CA  GLU A  43     -17.219  -9.203  17.281  1.00 73.94           C  
ATOM    308  C   GLU A  43     -16.219  -8.531  16.344  1.00 73.94           C  
ATOM    309  CB  GLU A  43     -18.438  -8.305  17.484  1.00 73.94           C  
ATOM    310  O   GLU A  43     -16.188  -8.828  15.141  1.00 73.94           O  
ATOM    311  CG  GLU A  43     -19.203  -7.988  16.219  1.00 73.94           C  
ATOM    312  CD  GLU A  43     -20.375  -7.051  16.438  1.00 73.94           C  
ATOM    313  OE1 GLU A  43     -21.016  -6.637  15.438  1.00 73.94           O  
ATOM    314  OE2 GLU A  43     -20.656  -6.727  17.609  1.00 73.94           O  
ATOM    315  N   GLU A  44     -15.484  -7.641  16.828  1.00 67.31           N  
ATOM    316  CA  GLU A  44     -14.453  -6.953  16.062  1.00 67.31           C  
ATOM    317  C   GLU A  44     -13.414  -7.938  15.523  1.00 67.31           C  
ATOM    318  CB  GLU A  44     -13.758  -5.891  16.922  1.00 67.31           C  
ATOM    319  O   GLU A  44     -12.953  -7.797  14.391  1.00 67.31           O  
ATOM    320  CG  GLU A  44     -14.539  -4.590  17.047  1.00 67.31           C  
ATOM    321  CD  GLU A  44     -13.828  -3.531  17.859  1.00 67.31           C  
ATOM    322  OE1 GLU A  44     -14.391  -2.428  18.047  1.00 67.31           O  
ATOM    323  OE2 GLU A  44     -12.695  -3.809  18.328  1.00 67.31           O  
ATOM    324  N   THR A  45     -13.117  -8.961  16.219  1.00 64.69           N  
ATOM    325  CA  THR A  45     -12.102  -9.930  15.828  1.00 64.69           C  
ATOM    326  C   THR A  45     -12.664 -10.953  14.852  1.00 64.69           C  
ATOM    327  CB  THR A  45     -11.531 -10.664  17.062  1.00 64.69           C  
ATOM    328  O   THR A  45     -11.953 -11.445  13.977  1.00 64.69           O  
ATOM    329  CG2 THR A  45     -10.344 -11.539  16.688  1.00 64.69           C  
ATOM    330  OG1 THR A  45     -11.117  -9.695  18.031  1.00 64.69           O  
ATOM    331  N   ALA A  46     -13.977 -11.195  14.898  1.00 70.50           N  
ATOM    332  CA  ALA A  46     -14.617 -12.188  14.047  1.00 70.50           C  
ATOM    333  C   ALA A  46     -14.953 -11.602  12.680  1.00 70.50           C  
ATOM    334  CB  ALA A  46     -15.883 -12.727  14.719  1.00 70.50           C  
ATOM    335  O   ALA A  46     -14.938 -12.312  11.672  1.00 70.50           O  
ATOM    336  N   SER A  47     -15.133 -10.258  12.688  1.00 77.81           N  
ATOM    337  CA  SER A  47     -15.531  -9.578  11.453  1.00 77.81           C  
ATOM    338  C   SER A  47     -14.320  -8.992  10.734  1.00 77.81           C  
ATOM    339  CB  SER A  47     -16.547  -8.477  11.750  1.00 77.81           C  
ATOM    340  O   SER A  47     -13.242  -8.867  11.320  1.00 77.81           O  
ATOM    341  OG  SER A  47     -16.859  -7.750  10.578  1.00 77.81           O  
ATOM    342  N   THR A  48     -14.391  -8.906   9.344  1.00 83.50           N  
ATOM    343  CA  THR A  48     -13.297  -8.305   8.586  1.00 83.50           C  
ATOM    344  C   THR A  48     -13.109  -6.840   8.984  1.00 83.50           C  
ATOM    345  CB  THR A  48     -13.547  -8.398   7.070  1.00 83.50           C  
ATOM    346  O   THR A  48     -14.070  -6.070   9.008  1.00 83.50           O  
ATOM    347  CG2 THR A  48     -12.344  -7.895   6.281  1.00 83.50           C  
ATOM    348  OG1 THR A  48     -13.805  -9.766   6.719  1.00 83.50           O  
ATOM    349  N   ALA A  49     -11.922  -6.500   9.375  1.00 90.06           N  
ATOM    350  CA  ALA A  49     -11.594  -5.168   9.891  1.00 90.06           C  
ATOM    351  C   ALA A  49     -11.516  -4.152   8.750  1.00 90.06           C  
ATOM    352  CB  ALA A  49     -10.281  -5.203  10.664  1.00 90.06           C  
ATOM    353  O   ALA A  49     -11.703  -2.953   8.969  1.00 90.06           O  
ATOM    354  N   LEU A  50     -11.328  -4.656   7.574  1.00 94.88           N  
ATOM    355  CA  LEU A  50     -11.188  -3.779   6.418  1.00 94.88           C  
ATOM    356  C   LEU A  50     -12.109  -4.215   5.289  1.00 94.88           C  
ATOM    357  CB  LEU A  50      -9.734  -3.771   5.930  1.00 94.88           C  
ATOM    358  O   LEU A  50     -12.461  -5.395   5.184  1.00 94.88           O  
ATOM    359  CG  LEU A  50      -8.703  -3.146   6.871  1.00 94.88           C  
ATOM    360  CD1 LEU A  50      -7.293  -3.541   6.453  1.00 94.88           C  
ATOM    361  CD2 LEU A  50      -8.859  -1.629   6.898  1.00 94.88           C  
ATOM    362  N   SER A  51     -12.484  -3.262   4.508  1.00 94.44           N  
ATOM    363  CA  SER A  51     -13.242  -3.549   3.293  1.00 94.44           C  
ATOM    364  C   SER A  51     -12.656  -2.812   2.090  1.00 94.44           C  
ATOM    365  CB  SER A  51     -14.711  -3.164   3.475  1.00 94.44           C  
ATOM    366  O   SER A  51     -12.055  -1.750   2.240  1.00 94.44           O  
ATOM    367  OG  SER A  51     -14.836  -1.771   3.699  1.00 94.44           O  
ATOM    368  N   LEU A  52     -12.789  -3.398   0.881  1.00 94.75           N  
ATOM    369  CA  LEU A  52     -12.352  -2.773  -0.365  1.00 94.75           C  
ATOM    370  C   LEU A  52     -13.242  -1.580  -0.709  1.00 94.75           C  
ATOM    371  CB  LEU A  52     -12.375  -3.787  -1.510  1.00 94.75           C  
ATOM    372  O   LEU A  52     -14.469  -1.700  -0.738  1.00 94.75           O  
ATOM    373  CG  LEU A  52     -11.891  -3.285  -2.871  1.00 94.75           C  
ATOM    374  CD1 LEU A  52     -10.406  -2.955  -2.814  1.00 94.75           C  
ATOM    375  CD2 LEU A  52     -12.172  -4.320  -3.955  1.00 94.75           C  
ATOM    376  N   SER A  53     -12.656  -0.356  -0.776  1.00 89.81           N  
ATOM    377  CA  SER A  53     -13.391   0.891  -0.960  1.00 89.81           C  
ATOM    378  C   SER A  53     -13.102   1.508  -2.324  1.00 89.81           C  
ATOM    379  CB  SER A  53     -13.039   1.889   0.144  1.00 89.81           C  
ATOM    380  O   SER A  53     -13.508   2.639  -2.600  1.00 89.81           O  
ATOM    381  OG  SER A  53     -13.789   3.082  -0.001  1.00 89.81           O  
ATOM    382  N   GLY A  54     -12.953   0.706  -3.451  1.00 85.81           N  
ATOM    383  CA  GLY A  54     -12.688   1.142  -4.812  1.00 85.81           C  
ATOM    384  C   GLY A  54     -12.305   0.004  -5.742  1.00 85.81           C  
ATOM    385  O   GLY A  54     -12.516  -1.167  -5.418  1.00 85.81           O  
ATOM    386  N   ASN A  55     -11.844   0.427  -6.926  1.00 87.19           N  
ATOM    387  CA  ASN A  55     -11.422  -0.537  -7.934  1.00 87.19           C  
ATOM    388  C   ASN A  55      -9.945  -0.893  -7.785  1.00 87.19           C  
ATOM    389  CB  ASN A  55     -11.695   0.002  -9.336  1.00 87.19           C  
ATOM    390  O   ASN A  55      -9.180  -0.136  -7.191  1.00 87.19           O  
ATOM    391  CG  ASN A  55     -13.172   0.223  -9.602  1.00 87.19           C  
ATOM    392  ND2 ASN A  55     -13.500   1.296 -10.312  1.00 87.19           N  
ATOM    393  OD1 ASN A  55     -14.023  -0.563  -9.164  1.00 87.19           O  
ATOM    394  N   VAL A  56      -9.688  -2.031  -8.227  1.00 89.81           N  
ATOM    395  CA  VAL A  56      -8.297  -2.469  -8.289  1.00 89.81           C  
ATOM    396  C   VAL A  56      -7.707  -2.129  -9.656  1.00 89.81           C  
ATOM    397  CB  VAL A  56      -8.164  -3.984  -8.016  1.00 89.81           C  
ATOM    398  O   VAL A  56      -8.258  -2.512 -10.688  1.00 89.81           O  
ATOM    399  CG1 VAL A  56      -6.699  -4.414  -8.055  1.00 89.81           C  
ATOM    400  CG2 VAL A  56      -8.789  -4.336  -6.664  1.00 89.81           C  
ATOM    401  N   LEU A  57      -6.664  -1.363  -9.555  1.00 90.19           N  
ATOM    402  CA  LEU A  57      -5.996  -0.959 -10.789  1.00 90.19           C  
ATOM    403  C   LEU A  57      -4.648  -1.660 -10.930  1.00 90.19           C  
ATOM    404  CB  LEU A  57      -5.797   0.559 -10.820  1.00 90.19           C  
ATOM    405  O   LEU A  57      -3.922  -1.822  -9.945  1.00 90.19           O  
ATOM    406  CG  LEU A  57      -7.055   1.409 -10.609  1.00 90.19           C  
ATOM    407  CD1 LEU A  57      -6.699   2.893 -10.656  1.00 90.19           C  
ATOM    408  CD2 LEU A  57      -8.102   1.075 -11.664  1.00 90.19           C  
ATOM    409  N   TYR A  58      -4.355  -2.006 -12.180  1.00 91.38           N  
ATOM    410  CA  TYR A  58      -3.125  -2.719 -12.500  1.00 91.38           C  
ATOM    411  C   TYR A  58      -2.480  -2.146 -13.758  1.00 91.38           C  
ATOM    412  CB  TYR A  58      -3.404  -4.215 -12.695  1.00 91.38           C  
ATOM    413  O   TYR A  58      -3.164  -1.879 -14.750  1.00 91.38           O  
ATOM    414  CG  TYR A  58      -2.205  -5.000 -13.164  1.00 91.38           C  
ATOM    415  CD1 TYR A  58      -2.223  -5.672 -14.383  1.00 91.38           C  
ATOM    416  CD2 TYR A  58      -1.054  -5.074 -12.391  1.00 91.38           C  
ATOM    417  CE1 TYR A  58      -1.120  -6.402 -14.820  1.00 91.38           C  
ATOM    418  CE2 TYR A  58       0.054  -5.801 -12.812  1.00 91.38           C  
ATOM    419  OH  TYR A  58       1.105  -7.180 -14.453  1.00 91.38           O  
ATOM    420  CZ  TYR A  58       0.012  -6.457 -14.031  1.00 91.38           C  
ATOM    421  N   ALA A  59      -1.124  -1.978 -13.617  1.00 89.50           N  
ATOM    422  CA  ALA A  59      -0.436  -1.392 -14.766  1.00 89.50           C  
ATOM    423  C   ALA A  59       0.729  -2.270 -15.211  1.00 89.50           C  
ATOM    424  CB  ALA A  59       0.059   0.013 -14.422  1.00 89.50           C  
ATOM    425  O   ALA A  59       1.458  -2.816 -14.375  1.00 89.50           O  
ATOM    426  N   VAL A  60       0.852  -2.293 -16.594  1.00 90.88           N  
ATOM    427  CA  VAL A  60       1.965  -3.004 -17.219  1.00 90.88           C  
ATOM    428  C   VAL A  60       2.633  -2.109 -18.266  1.00 90.88           C  
ATOM    429  CB  VAL A  60       1.503  -4.328 -17.875  1.00 90.88           C  
ATOM    430  O   VAL A  60       2.137  -1.021 -18.562  1.00 90.88           O  
ATOM    431  CG1 VAL A  60       0.909  -5.266 -16.828  1.00 90.88           C  
ATOM    432  CG2 VAL A  60       0.490  -4.051 -18.984  1.00 90.88           C  
ATOM    433  N   ASN A  61       3.742  -2.588 -18.797  1.00 90.69           N  
ATOM    434  CA  ASN A  61       4.406  -1.845 -19.859  1.00 90.69           C  
ATOM    435  C   ASN A  61       3.734  -2.078 -21.203  1.00 90.69           C  
ATOM    436  CB  ASN A  61       5.891  -2.217 -19.938  1.00 90.69           C  
ATOM    437  O   ASN A  61       4.164  -2.939 -21.984  1.00 90.69           O  
ATOM    438  CG  ASN A  61       6.113  -3.625 -20.453  1.00 90.69           C  
ATOM    439  ND2 ASN A  61       7.105  -3.789 -21.312  1.00 90.69           N  
ATOM    440  OD1 ASN A  61       5.395  -4.559 -20.078  1.00 90.69           O  
ATOM    441  N   TYR A  62       2.691  -1.449 -21.375  1.00 83.44           N  
ATOM    442  CA  TYR A  62       1.957  -1.493 -22.625  1.00 83.44           C  
ATOM    443  C   TYR A  62       2.697  -0.723 -23.719  1.00 83.44           C  
ATOM    444  CB  TYR A  62       0.548  -0.920 -22.453  1.00 83.44           C  
ATOM    445  O   TYR A  62       3.221   0.365 -23.469  1.00 83.44           O  
ATOM    446  CG  TYR A  62      -0.280  -0.940 -23.719  1.00 83.44           C  
ATOM    447  CD1 TYR A  62      -0.341   0.174 -24.547  1.00 83.44           C  
ATOM    448  CD2 TYR A  62      -1.002  -2.072 -24.078  1.00 83.44           C  
ATOM    449  CE1 TYR A  62      -1.104   0.161 -25.703  1.00 83.44           C  
ATOM    450  CE2 TYR A  62      -1.768  -2.098 -25.234  1.00 83.44           C  
ATOM    451  OH  TYR A  62      -2.568  -0.996 -27.188  1.00 83.44           O  
ATOM    452  CZ  TYR A  62      -1.812  -0.978 -26.047  1.00 83.44           C  
ATOM    453  N   PRO A  63       2.578  -1.280 -24.906  1.00 84.31           N  
ATOM    454  CA  PRO A  63       1.815  -2.420 -25.422  1.00 84.31           C  
ATOM    455  C   PRO A  63       2.613  -3.723 -25.406  1.00 84.31           C  
ATOM    456  CB  PRO A  63       1.491  -2.004 -26.859  1.00 84.31           C  
ATOM    457  O   PRO A  63       2.092  -4.777 -25.766  1.00 84.31           O  
ATOM    458  CG  PRO A  63       2.641  -1.146 -27.281  1.00 84.31           C  
ATOM    459  CD  PRO A  63       3.146  -0.404 -26.078  1.00 84.31           C  
ATOM    460  N   THR A  64       3.857  -3.693 -24.922  1.00 87.44           N  
ATOM    461  CA  THR A  64       4.680  -4.895 -25.000  1.00 87.44           C  
ATOM    462  C   THR A  64       4.246  -5.926 -23.969  1.00 87.44           C  
ATOM    463  CB  THR A  64       6.172  -4.570 -24.812  1.00 87.44           C  
ATOM    464  O   THR A  64       4.414  -7.129 -24.172  1.00 87.44           O  
ATOM    465  CG2 THR A  64       6.691  -3.695 -25.953  1.00 87.44           C  
ATOM    466  OG1 THR A  64       6.352  -3.875 -23.578  1.00 87.44           O  
ATOM    467  N   ASN A  65       3.689  -5.504 -22.891  1.00 88.62           N  
ATOM    468  CA  ASN A  65       3.148  -6.344 -21.828  1.00 88.62           C  
ATOM    469  C   ASN A  65       4.164  -7.387 -21.359  1.00 88.62           C  
ATOM    470  CB  ASN A  65       1.858  -7.027 -22.281  1.00 88.62           C  
ATOM    471  O   ASN A  65       3.818  -8.555 -21.172  1.00 88.62           O  
ATOM    472  CG  ASN A  65       0.738  -6.039 -22.547  1.00 88.62           C  
ATOM    473  ND2 ASN A  65      -0.268  -6.473 -23.297  1.00 88.62           N  
ATOM    474  OD1 ASN A  65       0.776  -4.898 -22.078  1.00 88.62           O  
ATOM    475  N   THR A  66       5.305  -6.938 -21.094  1.00 90.69           N  
ATOM    476  CA  THR A  66       6.355  -7.855 -20.656  1.00 90.69           C  
ATOM    477  C   THR A  66       6.727  -7.609 -19.203  1.00 90.69           C  
ATOM    478  CB  THR A  66       7.609  -7.727 -21.547  1.00 90.69           C  
ATOM    479  O   THR A  66       7.328  -8.469 -18.562  1.00 90.69           O  
ATOM    480  CG2 THR A  66       7.312  -8.133 -22.984  1.00 90.69           C  
ATOM    481  OG1 THR A  66       8.062  -6.367 -21.531  1.00 90.69           O  
ATOM    482  N   LYS A  67       6.277  -6.461 -18.688  1.00 92.12           N  
ATOM    483  CA  LYS A  67       6.637  -6.102 -17.328  1.00 92.12           C  
ATOM    484  C   LYS A  67       5.445  -5.512 -16.578  1.00 92.12           C  
ATOM    485  CB  LYS A  67       7.801  -5.109 -17.312  1.00 92.12           C  
ATOM    486  O   LYS A  67       4.758  -4.629 -17.094  1.00 92.12           O  
ATOM    487  CG  LYS A  67       9.117  -5.699 -17.797  1.00 92.12           C  
ATOM    488  CD  LYS A  67      10.266  -4.711 -17.641  1.00 92.12           C  
ATOM    489  CE  LYS A  67      11.586  -5.305 -18.094  1.00 92.12           C  
ATOM    490  NZ  LYS A  67      12.727  -4.352 -17.906  1.00 92.12           N  
ATOM    491  N   SER A  68       5.285  -6.043 -15.273  1.00 93.75           N  
ATOM    492  CA  SER A  68       4.285  -5.465 -14.391  1.00 93.75           C  
ATOM    493  C   SER A  68       4.863  -4.301 -13.586  1.00 93.75           C  
ATOM    494  CB  SER A  68       3.734  -6.527 -13.438  1.00 93.75           C  
ATOM    495  O   SER A  68       5.961  -4.406 -13.031  1.00 93.75           O  
ATOM    496  OG  SER A  68       3.059  -7.543 -14.148  1.00 93.75           O  
ATOM    497  N   TYR A  69       4.090  -3.146 -13.578  1.00 94.25           N  
ATOM    498  CA  TYR A  69       4.590  -1.958 -12.891  1.00 94.25           C  
ATOM    499  C   TYR A  69       4.047  -1.877 -11.469  1.00 94.25           C  
ATOM    500  CB  TYR A  69       4.211  -0.693 -13.672  1.00 94.25           C  
ATOM    501  O   TYR A  69       4.812  -1.926 -10.508  1.00 94.25           O  
ATOM    502  CG  TYR A  69       4.906  -0.567 -15.000  1.00 94.25           C  
ATOM    503  CD1 TYR A  69       6.129  -1.197 -15.234  1.00 94.25           C  
ATOM    504  CD2 TYR A  69       4.348   0.184 -16.031  1.00 94.25           C  
ATOM    505  CE1 TYR A  69       6.773  -1.082 -16.453  1.00 94.25           C  
ATOM    506  CE2 TYR A  69       4.984   0.306 -17.266  1.00 94.25           C  
ATOM    507  OH  TYR A  69       6.832  -0.212 -18.688  1.00 94.25           O  
ATOM    508  CZ  TYR A  69       6.195  -0.330 -17.469  1.00 94.25           C  
ATOM    509  N   TRP A  70       2.756  -1.767 -11.305  1.00 95.50           N  
ATOM    510  CA  TRP A  70       2.162  -1.541  -9.992  1.00 95.50           C  
ATOM    511  C   TRP A  70       0.705  -1.986  -9.969  1.00 95.50           C  
ATOM    512  CB  TRP A  70       2.264  -0.064  -9.602  1.00 95.50           C  
ATOM    513  O   TRP A  70       0.100  -2.209 -11.016  1.00 95.50           O  
ATOM    514  CG  TRP A  70       1.846   0.883 -10.688  1.00 95.50           C  
ATOM    515  CD1 TRP A  70       2.662   1.563 -11.547  1.00 95.50           C  
ATOM    516  CD2 TRP A  70       0.507   1.257 -11.023  1.00 95.50           C  
ATOM    517  CE2 TRP A  70       0.586   2.168 -12.102  1.00 95.50           C  
ATOM    518  CE3 TRP A  70      -0.754   0.910 -10.516  1.00 95.50           C  
ATOM    519  NE1 TRP A  70       1.911   2.338 -12.398  1.00 95.50           N  
ATOM    520  CH2 TRP A  70      -1.770   2.381 -12.172  1.00 95.50           C  
ATOM    521  CZ2 TRP A  70      -0.549   2.736 -12.680  1.00 95.50           C  
ATOM    522  CZ3 TRP A  70      -1.883   1.477 -11.102  1.00 95.50           C  
ATOM    523  N   MET A  71       0.243  -2.193  -8.797  1.00 94.88           N  
ATOM    524  CA  MET A  71      -1.168  -2.402  -8.484  1.00 94.88           C  
ATOM    525  C   MET A  71      -1.637  -1.431  -7.406  1.00 94.88           C  
ATOM    526  CB  MET A  71      -1.413  -3.842  -8.031  1.00 94.88           C  
ATOM    527  O   MET A  71      -0.907  -1.155  -6.453  1.00 94.88           O  
ATOM    528  CG  MET A  71      -2.881  -4.176  -7.816  1.00 94.88           C  
ATOM    529  SD  MET A  71      -3.143  -5.938  -7.367  1.00 94.88           S  
ATOM    530  CE  MET A  71      -2.559  -6.742  -8.883  1.00 94.88           C  
ATOM    531  N   TYR A  72      -2.852  -0.894  -7.664  1.00 95.38           N  
ATOM    532  CA  TYR A  72      -3.371   0.104  -6.734  1.00 95.38           C  
ATOM    533  C   TYR A  72      -4.828  -0.178  -6.391  1.00 95.38           C  
ATOM    534  CB  TYR A  72      -3.238   1.511  -7.328  1.00 95.38           C  
ATOM    535  O   TYR A  72      -5.629  -0.510  -7.266  1.00 95.38           O  
ATOM    536  CG  TYR A  72      -4.082   2.547  -6.629  1.00 95.38           C  
ATOM    537  CD1 TYR A  72      -5.273   3.000  -7.191  1.00 95.38           C  
ATOM    538  CD2 TYR A  72      -3.689   3.076  -5.402  1.00 95.38           C  
ATOM    539  CE1 TYR A  72      -6.055   3.957  -6.547  1.00 95.38           C  
ATOM    540  CE2 TYR A  72      -4.461   4.031  -4.754  1.00 95.38           C  
ATOM    541  OH  TYR A  72      -6.406   5.414  -4.691  1.00 95.38           O  
ATOM    542  CZ  TYR A  72      -5.641   4.465  -5.332  1.00 95.38           C  
ATOM    543  N   PHE A  73      -5.148  -0.002  -5.180  1.00 95.38           N  
ATOM    544  CA  PHE A  73      -6.523  -0.117  -4.699  1.00 95.38           C  
ATOM    545  C   PHE A  73      -6.695   0.614  -3.375  1.00 95.38           C  
ATOM    546  CB  PHE A  73      -6.918  -1.589  -4.543  1.00 95.38           C  
ATOM    547  O   PHE A  73      -5.715   1.031  -2.756  1.00 95.38           O  
ATOM    548  CG  PHE A  73      -6.004  -2.369  -3.639  1.00 95.38           C  
ATOM    549  CD1 PHE A  73      -4.836  -2.938  -4.129  1.00 95.38           C  
ATOM    550  CD2 PHE A  73      -6.316  -2.535  -2.295  1.00 95.38           C  
ATOM    551  CE1 PHE A  73      -3.988  -3.662  -3.293  1.00 95.38           C  
ATOM    552  CE2 PHE A  73      -5.477  -3.258  -1.453  1.00 95.38           C  
ATOM    553  CZ  PHE A  73      -4.312  -3.820  -1.954  1.00 95.38           C  
ATOM    554  N   THR A  74      -7.957   0.801  -3.004  1.00 96.88           N  
ATOM    555  CA  THR A  74      -8.242   1.506  -1.758  1.00 96.88           C  
ATOM    556  C   THR A  74      -9.031   0.618  -0.800  1.00 96.88           C  
ATOM    557  CB  THR A  74      -9.016   2.809  -2.016  1.00 96.88           C  
ATOM    558  O   THR A  74      -9.844  -0.199  -1.232  1.00 96.88           O  
ATOM    559  CG2 THR A  74      -8.211   3.773  -2.873  1.00 96.88           C  
ATOM    560  OG1 THR A  74     -10.242   2.500  -2.691  1.00 96.88           O  
ATOM    561  N   VAL A  75      -8.742   0.836   0.493  1.00 96.75           N  
ATOM    562  CA  VAL A  75      -9.445   0.100   1.536  1.00 96.75           C  
ATOM    563  C   VAL A  75      -9.938   1.068   2.609  1.00 96.75           C  
ATOM    564  CB  VAL A  75      -8.555  -0.988   2.170  1.00 96.75           C  
ATOM    565  O   VAL A  75      -9.414   2.176   2.742  1.00 96.75           O  
ATOM    566  CG1 VAL A  75      -8.148  -2.031   1.128  1.00 96.75           C  
ATOM    567  CG2 VAL A  75      -7.312  -0.357   2.801  1.00 96.75           C  
ATOM    568  N   SER A  76     -10.984   0.547   3.342  1.00 96.12           N  
ATOM    569  CA  SER A  76     -11.539   1.307   4.457  1.00 96.12           C  
ATOM    570  C   SER A  76     -11.867   0.397   5.637  1.00 96.12           C  
ATOM    571  CB  SER A  76     -12.789   2.064   4.020  1.00 96.12           C  
ATOM    572  O   SER A  76     -12.172  -0.783   5.449  1.00 96.12           O  
ATOM    573  OG  SER A  76     -12.484   3.010   3.012  1.00 96.12           O  
ATOM    574  N   PRO A  77     -11.648   1.059   6.820  1.00 94.69           N  
ATOM    575  CA  PRO A  77     -12.211   0.274   7.926  1.00 94.69           C  
ATOM    576  C   PRO A  77     -13.664  -0.116   7.691  1.00 94.69           C  
ATOM    577  CB  PRO A  77     -12.078   1.213   9.125  1.00 94.69           C  
ATOM    578  O   PRO A  77     -14.453   0.695   7.195  1.00 94.69           O  
ATOM    579  CG  PRO A  77     -10.914   2.096   8.797  1.00 94.69           C  
ATOM    580  CD  PRO A  77     -10.938   2.385   7.328  1.00 94.69           C  
ATOM    581  N   SER A  78     -13.992  -1.387   7.914  1.00 93.38           N  
ATOM    582  CA  SER A  78     -15.336  -1.900   7.684  1.00 93.38           C  
ATOM    583  C   SER A  78     -16.359  -1.197   8.578  1.00 93.38           C  
ATOM    584  CB  SER A  78     -15.391  -3.408   7.934  1.00 93.38           C  
ATOM    585  O   SER A  78     -15.992  -0.576   9.578  1.00 93.38           O  
ATOM    586  OG  SER A  78     -14.570  -4.098   7.000  1.00 93.38           O  
ATOM    587  N   SER A  79     -17.609  -1.286   8.188  1.00 88.44           N  
ATOM    588  CA  SER A  79     -18.688  -0.702   8.977  1.00 88.44           C  
ATOM    589  C   SER A  79     -18.703  -1.252  10.398  1.00 88.44           C  
ATOM    590  CB  SER A  79     -20.047  -0.965   8.320  1.00 88.44           C  
ATOM    591  O   SER A  79     -18.578  -2.463  10.602  1.00 88.44           O  
ATOM    592  OG  SER A  79     -21.094  -0.357   9.055  1.00 88.44           O  
ATOM    593  N   GLY A  80     -18.734  -0.453  11.406  1.00 84.94           N  
ATOM    594  CA  GLY A  80     -18.797  -0.905  12.789  1.00 84.94           C  
ATOM    595  C   GLY A  80     -17.422  -0.979  13.445  1.00 84.94           C  
ATOM    596  O   GLY A  80     -17.328  -1.209  14.656  1.00 84.94           O  
ATOM    597  N   VAL A  81     -16.375  -0.753  12.648  1.00 89.00           N  
ATOM    598  CA  VAL A  81     -15.008  -0.725  13.156  1.00 89.00           C  
ATOM    599  C   VAL A  81     -14.562   0.721  13.375  1.00 89.00           C  
ATOM    600  CB  VAL A  81     -14.031  -1.444  12.203  1.00 89.00           C  
ATOM    601  O   VAL A  81     -14.656   1.546  12.461  1.00 89.00           O  
ATOM    602  CG1 VAL A  81     -12.594  -1.313  12.703  1.00 89.00           C  
ATOM    603  CG2 VAL A  81     -14.414  -2.916  12.055  1.00 89.00           C  
ATOM    604  N   SER A  82     -14.125   0.973  14.641  1.00 89.88           N  
ATOM    605  CA  SER A  82     -13.781   2.348  14.984  1.00 89.88           C  
ATOM    606  C   SER A  82     -12.484   2.777  14.312  1.00 89.88           C  
ATOM    607  CB  SER A  82     -13.656   2.506  16.500  1.00 89.88           C  
ATOM    608  O   SER A  82     -12.375   3.906  13.828  1.00 89.88           O  
ATOM    609  OG  SER A  82     -12.711   1.590  17.031  1.00 89.88           O  
ATOM    610  N   SER A  83     -11.516   1.857  14.289  1.00 91.69           N  
ATOM    611  CA  SER A  83     -10.219   2.150  13.672  1.00 91.69           C  
ATOM    612  C   SER A  83      -9.414   0.875  13.445  1.00 91.69           C  
ATOM    613  CB  SER A  83      -9.422   3.119  14.547  1.00 91.69           C  
ATOM    614  O   SER A  83      -9.688  -0.156  14.062  1.00 91.69           O  
ATOM    615  OG  SER A  83      -9.109   2.531  15.797  1.00 91.69           O  
ATOM    616  N   VAL A  84      -8.438   1.014  12.531  1.00 93.31           N  
ATOM    617  CA  VAL A  84      -7.543  -0.098  12.234  1.00 93.31           C  
ATOM    618  C   VAL A  84      -6.098   0.398  12.203  1.00 93.31           C  
ATOM    619  CB  VAL A  84      -7.898  -0.775  10.891  1.00 93.31           C  
ATOM    620  O   VAL A  84      -5.805   1.438  11.609  1.00 93.31           O  
ATOM    621  CG1 VAL A  84      -6.938  -1.924  10.594  1.00 93.31           C  
ATOM    622  CG2 VAL A  84      -9.344  -1.277  10.922  1.00 93.31           C  
ATOM    623  N   ASP A  85      -5.234  -0.334  12.945  1.00 94.44           N  
ATOM    624  CA  ASP A  85      -3.807  -0.026  12.891  1.00 94.44           C  
ATOM    625  C   ASP A  85      -3.174  -0.591  11.617  1.00 94.44           C  
ATOM    626  CB  ASP A  85      -3.090  -0.573  14.125  1.00 94.44           C  
ATOM    627  O   ASP A  85      -3.076  -1.810  11.461  1.00 94.44           O  
ATOM    628  CG  ASP A  85      -1.645  -0.116  14.227  1.00 94.44           C  
ATOM    629  OD1 ASP A  85      -1.135   0.503  13.266  1.00 94.44           O  
ATOM    630  OD2 ASP A  85      -1.010  -0.379  15.266  1.00 94.44           O  
ATOM    631  N   LEU A  86      -2.631   0.314  10.820  1.00 95.00           N  
ATOM    632  CA  LEU A  86      -2.088  -0.125   9.539  1.00 95.00           C  
ATOM    633  C   LEU A  86      -0.577   0.073   9.492  1.00 95.00           C  
ATOM    634  CB  LEU A  86      -2.750   0.637   8.391  1.00 95.00           C  
ATOM    635  O   LEU A  86      -0.006   0.277   8.422  1.00 95.00           O  
ATOM    636  CG  LEU A  86      -4.230   0.338   8.141  1.00 95.00           C  
ATOM    637  CD1 LEU A  86      -4.781   1.261   7.059  1.00 95.00           C  
ATOM    638  CD2 LEU A  86      -4.422  -1.124   7.754  1.00 95.00           C  
ATOM    639  N   SER A  87       0.018   0.042  10.672  1.00 95.75           N  
ATOM    640  CA  SER A  87       1.476   0.094  10.719  1.00 95.75           C  
ATOM    641  C   SER A  87       2.094  -1.159  10.109  1.00 95.75           C  
ATOM    642  CB  SER A  87       1.959   0.260  12.164  1.00 95.75           C  
ATOM    643  O   SER A  87       1.575  -2.264  10.289  1.00 95.75           O  
ATOM    644  OG  SER A  87       3.357   0.054  12.250  1.00 95.75           O  
ATOM    645  N   PRO A  88       3.193  -0.957   9.344  1.00 95.38           N  
ATOM    646  CA  PRO A  88       3.844  -2.131   8.758  1.00 95.38           C  
ATOM    647  C   PRO A  88       4.281  -3.148   9.812  1.00 95.38           C  
ATOM    648  CB  PRO A  88       5.055  -1.540   8.031  1.00 95.38           C  
ATOM    649  O   PRO A  88       4.512  -4.316   9.492  1.00 95.38           O  
ATOM    650  CG  PRO A  88       4.652  -0.139   7.699  1.00 95.38           C  
ATOM    651  CD  PRO A  88       3.781   0.383   8.805  1.00 95.38           C  
ATOM    652  N   SER A  89       4.324  -2.783  11.102  1.00 94.69           N  
ATOM    653  CA  SER A  89       4.711  -3.680  12.188  1.00 94.69           C  
ATOM    654  C   SER A  89       3.543  -4.559  12.617  1.00 94.69           C  
ATOM    655  CB  SER A  89       5.234  -2.883  13.383  1.00 94.69           C  
ATOM    656  O   SER A  89       3.746  -5.633  13.188  1.00 94.69           O  
ATOM    657  OG  SER A  89       4.246  -1.994  13.867  1.00 94.69           O  
ATOM    658  N   THR A  90       2.373  -4.141  12.344  1.00 94.06           N  
ATOM    659  CA  THR A  90       1.221  -4.859  12.883  1.00 94.06           C  
ATOM    660  C   THR A  90       0.334  -5.375  11.750  1.00 94.06           C  
ATOM    661  CB  THR A  90       0.391  -3.969  13.820  1.00 94.06           C  
ATOM    662  O   THR A  90      -0.554  -6.199  11.977  1.00 94.06           O  
ATOM    663  CG2 THR A  90       1.220  -3.510  15.016  1.00 94.06           C  
ATOM    664  OG1 THR A  90      -0.064  -2.816  13.102  1.00 94.06           O  
ATOM    665  N   THR A  91       0.523  -4.863  10.586  1.00 96.25           N  
ATOM    666  CA  THR A  91      -0.293  -5.238   9.430  1.00 96.25           C  
ATOM    667  C   THR A  91       0.570  -5.852   8.336  1.00 96.25           C  
ATOM    668  CB  THR A  91      -1.058  -4.023   8.875  1.00 96.25           C  
ATOM    669  O   THR A  91       1.701  -5.414   8.109  1.00 96.25           O  
ATOM    670  CG2 THR A  91      -1.921  -4.422   7.680  1.00 96.25           C  
ATOM    671  OG1 THR A  91      -1.898  -3.482   9.898  1.00 96.25           O  
ATOM    672  N   ALA A  92      -0.025  -6.902   7.723  1.00 97.38           N  
ATOM    673  CA  ALA A  92       0.716  -7.559   6.648  1.00 97.38           C  
ATOM    674  C   ALA A  92      -0.077  -7.539   5.344  1.00 97.38           C  
ATOM    675  CB  ALA A  92       1.059  -8.992   7.039  1.00 97.38           C  
ATOM    676  O   ALA A  92      -1.310  -7.598   5.359  1.00 97.38           O  
ATOM    677  N   ILE A  93       0.653  -7.324   4.250  1.00 98.31           N  
ATOM    678  CA  ILE A  93       0.066  -7.422   2.916  1.00 98.31           C  
ATOM    679  C   ILE A  93       0.788  -8.500   2.113  1.00 98.31           C  
ATOM    680  CB  ILE A  93       0.125  -6.066   2.172  1.00 98.31           C  
ATOM    681  O   ILE A  93       2.010  -8.453   1.959  1.00 98.31           O  
ATOM    682  CG1 ILE A  93      -0.635  -4.992   2.957  1.00 98.31           C  
ATOM    683  CG2 ILE A  93      -0.432  -6.207   0.753  1.00 98.31           C  
ATOM    684  CD1 ILE A  93      -0.537  -3.600   2.352  1.00 98.31           C  
ATOM    685  N   SER A  94      -0.077  -9.469   1.600  1.00 98.06           N  
ATOM    686  CA  SER A  94       0.464 -10.547   0.787  1.00 98.06           C  
ATOM    687  C   SER A  94      -0.174 -10.570  -0.598  1.00 98.06           C  
ATOM    688  CB  SER A  94       0.249 -11.898   1.479  1.00 98.06           C  
ATOM    689  O   SER A  94      -1.318 -10.148  -0.768  1.00 98.06           O  
ATOM    690  OG  SER A  94       0.876 -11.914   2.750  1.00 98.06           O  
ATOM    691  N   PHE A  95       0.630 -10.969  -1.502  1.00 97.62           N  
ATOM    692  CA  PHE A  95       0.199 -11.047  -2.893  1.00 97.62           C  
ATOM    693  C   PHE A  95       0.475 -12.422  -3.475  1.00 97.62           C  
ATOM    694  CB  PHE A  95       0.901  -9.969  -3.732  1.00 97.62           C  
ATOM    695  O   PHE A  95       1.572 -12.961  -3.312  1.00 97.62           O  
ATOM    696  CG  PHE A  95       0.594 -10.055  -5.203  1.00 97.62           C  
ATOM    697  CD1 PHE A  95       1.411 -10.781  -6.059  1.00 97.62           C  
ATOM    698  CD2 PHE A  95      -0.512  -9.398  -5.730  1.00 97.62           C  
ATOM    699  CE1 PHE A  95       1.130 -10.859  -7.422  1.00 97.62           C  
ATOM    700  CE2 PHE A  95      -0.800  -9.477  -7.090  1.00 97.62           C  
ATOM    701  CZ  PHE A  95       0.023 -10.203  -7.934  1.00 97.62           C  
ATOM    702  N   THR A  96      -0.622 -12.938  -4.137  1.00 96.69           N  
ATOM    703  CA  THR A  96      -0.464 -14.250  -4.742  1.00 96.69           C  
ATOM    704  C   THR A  96      -1.007 -14.266  -6.168  1.00 96.69           C  
ATOM    705  CB  THR A  96      -1.174 -15.336  -3.910  1.00 96.69           C  
ATOM    706  O   THR A  96      -2.100 -13.758  -6.426  1.00 96.69           O  
ATOM    707  CG2 THR A  96      -0.950 -16.719  -4.504  1.00 96.69           C  
ATOM    708  OG1 THR A  96      -0.663 -15.312  -2.570  1.00 96.69           O  
ATOM    709  N   ALA A  97      -0.162 -14.734  -7.062  1.00 94.31           N  
ATOM    710  CA  ALA A  97      -0.536 -15.102  -8.430  1.00 94.31           C  
ATOM    711  C   ALA A  97      -0.208 -16.562  -8.711  1.00 94.31           C  
ATOM    712  CB  ALA A  97       0.169 -14.195  -9.430  1.00 94.31           C  
ATOM    713  O   ALA A  97       0.905 -16.891  -9.133  1.00 94.31           O  
ATOM    714  N   ALA A  98      -1.146 -17.438  -8.477  1.00 89.12           N  
ATOM    715  CA  ALA A  98      -0.927 -18.875  -8.438  1.00 89.12           C  
ATOM    716  C   ALA A  98      -0.588 -19.422  -9.828  1.00 89.12           C  
ATOM    717  CB  ALA A  98      -2.158 -19.594  -7.887  1.00 89.12           C  
ATOM    718  O   ALA A  98       0.290 -20.266  -9.977  1.00 89.12           O  
ATOM    719  N   SER A  99      -1.228 -18.828 -10.805  1.00 87.81           N  
ATOM    720  CA  SER A  99      -1.019 -19.312 -12.164  1.00 87.81           C  
ATOM    721  C   SER A  99       0.404 -19.031 -12.641  1.00 87.81           C  
ATOM    722  CB  SER A  99      -2.020 -18.672 -13.125  1.00 87.81           C  
ATOM    723  O   SER A  99       0.909 -19.719 -13.539  1.00 87.81           O  
ATOM    724  OG  SER A  99      -3.346 -19.047 -12.797  1.00 87.81           O  
ATOM    725  N   ARG A 100       1.069 -18.125 -11.977  1.00 89.06           N  
ATOM    726  CA  ARG A 100       2.420 -17.719 -12.359  1.00 89.06           C  
ATOM    727  C   ARG A 100       3.439 -18.172 -11.320  1.00 89.06           C  
ATOM    728  CB  ARG A 100       2.496 -16.203 -12.547  1.00 89.06           C  
ATOM    729  O   ARG A 100       4.625 -17.844 -11.422  1.00 89.06           O  
ATOM    730  CG  ARG A 100       1.650 -15.688 -13.695  1.00 89.06           C  
ATOM    731  CD  ARG A 100       2.188 -16.141 -15.047  1.00 89.06           C  
ATOM    732  NE  ARG A 100       1.402 -15.602 -16.156  1.00 89.06           N  
ATOM    733  NH1 ARG A 100       2.803 -16.391 -17.812  1.00 89.06           N  
ATOM    734  NH2 ARG A 100       0.926 -15.203 -18.359  1.00 89.06           N  
ATOM    735  CZ  ARG A 100       1.712 -15.734 -17.438  1.00 89.06           C  
ATOM    736  N   GLY A 101       2.955 -18.859 -10.312  1.00 90.12           N  
ATOM    737  CA  GLY A 101       3.824 -19.375  -9.258  1.00 90.12           C  
ATOM    738  C   GLY A 101       4.398 -18.266  -8.375  1.00 90.12           C  
ATOM    739  O   GLY A 101       5.492 -18.422  -7.828  1.00 90.12           O  
ATOM    740  N   VAL A 102       3.754 -17.156  -8.367  1.00 94.31           N  
ATOM    741  CA  VAL A 102       4.207 -16.031  -7.551  1.00 94.31           C  
ATOM    742  C   VAL A 102       3.445 -16.016  -6.227  1.00 94.31           C  
ATOM    743  CB  VAL A 102       4.027 -14.680  -8.289  1.00 94.31           C  
ATOM    744  O   VAL A 102       2.213 -16.047  -6.211  1.00 94.31           O  
ATOM    745  CG1 VAL A 102       4.398 -13.516  -7.375  1.00 94.31           C  
ATOM    746  CG2 VAL A 102       4.863 -14.656  -9.562  1.00 94.31           C  
ATOM    747  N   SER A 103       4.219 -16.062  -5.137  1.00 95.81           N  
ATOM    748  CA  SER A 103       3.680 -15.938  -3.785  1.00 95.81           C  
ATOM    749  C   SER A 103       4.562 -15.039  -2.922  1.00 95.81           C  
ATOM    750  CB  SER A 103       3.537 -17.312  -3.129  1.00 95.81           C  
ATOM    751  O   SER A 103       5.664 -15.430  -2.535  1.00 95.81           O  
ATOM    752  OG  SER A 103       2.904 -17.203  -1.865  1.00 95.81           O  
ATOM    753  N   LEU A 104       4.031 -13.828  -2.738  1.00 96.75           N  
ATOM    754  CA  LEU A 104       4.742 -12.844  -1.931  1.00 96.75           C  
ATOM    755  C   LEU A 104       4.090 -12.688  -0.561  1.00 96.75           C  
ATOM    756  CB  LEU A 104       4.781 -11.492  -2.645  1.00 96.75           C  
ATOM    757  O   LEU A 104       2.904 -12.359  -0.467  1.00 96.75           O  
ATOM    758  CG  LEU A 104       5.320 -11.492  -4.078  1.00 96.75           C  
ATOM    759  CD1 LEU A 104       5.203 -10.102  -4.691  1.00 96.75           C  
ATOM    760  CD2 LEU A 104       6.766 -11.977  -4.102  1.00 96.75           C  
ATOM    761  N   SER A 105       4.965 -13.000   0.402  1.00 96.25           N  
ATOM    762  CA  SER A 105       4.453 -12.883   1.765  1.00 96.25           C  
ATOM    763  C   SER A 105       4.918 -11.594   2.422  1.00 96.25           C  
ATOM    764  CB  SER A 105       4.895 -14.086   2.607  1.00 96.25           C  
ATOM    765  O   SER A 105       6.078 -11.195   2.279  1.00 96.25           O  
ATOM    766  OG  SER A 105       4.383 -13.984   3.924  1.00 96.25           O  
ATOM    767  N   ASN A 106       4.012 -10.875   2.977  1.00 96.81           N  
ATOM    768  CA  ASN A 106       4.188  -9.641   3.746  1.00 96.81           C  
ATOM    769  C   ASN A 106       5.082  -8.648   3.012  1.00 96.81           C  
ATOM    770  CB  ASN A 106       4.766  -9.953   5.129  1.00 96.81           C  
ATOM    771  O   ASN A 106       6.199  -8.367   3.453  1.00 96.81           O  
ATOM    772  CG  ASN A 106       4.801  -8.742   6.035  1.00 96.81           C  
ATOM    773  ND2 ASN A 106       5.621  -8.805   7.078  1.00 96.81           N  
ATOM    774  OD1 ASN A 106       4.098  -7.754   5.797  1.00 96.81           O  
ATOM    775  N   ILE A 107       4.578  -8.117   1.990  1.00 97.94           N  
ATOM    776  CA  ILE A 107       5.324  -7.168   1.170  1.00 97.94           C  
ATOM    777  C   ILE A 107       5.039  -5.742   1.635  1.00 97.94           C  
ATOM    778  CB  ILE A 107       4.980  -7.324  -0.328  1.00 97.94           C  
ATOM    779  O   ILE A 107       5.539  -4.781   1.049  1.00 97.94           O  
ATOM    780  CG1 ILE A 107       3.467  -7.207  -0.543  1.00 97.94           C  
ATOM    781  CG2 ILE A 107       5.508  -8.656  -0.868  1.00 97.94           C  
ATOM    782  CD1 ILE A 107       3.051  -7.168  -2.008  1.00 97.94           C  
ATOM    783  N   TYR A 108       4.312  -5.535   2.701  1.00 98.12           N  
ATOM    784  CA  TYR A 108       3.992  -4.230   3.270  1.00 98.12           C  
ATOM    785  C   TYR A 108       5.172  -3.672   4.055  1.00 98.12           C  
ATOM    786  CB  TYR A 108       2.762  -4.328   4.176  1.00 98.12           C  
ATOM    787  O   TYR A 108       5.496  -4.164   5.137  1.00 98.12           O  
ATOM    788  CG  TYR A 108       2.295  -2.996   4.711  1.00 98.12           C  
ATOM    789  CD1 TYR A 108       1.778  -2.883   6.000  1.00 98.12           C  
ATOM    790  CD2 TYR A 108       2.367  -1.849   3.930  1.00 98.12           C  
ATOM    791  CE1 TYR A 108       1.345  -1.658   6.496  1.00 98.12           C  
ATOM    792  CE2 TYR A 108       1.938  -0.619   4.418  1.00 98.12           C  
ATOM    793  OH  TYR A 108       1.001   0.682   6.188  1.00 98.12           O  
ATOM    794  CZ  TYR A 108       1.429  -0.534   5.699  1.00 98.12           C  
ATOM    795  N   GLN A 109       5.754  -2.553   3.525  1.00 96.12           N  
ATOM    796  CA  GLN A 109       7.004  -2.125   4.145  1.00 96.12           C  
ATOM    797  C   GLN A 109       6.914  -0.676   4.617  1.00 96.12           C  
ATOM    798  CB  GLN A 109       8.172  -2.287   3.168  1.00 96.12           C  
ATOM    799  O   GLN A 109       7.574  -0.293   5.586  1.00 96.12           O  
ATOM    800  CG  GLN A 109       9.539  -2.094   3.807  1.00 96.12           C  
ATOM    801  CD  GLN A 109       9.852  -3.150   4.848  1.00 96.12           C  
ATOM    802  NE2 GLN A 109      11.039  -3.066   5.438  1.00 96.12           N  
ATOM    803  OE1 GLN A 109       9.039  -4.035   5.121  1.00 96.12           O  
ATOM    804  N   PHE A 110       6.043   0.119   3.938  1.00 96.31           N  
ATOM    805  CA  PHE A 110       6.070   1.545   4.238  1.00 96.31           C  
ATOM    806  C   PHE A 110       4.656   2.100   4.367  1.00 96.31           C  
ATOM    807  CB  PHE A 110       6.840   2.311   3.154  1.00 96.31           C  
ATOM    808  O   PHE A 110       3.732   1.608   3.717  1.00 96.31           O  
ATOM    809  CG  PHE A 110       8.242   1.804   2.932  1.00 96.31           C  
ATOM    810  CD1 PHE A 110       9.250   2.096   3.836  1.00 96.31           C  
ATOM    811  CD2 PHE A 110       8.539   1.035   1.815  1.00 96.31           C  
ATOM    812  CE1 PHE A 110      10.547   1.629   3.633  1.00 96.31           C  
ATOM    813  CE2 PHE A 110       9.836   0.565   1.604  1.00 96.31           C  
ATOM    814  CZ  PHE A 110      10.836   0.864   2.514  1.00 96.31           C  
ATOM    815  N   SER A 111       4.574   3.125   5.270  1.00 95.62           N  
ATOM    816  CA  SER A 111       3.301   3.816   5.441  1.00 95.62           C  
ATOM    817  C   SER A 111       3.490   5.328   5.453  1.00 95.62           C  
ATOM    818  CB  SER A 111       2.623   3.371   6.738  1.00 95.62           C  
ATOM    819  O   SER A 111       4.324   5.852   6.195  1.00 95.62           O  
ATOM    820  OG  SER A 111       1.430   4.102   6.961  1.00 95.62           O  
ATOM    821  N   LEU A 112       2.680   5.992   4.637  1.00 96.19           N  
ATOM    822  CA  LEU A 112       2.680   7.449   4.648  1.00 96.19           C  
ATOM    823  C   LEU A 112       1.578   7.984   5.559  1.00 96.19           C  
ATOM    824  CB  LEU A 112       2.500   8.000   3.230  1.00 96.19           C  
ATOM    825  O   LEU A 112       1.371   9.195   5.641  1.00 96.19           O  
ATOM    826  CG  LEU A 112       3.680   7.809   2.275  1.00 96.19           C  
ATOM    827  CD1 LEU A 112       3.328   8.336   0.889  1.00 96.19           C  
ATOM    828  CD2 LEU A 112       4.926   8.500   2.816  1.00 96.19           C  
ATOM    829  N   LEU A 113       0.886   7.121   6.230  1.00 94.25           N  
ATOM    830  CA  LEU A 113      -0.174   7.512   7.152  1.00 94.25           C  
ATOM    831  C   LEU A 113       0.392   8.305   8.328  1.00 94.25           C  
ATOM    832  CB  LEU A 113      -0.919   6.277   7.672  1.00 94.25           C  
ATOM    833  O   LEU A 113      -0.273   9.203   8.852  1.00 94.25           O  
ATOM    834  CG  LEU A 113      -1.575   5.391   6.613  1.00 94.25           C  
ATOM    835  CD1 LEU A 113      -2.303   4.227   7.277  1.00 94.25           C  
ATOM    836  CD2 LEU A 113      -2.533   6.203   5.750  1.00 94.25           C  
ATOM    837  N   SER A 114       1.561   8.023   8.727  1.00 91.44           N  
ATOM    838  CA  SER A 114       2.162   8.641   9.898  1.00 91.44           C  
ATOM    839  C   SER A 114       3.004   9.852   9.516  1.00 91.44           C  
ATOM    840  CB  SER A 114       3.025   7.629  10.656  1.00 91.44           C  
ATOM    841  O   SER A 114       3.564  10.523  10.391  1.00 91.44           O  
ATOM    842  OG  SER A 114       4.066   7.141   9.828  1.00 91.44           O  
ATOM    843  N   VAL A 115       3.109  10.094   8.219  1.00 92.19           N  
ATOM    844  CA  VAL A 115       3.914  11.211   7.730  1.00 92.19           C  
ATOM    845  C   VAL A 115       3.084  12.492   7.738  1.00 92.19           C  
ATOM    846  CB  VAL A 115       4.461  10.938   6.309  1.00 92.19           C  
ATOM    847  O   VAL A 115       1.989  12.531   7.172  1.00 92.19           O  
ATOM    848  CG1 VAL A 115       5.203  12.156   5.773  1.00 92.19           C  
ATOM    849  CG2 VAL A 115       5.371   9.711   6.312  1.00 92.19           C  
ATOM    850  N   LEU A 116       3.738  13.500   8.375  1.00 91.62           N  
ATOM    851  CA  LEU A 116       3.055  14.781   8.453  1.00 91.62           C  
ATOM    852  C   LEU A 116       3.314  15.617   7.199  1.00 91.62           C  
ATOM    853  CB  LEU A 116       3.504  15.555   9.695  1.00 91.62           C  
ATOM    854  O   LEU A 116       4.391  15.531   6.605  1.00 91.62           O  
ATOM    855  CG  LEU A 116       3.111  14.953  11.047  1.00 91.62           C  
ATOM    856  CD1 LEU A 116       4.051  15.453  12.141  1.00 91.62           C  
ATOM    857  CD2 LEU A 116       1.663  15.297  11.383  1.00 91.62           C  
ATOM    858  N   PRO A 117       2.229  16.438   6.816  1.00 92.94           N  
ATOM    859  CA  PRO A 117       2.443  17.312   5.660  1.00 92.94           C  
ATOM    860  C   PRO A 117       3.678  18.203   5.812  1.00 92.94           C  
ATOM    861  CB  PRO A 117       1.168  18.172   5.617  1.00 92.94           C  
ATOM    862  O   PRO A 117       4.395  18.438   4.840  1.00 92.94           O  
ATOM    863  CG  PRO A 117       0.100  17.281   6.164  1.00 92.94           C  
ATOM    864  CD  PRO A 117       0.678  16.484   7.301  1.00 92.94           C  
ATOM    865  N   SER A 118       4.000  18.625   6.992  1.00 92.62           N  
ATOM    866  CA  SER A 118       5.145  19.500   7.234  1.00 92.62           C  
ATOM    867  C   SER A 118       6.457  18.797   6.906  1.00 92.62           C  
ATOM    868  CB  SER A 118       5.160  19.969   8.688  1.00 92.62           C  
ATOM    869  O   SER A 118       7.477  19.453   6.684  1.00 92.62           O  
ATOM    870  OG  SER A 118       5.250  18.875   9.578  1.00 92.62           O  
ATOM    871  N   GLN A 119       6.418  17.484   6.867  1.00 93.44           N  
ATOM    872  CA  GLN A 119       7.625  16.703   6.613  1.00 93.44           C  
ATOM    873  C   GLN A 119       7.898  16.594   5.117  1.00 93.44           C  
ATOM    874  CB  GLN A 119       7.508  15.312   7.238  1.00 93.44           C  
ATOM    875  O   GLN A 119       9.047  16.406   4.703  1.00 93.44           O  
ATOM    876  CG  GLN A 119       7.422  15.328   8.758  1.00 93.44           C  
ATOM    877  CD  GLN A 119       7.320  13.930   9.352  1.00 93.44           C  
ATOM    878  NE2 GLN A 119       8.391  13.477   9.984  1.00 93.44           N  
ATOM    879  OE1 GLN A 119       6.285  13.273   9.234  1.00 93.44           O  
ATOM    880  N   VAL A 120       6.859  16.688   4.320  1.00 95.38           N  
ATOM    881  CA  VAL A 120       7.070  16.359   2.914  1.00 95.38           C  
ATOM    882  C   VAL A 120       6.770  17.578   2.047  1.00 95.38           C  
ATOM    883  CB  VAL A 120       6.195  15.172   2.475  1.00 95.38           C  
ATOM    884  O   VAL A 120       7.328  17.734   0.958  1.00 95.38           O  
ATOM    885  CG1 VAL A 120       6.656  13.883   3.154  1.00 95.38           C  
ATOM    886  CG2 VAL A 120       4.723  15.445   2.785  1.00 95.38           C  
ATOM    887  N   ASN A 121       5.887  18.500   2.512  1.00 96.06           N  
ATOM    888  CA  ASN A 121       5.492  19.625   1.678  1.00 96.06           C  
ATOM    889  C   ASN A 121       6.645  20.609   1.493  1.00 96.06           C  
ATOM    890  CB  ASN A 121       4.277  20.344   2.275  1.00 96.06           C  
ATOM    891  O   ASN A 121       7.434  20.844   2.414  1.00 96.06           O  
ATOM    892  CG  ASN A 121       2.990  19.562   2.074  1.00 96.06           C  
ATOM    893  ND2 ASN A 121       1.929  20.000   2.746  1.00 96.06           N  
ATOM    894  OD1 ASN A 121       2.951  18.594   1.319  1.00 96.06           O  
ATOM    895  N   ASN A 122       6.805  21.125   0.186  1.00 95.69           N  
ATOM    896  CA  ASN A 122       7.777  22.125  -0.225  1.00 95.69           C  
ATOM    897  C   ASN A 122       9.203  21.578  -0.186  1.00 95.69           C  
ATOM    898  CB  ASN A 122       7.664  23.375   0.654  1.00 95.69           C  
ATOM    899  O   ASN A 122      10.164  22.359  -0.138  1.00 95.69           O  
ATOM    900  CG  ASN A 122       6.297  24.031   0.567  1.00 95.69           C  
ATOM    901  ND2 ASN A 122       5.793  24.500   1.700  1.00 95.69           N  
ATOM    902  OD1 ASN A 122       5.699  24.109  -0.509  1.00 95.69           O  
ATOM    903  N   LYS A 123       9.328  20.234  -0.090  1.00 94.81           N  
ATOM    904  CA  LYS A 123      10.648  19.625  -0.035  1.00 94.81           C  
ATOM    905  C   LYS A 123      11.062  19.078  -1.400  1.00 94.81           C  
ATOM    906  CB  LYS A 123      10.680  18.500   1.008  1.00 94.81           C  
ATOM    907  O   LYS A 123      12.250  18.891  -1.674  1.00 94.81           O  
ATOM    908  CG  LYS A 123      10.383  18.969   2.424  1.00 94.81           C  
ATOM    909  CD  LYS A 123      11.430  19.969   2.916  1.00 94.81           C  
ATOM    910  CE  LYS A 123      11.156  20.391   4.352  1.00 94.81           C  
ATOM    911  NZ  LYS A 123      12.133  21.422   4.812  1.00 94.81           N  
ATOM    912  N   VAL A 124      10.102  18.781  -2.203  1.00 93.06           N  
ATOM    913  CA  VAL A 124      10.352  18.312  -3.559  1.00 93.06           C  
ATOM    914  C   VAL A 124      10.172  19.453  -4.551  1.00 93.06           C  
ATOM    915  CB  VAL A 124       9.430  17.125  -3.926  1.00 93.06           C  
ATOM    916  O   VAL A 124       9.148  20.141  -4.531  1.00 93.06           O  
ATOM    917  CG1 VAL A 124       9.695  16.656  -5.352  1.00 93.06           C  
ATOM    918  CG2 VAL A 124       9.609  15.984  -2.934  1.00 93.06           C  
ATOM    919  N   GLN A 125      11.250  19.656  -5.430  1.00 91.75           N  
ATOM    920  CA  GLN A 125      11.234  20.766  -6.375  1.00 91.75           C  
ATOM    921  C   GLN A 125      11.258  20.266  -7.816  1.00 91.75           C  
ATOM    922  CB  GLN A 125      12.422  21.703  -6.121  1.00 91.75           C  
ATOM    923  O   GLN A 125      11.812  19.203  -8.102  1.00 91.75           O  
ATOM    924  CG  GLN A 125      12.430  22.328  -4.730  1.00 91.75           C  
ATOM    925  CD  GLN A 125      13.680  23.141  -4.461  1.00 91.75           C  
ATOM    926  NE2 GLN A 125      13.531  24.203  -3.678  1.00 91.75           N  
ATOM    927  OE1 GLN A 125      14.766  22.812  -4.953  1.00 91.75           O  
ATOM    928  N   VAL A 126      10.570  21.016  -8.594  1.00 89.69           N  
ATOM    929  CA  VAL A 126      10.602  20.750 -10.023  1.00 89.69           C  
ATOM    930  C   VAL A 126      11.000  22.000 -10.789  1.00 89.69           C  
ATOM    931  CB  VAL A 126       9.234  20.219 -10.531  1.00 89.69           C  
ATOM    932  O   VAL A 126      10.547  23.109 -10.461  1.00 89.69           O  
ATOM    933  CG1 VAL A 126       8.148  21.281 -10.344  1.00 89.69           C  
ATOM    934  CG2 VAL A 126       9.336  19.797 -11.992  1.00 89.69           C  
ATOM    935  N   LYS A 127      11.930  21.812 -11.680  1.00 87.25           N  
ATOM    936  CA  LYS A 127      12.359  22.922 -12.531  1.00 87.25           C  
ATOM    937  C   LYS A 127      11.523  23.000 -13.797  1.00 87.25           C  
ATOM    938  CB  LYS A 127      13.844  22.766 -12.891  1.00 87.25           C  
ATOM    939  O   LYS A 127      11.398  22.016 -14.531  1.00 87.25           O  
ATOM    940  CG  LYS A 127      14.430  23.969 -13.617  1.00 87.25           C  
ATOM    941  CD  LYS A 127      15.922  23.797 -13.867  1.00 87.25           C  
ATOM    942  CE  LYS A 127      16.500  24.984 -14.625  1.00 87.25           C  
ATOM    943  NZ  LYS A 127      17.969  24.828 -14.867  1.00 87.25           N  
ATOM    944  N   LEU A 128      10.820  24.109 -13.984  1.00 85.81           N  
ATOM    945  CA  LEU A 128      10.055  24.406 -15.188  1.00 85.81           C  
ATOM    946  C   LEU A 128      10.609  25.625 -15.914  1.00 85.81           C  
ATOM    947  CB  LEU A 128       8.578  24.625 -14.852  1.00 85.81           C  
ATOM    948  O   LEU A 128      10.406  26.750 -15.469  1.00 85.81           O  
ATOM    949  CG  LEU A 128       7.562  24.141 -15.883  1.00 85.81           C  
ATOM    950  CD1 LEU A 128       7.656  22.625 -16.047  1.00 85.81           C  
ATOM    951  CD2 LEU A 128       6.152  24.547 -15.484  1.00 85.81           C  
ATOM    952  N   GLY A 129      11.312  25.391 -17.000  1.00 84.06           N  
ATOM    953  CA  GLY A 129      12.031  26.500 -17.625  1.00 84.06           C  
ATOM    954  C   GLY A 129      13.094  27.094 -16.719  1.00 84.06           C  
ATOM    955  O   GLY A 129      13.984  26.375 -16.250  1.00 84.06           O  
ATOM    956  N   THR A 130      12.969  28.391 -16.344  1.00 85.44           N  
ATOM    957  CA  THR A 130      13.922  29.062 -15.469  1.00 85.44           C  
ATOM    958  C   THR A 130      13.406  29.109 -14.031  1.00 85.44           C  
ATOM    959  CB  THR A 130      14.211  30.500 -15.953  1.00 85.44           C  
ATOM    960  O   THR A 130      14.109  29.547 -13.125  1.00 85.44           O  
ATOM    961  CG2 THR A 130      14.891  30.484 -17.312  1.00 85.44           C  
ATOM    962  OG1 THR A 130      12.977  31.219 -16.062  1.00 85.44           O  
ATOM    963  N   SER A 131      12.211  28.594 -13.805  1.00 89.00           N  
ATOM    964  CA  SER A 131      11.578  28.672 -12.492  1.00 89.00           C  
ATOM    965  C   SER A 131      11.719  27.359 -11.734  1.00 89.00           C  
ATOM    966  CB  SER A 131      10.102  29.031 -12.633  1.00 89.00           C  
ATOM    967  O   SER A 131      11.695  26.281 -12.336  1.00 89.00           O  
ATOM    968  OG  SER A 131       9.945  30.297 -13.266  1.00 89.00           O  
ATOM    969  N   ILE A 132      11.922  27.484 -10.406  1.00 90.75           N  
ATOM    970  CA  ILE A 132      11.875  26.344  -9.492  1.00 90.75           C  
ATOM    971  C   ILE A 132      10.602  26.406  -8.656  1.00 90.75           C  
ATOM    972  CB  ILE A 132      13.117  26.312  -8.578  1.00 90.75           C  
ATOM    973  O   ILE A 132      10.320  27.422  -8.016  1.00 90.75           O  
ATOM    974  CG1 ILE A 132      14.398  26.156  -9.414  1.00 90.75           C  
ATOM    975  CG2 ILE A 132      13.000  25.188  -7.539  1.00 90.75           C  
ATOM    976  CD1 ILE A 132      15.680  26.312  -8.609  1.00 90.75           C  
ATOM    977  N   ILE A 133       9.906  25.312  -8.719  1.00 92.50           N  
ATOM    978  CA  ILE A 133       8.641  25.266  -8.000  1.00 92.50           C  
ATOM    979  C   ILE A 133       8.711  24.203  -6.898  1.00 92.50           C  
ATOM    980  CB  ILE A 133       7.465  24.953  -8.961  1.00 92.50           C  
ATOM    981  O   ILE A 133       9.086  23.062  -7.152  1.00 92.50           O  
ATOM    982  CG1 ILE A 133       7.387  26.016 -10.062  1.00 92.50           C  
ATOM    983  CG2 ILE A 133       6.148  24.875  -8.188  1.00 92.50           C  
ATOM    984  CD1 ILE A 133       6.465  25.641 -11.219  1.00 92.50           C  
ATOM    985  N   ASN A 134       8.305  24.656  -5.652  1.00 94.38           N  
ATOM    986  CA  ASN A 134       8.156  23.719  -4.547  1.00 94.38           C  
ATOM    987  C   ASN A 134       6.777  23.062  -4.551  1.00 94.38           C  
ATOM    988  CB  ASN A 134       8.414  24.406  -3.209  1.00 94.38           C  
ATOM    989  O   ASN A 134       5.758  23.750  -4.547  1.00 94.38           O  
ATOM    990  CG  ASN A 134       9.828  24.938  -3.082  1.00 94.38           C  
ATOM    991  ND2 ASN A 134       9.969  26.141  -2.549  1.00 94.38           N  
ATOM    992  OD1 ASN A 134      10.789  24.266  -3.465  1.00 94.38           O  
ATOM    993  N   LEU A 135       6.793  21.781  -4.535  1.00 94.06           N  
ATOM    994  CA  LEU A 135       5.551  21.031  -4.680  1.00 94.06           C  
ATOM    995  C   LEU A 135       4.875  20.828  -3.326  1.00 94.06           C  
ATOM    996  CB  LEU A 135       5.816  19.672  -5.332  1.00 94.06           C  
ATOM    997  O   LEU A 135       5.551  20.625  -2.312  1.00 94.06           O  
ATOM    998  CG  LEU A 135       6.422  19.703  -6.734  1.00 94.06           C  
ATOM    999  CD1 LEU A 135       6.648  18.281  -7.242  1.00 94.06           C  
ATOM   1000  CD2 LEU A 135       5.523  20.469  -7.688  1.00 94.06           C  
ATOM   1001  N   THR A 136       3.592  21.000  -3.340  1.00 94.94           N  
ATOM   1002  CA  THR A 136       2.754  20.516  -2.252  1.00 94.94           C  
ATOM   1003  C   THR A 136       2.287  19.078  -2.531  1.00 94.94           C  
ATOM   1004  CB  THR A 136       1.531  21.422  -2.033  1.00 94.94           C  
ATOM   1005  O   THR A 136       1.539  18.844  -3.482  1.00 94.94           O  
ATOM   1006  CG2 THR A 136       0.691  20.938  -0.854  1.00 94.94           C  
ATOM   1007  OG1 THR A 136       1.978  22.750  -1.772  1.00 94.94           O  
ATOM   1008  N   LEU A 137       2.721  18.156  -1.721  1.00 95.00           N  
ATOM   1009  CA  LEU A 137       2.475  16.750  -2.000  1.00 95.00           C  
ATOM   1010  C   LEU A 137       1.291  16.234  -1.189  1.00 95.00           C  
ATOM   1011  CB  LEU A 137       3.723  15.914  -1.692  1.00 95.00           C  
ATOM   1012  O   LEU A 137       0.492  15.430  -1.688  1.00 95.00           O  
ATOM   1013  CG  LEU A 137       4.984  16.266  -2.479  1.00 95.00           C  
ATOM   1014  CD1 LEU A 137       6.133  15.344  -2.084  1.00 95.00           C  
ATOM   1015  CD2 LEU A 137       4.723  16.188  -3.979  1.00 95.00           C  
ATOM   1016  N   ALA A 138       1.232  16.609   0.089  1.00 94.50           N  
ATOM   1017  CA  ALA A 138       0.138  16.219   0.978  1.00 94.50           C  
ATOM   1018  C   ALA A 138      -0.777  17.406   1.262  1.00 94.50           C  
ATOM   1019  CB  ALA A 138       0.687  15.656   2.285  1.00 94.50           C  
ATOM   1020  O   ALA A 138      -0.305  18.500   1.612  1.00 94.50           O  
ATOM   1021  N   PHE A 139      -2.111  17.203   1.102  1.00 92.19           N  
ATOM   1022  CA  PHE A 139      -3.098  18.266   1.253  1.00 92.19           C  
ATOM   1023  C   PHE A 139      -3.877  18.094   2.553  1.00 92.19           C  
ATOM   1024  CB  PHE A 139      -4.059  18.281   0.061  1.00 92.19           C  
ATOM   1025  O   PHE A 139      -3.904  17.016   3.131  1.00 92.19           O  
ATOM   1026  CG  PHE A 139      -3.383  18.516  -1.262  1.00 92.19           C  
ATOM   1027  CD1 PHE A 139      -3.383  19.781  -1.840  1.00 92.19           C  
ATOM   1028  CD2 PHE A 139      -2.746  17.484  -1.927  1.00 92.19           C  
ATOM   1029  CE1 PHE A 139      -2.758  20.016  -3.064  1.00 92.19           C  
ATOM   1030  CE2 PHE A 139      -2.119  17.703  -3.150  1.00 92.19           C  
ATOM   1031  CZ  PHE A 139      -2.127  18.969  -3.717  1.00 92.19           C  
ATOM   1032  N   SER A 140      -4.359  19.250   3.018  1.00 90.62           N  
ATOM   1033  CA  SER A 140      -5.188  19.203   4.219  1.00 90.62           C  
ATOM   1034  C   SER A 140      -6.461  20.031   4.043  1.00 90.62           C  
ATOM   1035  CB  SER A 140      -4.402  19.719   5.426  1.00 90.62           C  
ATOM   1036  O   SER A 140      -6.484  20.984   3.264  1.00 90.62           O  
ATOM   1037  OG  SER A 140      -3.938  21.047   5.199  1.00 90.62           O  
ATOM   1038  N   SER A 141      -7.531  19.438   4.570  1.00 88.38           N  
ATOM   1039  CA  SER A 141      -8.797  20.156   4.617  1.00 88.38           C  
ATOM   1040  C   SER A 141      -9.344  20.234   6.039  1.00 88.38           C  
ATOM   1041  CB  SER A 141      -9.828  19.500   3.701  1.00 88.38           C  
ATOM   1042  O   SER A 141      -9.070  19.344   6.859  1.00 88.38           O  
ATOM   1043  OG  SER A 141     -10.141  18.188   4.160  1.00 88.38           O  
ATOM   1044  N   ASN A 142      -9.969  21.359   6.305  1.00 88.12           N  
ATOM   1045  CA  ASN A 142     -10.555  21.562   7.625  1.00 88.12           C  
ATOM   1046  C   ASN A 142     -12.078  21.500   7.574  1.00 88.12           C  
ATOM   1047  CB  ASN A 142     -10.102  22.891   8.219  1.00 88.12           C  
ATOM   1048  O   ASN A 142     -12.703  22.125   6.719  1.00 88.12           O  
ATOM   1049  CG  ASN A 142      -8.617  22.922   8.539  1.00 88.12           C  
ATOM   1050  ND2 ASN A 142      -7.949  24.000   8.180  1.00 88.12           N  
ATOM   1051  OD1 ASN A 142      -8.086  21.969   9.117  1.00 88.12           O  
ATOM   1052  N   SER A 143     -12.570  20.594   8.289  1.00 84.31           N  
ATOM   1053  CA  SER A 143     -14.016  20.500   8.414  1.00 84.31           C  
ATOM   1054  C   SER A 143     -14.430  20.234   9.859  1.00 84.31           C  
ATOM   1055  CB  SER A 143     -14.555  19.375   7.512  1.00 84.31           C  
ATOM   1056  O   SER A 143     -13.906  19.312  10.500  1.00 84.31           O  
ATOM   1057  OG  SER A 143     -15.969  19.406   7.484  1.00 84.31           O  
ATOM   1058  N   ALA A 144     -15.367  21.078  10.352  1.00 84.12           N  
ATOM   1059  CA  ALA A 144     -15.922  20.938  11.703  1.00 84.12           C  
ATOM   1060  C   ALA A 144     -14.812  20.906  12.750  1.00 84.12           C  
ATOM   1061  CB  ALA A 144     -16.781  19.688  11.797  1.00 84.12           C  
ATOM   1062  O   ALA A 144     -14.867  20.109  13.695  1.00 84.12           O  
ATOM   1063  N   GLY A 145     -13.719  21.672  12.570  1.00 81.25           N  
ATOM   1064  CA  GLY A 145     -12.680  21.797  13.586  1.00 81.25           C  
ATOM   1065  C   GLY A 145     -11.664  20.672  13.547  1.00 81.25           C  
ATOM   1066  O   GLY A 145     -10.812  20.578  14.438  1.00 81.25           O  
ATOM   1067  N   GLN A 146     -11.852  19.750  12.539  1.00 84.56           N  
ATOM   1068  CA  GLN A 146     -10.938  18.641  12.336  1.00 84.56           C  
ATOM   1069  C   GLN A 146     -10.172  18.781  11.023  1.00 84.56           C  
ATOM   1070  CB  GLN A 146     -11.703  17.312  12.359  1.00 84.56           C  
ATOM   1071  O   GLN A 146     -10.727  19.250  10.031  1.00 84.56           O  
ATOM   1072  CG  GLN A 146     -12.359  17.000  13.695  1.00 84.56           C  
ATOM   1073  CD  GLN A 146     -11.359  16.703  14.789  1.00 84.56           C  
ATOM   1074  NE2 GLN A 146     -11.047  15.422  14.984  1.00 84.56           N  
ATOM   1075  OE1 GLN A 146     -10.867  17.609  15.461  1.00 84.56           O  
ATOM   1076  N   THR A 147      -8.812  18.500  11.078  1.00 87.06           N  
ATOM   1077  CA  THR A 147      -7.965  18.547   9.891  1.00 87.06           C  
ATOM   1078  C   THR A 147      -7.797  17.156   9.289  1.00 87.06           C  
ATOM   1079  CB  THR A 147      -6.582  19.141  10.211  1.00 87.06           C  
ATOM   1080  O   THR A 147      -7.410  16.219   9.992  1.00 87.06           O  
ATOM   1081  CG2 THR A 147      -5.707  19.203   8.961  1.00 87.06           C  
ATOM   1082  OG1 THR A 147      -6.750  20.469  10.727  1.00 87.06           O  
ATOM   1083  N   TYR A 148      -8.086  17.109   8.023  1.00 90.69           N  
ATOM   1084  CA  TYR A 148      -7.949  15.859   7.285  1.00 90.69           C  
ATOM   1085  C   TYR A 148      -6.805  15.938   6.281  1.00 90.69           C  
ATOM   1086  CB  TYR A 148      -9.250  15.508   6.559  1.00 90.69           C  
ATOM   1087  O   TYR A 148      -6.727  16.891   5.500  1.00 90.69           O  
ATOM   1088  CG  TYR A 148     -10.430  15.336   7.488  1.00 90.69           C  
ATOM   1089  CD1 TYR A 148     -10.742  14.086   8.023  1.00 90.69           C  
ATOM   1090  CD2 TYR A 148     -11.242  16.422   7.820  1.00 90.69           C  
ATOM   1091  CE1 TYR A 148     -11.828  13.922   8.883  1.00 90.69           C  
ATOM   1092  CE2 TYR A 148     -12.336  16.266   8.672  1.00 90.69           C  
ATOM   1093  OH  TYR A 148     -13.695  14.852  10.039  1.00 90.69           O  
ATOM   1094  CZ  TYR A 148     -12.617  15.008   9.195  1.00 90.69           C  
ATOM   1095  N   VAL A 149      -6.000  14.922   6.348  1.00 91.75           N  
ATOM   1096  CA  VAL A 149      -4.848  14.867   5.453  1.00 91.75           C  
ATOM   1097  C   VAL A 149      -5.090  13.836   4.355  1.00 91.75           C  
ATOM   1098  CB  VAL A 149      -3.549  14.539   6.223  1.00 91.75           C  
ATOM   1099  O   VAL A 149      -5.633  12.766   4.613  1.00 91.75           O  
ATOM   1100  CG1 VAL A 149      -2.369  14.422   5.262  1.00 91.75           C  
ATOM   1101  CG2 VAL A 149      -3.271  15.602   7.285  1.00 91.75           C  
ATOM   1102  N   TYR A 150      -4.660  14.273   3.154  1.00 94.81           N  
ATOM   1103  CA  TYR A 150      -4.852  13.352   2.045  1.00 94.81           C  
ATOM   1104  C   TYR A 150      -3.861  13.633   0.922  1.00 94.81           C  
ATOM   1105  CB  TYR A 150      -6.285  13.438   1.512  1.00 94.81           C  
ATOM   1106  O   TYR A 150      -3.266  14.711   0.868  1.00 94.81           O  
ATOM   1107  CG  TYR A 150      -6.621  14.773   0.900  1.00 94.81           C  
ATOM   1108  CD1 TYR A 150      -7.059  15.836   1.692  1.00 94.81           C  
ATOM   1109  CD2 TYR A 150      -6.508  14.984  -0.470  1.00 94.81           C  
ATOM   1110  CE1 TYR A 150      -7.371  17.062   1.133  1.00 94.81           C  
ATOM   1111  CE2 TYR A 150      -6.820  16.219  -1.040  1.00 94.81           C  
ATOM   1112  OH  TYR A 150      -7.559  18.469  -0.791  1.00 94.81           O  
ATOM   1113  CZ  TYR A 150      -7.250  17.250  -0.232  1.00 94.81           C  
ATOM   1114  N   TYR A 151      -3.605  12.578   0.167  1.00 95.00           N  
ATOM   1115  CA  TYR A 151      -2.918  12.727  -1.111  1.00 95.00           C  
ATOM   1116  C   TYR A 151      -3.908  12.695  -2.270  1.00 95.00           C  
ATOM   1117  CB  TYR A 151      -1.877  11.617  -1.289  1.00 95.00           C  
ATOM   1118  O   TYR A 151      -4.734  11.789  -2.367  1.00 95.00           O  
ATOM   1119  CG  TYR A 151      -0.738  11.688  -0.302  1.00 95.00           C  
ATOM   1120  CD1 TYR A 151       0.489  12.242  -0.663  1.00 95.00           C  
ATOM   1121  CD2 TYR A 151      -0.885  11.203   0.994  1.00 95.00           C  
ATOM   1122  CE1 TYR A 151       1.542  12.305   0.243  1.00 95.00           C  
ATOM   1123  CE2 TYR A 151       0.161  11.266   1.908  1.00 95.00           C  
ATOM   1124  OH  TYR A 151       2.408  11.883   2.426  1.00 95.00           O  
ATOM   1125  CZ  TYR A 151       1.369  11.820   1.524  1.00 95.00           C  
ATOM   1126  N   SER A 152      -3.912  13.719  -3.080  1.00 89.25           N  
ATOM   1127  CA  SER A 152      -4.922  13.945  -4.109  1.00 89.25           C  
ATOM   1128  C   SER A 152      -4.906  12.828  -5.152  1.00 89.25           C  
ATOM   1129  CB  SER A 152      -4.691  15.289  -4.793  1.00 89.25           C  
ATOM   1130  O   SER A 152      -5.934  12.539  -5.770  1.00 89.25           O  
ATOM   1131  OG  SER A 152      -3.396  15.359  -5.367  1.00 89.25           O  
ATOM   1132  N   ASP A 153      -3.732  12.211  -5.383  1.00 89.31           N  
ATOM   1133  CA  ASP A 153      -3.574  11.062  -6.270  1.00 89.31           C  
ATOM   1134  C   ASP A 153      -2.326  10.266  -5.914  1.00 89.31           C  
ATOM   1135  CB  ASP A 153      -3.506  11.523  -7.730  1.00 89.31           C  
ATOM   1136  O   ASP A 153      -1.471  10.734  -5.164  1.00 89.31           O  
ATOM   1137  CG  ASP A 153      -2.223  12.258  -8.062  1.00 89.31           C  
ATOM   1138  OD1 ASP A 153      -1.125  11.703  -7.844  1.00 89.31           O  
ATOM   1139  OD2 ASP A 153      -2.311  13.414  -8.539  1.00 89.31           O  
ATOM   1140  N   PRO A 154      -2.225   9.000  -6.449  1.00 94.06           N  
ATOM   1141  CA  PRO A 154      -1.113   8.117  -6.082  1.00 94.06           C  
ATOM   1142  C   PRO A 154       0.245   8.680  -6.504  1.00 94.06           C  
ATOM   1143  CB  PRO A 154      -1.428   6.824  -6.836  1.00 94.06           C  
ATOM   1144  O   PRO A 154       1.266   8.352  -5.891  1.00 94.06           O  
ATOM   1145  CG  PRO A 154      -2.904   6.863  -7.062  1.00 94.06           C  
ATOM   1146  CD  PRO A 154      -3.328   8.297  -7.195  1.00 94.06           C  
ATOM   1147  N   ASN A 155       0.222   9.508  -7.516  1.00 95.19           N  
ATOM   1148  CA  ASN A 155       1.480  10.070  -7.992  1.00 95.19           C  
ATOM   1149  C   ASN A 155       2.107  11.000  -6.957  1.00 95.19           C  
ATOM   1150  CB  ASN A 155       1.269  10.812  -9.312  1.00 95.19           C  
ATOM   1151  O   ASN A 155       3.320  10.961  -6.742  1.00 95.19           O  
ATOM   1152  CG  ASN A 155       0.786   9.898 -10.422  1.00 95.19           C  
ATOM   1153  ND2 ASN A 155       0.010  10.453 -11.352  1.00 95.19           N  
ATOM   1154  OD1 ASN A 155       1.105   8.711 -10.453  1.00 95.19           O  
ATOM   1155  N   TYR A 156       1.299  11.852  -6.297  1.00 95.56           N  
ATOM   1156  CA  TYR A 156       1.802  12.695  -5.219  1.00 95.56           C  
ATOM   1157  C   TYR A 156       2.316  11.852  -4.059  1.00 95.56           C  
ATOM   1158  CB  TYR A 156       0.708  13.648  -4.727  1.00 95.56           C  
ATOM   1159  O   TYR A 156       3.338  12.172  -3.451  1.00 95.56           O  
ATOM   1160  CG  TYR A 156       0.413  14.781  -5.680  1.00 95.56           C  
ATOM   1161  CD1 TYR A 156       1.247  15.891  -5.750  1.00 95.56           C  
ATOM   1162  CD2 TYR A 156      -0.699  14.734  -6.516  1.00 95.56           C  
ATOM   1163  CE1 TYR A 156       0.978  16.938  -6.625  1.00 95.56           C  
ATOM   1164  CE2 TYR A 156      -0.977  15.773  -7.395  1.00 95.56           C  
ATOM   1165  OH  TYR A 156      -0.405  17.906  -8.312  1.00 95.56           O  
ATOM   1166  CZ  TYR A 156      -0.134  16.875  -7.445  1.00 95.56           C  
ATOM   1167  N   ALA A 157       1.655  10.781  -3.783  1.00 96.81           N  
ATOM   1168  CA  ALA A 157       2.086   9.875  -2.725  1.00 96.81           C  
ATOM   1169  C   ALA A 157       3.436   9.250  -3.055  1.00 96.81           C  
ATOM   1170  CB  ALA A 157       1.037   8.789  -2.498  1.00 96.81           C  
ATOM   1171  O   ALA A 157       4.289   9.102  -2.176  1.00 96.81           O  
ATOM   1172  N   LEU A 158       3.650   8.898  -4.305  1.00 97.75           N  
ATOM   1173  CA  LEU A 158       4.914   8.312  -4.738  1.00 97.75           C  
ATOM   1174  C   LEU A 158       6.070   9.281  -4.520  1.00 97.75           C  
ATOM   1175  CB  LEU A 158       4.840   7.914  -6.215  1.00 97.75           C  
ATOM   1176  O   LEU A 158       7.133   8.891  -4.035  1.00 97.75           O  
ATOM   1177  CG  LEU A 158       4.145   6.586  -6.523  1.00 97.75           C  
ATOM   1178  CD1 LEU A 158       3.840   6.484  -8.016  1.00 97.75           C  
ATOM   1179  CD2 LEU A 158       5.004   5.414  -6.066  1.00 97.75           C  
ATOM   1180  N   LEU A 159       5.832  10.516  -4.891  1.00 97.12           N  
ATOM   1181  CA  LEU A 159       6.875  11.516  -4.699  1.00 97.12           C  
ATOM   1182  C   LEU A 159       7.172  11.719  -3.217  1.00 97.12           C  
ATOM   1183  CB  LEU A 159       6.461  12.844  -5.336  1.00 97.12           C  
ATOM   1184  O   LEU A 159       8.328  11.867  -2.826  1.00 97.12           O  
ATOM   1185  CG  LEU A 159       6.402  12.875  -6.863  1.00 97.12           C  
ATOM   1186  CD1 LEU A 159       5.992  14.258  -7.352  1.00 97.12           C  
ATOM   1187  CD2 LEU A 159       7.742  12.469  -7.461  1.00 97.12           C  
ATOM   1188  N   ALA A 160       6.129  11.750  -2.408  1.00 97.50           N  
ATOM   1189  CA  ALA A 160       6.305  11.875  -0.963  1.00 97.50           C  
ATOM   1190  C   ALA A 160       7.082  10.688  -0.401  1.00 97.50           C  
ATOM   1191  CB  ALA A 160       4.945  11.992  -0.271  1.00 97.50           C  
ATOM   1192  O   ALA A 160       7.973  10.867   0.434  1.00 97.50           O  
ATOM   1193  N   LEU A 161       6.723   9.531  -0.882  1.00 98.06           N  
ATOM   1194  CA  LEU A 161       7.410   8.328  -0.436  1.00 98.06           C  
ATOM   1195  C   LEU A 161       8.891   8.383  -0.796  1.00 98.06           C  
ATOM   1196  CB  LEU A 161       6.770   7.082  -1.055  1.00 98.06           C  
ATOM   1197  O   LEU A 161       9.750   8.055   0.029  1.00 98.06           O  
ATOM   1198  CG  LEU A 161       7.391   5.734  -0.673  1.00 98.06           C  
ATOM   1199  CD1 LEU A 161       7.242   5.488   0.825  1.00 98.06           C  
ATOM   1200  CD2 LEU A 161       6.750   4.605  -1.472  1.00 98.06           C  
ATOM   1201  N   ASN A 162       9.141   8.766  -2.070  1.00 97.62           N  
ATOM   1202  CA  ASN A 162      10.523   8.883  -2.521  1.00 97.62           C  
ATOM   1203  C   ASN A 162      11.336   9.797  -1.601  1.00 97.62           C  
ATOM   1204  CB  ASN A 162      10.578   9.406  -3.959  1.00 97.62           C  
ATOM   1205  O   ASN A 162      12.453   9.453  -1.217  1.00 97.62           O  
ATOM   1206  CG  ASN A 162      11.992   9.500  -4.496  1.00 97.62           C  
ATOM   1207  ND2 ASN A 162      12.391  10.695  -4.902  1.00 97.62           N  
ATOM   1208  OD1 ASN A 162      12.719   8.500  -4.543  1.00 97.62           O  
ATOM   1209  N   TYR A 163      10.805  10.930  -1.276  1.00 97.50           N  
ATOM   1210  CA  TYR A 163      11.492  11.867  -0.396  1.00 97.50           C  
ATOM   1211  C   TYR A 163      11.688  11.273   0.993  1.00 97.50           C  
ATOM   1212  CB  TYR A 163      10.703  13.180  -0.293  1.00 97.50           C  
ATOM   1213  O   TYR A 163      12.781  11.344   1.555  1.00 97.50           O  
ATOM   1214  CG  TYR A 163      11.312  14.180   0.652  1.00 97.50           C  
ATOM   1215  CD1 TYR A 163      10.789  14.375   1.928  1.00 97.50           C  
ATOM   1216  CD2 TYR A 163      12.422  14.938   0.272  1.00 97.50           C  
ATOM   1217  CE1 TYR A 163      11.352  15.305   2.803  1.00 97.50           C  
ATOM   1218  CE2 TYR A 163      12.992  15.867   1.139  1.00 97.50           C  
ATOM   1219  OH  TYR A 163      13.008  16.953   3.260  1.00 97.50           O  
ATOM   1220  CZ  TYR A 163      12.453  16.047   2.398  1.00 97.50           C  
ATOM   1221  N   THR A 164      10.680  10.734   1.534  1.00 96.94           N  
ATOM   1222  CA  THR A 164      10.719  10.148   2.871  1.00 96.94           C  
ATOM   1223  C   THR A 164      11.773   9.047   2.947  1.00 96.94           C  
ATOM   1224  CB  THR A 164       9.352   9.586   3.281  1.00 96.94           C  
ATOM   1225  O   THR A 164      12.547   8.992   3.904  1.00 96.94           O  
ATOM   1226  CG2 THR A 164       9.398   8.992   4.688  1.00 96.94           C  
ATOM   1227  OG1 THR A 164       8.375  10.633   3.246  1.00 96.94           O  
ATOM   1228  N   LEU A 165      11.805   8.188   2.014  1.00 97.00           N  
ATOM   1229  CA  LEU A 165      12.789   7.109   1.975  1.00 97.00           C  
ATOM   1230  C   LEU A 165      14.203   7.668   1.880  1.00 97.00           C  
ATOM   1231  CB  LEU A 165      12.516   6.180   0.791  1.00 97.00           C  
ATOM   1232  O   LEU A 165      15.125   7.145   2.512  1.00 97.00           O  
ATOM   1233  CG  LEU A 165      11.258   5.309   0.892  1.00 97.00           C  
ATOM   1234  CD1 LEU A 165      11.039   4.547  -0.411  1.00 97.00           C  
ATOM   1235  CD2 LEU A 165      11.375   4.344   2.068  1.00 97.00           C  
ATOM   1236  N   GLY A 166      14.336   8.672   1.102  1.00 96.12           N  
ATOM   1237  CA  GLY A 166      15.625   9.336   1.015  1.00 96.12           C  
ATOM   1238  C   GLY A 166      16.125   9.852   2.352  1.00 96.12           C  
ATOM   1239  O   GLY A 166      17.297   9.703   2.684  1.00 96.12           O  
ATOM   1240  N   GLN A 167      15.219  10.398   3.098  1.00 96.19           N  
ATOM   1241  CA  GLN A 167      15.570  10.906   4.418  1.00 96.19           C  
ATOM   1242  C   GLN A 167      15.945   9.773   5.363  1.00 96.19           C  
ATOM   1243  CB  GLN A 167      14.414  11.719   5.008  1.00 96.19           C  
ATOM   1244  O   GLN A 167      16.828   9.922   6.207  1.00 96.19           O  
ATOM   1245  CG  GLN A 167      14.086  12.984   4.223  1.00 96.19           C  
ATOM   1246  CD  GLN A 167      15.297  13.875   4.023  1.00 96.19           C  
ATOM   1247  NE2 GLN A 167      15.758  14.492   5.102  1.00 96.19           N  
ATOM   1248  OE1 GLN A 167      15.805  14.016   2.906  1.00 96.19           O  
ATOM   1249  N   GLU A 168      15.266   8.727   5.227  1.00 95.19           N  
ATOM   1250  CA  GLU A 168      15.555   7.559   6.062  1.00 95.19           C  
ATOM   1251  C   GLU A 168      16.938   6.984   5.750  1.00 95.19           C  
ATOM   1252  CB  GLU A 168      14.484   6.484   5.875  1.00 95.19           C  
ATOM   1253  O   GLU A 168      17.641   6.516   6.648  1.00 95.19           O  
ATOM   1254  CG  GLU A 168      13.125   6.863   6.453  1.00 95.19           C  
ATOM   1255  CD  GLU A 168      12.133   5.715   6.461  1.00 95.19           C  
ATOM   1256  OE1 GLU A 168      11.008   5.883   6.984  1.00 95.19           O  
ATOM   1257  OE2 GLU A 168      12.484   4.629   5.941  1.00 95.19           O  
ATOM   1258  N   VAL A 169      17.281   7.012   4.496  1.00 95.94           N  
ATOM   1259  CA  VAL A 169      18.609   6.566   4.102  1.00 95.94           C  
ATOM   1260  C   VAL A 169      19.656   7.527   4.652  1.00 95.94           C  
ATOM   1261  CB  VAL A 169      18.734   6.453   2.566  1.00 95.94           C  
ATOM   1262  O   VAL A 169      20.656   7.102   5.238  1.00 95.94           O  
ATOM   1263  CG1 VAL A 169      20.188   6.160   2.166  1.00 95.94           C  
ATOM   1264  CG2 VAL A 169      17.797   5.375   2.029  1.00 95.94           C  
ATOM   1265  N   LYS A 170      19.453   8.789   4.551  1.00 95.44           N  
ATOM   1266  CA  LYS A 170      20.375   9.805   5.043  1.00 95.44           C  
ATOM   1267  C   LYS A 170      20.516   9.734   6.562  1.00 95.44           C  
ATOM   1268  CB  LYS A 170      19.922  11.203   4.625  1.00 95.44           C  
ATOM   1269  O   LYS A 170      21.594   9.961   7.102  1.00 95.44           O  
ATOM   1270  CG  LYS A 170      20.094  11.492   3.141  1.00 95.44           C  
ATOM   1271  CD  LYS A 170      19.656  12.914   2.795  1.00 95.44           C  
ATOM   1272  CE  LYS A 170      19.797  13.188   1.303  1.00 95.44           C  
ATOM   1273  NZ  LYS A 170      19.312  14.562   0.949  1.00 95.44           N  
ATOM   1274  N   GLY A 171      19.469   9.406   7.129  1.00 94.50           N  
ATOM   1275  CA  GLY A 171      19.391   9.336   8.578  1.00 94.50           C  
ATOM   1276  C   GLY A 171      19.906   8.023   9.141  1.00 94.50           C  
ATOM   1277  O   GLY A 171      19.969   7.848  10.359  1.00 94.50           O  
ATOM   1278  N   GLY A 172      20.203   7.039   8.273  1.00 93.81           N  
ATOM   1279  CA  GLY A 172      20.797   5.766   8.648  1.00 93.81           C  
ATOM   1280  C   GLY A 172      19.766   4.719   9.031  1.00 93.81           C  
ATOM   1281  O   GLY A 172      20.125   3.643   9.516  1.00 93.81           O  
ATOM   1282  N   GLN A 173      18.484   5.008   8.891  1.00 92.81           N  
ATOM   1283  CA  GLN A 173      17.406   4.066   9.211  1.00 92.81           C  
ATOM   1284  C   GLN A 173      17.281   2.988   8.141  1.00 92.81           C  
ATOM   1285  CB  GLN A 173      16.078   4.797   9.383  1.00 92.81           C  
ATOM   1286  O   GLN A 173      16.859   1.868   8.422  1.00 92.81           O  
ATOM   1287  CG  GLN A 173      16.031   5.707  10.602  1.00 92.81           C  
ATOM   1288  CD  GLN A 173      16.547   7.102  10.320  1.00 92.81           C  
ATOM   1289  NE2 GLN A 173      16.312   8.023  11.242  1.00 92.81           N  
ATOM   1290  OE1 GLN A 173      17.156   7.352   9.273  1.00 92.81           O  
ATOM   1291  N   LEU A 174      17.625   3.367   6.910  1.00 91.81           N  
ATOM   1292  CA  LEU A 174      17.625   2.453   5.773  1.00 91.81           C  
ATOM   1293  C   LEU A 174      19.000   2.441   5.094  1.00 91.81           C  
ATOM   1294  CB  LEU A 174      16.547   2.844   4.762  1.00 91.81           C  
ATOM   1295  O   LEU A 174      19.641   3.484   4.977  1.00 91.81           O  
ATOM   1296  CG  LEU A 174      15.094   2.613   5.199  1.00 91.81           C  
ATOM   1297  CD1 LEU A 174      14.133   3.232   4.188  1.00 91.81           C  
ATOM   1298  CD2 LEU A 174      14.820   1.124   5.367  1.00 91.81           C  
ATOM   1299  N   THR A 175      19.359   1.223   4.703  1.00 92.06           N  
ATOM   1300  CA  THR A 175      20.625   1.112   3.977  1.00 92.06           C  
ATOM   1301  C   THR A 175      20.484   1.669   2.562  1.00 92.06           C  
ATOM   1302  CB  THR A 175      21.109  -0.349   3.912  1.00 92.06           C  
ATOM   1303  O   THR A 175      21.359   2.400   2.090  1.00 92.06           O  
ATOM   1304  CG2 THR A 175      22.484  -0.446   3.260  1.00 92.06           C  
ATOM   1305  OG1 THR A 175      21.188  -0.881   5.238  1.00 92.06           O  
ATOM   1306  N   SER A 176      19.359   1.287   1.940  1.00 91.88           N  
ATOM   1307  CA  SER A 176      19.047   1.771   0.601  1.00 91.88           C  
ATOM   1308  C   SER A 176      17.531   1.896   0.402  1.00 91.88           C  
ATOM   1309  CB  SER A 176      19.625   0.839  -0.460  1.00 91.88           C  
ATOM   1310  O   SER A 176      16.766   1.203   1.062  1.00 91.88           O  
ATOM   1311  OG  SER A 176      18.969  -0.417  -0.445  1.00 91.88           O  
ATOM   1312  N   SER A 177      17.234   2.859  -0.565  1.00 94.56           N  
ATOM   1313  CA  SER A 177      15.828   3.051  -0.894  1.00 94.56           C  
ATOM   1314  C   SER A 177      15.391   2.119  -2.020  1.00 94.56           C  
ATOM   1315  CB  SER A 177      15.562   4.504  -1.291  1.00 94.56           C  
ATOM   1316  O   SER A 177      16.078   2.006  -3.039  1.00 94.56           O  
ATOM   1317  OG  SER A 177      14.234   4.664  -1.763  1.00 94.56           O  
ATOM   1318  N   PRO A 178      14.188   1.408  -1.828  1.00 95.81           N  
ATOM   1319  CA  PRO A 178      13.688   0.549  -2.900  1.00 95.81           C  
ATOM   1320  C   PRO A 178      13.031   1.340  -4.035  1.00 95.81           C  
ATOM   1321  CB  PRO A 178      12.656  -0.333  -2.189  1.00 95.81           C  
ATOM   1322  O   PRO A 178      12.641   0.761  -5.051  1.00 95.81           O  
ATOM   1323  CG  PRO A 178      12.117   0.520  -1.084  1.00 95.81           C  
ATOM   1324  CD  PRO A 178      13.234   1.381  -0.564  1.00 95.81           C  
ATOM   1325  N   LEU A 179      12.938   2.625  -3.879  1.00 97.38           N  
ATOM   1326  CA  LEU A 179      12.281   3.502  -4.844  1.00 97.38           C  
ATOM   1327  C   LEU A 179      13.109   4.762  -5.082  1.00 97.38           C  
ATOM   1328  CB  LEU A 179      10.883   3.883  -4.359  1.00 97.38           C  
ATOM   1329  O   LEU A 179      13.555   5.406  -4.129  1.00 97.38           O  
ATOM   1330  CG  LEU A 179      10.117   4.895  -5.215  1.00 97.38           C  
ATOM   1331  CD1 LEU A 179       9.766   4.281  -6.566  1.00 97.38           C  
ATOM   1332  CD2 LEU A 179       8.867   5.371  -4.492  1.00 97.38           C  
ATOM   1333  N   TYR A 180      13.297   5.020  -6.336  1.00 95.25           N  
ATOM   1334  CA  TYR A 180      13.992   6.234  -6.754  1.00 95.25           C  
ATOM   1335  C   TYR A 180      13.258   6.918  -7.898  1.00 95.25           C  
ATOM   1336  CB  TYR A 180      15.430   5.910  -7.172  1.00 95.25           C  
ATOM   1337  O   TYR A 180      12.961   6.289  -8.922  1.00 95.25           O  
ATOM   1338  CG  TYR A 180      16.297   7.133  -7.352  1.00 95.25           C  
ATOM   1339  CD1 TYR A 180      16.531   7.672  -8.617  1.00 95.25           C  
ATOM   1340  CD2 TYR A 180      16.891   7.754  -6.258  1.00 95.25           C  
ATOM   1341  CE1 TYR A 180      17.328   8.797  -8.789  1.00 95.25           C  
ATOM   1342  CE2 TYR A 180      17.688   8.875  -6.414  1.00 95.25           C  
ATOM   1343  OH  TYR A 180      18.703  10.508  -7.844  1.00 95.25           O  
ATOM   1344  CZ  TYR A 180      17.906   9.391  -7.680  1.00 95.25           C  
ATOM   1345  N   ILE A 181      12.977   8.234  -7.664  1.00 95.06           N  
ATOM   1346  CA  ILE A 181      12.180   8.930  -8.672  1.00 95.06           C  
ATOM   1347  C   ILE A 181      12.922  10.195  -9.117  1.00 95.06           C  
ATOM   1348  CB  ILE A 181      10.781   9.297  -8.133  1.00 95.06           C  
ATOM   1349  O   ILE A 181      13.391  10.977  -8.289  1.00 95.06           O  
ATOM   1350  CG1 ILE A 181      10.008   8.031  -7.754  1.00 95.06           C  
ATOM   1351  CG2 ILE A 181      10.008  10.125  -9.164  1.00 95.06           C  
ATOM   1352  CD1 ILE A 181       8.641   8.297  -7.141  1.00 95.06           C  
ATOM   1353  N   ILE A 182      12.922  10.375 -10.453  1.00 91.00           N  
ATOM   1354  CA  ILE A 182      13.594  11.547 -11.000  1.00 91.00           C  
ATOM   1355  C   ILE A 182      12.781  12.117 -12.156  1.00 91.00           C  
ATOM   1356  CB  ILE A 182      15.023  11.203 -11.477  1.00 91.00           C  
ATOM   1357  O   ILE A 182      12.008  11.398 -12.797  1.00 91.00           O  
ATOM   1358  CG1 ILE A 182      14.992  10.062 -12.500  1.00 91.00           C  
ATOM   1359  CG2 ILE A 182      15.914  10.844 -10.281  1.00 91.00           C  
ATOM   1360  CD1 ILE A 182      16.344   9.773 -13.148  1.00 91.00           C  
ATOM   1361  N   SER A 183      12.891  13.320 -12.414  1.00 87.56           N  
ATOM   1362  CA  SER A 183      12.172  13.984 -13.492  1.00 87.56           C  
ATOM   1363  C   SER A 183      13.117  14.430 -14.602  1.00 87.56           C  
ATOM   1364  CB  SER A 183      11.391  15.188 -12.961  1.00 87.56           C  
ATOM   1365  O   SER A 183      12.688  14.727 -15.719  1.00 87.56           O  
ATOM   1366  OG  SER A 183      12.266  16.125 -12.359  1.00 87.56           O  
ATOM   1367  N   ASN A 184      14.484  14.398 -14.383  1.00 77.88           N  
ATOM   1368  CA  ASN A 184      15.547  14.719 -15.328  1.00 77.88           C  
ATOM   1369  C   ASN A 184      16.438  13.508 -15.594  1.00 77.88           C  
ATOM   1370  CB  ASN A 184      16.375  15.898 -14.820  1.00 77.88           C  
ATOM   1371  O   ASN A 184      17.203  13.094 -14.719  1.00 77.88           O  
ATOM   1372  CG  ASN A 184      17.391  16.375 -15.836  1.00 77.88           C  
ATOM   1373  ND2 ASN A 184      17.859  17.609 -15.672  1.00 77.88           N  
ATOM   1374  OD1 ASN A 184      17.750  15.648 -16.766  1.00 77.88           O  
ATOM   1375  N   THR A 185      16.359  13.000 -16.766  1.00 67.62           N  
ATOM   1376  CA  THR A 185      16.984  11.719 -17.062  1.00 67.62           C  
ATOM   1377  C   THR A 185      18.469  11.898 -17.375  1.00 67.62           C  
ATOM   1378  CB  THR A 185      16.297  11.008 -18.234  1.00 67.62           C  
ATOM   1379  O   THR A 185      19.203  10.922 -17.547  1.00 67.62           O  
ATOM   1380  CG2 THR A 185      14.852  10.656 -17.891  1.00 67.62           C  
ATOM   1381  OG1 THR A 185      16.312  11.875 -19.375  1.00 67.62           O  
ATOM   1382  N   SER A 186      18.953  13.133 -17.453  1.00 67.75           N  
ATOM   1383  CA  SER A 186      20.359  13.414 -17.719  1.00 67.75           C  
ATOM   1384  C   SER A 186      21.250  12.922 -16.594  1.00 67.75           C  
ATOM   1385  CB  SER A 186      20.562  14.914 -17.938  1.00 67.75           C  
ATOM   1386  O   SER A 186      22.453  12.711 -16.781  1.00 67.75           O  
ATOM   1387  OG  SER A 186      19.750  15.391 -18.984  1.00 67.75           O  
ATOM   1388  N   ILE A 187      20.641  12.398 -15.523  1.00 67.00           N  
ATOM   1389  CA  ILE A 187      21.344  12.023 -14.297  1.00 67.00           C  
ATOM   1390  C   ILE A 187      21.453  10.500 -14.219  1.00 67.00           C  
ATOM   1391  CB  ILE A 187      20.609  12.562 -13.047  1.00 67.00           C  
ATOM   1392  O   ILE A 187      22.234   9.969 -13.438  1.00 67.00           O  
ATOM   1393  CG1 ILE A 187      19.094  12.461 -13.219  1.00 67.00           C  
ATOM   1394  CG2 ILE A 187      21.031  14.016 -12.766  1.00 67.00           C  
ATOM   1395  CD1 ILE A 187      18.312  12.641 -11.930  1.00 67.00           C  
ATOM   1396  N   VAL A 188      20.766   9.789 -15.203  1.00 68.75           N  
ATOM   1397  CA  VAL A 188      20.719   8.336 -15.141  1.00 68.75           C  
ATOM   1398  C   VAL A 188      22.094   7.762 -15.477  1.00 68.75           C  
ATOM   1399  CB  VAL A 188      19.656   7.754 -16.109  1.00 68.75           C  
ATOM   1400  O   VAL A 188      22.531   6.770 -14.875  1.00 68.75           O  
ATOM   1401  CG1 VAL A 188      19.703   6.227 -16.109  1.00 68.75           C  
ATOM   1402  CG2 VAL A 188      18.266   8.250 -15.719  1.00 68.75           C  
ATOM   1403  N   ALA A 189      22.844   8.414 -16.406  1.00 63.34           N  
ATOM   1404  CA  ALA A 189      24.172   7.961 -16.797  1.00 63.34           C  
ATOM   1405  C   ALA A 189      25.125   7.977 -15.594  1.00 63.34           C  
ATOM   1406  CB  ALA A 189      24.734   8.820 -17.922  1.00 63.34           C  
ATOM   1407  O   ALA A 189      26.031   7.152 -15.508  1.00 63.34           O  
ATOM   1408  N   SER A 190      24.812   8.758 -14.633  1.00 74.44           N  
ATOM   1409  CA  SER A 190      25.656   8.930 -13.445  1.00 74.44           C  
ATOM   1410  C   SER A 190      25.234   7.984 -12.328  1.00 74.44           C  
ATOM   1411  CB  SER A 190      25.594  10.375 -12.953  1.00 74.44           C  
ATOM   1412  O   SER A 190      25.906   7.887 -11.305  1.00 74.44           O  
ATOM   1413  OG  SER A 190      24.281  10.719 -12.562  1.00 74.44           O  
ATOM   1414  N   LYS A 191      24.188   7.109 -12.570  1.00 83.38           N  
ATOM   1415  CA  LYS A 191      23.719   6.156 -11.570  1.00 83.38           C  
ATOM   1416  C   LYS A 191      23.500   4.773 -12.188  1.00 83.38           C  
ATOM   1417  CB  LYS A 191      22.422   6.648 -10.938  1.00 83.38           C  
ATOM   1418  O   LYS A 191      22.375   4.383 -12.477  1.00 83.38           O  
ATOM   1419  CG  LYS A 191      22.547   7.992 -10.234  1.00 83.38           C  
ATOM   1420  CD  LYS A 191      21.250   8.383  -9.531  1.00 83.38           C  
ATOM   1421  CE  LYS A 191      21.406   9.680  -8.750  1.00 83.38           C  
ATOM   1422  NZ  LYS A 191      20.094  10.133  -8.172  1.00 83.38           N  
ATOM   1423  N   PRO A 192      24.594   3.994 -12.281  1.00 82.56           N  
ATOM   1424  CA  PRO A 192      24.531   2.709 -12.977  1.00 82.56           C  
ATOM   1425  C   PRO A 192      23.672   1.681 -12.258  1.00 82.56           C  
ATOM   1426  CB  PRO A 192      26.000   2.264 -13.008  1.00 82.56           C  
ATOM   1427  O   PRO A 192      23.141   0.759 -12.891  1.00 82.56           O  
ATOM   1428  CG  PRO A 192      26.781   3.512 -12.766  1.00 82.56           C  
ATOM   1429  CD  PRO A 192      25.922   4.484 -12.016  1.00 82.56           C  
ATOM   1430  N   TRP A 193      23.438   1.922 -10.945  1.00 84.56           N  
ATOM   1431  CA  TRP A 193      22.672   0.952 -10.164  1.00 84.56           C  
ATOM   1432  C   TRP A 193      21.203   0.981 -10.555  1.00 84.56           C  
ATOM   1433  CB  TRP A 193      22.828   1.228  -8.672  1.00 84.56           C  
ATOM   1434  O   TRP A 193      20.422   0.109 -10.148  1.00 84.56           O  
ATOM   1435  CG  TRP A 193      22.422   2.613  -8.258  1.00 84.56           C  
ATOM   1436  CD1 TRP A 193      21.156   3.047  -7.953  1.00 84.56           C  
ATOM   1437  CD2 TRP A 193      23.281   3.746  -8.117  1.00 84.56           C  
ATOM   1438  CE2 TRP A 193      22.469   4.836  -7.723  1.00 84.56           C  
ATOM   1439  CE3 TRP A 193      24.656   3.945  -8.289  1.00 84.56           C  
ATOM   1440  NE1 TRP A 193      21.188   4.383  -7.629  1.00 84.56           N  
ATOM   1441  CH2 TRP A 193      24.359   6.277  -7.672  1.00 84.56           C  
ATOM   1442  CZ2 TRP A 193      23.000   6.109  -7.496  1.00 84.56           C  
ATOM   1443  CZ3 TRP A 193      25.172   5.215  -8.062  1.00 84.56           C  
ATOM   1444  N   LEU A 194      20.719   1.898 -11.359  1.00 87.75           N  
ATOM   1445  CA  LEU A 194      19.312   2.016 -11.773  1.00 87.75           C  
ATOM   1446  C   LEU A 194      19.031   1.138 -12.984  1.00 87.75           C  
ATOM   1447  CB  LEU A 194      18.969   3.473 -12.094  1.00 87.75           C  
ATOM   1448  O   LEU A 194      17.875   0.868 -13.305  1.00 87.75           O  
ATOM   1449  CG  LEU A 194      18.969   4.441 -10.906  1.00 87.75           C  
ATOM   1450  CD1 LEU A 194      18.656   5.855 -11.383  1.00 87.75           C  
ATOM   1451  CD2 LEU A 194      17.953   3.994  -9.859  1.00 87.75           C  
ATOM   1452  N   LYS A 195      19.969   0.646 -13.633  1.00 85.62           N  
ATOM   1453  CA  LYS A 195      19.875  -0.070 -14.898  1.00 85.62           C  
ATOM   1454  C   LYS A 195      19.031  -1.334 -14.758  1.00 85.62           C  
ATOM   1455  CB  LYS A 195      21.266  -0.426 -15.422  1.00 85.62           C  
ATOM   1456  O   LYS A 195      18.266  -1.679 -15.656  1.00 85.62           O  
ATOM   1457  CG  LYS A 195      21.266  -1.062 -16.797  1.00 85.62           C  
ATOM   1458  CD  LYS A 195      22.688  -1.372 -17.281  1.00 85.62           C  
ATOM   1459  CE  LYS A 195      22.688  -2.086 -18.625  1.00 85.62           C  
ATOM   1460  NZ  LYS A 195      24.062  -2.420 -19.078  1.00 85.62           N  
ATOM   1461  N   ASN A 196      19.062  -1.893 -13.633  1.00 89.38           N  
ATOM   1462  CA  ASN A 196      18.375  -3.170 -13.477  1.00 89.38           C  
ATOM   1463  C   ASN A 196      17.031  -3.006 -12.766  1.00 89.38           C  
ATOM   1464  CB  ASN A 196      19.266  -4.168 -12.719  1.00 89.38           C  
ATOM   1465  O   ASN A 196      16.344  -3.990 -12.500  1.00 89.38           O  
ATOM   1466  CG  ASN A 196      20.531  -4.504 -13.469  1.00 89.38           C  
ATOM   1467  ND2 ASN A 196      21.641  -4.613 -12.742  1.00 89.38           N  
ATOM   1468  OD1 ASN A 196      20.531  -4.664 -14.695  1.00 89.38           O  
ATOM   1469  N   ASP A 197      16.688  -1.779 -12.562  1.00 93.75           N  
ATOM   1470  CA  ASP A 197      15.430  -1.525 -11.875  1.00 93.75           C  
ATOM   1471  C   ASP A 197      14.242  -1.613 -12.828  1.00 93.75           C  
ATOM   1472  CB  ASP A 197      15.461  -0.154 -11.195  1.00 93.75           C  
ATOM   1473  O   ASP A 197      14.406  -1.449 -14.039  1.00 93.75           O  
ATOM   1474  CG  ASP A 197      16.391  -0.105  -9.992  1.00 93.75           C  
ATOM   1475  OD1 ASP A 197      17.000  -1.137  -9.656  1.00 93.75           O  
ATOM   1476  OD2 ASP A 197      16.484   0.974  -9.367  1.00 93.75           O  
ATOM   1477  N   ASN A 198      13.133  -1.984 -12.258  1.00 96.06           N  
ATOM   1478  CA  ASN A 198      11.875  -1.837 -12.977  1.00 96.06           C  
ATOM   1479  C   ASN A 198      11.422  -0.379 -13.023  1.00 96.06           C  
ATOM   1480  CB  ASN A 198      10.789  -2.705 -12.344  1.00 96.06           C  
ATOM   1481  O   ASN A 198      11.273   0.264 -11.984  1.00 96.06           O  
ATOM   1482  CG  ASN A 198       9.562  -2.848 -13.219  1.00 96.06           C  
ATOM   1483  ND2 ASN A 198       8.438  -3.227 -12.617  1.00 96.06           N  
ATOM   1484  OD1 ASN A 198       9.625  -2.617 -14.430  1.00 96.06           O  
ATOM   1485  N   VAL A 199      11.203   0.128 -14.242  1.00 94.38           N  
ATOM   1486  CA  VAL A 199      10.984   1.565 -14.367  1.00 94.38           C  
ATOM   1487  C   VAL A 199       9.641   1.828 -15.031  1.00 94.38           C  
ATOM   1488  CB  VAL A 199      12.117   2.246 -15.172  1.00 94.38           C  
ATOM   1489  O   VAL A 199       9.273   1.158 -16.000  1.00 94.38           O  
ATOM   1490  CG1 VAL A 199      12.141   1.735 -16.609  1.00 94.38           C  
ATOM   1491  CG2 VAL A 199      11.953   3.764 -15.141  1.00 94.38           C  
ATOM   1492  N   PHE A 200       8.875   2.721 -14.477  1.00 94.25           N  
ATOM   1493  CA  PHE A 200       7.660   3.225 -15.109  1.00 94.25           C  
ATOM   1494  C   PHE A 200       7.578   4.742 -14.992  1.00 94.25           C  
ATOM   1495  CB  PHE A 200       6.418   2.582 -14.484  1.00 94.25           C  
ATOM   1496  O   PHE A 200       8.312   5.352 -14.211  1.00 94.25           O  
ATOM   1497  CG  PHE A 200       6.180   2.990 -13.055  1.00 94.25           C  
ATOM   1498  CD1 PHE A 200       6.785   2.305 -12.008  1.00 94.25           C  
ATOM   1499  CD2 PHE A 200       5.344   4.062 -12.758  1.00 94.25           C  
ATOM   1500  CE1 PHE A 200       6.566   2.682 -10.688  1.00 94.25           C  
ATOM   1501  CE2 PHE A 200       5.121   4.441 -11.438  1.00 94.25           C  
ATOM   1502  CZ  PHE A 200       5.730   3.750 -10.398  1.00 94.25           C  
ATOM   1503  N   THR A 201       6.691   5.344 -15.852  1.00 93.94           N  
ATOM   1504  CA  THR A 201       6.598   6.801 -15.883  1.00 93.94           C  
ATOM   1505  C   THR A 201       5.207   7.262 -15.453  1.00 93.94           C  
ATOM   1506  CB  THR A 201       6.922   7.355 -17.281  1.00 93.94           C  
ATOM   1507  O   THR A 201       4.234   6.520 -15.594  1.00 93.94           O  
ATOM   1508  CG2 THR A 201       8.312   6.918 -17.734  1.00 93.94           C  
ATOM   1509  OG1 THR A 201       5.953   6.871 -18.219  1.00 93.94           O  
ATOM   1510  N   PHE A 202       5.188   8.398 -14.852  1.00 93.25           N  
ATOM   1511  CA  PHE A 202       3.932   9.070 -14.555  1.00 93.25           C  
ATOM   1512  C   PHE A 202       4.090  10.586 -14.648  1.00 93.25           C  
ATOM   1513  CB  PHE A 202       3.434   8.688 -13.156  1.00 93.25           C  
ATOM   1514  O   PHE A 202       5.211  11.102 -14.641  1.00 93.25           O  
ATOM   1515  CG  PHE A 202       4.359   9.094 -12.047  1.00 93.25           C  
ATOM   1516  CD1 PHE A 202       5.387   8.258 -11.633  1.00 93.25           C  
ATOM   1517  CD2 PHE A 202       4.207  10.320 -11.414  1.00 93.25           C  
ATOM   1518  CE1 PHE A 202       6.246   8.633 -10.602  1.00 93.25           C  
ATOM   1519  CE2 PHE A 202       5.062  10.711 -10.383  1.00 93.25           C  
ATOM   1520  CZ  PHE A 202       6.082   9.859  -9.977  1.00 93.25           C  
ATOM   1521  N   ASN A 203       2.889  11.234 -14.812  1.00 91.94           N  
ATOM   1522  CA  ASN A 203       2.896  12.688 -14.977  1.00 91.94           C  
ATOM   1523  C   ASN A 203       2.184  13.383 -13.820  1.00 91.94           C  
ATOM   1524  CB  ASN A 203       2.256  13.078 -16.312  1.00 91.94           C  
ATOM   1525  O   ASN A 203       1.210  12.859 -13.281  1.00 91.94           O  
ATOM   1526  CG  ASN A 203       3.033  12.562 -17.500  1.00 91.94           C  
ATOM   1527  ND2 ASN A 203       3.504  13.484 -18.344  1.00 91.94           N  
ATOM   1528  OD1 ASN A 203       3.207  11.359 -17.672  1.00 91.94           O  
ATOM   1529  N   ILE A 204       2.785  14.492 -13.445  1.00 90.38           N  
ATOM   1530  CA  ILE A 204       2.092  15.391 -12.531  1.00 90.38           C  
ATOM   1531  C   ILE A 204       1.948  16.766 -13.172  1.00 90.38           C  
ATOM   1532  CB  ILE A 204       2.830  15.500 -11.180  1.00 90.38           C  
ATOM   1533  O   ILE A 204       2.842  17.219 -13.891  1.00 90.38           O  
ATOM   1534  CG1 ILE A 204       2.854  14.141 -10.469  1.00 90.38           C  
ATOM   1535  CG2 ILE A 204       2.180  16.562 -10.297  1.00 90.38           C  
ATOM   1536  CD1 ILE A 204       3.699  14.117  -9.203  1.00 90.38           C  
ATOM   1537  N   SER A 205       0.723  17.359 -13.039  1.00 88.69           N  
ATOM   1538  CA  SER A 205       0.451  18.703 -13.555  1.00 88.69           C  
ATOM   1539  C   SER A 205       0.874  19.766 -12.562  1.00 88.69           C  
ATOM   1540  CB  SER A 205      -1.033  18.844 -13.891  1.00 88.69           C  
ATOM   1541  O   SER A 205       0.380  19.812 -11.430  1.00 88.69           O  
ATOM   1542  OG  SER A 205      -1.294  20.125 -14.445  1.00 88.69           O  
ATOM   1543  N   VAL A 206       1.883  20.562 -12.953  1.00 87.88           N  
ATOM   1544  CA  VAL A 206       2.373  21.672 -12.148  1.00 87.88           C  
ATOM   1545  C   VAL A 206       2.107  22.984 -12.867  1.00 87.88           C  
ATOM   1546  CB  VAL A 206       3.879  21.531 -11.836  1.00 87.88           C  
ATOM   1547  O   VAL A 206       2.670  23.234 -13.938  1.00 87.88           O  
ATOM   1548  CG1 VAL A 206       4.352  22.656 -10.922  1.00 87.88           C  
ATOM   1549  CG2 VAL A 206       4.164  20.156 -11.203  1.00 87.88           C  
ATOM   1550  N   ASN A 207       1.182  23.797 -12.328  1.00 86.69           N  
ATOM   1551  CA  ASN A 207       0.781  25.062 -12.914  1.00 86.69           C  
ATOM   1552  C   ASN A 207       0.337  24.906 -14.367  1.00 86.69           C  
ATOM   1553  CB  ASN A 207       1.921  26.078 -12.820  1.00 86.69           C  
ATOM   1554  O   ASN A 207       0.689  25.719 -15.227  1.00 86.69           O  
ATOM   1555  CG  ASN A 207       2.152  26.562 -11.406  1.00 86.69           C  
ATOM   1556  ND2 ASN A 207       3.150  27.422 -11.227  1.00 86.69           N  
ATOM   1557  OD1 ASN A 207       1.441  26.172 -10.477  1.00 86.69           O  
ATOM   1558  N   GLY A 208      -0.280  23.781 -14.688  1.00 84.94           N  
ATOM   1559  CA  GLY A 208      -0.851  23.594 -16.016  1.00 84.94           C  
ATOM   1560  C   GLY A 208       0.096  22.906 -16.969  1.00 84.94           C  
ATOM   1561  O   GLY A 208      -0.281  22.594 -18.109  1.00 84.94           O  
ATOM   1562  N   THR A 209       1.317  22.641 -16.484  1.00 88.56           N  
ATOM   1563  CA  THR A 209       2.314  21.953 -17.281  1.00 88.56           C  
ATOM   1564  C   THR A 209       2.539  20.531 -16.750  1.00 88.56           C  
ATOM   1565  CB  THR A 209       3.654  22.703 -17.297  1.00 88.56           C  
ATOM   1566  O   THR A 209       2.750  20.344 -15.555  1.00 88.56           O  
ATOM   1567  CG2 THR A 209       4.664  22.016 -18.219  1.00 88.56           C  
ATOM   1568  OG1 THR A 209       3.432  24.047 -17.781  1.00 88.56           O  
ATOM   1569  N   GLU A 210       2.566  19.578 -17.719  1.00 90.38           N  
ATOM   1570  CA  GLU A 210       2.795  18.188 -17.328  1.00 90.38           C  
ATOM   1571  C   GLU A 210       4.285  17.891 -17.188  1.00 90.38           C  
ATOM   1572  CB  GLU A 210       2.156  17.234 -18.344  1.00 90.38           C  
ATOM   1573  O   GLU A 210       5.062  18.156 -18.109  1.00 90.38           O  
ATOM   1574  CG  GLU A 210       0.638  17.172 -18.250  1.00 90.38           C  
ATOM   1575  CD  GLU A 210       0.039  16.016 -19.047  1.00 90.38           C  
ATOM   1576  OE1 GLU A 210      -1.149  15.695 -18.828  1.00 90.38           O  
ATOM   1577  OE2 GLU A 210       0.765  15.445 -19.891  1.00 90.38           O  
ATOM   1578  N   VAL A 211       4.605  17.469 -16.031  1.00 90.00           N  
ATOM   1579  CA  VAL A 211       5.980  17.062 -15.766  1.00 90.00           C  
ATOM   1580  C   VAL A 211       6.051  15.539 -15.656  1.00 90.00           C  
ATOM   1581  CB  VAL A 211       6.539  17.719 -14.484  1.00 90.00           C  
ATOM   1582  O   VAL A 211       5.297  14.930 -14.891  1.00 90.00           O  
ATOM   1583  CG1 VAL A 211       7.988  17.297 -14.250  1.00 90.00           C  
ATOM   1584  CG2 VAL A 211       6.426  19.234 -14.570  1.00 90.00           C  
ATOM   1585  N   GLU A 212       6.953  14.977 -16.422  1.00 92.00           N  
ATOM   1586  CA  GLU A 212       7.105  13.531 -16.453  1.00 92.00           C  
ATOM   1587  C   GLU A 212       8.141  13.062 -15.430  1.00 92.00           C  
ATOM   1588  CB  GLU A 212       7.500  13.055 -17.844  1.00 92.00           C  
ATOM   1589  O   GLU A 212       9.250  13.602 -15.367  1.00 92.00           O  
ATOM   1590  CG  GLU A 212       7.465  11.539 -18.016  1.00 92.00           C  
ATOM   1591  CD  GLU A 212       7.777  11.094 -19.438  1.00 92.00           C  
ATOM   1592  OE1 GLU A 212       7.035  10.242 -19.984  1.00 92.00           O  
ATOM   1593  OE2 GLU A 212       8.773  11.594 -20.016  1.00 92.00           O  
ATOM   1594  N   TYR A 213       7.812  12.023 -14.688  1.00 93.38           N  
ATOM   1595  CA  TYR A 213       8.703  11.414 -13.703  1.00 93.38           C  
ATOM   1596  C   TYR A 213       9.000   9.961 -14.062  1.00 93.38           C  
ATOM   1597  CB  TYR A 213       8.086  11.492 -12.305  1.00 93.38           C  
ATOM   1598  O   TYR A 213       8.164   9.281 -14.656  1.00 93.38           O  
ATOM   1599  CG  TYR A 213       8.125  12.875 -11.703  1.00 93.38           C  
ATOM   1600  CD1 TYR A 213       9.156  13.266 -10.852  1.00 93.38           C  
ATOM   1601  CD2 TYR A 213       7.121  13.797 -11.977  1.00 93.38           C  
ATOM   1602  CE1 TYR A 213       9.195  14.539 -10.297  1.00 93.38           C  
ATOM   1603  CE2 TYR A 213       7.145  15.078 -11.430  1.00 93.38           C  
ATOM   1604  OH  TYR A 213       8.219  16.703 -10.039  1.00 93.38           O  
ATOM   1605  CZ  TYR A 213       8.188  15.438 -10.586  1.00 93.38           C  
ATOM   1606  N   TYR A 214      10.172   9.547 -13.719  1.00 93.69           N  
ATOM   1607  CA  TYR A 214      10.594   8.164 -13.867  1.00 93.69           C  
ATOM   1608  C   TYR A 214      10.766   7.500 -12.500  1.00 93.69           C  
ATOM   1609  CB  TYR A 214      11.906   8.078 -14.648  1.00 93.69           C  
ATOM   1610  O   TYR A 214      11.547   7.969 -11.664  1.00 93.69           O  
ATOM   1611  CG  TYR A 214      11.820   8.664 -16.047  1.00 93.69           C  
ATOM   1612  CD1 TYR A 214      11.742   7.832 -17.156  1.00 93.69           C  
ATOM   1613  CD2 TYR A 214      11.812  10.039 -16.234  1.00 93.69           C  
ATOM   1614  CE1 TYR A 214      11.664   8.359 -18.438  1.00 93.69           C  
ATOM   1615  CE2 TYR A 214      11.734  10.578 -17.516  1.00 93.69           C  
ATOM   1616  OH  TYR A 214      11.586  10.258 -19.875  1.00 93.69           O  
ATOM   1617  CZ  TYR A 214      11.664   9.734 -18.609  1.00 93.69           C  
ATOM   1618  N   ALA A 215      10.023   6.484 -12.297  1.00 95.88           N  
ATOM   1619  CA  ALA A 215      10.109   5.750 -11.039  1.00 95.88           C  
ATOM   1620  C   ALA A 215      10.875   4.441 -11.219  1.00 95.88           C  
ATOM   1621  CB  ALA A 215       8.719   5.477 -10.484  1.00 95.88           C  
ATOM   1622  O   ALA A 215      10.469   3.580 -12.000  1.00 95.88           O  
ATOM   1623  N   TYR A 216      11.984   4.348 -10.500  1.00 96.12           N  
ATOM   1624  CA  TYR A 216      12.812   3.148 -10.516  1.00 96.12           C  
ATOM   1625  C   TYR A 216      12.586   2.316  -9.258  1.00 96.12           C  
ATOM   1626  CB  TYR A 216      14.297   3.520 -10.633  1.00 96.12           C  
ATOM   1627  O   TYR A 216      12.867   2.770  -8.141  1.00 96.12           O  
ATOM   1628  CG  TYR A 216      14.641   4.250 -11.906  1.00 96.12           C  
ATOM   1629  CD1 TYR A 216      15.156   3.568 -13.008  1.00 96.12           C  
ATOM   1630  CD2 TYR A 216      14.445   5.625 -12.016  1.00 96.12           C  
ATOM   1631  CE1 TYR A 216      15.477   4.238 -14.180  1.00 96.12           C  
ATOM   1632  CE2 TYR A 216      14.758   6.305 -13.188  1.00 96.12           C  
ATOM   1633  OH  TYR A 216      15.586   6.270 -15.430  1.00 96.12           O  
ATOM   1634  CZ  TYR A 216      15.273   5.602 -14.266  1.00 96.12           C  
ATOM   1635  N   VAL A 217      12.086   1.104  -9.422  1.00 97.62           N  
ATOM   1636  CA  VAL A 217      11.766   0.212  -8.312  1.00 97.62           C  
ATOM   1637  C   VAL A 217      12.742  -0.958  -8.297  1.00 97.62           C  
ATOM   1638  CB  VAL A 217      10.312  -0.311  -8.406  1.00 97.62           C  
ATOM   1639  O   VAL A 217      12.805  -1.741  -9.250  1.00 97.62           O  
ATOM   1640  CG1 VAL A 217       9.969  -1.164  -7.188  1.00 97.62           C  
ATOM   1641  CG2 VAL A 217       9.336   0.854  -8.539  1.00 97.62           C  
ATOM   1642  N   ASN A 218      13.422  -1.090  -7.176  1.00 95.31           N  
ATOM   1643  CA  ASN A 218      14.477  -2.096  -7.121  1.00 95.31           C  
ATOM   1644  C   ASN A 218      14.016  -3.352  -6.387  1.00 95.31           C  
ATOM   1645  CB  ASN A 218      15.727  -1.522  -6.457  1.00 95.31           C  
ATOM   1646  O   ASN A 218      14.570  -4.434  -6.582  1.00 95.31           O  
ATOM   1647  CG  ASN A 218      16.828  -2.549  -6.316  1.00 95.31           C  
ATOM   1648  ND2 ASN A 218      17.969  -2.299  -6.965  1.00 95.31           N  
ATOM   1649  OD1 ASN A 218      16.672  -3.561  -5.625  1.00 95.31           O  
ATOM   1650  N   LYS A 219      13.023  -3.225  -5.613  1.00 95.19           N  
ATOM   1651  CA  LYS A 219      12.445  -4.328  -4.852  1.00 95.19           C  
ATOM   1652  C   LYS A 219      10.922  -4.203  -4.770  1.00 95.19           C  
ATOM   1653  CB  LYS A 219      13.039  -4.383  -3.447  1.00 95.19           C  
ATOM   1654  O   LYS A 219      10.391  -3.092  -4.723  1.00 95.19           O  
ATOM   1655  CG  LYS A 219      12.648  -5.621  -2.654  1.00 95.19           C  
ATOM   1656  CD  LYS A 219      13.305  -5.641  -1.282  1.00 95.19           C  
ATOM   1657  CE  LYS A 219      12.914  -6.875  -0.487  1.00 95.19           C  
ATOM   1658  NZ  LYS A 219      13.594  -6.922   0.842  1.00 95.19           N  
ATOM   1659  N   THR A 220      10.242  -5.465  -4.801  1.00 97.75           N  
ATOM   1660  CA  THR A 220       8.789  -5.480  -4.680  1.00 97.75           C  
ATOM   1661  C   THR A 220       8.359  -5.129  -3.258  1.00 97.75           C  
ATOM   1662  CB  THR A 220       8.211  -6.852  -5.070  1.00 97.75           C  
ATOM   1663  O   THR A 220       8.836  -5.738  -2.293  1.00 97.75           O  
ATOM   1664  CG2 THR A 220       6.695  -6.879  -4.887  1.00 97.75           C  
ATOM   1665  OG1 THR A 220       8.523  -7.121  -6.441  1.00 97.75           O  
ATOM   1666  N   PHE A 221       7.477  -4.109  -3.107  1.00 98.25           N  
ATOM   1667  CA  PHE A 221       6.969  -3.721  -1.798  1.00 98.25           C  
ATOM   1668  C   PHE A 221       5.629  -3.008  -1.927  1.00 98.25           C  
ATOM   1669  CB  PHE A 221       7.977  -2.818  -1.077  1.00 98.25           C  
ATOM   1670  O   PHE A 221       5.227  -2.625  -3.027  1.00 98.25           O  
ATOM   1671  CG  PHE A 221       8.102  -1.445  -1.680  1.00 98.25           C  
ATOM   1672  CD1 PHE A 221       8.875  -1.237  -2.812  1.00 98.25           C  
ATOM   1673  CD2 PHE A 221       7.441  -0.362  -1.112  1.00 98.25           C  
ATOM   1674  CE1 PHE A 221       9.000   0.033  -3.373  1.00 98.25           C  
ATOM   1675  CE2 PHE A 221       7.555   0.910  -1.666  1.00 98.25           C  
ATOM   1676  CZ  PHE A 221       8.336   1.105  -2.797  1.00 98.25           C  
ATOM   1677  N   ALA A 222       4.910  -2.943  -0.789  1.00 98.50           N  
ATOM   1678  CA  ALA A 222       3.652  -2.207  -0.718  1.00 98.50           C  
ATOM   1679  C   ALA A 222       3.742  -1.065   0.291  1.00 98.50           C  
ATOM   1680  CB  ALA A 222       2.506  -3.146  -0.354  1.00 98.50           C  
ATOM   1681  O   ALA A 222       4.523  -1.129   1.242  1.00 98.50           O  
ATOM   1682  N   PHE A 223       3.008  -0.012   0.035  1.00 98.38           N  
ATOM   1683  CA  PHE A 223       2.900   1.075   1.000  1.00 98.38           C  
ATOM   1684  C   PHE A 223       1.485   1.641   1.022  1.00 98.38           C  
ATOM   1685  CB  PHE A 223       3.904   2.186   0.676  1.00 98.38           C  
ATOM   1686  O   PHE A 223       0.697   1.391   0.108  1.00 98.38           O  
ATOM   1687  CG  PHE A 223       3.510   3.035  -0.502  1.00 98.38           C  
ATOM   1688  CD1 PHE A 223       3.721   2.588  -1.801  1.00 98.38           C  
ATOM   1689  CD2 PHE A 223       2.930   4.281  -0.310  1.00 98.38           C  
ATOM   1690  CE1 PHE A 223       3.355   3.373  -2.893  1.00 98.38           C  
ATOM   1691  CE2 PHE A 223       2.562   5.070  -1.396  1.00 98.38           C  
ATOM   1692  CZ  PHE A 223       2.777   4.617  -2.688  1.00 98.38           C  
ATOM   1693  N   THR A 224       1.169   2.357   2.074  1.00 97.69           N  
ATOM   1694  CA  THR A 224      -0.166   2.922   2.240  1.00 97.69           C  
ATOM   1695  C   THR A 224      -0.093   4.434   2.436  1.00 97.69           C  
ATOM   1696  CB  THR A 224      -0.897   2.283   3.436  1.00 97.69           C  
ATOM   1697  O   THR A 224       0.935   4.961   2.865  1.00 97.69           O  
ATOM   1698  CG2 THR A 224      -1.168   0.803   3.188  1.00 97.69           C  
ATOM   1699  OG1 THR A 224      -0.090   2.420   4.609  1.00 97.69           O  
ATOM   1700  N   TYR A 225      -1.173   5.113   2.064  1.00 96.75           N  
ATOM   1701  CA  TYR A 225      -1.274   6.559   2.242  1.00 96.75           C  
ATOM   1702  C   TYR A 225      -2.730   6.988   2.371  1.00 96.75           C  
ATOM   1703  CB  TYR A 225      -0.614   7.289   1.069  1.00 96.75           C  
ATOM   1704  O   TYR A 225      -3.637   6.281   1.926  1.00 96.75           O  
ATOM   1705  CG  TYR A 225      -1.237   6.980  -0.270  1.00 96.75           C  
ATOM   1706  CD1 TYR A 225      -0.827   5.871  -1.010  1.00 96.75           C  
ATOM   1707  CD2 TYR A 225      -2.234   7.793  -0.798  1.00 96.75           C  
ATOM   1708  CE1 TYR A 225      -1.396   5.582  -2.246  1.00 96.75           C  
ATOM   1709  CE2 TYR A 225      -2.811   7.512  -2.033  1.00 96.75           C  
ATOM   1710  OH  TYR A 225      -2.953   6.125  -3.971  1.00 96.75           O  
ATOM   1711  CZ  TYR A 225      -2.387   6.406  -2.748  1.00 96.75           C  
ATOM   1712  N   PRO A 226      -2.922   8.156   3.051  1.00 95.81           N  
ATOM   1713  CA  PRO A 226      -4.301   8.633   3.191  1.00 95.81           C  
ATOM   1714  C   PRO A 226      -4.867   9.188   1.886  1.00 95.81           C  
ATOM   1715  CB  PRO A 226      -4.191   9.734   4.250  1.00 95.81           C  
ATOM   1716  O   PRO A 226      -4.238  10.023   1.242  1.00 95.81           O  
ATOM   1717  CG  PRO A 226      -2.770  10.195   4.172  1.00 95.81           C  
ATOM   1718  CD  PRO A 226      -1.925   9.055   3.676  1.00 95.81           C  
ATOM   1719  N   VAL A 227      -6.117   8.711   1.567  1.00 94.88           N  
ATOM   1720  CA  VAL A 227      -6.797   9.195   0.369  1.00 94.88           C  
ATOM   1721  C   VAL A 227      -7.867  10.211   0.758  1.00 94.88           C  
ATOM   1722  CB  VAL A 227      -7.426   8.039  -0.436  1.00 94.88           C  
ATOM   1723  O   VAL A 227      -8.008  11.258   0.115  1.00 94.88           O  
ATOM   1724  CG1 VAL A 227      -8.258   8.578  -1.600  1.00 94.88           C  
ATOM   1725  CG2 VAL A 227      -6.340   7.094  -0.944  1.00 94.88           C  
ATOM   1726  N   SER A 228      -8.688   9.906   1.811  1.00 92.00           N  
ATOM   1727  CA  SER A 228      -9.719  10.805   2.320  1.00 92.00           C  
ATOM   1728  C   SER A 228     -10.125  10.430   3.742  1.00 92.00           C  
ATOM   1729  CB  SER A 228     -10.945  10.781   1.410  1.00 92.00           C  
ATOM   1730  O   SER A 228      -9.906   9.297   4.176  1.00 92.00           O  
ATOM   1731  OG  SER A 228     -11.594   9.523   1.475  1.00 92.00           O  
ATOM   1732  N   GLY A 229     -10.703  11.445   4.496  1.00 84.75           N  
ATOM   1733  CA  GLY A 229     -11.312  11.195   5.793  1.00 84.75           C  
ATOM   1734  C   GLY A 229     -10.305  10.812   6.859  1.00 84.75           C  
ATOM   1735  O   GLY A 229     -10.633  10.055   7.781  1.00 84.75           O  
ATOM   1736  N   PHE A 230      -9.039  11.234   6.727  1.00 88.00           N  
ATOM   1737  CA  PHE A 230      -7.992  10.883   7.680  1.00 88.00           C  
ATOM   1738  C   PHE A 230      -7.660  12.070   8.578  1.00 88.00           C  
ATOM   1739  CB  PHE A 230      -6.734  10.406   6.949  1.00 88.00           C  
ATOM   1740  O   PHE A 230      -6.891  12.953   8.188  1.00 88.00           O  
ATOM   1741  CG  PHE A 230      -5.844   9.531   7.789  1.00 88.00           C  
ATOM   1742  CD1 PHE A 230      -4.727  10.062   8.422  1.00 88.00           C  
ATOM   1743  CD2 PHE A 230      -6.121   8.180   7.938  1.00 88.00           C  
ATOM   1744  CE1 PHE A 230      -3.898   9.250   9.203  1.00 88.00           C  
ATOM   1745  CE2 PHE A 230      -5.301   7.363   8.711  1.00 88.00           C  
ATOM   1746  CZ  PHE A 230      -4.188   7.902   9.344  1.00 88.00           C  
ATOM   1747  N   PRO A 231      -8.172  12.031   9.797  1.00 82.75           N  
ATOM   1748  CA  PRO A 231      -8.070  13.172  10.703  1.00 82.75           C  
ATOM   1749  C   PRO A 231      -6.824  13.125  11.586  1.00 82.75           C  
ATOM   1750  CB  PRO A 231      -9.344  13.062  11.555  1.00 82.75           C  
ATOM   1751  O   PRO A 231      -6.480  14.117  12.234  1.00 82.75           O  
ATOM   1752  CG  PRO A 231      -9.648  11.602  11.586  1.00 82.75           C  
ATOM   1753  CD  PRO A 231      -9.242  11.000  10.273  1.00 82.75           C  
ATOM   1754  N   LEU A 232      -6.141  11.977  11.484  1.00 70.62           N  
ATOM   1755  CA  LEU A 232      -5.020  11.797  12.398  1.00 70.62           C  
ATOM   1756  C   LEU A 232      -3.693  11.805  11.648  1.00 70.62           C  
ATOM   1757  CB  LEU A 232      -5.164  10.484  13.180  1.00 70.62           C  
ATOM   1758  O   LEU A 232      -3.113  10.750  11.383  1.00 70.62           O  
ATOM   1759  CG  LEU A 232      -6.398  10.359  14.070  1.00 70.62           C  
ATOM   1760  CD1 LEU A 232      -6.605   8.906  14.492  1.00 70.62           C  
ATOM   1761  CD2 LEU A 232      -6.262  11.266  15.297  1.00 70.62           C  
ATOM   1762  N   ALA A 233      -3.262  13.031  11.164  1.00 63.75           N  
ATOM   1763  CA  ALA A 233      -1.973  13.086  10.477  1.00 63.75           C  
ATOM   1764  C   ALA A 233      -0.826  12.797  11.438  1.00 63.75           C  
ATOM   1765  CB  ALA A 233      -1.775  14.445   9.812  1.00 63.75           C  
ATOM   1766  O   ALA A 233      -0.867  13.195  12.602  1.00 63.75           O  
ATOM   1767  N   GLY A 234      -0.125  11.539  11.219  1.00 69.12           N  
ATOM   1768  CA  GLY A 234       1.037  11.211  12.031  1.00 69.12           C  
ATOM   1769  C   GLY A 234       0.867   9.930  12.828  1.00 69.12           C  
ATOM   1770  O   GLY A 234       1.712   9.594  13.656  1.00 69.12           O  
ATOM   1771  N   SER A 235      -0.274   9.305  12.602  1.00 88.19           N  
ATOM   1772  CA  SER A 235      -0.575   7.996  13.180  1.00 88.19           C  
ATOM   1773  C   SER A 235      -0.917   6.977  12.094  1.00 88.19           C  
ATOM   1774  CB  SER A 235      -1.733   8.109  14.172  1.00 88.19           C  
ATOM   1775  O   SER A 235      -1.440   7.336  11.039  1.00 88.19           O  
ATOM   1776  OG  SER A 235      -2.150   6.820  14.602  1.00 88.19           O  
ATOM   1777  N   ASP A 236      -0.517   5.734  12.375  1.00 91.75           N  
ATOM   1778  CA  ASP A 236      -0.845   4.672  11.430  1.00 91.75           C  
ATOM   1779  C   ASP A 236      -2.244   4.117  11.688  1.00 91.75           C  
ATOM   1780  CB  ASP A 236       0.189   3.547  11.508  1.00 91.75           C  
ATOM   1781  O   ASP A 236      -2.619   3.078  11.141  1.00 91.75           O  
ATOM   1782  CG  ASP A 236       1.529   3.932  10.906  1.00 91.75           C  
ATOM   1783  OD1 ASP A 236       1.569   4.379   9.734  1.00 91.75           O  
ATOM   1784  OD2 ASP A 236       2.555   3.783  11.602  1.00 91.75           O  
ATOM   1785  N   ILE A 237      -2.977   4.859  12.430  1.00 93.25           N  
ATOM   1786  CA  ILE A 237      -4.312   4.414  12.812  1.00 93.25           C  
ATOM   1787  C   ILE A 237      -5.344   4.988  11.836  1.00 93.25           C  
ATOM   1788  CB  ILE A 237      -4.660   4.820  14.258  1.00 93.25           C  
ATOM   1789  O   ILE A 237      -5.523   6.203  11.766  1.00 93.25           O  
ATOM   1790  CG1 ILE A 237      -3.656   4.199  15.242  1.00 93.25           C  
ATOM   1791  CG2 ILE A 237      -6.094   4.410  14.609  1.00 93.25           C  
ATOM   1792  CD1 ILE A 237      -3.865   4.625  16.688  1.00 93.25           C  
ATOM   1793  N   ALA A 238      -5.926   4.055  11.109  1.00 93.31           N  
ATOM   1794  CA  ALA A 238      -6.984   4.449  10.188  1.00 93.31           C  
ATOM   1795  C   ALA A 238      -8.344   4.453  10.883  1.00 93.31           C  
ATOM   1796  CB  ALA A 238      -7.012   3.516   8.977  1.00 93.31           C  
ATOM   1797  O   ALA A 238      -8.875   3.395  11.219  1.00 93.31           O  
ATOM   1798  N   PRO A 239      -8.953   5.680  11.062  1.00 92.44           N  
ATOM   1799  CA  PRO A 239     -10.250   5.758  11.734  1.00 92.44           C  
ATOM   1800  C   PRO A 239     -11.414   5.383  10.820  1.00 92.44           C  
ATOM   1801  CB  PRO A 239     -10.336   7.227  12.164  1.00 92.44           C  
ATOM   1802  O   PRO A 239     -11.250   5.328   9.602  1.00 92.44           O  
ATOM   1803  CG  PRO A 239      -9.477   7.961  11.180  1.00 92.44           C  
ATOM   1804  CD  PRO A 239      -8.367   7.047  10.750  1.00 92.44           C  
ATOM   1805  N   ALA A 240     -12.539   5.156  11.477  1.00 91.31           N  
ATOM   1806  CA  ALA A 240     -13.758   4.887  10.727  1.00 91.31           C  
ATOM   1807  C   ALA A 240     -14.078   6.027   9.766  1.00 91.31           C  
ATOM   1808  CB  ALA A 240     -14.930   4.660  11.680  1.00 91.31           C  
ATOM   1809  O   ALA A 240     -13.914   7.199  10.109  1.00 91.31           O  
ATOM   1810  N   GLY A 241     -14.383   5.645   8.508  1.00 90.38           N  
ATOM   1811  CA  GLY A 241     -14.766   6.656   7.539  1.00 90.38           C  
ATOM   1812  C   GLY A 241     -13.609   7.117   6.672  1.00 90.38           C  
ATOM   1813  O   GLY A 241     -13.805   7.824   5.684  1.00 90.38           O  
ATOM   1814  N   SER A 242     -12.414   6.656   7.020  1.00 93.94           N  
ATOM   1815  CA  SER A 242     -11.250   7.023   6.227  1.00 93.94           C  
ATOM   1816  C   SER A 242     -11.047   6.066   5.055  1.00 93.94           C  
ATOM   1817  CB  SER A 242      -9.992   7.047   7.098  1.00 93.94           C  
ATOM   1818  O   SER A 242     -11.484   4.914   5.109  1.00 93.94           O  
ATOM   1819  OG  SER A 242      -9.719   5.762   7.617  1.00 93.94           O  
ATOM   1820  N   VAL A 243     -10.461   6.590   4.020  1.00 95.75           N  
ATOM   1821  CA  VAL A 243     -10.070   5.785   2.867  1.00 95.75           C  
ATOM   1822  C   VAL A 243      -8.547   5.770   2.742  1.00 95.75           C  
ATOM   1823  CB  VAL A 243     -10.711   6.316   1.562  1.00 95.75           C  
ATOM   1824  O   VAL A 243      -7.906   6.824   2.758  1.00 95.75           O  
ATOM   1825  CG1 VAL A 243     -10.250   5.484   0.363  1.00 95.75           C  
ATOM   1826  CG2 VAL A 243     -12.234   6.309   1.672  1.00 95.75           C  
ATOM   1827  N   ILE A 244      -8.055   4.461   2.625  1.00 96.62           N  
ATOM   1828  CA  ILE A 244      -6.605   4.285   2.572  1.00 96.62           C  
ATOM   1829  C   ILE A 244      -6.203   3.715   1.213  1.00 96.62           C  
ATOM   1830  CB  ILE A 244      -6.105   3.365   3.707  1.00 96.62           C  
ATOM   1831  O   ILE A 244      -6.805   2.748   0.737  1.00 96.62           O  
ATOM   1832  CG1 ILE A 244      -6.656   3.836   5.059  1.00 96.62           C  
ATOM   1833  CG2 ILE A 244      -4.574   3.314   3.729  1.00 96.62           C  
ATOM   1834  CD1 ILE A 244      -6.301   5.277   5.402  1.00 96.62           C  
ATOM   1835  N   GLY A 245      -5.207   4.441   0.609  1.00 97.12           N  
ATOM   1836  CA  GLY A 245      -4.656   3.895  -0.620  1.00 97.12           C  
ATOM   1837  C   GLY A 245      -3.584   2.848  -0.378  1.00 97.12           C  
ATOM   1838  O   GLY A 245      -2.746   3.004   0.512  1.00 97.12           O  
ATOM   1839  N   VAL A 246      -3.674   1.783  -1.112  1.00 97.94           N  
ATOM   1840  CA  VAL A 246      -2.654   0.739  -1.082  1.00 97.94           C  
ATOM   1841  C   VAL A 246      -2.025   0.589  -2.467  1.00 97.94           C  
ATOM   1842  CB  VAL A 246      -3.240  -0.612  -0.614  1.00 97.94           C  
ATOM   1843  O   VAL A 246      -2.734   0.426  -3.463  1.00 97.94           O  
ATOM   1844  CG1 VAL A 246      -2.148  -1.678  -0.539  1.00 97.94           C  
ATOM   1845  CG2 VAL A 246      -3.930  -0.454   0.739  1.00 97.94           C  
ATOM   1846  N   MET A 247      -0.728   0.710  -2.445  1.00 97.88           N  
ATOM   1847  CA  MET A 247      -0.028   0.533  -3.715  1.00 97.88           C  
ATOM   1848  C   MET A 247       1.042  -0.547  -3.600  1.00 97.88           C  
ATOM   1849  CB  MET A 247       0.603   1.850  -4.168  1.00 97.88           C  
ATOM   1850  O   MET A 247       1.815  -0.562  -2.641  1.00 97.88           O  
ATOM   1851  CG  MET A 247       1.026   1.854  -5.629  1.00 97.88           C  
ATOM   1852  SD  MET A 247       1.403   3.541  -6.246  1.00 97.88           S  
ATOM   1853  CE  MET A 247       1.803   3.168  -7.977  1.00 97.88           C  
ATOM   1854  N   ILE A 248       1.022  -1.476  -4.555  1.00 98.00           N  
ATOM   1855  CA  ILE A 248       2.061  -2.492  -4.691  1.00 98.00           C  
ATOM   1856  C   ILE A 248       2.957  -2.156  -5.883  1.00 98.00           C  
ATOM   1857  CB  ILE A 248       1.453  -3.902  -4.859  1.00 98.00           C  
ATOM   1858  O   ILE A 248       2.473  -1.993  -7.004  1.00 98.00           O  
ATOM   1859  CG1 ILE A 248       0.474  -4.199  -3.717  1.00 98.00           C  
ATOM   1860  CG2 ILE A 248       2.557  -4.961  -4.922  1.00 98.00           C  
ATOM   1861  CD1 ILE A 248      -0.271  -5.520  -3.869  1.00 98.00           C  
ATOM   1862  N   LEU A 249       4.242  -2.023  -5.582  1.00 98.38           N  
ATOM   1863  CA  LEU A 249       5.227  -1.791  -6.633  1.00 98.38           C  
ATOM   1864  C   LEU A 249       6.059  -3.045  -6.891  1.00 98.38           C  
ATOM   1865  CB  LEU A 249       6.145  -0.625  -6.262  1.00 98.38           C  
ATOM   1866  O   LEU A 249       6.578  -3.652  -5.949  1.00 98.38           O  
ATOM   1867  CG  LEU A 249       5.465   0.724  -6.020  1.00 98.38           C  
ATOM   1868  CD1 LEU A 249       6.430   1.693  -5.348  1.00 98.38           C  
ATOM   1869  CD2 LEU A 249       4.945   1.302  -7.332  1.00 98.38           C  
ATOM   1870  N   PHE A 250       6.117  -3.426  -8.195  1.00 97.62           N  
ATOM   1871  CA  PHE A 250       6.805  -4.664  -8.547  1.00 97.62           C  
ATOM   1872  C   PHE A 250       8.242  -4.387  -8.945  1.00 97.62           C  
ATOM   1873  CB  PHE A 250       6.070  -5.391  -9.680  1.00 97.62           C  
ATOM   1874  O   PHE A 250       8.500  -3.566  -9.828  1.00 97.62           O  
ATOM   1875  CG  PHE A 250       4.688  -5.852  -9.305  1.00 97.62           C  
ATOM   1876  CD1 PHE A 250       4.508  -6.938  -8.453  1.00 97.62           C  
ATOM   1877  CD2 PHE A 250       3.566  -5.203  -9.805  1.00 97.62           C  
ATOM   1878  CE1 PHE A 250       3.227  -7.367  -8.109  1.00 97.62           C  
ATOM   1879  CE2 PHE A 250       2.285  -5.629  -9.469  1.00 97.62           C  
ATOM   1880  CZ  PHE A 250       2.117  -6.711  -8.617  1.00 97.62           C  
ATOM   1881  N   GLY A 251       9.211  -4.996  -8.203  1.00 96.38           N  
ATOM   1882  CA  GLY A 251      10.617  -4.914  -8.547  1.00 96.38           C  
ATOM   1883  C   GLY A 251      11.008  -5.840  -9.688  1.00 96.38           C  
ATOM   1884  O   GLY A 251      10.164  -6.562 -10.219  1.00 96.38           O  
ATOM   1885  N   PRO A 252      12.273  -5.809 -10.109  1.00 93.56           N  
ATOM   1886  CA  PRO A 252      12.703  -6.535 -11.305  1.00 93.56           C  
ATOM   1887  C   PRO A 252      12.445  -8.039 -11.211  1.00 93.56           C  
ATOM   1888  CB  PRO A 252      14.203  -6.246 -11.367  1.00 93.56           C  
ATOM   1889  O   PRO A 252      12.141  -8.680 -12.219  1.00 93.56           O  
ATOM   1890  CG  PRO A 252      14.555  -5.738 -10.000  1.00 93.56           C  
ATOM   1891  CD  PRO A 252      13.320  -5.152  -9.383  1.00 93.56           C  
ATOM   1892  N   GLY A 253      12.500  -8.641 -10.016  1.00 90.38           N  
ATOM   1893  CA  GLY A 253      12.250 -10.070  -9.852  1.00 90.38           C  
ATOM   1894  C   GLY A 253      10.844 -10.477 -10.227  1.00 90.38           C  
ATOM   1895  O   GLY A 253      10.641 -11.398 -11.016  1.00 90.38           O  
ATOM   1896  N   GLU A 254       9.836  -9.742  -9.727  1.00 93.38           N  
ATOM   1897  CA  GLU A 254       8.430 -10.078  -9.914  1.00 93.38           C  
ATOM   1898  C   GLU A 254       7.844  -9.367 -11.125  1.00 93.38           C  
ATOM   1899  CB  GLU A 254       7.621  -9.734  -8.664  1.00 93.38           C  
ATOM   1900  O   GLU A 254       6.809  -9.773 -11.656  1.00 93.38           O  
ATOM   1901  CG  GLU A 254       8.102 -10.445  -7.406  1.00 93.38           C  
ATOM   1902  CD  GLU A 254       8.242 -11.953  -7.586  1.00 93.38           C  
ATOM   1903  OE1 GLU A 254       8.984 -12.586  -6.801  1.00 93.38           O  
ATOM   1904  OE2 GLU A 254       7.613 -12.492  -8.523  1.00 93.38           O  
ATOM   1905  N   ALA A 255       8.500  -8.336 -11.586  1.00 91.25           N  
ATOM   1906  CA  ALA A 255       7.988  -7.484 -12.656  1.00 91.25           C  
ATOM   1907  C   ALA A 255       7.895  -8.258 -13.969  1.00 91.25           C  
ATOM   1908  CB  ALA A 255       8.875  -6.250 -12.828  1.00 91.25           C  
ATOM   1909  O   ALA A 255       7.121  -7.891 -14.859  1.00 91.25           O  
ATOM   1910  N   THR A 256       8.703  -9.336 -14.188  1.00 91.81           N  
ATOM   1911  CA  THR A 256       8.719 -10.094 -15.430  1.00 91.81           C  
ATOM   1912  C   THR A 256       7.465 -10.961 -15.547  1.00 91.81           C  
ATOM   1913  CB  THR A 256       9.969 -10.984 -15.516  1.00 91.81           C  
ATOM   1914  O   THR A 256       7.156 -11.469 -16.625  1.00 91.81           O  
ATOM   1915  CG2 THR A 256      11.242 -10.141 -15.570  1.00 91.81           C  
ATOM   1916  OG1 THR A 256      10.023 -11.844 -14.367  1.00 91.81           O  
ATOM   1917  N   ASN A 257       6.777 -11.070 -14.398  1.00 90.31           N  
ATOM   1918  CA  ASN A 257       5.500 -11.773 -14.406  1.00 90.31           C  
ATOM   1919  C   ASN A 257       4.348 -10.828 -14.750  1.00 90.31           C  
ATOM   1920  CB  ASN A 257       5.246 -12.453 -13.062  1.00 90.31           C  
ATOM   1921  O   ASN A 257       4.090  -9.867 -14.023  1.00 90.31           O  
ATOM   1922  CG  ASN A 257       6.277 -13.523 -12.750  1.00 90.31           C  
ATOM   1923  ND2 ASN A 257       7.137 -13.242 -11.773  1.00 90.31           N  
ATOM   1924  OD1 ASN A 257       6.305 -14.586 -13.375  1.00 90.31           O  
ATOM   1925  N   VAL A 258       3.732 -11.023 -15.891  1.00 90.06           N  
ATOM   1926  CA  VAL A 258       2.574 -10.234 -16.281  1.00 90.06           C  
ATOM   1927  C   VAL A 258       1.291 -10.953 -15.875  1.00 90.06           C  
ATOM   1928  CB  VAL A 258       2.564  -9.953 -17.797  1.00 90.06           C  
ATOM   1929  O   VAL A 258       1.066 -12.102 -16.266  1.00 90.06           O  
ATOM   1930  CG1 VAL A 258       1.328  -9.148 -18.188  1.00 90.06           C  
ATOM   1931  CG2 VAL A 258       3.840  -9.219 -18.219  1.00 90.06           C  
ATOM   1932  N   PHE A 259       0.482 -10.305 -14.984  1.00 88.44           N  
ATOM   1933  CA  PHE A 259      -0.631 -10.953 -14.305  1.00 88.44           C  
ATOM   1934  C   PHE A 259      -1.932 -10.742 -15.070  1.00 88.44           C  
ATOM   1935  CB  PHE A 259      -0.772 -10.422 -12.875  1.00 88.44           C  
ATOM   1936  O   PHE A 259      -3.018 -10.820 -14.492  1.00 88.44           O  
ATOM   1937  CG  PHE A 259       0.498 -10.500 -12.070  1.00 88.44           C  
ATOM   1938  CD1 PHE A 259       1.076 -11.727 -11.773  1.00 88.44           C  
ATOM   1939  CD2 PHE A 259       1.113  -9.344 -11.609  1.00 88.44           C  
ATOM   1940  CE1 PHE A 259       2.252 -11.805 -11.031  1.00 88.44           C  
ATOM   1941  CE2 PHE A 259       2.287  -9.406 -10.867  1.00 88.44           C  
ATOM   1942  CZ  PHE A 259       2.855 -10.641 -10.578  1.00 88.44           C  
ATOM   1943  N   GLN A 260      -1.883 -10.609 -16.406  1.00 84.56           N  
ATOM   1944  CA  GLN A 260      -3.068 -10.438 -17.250  1.00 84.56           C  
ATOM   1945  C   GLN A 260      -3.752 -11.773 -17.516  1.00 84.56           C  
ATOM   1946  CB  GLN A 260      -2.701  -9.758 -18.562  1.00 84.56           C  
ATOM   1947  O   GLN A 260      -3.088 -12.805 -17.609  1.00 84.56           O  
ATOM   1948  CG  GLN A 260      -2.219  -8.320 -18.406  1.00 84.56           C  
ATOM   1949  CD  GLN A 260      -1.854  -7.672 -19.734  1.00 84.56           C  
ATOM   1950  NE2 GLN A 260      -1.882  -6.348 -19.766  1.00 84.56           N  
ATOM   1951  OE1 GLN A 260      -1.546  -8.359 -20.703  1.00 84.56           O  
ATOM   1952  N   TYR A 261      -5.105 -11.734 -17.484  1.00 82.75           N  
ATOM   1953  CA  TYR A 261      -5.961 -12.875 -17.812  1.00 82.75           C  
ATOM   1954  C   TYR A 261      -5.816 -13.977 -16.781  1.00 82.75           C  
ATOM   1955  CB  TYR A 261      -5.633 -13.414 -19.203  1.00 82.75           C  
ATOM   1956  O   TYR A 261      -5.750 -15.164 -17.125  1.00 82.75           O  
ATOM   1957  CG  TYR A 261      -5.691 -12.367 -20.297  1.00 82.75           C  
ATOM   1958  CD1 TYR A 261      -6.883 -11.711 -20.594  1.00 82.75           C  
ATOM   1959  CD2 TYR A 261      -4.555 -12.031 -21.031  1.00 82.75           C  
ATOM   1960  CE1 TYR A 261      -6.938 -10.750 -21.594  1.00 82.75           C  
ATOM   1961  CE2 TYR A 261      -4.598 -11.070 -22.031  1.00 82.75           C  
ATOM   1962  OH  TYR A 261      -5.844  -9.484 -23.297  1.00 82.75           O  
ATOM   1963  CZ  TYR A 261      -5.793 -10.438 -22.312  1.00 82.75           C  
ATOM   1964  N   GLU A 262      -5.570 -13.586 -15.578  1.00 83.69           N  
ATOM   1965  CA  GLU A 262      -5.539 -14.500 -14.438  1.00 83.69           C  
ATOM   1966  C   GLU A 262      -6.109 -13.836 -13.180  1.00 83.69           C  
ATOM   1967  CB  GLU A 262      -4.109 -14.984 -14.172  1.00 83.69           C  
ATOM   1968  O   GLU A 262      -6.285 -12.617 -13.141  1.00 83.69           O  
ATOM   1969  CG  GLU A 262      -3.168 -13.883 -13.703  1.00 83.69           C  
ATOM   1970  CD  GLU A 262      -1.760 -14.383 -13.422  1.00 83.69           C  
ATOM   1971  OE1 GLU A 262      -0.786 -13.727 -13.859  1.00 83.69           O  
ATOM   1972  OE2 GLU A 262      -1.629 -15.430 -12.758  1.00 83.69           O  
ATOM   1973  N   THR A 263      -6.395 -14.711 -12.219  1.00 87.69           N  
ATOM   1974  CA  THR A 263      -6.863 -14.219 -10.922  1.00 87.69           C  
ATOM   1975  C   THR A 263      -5.691 -14.023  -9.969  1.00 87.69           C  
ATOM   1976  CB  THR A 263      -7.883 -15.188 -10.297  1.00 87.69           C  
ATOM   1977  O   THR A 263      -4.852 -14.906  -9.812  1.00 87.69           O  
ATOM   1978  CG2 THR A 263      -8.344 -14.688  -8.930  1.00 87.69           C  
ATOM   1979  OG1 THR A 263      -9.023 -15.297 -11.164  1.00 87.69           O  
ATOM   1980  N   VAL A 264      -5.617 -12.820  -9.461  1.00 92.69           N  
ATOM   1981  CA  VAL A 264      -4.629 -12.539  -8.422  1.00 92.69           C  
ATOM   1982  C   VAL A 264      -5.328 -12.336  -7.082  1.00 92.69           C  
ATOM   1983  CB  VAL A 264      -3.783 -11.297  -8.773  1.00 92.69           C  
ATOM   1984  O   VAL A 264      -6.488 -11.914  -7.035  1.00 92.69           O  
ATOM   1985  CG1 VAL A 264      -3.031 -11.500 -10.086  1.00 92.69           C  
ATOM   1986  CG2 VAL A 264      -4.672 -10.055  -8.852  1.00 92.69           C  
ATOM   1987  N   THR A 265      -4.629 -12.742  -6.066  1.00 95.81           N  
ATOM   1988  CA  THR A 265      -5.184 -12.617  -4.723  1.00 95.81           C  
ATOM   1989  C   THR A 265      -4.312 -11.719  -3.857  1.00 95.81           C  
ATOM   1990  CB  THR A 265      -5.328 -14.000  -4.055  1.00 95.81           C  
ATOM   1991  O   THR A 265      -3.090 -11.875  -3.824  1.00 95.81           O  
ATOM   1992  CG2 THR A 265      -5.945 -13.867  -2.662  1.00 95.81           C  
ATOM   1993  OG1 THR A 265      -6.168 -14.828  -4.859  1.00 95.81           O  
ATOM   1994  N   ILE A 266      -4.953 -10.719  -3.227  1.00 97.00           N  
ATOM   1995  CA  ILE A 266      -4.312  -9.852  -2.246  1.00 97.00           C  
ATOM   1996  C   ILE A 266      -4.945 -10.070  -0.873  1.00 97.00           C  
ATOM   1997  CB  ILE A 266      -4.422  -8.367  -2.654  1.00 97.00           C  
ATOM   1998  O   ILE A 266      -6.172 -10.086  -0.742  1.00 97.00           O  
ATOM   1999  CG1 ILE A 266      -3.752  -8.133  -4.016  1.00 97.00           C  
ATOM   2000  CG2 ILE A 266      -3.805  -7.461  -1.582  1.00 97.00           C  
ATOM   2001  CD1 ILE A 266      -4.355  -6.992  -4.820  1.00 97.00           C  
ATOM   2002  N   GLN A 267      -4.086 -10.266   0.053  1.00 97.06           N  
ATOM   2003  CA  GLN A 267      -4.574 -10.445   1.416  1.00 97.06           C  
ATOM   2004  C   GLN A 267      -3.969  -9.406   2.357  1.00 97.06           C  
ATOM   2005  CB  GLN A 267      -4.258 -11.852   1.920  1.00 97.06           C  
ATOM   2006  O   GLN A 267      -2.748  -9.242   2.404  1.00 97.06           O  
ATOM   2007  CG  GLN A 267      -4.914 -12.195   3.252  1.00 97.06           C  
ATOM   2008  CD  GLN A 267      -4.707 -13.641   3.660  1.00 97.06           C  
ATOM   2009  NE2 GLN A 267      -4.508 -13.867   4.953  1.00 97.06           N  
ATOM   2010  OE1 GLN A 267      -4.723 -14.539   2.820  1.00 97.06           O  
ATOM   2011  N   ILE A 268      -4.875  -8.664   3.061  1.00 97.19           N  
ATOM   2012  CA  ILE A 268      -4.449  -7.727   4.098  1.00 97.19           C  
ATOM   2013  C   ILE A 268      -4.816  -8.273   5.473  1.00 97.19           C  
ATOM   2014  CB  ILE A 268      -5.074  -6.328   3.889  1.00 97.19           C  
ATOM   2015  O   ILE A 268      -5.996  -8.500   5.762  1.00 97.19           O  
ATOM   2016  CG1 ILE A 268      -4.770  -5.812   2.479  1.00 97.19           C  
ATOM   2017  CG2 ILE A 268      -4.570  -5.348   4.953  1.00 97.19           C  
ATOM   2018  CD1 ILE A 268      -5.414  -4.469   2.160  1.00 97.19           C  
ATOM   2019  N   THR A 269      -3.773  -8.461   6.215  1.00 96.00           N  
ATOM   2020  CA  THR A 269      -3.984  -9.000   7.555  1.00 96.00           C  
ATOM   2021  C   THR A 269      -3.709  -7.938   8.609  1.00 96.00           C  
ATOM   2022  CB  THR A 269      -3.090 -10.227   7.809  1.00 96.00           C  
ATOM   2023  O   THR A 269      -2.555  -7.684   8.961  1.00 96.00           O  
ATOM   2024  CG2 THR A 269      -3.424 -10.883   9.141  1.00 96.00           C  
ATOM   2025  OG1 THR A 269      -3.285 -11.180   6.758  1.00 96.00           O  
ATOM   2026  N   PRO A 270      -4.762  -7.277   9.078  1.00 92.00           N  
ATOM   2027  CA  PRO A 270      -4.570  -6.246  10.102  1.00 92.00           C  
ATOM   2028  C   PRO A 270      -4.375  -6.832  11.500  1.00 92.00           C  
ATOM   2029  CB  PRO A 270      -5.859  -5.426  10.023  1.00 92.00           C  
ATOM   2030  O   PRO A 270      -4.457  -8.047  11.680  1.00 92.00           O  
ATOM   2031  CG  PRO A 270      -6.906  -6.398   9.586  1.00 92.00           C  
ATOM   2032  CD  PRO A 270      -6.254  -7.434   8.711  1.00 92.00           C  
ATOM   2033  N   ASN A 271      -4.117  -5.953  12.492  1.00 85.38           N  
ATOM   2034  CA  ASN A 271      -3.887  -6.359  13.875  1.00 85.38           C  
ATOM   2035  C   ASN A 271      -5.172  -6.844  14.539  1.00 85.38           C  
ATOM   2036  CB  ASN A 271      -3.275  -5.211  14.680  1.00 85.38           C  
ATOM   2037  O   ASN A 271      -5.129  -7.547  15.555  1.00 85.38           O  
ATOM   2038  CG  ASN A 271      -4.215  -4.031  14.820  1.00 85.38           C  
ATOM   2039  ND2 ASN A 271      -4.242  -3.432  16.000  1.00 85.38           N  
ATOM   2040  OD1 ASN A 271      -4.914  -3.660  13.875  1.00 85.38           O  
ATOM   2041  N   ILE A 272      -6.297  -6.426  13.984  1.00 85.38           N  
ATOM   2042  CA  ILE A 272      -7.598  -6.820  14.508  1.00 85.38           C  
ATOM   2043  C   ILE A 272      -8.453  -7.398  13.383  1.00 85.38           C  
ATOM   2044  CB  ILE A 272      -8.320  -5.629  15.180  1.00 85.38           C  
ATOM   2045  O   ILE A 272      -8.211  -7.133  12.203  1.00 85.38           O  
ATOM   2046  CG1 ILE A 272      -8.570  -4.512  14.156  1.00 85.38           C  
ATOM   2047  CG2 ILE A 272      -7.516  -5.109  16.375  1.00 85.38           C  
ATOM   2048  CD1 ILE A 272      -9.539  -3.441  14.633  1.00 85.38           C  
ATOM   2049  N   GLY A 273      -9.398  -8.180  13.781  1.00 85.62           N  
ATOM   2050  CA  GLY A 273     -10.336  -8.711  12.805  1.00 85.62           C  
ATOM   2051  C   GLY A 273      -9.734  -9.773  11.906  1.00 85.62           C  
ATOM   2052  O   GLY A 273      -8.539 -10.086  12.016  1.00 85.62           O  
ATOM   2053  N   SER A 274     -10.578 -10.406  11.023  1.00 87.19           N  
ATOM   2054  CA  SER A 274     -10.133 -11.375  10.039  1.00 87.19           C  
ATOM   2055  C   SER A 274      -9.500 -10.695   8.836  1.00 87.19           C  
ATOM   2056  CB  SER A 274     -11.305 -12.250   9.578  1.00 87.19           C  
ATOM   2057  O   SER A 274      -9.773  -9.523   8.555  1.00 87.19           O  
ATOM   2058  OG  SER A 274     -11.906 -12.906  10.680  1.00 87.19           O  
ATOM   2059  N   PRO A 275      -8.555 -11.383   8.148  1.00 92.69           N  
ATOM   2060  CA  PRO A 275      -7.902 -10.820   6.969  1.00 92.69           C  
ATOM   2061  C   PRO A 275      -8.891 -10.438   5.871  1.00 92.69           C  
ATOM   2062  CB  PRO A 275      -6.980 -11.953   6.500  1.00 92.69           C  
ATOM   2063  O   PRO A 275      -9.938 -11.070   5.730  1.00 92.69           O  
ATOM   2064  CG  PRO A 275      -6.727 -12.766   7.727  1.00 92.69           C  
ATOM   2065  CD  PRO A 275      -7.953 -12.711   8.594  1.00 92.69           C  
ATOM   2066  N   LEU A 276      -8.625  -9.359   5.258  1.00 94.69           N  
ATOM   2067  CA  LEU A 276      -9.312  -9.008   4.020  1.00 94.69           C  
ATOM   2068  C   LEU A 276      -8.656  -9.688   2.820  1.00 94.69           C  
ATOM   2069  CB  LEU A 276      -9.305  -7.488   3.816  1.00 94.69           C  
ATOM   2070  O   LEU A 276      -7.453  -9.547   2.598  1.00 94.69           O  
ATOM   2071  CG  LEU A 276      -9.820  -6.980   2.467  1.00 94.69           C  
ATOM   2072  CD1 LEU A 276     -11.305  -7.312   2.307  1.00 94.69           C  
ATOM   2073  CD2 LEU A 276      -9.586  -5.480   2.332  1.00 94.69           C  
ATOM   2074  N   THR A 277      -9.516 -10.516   2.086  1.00 95.06           N  
ATOM   2075  CA  THR A 277      -9.023 -11.180   0.887  1.00 95.06           C  
ATOM   2076  C   THR A 277      -9.680 -10.602  -0.363  1.00 95.06           C  
ATOM   2077  CB  THR A 277      -9.273 -12.695   0.946  1.00 95.06           C  
ATOM   2078  O   THR A 277     -10.906 -10.562  -0.464  1.00 95.06           O  
ATOM   2079  CG2 THR A 277      -8.750 -13.391  -0.311  1.00 95.06           C  
ATOM   2080  OG1 THR A 277      -8.602 -13.242   2.088  1.00 95.06           O  
ATOM   2081  N   ILE A 278      -8.828 -10.117  -1.230  1.00 93.38           N  
ATOM   2082  CA  ILE A 278      -9.281  -9.586  -2.512  1.00 93.38           C  
ATOM   2083  C   ILE A 278      -8.852 -10.523  -3.639  1.00 93.38           C  
ATOM   2084  CB  ILE A 278      -8.734  -8.164  -2.756  1.00 93.38           C  
ATOM   2085  O   ILE A 278      -7.652 -10.766  -3.822  1.00 93.38           O  
ATOM   2086  CG1 ILE A 278      -9.125  -7.234  -1.599  1.00 93.38           C  
ATOM   2087  CG2 ILE A 278      -9.242  -7.609  -4.094  1.00 93.38           C  
ATOM   2088  CD1 ILE A 278      -8.312  -5.953  -1.529  1.00 93.38           C  
ATOM   2089  N   SER A 279      -9.859 -11.039  -4.340  1.00 91.19           N  
ATOM   2090  CA  SER A 279      -9.594 -11.852  -5.520  1.00 91.19           C  
ATOM   2091  C   SER A 279     -10.062 -11.156  -6.789  1.00 91.19           C  
ATOM   2092  CB  SER A 279     -10.281 -13.211  -5.391  1.00 91.19           C  
ATOM   2093  O   SER A 279     -11.250 -10.852  -6.938  1.00 91.19           O  
ATOM   2094  OG  SER A 279      -9.758 -13.945  -4.293  1.00 91.19           O  
ATOM   2095  N   GLN A 280      -9.016 -10.820  -7.582  1.00 86.19           N  
ATOM   2096  CA  GLN A 280      -9.344 -10.039  -8.773  1.00 86.19           C  
ATOM   2097  C   GLN A 280      -8.844 -10.727 -10.039  1.00 86.19           C  
ATOM   2098  CB  GLN A 280      -8.750  -8.633  -8.672  1.00 86.19           C  
ATOM   2099  O   GLN A 280      -7.691 -11.164 -10.094  1.00 86.19           O  
ATOM   2100  CG  GLN A 280      -9.117  -7.723  -9.836  1.00 86.19           C  
ATOM   2101  CD  GLN A 280     -10.609  -7.469  -9.930  1.00 86.19           C  
ATOM   2102  NE2 GLN A 280     -11.211  -7.883 -11.047  1.00 86.19           N  
ATOM   2103  OE1 GLN A 280     -11.219  -6.906  -9.016  1.00 86.19           O  
ATOM   2104  N   TYR A 281      -9.867 -10.812 -10.969  1.00 82.75           N  
ATOM   2105  CA  TYR A 281      -9.461 -11.234 -12.305  1.00 82.75           C  
ATOM   2106  C   TYR A 281      -8.938 -10.055 -13.117  1.00 82.75           C  
ATOM   2107  CB  TYR A 281     -10.633 -11.898 -13.039  1.00 82.75           C  
ATOM   2108  O   TYR A 281      -9.648  -9.062 -13.305  1.00 82.75           O  
ATOM   2109  CG  TYR A 281     -10.250 -12.500 -14.367  1.00 82.75           C  
ATOM   2110  CD1 TYR A 281     -10.516 -11.828 -15.555  1.00 82.75           C  
ATOM   2111  CD2 TYR A 281      -9.633 -13.750 -14.438  1.00 82.75           C  
ATOM   2112  CE1 TYR A 281     -10.172 -12.375 -16.781  1.00 82.75           C  
ATOM   2113  CE2 TYR A 281      -9.281 -14.305 -15.664  1.00 82.75           C  
ATOM   2114  OH  TYR A 281      -9.211 -14.164 -18.047  1.00 82.75           O  
ATOM   2115  CZ  TYR A 281      -9.555 -13.617 -16.828  1.00 82.75           C  
ATOM   2116  N   ILE A 282      -7.695 -10.180 -13.547  1.00 81.19           N  
ATOM   2117  CA  ILE A 282      -7.078  -9.070 -14.273  1.00 81.19           C  
ATOM   2118  C   ILE A 282      -7.363  -9.211 -15.766  1.00 81.19           C  
ATOM   2119  CB  ILE A 282      -5.555  -9.016 -14.016  1.00 81.19           C  
ATOM   2120  O   ILE A 282      -7.000 -10.211 -16.375  1.00 81.19           O  
ATOM   2121  CG1 ILE A 282      -5.266  -8.820 -12.523  1.00 81.19           C  
ATOM   2122  CG2 ILE A 282      -4.910  -7.902 -14.852  1.00 81.19           C  
ATOM   2123  CD1 ILE A 282      -3.783  -8.758 -12.188  1.00 81.19           C  
ATOM   2124  N   TYR A 283      -8.172  -8.211 -16.156  1.00 69.38           N  
ATOM   2125  CA  TYR A 283      -8.500  -8.164 -17.578  1.00 69.38           C  
ATOM   2126  C   TYR A 283      -7.926  -6.910 -18.234  1.00 69.38           C  
ATOM   2127  CB  TYR A 283     -10.016  -8.211 -17.781  1.00 69.38           C  
ATOM   2128  O   TYR A 283      -7.980  -5.824 -17.656  1.00 69.38           O  
ATOM   2129  CG  TYR A 283     -10.438  -8.125 -19.234  1.00 69.38           C  
ATOM   2130  CD1 TYR A 283     -10.953  -6.945 -19.766  1.00 69.38           C  
ATOM   2131  CD2 TYR A 283     -10.320  -9.227 -20.078  1.00 69.38           C  
ATOM   2132  CE1 TYR A 283     -11.344  -6.867 -21.094  1.00 69.38           C  
ATOM   2133  CE2 TYR A 283     -10.703  -9.156 -21.406  1.00 69.38           C  
ATOM   2134  OH  TYR A 283     -11.602  -7.898 -23.234  1.00 69.38           O  
ATOM   2135  CZ  TYR A 283     -11.219  -7.973 -21.906  1.00 69.38           C  
ATOM   2136  N   GLN A 284      -7.246  -7.031 -19.344  1.00 62.66           N  
ATOM   2137  CA  GLN A 284      -6.746  -5.848 -20.031  1.00 62.66           C  
ATOM   2138  C   GLN A 284      -7.590  -5.527 -21.266  1.00 62.66           C  
ATOM   2139  CB  GLN A 284      -5.281  -6.043 -20.438  1.00 62.66           C  
ATOM   2140  O   GLN A 284      -7.637  -6.312 -22.203  1.00 62.66           O  
ATOM   2141  CG  GLN A 284      -4.602  -4.766 -20.906  1.00 62.66           C  
ATOM   2142  CD  GLN A 284      -3.123  -4.961 -21.203  1.00 62.66           C  
ATOM   2143  NE2 GLN A 284      -2.502  -3.959 -21.812  1.00 62.66           N  
ATOM   2144  OE1 GLN A 284      -2.545  -6.000 -20.859  1.00 62.66           O  
ATOM   2145  N   PRO A 285      -8.336  -4.371 -21.188  1.00 54.34           N  
ATOM   2146  CA  PRO A 285      -8.984  -3.990 -22.438  1.00 54.34           C  
ATOM   2147  C   PRO A 285      -8.023  -3.336 -23.422  1.00 54.34           C  
ATOM   2148  CB  PRO A 285     -10.062  -3.000 -21.984  1.00 54.34           C  
ATOM   2149  O   PRO A 285      -6.926  -2.924 -23.047  1.00 54.34           O  
ATOM   2150  CG  PRO A 285      -9.656  -2.588 -20.609  1.00 54.34           C  
ATOM   2151  CD  PRO A 285      -8.656  -3.584 -20.094  1.00 54.34           C  
ATOM   2152  N   ASP A 286      -7.828  -3.654 -24.703  1.00 54.06           N  
ATOM   2153  CA  ASP A 286      -7.039  -3.012 -25.750  1.00 54.06           C  
ATOM   2154  C   ASP A 286      -6.906  -1.513 -25.500  1.00 54.06           C  
ATOM   2155  CB  ASP A 286      -7.668  -3.260 -27.125  1.00 54.06           C  
ATOM   2156  O   ASP A 286      -7.902  -0.820 -25.297  1.00 54.06           O  
ATOM   2157  CG  ASP A 286      -7.387  -4.648 -27.672  1.00 54.06           C  
ATOM   2158  OD1 ASP A 286      -6.445  -5.312 -27.188  1.00 54.06           O  
ATOM   2159  OD2 ASP A 286      -8.109  -5.086 -28.594  1.00 54.06           O  
ATOM   2160  N   GLY A 287      -5.766  -0.918 -24.672  1.00 53.75           N  
ATOM   2161  CA  GLY A 287      -5.512   0.510 -24.562  1.00 53.75           C  
ATOM   2162  C   GLY A 287      -4.539   0.863 -23.453  1.00 53.75           C  
ATOM   2163  O   GLY A 287      -4.066  -0.017 -22.734  1.00 53.75           O  
ATOM   2164  N   LYS A 288      -3.635   2.049 -23.656  1.00 50.06           N  
ATOM   2165  CA  LYS A 288      -2.650   2.633 -22.750  1.00 50.06           C  
ATOM   2166  C   LYS A 288      -3.324   3.227 -21.516  1.00 50.06           C  
ATOM   2167  CB  LYS A 288      -1.829   3.705 -23.469  1.00 50.06           C  
ATOM   2168  O   LYS A 288      -4.344   3.912 -21.641  1.00 50.06           O  
ATOM   2169  CG  LYS A 288      -0.772   3.148 -24.406  1.00 50.06           C  
ATOM   2170  CD  LYS A 288       0.155   4.246 -24.922  1.00 50.06           C  
ATOM   2171  CE  LYS A 288       1.176   3.699 -25.906  1.00 50.06           C  
ATOM   2172  NZ  LYS A 288       2.150   4.746 -26.344  1.00 50.06           N  
ATOM   2173  N   VAL A 289      -3.299   2.625 -20.328  1.00 49.75           N  
ATOM   2174  CA  VAL A 289      -3.768   3.242 -19.078  1.00 49.75           C  
ATOM   2175  C   VAL A 289      -2.885   4.438 -18.734  1.00 49.75           C  
ATOM   2176  CB  VAL A 289      -3.779   2.230 -17.922  1.00 49.75           C  
ATOM   2177  O   VAL A 289      -1.676   4.289 -18.547  1.00 49.75           O  
ATOM   2178  CG1 VAL A 289      -4.289   2.891 -16.641  1.00 49.75           C  
ATOM   2179  CG2 VAL A 289      -4.637   1.016 -18.266  1.00 49.75           C  
ATOM   2180  N   THR A 290      -3.189   5.703 -19.141  1.00 48.53           N  
ATOM   2181  CA  THR A 290      -2.412   6.922 -18.953  1.00 48.53           C  
ATOM   2182  C   THR A 290      -2.832   7.641 -17.688  1.00 48.53           C  
ATOM   2183  CB  THR A 290      -2.568   7.875 -20.156  1.00 48.53           C  
ATOM   2184  O   THR A 290      -2.123   8.523 -17.203  1.00 48.53           O  
ATOM   2185  CG2 THR A 290      -1.695   7.434 -21.328  1.00 48.53           C  
ATOM   2186  OG1 THR A 290      -3.939   7.887 -20.578  1.00 48.53           O  
ATOM   2187  N   VAL A 291      -3.857   7.109 -16.859  1.00 39.97           N  
ATOM   2188  CA  VAL A 291      -4.250   7.867 -15.672  1.00 39.97           C  
ATOM   2189  C   VAL A 291      -4.469   6.918 -14.500  1.00 39.97           C  
ATOM   2190  CB  VAL A 291      -5.523   8.703 -15.930  1.00 39.97           C  
ATOM   2191  O   VAL A 291      -5.059   5.848 -14.656  1.00 39.97           O  
ATOM   2192  CG1 VAL A 291      -5.879   9.539 -14.703  1.00 39.97           C  
ATOM   2193  CG2 VAL A 291      -5.336   9.602 -17.156  1.00 39.97           C  
ATOM   2194  N   ILE A 292      -3.725   7.168 -13.352  1.00 45.03           N  
ATOM   2195  CA  ILE A 292      -3.930   6.523 -12.055  1.00 45.03           C  
ATOM   2196  C   ILE A 292      -5.039   7.242 -11.297  1.00 45.03           C  
ATOM   2197  CB  ILE A 292      -2.629   6.504 -11.227  1.00 45.03           C  
ATOM   2198  O   ILE A 292      -5.000   8.461 -11.133  1.00 45.03           O  
ATOM   2199  CG1 ILE A 292      -1.521   5.766 -11.984  1.00 45.03           C  
ATOM   2200  CG2 ILE A 292      -2.877   5.863  -9.852  1.00 45.03           C  
ATOM   2201  CD1 ILE A 292      -0.166   5.805 -11.289  1.00 45.03           C  
ATOM   2202  N   GLY A 293      -6.434   6.594 -11.336  1.00 37.56           N  
ATOM   2203  CA  GLY A 293      -7.473   7.164 -10.500  1.00 37.56           C  
ATOM   2204  C   GLY A 293      -8.461   8.023 -11.266  1.00 37.56           C  
ATOM   2205  O   GLY A 293      -8.242   9.227 -11.438  1.00 37.56           O  
TER    2206      GLY A 293                                                      
ENDMDL                                                                          
END                                                                             
