# Supplementary material for: Towards a molecular picture of the archaeal cell surface
Source: Nat Commun. 2024 Nov 29;15:10401. doi: 10.1038/s41467-024-53986-9 (PMC11607397; doi:10.1038/s41467-024-53986-9)
Supplement: Supplementary file 5 — Supplementary Dataset 1 [file 41467_2024_53986_MOESM5_ESM.zip › Archaellum_Homologues_2024/Saci_1178_Sulfolobus_Acidocaldarius/Saci_1178_Sulfolobus_Acidocaldarius_b2d98_unrelaxed_rank_002_alphafold2_ptm_model_5_seed_000.pdb]

MODEL     1                                                                     
ATOM      1  N   LEU A   1     -72.062  23.328  41.688  1.00 69.69           N  
ATOM      2  CA  LEU A   1     -70.625  23.703  41.875  1.00 69.69           C  
ATOM      3  C   LEU A   1     -69.750  22.453  42.031  1.00 69.69           C  
ATOM      4  CB  LEU A   1     -70.500  24.594  43.125  1.00 69.69           C  
ATOM      5  O   LEU A   1     -68.625  22.469  41.656  1.00 69.69           O  
ATOM      6  CG  LEU A   1     -69.750  25.906  42.906  1.00 69.69           C  
ATOM      7  CD1 LEU A   1     -70.750  27.062  42.781  1.00 69.69           C  
ATOM      8  CD2 LEU A   1     -68.812  26.156  44.062  1.00 69.69           C  
ATOM      9  N   ALA A   2     -70.438  21.203  42.406  1.00 82.44           N  
ATOM     10  CA  ALA A   2     -69.750  19.938  42.594  1.00 82.44           C  
ATOM     11  C   ALA A   2     -69.375  19.328  41.250  1.00 82.44           C  
ATOM     12  CB  ALA A   2     -70.562  18.953  43.406  1.00 82.44           C  
ATOM     13  O   ALA A   2     -68.312  18.688  41.125  1.00 82.44           O  
ATOM     14  N   GLY A   3     -70.125  19.656  40.156  1.00 87.69           N  
ATOM     15  CA  GLY A   3     -69.875  19.109  38.844  1.00 87.69           C  
ATOM     16  C   GLY A   3     -68.688  19.734  38.125  1.00 87.69           C  
ATOM     17  O   GLY A   3     -67.875  19.047  37.469  1.00 87.69           O  
ATOM     18  N   LEU A   4     -68.562  21.000  38.375  1.00 91.00           N  
ATOM     19  CA  LEU A   4     -67.500  21.750  37.719  1.00 91.00           C  
ATOM     20  C   LEU A   4     -66.125  21.375  38.344  1.00 91.00           C  
ATOM     21  CB  LEU A   4     -67.750  23.250  37.844  1.00 91.00           C  
ATOM     22  O   LEU A   4     -65.125  21.234  37.625  1.00 91.00           O  
ATOM     23  CG  LEU A   4     -66.625  24.156  37.281  1.00 91.00           C  
ATOM     24  CD1 LEU A   4     -66.625  24.078  35.750  1.00 91.00           C  
ATOM     25  CD2 LEU A   4     -66.812  25.594  37.719  1.00 91.00           C  
ATOM     26  N   ASP A   5     -66.125  21.125  39.719  1.00 92.94           N  
ATOM     27  CA  ASP A   5     -64.875  20.719  40.406  1.00 92.94           C  
ATOM     28  C   ASP A   5     -64.375  19.359  39.938  1.00 92.94           C  
ATOM     29  CB  ASP A   5     -65.062  20.703  41.938  1.00 92.94           C  
ATOM     30  O   ASP A   5     -63.188  19.156  39.688  1.00 92.94           O  
ATOM     31  CG  ASP A   5     -63.812  20.891  42.719  1.00 92.94           C  
ATOM     32  OD1 ASP A   5     -62.812  21.391  42.156  1.00 92.94           O  
ATOM     33  OD2 ASP A   5     -63.781  20.547  43.906  1.00 92.94           O  
ATOM     34  N   THR A   6     -65.188  18.438  39.719  1.00 93.81           N  
ATOM     35  CA  THR A   6     -64.875  17.109  39.250  1.00 93.81           C  
ATOM     36  C   THR A   6     -64.375  17.141  37.812  1.00 93.81           C  
ATOM     37  CB  THR A   6     -66.062  16.156  39.344  1.00 93.81           C  
ATOM     38  O   THR A   6     -63.438  16.438  37.438  1.00 93.81           O  
ATOM     39  CG2 THR A   6     -65.625  14.695  39.344  1.00 93.81           C  
ATOM     40  OG1 THR A   6     -66.750  16.406  40.562  1.00 93.81           O  
ATOM     41  N   ALA A   7     -64.938  17.969  36.906  1.00 94.81           N  
ATOM     42  CA  ALA A   7     -64.562  18.094  35.500  1.00 94.81           C  
ATOM     43  C   ALA A   7     -63.125  18.594  35.375  1.00 94.81           C  
ATOM     44  CB  ALA A   7     -65.500  19.016  34.750  1.00 94.81           C  
ATOM     45  O   ALA A   7     -62.344  18.094  34.562  1.00 94.81           O  
ATOM     46  N   ILE A   8     -62.719  19.594  36.188  1.00 94.25           N  
ATOM     47  CA  ILE A   8     -61.375  20.172  36.125  1.00 94.25           C  
ATOM     48  C   ILE A   8     -60.344  19.141  36.594  1.00 94.25           C  
ATOM     49  CB  ILE A   8     -61.281  21.453  36.969  1.00 94.25           C  
ATOM     50  O   ILE A   8     -59.281  19.016  36.000  1.00 94.25           O  
ATOM     51  CG1 ILE A   8     -62.188  22.547  36.406  1.00 94.25           C  
ATOM     52  CG2 ILE A   8     -59.844  21.922  37.094  1.00 94.25           C  
ATOM     53  CD1 ILE A   8     -62.281  23.797  37.281  1.00 94.25           C  
ATOM     54  N   ILE A   9     -60.719  18.391  37.594  1.00 94.75           N  
ATOM     55  CA  ILE A   9     -59.844  17.328  38.094  1.00 94.75           C  
ATOM     56  C   ILE A   9     -59.656  16.266  37.000  1.00 94.75           C  
ATOM     57  CB  ILE A   9     -60.406  16.688  39.375  1.00 94.75           C  
ATOM     58  O   ILE A   9     -58.562  15.766  36.812  1.00 94.75           O  
ATOM     59  CG1 ILE A   9     -60.406  17.703  40.531  1.00 94.75           C  
ATOM     60  CG2 ILE A   9     -59.562  15.445  39.750  1.00 94.75           C  
ATOM     61  CD1 ILE A   9     -61.156  17.234  41.781  1.00 94.75           C  
ATOM     62  N   LEU A  10     -60.750  15.922  36.344  1.00 95.06           N  
ATOM     63  CA  LEU A  10     -60.688  14.938  35.250  1.00 95.06           C  
ATOM     64  C   LEU A  10     -59.750  15.414  34.125  1.00 95.06           C  
ATOM     65  CB  LEU A  10     -62.094  14.656  34.688  1.00 95.06           C  
ATOM     66  O   LEU A  10     -58.938  14.648  33.625  1.00 95.06           O  
ATOM     67  CG  LEU A  10     -62.188  13.609  33.594  1.00 95.06           C  
ATOM     68  CD1 LEU A  10     -61.781  12.234  34.125  1.00 95.06           C  
ATOM     69  CD2 LEU A  10     -63.594  13.570  33.000  1.00 95.06           C  
ATOM     70  N   ILE A  11     -59.875  16.766  33.688  1.00 95.19           N  
ATOM     71  CA  ILE A  11     -59.031  17.312  32.625  1.00 95.19           C  
ATOM     72  C   ILE A  11     -57.562  17.281  33.062  1.00 95.19           C  
ATOM     73  CB  ILE A  11     -59.469  18.766  32.250  1.00 95.19           C  
ATOM     74  O   ILE A  11     -56.688  16.969  32.250  1.00 95.19           O  
ATOM     75  CG1 ILE A  11     -60.844  18.766  31.625  1.00 95.19           C  
ATOM     76  CG2 ILE A  11     -58.438  19.406  31.328  1.00 95.19           C  
ATOM     77  CD1 ILE A  11     -61.438  20.156  31.453  1.00 95.19           C  
ATOM     78  N   ALA A  12     -57.312  17.656  34.344  1.00 96.00           N  
ATOM     79  CA  ALA A  12     -55.938  17.625  34.875  1.00 96.00           C  
ATOM     80  C   ALA A  12     -55.344  16.219  34.844  1.00 96.00           C  
ATOM     81  CB  ALA A  12     -55.906  18.172  36.312  1.00 96.00           C  
ATOM     82  O   ALA A  12     -54.188  16.031  34.500  1.00 96.00           O  
ATOM     83  N   PHE A  13     -56.062  15.172  35.219  1.00 95.38           N  
ATOM     84  CA  PHE A  13     -55.625  13.781  35.188  1.00 95.38           C  
ATOM     85  C   PHE A  13     -55.312  13.328  33.781  1.00 95.38           C  
ATOM     86  CB  PHE A  13     -56.719  12.867  35.812  1.00 95.38           C  
ATOM     87  O   PHE A  13     -54.312  12.672  33.531  1.00 95.38           O  
ATOM     88  CG  PHE A  13     -56.281  11.438  35.969  1.00 95.38           C  
ATOM     89  CD1 PHE A  13     -56.688  10.461  35.062  1.00 95.38           C  
ATOM     90  CD2 PHE A  13     -55.438  11.062  37.000  1.00 95.38           C  
ATOM     91  CE1 PHE A  13     -56.281   9.141  35.188  1.00 95.38           C  
ATOM     92  CE2 PHE A  13     -55.031   9.734  37.156  1.00 95.38           C  
ATOM     93  CZ  PHE A  13     -55.469   8.781  36.250  1.00 95.38           C  
ATOM     94  N   ILE A  14     -56.125  13.711  32.812  1.00 96.50           N  
ATOM     95  CA  ILE A  14     -55.938  13.344  31.406  1.00 96.50           C  
ATOM     96  C   ILE A  14     -54.656  14.008  30.859  1.00 96.50           C  
ATOM     97  CB  ILE A  14     -57.156  13.742  30.547  1.00 96.50           C  
ATOM     98  O   ILE A  14     -53.875  13.383  30.141  1.00 96.50           O  
ATOM     99  CG1 ILE A  14     -58.375  12.867  30.906  1.00 96.50           C  
ATOM    100  CG2 ILE A  14     -56.844  13.648  29.062  1.00 96.50           C  
ATOM    101  CD1 ILE A  14     -59.656  13.320  30.266  1.00 96.50           C  
ATOM    102  N   ILE A  15     -54.469  15.250  31.188  1.00 96.62           N  
ATOM    103  CA  ILE A  15     -53.312  16.000  30.703  1.00 96.62           C  
ATOM    104  C   ILE A  15     -52.031  15.367  31.219  1.00 96.62           C  
ATOM    105  CB  ILE A  15     -53.406  17.484  31.109  1.00 96.62           C  
ATOM    106  O   ILE A  15     -51.094  15.180  30.469  1.00 96.62           O  
ATOM    107  CG1 ILE A  15     -54.562  18.188  30.391  1.00 96.62           C  
ATOM    108  CG2 ILE A  15     -52.094  18.203  30.812  1.00 96.62           C  
ATOM    109  CD1 ILE A  15     -54.781  19.625  30.828  1.00 96.62           C  
ATOM    110  N   THR A  16     -52.031  15.008  32.531  1.00 95.62           N  
ATOM    111  CA  THR A  16     -50.875  14.375  33.125  1.00 95.62           C  
ATOM    112  C   THR A  16     -50.594  13.031  32.469  1.00 95.62           C  
ATOM    113  CB  THR A  16     -51.062  14.164  34.656  1.00 95.62           C  
ATOM    114  O   THR A  16     -49.438  12.695  32.219  1.00 95.62           O  
ATOM    115  CG2 THR A  16     -51.094  15.500  35.375  1.00 95.62           C  
ATOM    116  OG1 THR A  16     -52.281  13.461  34.875  1.00 95.62           O  
ATOM    117  N   ALA A  17     -51.656  12.242  32.312  1.00 97.12           N  
ATOM    118  CA  ALA A  17     -51.531  10.977  31.594  1.00 97.12           C  
ATOM    119  C   ALA A  17     -50.969  11.180  30.188  1.00 97.12           C  
ATOM    120  CB  ALA A  17     -52.844  10.250  31.531  1.00 97.12           C  
ATOM    121  O   ALA A  17     -50.094  10.430  29.750  1.00 97.12           O  
ATOM    122  N   ALA A  18     -51.438  12.219  29.422  1.00 96.69           N  
ATOM    123  CA  ALA A  18     -51.000  12.531  28.062  1.00 96.69           C  
ATOM    124  C   ALA A  18     -49.531  12.914  28.047  1.00 96.69           C  
ATOM    125  CB  ALA A  18     -51.844  13.656  27.469  1.00 96.69           C  
ATOM    126  O   ALA A  18     -48.781  12.477  27.156  1.00 96.69           O  
ATOM    127  N   VAL A  19     -49.062  13.695  29.000  1.00 96.50           N  
ATOM    128  CA  VAL A  19     -47.656  14.125  29.062  1.00 96.50           C  
ATOM    129  C   VAL A  19     -46.750  12.922  29.312  1.00 96.50           C  
ATOM    130  CB  VAL A  19     -47.469  15.188  30.172  1.00 96.50           C  
ATOM    131  O   VAL A  19     -45.719  12.789  28.688  1.00 96.50           O  
ATOM    132  CG1 VAL A  19     -45.969  15.453  30.391  1.00 96.50           C  
ATOM    133  CG2 VAL A  19     -48.188  16.484  29.812  1.00 96.50           C  
ATOM    134  N   LEU A  20     -47.250  12.047  30.234  1.00 95.62           N  
ATOM    135  CA  LEU A  20     -46.469  10.836  30.516  1.00 95.62           C  
ATOM    136  C   LEU A  20     -46.375   9.953  29.266  1.00 95.62           C  
ATOM    137  CB  LEU A  20     -47.094  10.055  31.672  1.00 95.62           C  
ATOM    138  O   LEU A  20     -45.312   9.375  29.000  1.00 95.62           O  
ATOM    139  CG  LEU A  20     -46.938  10.656  33.062  1.00 95.62           C  
ATOM    140  CD1 LEU A  20     -47.812   9.898  34.062  1.00 95.62           C  
ATOM    141  CD2 LEU A  20     -45.469  10.641  33.500  1.00 95.62           C  
ATOM    142  N   ALA A  21     -47.500   9.836  28.547  1.00 97.00           N  
ATOM    143  CA  ALA A  21     -47.500   9.062  27.312  1.00 97.00           C  
ATOM    144  C   ALA A  21     -46.562   9.672  26.281  1.00 97.00           C  
ATOM    145  CB  ALA A  21     -48.906   8.984  26.750  1.00 97.00           C  
ATOM    146  O   ALA A  21     -45.844   8.945  25.578  1.00 97.00           O  
ATOM    147  N   TYR A  22     -46.531  10.930  26.141  1.00 95.94           N  
ATOM    148  CA  TYR A  22     -45.656  11.625  25.203  1.00 95.94           C  
ATOM    149  C   TYR A  22     -44.188  11.375  25.531  1.00 95.94           C  
ATOM    150  CB  TYR A  22     -45.938  13.133  25.219  1.00 95.94           C  
ATOM    151  O   TYR A  22     -43.375  11.070  24.656  1.00 95.94           O  
ATOM    152  CG  TYR A  22     -45.031  13.930  24.297  1.00 95.94           C  
ATOM    153  CD1 TYR A  22     -43.938  14.617  24.812  1.00 95.94           C  
ATOM    154  CD2 TYR A  22     -45.281  13.992  22.938  1.00 95.94           C  
ATOM    155  CE1 TYR A  22     -43.094  15.352  23.969  1.00 95.94           C  
ATOM    156  CE2 TYR A  22     -44.438  14.727  22.094  1.00 95.94           C  
ATOM    157  OH  TYR A  22     -42.531  16.125  21.781  1.00 95.94           O  
ATOM    158  CZ  TYR A  22     -43.375  15.406  22.609  1.00 95.94           C  
ATOM    159  N   VAL A  23     -43.844  11.492  26.750  1.00 96.19           N  
ATOM    160  CA  VAL A  23     -42.469  11.266  27.203  1.00 96.19           C  
ATOM    161  C   VAL A  23     -42.062   9.820  26.922  1.00 96.19           C  
ATOM    162  CB  VAL A  23     -42.312  11.578  28.703  1.00 96.19           C  
ATOM    163  O   VAL A  23     -40.969   9.562  26.422  1.00 96.19           O  
ATOM    164  CG1 VAL A  23     -40.938  11.148  29.203  1.00 96.19           C  
ATOM    165  CG2 VAL A  23     -42.562  13.062  28.984  1.00 96.19           C  
ATOM    166  N   ALA A  24     -43.031   8.906  27.281  1.00 95.88           N  
ATOM    167  CA  ALA A  24     -42.750   7.492  27.062  1.00 95.88           C  
ATOM    168  C   ALA A  24     -42.531   7.207  25.578  1.00 95.88           C  
ATOM    169  CB  ALA A  24     -43.906   6.637  27.594  1.00 95.88           C  
ATOM    170  O   ALA A  24     -41.625   6.484  25.203  1.00 95.88           O  
ATOM    171  N   VAL A  25     -43.312   7.754  24.766  1.00 96.81           N  
ATOM    172  CA  VAL A  25     -43.188   7.559  23.328  1.00 96.81           C  
ATOM    173  C   VAL A  25     -41.875   8.164  22.828  1.00 96.81           C  
ATOM    174  CB  VAL A  25     -44.375   8.172  22.578  1.00 96.81           C  
ATOM    175  O   VAL A  25     -41.156   7.543  22.047  1.00 96.81           O  
ATOM    176  CG1 VAL A  25     -44.156   8.148  21.062  1.00 96.81           C  
ATOM    177  CG2 VAL A  25     -45.656   7.426  22.922  1.00 96.81           C  
ATOM    178  N   ASN A  26     -41.656   9.391  23.359  1.00 94.75           N  
ATOM    179  CA  ASN A  26     -40.406  10.055  22.938  1.00 94.75           C  
ATOM    180  C   ASN A  26     -39.188   9.242  23.328  1.00 94.75           C  
ATOM    181  CB  ASN A  26     -40.344  11.461  23.531  1.00 94.75           C  
ATOM    182  O   ASN A  26     -38.250   9.109  22.531  1.00 94.75           O  
ATOM    183  CG  ASN A  26     -41.156  12.469  22.750  1.00 94.75           C  
ATOM    184  ND2 ASN A  26     -41.375  13.633  23.344  1.00 94.75           N  
ATOM    185  OD1 ASN A  26     -41.594  12.203  21.625  1.00 94.75           O  
ATOM    186  N   MET A  27     -39.188   8.742  24.484  1.00 94.06           N  
ATOM    187  CA  MET A  27     -38.062   7.918  24.953  1.00 94.06           C  
ATOM    188  C   MET A  27     -37.969   6.625  24.156  1.00 94.06           C  
ATOM    189  CB  MET A  27     -38.219   7.605  26.438  1.00 94.06           C  
ATOM    190  O   MET A  27     -36.875   6.168  23.828  1.00 94.06           O  
ATOM    191  CG  MET A  27     -38.000   8.797  27.344  1.00 94.06           C  
ATOM    192  SD  MET A  27     -36.250   9.391  27.297  1.00 94.06           S  
ATOM    193  CE  MET A  27     -35.781   9.188  29.047  1.00 94.06           C  
ATOM    194  N   GLY A  28     -39.188   6.109  23.812  1.00 96.62           N  
ATOM    195  CA  GLY A  28     -39.219   4.930  22.969  1.00 96.62           C  
ATOM    196  C   GLY A  28     -38.656   5.172  21.578  1.00 96.62           C  
ATOM    197  O   GLY A  28     -37.875   4.371  21.078  1.00 96.62           O  
ATOM    198  N   LEU A  29     -39.000   6.266  21.016  1.00 95.44           N  
ATOM    199  CA  LEU A  29     -38.500   6.613  19.688  1.00 95.44           C  
ATOM    200  C   LEU A  29     -37.000   6.855  19.703  1.00 95.44           C  
ATOM    201  CB  LEU A  29     -39.219   7.852  19.141  1.00 95.44           C  
ATOM    202  O   LEU A  29     -36.250   6.414  18.812  1.00 95.44           O  
ATOM    203  CG  LEU A  29     -38.844   8.289  17.719  1.00 95.44           C  
ATOM    204  CD1 LEU A  29     -39.125   7.156  16.734  1.00 95.44           C  
ATOM    205  CD2 LEU A  29     -39.625   9.539  17.344  1.00 95.44           C  
ATOM    206  N   PHE A  30     -36.531   7.496  20.797  1.00 93.94           N  
ATOM    207  CA  PHE A  30     -35.094   7.746  20.938  1.00 93.94           C  
ATOM    208  C   PHE A  30     -34.312   6.434  21.031  1.00 93.94           C  
ATOM    209  CB  PHE A  30     -34.812   8.594  22.188  1.00 93.94           C  
ATOM    210  O   PHE A  30     -33.281   6.277  20.375  1.00 93.94           O  
ATOM    211  CG  PHE A  30     -33.375   8.828  22.469  1.00 93.94           C  
ATOM    212  CD1 PHE A  30     -32.688   8.078  23.422  1.00 93.94           C  
ATOM    213  CD2 PHE A  30     -32.656   9.797  21.766  1.00 93.94           C  
ATOM    214  CE1 PHE A  30     -31.344   8.289  23.672  1.00 93.94           C  
ATOM    215  CE2 PHE A  30     -31.312  10.016  22.016  1.00 93.94           C  
ATOM    216  CZ  PHE A  30     -30.656   9.266  22.969  1.00 93.94           C  
ATOM    217  N   VAL A  31     -34.750   5.500  21.797  1.00 95.50           N  
ATOM    218  CA  VAL A  31     -34.094   4.203  21.953  1.00 95.50           C  
ATOM    219  C   VAL A  31     -34.094   3.457  20.625  1.00 95.50           C  
ATOM    220  CB  VAL A  31     -34.812   3.352  23.031  1.00 95.50           C  
ATOM    221  O   VAL A  31     -33.062   2.857  20.250  1.00 95.50           O  
ATOM    222  CG1 VAL A  31     -34.250   1.926  23.047  1.00 95.50           C  
ATOM    223  CG2 VAL A  31     -34.656   3.994  24.406  1.00 95.50           C  
ATOM    224  N   THR A  32     -35.188   3.527  19.906  1.00 94.62           N  
ATOM    225  CA  THR A  32     -35.281   2.850  18.609  1.00 94.62           C  
ATOM    226  C   THR A  32     -34.312   3.486  17.609  1.00 94.62           C  
ATOM    227  CB  THR A  32     -36.688   2.881  18.047  1.00 94.62           C  
ATOM    228  O   THR A  32     -33.719   2.787  16.797  1.00 94.62           O  
ATOM    229  CG2 THR A  32     -37.656   2.061  18.922  1.00 94.62           C  
ATOM    230  OG1 THR A  32     -37.156   4.238  18.000  1.00 94.62           O  
ATOM    231  N   GLN A  33     -34.125   4.746  17.625  1.00 93.44           N  
ATOM    232  CA  GLN A  33     -33.188   5.426  16.750  1.00 93.44           C  
ATOM    233  C   GLN A  33     -31.766   5.059  17.078  1.00 93.44           C  
ATOM    234  CB  GLN A  33     -33.406   6.941  16.812  1.00 93.44           C  
ATOM    235  O   GLN A  33     -30.938   4.832  16.188  1.00 93.44           O  
ATOM    236  CG  GLN A  33     -34.656   7.434  16.156  1.00 93.44           C  
ATOM    237  CD  GLN A  33     -34.875   8.930  16.328  1.00 93.44           C  
ATOM    238  NE2 GLN A  33     -35.781   9.492  15.539  1.00 93.44           N  
ATOM    239  OE1 GLN A  33     -34.250   9.562  17.156  1.00 93.44           O  
ATOM    240  N   LYS A  34     -31.516   5.043  18.406  1.00 93.75           N  
ATOM    241  CA  LYS A  34     -30.188   4.637  18.828  1.00 93.75           C  
ATOM    242  C   LYS A  34     -29.906   3.186  18.453  1.00 93.75           C  
ATOM    243  CB  LYS A  34     -30.031   4.828  20.344  1.00 93.75           C  
ATOM    244  O   LYS A  34     -28.797   2.857  18.016  1.00 93.75           O  
ATOM    245  CG  LYS A  34     -28.609   4.582  20.859  1.00 93.75           C  
ATOM    246  CD  LYS A  34     -28.266   5.512  22.016  1.00 93.75           C  
ATOM    247  CE  LYS A  34     -26.812   5.363  22.438  1.00 93.75           C  
ATOM    248  NZ  LYS A  34     -26.484   6.230  23.594  1.00 93.75           N  
ATOM    249  N   ALA A  35     -30.875   2.303  18.672  1.00 92.94           N  
ATOM    250  CA  ALA A  35     -30.734   0.900  18.297  1.00 92.94           C  
ATOM    251  C   ALA A  35     -30.484   0.767  16.797  1.00 92.94           C  
ATOM    252  CB  ALA A  35     -31.984   0.119  18.688  1.00 92.94           C  
ATOM    253  O   ALA A  35     -29.656  -0.028  16.359  1.00 92.94           O  
ATOM    254  N   LYS A  36     -31.234   1.473  16.031  1.00 90.62           N  
ATOM    255  CA  LYS A  36     -31.062   1.463  14.578  1.00 90.62           C  
ATOM    256  C   LYS A  36     -29.656   1.910  14.195  1.00 90.62           C  
ATOM    257  CB  LYS A  36     -32.094   2.363  13.906  1.00 90.62           C  
ATOM    258  O   LYS A  36     -29.031   1.314  13.320  1.00 90.62           O  
ATOM    259  CG  LYS A  36     -32.000   2.379  12.383  1.00 90.62           C  
ATOM    260  CD  LYS A  36     -33.125   3.205  11.766  1.00 90.62           C  
ATOM    261  CE  LYS A  36     -33.031   3.223  10.250  1.00 90.62           C  
ATOM    262  NZ  LYS A  36     -34.156   3.996   9.641  1.00 90.62           N  
ATOM    263  N   THR A  37     -29.156   3.031  14.812  1.00 88.00           N  
ATOM    264  CA  THR A  37     -27.812   3.533  14.531  1.00 88.00           C  
ATOM    265  C   THR A  37     -26.750   2.488  14.898  1.00 88.00           C  
ATOM    266  CB  THR A  37     -27.531   4.836  15.305  1.00 88.00           C  
ATOM    267  O   THR A  37     -25.781   2.309  14.164  1.00 88.00           O  
ATOM    268  CG2 THR A  37     -28.516   5.934  14.906  1.00 88.00           C  
ATOM    269  OG1 THR A  37     -27.656   4.586  16.719  1.00 88.00           O  
ATOM    270  N   THR A  38     -26.906   1.758  16.000  1.00 87.56           N  
ATOM    271  CA  THR A  38     -25.969   0.729  16.438  1.00 87.56           C  
ATOM    272  C   THR A  38     -25.969  -0.449  15.469  1.00 87.56           C  
ATOM    273  CB  THR A  38     -26.297   0.230  17.859  1.00 87.56           C  
ATOM    274  O   THR A  38     -24.906  -0.978  15.117  1.00 87.56           O  
ATOM    275  CG2 THR A  38     -25.328  -0.878  18.281  1.00 87.56           C  
ATOM    276  OG1 THR A  38     -26.188   1.322  18.781  1.00 87.56           O  
ATOM    277  N   ILE A  39     -27.156  -0.871  15.047  1.00 85.94           N  
ATOM    278  CA  ILE A  39     -27.297  -1.958  14.086  1.00 85.94           C  
ATOM    279  C   ILE A  39     -26.625  -1.573  12.766  1.00 85.94           C  
ATOM    280  CB  ILE A  39     -28.781  -2.311  13.844  1.00 85.94           C  
ATOM    281  O   ILE A  39     -25.875  -2.363  12.195  1.00 85.94           O  
ATOM    282  CG1 ILE A  39     -29.375  -3.002  15.078  1.00 85.94           C  
ATOM    283  CG2 ILE A  39     -28.938  -3.188  12.594  1.00 85.94           C  
ATOM    284  CD1 ILE A  39     -30.891  -3.191  15.016  1.00 85.94           C  
ATOM    285  N   ASN A  40     -26.859  -0.374  12.312  1.00 81.81           N  
ATOM    286  CA  ASN A  40     -26.250   0.087  11.070  1.00 81.81           C  
ATOM    287  C   ASN A  40     -24.719   0.136  11.180  1.00 81.81           C  
ATOM    288  CB  ASN A  40     -26.797   1.461  10.680  1.00 81.81           C  
ATOM    289  O   ASN A  40     -24.016  -0.270  10.258  1.00 81.81           O  
ATOM    290  CG  ASN A  40     -28.219   1.398  10.180  1.00 81.81           C  
ATOM    291  ND2 ASN A  40     -28.906   2.541  10.164  1.00 81.81           N  
ATOM    292  OD1 ASN A  40     -28.719   0.330   9.812  1.00 81.81           O  
ATOM    293  N   LYS A  41     -24.219   0.618  12.344  1.00 78.56           N  
ATOM    294  CA  LYS A  41     -22.781   0.646  12.562  1.00 78.56           C  
ATOM    295  C   LYS A  41     -22.219  -0.767  12.672  1.00 78.56           C  
ATOM    296  CB  LYS A  41     -22.438   1.445  13.820  1.00 78.56           C  
ATOM    297  O   LYS A  41     -21.109  -1.032  12.211  1.00 78.56           O  
ATOM    298  CG  LYS A  41     -22.547   2.953  13.641  1.00 78.56           C  
ATOM    299  CD  LYS A  41     -22.078   3.695  14.883  1.00 78.56           C  
ATOM    300  CE  LYS A  41     -22.266   5.203  14.734  1.00 78.56           C  
ATOM    301  NZ  LYS A  41     -21.875   5.930  15.984  1.00 78.56           N  
ATOM    302  N   GLY A  42     -23.062  -1.614  13.297  1.00 80.69           N  
ATOM    303  CA  GLY A  42     -22.656  -3.010  13.367  1.00 80.69           C  
ATOM    304  C   GLY A  42     -22.516  -3.658  12.008  1.00 80.69           C  
ATOM    305  O   GLY A  42     -21.562  -4.414  11.766  1.00 80.69           O  
ATOM    306  N   GLU A  43     -23.422  -3.443  11.148  1.00 78.62           N  
ATOM    307  CA  GLU A  43     -23.375  -3.971   9.789  1.00 78.62           C  
ATOM    308  C   GLU A  43     -22.172  -3.420   9.031  1.00 78.62           C  
ATOM    309  CB  GLU A  43     -24.656  -3.646   9.039  1.00 78.62           C  
ATOM    310  O   GLU A  43     -21.500  -4.152   8.289  1.00 78.62           O  
ATOM    311  CG  GLU A  43     -25.844  -4.504   9.445  1.00 78.62           C  
ATOM    312  CD  GLU A  43     -27.062  -4.320   8.555  1.00 78.62           C  
ATOM    313  OE1 GLU A  43     -28.000  -5.152   8.617  1.00 78.62           O  
ATOM    314  OE2 GLU A  43     -27.078  -3.338   7.777  1.00 78.62           O  
ATOM    315  N   GLU A  44     -21.938  -2.164   9.211  1.00 72.75           N  
ATOM    316  CA  GLU A  44     -20.812  -1.508   8.562  1.00 72.75           C  
ATOM    317  C   GLU A  44     -19.484  -2.117   9.016  1.00 72.75           C  
ATOM    318  CB  GLU A  44     -20.828  -0.004   8.852  1.00 72.75           C  
ATOM    319  O   GLU A  44     -18.594  -2.344   8.203  1.00 72.75           O  
ATOM    320  CG  GLU A  44     -19.781   0.781   8.062  1.00 72.75           C  
ATOM    321  CD  GLU A  44     -19.828   2.277   8.336  1.00 72.75           C  
ATOM    322  OE1 GLU A  44     -18.969   3.016   7.805  1.00 72.75           O  
ATOM    323  OE2 GLU A  44     -20.734   2.711   9.086  1.00 72.75           O  
ATOM    324  N   THR A  45     -19.328  -2.438  10.312  1.00 73.69           N  
ATOM    325  CA  THR A  45     -18.078  -2.971  10.844  1.00 73.69           C  
ATOM    326  C   THR A  45     -17.938  -4.449  10.508  1.00 73.69           C  
ATOM    327  CB  THR A  45     -18.000  -2.781  12.375  1.00 73.69           C  
ATOM    328  O   THR A  45     -16.828  -4.980  10.484  1.00 73.69           O  
ATOM    329  CG2 THR A  45     -17.938  -1.302  12.742  1.00 73.69           C  
ATOM    330  OG1 THR A  45     -19.172  -3.363  12.977  1.00 73.69           O  
ATOM    331  N   ALA A  46     -19.078  -5.129  10.312  1.00 77.12           N  
ATOM    332  CA  ALA A  46     -19.031  -6.555   9.992  1.00 77.12           C  
ATOM    333  C   ALA A  46     -18.703  -6.773   8.516  1.00 77.12           C  
ATOM    334  CB  ALA A  46     -20.359  -7.227  10.344  1.00 77.12           C  
ATOM    335  O   ALA A  46     -18.125  -7.797   8.148  1.00 77.12           O  
ATOM    336  N   SER A  47     -19.016  -5.766   7.746  1.00 81.31           N  
ATOM    337  CA  SER A  47     -18.781  -5.887   6.309  1.00 81.31           C  
ATOM    338  C   SER A  47     -17.375  -5.461   5.934  1.00 81.31           C  
ATOM    339  CB  SER A  47     -19.797  -5.043   5.535  1.00 81.31           C  
ATOM    340  O   SER A  47     -16.703  -4.762   6.699  1.00 81.31           O  
ATOM    341  OG  SER A  47     -19.688  -5.273   4.141  1.00 81.31           O  
ATOM    342  N   THR A  48     -16.750  -6.121   4.859  1.00 81.31           N  
ATOM    343  CA  THR A  48     -15.414  -5.742   4.414  1.00 81.31           C  
ATOM    344  C   THR A  48     -15.398  -4.297   3.926  1.00 81.31           C  
ATOM    345  CB  THR A  48     -14.922  -6.672   3.291  1.00 81.31           C  
ATOM    346  O   THR A  48     -16.250  -3.898   3.119  1.00 81.31           O  
ATOM    347  CG2 THR A  48     -13.438  -6.449   3.012  1.00 81.31           C  
ATOM    348  OG1 THR A  48     -15.117  -8.039   3.684  1.00 81.31           O  
ATOM    349  N   ALA A  49     -14.484  -3.523   4.473  1.00 87.69           N  
ATOM    350  CA  ALA A  49     -14.391  -2.105   4.133  1.00 87.69           C  
ATOM    351  C   ALA A  49     -13.781  -1.910   2.746  1.00 87.69           C  
ATOM    352  CB  ALA A  49     -13.562  -1.360   5.180  1.00 87.69           C  
ATOM    353  O   ALA A  49     -14.070  -0.920   2.068  1.00 87.69           O  
ATOM    354  N   LEU A  50     -13.016  -2.869   2.332  1.00 93.00           N  
ATOM    355  CA  LEU A  50     -12.320  -2.764   1.054  1.00 93.00           C  
ATOM    356  C   LEU A  50     -12.547  -4.012   0.208  1.00 93.00           C  
ATOM    357  CB  LEU A  50     -10.820  -2.547   1.275  1.00 93.00           C  
ATOM    358  O   LEU A  50     -12.758  -5.102   0.746  1.00 93.00           O  
ATOM    359  CG  LEU A  50     -10.414  -1.228   1.935  1.00 93.00           C  
ATOM    360  CD1 LEU A  50      -8.969  -1.297   2.416  1.00 93.00           C  
ATOM    361  CD2 LEU A  50     -10.609  -0.066   0.967  1.00 93.00           C  
ATOM    362  N   SER A  51     -12.547  -3.814  -1.076  1.00 92.44           N  
ATOM    363  CA  SER A  51     -12.609  -4.934  -2.012  1.00 92.44           C  
ATOM    364  C   SER A  51     -11.484  -4.855  -3.041  1.00 92.44           C  
ATOM    365  CB  SER A  51     -13.961  -4.965  -2.723  1.00 92.44           C  
ATOM    366  O   SER A  51     -11.039  -3.764  -3.396  1.00 92.44           O  
ATOM    367  OG  SER A  51     -14.039  -6.062  -3.617  1.00 92.44           O  
ATOM    368  N   LEU A  52     -10.938  -6.016  -3.461  1.00 93.75           N  
ATOM    369  CA  LEU A  52      -9.930  -6.094  -4.512  1.00 93.75           C  
ATOM    370  C   LEU A  52     -10.516  -5.684  -5.859  1.00 93.75           C  
ATOM    371  CB  LEU A  52      -9.359  -7.512  -4.602  1.00 93.75           C  
ATOM    372  O   LEU A  52     -11.547  -6.211  -6.277  1.00 93.75           O  
ATOM    373  CG  LEU A  52      -8.242  -7.727  -5.629  1.00 93.75           C  
ATOM    374  CD1 LEU A  52      -6.996  -6.949  -5.230  1.00 93.75           C  
ATOM    375  CD2 LEU A  52      -7.930  -9.211  -5.773  1.00 93.75           C  
ATOM    376  N   SER A  53      -9.914  -4.582  -6.371  1.00 90.56           N  
ATOM    377  CA  SER A  53     -10.344  -4.051  -7.664  1.00 90.56           C  
ATOM    378  C   SER A  53      -9.273  -4.273  -8.734  1.00 90.56           C  
ATOM    379  CB  SER A  53     -10.656  -2.561  -7.551  1.00 90.56           C  
ATOM    380  O   SER A  53      -8.203  -3.664  -8.680  1.00 90.56           O  
ATOM    381  OG  SER A  53     -11.164  -2.061  -8.773  1.00 90.56           O  
ATOM    382  N   GLY A  54      -9.234  -5.375  -9.406  1.00 86.19           N  
ATOM    383  CA  GLY A  54      -8.250  -5.680 -10.438  1.00 86.19           C  
ATOM    384  C   GLY A  54      -7.430  -6.918 -10.125  1.00 86.19           C  
ATOM    385  O   GLY A  54      -7.844  -7.762  -9.328  1.00 86.19           O  
ATOM    386  N   ASN A  55      -6.293  -6.992 -10.789  1.00 88.12           N  
ATOM    387  CA  ASN A  55      -5.398  -8.133 -10.656  1.00 88.12           C  
ATOM    388  C   ASN A  55      -4.234  -7.832  -9.719  1.00 88.12           C  
ATOM    389  CB  ASN A  55      -4.879  -8.578 -12.023  1.00 88.12           C  
ATOM    390  O   ASN A  55      -3.896  -6.664  -9.500  1.00 88.12           O  
ATOM    391  CG  ASN A  55      -5.992  -8.930 -12.992  1.00 88.12           C  
ATOM    392  ND2 ASN A  55      -6.039  -8.227 -14.117  1.00 88.12           N  
ATOM    393  OD1 ASN A  55      -6.809  -9.812 -12.727  1.00 88.12           O  
ATOM    394  N   VAL A  56      -3.754  -8.883  -9.180  1.00 90.56           N  
ATOM    395  CA  VAL A  56      -2.531  -8.789  -8.391  1.00 90.56           C  
ATOM    396  C   VAL A  56      -1.321  -9.086  -9.273  1.00 90.56           C  
ATOM    397  CB  VAL A  56      -2.564  -9.750  -7.184  1.00 90.56           C  
ATOM    398  O   VAL A  56      -1.253 -10.141  -9.906  1.00 90.56           O  
ATOM    399  CG1 VAL A  56      -1.294  -9.609  -6.348  1.00 90.56           C  
ATOM    400  CG2 VAL A  56      -3.803  -9.492  -6.328  1.00 90.56           C  
ATOM    401  N   LEU A  57      -0.439  -8.109  -9.273  1.00 91.38           N  
ATOM    402  CA  LEU A  57       0.761  -8.266 -10.094  1.00 91.38           C  
ATOM    403  C   LEU A  57       1.990  -8.477  -9.211  1.00 91.38           C  
ATOM    404  CB  LEU A  57       0.965  -7.043 -10.984  1.00 91.38           C  
ATOM    405  O   LEU A  57       2.133  -7.832  -8.172  1.00 91.38           O  
ATOM    406  CG  LEU A  57      -0.211  -6.656 -11.883  1.00 91.38           C  
ATOM    407  CD1 LEU A  57       0.129  -5.410 -12.695  1.00 91.38           C  
ATOM    408  CD2 LEU A  57      -0.586  -7.812 -12.805  1.00 91.38           C  
ATOM    409  N   TYR A  58       2.852  -9.359  -9.672  1.00 91.94           N  
ATOM    410  CA  TYR A  58       4.070  -9.703  -8.953  1.00 91.94           C  
ATOM    411  C   TYR A  58       5.273  -9.719  -9.891  1.00 91.94           C  
ATOM    412  CB  TYR A  58       3.926 -11.070  -8.273  1.00 91.94           C  
ATOM    413  O   TYR A  58       5.215 -10.297 -10.977  1.00 91.94           O  
ATOM    414  CG  TYR A  58       5.176 -11.531  -7.574  1.00 91.94           C  
ATOM    415  CD1 TYR A  58       5.793 -12.734  -7.926  1.00 91.94           C  
ATOM    416  CD2 TYR A  58       5.746 -10.781  -6.555  1.00 91.94           C  
ATOM    417  CE1 TYR A  58       6.945 -13.172  -7.281  1.00 91.94           C  
ATOM    418  CE2 TYR A  58       6.898 -11.203  -5.902  1.00 91.94           C  
ATOM    419  OH  TYR A  58       8.633 -12.820  -5.629  1.00 91.94           O  
ATOM    420  CZ  TYR A  58       7.492 -12.398  -6.273  1.00 91.94           C  
ATOM    421  N   ALA A  59       6.328  -9.023  -9.414  1.00 90.88           N  
ATOM    422  CA  ALA A  59       7.504  -8.945 -10.273  1.00 90.88           C  
ATOM    423  C   ALA A  59       8.742  -9.492  -9.562  1.00 90.88           C  
ATOM    424  CB  ALA A  59       7.742  -7.500 -10.711  1.00 90.88           C  
ATOM    425  O   ALA A  59       8.945  -9.242  -8.375  1.00 90.88           O  
ATOM    426  N   VAL A  60       9.531 -10.203 -10.406  1.00 91.44           N  
ATOM    427  CA  VAL A  60      10.812 -10.734  -9.945  1.00 91.44           C  
ATOM    428  C   VAL A  60      11.906 -10.391 -10.945  1.00 91.44           C  
ATOM    429  CB  VAL A  60      10.742 -12.258  -9.719  1.00 91.44           C  
ATOM    430  O   VAL A  60      11.625  -9.852 -12.023  1.00 91.44           O  
ATOM    431  CG1 VAL A  60       9.727 -12.602  -8.641  1.00 91.44           C  
ATOM    432  CG2 VAL A  60      10.406 -12.977 -11.031  1.00 91.44           C  
ATOM    433  N   ASN A  61      13.109 -10.703 -10.531  1.00 91.06           N  
ATOM    434  CA  ASN A  61      14.219 -10.523 -11.469  1.00 91.06           C  
ATOM    435  C   ASN A  61      14.289 -11.672 -12.477  1.00 91.06           C  
ATOM    436  CB  ASN A  61      15.539 -10.398 -10.719  1.00 91.06           C  
ATOM    437  O   ASN A  61      14.852 -12.727 -12.180  1.00 91.06           O  
ATOM    438  CG  ASN A  61      15.969 -11.695 -10.062  1.00 91.06           C  
ATOM    439  ND2 ASN A  61      17.281 -11.922  -9.992  1.00 91.06           N  
ATOM    440  OD1 ASN A  61      15.133 -12.484  -9.617  1.00 91.06           O  
ATOM    441  N   TYR A  62      13.586 -11.547 -13.484  1.00 84.88           N  
ATOM    442  CA  TYR A  62      13.594 -12.477 -14.609  1.00 84.88           C  
ATOM    443  C   TYR A  62      14.797 -12.234 -15.508  1.00 84.88           C  
ATOM    444  CB  TYR A  62      12.305 -12.352 -15.414  1.00 84.88           C  
ATOM    445  O   TYR A  62      15.156 -11.086 -15.781  1.00 84.88           O  
ATOM    446  CG  TYR A  62      12.234 -13.289 -16.594  1.00 84.88           C  
ATOM    447  CD1 TYR A  62      12.664 -12.883 -17.859  1.00 84.88           C  
ATOM    448  CD2 TYR A  62      11.742 -14.578 -16.453  1.00 84.88           C  
ATOM    449  CE1 TYR A  62      12.602 -13.742 -18.953  1.00 84.88           C  
ATOM    450  CE2 TYR A  62      11.672 -15.445 -17.547  1.00 84.88           C  
ATOM    451  OH  TYR A  62      12.039 -15.875 -19.859  1.00 84.88           O  
ATOM    452  CZ  TYR A  62      12.102 -15.016 -18.781  1.00 84.88           C  
ATOM    453  N   PRO A  63      15.352 -13.367 -15.977  1.00 85.75           N  
ATOM    454  CA  PRO A  63      14.922 -14.766 -15.930  1.00 85.75           C  
ATOM    455  C   PRO A  63      15.555 -15.547 -14.781  1.00 85.75           C  
ATOM    456  CB  PRO A  63      15.375 -15.320 -17.281  1.00 85.75           C  
ATOM    457  O   PRO A  63      15.227 -16.719 -14.570  1.00 85.75           O  
ATOM    458  CG  PRO A  63      16.594 -14.523 -17.625  1.00 85.75           C  
ATOM    459  CD  PRO A  63      16.438 -13.148 -17.062  1.00 85.75           C  
ATOM    460  N   THR A  64      16.438 -14.875 -13.969  1.00 89.44           N  
ATOM    461  CA  THR A  64      17.156 -15.633 -12.945  1.00 89.44           C  
ATOM    462  C   THR A  64      16.219 -16.000 -11.797  1.00 89.44           C  
ATOM    463  CB  THR A  64      18.359 -14.852 -12.398  1.00 89.44           C  
ATOM    464  O   THR A  64      16.422 -17.016 -11.117  1.00 89.44           O  
ATOM    465  CG2 THR A  64      19.406 -14.625 -13.477  1.00 89.44           C  
ATOM    466  OG1 THR A  64      17.906 -13.578 -11.906  1.00 89.44           O  
ATOM    467  N   ASN A  65      15.148 -15.180 -11.547  1.00 89.44           N  
ATOM    468  CA  ASN A  65      14.148 -15.398 -10.500  1.00 89.44           C  
ATOM    469  C   ASN A  65      14.805 -15.648  -9.141  1.00 89.44           C  
ATOM    470  CB  ASN A  65      13.242 -16.578 -10.867  1.00 89.44           C  
ATOM    471  O   ASN A  65      14.430 -16.578  -8.430  1.00 89.44           O  
ATOM    472  CG  ASN A  65      12.375 -16.281 -12.078  1.00 89.44           C  
ATOM    473  ND2 ASN A  65      12.039 -17.328 -12.828  1.00 89.44           N  
ATOM    474  OD1 ASN A  65      12.016 -15.133 -12.344  1.00 89.44           O  
ATOM    475  N   THR A  66      15.703 -14.797  -8.773  1.00 91.81           N  
ATOM    476  CA  THR A  66      16.422 -14.945  -7.512  1.00 91.81           C  
ATOM    477  C   THR A  66      16.047 -13.836  -6.543  1.00 91.81           C  
ATOM    478  CB  THR A  66      17.953 -14.938  -7.734  1.00 91.81           C  
ATOM    479  O   THR A  66      16.312 -13.930  -5.344  1.00 91.81           O  
ATOM    480  CG2 THR A  66      18.391 -16.141  -8.562  1.00 91.81           C  
ATOM    481  OG1 THR A  66      18.312 -13.734  -8.422  1.00 91.81           O  
ATOM    482  N   LYS A  67      15.344 -12.836  -7.129  1.00 93.19           N  
ATOM    483  CA  LYS A  67      14.969 -11.688  -6.305  1.00 93.19           C  
ATOM    484  C   LYS A  67      13.539 -11.242  -6.609  1.00 93.19           C  
ATOM    485  CB  LYS A  67      15.938 -10.531  -6.516  1.00 93.19           C  
ATOM    486  O   LYS A  67      13.148 -11.164  -7.773  1.00 93.19           O  
ATOM    487  CG  LYS A  67      17.328 -10.773  -5.957  1.00 93.19           C  
ATOM    488  CD  LYS A  67      18.203  -9.531  -6.062  1.00 93.19           C  
ATOM    489  CE  LYS A  67      19.594  -9.781  -5.500  1.00 93.19           C  
ATOM    490  NZ  LYS A  67      20.438  -8.547  -5.551  1.00 93.19           N  
ATOM    491  N   SER A  68      12.797 -10.945  -5.477  1.00 94.62           N  
ATOM    492  CA  SER A  68      11.477 -10.352  -5.621  1.00 94.62           C  
ATOM    493  C   SER A  68      11.547  -8.828  -5.594  1.00 94.62           C  
ATOM    494  CB  SER A  68      10.539 -10.852  -4.520  1.00 94.62           C  
ATOM    495  O   SER A  68      12.219  -8.250  -4.742  1.00 94.62           O  
ATOM    496  OG  SER A  68      10.320 -12.250  -4.637  1.00 94.62           O  
ATOM    497  N   TYR A  69      10.836  -8.203  -6.570  1.00 95.00           N  
ATOM    498  CA  TYR A  69      10.898  -6.746  -6.668  1.00 95.00           C  
ATOM    499  C   TYR A  69       9.695  -6.105  -5.984  1.00 95.00           C  
ATOM    500  CB  TYR A  69      10.961  -6.309  -8.133  1.00 95.00           C  
ATOM    501  O   TYR A  69       9.844  -5.434  -4.957  1.00 95.00           O  
ATOM    502  CG  TYR A  69      12.234  -6.707  -8.836  1.00 95.00           C  
ATOM    503  CD1 TYR A  69      13.430  -6.836  -8.125  1.00 95.00           C  
ATOM    504  CD2 TYR A  69      12.258  -6.953 -10.203  1.00 95.00           C  
ATOM    505  CE1 TYR A  69      14.609  -7.199  -8.766  1.00 95.00           C  
ATOM    506  CE2 TYR A  69      13.430  -7.316 -10.852  1.00 95.00           C  
ATOM    507  OH  TYR A  69      15.766  -7.801 -10.766  1.00 95.00           O  
ATOM    508  CZ  TYR A  69      14.602  -7.438 -10.125  1.00 95.00           C  
ATOM    509  N   TRP A  70       8.523  -6.328  -6.488  1.00 95.56           N  
ATOM    510  CA  TRP A  70       7.344  -5.637  -5.980  1.00 95.56           C  
ATOM    511  C   TRP A  70       6.074  -6.430  -6.277  1.00 95.56           C  
ATOM    512  CB  TRP A  70       7.238  -4.234  -6.586  1.00 95.56           C  
ATOM    513  O   TRP A  70       6.094  -7.355  -7.090  1.00 95.56           O  
ATOM    514  CG  TRP A  70       7.434  -4.195  -8.070  1.00 95.56           C  
ATOM    515  CD1 TRP A  70       8.570  -3.838  -8.742  1.00 95.56           C  
ATOM    516  CD2 TRP A  70       6.465  -4.523  -9.070  1.00 95.56           C  
ATOM    517  CE2 TRP A  70       7.082  -4.344 -10.328  1.00 95.56           C  
ATOM    518  CE3 TRP A  70       5.133  -4.957  -9.023  1.00 95.56           C  
ATOM    519  NE1 TRP A  70       8.367  -3.924 -10.102  1.00 95.56           N  
ATOM    520  CH2 TRP A  70       5.105  -5.000 -11.453  1.00 95.56           C  
ATOM    521  CZ2 TRP A  70       6.410  -4.578 -11.531  1.00 95.56           C  
ATOM    522  CZ3 TRP A  70       4.465  -5.191 -10.219  1.00 95.56           C  
ATOM    523  N   MET A  71       5.070  -6.148  -5.539  1.00 95.12           N  
ATOM    524  CA  MET A  71       3.695  -6.578  -5.773  1.00 95.12           C  
ATOM    525  C   MET A  71       2.756  -5.383  -5.855  1.00 95.12           C  
ATOM    526  CB  MET A  71       3.234  -7.527  -4.664  1.00 95.12           C  
ATOM    527  O   MET A  71       2.893  -4.426  -5.090  1.00 95.12           O  
ATOM    528  CG  MET A  71       3.889  -8.898  -4.719  1.00 95.12           C  
ATOM    529  SD  MET A  71       3.242 -10.039  -3.436  1.00 95.12           S  
ATOM    530  CE  MET A  71       1.460  -9.742  -3.609  1.00 95.12           C  
ATOM    531  N   TYR A  72       1.888  -5.508  -6.832  1.00 94.69           N  
ATOM    532  CA  TYR A  72       0.978  -4.395  -7.070  1.00 94.69           C  
ATOM    533  C   TYR A  72      -0.453  -4.887  -7.250  1.00 94.69           C  
ATOM    534  CB  TYR A  72       1.414  -3.596  -8.305  1.00 94.69           C  
ATOM    535  O   TYR A  72      -0.690  -5.891  -7.922  1.00 94.69           O  
ATOM    536  CG  TYR A  72       0.321  -2.736  -8.891  1.00 94.69           C  
ATOM    537  CD1 TYR A  72      -0.386  -3.145 -10.016  1.00 94.69           C  
ATOM    538  CD2 TYR A  72      -0.007  -1.512  -8.312  1.00 94.69           C  
ATOM    539  CE1 TYR A  72      -1.393  -2.354 -10.562  1.00 94.69           C  
ATOM    540  CE2 TYR A  72      -1.012  -0.713  -8.852  1.00 94.69           C  
ATOM    541  OH  TYR A  72      -2.695  -0.354 -10.500  1.00 94.69           O  
ATOM    542  CZ  TYR A  72      -1.698  -1.142  -9.969  1.00 94.69           C  
ATOM    543  N   PHE A  73      -1.387  -4.184  -6.703  1.00 95.00           N  
ATOM    544  CA  PHE A  73      -2.807  -4.449  -6.895  1.00 95.00           C  
ATOM    545  C   PHE A  73      -3.639  -3.225  -6.531  1.00 95.00           C  
ATOM    546  CB  PHE A  73      -3.252  -5.652  -6.055  1.00 95.00           C  
ATOM    547  O   PHE A  73      -3.125  -2.270  -5.945  1.00 95.00           O  
ATOM    548  CG  PHE A  73      -2.973  -5.500  -4.586  1.00 95.00           C  
ATOM    549  CD1 PHE A  73      -1.728  -5.832  -4.062  1.00 95.00           C  
ATOM    550  CD2 PHE A  73      -3.953  -5.027  -3.725  1.00 95.00           C  
ATOM    551  CE1 PHE A  73      -1.467  -5.695  -2.701  1.00 95.00           C  
ATOM    552  CE2 PHE A  73      -3.701  -4.887  -2.363  1.00 95.00           C  
ATOM    553  CZ  PHE A  73      -2.457  -5.223  -1.853  1.00 95.00           C  
ATOM    554  N   THR A  74      -4.891  -3.262  -6.930  1.00 95.56           N  
ATOM    555  CA  THR A  74      -5.770  -2.131  -6.652  1.00 95.56           C  
ATOM    556  C   THR A  74      -6.938  -2.557  -5.773  1.00 95.56           C  
ATOM    557  CB  THR A  74      -6.305  -1.506  -7.957  1.00 95.56           C  
ATOM    558  O   THR A  74      -7.434  -3.680  -5.891  1.00 95.56           O  
ATOM    559  CG2 THR A  74      -5.164  -0.963  -8.812  1.00 95.56           C  
ATOM    560  OG1 THR A  74      -7.016  -2.504  -8.703  1.00 95.56           O  
ATOM    561  N   VAL A  75      -7.336  -1.652  -4.891  1.00 95.50           N  
ATOM    562  CA  VAL A  75      -8.477  -1.895  -4.016  1.00 95.50           C  
ATOM    563  C   VAL A  75      -9.445  -0.716  -4.086  1.00 95.50           C  
ATOM    564  CB  VAL A  75      -8.031  -2.131  -2.553  1.00 95.50           C  
ATOM    565  O   VAL A  75      -9.055   0.395  -4.453  1.00 95.50           O  
ATOM    566  CG1 VAL A  75      -7.180  -3.393  -2.445  1.00 95.50           C  
ATOM    567  CG2 VAL A  75      -7.270  -0.917  -2.027  1.00 95.50           C  
ATOM    568  N   SER A  76     -10.695  -1.082  -3.713  1.00 93.62           N  
ATOM    569  CA  SER A  76     -11.734  -0.058  -3.646  1.00 93.62           C  
ATOM    570  C   SER A  76     -12.586  -0.213  -2.391  1.00 93.62           C  
ATOM    571  CB  SER A  76     -12.625  -0.118  -4.887  1.00 93.62           C  
ATOM    572  O   SER A  76     -12.797  -1.330  -1.916  1.00 93.62           O  
ATOM    573  OG  SER A  76     -11.867   0.122  -6.062  1.00 93.62           O  
ATOM    574  N   PRO A  77     -13.008   1.010  -1.865  1.00 92.12           N  
ATOM    575  CA  PRO A  77     -13.992   0.863  -0.796  1.00 92.12           C  
ATOM    576  C   PRO A  77     -15.203   0.029  -1.220  1.00 92.12           C  
ATOM    577  CB  PRO A  77     -14.406   2.307  -0.496  1.00 92.12           C  
ATOM    578  O   PRO A  77     -15.703   0.182  -2.338  1.00 92.12           O  
ATOM    579  CG  PRO A  77     -13.219   3.129  -0.869  1.00 92.12           C  
ATOM    580  CD  PRO A  77     -12.578   2.520  -2.084  1.00 92.12           C  
ATOM    581  N   SER A  78     -15.609  -0.985  -0.443  1.00 89.50           N  
ATOM    582  CA  SER A  78     -16.719  -1.889  -0.756  1.00 89.50           C  
ATOM    583  C   SER A  78     -18.031  -1.132  -0.880  1.00 89.50           C  
ATOM    584  CB  SER A  78     -16.844  -2.975   0.315  1.00 89.50           C  
ATOM    585  O   SER A  78     -18.172  -0.020  -0.366  1.00 89.50           O  
ATOM    586  OG  SER A  78     -15.672  -3.773   0.360  1.00 89.50           O  
ATOM    587  N   SER A  79     -19.078  -1.820  -1.604  1.00 77.62           N  
ATOM    588  CA  SER A  79     -20.422  -1.310  -1.824  1.00 77.62           C  
ATOM    589  C   SER A  79     -21.203  -1.224  -0.517  1.00 77.62           C  
ATOM    590  CB  SER A  79     -21.172  -2.195  -2.818  1.00 77.62           C  
ATOM    591  O   SER A  79     -21.109  -2.119   0.325  1.00 77.62           O  
ATOM    592  OG  SER A  79     -21.219  -3.537  -2.363  1.00 77.62           O  
ATOM    593  N   GLY A  80     -21.125  -0.195   0.226  1.00 75.56           N  
ATOM    594  CA  GLY A  80     -21.828   0.022   1.480  1.00 75.56           C  
ATOM    595  C   GLY A  80     -21.094   0.931   2.436  1.00 75.56           C  
ATOM    596  O   GLY A  80     -21.625   1.319   3.477  1.00 75.56           O  
ATOM    597  N   VAL A  81     -19.906   1.209   2.127  1.00 76.81           N  
ATOM    598  CA  VAL A  81     -19.141   2.121   2.975  1.00 76.81           C  
ATOM    599  C   VAL A  81     -18.922   3.443   2.244  1.00 76.81           C  
ATOM    600  CB  VAL A  81     -17.781   1.509   3.393  1.00 76.81           C  
ATOM    601  O   VAL A  81     -18.734   3.465   1.024  1.00 76.81           O  
ATOM    602  CG1 VAL A  81     -18.000   0.296   4.297  1.00 76.81           C  
ATOM    603  CG2 VAL A  81     -16.969   1.124   2.158  1.00 76.81           C  
ATOM    604  N   SER A  82     -19.219   4.566   2.994  1.00 83.88           N  
ATOM    605  CA  SER A  82     -19.156   5.879   2.354  1.00 83.88           C  
ATOM    606  C   SER A  82     -17.703   6.289   2.080  1.00 83.88           C  
ATOM    607  CB  SER A  82     -19.828   6.934   3.223  1.00 83.88           C  
ATOM    608  O   SER A  82     -17.422   6.910   1.057  1.00 83.88           O  
ATOM    609  OG  SER A  82     -19.297   6.926   4.535  1.00 83.88           O  
ATOM    610  N   SER A  83     -16.766   5.879   2.982  1.00 87.56           N  
ATOM    611  CA  SER A  83     -15.352   6.227   2.852  1.00 87.56           C  
ATOM    612  C   SER A  83     -14.492   5.383   3.783  1.00 87.56           C  
ATOM    613  CB  SER A  83     -15.133   7.711   3.145  1.00 87.56           C  
ATOM    614  O   SER A  83     -14.984   4.844   4.777  1.00 87.56           O  
ATOM    615  OG  SER A  83     -15.477   8.016   4.484  1.00 87.56           O  
ATOM    616  N   VAL A  84     -13.219   5.207   3.355  1.00 91.06           N  
ATOM    617  CA  VAL A  84     -12.273   4.438   4.156  1.00 91.06           C  
ATOM    618  C   VAL A  84     -11.000   5.250   4.383  1.00 91.06           C  
ATOM    619  CB  VAL A  84     -11.930   3.086   3.490  1.00 91.06           C  
ATOM    620  O   VAL A  84     -10.438   5.805   3.436  1.00 91.06           O  
ATOM    621  CG1 VAL A  84     -10.930   2.305   4.336  1.00 91.06           C  
ATOM    622  CG2 VAL A  84     -13.203   2.268   3.266  1.00 91.06           C  
ATOM    623  N   ASP A  85     -10.703   5.414   5.656  1.00 92.69           N  
ATOM    624  CA  ASP A  85      -9.438   6.066   5.973  1.00 92.69           C  
ATOM    625  C   ASP A  85      -8.258   5.121   5.746  1.00 92.69           C  
ATOM    626  CB  ASP A  85      -9.438   6.574   7.418  1.00 92.69           C  
ATOM    627  O   ASP A  85      -8.133   4.105   6.434  1.00 92.69           O  
ATOM    628  CG  ASP A  85      -8.234   7.438   7.742  1.00 92.69           C  
ATOM    629  OD1 ASP A  85      -7.324   7.559   6.895  1.00 92.69           O  
ATOM    630  OD2 ASP A  85      -8.188   7.996   8.859  1.00 92.69           O  
ATOM    631  N   LEU A  86      -7.352   5.543   4.852  1.00 93.56           N  
ATOM    632  CA  LEU A  86      -6.230   4.676   4.508  1.00 93.56           C  
ATOM    633  C   LEU A  86      -4.906   5.309   4.930  1.00 93.56           C  
ATOM    634  CB  LEU A  86      -6.215   4.395   3.002  1.00 93.56           C  
ATOM    635  O   LEU A  86      -3.873   5.074   4.297  1.00 93.56           O  
ATOM    636  CG  LEU A  86      -7.359   3.535   2.463  1.00 93.56           C  
ATOM    637  CD1 LEU A  86      -7.344   3.525   0.938  1.00 93.56           C  
ATOM    638  CD2 LEU A  86      -7.266   2.115   3.014  1.00 93.56           C  
ATOM    639  N   SER A  87      -4.992   6.102   5.965  1.00 94.81           N  
ATOM    640  CA  SER A  87      -3.764   6.668   6.512  1.00 94.81           C  
ATOM    641  C   SER A  87      -2.885   5.586   7.125  1.00 94.81           C  
ATOM    642  CB  SER A  87      -4.082   7.734   7.559  1.00 94.81           C  
ATOM    643  O   SER A  87      -3.387   4.668   7.781  1.00 94.81           O  
ATOM    644  OG  SER A  87      -2.910   8.125   8.250  1.00 94.81           O  
ATOM    645  N   PRO A  88      -1.563   5.695   6.898  1.00 94.94           N  
ATOM    646  CA  PRO A  88      -0.668   4.695   7.484  1.00 94.94           C  
ATOM    647  C   PRO A  88      -0.786   4.617   9.000  1.00 94.94           C  
ATOM    648  CB  PRO A  88       0.723   5.180   7.066  1.00 94.94           C  
ATOM    649  O   PRO A  88      -0.380   3.619   9.609  1.00 94.94           O  
ATOM    650  CG  PRO A  88       0.496   5.957   5.812  1.00 94.94           C  
ATOM    651  CD  PRO A  88      -0.825   6.660   5.918  1.00 94.94           C  
ATOM    652  N   SER A  89      -1.404   5.617   9.664  1.00 94.12           N  
ATOM    653  CA  SER A  89      -1.572   5.645  11.117  1.00 94.12           C  
ATOM    654  C   SER A  89      -2.771   4.809  11.547  1.00 94.12           C  
ATOM    655  CB  SER A  89      -1.737   7.082  11.609  1.00 94.12           C  
ATOM    656  O   SER A  89      -2.848   4.371  12.695  1.00 94.12           O  
ATOM    657  OG  SER A  89      -2.852   7.703  10.992  1.00 94.12           O  
ATOM    658  N   THR A  90      -3.676   4.559  10.664  1.00 93.56           N  
ATOM    659  CA  THR A  90      -4.902   3.877  11.062  1.00 93.56           C  
ATOM    660  C   THR A  90      -5.078   2.578  10.281  1.00 93.56           C  
ATOM    661  CB  THR A  90      -6.133   4.777  10.852  1.00 93.56           C  
ATOM    662  O   THR A  90      -5.910   1.741  10.641  1.00 93.56           O  
ATOM    663  CG2 THR A  90      -6.039   6.043  11.703  1.00 93.56           C  
ATOM    664  OG1 THR A  90      -6.219   5.148   9.469  1.00 93.56           O  
ATOM    665  N   THR A  91      -4.340   2.438   9.172  1.00 95.56           N  
ATOM    666  CA  THR A  91      -4.469   1.262   8.320  1.00 95.56           C  
ATOM    667  C   THR A  91      -3.174   0.453   8.312  1.00 95.56           C  
ATOM    668  CB  THR A  91      -4.832   1.656   6.875  1.00 95.56           C  
ATOM    669  O   THR A  91      -2.080   1.021   8.344  1.00 95.56           O  
ATOM    670  CG2 THR A  91      -4.996   0.423   5.992  1.00 95.56           C  
ATOM    671  OG1 THR A  91      -6.062   2.391   6.883  1.00 95.56           O  
ATOM    672  N   ALA A  92      -3.377  -0.852   8.352  1.00 97.25           N  
ATOM    673  CA  ALA A  92      -2.207  -1.728   8.328  1.00 97.25           C  
ATOM    674  C   ALA A  92      -2.252  -2.666   7.125  1.00 97.25           C  
ATOM    675  CB  ALA A  92      -2.117  -2.533   9.625  1.00 97.25           C  
ATOM    676  O   ALA A  92      -3.324  -3.129   6.730  1.00 97.25           O  
ATOM    677  N   ILE A  93      -1.111  -2.863   6.488  1.00 98.38           N  
ATOM    678  CA  ILE A  93      -0.950  -3.857   5.434  1.00 98.38           C  
ATOM    679  C   ILE A  93       0.087  -4.895   5.855  1.00 98.38           C  
ATOM    680  CB  ILE A  93      -0.537  -3.203   4.098  1.00 98.38           C  
ATOM    681  O   ILE A  93       1.229  -4.547   6.172  1.00 98.38           O  
ATOM    682  CG1 ILE A  93      -1.590  -2.180   3.654  1.00 98.38           C  
ATOM    683  CG2 ILE A  93      -0.322  -4.270   3.016  1.00 98.38           C  
ATOM    684  CD1 ILE A  93      -1.221  -1.419   2.389  1.00 98.38           C  
ATOM    685  N   SER A  94      -0.351  -6.148   5.816  1.00 98.25           N  
ATOM    686  CA  SER A  94       0.526  -7.246   6.211  1.00 98.25           C  
ATOM    687  C   SER A  94       0.700  -8.242   5.070  1.00 98.25           C  
ATOM    688  CB  SER A  94      -0.025  -7.957   7.445  1.00 98.25           C  
ATOM    689  O   SER A  94      -0.212  -8.445   4.266  1.00 98.25           O  
ATOM    690  OG  SER A  94      -0.125  -7.062   8.539  1.00 98.25           O  
ATOM    691  N   PHE A  95       1.823  -8.797   5.012  1.00 98.19           N  
ATOM    692  CA  PHE A  95       2.178  -9.766   3.982  1.00 98.19           C  
ATOM    693  C   PHE A  95       2.711 -11.047   4.605  1.00 98.19           C  
ATOM    694  CB  PHE A  95       3.219  -9.180   3.023  1.00 98.19           C  
ATOM    695  O   PHE A  95       3.566 -11.008   5.492  1.00 98.19           O  
ATOM    696  CG  PHE A  95       3.717 -10.156   1.994  1.00 98.19           C  
ATOM    697  CD1 PHE A  95       4.848 -10.922   2.236  1.00 98.19           C  
ATOM    698  CD2 PHE A  95       3.053 -10.305   0.783  1.00 98.19           C  
ATOM    699  CE1 PHE A  95       5.312 -11.828   1.284  1.00 98.19           C  
ATOM    700  CE2 PHE A  95       3.512 -11.203  -0.172  1.00 98.19           C  
ATOM    701  CZ  PHE A  95       4.641 -11.969   0.080  1.00 98.19           C  
ATOM    702  N   THR A  96       2.146 -12.164   4.059  1.00 97.06           N  
ATOM    703  CA  THR A  96       2.588 -13.453   4.578  1.00 97.06           C  
ATOM    704  C   THR A  96       2.832 -14.438   3.439  1.00 97.06           C  
ATOM    705  CB  THR A  96       1.559 -14.047   5.559  1.00 97.06           C  
ATOM    706  O   THR A  96       2.008 -14.562   2.529  1.00 97.06           O  
ATOM    707  CG2 THR A  96       2.070 -15.344   6.180  1.00 97.06           C  
ATOM    708  OG1 THR A  96       1.304 -13.094   6.602  1.00 97.06           O  
ATOM    709  N   ALA A  97       3.959 -15.023   3.484  1.00 95.75           N  
ATOM    710  CA  ALA A  97       4.312 -16.172   2.652  1.00 95.75           C  
ATOM    711  C   ALA A  97       4.754 -17.359   3.510  1.00 95.75           C  
ATOM    712  CB  ALA A  97       5.414 -15.797   1.667  1.00 95.75           C  
ATOM    713  O   ALA A  97       5.930 -17.469   3.869  1.00 95.75           O  
ATOM    714  N   ALA A  98       3.883 -18.297   3.736  1.00 91.44           N  
ATOM    715  CA  ALA A  98       4.055 -19.359   4.730  1.00 91.44           C  
ATOM    716  C   ALA A  98       5.121 -20.359   4.293  1.00 91.44           C  
ATOM    717  CB  ALA A  98       2.729 -20.062   4.980  1.00 91.44           C  
ATOM    718  O   ALA A  98       5.949 -20.781   5.098  1.00 91.44           O  
ATOM    719  N   SER A  99       5.168 -20.672   3.053  1.00 91.25           N  
ATOM    720  CA  SER A  99       6.098 -21.688   2.549  1.00 91.25           C  
ATOM    721  C   SER A  99       7.539 -21.203   2.641  1.00 91.25           C  
ATOM    722  CB  SER A  99       5.762 -22.047   1.103  1.00 91.25           C  
ATOM    723  O   SER A  99       8.461 -22.000   2.791  1.00 91.25           O  
ATOM    724  OG  SER A  99       5.863 -20.906   0.262  1.00 91.25           O  
ATOM    725  N   ARG A 100       7.727 -19.875   2.592  1.00 91.44           N  
ATOM    726  CA  ARG A 100       9.062 -19.281   2.652  1.00 91.44           C  
ATOM    727  C   ARG A 100       9.383 -18.812   4.062  1.00 91.44           C  
ATOM    728  CB  ARG A 100       9.188 -18.125   1.661  1.00 91.44           C  
ATOM    729  O   ARG A 100      10.484 -18.312   4.320  1.00 91.44           O  
ATOM    730  CG  ARG A 100       9.164 -18.562   0.203  1.00 91.44           C  
ATOM    731  CD  ARG A 100      10.391 -19.391  -0.163  1.00 91.44           C  
ATOM    732  NE  ARG A 100      10.242 -20.016  -1.472  1.00 91.44           N  
ATOM    733  NH1 ARG A 100      12.500 -20.047  -1.942  1.00 91.44           N  
ATOM    734  NH2 ARG A 100      11.000 -20.891  -3.457  1.00 91.44           N  
ATOM    735  CZ  ARG A 100      11.250 -20.312  -2.287  1.00 91.44           C  
ATOM    736  N   GLY A 101       8.398 -18.906   4.957  1.00 92.00           N  
ATOM    737  CA  GLY A 101       8.586 -18.500   6.340  1.00 92.00           C  
ATOM    738  C   GLY A 101       8.656 -17.000   6.508  1.00 92.00           C  
ATOM    739  O   GLY A 101       9.336 -16.500   7.406  1.00 92.00           O  
ATOM    740  N   VAL A 102       8.070 -16.281   5.590  1.00 95.00           N  
ATOM    741  CA  VAL A 102       8.078 -14.820   5.652  1.00 95.00           C  
ATOM    742  C   VAL A 102       6.746 -14.328   6.219  1.00 95.00           C  
ATOM    743  CB  VAL A 102       8.328 -14.195   4.262  1.00 95.00           C  
ATOM    744  O   VAL A 102       5.676 -14.711   5.746  1.00 95.00           O  
ATOM    745  CG1 VAL A 102       8.203 -12.672   4.324  1.00 95.00           C  
ATOM    746  CG2 VAL A 102       9.703 -14.594   3.734  1.00 95.00           C  
ATOM    747  N   SER A 103       6.840 -13.586   7.336  1.00 96.19           N  
ATOM    748  CA  SER A 103       5.695 -12.898   7.918  1.00 96.19           C  
ATOM    749  C   SER A 103       6.035 -11.453   8.250  1.00 96.19           C  
ATOM    750  CB  SER A 103       5.219 -13.625   9.180  1.00 96.19           C  
ATOM    751  O   SER A 103       6.832 -11.188   9.156  1.00 96.19           O  
ATOM    752  OG  SER A 103       4.039 -13.023   9.688  1.00 96.19           O  
ATOM    753  N   LEU A 104       5.410 -10.594   7.477  1.00 97.00           N  
ATOM    754  CA  LEU A 104       5.625  -9.172   7.691  1.00 97.00           C  
ATOM    755  C   LEU A 104       4.363  -8.508   8.234  1.00 97.00           C  
ATOM    756  CB  LEU A 104       6.055  -8.492   6.387  1.00 97.00           C  
ATOM    757  O   LEU A 104       3.287  -8.633   7.641  1.00 97.00           O  
ATOM    758  CG  LEU A 104       7.234  -9.125   5.652  1.00 97.00           C  
ATOM    759  CD1 LEU A 104       7.504  -8.391   4.344  1.00 97.00           C  
ATOM    760  CD2 LEU A 104       8.477  -9.125   6.535  1.00 97.00           C  
ATOM    761  N   SER A 105       4.609  -7.859   9.359  1.00 95.69           N  
ATOM    762  CA  SER A 105       3.480  -7.168   9.984  1.00 95.69           C  
ATOM    763  C   SER A 105       3.547  -5.668   9.734  1.00 95.69           C  
ATOM    764  CB  SER A 105       3.443  -7.445  11.484  1.00 95.69           C  
ATOM    765  O   SER A 105       4.609  -5.055   9.867  1.00 95.69           O  
ATOM    766  OG  SER A 105       2.307  -6.840  12.078  1.00 95.69           O  
ATOM    767  N   ASN A 106       2.482  -5.074   9.258  1.00 96.38           N  
ATOM    768  CA  ASN A 106       2.227  -3.652   9.039  1.00 96.38           C  
ATOM    769  C   ASN A 106       3.352  -2.994   8.250  1.00 96.38           C  
ATOM    770  CB  ASN A 106       2.029  -2.936  10.375  1.00 96.38           C  
ATOM    771  O   ASN A 106       4.105  -2.182   8.789  1.00 96.38           O  
ATOM    772  CG  ASN A 106       1.578  -1.498  10.211  1.00 96.38           C  
ATOM    773  ND2 ASN A 106       1.731  -0.701  11.258  1.00 96.38           N  
ATOM    774  OD1 ASN A 106       1.096  -1.107   9.141  1.00 96.38           O  
ATOM    775  N   ILE A 107       3.404  -3.322   7.027  1.00 97.81           N  
ATOM    776  CA  ILE A 107       4.445  -2.793   6.152  1.00 97.81           C  
ATOM    777  C   ILE A 107       3.934  -1.539   5.445  1.00 97.81           C  
ATOM    778  CB  ILE A 107       4.898  -3.846   5.113  1.00 97.81           C  
ATOM    779  O   ILE A 107       4.645  -0.946   4.629  1.00 97.81           O  
ATOM    780  CG1 ILE A 107       3.693  -4.371   4.324  1.00 97.81           C  
ATOM    781  CG2 ILE A 107       5.645  -4.992   5.801  1.00 97.81           C  
ATOM    782  CD1 ILE A 107       4.062  -5.297   3.176  1.00 97.81           C  
ATOM    783  N   TYR A 108       2.744  -1.089   5.754  1.00 98.06           N  
ATOM    784  CA  TYR A 108       2.172   0.122   5.176  1.00 98.06           C  
ATOM    785  C   TYR A 108       2.797   1.368   5.789  1.00 98.06           C  
ATOM    786  CB  TYR A 108       0.653   0.148   5.375  1.00 98.06           C  
ATOM    787  O   TYR A 108       2.445   1.764   6.902  1.00 98.06           O  
ATOM    788  CG  TYR A 108      -0.030   1.302   4.684  1.00 98.06           C  
ATOM    789  CD1 TYR A 108      -1.144   1.918   5.250  1.00 98.06           C  
ATOM    790  CD2 TYR A 108       0.435   1.776   3.461  1.00 98.06           C  
ATOM    791  CE1 TYR A 108      -1.778   2.980   4.613  1.00 98.06           C  
ATOM    792  CE2 TYR A 108      -0.192   2.838   2.816  1.00 98.06           C  
ATOM    793  OH  TYR A 108      -1.920   4.484   2.766  1.00 98.06           O  
ATOM    794  CZ  TYR A 108      -1.295   3.434   3.400  1.00 98.06           C  
ATOM    795  N   GLN A 109       3.639   2.092   4.961  1.00 95.75           N  
ATOM    796  CA  GLN A 109       4.426   3.156   5.574  1.00 95.75           C  
ATOM    797  C   GLN A 109       4.074   4.516   4.973  1.00 95.75           C  
ATOM    798  CB  GLN A 109       5.922   2.881   5.410  1.00 95.75           C  
ATOM    799  O   GLN A 109       4.188   5.543   5.645  1.00 95.75           O  
ATOM    800  CG  GLN A 109       6.422   1.693   6.223  1.00 95.75           C  
ATOM    801  CD  GLN A 109       6.309   1.917   7.719  1.00 95.75           C  
ATOM    802  NE2 GLN A 109       5.844   0.900   8.438  1.00 95.75           N  
ATOM    803  OE1 GLN A 109       6.637   2.994   8.227  1.00 95.75           O  
ATOM    804  N   PHE A 110       3.709   4.445   3.668  1.00 95.19           N  
ATOM    805  CA  PHE A 110       3.549   5.730   3.000  1.00 95.19           C  
ATOM    806  C   PHE A 110       2.250   5.770   2.205  1.00 95.19           C  
ATOM    807  CB  PHE A 110       4.738   6.008   2.076  1.00 95.19           C  
ATOM    808  O   PHE A 110       1.778   4.738   1.726  1.00 95.19           O  
ATOM    809  CG  PHE A 110       6.078   5.867   2.750  1.00 95.19           C  
ATOM    810  CD1 PHE A 110       6.512   6.816   3.670  1.00 95.19           C  
ATOM    811  CD2 PHE A 110       6.902   4.789   2.463  1.00 95.19           C  
ATOM    812  CE1 PHE A 110       7.750   6.688   4.293  1.00 95.19           C  
ATOM    813  CE2 PHE A 110       8.141   4.656   3.084  1.00 95.19           C  
ATOM    814  CZ  PHE A 110       8.562   5.605   3.998  1.00 95.19           C  
ATOM    815  N   SER A 111       1.683   7.020   2.127  1.00 94.31           N  
ATOM    816  CA  SER A 111       0.494   7.250   1.313  1.00 94.31           C  
ATOM    817  C   SER A 111       0.648   8.500   0.455  1.00 94.31           C  
ATOM    818  CB  SER A 111      -0.746   7.379   2.199  1.00 94.31           C  
ATOM    819  O   SER A 111       1.058   9.555   0.950  1.00 94.31           O  
ATOM    820  OG  SER A 111      -1.891   7.680   1.420  1.00 94.31           O  
ATOM    821  N   LEU A 112       0.284   8.359  -0.813  1.00 94.25           N  
ATOM    822  CA  LEU A 112       0.266   9.516  -1.701  1.00 94.25           C  
ATOM    823  C   LEU A 112      -1.145  10.078  -1.828  1.00 94.25           C  
ATOM    824  CB  LEU A 112       0.804   9.133  -3.084  1.00 94.25           C  
ATOM    825  O   LEU A 112      -1.370  11.031  -2.576  1.00 94.25           O  
ATOM    826  CG  LEU A 112       2.299   8.820  -3.168  1.00 94.25           C  
ATOM    827  CD1 LEU A 112       2.674   8.398  -4.582  1.00 94.25           C  
ATOM    828  CD2 LEU A 112       3.123  10.031  -2.729  1.00 94.25           C  
ATOM    829  N   LEU A 113      -2.129   9.500  -1.104  1.00 92.00           N  
ATOM    830  CA  LEU A 113      -3.518   9.945  -1.146  1.00 92.00           C  
ATOM    831  C   LEU A 113      -3.641  11.383  -0.656  1.00 92.00           C  
ATOM    832  CB  LEU A 113      -4.402   9.031  -0.296  1.00 92.00           C  
ATOM    833  O   LEU A 113      -4.535  12.117  -1.087  1.00 92.00           O  
ATOM    834  CG  LEU A 113      -4.449   7.559  -0.714  1.00 92.00           C  
ATOM    835  CD1 LEU A 113      -5.309   6.758   0.260  1.00 92.00           C  
ATOM    836  CD2 LEU A 113      -4.980   7.422  -2.137  1.00 92.00           C  
ATOM    837  N   SER A 114      -2.773  11.789   0.194  1.00 89.75           N  
ATOM    838  CA  SER A 114      -2.871  13.125   0.785  1.00 89.75           C  
ATOM    839  C   SER A 114      -1.935  14.102   0.092  1.00 89.75           C  
ATOM    840  CB  SER A 114      -2.555  13.070   2.279  1.00 89.75           C  
ATOM    841  O   SER A 114      -1.867  15.273   0.469  1.00 89.75           O  
ATOM    842  OG  SER A 114      -1.242  12.586   2.500  1.00 89.75           O  
ATOM    843  N   VAL A 115      -1.165  13.664  -0.920  1.00 90.31           N  
ATOM    844  CA  VAL A 115      -0.214  14.500  -1.641  1.00 90.31           C  
ATOM    845  C   VAL A 115      -0.911  15.180  -2.818  1.00 90.31           C  
ATOM    846  CB  VAL A 115       1.001  13.688  -2.137  1.00 90.31           C  
ATOM    847  O   VAL A 115      -1.465  14.500  -3.691  1.00 90.31           O  
ATOM    848  CG1 VAL A 115       1.939  14.562  -2.963  1.00 90.31           C  
ATOM    849  CG2 VAL A 115       1.746  13.062  -0.956  1.00 90.31           C  
ATOM    850  N   LEU A 116      -0.785  16.516  -2.854  1.00 88.88           N  
ATOM    851  CA  LEU A 116      -1.405  17.281  -3.926  1.00 88.88           C  
ATOM    852  C   LEU A 116      -0.506  17.328  -5.156  1.00 88.88           C  
ATOM    853  CB  LEU A 116      -1.712  18.719  -3.455  1.00 88.88           C  
ATOM    854  O   LEU A 116       0.721  17.312  -5.035  1.00 88.88           O  
ATOM    855  CG  LEU A 116      -2.775  18.844  -2.365  1.00 88.88           C  
ATOM    856  CD1 LEU A 116      -2.664  20.219  -1.686  1.00 88.88           C  
ATOM    857  CD2 LEU A 116      -4.172  18.656  -2.949  1.00 88.88           C  
ATOM    858  N   PRO A 117      -1.177  17.375  -6.363  1.00 90.12           N  
ATOM    859  CA  PRO A 117      -0.365  17.469  -7.578  1.00 90.12           C  
ATOM    860  C   PRO A 117       0.614  18.641  -7.543  1.00 90.12           C  
ATOM    861  CB  PRO A 117      -1.407  17.672  -8.688  1.00 90.12           C  
ATOM    862  O   PRO A 117       1.730  18.531  -8.055  1.00 90.12           O  
ATOM    863  CG  PRO A 117      -2.617  16.938  -8.203  1.00 90.12           C  
ATOM    864  CD  PRO A 117      -2.730  17.125  -6.715  1.00 90.12           C  
ATOM    865  N   SER A 118       0.314  19.781  -6.910  1.00 89.06           N  
ATOM    866  CA  SER A 118       1.168  20.953  -6.840  1.00 89.06           C  
ATOM    867  C   SER A 118       2.451  20.672  -6.066  1.00 89.06           C  
ATOM    868  CB  SER A 118       0.421  22.125  -6.184  1.00 89.06           C  
ATOM    869  O   SER A 118       3.439  21.391  -6.199  1.00 89.06           O  
ATOM    870  OG  SER A 118       0.064  21.797  -4.852  1.00 89.06           O  
ATOM    871  N   GLN A 119       2.490  19.578  -5.305  1.00 89.25           N  
ATOM    872  CA  GLN A 119       3.645  19.250  -4.480  1.00 89.25           C  
ATOM    873  C   GLN A 119       4.652  18.406  -5.258  1.00 89.25           C  
ATOM    874  CB  GLN A 119       3.207  18.500  -3.217  1.00 89.25           C  
ATOM    875  O   GLN A 119       5.844  18.391  -4.934  1.00 89.25           O  
ATOM    876  CG  GLN A 119       2.363  19.344  -2.268  1.00 89.25           C  
ATOM    877  CD  GLN A 119       1.950  18.578  -1.021  1.00 89.25           C  
ATOM    878  NE2 GLN A 119       2.680  18.781   0.070  1.00 89.25           N  
ATOM    879  OE1 GLN A 119       0.983  17.812  -1.038  1.00 89.25           O  
ATOM    880  N   VAL A 120       4.152  17.734  -6.293  1.00 91.19           N  
ATOM    881  CA  VAL A 120       5.070  16.781  -6.914  1.00 91.19           C  
ATOM    882  C   VAL A 120       5.254  17.125  -8.391  1.00 91.19           C  
ATOM    883  CB  VAL A 120       4.570  15.320  -6.766  1.00 91.19           C  
ATOM    884  O   VAL A 120       6.281  16.797  -8.984  1.00 91.19           O  
ATOM    885  CG1 VAL A 120       4.613  14.883  -5.305  1.00 91.19           C  
ATOM    886  CG2 VAL A 120       3.156  15.188  -7.324  1.00 91.19           C  
ATOM    887  N   ASN A 121       4.254  17.797  -9.008  1.00 92.31           N  
ATOM    888  CA  ASN A 121       4.352  18.062 -10.438  1.00 92.31           C  
ATOM    889  C   ASN A 121       5.453  19.062 -10.750  1.00 92.31           C  
ATOM    890  CB  ASN A 121       3.010  18.547 -10.992  1.00 92.31           C  
ATOM    891  O   ASN A 121       5.645  20.031 -10.008  1.00 92.31           O  
ATOM    892  CG  ASN A 121       2.008  17.422 -11.172  1.00 92.31           C  
ATOM    893  ND2 ASN A 121       0.743  17.781 -11.359  1.00 92.31           N  
ATOM    894  OD1 ASN A 121       2.365  16.250 -11.133  1.00 92.31           O  
ATOM    895  N   ASN A 122       6.289  18.828 -11.867  1.00 92.06           N  
ATOM    896  CA  ASN A 122       7.367  19.656 -12.406  1.00 92.06           C  
ATOM    897  C   ASN A 122       8.562  19.703 -11.461  1.00 92.06           C  
ATOM    898  CB  ASN A 122       6.867  21.062 -12.703  1.00 92.06           C  
ATOM    899  O   ASN A 122       9.414  20.578 -11.578  1.00 92.06           O  
ATOM    900  CG  ASN A 122       5.777  21.094 -13.758  1.00 92.06           C  
ATOM    901  ND2 ASN A 122       4.910  22.094 -13.688  1.00 92.06           N  
ATOM    902  OD1 ASN A 122       5.711  20.219 -14.625  1.00 92.06           O  
ATOM    903  N   LYS A 123       8.555  18.750 -10.469  1.00 89.81           N  
ATOM    904  CA  LYS A 123       9.656  18.703  -9.508  1.00 89.81           C  
ATOM    905  C   LYS A 123      10.703  17.672  -9.922  1.00 89.81           C  
ATOM    906  CB  LYS A 123       9.133  18.375  -8.102  1.00 89.81           C  
ATOM    907  O   LYS A 123      11.875  17.797  -9.570  1.00 89.81           O  
ATOM    908  CG  LYS A 123       8.141  19.406  -7.562  1.00 89.81           C  
ATOM    909  CD  LYS A 123       8.758  20.797  -7.492  1.00 89.81           C  
ATOM    910  CE  LYS A 123       7.770  21.812  -6.945  1.00 89.81           C  
ATOM    911  NZ  LYS A 123       8.305  23.219  -7.047  1.00 89.81           N  
ATOM    912  N   VAL A 124      10.273  16.672 -10.570  1.00 90.25           N  
ATOM    913  CA  VAL A 124      11.172  15.633 -11.062  1.00 90.25           C  
ATOM    914  C   VAL A 124      11.516  15.898 -12.523  1.00 90.25           C  
ATOM    915  CB  VAL A 124      10.562  14.227 -10.898  1.00 90.25           C  
ATOM    916  O   VAL A 124      10.617  16.094 -13.352  1.00 90.25           O  
ATOM    917  CG1 VAL A 124      11.500  13.164 -11.469  1.00 90.25           C  
ATOM    918  CG2 VAL A 124      10.258  13.938  -9.430  1.00 90.25           C  
ATOM    919  N   GLN A 125      12.852  15.953 -12.789  1.00 90.06           N  
ATOM    920  CA  GLN A 125      13.320  16.266 -14.141  1.00 90.06           C  
ATOM    921  C   GLN A 125      14.094  15.094 -14.742  1.00 90.06           C  
ATOM    922  CB  GLN A 125      14.195  17.516 -14.125  1.00 90.06           C  
ATOM    923  O   GLN A 125      14.664  14.281 -14.016  1.00 90.06           O  
ATOM    924  CG  GLN A 125      13.477  18.766 -13.617  1.00 90.06           C  
ATOM    925  CD  GLN A 125      14.398  19.969 -13.484  1.00 90.06           C  
ATOM    926  NE2 GLN A 125      13.844  21.156 -13.602  1.00 90.06           N  
ATOM    927  OE1 GLN A 125      15.609  19.812 -13.266  1.00 90.06           O  
ATOM    928  N   VAL A 126      13.977  15.031 -16.016  1.00 88.69           N  
ATOM    929  CA  VAL A 126      14.750  14.039 -16.750  1.00 88.69           C  
ATOM    930  C   VAL A 126      15.500  14.719 -17.891  1.00 88.69           C  
ATOM    931  CB  VAL A 126      13.859  12.906 -17.297  1.00 88.69           C  
ATOM    932  O   VAL A 126      14.953  15.594 -18.562  1.00 88.69           O  
ATOM    933  CG1 VAL A 126      12.789  13.461 -18.234  1.00 88.69           C  
ATOM    934  CG2 VAL A 126      14.711  11.859 -18.016  1.00 88.69           C  
ATOM    935  N   LYS A 127      16.734  14.391 -17.969  1.00 86.50           N  
ATOM    936  CA  LYS A 127      17.547  14.922 -19.062  1.00 86.50           C  
ATOM    937  C   LYS A 127      17.453  14.031 -20.297  1.00 86.50           C  
ATOM    938  CB  LYS A 127      19.016  15.047 -18.625  1.00 86.50           C  
ATOM    939  O   LYS A 127      17.672  12.828 -20.219  1.00 86.50           O  
ATOM    940  CG  LYS A 127      19.906  15.750 -19.641  1.00 86.50           C  
ATOM    941  CD  LYS A 127      21.312  15.938 -19.109  1.00 86.50           C  
ATOM    942  CE  LYS A 127      22.203  16.641 -20.125  1.00 86.50           C  
ATOM    943  NZ  LYS A 127      23.594  16.812 -19.609  1.00 86.50           N  
ATOM    944  N   LEU A 128      16.969  14.602 -21.422  1.00 86.62           N  
ATOM    945  CA  LEU A 128      16.953  13.938 -22.734  1.00 86.62           C  
ATOM    946  C   LEU A 128      17.844  14.680 -23.719  1.00 86.62           C  
ATOM    947  CB  LEU A 128      15.523  13.859 -23.266  1.00 86.62           C  
ATOM    948  O   LEU A 128      17.500  15.766 -24.188  1.00 86.62           O  
ATOM    949  CG  LEU A 128      15.297  12.906 -24.453  1.00 86.62           C  
ATOM    950  CD1 LEU A 128      15.688  11.484 -24.062  1.00 86.62           C  
ATOM    951  CD2 LEU A 128      13.852  12.969 -24.906  1.00 86.62           C  
ATOM    952  N   GLY A 129      18.984  14.086 -24.016  1.00 85.94           N  
ATOM    953  CA  GLY A 129      19.938  14.844 -24.797  1.00 85.94           C  
ATOM    954  C   GLY A 129      20.359  16.141 -24.141  1.00 85.94           C  
ATOM    955  O   GLY A 129      20.828  16.156 -23.000  1.00 85.94           O  
ATOM    956  N   THR A 130      20.156  17.328 -24.828  1.00 86.94           N  
ATOM    957  CA  THR A 130      20.516  18.625 -24.297  1.00 86.94           C  
ATOM    958  C   THR A 130      19.328  19.281 -23.594  1.00 86.94           C  
ATOM    959  CB  THR A 130      21.031  19.562 -25.391  1.00 86.94           C  
ATOM    960  O   THR A 130      19.469  20.312 -22.938  1.00 86.94           O  
ATOM    961  CG2 THR A 130      22.312  19.031 -26.016  1.00 86.94           C  
ATOM    962  OG1 THR A 130      20.031  19.688 -26.422  1.00 86.94           O  
ATOM    963  N   SER A 131      18.141  18.562 -23.594  1.00 91.06           N  
ATOM    964  CA  SER A 131      16.906  19.125 -23.047  1.00 91.06           C  
ATOM    965  C   SER A 131      16.625  18.578 -21.656  1.00 91.06           C  
ATOM    966  CB  SER A 131      15.719  18.812 -23.969  1.00 91.06           C  
ATOM    967  O   SER A 131      16.875  17.406 -21.375  1.00 91.06           O  
ATOM    968  OG  SER A 131      15.914  19.422 -25.250  1.00 91.06           O  
ATOM    969  N   ILE A 132      16.156  19.500 -20.781  1.00 90.69           N  
ATOM    970  CA  ILE A 132      15.625  19.094 -19.484  1.00 90.69           C  
ATOM    971  C   ILE A 132      14.102  19.172 -19.500  1.00 90.69           C  
ATOM    972  CB  ILE A 132      16.203  19.953 -18.344  1.00 90.69           C  
ATOM    973  O   ILE A 132      13.531  20.219 -19.797  1.00 90.69           O  
ATOM    974  CG1 ILE A 132      17.734  19.812 -18.281  1.00 90.69           C  
ATOM    975  CG2 ILE A 132      15.562  19.578 -17.000  1.00 90.69           C  
ATOM    976  CD1 ILE A 132      18.391  20.766 -17.297  1.00 90.69           C  
ATOM    977  N   ILE A 133      13.570  18.047 -19.109  1.00 92.19           N  
ATOM    978  CA  ILE A 133      12.109  18.000 -19.156  1.00 92.19           C  
ATOM    979  C   ILE A 133      11.562  17.812 -17.734  1.00 92.19           C  
ATOM    980  CB  ILE A 133      11.617  16.859 -20.078  1.00 92.19           C  
ATOM    981  O   ILE A 133      11.984  16.906 -17.016  1.00 92.19           O  
ATOM    982  CG1 ILE A 133      12.172  17.047 -21.500  1.00 92.19           C  
ATOM    983  CG2 ILE A 133      10.086  16.797 -20.094  1.00 92.19           C  
ATOM    984  CD1 ILE A 133      11.914  15.859 -22.422  1.00 92.19           C  
ATOM    985  N   ASN A 134      10.586  18.719 -17.406  1.00 92.50           N  
ATOM    986  CA  ASN A 134       9.883  18.562 -16.141  1.00 92.50           C  
ATOM    987  C   ASN A 134       8.688  17.609 -16.281  1.00 92.50           C  
ATOM    988  CB  ASN A 134       9.422  19.922 -15.609  1.00 92.50           C  
ATOM    989  O   ASN A 134       7.848  17.797 -17.156  1.00 92.50           O  
ATOM    990  CG  ASN A 134      10.586  20.844 -15.289  1.00 92.50           C  
ATOM    991  ND2 ASN A 134      10.336  22.141 -15.328  1.00 92.50           N  
ATOM    992  OD1 ASN A 134      11.695  20.391 -15.016  1.00 92.50           O  
ATOM    993  N   LEU A 135       8.648  16.688 -15.414  1.00 91.94           N  
ATOM    994  CA  LEU A 135       7.633  15.641 -15.523  1.00 91.94           C  
ATOM    995  C   LEU A 135       6.367  16.031 -14.766  1.00 91.94           C  
ATOM    996  CB  LEU A 135       8.172  14.305 -14.992  1.00 91.94           C  
ATOM    997  O   LEU A 135       6.441  16.594 -13.680  1.00 91.94           O  
ATOM    998  CG  LEU A 135       9.383  13.727 -15.727  1.00 91.94           C  
ATOM    999  CD1 LEU A 135       9.852  12.445 -15.039  1.00 91.94           C  
ATOM   1000  CD2 LEU A 135       9.039  13.453 -17.188  1.00 91.94           C  
ATOM   1001  N   THR A 136       5.273  15.711 -15.398  1.00 93.06           N  
ATOM   1002  CA  THR A 136       4.000  15.703 -14.688  1.00 93.06           C  
ATOM   1003  C   THR A 136       3.678  14.312 -14.164  1.00 93.06           C  
ATOM   1004  CB  THR A 136       2.854  16.203 -15.594  1.00 93.06           C  
ATOM   1005  O   THR A 136       3.451  13.383 -14.953  1.00 93.06           O  
ATOM   1006  CG2 THR A 136       1.536  16.266 -14.820  1.00 93.06           C  
ATOM   1007  OG1 THR A 136       3.168  17.500 -16.078  1.00 93.06           O  
ATOM   1008  N   LEU A 137       3.609  14.188 -12.859  1.00 92.62           N  
ATOM   1009  CA  LEU A 137       3.500  12.867 -12.258  1.00 92.62           C  
ATOM   1010  C   LEU A 137       2.061  12.570 -11.852  1.00 92.62           C  
ATOM   1011  CB  LEU A 137       4.422  12.750 -11.039  1.00 92.62           C  
ATOM   1012  O   LEU A 137       1.578  11.445 -12.023  1.00 92.62           O  
ATOM   1013  CG  LEU A 137       5.906  13.023 -11.289  1.00 92.62           C  
ATOM   1014  CD1 LEU A 137       6.695  12.875  -9.992  1.00 92.62           C  
ATOM   1015  CD2 LEU A 137       6.453  12.086 -12.359  1.00 92.62           C  
ATOM   1016  N   ALA A 138       1.437  13.555 -11.219  1.00 92.06           N  
ATOM   1017  CA  ALA A 138       0.051  13.438 -10.773  1.00 92.06           C  
ATOM   1018  C   ALA A 138      -0.876  14.289 -11.633  1.00 92.06           C  
ATOM   1019  CB  ALA A 138      -0.071  13.836  -9.305  1.00 92.06           C  
ATOM   1020  O   ALA A 138      -0.514  15.398 -12.039  1.00 92.06           O  
ATOM   1021  N   PHE A 139      -2.068  13.750 -11.938  1.00 89.38           N  
ATOM   1022  CA  PHE A 139      -3.029  14.430 -12.797  1.00 89.38           C  
ATOM   1023  C   PHE A 139      -4.277  14.820 -12.016  1.00 89.38           C  
ATOM   1024  CB  PHE A 139      -3.412  13.531 -13.984  1.00 89.38           C  
ATOM   1025  O   PHE A 139      -4.594  14.211 -10.992  1.00 89.38           O  
ATOM   1026  CG  PHE A 139      -2.240  13.109 -14.828  1.00 89.38           C  
ATOM   1027  CD1 PHE A 139      -1.912  13.805 -15.984  1.00 89.38           C  
ATOM   1028  CD2 PHE A 139      -1.469  12.016 -14.461  1.00 89.38           C  
ATOM   1029  CE1 PHE A 139      -0.828  13.414 -16.766  1.00 89.38           C  
ATOM   1030  CE2 PHE A 139      -0.384  11.617 -15.242  1.00 89.38           C  
ATOM   1031  CZ  PHE A 139      -0.066  12.320 -16.391  1.00 89.38           C  
ATOM   1032  N   SER A 140      -4.805  15.914 -12.344  1.00 87.31           N  
ATOM   1033  CA  SER A 140      -6.051  16.344 -11.711  1.00 87.31           C  
ATOM   1034  C   SER A 140      -7.102  16.703 -12.758  1.00 87.31           C  
ATOM   1035  CB  SER A 140      -5.809  17.547 -10.797  1.00 87.31           C  
ATOM   1036  O   SER A 140      -6.766  17.156 -13.859  1.00 87.31           O  
ATOM   1037  OG  SER A 140      -5.281  18.641 -11.523  1.00 87.31           O  
ATOM   1038  N   SER A 141      -8.336  16.219 -12.555  1.00 82.00           N  
ATOM   1039  CA  SER A 141      -9.469  16.594 -13.398  1.00 82.00           C  
ATOM   1040  C   SER A 141     -10.594  17.203 -12.570  1.00 82.00           C  
ATOM   1041  CB  SER A 141      -9.992  15.375 -14.164  1.00 82.00           C  
ATOM   1042  O   SER A 141     -10.750  16.875 -11.391  1.00 82.00           O  
ATOM   1043  OG  SER A 141     -10.484  14.391 -13.273  1.00 82.00           O  
ATOM   1044  N   ASN A 142     -11.141  18.266 -13.125  1.00 81.12           N  
ATOM   1045  CA  ASN A 142     -12.281  18.891 -12.477  1.00 81.12           C  
ATOM   1046  C   ASN A 142     -13.602  18.422 -13.078  1.00 81.12           C  
ATOM   1047  CB  ASN A 142     -12.172  20.422 -12.570  1.00 81.12           C  
ATOM   1048  O   ASN A 142     -13.789  18.469 -14.297  1.00 81.12           O  
ATOM   1049  CG  ASN A 142     -11.008  20.969 -11.766  1.00 81.12           C  
ATOM   1050  ND2 ASN A 142     -10.141  21.734 -12.430  1.00 81.12           N  
ATOM   1051  OD1 ASN A 142     -10.891  20.719 -10.570  1.00 81.12           O  
ATOM   1052  N   SER A 143     -14.352  17.719 -12.305  1.00 72.19           N  
ATOM   1053  CA  SER A 143     -15.688  17.328 -12.734  1.00 72.19           C  
ATOM   1054  C   SER A 143     -16.719  17.625 -11.656  1.00 72.19           C  
ATOM   1055  CB  SER A 143     -15.734  15.852 -13.117  1.00 72.19           C  
ATOM   1056  O   SER A 143     -16.531  17.250 -10.492  1.00 72.19           O  
ATOM   1057  OG  SER A 143     -14.898  15.594 -14.234  1.00 72.19           O  
ATOM   1058  N   ALA A 144     -17.859  18.344 -12.016  1.00 74.75           N  
ATOM   1059  CA  ALA A 144     -18.984  18.688 -11.148  1.00 74.75           C  
ATOM   1060  C   ALA A 144     -18.516  19.375  -9.875  1.00 74.75           C  
ATOM   1061  CB  ALA A 144     -19.781  17.438 -10.805  1.00 74.75           C  
ATOM   1062  O   ALA A 144     -19.031  19.109  -8.789  1.00 74.75           O  
ATOM   1063  N   GLY A 145     -17.516  20.234  -9.984  1.00 73.88           N  
ATOM   1064  CA  GLY A 145     -17.094  21.047  -8.859  1.00 73.88           C  
ATOM   1065  C   GLY A 145     -16.109  20.344  -7.949  1.00 73.88           C  
ATOM   1066  O   GLY A 145     -15.727  20.891  -6.906  1.00 73.88           O  
ATOM   1067  N   GLN A 146     -15.766  19.047  -8.320  1.00 73.88           N  
ATOM   1068  CA  GLN A 146     -14.812  18.281  -7.520  1.00 73.88           C  
ATOM   1069  C   GLN A 146     -13.523  18.016  -8.297  1.00 73.88           C  
ATOM   1070  CB  GLN A 146     -15.430  16.969  -7.055  1.00 73.88           C  
ATOM   1071  O   GLN A 146     -13.570  17.781  -9.508  1.00 73.88           O  
ATOM   1072  CG  GLN A 146     -16.625  17.141  -6.137  1.00 73.88           C  
ATOM   1073  CD  GLN A 146     -16.297  17.891  -4.859  1.00 73.88           C  
ATOM   1074  NE2 GLN A 146     -15.484  17.266  -4.008  1.00 73.88           N  
ATOM   1075  OE1 GLN A 146     -16.750  19.000  -4.641  1.00 73.88           O  
ATOM   1076  N   THR A 147     -12.320  18.234  -7.559  1.00 76.75           N  
ATOM   1077  CA  THR A 147     -11.031  17.922  -8.164  1.00 76.75           C  
ATOM   1078  C   THR A 147     -10.609  16.484  -7.824  1.00 76.75           C  
ATOM   1079  CB  THR A 147      -9.945  18.906  -7.695  1.00 76.75           C  
ATOM   1080  O   THR A 147     -10.570  16.109  -6.648  1.00 76.75           O  
ATOM   1081  CG2 THR A 147      -8.625  18.641  -8.406  1.00 76.75           C  
ATOM   1082  OG1 THR A 147     -10.367  20.234  -7.980  1.00 76.75           O  
ATOM   1083  N   TYR A 148     -10.391  15.742  -8.891  1.00 81.94           N  
ATOM   1084  CA  TYR A 148      -9.938  14.367  -8.750  1.00 81.94           C  
ATOM   1085  C   TYR A 148      -8.445  14.250  -9.062  1.00 81.94           C  
ATOM   1086  CB  TYR A 148     -10.734  13.430  -9.672  1.00 81.94           C  
ATOM   1087  O   TYR A 148      -7.973  14.797 -10.062  1.00 81.94           O  
ATOM   1088  CG  TYR A 148     -12.211  13.414  -9.375  1.00 81.94           C  
ATOM   1089  CD1 TYR A 148     -12.742  12.555  -8.422  1.00 81.94           C  
ATOM   1090  CD2 TYR A 148     -13.086  14.266 -10.055  1.00 81.94           C  
ATOM   1091  CE1 TYR A 148     -14.109  12.531  -8.148  1.00 81.94           C  
ATOM   1092  CE2 TYR A 148     -14.453  14.250  -9.789  1.00 81.94           C  
ATOM   1093  OH  TYR A 148     -16.297  13.367  -8.570  1.00 81.94           O  
ATOM   1094  CZ  TYR A 148     -14.953  13.383  -8.836  1.00 81.94           C  
ATOM   1095  N   VAL A 149      -7.805  13.586  -8.109  1.00 88.19           N  
ATOM   1096  CA  VAL A 149      -6.371  13.398  -8.312  1.00 88.19           C  
ATOM   1097  C   VAL A 149      -6.074  11.922  -8.562  1.00 88.19           C  
ATOM   1098  CB  VAL A 149      -5.555  13.914  -7.105  1.00 88.19           C  
ATOM   1099  O   VAL A 149      -6.652  11.047  -7.914  1.00 88.19           O  
ATOM   1100  CG1 VAL A 149      -4.066  13.617  -7.293  1.00 88.19           C  
ATOM   1101  CG2 VAL A 149      -5.789  15.406  -6.898  1.00 88.19           C  
ATOM   1102  N   TYR A 150      -5.215  11.719  -9.523  1.00 91.69           N  
ATOM   1103  CA  TYR A 150      -4.867  10.328  -9.812  1.00 91.69           C  
ATOM   1104  C   TYR A 150      -3.480  10.234 -10.438  1.00 91.69           C  
ATOM   1105  CB  TYR A 150      -5.906   9.703 -10.750  1.00 91.69           C  
ATOM   1106  O   TYR A 150      -2.959  11.227 -10.961  1.00 91.69           O  
ATOM   1107  CG  TYR A 150      -6.008  10.398 -12.094  1.00 91.69           C  
ATOM   1108  CD1 TYR A 150      -6.832  11.508 -12.266  1.00 91.69           C  
ATOM   1109  CD2 TYR A 150      -5.285   9.938 -13.188  1.00 91.69           C  
ATOM   1110  CE1 TYR A 150      -6.934  12.148 -13.492  1.00 91.69           C  
ATOM   1111  CE2 TYR A 150      -5.379  10.570 -14.422  1.00 91.69           C  
ATOM   1112  OH  TYR A 150      -6.297  12.297 -15.789  1.00 91.69           O  
ATOM   1113  CZ  TYR A 150      -6.203  11.672 -14.570  1.00 91.69           C  
ATOM   1114  N   TYR A 151      -2.902   9.055 -10.242  1.00 92.75           N  
ATOM   1115  CA  TYR A 151      -1.688   8.664 -10.953  1.00 92.75           C  
ATOM   1116  C   TYR A 151      -1.999   7.664 -12.062  1.00 92.75           C  
ATOM   1117  CB  TYR A 151      -0.664   8.070  -9.984  1.00 92.75           C  
ATOM   1118  O   TYR A 151      -2.520   6.578 -11.797  1.00 92.75           O  
ATOM   1119  CG  TYR A 151      -0.143   9.055  -8.969  1.00 92.75           C  
ATOM   1120  CD1 TYR A 151       1.105   9.656  -9.125  1.00 92.75           C  
ATOM   1121  CD2 TYR A 151      -0.898   9.391  -7.848  1.00 92.75           C  
ATOM   1122  CE1 TYR A 151       1.590  10.562  -8.188  1.00 92.75           C  
ATOM   1123  CE2 TYR A 151      -0.424  10.297  -6.906  1.00 92.75           C  
ATOM   1124  OH  TYR A 151       1.293  11.781  -6.156  1.00 92.75           O  
ATOM   1125  CZ  TYR A 151       0.819  10.883  -7.086  1.00 92.75           C  
ATOM   1126  N   SER A 152      -1.812   8.062 -13.305  1.00 84.56           N  
ATOM   1127  CA  SER A 152      -2.211   7.285 -14.469  1.00 84.56           C  
ATOM   1128  C   SER A 152      -1.422   5.980 -14.562  1.00 84.56           C  
ATOM   1129  CB  SER A 152      -2.018   8.094 -15.750  1.00 84.56           C  
ATOM   1130  O   SER A 152      -1.887   5.008 -15.156  1.00 84.56           O  
ATOM   1131  OG  SER A 152      -0.676   8.539 -15.867  1.00 84.56           O  
ATOM   1132  N   ASP A 153      -0.204   5.984 -13.969  1.00 88.75           N  
ATOM   1133  CA  ASP A 153       0.732   4.867 -14.016  1.00 88.75           C  
ATOM   1134  C   ASP A 153       1.441   4.691 -12.672  1.00 88.75           C  
ATOM   1135  CB  ASP A 153       1.760   5.070 -15.133  1.00 88.75           C  
ATOM   1136  O   ASP A 153       1.858   5.668 -12.055  1.00 88.75           O  
ATOM   1137  CG  ASP A 153       2.613   3.842 -15.383  1.00 88.75           C  
ATOM   1138  OD1 ASP A 153       3.166   3.273 -14.414  1.00 88.75           O  
ATOM   1139  OD2 ASP A 153       2.736   3.438 -16.562  1.00 88.75           O  
ATOM   1140  N   PRO A 154       1.564   3.428 -12.219  1.00 93.00           N  
ATOM   1141  CA  PRO A 154       2.240   3.197 -10.945  1.00 93.00           C  
ATOM   1142  C   PRO A 154       3.674   3.723 -10.930  1.00 93.00           C  
ATOM   1143  CB  PRO A 154       2.219   1.673 -10.805  1.00 93.00           C  
ATOM   1144  O   PRO A 154       4.199   4.070  -9.867  1.00 93.00           O  
ATOM   1145  CG  PRO A 154       1.090   1.226 -11.672  1.00 93.00           C  
ATOM   1146  CD  PRO A 154       0.916   2.227 -12.781  1.00 93.00           C  
ATOM   1147  N   ASN A 155       4.258   3.766 -12.109  1.00 94.12           N  
ATOM   1148  CA  ASN A 155       5.621   4.277 -12.180  1.00 94.12           C  
ATOM   1149  C   ASN A 155       5.684   5.758 -11.820  1.00 94.12           C  
ATOM   1150  CB  ASN A 155       6.207   4.043 -13.570  1.00 94.12           C  
ATOM   1151  O   ASN A 155       6.641   6.207 -11.188  1.00 94.12           O  
ATOM   1152  CG  ASN A 155       6.297   2.572 -13.930  1.00 94.12           C  
ATOM   1153  ND2 ASN A 155       6.090   2.260 -15.203  1.00 94.12           N  
ATOM   1154  OD1 ASN A 155       6.543   1.726 -13.070  1.00 94.12           O  
ATOM   1155  N   TYR A 156       4.695   6.559 -12.266  1.00 94.56           N  
ATOM   1156  CA  TYR A 156       4.621   7.957 -11.852  1.00 94.56           C  
ATOM   1157  C   TYR A 156       4.441   8.078 -10.344  1.00 94.56           C  
ATOM   1158  CB  TYR A 156       3.473   8.672 -12.578  1.00 94.56           C  
ATOM   1159  O   TYR A 156       5.000   8.977  -9.719  1.00 94.56           O  
ATOM   1160  CG  TYR A 156       3.684   8.812 -14.062  1.00 94.56           C  
ATOM   1161  CD1 TYR A 156       4.953   9.031 -14.586  1.00 94.56           C  
ATOM   1162  CD2 TYR A 156       2.613   8.719 -14.945  1.00 94.56           C  
ATOM   1163  CE1 TYR A 156       5.152   9.164 -15.961  1.00 94.56           C  
ATOM   1164  CE2 TYR A 156       2.801   8.852 -16.312  1.00 94.56           C  
ATOM   1165  OH  TYR A 156       4.266   9.203 -18.172  1.00 94.56           O  
ATOM   1166  CZ  TYR A 156       4.074   9.078 -16.812  1.00 94.56           C  
ATOM   1167  N   ALA A 157       3.725   7.172  -9.812  1.00 95.56           N  
ATOM   1168  CA  ALA A 157       3.537   7.148  -8.367  1.00 95.56           C  
ATOM   1169  C   ALA A 157       4.855   6.879  -7.648  1.00 95.56           C  
ATOM   1170  CB  ALA A 157       2.502   6.094  -7.980  1.00 95.56           C  
ATOM   1171  O   ALA A 157       5.141   7.484  -6.609  1.00 95.56           O  
ATOM   1172  N   LEU A 158       5.660   5.988  -8.172  1.00 95.69           N  
ATOM   1173  CA  LEU A 158       6.969   5.691  -7.598  1.00 95.69           C  
ATOM   1174  C   LEU A 158       7.852   6.934  -7.586  1.00 95.69           C  
ATOM   1175  CB  LEU A 158       7.656   4.570  -8.383  1.00 95.69           C  
ATOM   1176  O   LEU A 158       8.508   7.227  -6.582  1.00 95.69           O  
ATOM   1177  CG  LEU A 158       7.254   3.141  -8.016  1.00 95.69           C  
ATOM   1178  CD1 LEU A 158       7.672   2.172  -9.117  1.00 95.69           C  
ATOM   1179  CD2 LEU A 158       7.867   2.738  -6.680  1.00 95.69           C  
ATOM   1180  N   LEU A 159       7.871   7.648  -8.688  1.00 94.50           N  
ATOM   1181  CA  LEU A 159       8.688   8.852  -8.773  1.00 94.50           C  
ATOM   1182  C   LEU A 159       8.188   9.922  -7.801  1.00 94.50           C  
ATOM   1183  CB  LEU A 159       8.680   9.406 -10.203  1.00 94.50           C  
ATOM   1184  O   LEU A 159       8.992  10.602  -7.164  1.00 94.50           O  
ATOM   1185  CG  LEU A 159       9.398   8.570 -11.258  1.00 94.50           C  
ATOM   1186  CD1 LEU A 159       9.203   9.180 -12.641  1.00 94.50           C  
ATOM   1187  CD2 LEU A 159      10.883   8.453 -10.922  1.00 94.50           C  
ATOM   1188  N   ALA A 160       6.898  10.031  -7.727  1.00 94.62           N  
ATOM   1189  CA  ALA A 160       6.309  10.984  -6.789  1.00 94.62           C  
ATOM   1190  C   ALA A 160       6.676  10.633  -5.352  1.00 94.62           C  
ATOM   1191  CB  ALA A 160       4.793  11.023  -6.953  1.00 94.62           C  
ATOM   1192  O   ALA A 160       7.020  11.516  -4.559  1.00 94.62           O  
ATOM   1193  N   LEU A 161       6.551   9.367  -5.047  1.00 94.75           N  
ATOM   1194  CA  LEU A 161       6.910   8.914  -3.705  1.00 94.75           C  
ATOM   1195  C   LEU A 161       8.375   9.227  -3.402  1.00 94.75           C  
ATOM   1196  CB  LEU A 161       6.656   7.414  -3.553  1.00 94.75           C  
ATOM   1197  O   LEU A 161       8.695   9.734  -2.322  1.00 94.75           O  
ATOM   1198  CG  LEU A 161       6.969   6.809  -2.186  1.00 94.75           C  
ATOM   1199  CD1 LEU A 161       6.082   7.434  -1.113  1.00 94.75           C  
ATOM   1200  CD2 LEU A 161       6.789   5.297  -2.217  1.00 94.75           C  
ATOM   1201  N   ASN A 162       9.242   8.836  -4.340  1.00 93.19           N  
ATOM   1202  CA  ASN A 162      10.664   9.117  -4.180  1.00 93.19           C  
ATOM   1203  C   ASN A 162      10.906  10.586  -3.852  1.00 93.19           C  
ATOM   1204  CB  ASN A 162      11.430   8.727  -5.441  1.00 93.19           C  
ATOM   1205  O   ASN A 162      11.680  10.906  -2.947  1.00 93.19           O  
ATOM   1206  CG  ASN A 162      12.914   9.055  -5.348  1.00 93.19           C  
ATOM   1207  ND2 ASN A 162      13.383   9.914  -6.242  1.00 93.19           N  
ATOM   1208  OD1 ASN A 162      13.617   8.531  -4.480  1.00 93.19           O  
ATOM   1209  N   TYR A 163      10.242  11.461  -4.527  1.00 90.75           N  
ATOM   1210  CA  TYR A 163      10.414  12.898  -4.312  1.00 90.75           C  
ATOM   1211  C   TYR A 163       9.922  13.305  -2.930  1.00 90.75           C  
ATOM   1212  CB  TYR A 163       9.664  13.688  -5.391  1.00 90.75           C  
ATOM   1213  O   TYR A 163      10.562  14.102  -2.246  1.00 90.75           O  
ATOM   1214  CG  TYR A 163       9.773  15.188  -5.219  1.00 90.75           C  
ATOM   1215  CD1 TYR A 163       8.703  15.922  -4.711  1.00 90.75           C  
ATOM   1216  CD2 TYR A 163      10.938  15.867  -5.566  1.00 90.75           C  
ATOM   1217  CE1 TYR A 163       8.797  17.297  -4.555  1.00 90.75           C  
ATOM   1218  CE2 TYR A 163      11.039  17.250  -5.414  1.00 90.75           C  
ATOM   1219  OH  TYR A 163      10.055  19.312  -4.758  1.00 90.75           O  
ATOM   1220  CZ  TYR A 163       9.961  17.953  -4.910  1.00 90.75           C  
ATOM   1221  N   THR A 164       8.773  12.773  -2.504  1.00 89.75           N  
ATOM   1222  CA  THR A 164       8.164  13.133  -1.227  1.00 89.75           C  
ATOM   1223  C   THR A 164       9.016  12.633  -0.063  1.00 89.75           C  
ATOM   1224  CB  THR A 164       6.742  12.562  -1.105  1.00 89.75           C  
ATOM   1225  O   THR A 164       8.969  13.188   1.033  1.00 89.75           O  
ATOM   1226  CG2 THR A 164       5.820  13.156  -2.166  1.00 89.75           C  
ATOM   1227  OG1 THR A 164       6.785  11.141  -1.271  1.00 89.75           O  
ATOM   1228  N   LEU A 165       9.602  11.547  -0.164  1.00 88.12           N  
ATOM   1229  CA  LEU A 165      10.414  10.969   0.902  1.00 88.12           C  
ATOM   1230  C   LEU A 165      11.664  11.812   1.147  1.00 88.12           C  
ATOM   1231  CB  LEU A 165      10.805   9.531   0.558  1.00 88.12           C  
ATOM   1232  O   LEU A 165      12.273  11.719   2.213  1.00 88.12           O  
ATOM   1233  CG  LEU A 165       9.680   8.500   0.558  1.00 88.12           C  
ATOM   1234  CD1 LEU A 165      10.188   7.152   0.071  1.00 88.12           C  
ATOM   1235  CD2 LEU A 165       9.062   8.375   1.950  1.00 88.12           C  
ATOM   1236  N   GLY A 166      11.773  13.016   0.472  1.00 69.56           N  
ATOM   1237  CA  GLY A 166      12.859  13.922   0.802  1.00 69.56           C  
ATOM   1238  C   GLY A 166      14.188  13.211   0.992  1.00 69.56           C  
ATOM   1239  O   GLY A 166      14.227  12.008   1.251  1.00 69.56           O  
ATOM   1240  N   GLN A 167      15.227  13.375   0.145  1.00 58.84           N  
ATOM   1241  CA  GLN A 167      16.547  12.844   0.469  1.00 58.84           C  
ATOM   1242  C   GLN A 167      16.984  13.273   1.864  1.00 58.84           C  
ATOM   1243  CB  GLN A 167      17.578  13.289  -0.569  1.00 58.84           C  
ATOM   1244  O   GLN A 167      16.906  14.453   2.211  1.00 58.84           O  
ATOM   1245  CG  GLN A 167      17.219  12.906  -1.998  1.00 58.84           C  
ATOM   1246  CD  GLN A 167      18.422  12.828  -2.910  1.00 58.84           C  
ATOM   1247  NE2 GLN A 167      18.344  13.477  -4.066  1.00 58.84           N  
ATOM   1248  OE1 GLN A 167      19.422  12.195  -2.576  1.00 58.84           O  
ATOM   1249  N   GLU A 168      16.500  12.680   3.023  1.00 47.66           N  
ATOM   1250  CA  GLU A 168      16.859  13.070   4.383  1.00 47.66           C  
ATOM   1251  C   GLU A 168      18.344  13.430   4.484  1.00 47.66           C  
ATOM   1252  CB  GLU A 168      16.516  11.953   5.371  1.00 47.66           C  
ATOM   1253  O   GLU A 168      19.188  12.703   3.971  1.00 47.66           O  
ATOM   1254  CG  GLU A 168      15.047  11.914   5.770  1.00 47.66           C  
ATOM   1255  CD  GLU A 168      14.758  10.953   6.910  1.00 47.66           C  
ATOM   1256  OE1 GLU A 168      13.625  10.953   7.434  1.00 47.66           O  
ATOM   1257  OE2 GLU A 168      15.680  10.188   7.285  1.00 47.66           O  
ATOM   1258  N   VAL A 169      18.750  14.797   4.395  1.00 46.22           N  
ATOM   1259  CA  VAL A 169      20.078  15.305   4.746  1.00 46.22           C  
ATOM   1260  C   VAL A 169      20.266  15.219   6.258  1.00 46.22           C  
ATOM   1261  CB  VAL A 169      20.266  16.766   4.270  1.00 46.22           C  
ATOM   1262  O   VAL A 169      19.484  15.781   7.027  1.00 46.22           O  
ATOM   1263  CG1 VAL A 169      21.656  17.266   4.613  1.00 46.22           C  
ATOM   1264  CG2 VAL A 169      20.016  16.859   2.766  1.00 46.22           C  
ATOM   1265  N   LYS A 170      20.812  14.094   6.820  1.00 41.31           N  
ATOM   1266  CA  LYS A 170      21.297  14.195   8.188  1.00 41.31           C  
ATOM   1267  C   LYS A 170      22.719  14.758   8.227  1.00 41.31           C  
ATOM   1268  CB  LYS A 170      21.266  12.828   8.875  1.00 41.31           C  
ATOM   1269  O   LYS A 170      23.641  14.203   7.617  1.00 41.31           O  
ATOM   1270  CG  LYS A 170      20.562  12.836  10.227  1.00 41.31           C  
ATOM   1271  CD  LYS A 170      20.641  11.477  10.906  1.00 41.31           C  
ATOM   1272  CE  LYS A 170      20.000  11.500  12.289  1.00 41.31           C  
ATOM   1273  NZ  LYS A 170      20.125  10.188  12.984  1.00 41.31           N  
ATOM   1274  N   GLY A 171      22.938  16.047   8.742  1.00 49.56           N  
ATOM   1275  CA  GLY A 171      24.234  16.641   9.016  1.00 49.56           C  
ATOM   1276  C   GLY A 171      24.984  17.016   7.762  1.00 49.56           C  
ATOM   1277  O   GLY A 171      26.219  17.109   7.773  1.00 49.56           O  
ATOM   1278  N   GLY A 172      24.234  17.297   6.590  1.00 52.75           N  
ATOM   1279  CA  GLY A 172      24.891  17.688   5.352  1.00 52.75           C  
ATOM   1280  C   GLY A 172      25.219  16.516   4.449  1.00 52.75           C  
ATOM   1281  O   GLY A 172      25.719  16.703   3.336  1.00 52.75           O  
ATOM   1282  N   GLN A 173      24.859  15.219   4.965  1.00 54.62           N  
ATOM   1283  CA  GLN A 173      25.031  13.984   4.215  1.00 54.62           C  
ATOM   1284  C   GLN A 173      23.672  13.352   3.889  1.00 54.62           C  
ATOM   1285  CB  GLN A 173      25.891  12.992   4.992  1.00 54.62           C  
ATOM   1286  O   GLN A 173      22.781  13.336   4.730  1.00 54.62           O  
ATOM   1287  CG  GLN A 173      27.375  13.289   4.930  1.00 54.62           C  
ATOM   1288  CD  GLN A 173      28.234  12.195   5.543  1.00 54.62           C  
ATOM   1289  NE2 GLN A 173      29.547  12.289   5.367  1.00 54.62           N  
ATOM   1290  OE1 GLN A 173      27.703  11.266   6.172  1.00 54.62           O  
ATOM   1291  N   LEU A 174      23.188  13.219   2.590  1.00 56.12           N  
ATOM   1292  CA  LEU A 174      22.031  12.484   2.105  1.00 56.12           C  
ATOM   1293  C   LEU A 174      21.922  11.117   2.781  1.00 56.12           C  
ATOM   1294  CB  LEU A 174      22.094  12.305   0.586  1.00 56.12           C  
ATOM   1295  O   LEU A 174      22.922  10.414   2.914  1.00 56.12           O  
ATOM   1296  CG  LEU A 174      21.969  13.578  -0.251  1.00 56.12           C  
ATOM   1297  CD1 LEU A 174      22.375  13.312  -1.693  1.00 56.12           C  
ATOM   1298  CD2 LEU A 174      20.531  14.109  -0.191  1.00 56.12           C  
ATOM   1299  N   THR A 175      21.109  10.875   3.803  1.00 56.41           N  
ATOM   1300  CA  THR A 175      20.906   9.586   4.453  1.00 56.41           C  
ATOM   1301  C   THR A 175      20.000   8.695   3.617  1.00 56.41           C  
ATOM   1302  CB  THR A 175      20.312   9.758   5.863  1.00 56.41           C  
ATOM   1303  O   THR A 175      19.438   9.141   2.613  1.00 56.41           O  
ATOM   1304  CG2 THR A 175      21.203  10.633   6.738  1.00 56.41           C  
ATOM   1305  OG1 THR A 175      19.016  10.383   5.754  1.00 56.41           O  
ATOM   1306  N   SER A 176      19.984   7.344   3.855  1.00 64.25           N  
ATOM   1307  CA  SER A 176      19.266   6.184   3.342  1.00 64.25           C  
ATOM   1308  C   SER A 176      17.750   6.422   3.355  1.00 64.25           C  
ATOM   1309  CB  SER A 176      19.594   4.938   4.160  1.00 64.25           C  
ATOM   1310  O   SER A 176      17.219   7.031   4.289  1.00 64.25           O  
ATOM   1311  OG  SER A 176      19.078   3.773   3.539  1.00 64.25           O  
ATOM   1312  N   SER A 177      17.109   6.555   2.180  1.00 83.06           N  
ATOM   1313  CA  SER A 177      15.664   6.527   1.953  1.00 83.06           C  
ATOM   1314  C   SER A 177      15.180   5.125   1.595  1.00 83.06           C  
ATOM   1315  CB  SER A 177      15.273   7.508   0.842  1.00 83.06           C  
ATOM   1316  O   SER A 177      15.953   4.316   1.069  1.00 83.06           O  
ATOM   1317  OG  SER A 177      13.906   7.379   0.515  1.00 83.06           O  
ATOM   1318  N   PRO A 178      14.008   4.777   2.164  1.00 90.88           N  
ATOM   1319  CA  PRO A 178      13.539   3.436   1.811  1.00 90.88           C  
ATOM   1320  C   PRO A 178      13.422   3.230   0.302  1.00 90.88           C  
ATOM   1321  CB  PRO A 178      12.156   3.363   2.475  1.00 90.88           C  
ATOM   1322  O   PRO A 178      13.453   2.092  -0.173  1.00 90.88           O  
ATOM   1323  CG  PRO A 178      11.758   4.789   2.676  1.00 90.88           C  
ATOM   1324  CD  PRO A 178      12.992   5.613   2.867  1.00 90.88           C  
ATOM   1325  N   LEU A 179      13.320   4.301  -0.462  1.00 93.31           N  
ATOM   1326  CA  LEU A 179      13.234   4.266  -1.918  1.00 93.31           C  
ATOM   1327  C   LEU A 179      14.023   5.414  -2.537  1.00 93.31           C  
ATOM   1328  CB  LEU A 179      11.773   4.340  -2.369  1.00 93.31           C  
ATOM   1329  O   LEU A 179      13.867   6.570  -2.141  1.00 93.31           O  
ATOM   1330  CG  LEU A 179      11.539   4.469  -3.875  1.00 93.31           C  
ATOM   1331  CD1 LEU A 179      11.922   3.178  -4.586  1.00 93.31           C  
ATOM   1332  CD2 LEU A 179      10.078   4.828  -4.156  1.00 93.31           C  
ATOM   1333  N   TYR A 180      14.867   5.027  -3.467  1.00 92.06           N  
ATOM   1334  CA  TYR A 180      15.656   5.980  -4.238  1.00 92.06           C  
ATOM   1335  C   TYR A 180      15.641   5.629  -5.723  1.00 92.06           C  
ATOM   1336  CB  TYR A 180      17.109   6.023  -3.729  1.00 92.06           C  
ATOM   1337  O   TYR A 180      15.961   4.500  -6.102  1.00 92.06           O  
ATOM   1338  CG  TYR A 180      17.906   7.164  -4.289  1.00 92.06           C  
ATOM   1339  CD1 TYR A 180      18.828   6.953  -5.312  1.00 92.06           C  
ATOM   1340  CD2 TYR A 180      17.766   8.461  -3.801  1.00 92.06           C  
ATOM   1341  CE1 TYR A 180      19.578   8.000  -5.832  1.00 92.06           C  
ATOM   1342  CE2 TYR A 180      18.500   9.516  -4.312  1.00 92.06           C  
ATOM   1343  OH  TYR A 180      20.156  10.320  -5.840  1.00 92.06           O  
ATOM   1344  CZ  TYR A 180      19.406   9.281  -5.328  1.00 92.06           C  
ATOM   1345  N   ILE A 181      15.289   6.691  -6.484  1.00 92.75           N  
ATOM   1346  CA  ILE A 181      15.148   6.414  -7.910  1.00 92.75           C  
ATOM   1347  C   ILE A 181      16.000   7.391  -8.719  1.00 92.75           C  
ATOM   1348  CB  ILE A 181      13.672   6.496  -8.352  1.00 92.75           C  
ATOM   1349  O   ILE A 181      15.945   8.602  -8.492  1.00 92.75           O  
ATOM   1350  CG1 ILE A 181      12.820   5.488  -7.574  1.00 92.75           C  
ATOM   1351  CG2 ILE A 181      13.547   6.266  -9.859  1.00 92.75           C  
ATOM   1352  CD1 ILE A 181      11.328   5.562  -7.883  1.00 92.75           C  
ATOM   1353  N   ILE A 182      16.719   6.770  -9.680  1.00 90.25           N  
ATOM   1354  CA  ILE A 182      17.562   7.594 -10.523  1.00 90.25           C  
ATOM   1355  C   ILE A 182      17.453   7.137 -11.977  1.00 90.25           C  
ATOM   1356  CB  ILE A 182      19.047   7.539 -10.062  1.00 90.25           C  
ATOM   1357  O   ILE A 182      17.078   5.992 -12.242  1.00 90.25           O  
ATOM   1358  CG1 ILE A 182      19.547   6.094 -10.070  1.00 90.25           C  
ATOM   1359  CG2 ILE A 182      19.188   8.172  -8.672  1.00 90.25           C  
ATOM   1360  CD1 ILE A 182      21.047   5.965  -9.828  1.00 90.25           C  
ATOM   1361  N   SER A 183      17.750   8.047 -12.836  1.00 88.69           N  
ATOM   1362  CA  SER A 183      17.734   7.688 -14.250  1.00 88.69           C  
ATOM   1363  C   SER A 183      19.141   7.773 -14.852  1.00 88.69           C  
ATOM   1364  CB  SER A 183      16.781   8.594 -15.031  1.00 88.69           C  
ATOM   1365  O   SER A 183      19.375   7.277 -15.953  1.00 88.69           O  
ATOM   1366  OG  SER A 183      17.156   9.953 -14.891  1.00 88.69           O  
ATOM   1367  N   ASN A 184      20.141   8.367 -14.133  1.00 82.88           N  
ATOM   1368  CA  ASN A 184      21.547   8.492 -14.508  1.00 82.88           C  
ATOM   1369  C   ASN A 184      22.453   7.664 -13.586  1.00 82.88           C  
ATOM   1370  CB  ASN A 184      21.984   9.953 -14.492  1.00 82.88           C  
ATOM   1371  O   ASN A 184      22.719   8.062 -12.453  1.00 82.88           O  
ATOM   1372  CG  ASN A 184      23.422  10.141 -14.914  1.00 82.88           C  
ATOM   1373  ND2 ASN A 184      23.891  11.391 -14.914  1.00 82.88           N  
ATOM   1374  OD1 ASN A 184      24.125   9.180 -15.234  1.00 82.88           O  
ATOM   1375  N   THR A 185      22.969   6.633 -14.055  1.00 77.94           N  
ATOM   1376  CA  THR A 185      23.688   5.699 -13.195  1.00 77.94           C  
ATOM   1377  C   THR A 185      25.125   6.172 -12.961  1.00 77.94           C  
ATOM   1378  CB  THR A 185      23.719   4.281 -13.797  1.00 77.94           C  
ATOM   1379  O   THR A 185      25.844   5.605 -12.133  1.00 77.94           O  
ATOM   1380  CG2 THR A 185      22.297   3.705 -13.891  1.00 77.94           C  
ATOM   1381  OG1 THR A 185      24.281   4.340 -15.117  1.00 77.94           O  
ATOM   1382  N   SER A 186      25.594   7.219 -13.609  1.00 80.56           N  
ATOM   1383  CA  SER A 186      26.938   7.730 -13.438  1.00 80.56           C  
ATOM   1384  C   SER A 186      27.141   8.305 -12.039  1.00 80.56           C  
ATOM   1385  CB  SER A 186      27.250   8.797 -14.484  1.00 80.56           C  
ATOM   1386  O   SER A 186      28.281   8.406 -11.555  1.00 80.56           O  
ATOM   1387  OG  SER A 186      27.125   8.266 -15.789  1.00 80.56           O  
ATOM   1388  N   ILE A 187      26.047   8.453 -11.305  1.00 79.31           N  
ATOM   1389  CA  ILE A 187      26.125   9.117 -10.008  1.00 79.31           C  
ATOM   1390  C   ILE A 187      26.078   8.078  -8.891  1.00 79.31           C  
ATOM   1391  CB  ILE A 187      25.000  10.156  -9.828  1.00 79.31           C  
ATOM   1392  O   ILE A 187      26.219   8.414  -7.711  1.00 79.31           O  
ATOM   1393  CG1 ILE A 187      23.625   9.477  -9.930  1.00 79.31           C  
ATOM   1394  CG2 ILE A 187      25.125  11.281 -10.867  1.00 79.31           C  
ATOM   1395  CD1 ILE A 187      22.469  10.359  -9.492  1.00 79.31           C  
ATOM   1396  N   VAL A 188      25.844   6.816  -9.297  1.00 80.75           N  
ATOM   1397  CA  VAL A 188      25.656   5.754  -8.312  1.00 80.75           C  
ATOM   1398  C   VAL A 188      26.906   5.633  -7.438  1.00 80.75           C  
ATOM   1399  CB  VAL A 188      25.344   4.402  -8.992  1.00 80.75           C  
ATOM   1400  O   VAL A 188      26.812   5.410  -6.230  1.00 80.75           O  
ATOM   1401  CG1 VAL A 188      25.359   3.270  -7.965  1.00 80.75           C  
ATOM   1402  CG2 VAL A 188      24.000   4.461  -9.711  1.00 80.75           C  
ATOM   1403  N   ALA A 189      28.141   5.820  -8.031  1.00 80.69           N  
ATOM   1404  CA  ALA A 189      29.406   5.691  -7.312  1.00 80.69           C  
ATOM   1405  C   ALA A 189      29.484   6.695  -6.168  1.00 80.69           C  
ATOM   1406  CB  ALA A 189      30.578   5.871  -8.273  1.00 80.69           C  
ATOM   1407  O   ALA A 189      30.141   6.434  -5.152  1.00 80.69           O  
ATOM   1408  N   SER A 190      28.750   7.797  -6.355  1.00 81.12           N  
ATOM   1409  CA  SER A 190      28.750   8.844  -5.340  1.00 81.12           C  
ATOM   1410  C   SER A 190      27.734   8.539  -4.230  1.00 81.12           C  
ATOM   1411  CB  SER A 190      28.438  10.203  -5.969  1.00 81.12           C  
ATOM   1412  O   SER A 190      27.641   9.289  -3.256  1.00 81.12           O  
ATOM   1413  OG  SER A 190      27.125  10.211  -6.523  1.00 81.12           O  
ATOM   1414  N   LYS A 191      27.094   7.387  -4.348  1.00 81.38           N  
ATOM   1415  CA  LYS A 191      26.078   6.992  -3.373  1.00 81.38           C  
ATOM   1416  C   LYS A 191      26.312   5.559  -2.895  1.00 81.38           C  
ATOM   1417  CB  LYS A 191      24.672   7.129  -3.973  1.00 81.38           C  
ATOM   1418  O   LYS A 191      25.609   4.641  -3.324  1.00 81.38           O  
ATOM   1419  CG  LYS A 191      24.328   8.547  -4.391  1.00 81.38           C  
ATOM   1420  CD  LYS A 191      22.953   8.609  -5.055  1.00 81.38           C  
ATOM   1421  CE  LYS A 191      22.578  10.031  -5.430  1.00 81.38           C  
ATOM   1422  NZ  LYS A 191      23.422  10.555  -6.547  1.00 81.38           N  
ATOM   1423  N   PRO A 192      27.281   5.336  -2.027  1.00 82.25           N  
ATOM   1424  CA  PRO A 192      27.641   3.986  -1.599  1.00 82.25           C  
ATOM   1425  C   PRO A 192      26.531   3.291  -0.814  1.00 82.25           C  
ATOM   1426  CB  PRO A 192      28.875   4.219  -0.715  1.00 82.25           C  
ATOM   1427  O   PRO A 192      26.500   2.061  -0.753  1.00 82.25           O  
ATOM   1428  CG  PRO A 192      29.375   5.578  -1.103  1.00 82.25           C  
ATOM   1429  CD  PRO A 192      28.219   6.359  -1.668  1.00 82.25           C  
ATOM   1430  N   TRP A 193      25.641   4.074  -0.270  1.00 83.69           N  
ATOM   1431  CA  TRP A 193      24.594   3.488   0.553  1.00 83.69           C  
ATOM   1432  C   TRP A 193      23.594   2.715  -0.307  1.00 83.69           C  
ATOM   1433  CB  TRP A 193      23.859   4.574   1.347  1.00 83.69           C  
ATOM   1434  O   TRP A 193      22.703   2.037   0.217  1.00 83.69           O  
ATOM   1435  CG  TRP A 193      23.406   5.734   0.513  1.00 83.69           C  
ATOM   1436  CD1 TRP A 193      22.281   5.801  -0.259  1.00 83.69           C  
ATOM   1437  CD2 TRP A 193      24.062   6.996   0.364  1.00 83.69           C  
ATOM   1438  CE2 TRP A 193      23.281   7.777  -0.514  1.00 83.69           C  
ATOM   1439  CE3 TRP A 193      25.250   7.539   0.888  1.00 83.69           C  
ATOM   1440  NE1 TRP A 193      22.203   7.027  -0.878  1.00 83.69           N  
ATOM   1441  CH2 TRP A 193      24.797   9.586  -0.352  1.00 83.69           C  
ATOM   1442  CZ2 TRP A 193      23.641   9.078  -0.878  1.00 83.69           C  
ATOM   1443  CZ3 TRP A 193      25.609   8.828   0.523  1.00 83.69           C  
ATOM   1444  N   LEU A 194      23.703   2.750  -1.699  1.00 87.56           N  
ATOM   1445  CA  LEU A 194      22.812   2.037  -2.598  1.00 87.56           C  
ATOM   1446  C   LEU A 194      23.281   0.609  -2.830  1.00 87.56           C  
ATOM   1447  CB  LEU A 194      22.688   2.773  -3.934  1.00 87.56           C  
ATOM   1448  O   LEU A 194      22.547  -0.221  -3.363  1.00 87.56           O  
ATOM   1449  CG  LEU A 194      22.047   4.160  -3.891  1.00 87.56           C  
ATOM   1450  CD1 LEU A 194      22.047   4.789  -5.281  1.00 87.56           C  
ATOM   1451  CD2 LEU A 194      20.625   4.074  -3.340  1.00 87.56           C  
ATOM   1452  N   LYS A 195      24.469   0.312  -2.535  1.00 87.00           N  
ATOM   1453  CA  LYS A 195      25.156  -0.926  -2.875  1.00 87.00           C  
ATOM   1454  C   LYS A 195      24.359  -2.146  -2.447  1.00 87.00           C  
ATOM   1455  CB  LYS A 195      26.547  -0.959  -2.225  1.00 87.00           C  
ATOM   1456  O   LYS A 195      24.234  -3.117  -3.199  1.00 87.00           O  
ATOM   1457  CG  LYS A 195      27.375  -2.188  -2.584  1.00 87.00           C  
ATOM   1458  CD  LYS A 195      28.750  -2.137  -1.951  1.00 87.00           C  
ATOM   1459  CE  LYS A 195      29.562  -3.395  -2.260  1.00 87.00           C  
ATOM   1460  NZ  LYS A 195      30.922  -3.352  -1.637  1.00 87.00           N  
ATOM   1461  N   ASN A 196      23.688  -2.111  -1.318  1.00 89.69           N  
ATOM   1462  CA  ASN A 196      23.031  -3.305  -0.802  1.00 89.69           C  
ATOM   1463  C   ASN A 196      21.516  -3.238  -1.007  1.00 89.69           C  
ATOM   1464  CB  ASN A 196      23.359  -3.500   0.680  1.00 89.69           C  
ATOM   1465  O   ASN A 196      20.781  -4.094  -0.511  1.00 89.69           O  
ATOM   1466  CG  ASN A 196      24.828  -3.756   0.924  1.00 89.69           C  
ATOM   1467  ND2 ASN A 196      25.375  -3.139   1.966  1.00 89.69           N  
ATOM   1468  OD1 ASN A 196      25.469  -4.504   0.182  1.00 89.69           O  
ATOM   1469  N   ASP A 197      21.109  -2.273  -1.789  1.00 92.88           N  
ATOM   1470  CA  ASP A 197      19.672  -2.127  -2.016  1.00 92.88           C  
ATOM   1471  C   ASP A 197      19.172  -3.121  -3.064  1.00 92.88           C  
ATOM   1472  CB  ASP A 197      19.344  -0.697  -2.451  1.00 92.88           C  
ATOM   1473  O   ASP A 197      19.938  -3.564  -3.918  1.00 92.88           O  
ATOM   1474  CG  ASP A 197      19.500   0.315  -1.329  1.00 92.88           C  
ATOM   1475  OD1 ASP A 197      19.859  -0.078  -0.199  1.00 92.88           O  
ATOM   1476  OD2 ASP A 197      19.250   1.516  -1.576  1.00 92.88           O  
ATOM   1477  N   ASN A 198      17.922  -3.488  -2.877  1.00 95.50           N  
ATOM   1478  CA  ASN A 198      17.250  -4.184  -3.963  1.00 95.50           C  
ATOM   1479  C   ASN A 198      16.875  -3.230  -5.094  1.00 95.50           C  
ATOM   1480  CB  ASN A 198      15.992  -4.898  -3.441  1.00 95.50           C  
ATOM   1481  O   ASN A 198      16.234  -2.203  -4.863  1.00 95.50           O  
ATOM   1482  CG  ASN A 198      15.430  -5.887  -4.441  1.00 95.50           C  
ATOM   1483  ND2 ASN A 198      14.156  -6.234  -4.273  1.00 95.50           N  
ATOM   1484  OD1 ASN A 198      16.125  -6.336  -5.352  1.00 95.50           O  
ATOM   1485  N   VAL A 199      17.250  -3.613  -6.301  1.00 94.44           N  
ATOM   1486  CA  VAL A 199      17.109  -2.650  -7.387  1.00 94.44           C  
ATOM   1487  C   VAL A 199      16.312  -3.279  -8.531  1.00 94.44           C  
ATOM   1488  CB  VAL A 199      18.484  -2.154  -7.898  1.00 94.44           C  
ATOM   1489  O   VAL A 199      16.516  -4.449  -8.859  1.00 94.44           O  
ATOM   1490  CG1 VAL A 199      19.312  -3.322  -8.430  1.00 94.44           C  
ATOM   1491  CG2 VAL A 199      18.297  -1.094  -8.984  1.00 94.44           C  
ATOM   1492  N   PHE A 200      15.375  -2.553  -9.062  1.00 94.88           N  
ATOM   1493  CA  PHE A 200      14.680  -2.926 -10.281  1.00 94.88           C  
ATOM   1494  C   PHE A 200      14.523  -1.723 -11.211  1.00 94.88           C  
ATOM   1495  CB  PHE A 200      13.297  -3.512  -9.953  1.00 94.88           C  
ATOM   1496  O   PHE A 200      14.719  -0.581 -10.789  1.00 94.88           O  
ATOM   1497  CG  PHE A 200      12.336  -2.514  -9.367  1.00 94.88           C  
ATOM   1498  CD1 PHE A 200      12.289  -2.305  -7.992  1.00 94.88           C  
ATOM   1499  CD2 PHE A 200      11.484  -1.783 -10.180  1.00 94.88           C  
ATOM   1500  CE1 PHE A 200      11.406  -1.383  -7.441  1.00 94.88           C  
ATOM   1501  CE2 PHE A 200      10.602  -0.860  -9.641  1.00 94.88           C  
ATOM   1502  CZ  PHE A 200      10.555  -0.662  -8.266  1.00 94.88           C  
ATOM   1503  N   THR A 201      14.195  -2.057 -12.484  1.00 94.81           N  
ATOM   1504  CA  THR A 201      14.117  -0.976 -13.461  1.00 94.81           C  
ATOM   1505  C   THR A 201      12.703  -0.877 -14.039  1.00 94.81           C  
ATOM   1506  CB  THR A 201      15.125  -1.178 -14.602  1.00 94.81           C  
ATOM   1507  O   THR A 201      11.961  -1.857 -14.039  1.00 94.81           O  
ATOM   1508  CG2 THR A 201      16.547  -1.280 -14.062  1.00 94.81           C  
ATOM   1509  OG1 THR A 201      14.812  -2.383 -15.312  1.00 94.81           O  
ATOM   1510  N   PHE A 202      12.359   0.312 -14.375  1.00 93.50           N  
ATOM   1511  CA  PHE A 202      11.148   0.558 -15.148  1.00 93.50           C  
ATOM   1512  C   PHE A 202      11.359   1.696 -16.141  1.00 93.50           C  
ATOM   1513  CB  PHE A 202       9.977   0.882 -14.219  1.00 93.50           C  
ATOM   1514  O   PHE A 202      12.297   2.486 -15.992  1.00 93.50           O  
ATOM   1515  CG  PHE A 202      10.180   2.121 -13.391  1.00 93.50           C  
ATOM   1516  CD1 PHE A 202      10.789   2.049 -12.141  1.00 93.50           C  
ATOM   1517  CD2 PHE A 202       9.766   3.361 -13.859  1.00 93.50           C  
ATOM   1518  CE1 PHE A 202      10.977   3.195 -11.375  1.00 93.50           C  
ATOM   1519  CE2 PHE A 202       9.953   4.512 -13.094  1.00 93.50           C  
ATOM   1520  CZ  PHE A 202      10.555   4.426 -11.852  1.00 93.50           C  
ATOM   1521  N   ASN A 203      10.484   1.673 -17.172  1.00 92.44           N  
ATOM   1522  CA  ASN A 203      10.602   2.689 -18.203  1.00 92.44           C  
ATOM   1523  C   ASN A 203       9.383   3.609 -18.234  1.00 92.44           C  
ATOM   1524  CB  ASN A 203      10.797   2.035 -19.578  1.00 92.44           C  
ATOM   1525  O   ASN A 203       8.258   3.170 -17.969  1.00 92.44           O  
ATOM   1526  CG  ASN A 203      12.055   1.191 -19.641  1.00 92.44           C  
ATOM   1527  ND2 ASN A 203      12.516   0.919 -20.859  1.00 92.44           N  
ATOM   1528  OD1 ASN A 203      12.602   0.786 -18.609  1.00 92.44           O  
ATOM   1529  N   ILE A 204       9.688   4.902 -18.422  1.00 91.31           N  
ATOM   1530  CA  ILE A 204       8.625   5.867 -18.672  1.00 91.31           C  
ATOM   1531  C   ILE A 204       8.852   6.543 -20.031  1.00 91.31           C  
ATOM   1532  CB  ILE A 204       8.547   6.926 -17.547  1.00 91.31           C  
ATOM   1533  O   ILE A 204       9.992   6.836 -20.391  1.00 91.31           O  
ATOM   1534  CG1 ILE A 204       8.148   6.270 -16.219  1.00 91.31           C  
ATOM   1535  CG2 ILE A 204       7.559   8.039 -17.922  1.00 91.31           C  
ATOM   1536  CD1 ILE A 204       8.234   7.199 -15.023  1.00 91.31           C  
ATOM   1537  N   SER A 205       7.840   6.656 -20.844  1.00 90.25           N  
ATOM   1538  CA  SER A 205       7.926   7.367 -22.109  1.00 90.25           C  
ATOM   1539  C   SER A 205       7.816   8.875 -21.922  1.00 90.25           C  
ATOM   1540  CB  SER A 205       6.832   6.887 -23.062  1.00 90.25           C  
ATOM   1541  O   SER A 205       6.816   9.367 -21.391  1.00 90.25           O  
ATOM   1542  OG  SER A 205       6.961   7.508 -24.344  1.00 90.25           O  
ATOM   1543  N   VAL A 206       8.875   9.594 -22.266  1.00 89.62           N  
ATOM   1544  CA  VAL A 206       8.898  11.047 -22.203  1.00 89.62           C  
ATOM   1545  C   VAL A 206       9.102  11.617 -23.609  1.00 89.62           C  
ATOM   1546  CB  VAL A 206      10.000  11.562 -21.266  1.00 89.62           C  
ATOM   1547  O   VAL A 206      10.156  11.422 -24.219  1.00 89.62           O  
ATOM   1548  CG1 VAL A 206       9.961  13.086 -21.156  1.00 89.62           C  
ATOM   1549  CG2 VAL A 206       9.859  10.922 -19.875  1.00 89.62           C  
ATOM   1550  N   ASN A 207       8.023  12.281 -24.172  1.00 87.44           N  
ATOM   1551  CA  ASN A 207       8.031  12.844 -25.516  1.00 87.44           C  
ATOM   1552  C   ASN A 207       8.453  11.812 -26.562  1.00 87.44           C  
ATOM   1553  CB  ASN A 207       8.953  14.062 -25.578  1.00 87.44           C  
ATOM   1554  O   ASN A 207       9.242  12.117 -27.453  1.00 87.44           O  
ATOM   1555  CG  ASN A 207       8.359  15.281 -24.891  1.00 87.44           C  
ATOM   1556  ND2 ASN A 207       9.109  16.375 -24.891  1.00 87.44           N  
ATOM   1557  OD1 ASN A 207       7.242  15.234 -24.375  1.00 87.44           O  
ATOM   1558  N   GLY A 208       8.031  10.547 -26.406  1.00 87.81           N  
ATOM   1559  CA  GLY A 208       8.258   9.492 -27.391  1.00 87.81           C  
ATOM   1560  C   GLY A 208       9.523   8.703 -27.125  1.00 87.81           C  
ATOM   1561  O   GLY A 208       9.805   7.730 -27.828  1.00 87.81           O  
ATOM   1562  N   THR A 209      10.344   9.133 -26.125  1.00 91.19           N  
ATOM   1563  CA  THR A 209      11.578   8.438 -25.750  1.00 91.19           C  
ATOM   1564  C   THR A 209      11.406   7.695 -24.422  1.00 91.19           C  
ATOM   1565  CB  THR A 209      12.758   9.414 -25.641  1.00 91.19           C  
ATOM   1566  O   THR A 209      10.945   8.281 -23.438  1.00 91.19           O  
ATOM   1567  CG2 THR A 209      14.062   8.672 -25.375  1.00 91.19           C  
ATOM   1568  OG1 THR A 209      12.883  10.141 -26.875  1.00 91.19           O  
ATOM   1569  N   GLU A 210      11.852   6.438 -24.406  1.00 91.69           N  
ATOM   1570  CA  GLU A 210      11.773   5.652 -23.172  1.00 91.69           C  
ATOM   1571  C   GLU A 210      12.977   5.918 -22.281  1.00 91.69           C  
ATOM   1572  CB  GLU A 210      11.680   4.160 -23.500  1.00 91.69           C  
ATOM   1573  O   GLU A 210      14.125   5.793 -22.719  1.00 91.69           O  
ATOM   1574  CG  GLU A 210      10.328   3.738 -24.062  1.00 91.69           C  
ATOM   1575  CD  GLU A 210      10.047   2.252 -23.906  1.00 91.69           C  
ATOM   1576  OE1 GLU A 210       8.867   1.876 -23.703  1.00 91.69           O  
ATOM   1577  OE2 GLU A 210      11.008   1.459 -23.969  1.00 91.69           O  
ATOM   1578  N   VAL A 211      12.664   6.363 -21.141  1.00 91.62           N  
ATOM   1579  CA  VAL A 211      13.703   6.609 -20.156  1.00 91.62           C  
ATOM   1580  C   VAL A 211      13.664   5.527 -19.078  1.00 91.62           C  
ATOM   1581  CB  VAL A 211      13.555   8.008 -19.516  1.00 91.62           C  
ATOM   1582  O   VAL A 211      12.617   5.285 -18.484  1.00 91.62           O  
ATOM   1583  CG1 VAL A 211      14.688   8.266 -18.516  1.00 91.62           C  
ATOM   1584  CG2 VAL A 211      13.531   9.094 -20.594  1.00 91.62           C  
ATOM   1585  N   GLU A 212      14.836   4.945 -18.875  1.00 93.25           N  
ATOM   1586  CA  GLU A 212      14.945   3.873 -17.891  1.00 93.25           C  
ATOM   1587  C   GLU A 212      15.297   4.426 -16.516  1.00 93.25           C  
ATOM   1588  CB  GLU A 212      15.977   2.838 -18.328  1.00 93.25           C  
ATOM   1589  O   GLU A 212      16.266   5.180 -16.375  1.00 93.25           O  
ATOM   1590  CG  GLU A 212      16.062   1.628 -17.406  1.00 93.25           C  
ATOM   1591  CD  GLU A 212      17.031   0.562 -17.906  1.00 93.25           C  
ATOM   1592  OE1 GLU A 212      16.594  -0.582 -18.172  1.00 93.25           O  
ATOM   1593  OE2 GLU A 212      18.234   0.874 -18.047  1.00 93.25           O  
ATOM   1594  N   TYR A 213      14.562   4.004 -15.547  1.00 93.88           N  
ATOM   1595  CA  TYR A 213      14.797   4.379 -14.156  1.00 93.88           C  
ATOM   1596  C   TYR A 213      15.234   3.174 -13.328  1.00 93.88           C  
ATOM   1597  CB  TYR A 213      13.539   5.004 -13.547  1.00 93.88           C  
ATOM   1598  O   TYR A 213      14.797   2.051 -13.586  1.00 93.88           O  
ATOM   1599  CG  TYR A 213      13.281   6.418 -14.000  1.00 93.88           C  
ATOM   1600  CD1 TYR A 213      13.695   7.504 -13.242  1.00 93.88           C  
ATOM   1601  CD2 TYR A 213      12.617   6.668 -15.195  1.00 93.88           C  
ATOM   1602  CE1 TYR A 213      13.461   8.812 -13.656  1.00 93.88           C  
ATOM   1603  CE2 TYR A 213      12.367   7.969 -15.625  1.00 93.88           C  
ATOM   1604  OH  TYR A 213      12.555  10.320 -15.266  1.00 93.88           O  
ATOM   1605  CZ  TYR A 213      12.797   9.031 -14.852  1.00 93.88           C  
ATOM   1606  N   TYR A 214      16.062   3.453 -12.406  1.00 93.88           N  
ATOM   1607  CA  TYR A 214      16.516   2.453 -11.445  1.00 93.88           C  
ATOM   1608  C   TYR A 214      15.977   2.752 -10.047  1.00 93.88           C  
ATOM   1609  CB  TYR A 214      18.047   2.391 -11.414  1.00 93.88           C  
ATOM   1610  O   TYR A 214      16.266   3.811  -9.484  1.00 93.88           O  
ATOM   1611  CG  TYR A 214      18.656   2.014 -12.734  1.00 93.88           C  
ATOM   1612  CD1 TYR A 214      19.172   0.737 -12.953  1.00 93.88           C  
ATOM   1613  CD2 TYR A 214      18.734   2.936 -13.773  1.00 93.88           C  
ATOM   1614  CE1 TYR A 214      19.750   0.386 -14.164  1.00 93.88           C  
ATOM   1615  CE2 TYR A 214      19.312   2.596 -15.000  1.00 93.88           C  
ATOM   1616  OH  TYR A 214      20.375   0.979 -16.391  1.00 93.88           O  
ATOM   1617  CZ  TYR A 214      19.812   1.320 -15.188  1.00 93.88           C  
ATOM   1618  N   ALA A 215      15.219   1.851  -9.602  1.00 94.88           N  
ATOM   1619  CA  ALA A 215      14.625   2.016  -8.273  1.00 94.88           C  
ATOM   1620  C   ALA A 215      15.375   1.179  -7.234  1.00 94.88           C  
ATOM   1621  CB  ALA A 215      13.148   1.637  -8.297  1.00 94.88           C  
ATOM   1622  O   ALA A 215      15.406  -0.051  -7.324  1.00 94.88           O  
ATOM   1623  N   TYR A 216      15.984   1.910  -6.285  1.00 94.19           N  
ATOM   1624  CA  TYR A 216      16.703   1.272  -5.188  1.00 94.19           C  
ATOM   1625  C   TYR A 216      15.852   1.234  -3.926  1.00 94.19           C  
ATOM   1626  CB  TYR A 216      18.016   2.008  -4.910  1.00 94.19           C  
ATOM   1627  O   TYR A 216      15.508   2.279  -3.369  1.00 94.19           O  
ATOM   1628  CG  TYR A 216      18.984   1.965  -6.062  1.00 94.19           C  
ATOM   1629  CD1 TYR A 216      20.000   1.006  -6.109  1.00 94.19           C  
ATOM   1630  CD2 TYR A 216      18.906   2.885  -7.102  1.00 94.19           C  
ATOM   1631  CE1 TYR A 216      20.906   0.964  -7.168  1.00 94.19           C  
ATOM   1632  CE2 TYR A 216      19.797   2.854  -8.164  1.00 94.19           C  
ATOM   1633  OH  TYR A 216      21.688   1.854  -9.242  1.00 94.19           O  
ATOM   1634  CZ  TYR A 216      20.797   1.890  -8.188  1.00 94.19           C  
ATOM   1635  N   VAL A 217      15.508  -0.005  -3.514  1.00 95.25           N  
ATOM   1636  CA  VAL A 217      14.656  -0.200  -2.344  1.00 95.25           C  
ATOM   1637  C   VAL A 217      15.500  -0.698  -1.170  1.00 95.25           C  
ATOM   1638  CB  VAL A 217      13.516  -1.192  -2.637  1.00 95.25           C  
ATOM   1639  O   VAL A 217      16.094  -1.780  -1.233  1.00 95.25           O  
ATOM   1640  CG1 VAL A 217      12.586  -1.318  -1.429  1.00 95.25           C  
ATOM   1641  CG2 VAL A 217      12.727  -0.752  -3.871  1.00 95.25           C  
ATOM   1642  N   ASN A 218      15.500   0.056  -0.123  1.00 92.81           N  
ATOM   1643  CA  ASN A 218      16.359  -0.235   1.016  1.00 92.81           C  
ATOM   1644  C   ASN A 218      15.609  -0.969   2.119  1.00 92.81           C  
ATOM   1645  CB  ASN A 218      16.984   1.053   1.563  1.00 92.81           C  
ATOM   1646  O   ASN A 218      16.203  -1.708   2.902  1.00 92.81           O  
ATOM   1647  CG  ASN A 218      17.953   0.798   2.707  1.00 92.81           C  
ATOM   1648  ND2 ASN A 218      19.156   0.352   2.381  1.00 92.81           N  
ATOM   1649  OD1 ASN A 218      17.609   1.001   3.877  1.00 92.81           O  
ATOM   1650  N   LYS A 219      14.328  -0.815   2.145  1.00 92.69           N  
ATOM   1651  CA  LYS A 219      13.453  -1.485   3.105  1.00 92.69           C  
ATOM   1652  C   LYS A 219      12.148  -1.923   2.451  1.00 92.69           C  
ATOM   1653  CB  LYS A 219      13.164  -0.570   4.297  1.00 92.69           C  
ATOM   1654  O   LYS A 219      11.672  -1.283   1.509  1.00 92.69           O  
ATOM   1655  CG  LYS A 219      14.367  -0.316   5.191  1.00 92.69           C  
ATOM   1656  CD  LYS A 219      13.969   0.398   6.477  1.00 92.69           C  
ATOM   1657  CE  LYS A 219      15.172   0.640   7.379  1.00 92.69           C  
ATOM   1658  NZ  LYS A 219      14.781   1.330   8.648  1.00 92.69           N  
ATOM   1659  N   THR A 220      11.641  -3.133   3.008  1.00 96.81           N  
ATOM   1660  CA  THR A 220      10.336  -3.594   2.537  1.00 96.81           C  
ATOM   1661  C   THR A 220       9.219  -2.715   3.092  1.00 96.81           C  
ATOM   1662  CB  THR A 220      10.086  -5.059   2.936  1.00 96.81           C  
ATOM   1663  O   THR A 220       9.117  -2.521   4.305  1.00 96.81           O  
ATOM   1664  CG2 THR A 220       8.711  -5.527   2.475  1.00 96.81           C  
ATOM   1665  OG1 THR A 220      11.086  -5.891   2.334  1.00 96.81           O  
ATOM   1666  N   PHE A 221       8.406  -2.146   2.229  1.00 97.50           N  
ATOM   1667  CA  PHE A 221       7.285  -1.315   2.660  1.00 97.50           C  
ATOM   1668  C   PHE A 221       6.191  -1.288   1.604  1.00 97.50           C  
ATOM   1669  CB  PHE A 221       7.762   0.110   2.961  1.00 97.50           C  
ATOM   1670  O   PHE A 221       6.406  -1.710   0.466  1.00 97.50           O  
ATOM   1671  CG  PHE A 221       8.180   0.880   1.739  1.00 97.50           C  
ATOM   1672  CD1 PHE A 221       9.477   0.770   1.240  1.00 97.50           C  
ATOM   1673  CD2 PHE A 221       7.285   1.717   1.089  1.00 97.50           C  
ATOM   1674  CE1 PHE A 221       9.867   1.481   0.109  1.00 97.50           C  
ATOM   1675  CE2 PHE A 221       7.668   2.432  -0.042  1.00 97.50           C  
ATOM   1676  CZ  PHE A 221       8.961   2.312  -0.530  1.00 97.50           C  
ATOM   1677  N   ALA A 222       5.023  -0.884   2.016  1.00 98.44           N  
ATOM   1678  CA  ALA A 222       3.902  -0.670   1.103  1.00 98.44           C  
ATOM   1679  C   ALA A 222       3.467   0.792   1.101  1.00 98.44           C  
ATOM   1680  CB  ALA A 222       2.729  -1.571   1.479  1.00 98.44           C  
ATOM   1681  O   ALA A 222       3.623   1.493   2.104  1.00 98.44           O  
ATOM   1682  N   PHE A 223       2.986   1.250  -0.006  1.00 97.88           N  
ATOM   1683  CA  PHE A 223       2.395   2.580  -0.068  1.00 97.88           C  
ATOM   1684  C   PHE A 223       1.161   2.582  -0.964  1.00 97.88           C  
ATOM   1685  CB  PHE A 223       3.414   3.604  -0.578  1.00 97.88           C  
ATOM   1686  O   PHE A 223       0.968   1.666  -1.766  1.00 97.88           O  
ATOM   1687  CG  PHE A 223       3.660   3.527  -2.061  1.00 97.88           C  
ATOM   1688  CD1 PHE A 223       4.520   2.574  -2.590  1.00 97.88           C  
ATOM   1689  CD2 PHE A 223       3.027   4.410  -2.926  1.00 97.88           C  
ATOM   1690  CE1 PHE A 223       4.750   2.504  -3.963  1.00 97.88           C  
ATOM   1691  CE2 PHE A 223       3.252   4.348  -4.297  1.00 97.88           C  
ATOM   1692  CZ  PHE A 223       4.113   3.393  -4.812  1.00 97.88           C  
ATOM   1693  N   THR A 224       0.363   3.551  -0.814  1.00 96.75           N  
ATOM   1694  CA  THR A 224      -0.878   3.645  -1.575  1.00 96.75           C  
ATOM   1695  C   THR A 224      -0.953   4.969  -2.328  1.00 96.75           C  
ATOM   1696  CB  THR A 224      -2.107   3.502  -0.658  1.00 96.75           C  
ATOM   1697  O   THR A 224      -0.339   5.957  -1.921  1.00 96.75           O  
ATOM   1698  CG2 THR A 224      -2.170   2.113  -0.033  1.00 96.75           C  
ATOM   1699  OG1 THR A 224      -2.033   4.480   0.386  1.00 96.75           O  
ATOM   1700  N   TYR A 225      -1.659   4.957  -3.424  1.00 95.25           N  
ATOM   1701  CA  TYR A 225      -1.867   6.164  -4.219  1.00 95.25           C  
ATOM   1702  C   TYR A 225      -3.195   6.105  -4.961  1.00 95.25           C  
ATOM   1703  CB  TYR A 225      -0.719   6.355  -5.215  1.00 95.25           C  
ATOM   1704  O   TYR A 225      -3.721   5.020  -5.223  1.00 95.25           O  
ATOM   1705  CG  TYR A 225      -0.603   5.242  -6.227  1.00 95.25           C  
ATOM   1706  CD1 TYR A 225       0.108   4.082  -5.938  1.00 95.25           C  
ATOM   1707  CD2 TYR A 225      -1.202   5.352  -7.477  1.00 95.25           C  
ATOM   1708  CE1 TYR A 225       0.219   3.055  -6.867  1.00 95.25           C  
ATOM   1709  CE2 TYR A 225      -1.097   4.332  -8.414  1.00 95.25           C  
ATOM   1710  OH  TYR A 225      -0.279   2.176  -9.031  1.00 95.25           O  
ATOM   1711  CZ  TYR A 225      -0.386   3.189  -8.102  1.00 95.25           C  
ATOM   1712  N   PRO A 226      -3.703   7.293  -5.285  1.00 94.00           N  
ATOM   1713  CA  PRO A 226      -4.977   7.301  -6.012  1.00 94.00           C  
ATOM   1714  C   PRO A 226      -4.820   6.910  -7.480  1.00 94.00           C  
ATOM   1715  CB  PRO A 226      -5.449   8.750  -5.879  1.00 94.00           C  
ATOM   1716  O   PRO A 226      -3.986   7.480  -8.188  1.00 94.00           O  
ATOM   1717  CG  PRO A 226      -4.195   9.547  -5.695  1.00 94.00           C  
ATOM   1718  CD  PRO A 226      -3.174   8.672  -5.020  1.00 94.00           C  
ATOM   1719  N   VAL A 227      -5.574   5.953  -7.930  1.00 92.00           N  
ATOM   1720  CA  VAL A 227      -5.551   5.520  -9.320  1.00 92.00           C  
ATOM   1721  C   VAL A 227      -6.641   6.242 -10.109  1.00 92.00           C  
ATOM   1722  CB  VAL A 227      -5.734   3.988  -9.445  1.00 92.00           C  
ATOM   1723  O   VAL A 227      -6.387   6.762 -11.203  1.00 92.00           O  
ATOM   1724  CG1 VAL A 227      -5.793   3.566 -10.914  1.00 92.00           C  
ATOM   1725  CG2 VAL A 227      -4.609   3.256  -8.719  1.00 92.00           C  
ATOM   1726  N   SER A 228      -7.957   6.297  -9.656  1.00 83.25           N  
ATOM   1727  CA  SER A 228      -9.094   6.988 -10.266  1.00 83.25           C  
ATOM   1728  C   SER A 228     -10.156   7.316  -9.227  1.00 83.25           C  
ATOM   1729  CB  SER A 228      -9.695   6.141 -11.383  1.00 83.25           C  
ATOM   1730  O   SER A 228     -10.227   6.676  -8.180  1.00 83.25           O  
ATOM   1731  OG  SER A 228     -10.328   4.988 -10.859  1.00 83.25           O  
ATOM   1732  N   GLY A 229     -11.016   8.461  -9.539  1.00 70.38           N  
ATOM   1733  CA  GLY A 229     -12.227   8.758  -8.789  1.00 70.38           C  
ATOM   1734  C   GLY A 229     -11.945   9.320  -7.410  1.00 70.38           C  
ATOM   1735  O   GLY A 229     -12.797   9.250  -6.520  1.00 70.38           O  
ATOM   1736  N   PHE A 230     -10.711   9.820  -7.062  1.00 72.25           N  
ATOM   1737  CA  PHE A 230     -10.406  10.352  -5.738  1.00 72.25           C  
ATOM   1738  C   PHE A 230     -10.680  11.844  -5.680  1.00 72.25           C  
ATOM   1739  CB  PHE A 230      -8.945  10.070  -5.371  1.00 72.25           C  
ATOM   1740  O   PHE A 230      -9.883  12.648  -6.168  1.00 72.25           O  
ATOM   1741  CG  PHE A 230      -8.648  10.211  -3.904  1.00 72.25           C  
ATOM   1742  CD1 PHE A 230      -8.070  11.375  -3.406  1.00 72.25           C  
ATOM   1743  CD2 PHE A 230      -8.945   9.180  -3.020  1.00 72.25           C  
ATOM   1744  CE1 PHE A 230      -7.801  11.508  -2.047  1.00 72.25           C  
ATOM   1745  CE2 PHE A 230      -8.680   9.312  -1.661  1.00 72.25           C  
ATOM   1746  CZ  PHE A 230      -8.102  10.477  -1.176  1.00 72.25           C  
ATOM   1747  N   PRO A 231     -11.773  12.289  -5.086  1.00 67.31           N  
ATOM   1748  CA  PRO A 231     -12.164  13.695  -5.129  1.00 67.31           C  
ATOM   1749  C   PRO A 231     -11.539  14.523  -4.008  1.00 67.31           C  
ATOM   1750  CB  PRO A 231     -13.688  13.641  -4.984  1.00 67.31           C  
ATOM   1751  O   PRO A 231     -11.523  15.750  -4.078  1.00 67.31           O  
ATOM   1752  CG  PRO A 231     -13.953  12.375  -4.230  1.00 67.31           C  
ATOM   1753  CD  PRO A 231     -12.891  11.375  -4.586  1.00 67.31           C  
ATOM   1754  N   LEU A 232     -10.945  13.805  -2.977  1.00 64.94           N  
ATOM   1755  CA  LEU A 232     -10.508  14.562  -1.812  1.00 64.94           C  
ATOM   1756  C   LEU A 232      -8.992  14.766  -1.835  1.00 64.94           C  
ATOM   1757  CB  LEU A 232     -10.914  13.852  -0.521  1.00 64.94           C  
ATOM   1758  O   LEU A 232      -8.250  13.953  -1.276  1.00 64.94           O  
ATOM   1759  CG  LEU A 232     -12.422  13.734  -0.259  1.00 64.94           C  
ATOM   1760  CD1 LEU A 232     -12.688  12.750   0.872  1.00 64.94           C  
ATOM   1761  CD2 LEU A 232     -13.008  15.102   0.066  1.00 64.94           C  
ATOM   1762  N   ALA A 233      -8.562  15.734  -2.711  1.00 63.50           N  
ATOM   1763  CA  ALA A 233      -7.129  16.016  -2.754  1.00 63.50           C  
ATOM   1764  C   ALA A 233      -6.617  16.453  -1.385  1.00 63.50           C  
ATOM   1765  CB  ALA A 233      -6.832  17.094  -3.797  1.00 63.50           C  
ATOM   1766  O   ALA A 233      -7.293  17.188  -0.665  1.00 63.50           O  
ATOM   1767  N   GLY A 234      -5.648  15.633  -0.810  1.00 72.12           N  
ATOM   1768  CA  GLY A 234      -4.973  16.016   0.419  1.00 72.12           C  
ATOM   1769  C   GLY A 234      -5.465  15.250   1.635  1.00 72.12           C  
ATOM   1770  O   GLY A 234      -5.172  15.625   2.771  1.00 72.12           O  
ATOM   1771  N   SER A 235      -6.320  14.328   1.413  1.00 86.38           N  
ATOM   1772  CA  SER A 235      -6.867  13.500   2.482  1.00 86.38           C  
ATOM   1773  C   SER A 235      -6.586  12.023   2.236  1.00 86.38           C  
ATOM   1774  CB  SER A 235      -8.375  13.727   2.613  1.00 86.38           C  
ATOM   1775  O   SER A 235      -6.539  11.578   1.088  1.00 86.38           O  
ATOM   1776  OG  SER A 235      -8.953  12.773   3.492  1.00 86.38           O  
ATOM   1777  N   ASP A 236      -6.324  11.281   3.314  1.00 89.69           N  
ATOM   1778  CA  ASP A 236      -6.117   9.836   3.211  1.00 89.69           C  
ATOM   1779  C   ASP A 236      -7.449   9.094   3.209  1.00 89.69           C  
ATOM   1780  CB  ASP A 236      -5.238   9.336   4.355  1.00 89.69           C  
ATOM   1781  O   ASP A 236      -7.480   7.867   3.344  1.00 89.69           O  
ATOM   1782  CG  ASP A 236      -3.783   9.758   4.211  1.00 89.69           C  
ATOM   1783  OD1 ASP A 236      -3.213   9.609   3.109  1.00 89.69           O  
ATOM   1784  OD2 ASP A 236      -3.203  10.234   5.211  1.00 89.69           O  
ATOM   1785  N   ILE A 237      -8.523   9.875   3.027  1.00 90.56           N  
ATOM   1786  CA  ILE A 237      -9.852   9.281   3.043  1.00 90.56           C  
ATOM   1787  C   ILE A 237     -10.266   8.914   1.621  1.00 90.56           C  
ATOM   1788  CB  ILE A 237     -10.891  10.227   3.680  1.00 90.56           C  
ATOM   1789  O   ILE A 237     -10.453   9.789   0.776  1.00 90.56           O  
ATOM   1790  CG1 ILE A 237     -10.492  10.562   5.125  1.00 90.56           C  
ATOM   1791  CG2 ILE A 237     -12.289   9.609   3.625  1.00 90.56           C  
ATOM   1792  CD1 ILE A 237     -11.391  11.602   5.785  1.00 90.56           C  
ATOM   1793  N   ALA A 238     -10.328   7.617   1.434  1.00 90.25           N  
ATOM   1794  CA  ALA A 238     -10.766   7.121   0.131  1.00 90.25           C  
ATOM   1795  C   ALA A 238     -12.289   7.016   0.065  1.00 90.25           C  
ATOM   1796  CB  ALA A 238     -10.125   5.766  -0.162  1.00 90.25           C  
ATOM   1797  O   ALA A 238     -12.891   6.199   0.764  1.00 90.25           O  
ATOM   1798  N   PRO A 239     -12.977   7.859  -0.768  1.00 88.62           N  
ATOM   1799  CA  PRO A 239     -14.438   7.797  -0.876  1.00 88.62           C  
ATOM   1800  C   PRO A 239     -14.914   6.602  -1.698  1.00 88.62           C  
ATOM   1801  CB  PRO A 239     -14.797   9.117  -1.568  1.00 88.62           C  
ATOM   1802  O   PRO A 239     -14.133   6.000  -2.438  1.00 88.62           O  
ATOM   1803  CG  PRO A 239     -13.586   9.461  -2.377  1.00 88.62           C  
ATOM   1804  CD  PRO A 239     -12.367   8.945  -1.663  1.00 88.62           C  
ATOM   1805  N   ALA A 240     -16.219   6.312  -1.508  1.00 86.25           N  
ATOM   1806  CA  ALA A 240     -16.828   5.273  -2.330  1.00 86.25           C  
ATOM   1807  C   ALA A 240     -16.688   5.590  -3.814  1.00 86.25           C  
ATOM   1808  CB  ALA A 240     -18.312   5.109  -1.968  1.00 86.25           C  
ATOM   1809  O   ALA A 240     -16.828   6.746  -4.227  1.00 86.25           O  
ATOM   1810  N   GLY A 241     -16.297   4.539  -4.555  1.00 86.00           N  
ATOM   1811  CA  GLY A 241     -16.156   4.699  -5.992  1.00 86.00           C  
ATOM   1812  C   GLY A 241     -14.734   4.980  -6.430  1.00 86.00           C  
ATOM   1813  O   GLY A 241     -14.430   4.961  -7.625  1.00 86.00           O  
ATOM   1814  N   SER A 242     -13.867   5.227  -5.461  1.00 90.00           N  
ATOM   1815  CA  SER A 242     -12.469   5.480  -5.801  1.00 90.00           C  
ATOM   1816  C   SER A 242     -11.688   4.176  -5.918  1.00 90.00           C  
ATOM   1817  CB  SER A 242     -11.812   6.383  -4.754  1.00 90.00           C  
ATOM   1818  O   SER A 242     -12.109   3.143  -5.395  1.00 90.00           O  
ATOM   1819  OG  SER A 242     -11.789   5.746  -3.488  1.00 90.00           O  
ATOM   1820  N   VAL A 243     -10.625   4.227  -6.715  1.00 92.62           N  
ATOM   1821  CA  VAL A 243      -9.703   3.102  -6.840  1.00 92.62           C  
ATOM   1822  C   VAL A 243      -8.336   3.492  -6.297  1.00 92.62           C  
ATOM   1823  CB  VAL A 243      -9.586   2.629  -8.305  1.00 92.62           C  
ATOM   1824  O   VAL A 243      -7.785   4.531  -6.668  1.00 92.62           O  
ATOM   1825  CG1 VAL A 243      -8.609   1.454  -8.414  1.00 92.62           C  
ATOM   1826  CG2 VAL A 243     -10.953   2.244  -8.852  1.00 92.62           C  
ATOM   1827  N   ILE A 244      -7.875   2.598  -5.383  1.00 94.81           N  
ATOM   1828  CA  ILE A 244      -6.598   2.867  -4.730  1.00 94.81           C  
ATOM   1829  C   ILE A 244      -5.574   1.816  -5.152  1.00 94.81           C  
ATOM   1830  CB  ILE A 244      -6.742   2.893  -3.193  1.00 94.81           C  
ATOM   1831  O   ILE A 244      -5.859   0.617  -5.125  1.00 94.81           O  
ATOM   1832  CG1 ILE A 244      -7.891   3.820  -2.781  1.00 94.81           C  
ATOM   1833  CG2 ILE A 244      -5.426   3.318  -2.535  1.00 94.81           C  
ATOM   1834  CD1 ILE A 244      -7.734   5.254  -3.271  1.00 94.81           C  
ATOM   1835  N   GLY A 245      -4.398   2.365  -5.613  1.00 95.94           N  
ATOM   1836  CA  GLY A 245      -3.303   1.452  -5.887  1.00 95.94           C  
ATOM   1837  C   GLY A 245      -2.482   1.116  -4.656  1.00 95.94           C  
ATOM   1838  O   GLY A 245      -2.166   1.999  -3.855  1.00 95.94           O  
ATOM   1839  N   VAL A 246      -2.223  -0.149  -4.496  1.00 97.31           N  
ATOM   1840  CA  VAL A 246      -1.357  -0.621  -3.420  1.00 97.31           C  
ATOM   1841  C   VAL A 246      -0.106  -1.268  -4.008  1.00 97.31           C  
ATOM   1842  CB  VAL A 246      -2.092  -1.621  -2.500  1.00 97.31           C  
ATOM   1843  O   VAL A 246      -0.200  -2.189  -4.824  1.00 97.31           O  
ATOM   1844  CG1 VAL A 246      -1.180  -2.074  -1.361  1.00 97.31           C  
ATOM   1845  CG2 VAL A 246      -3.371  -0.996  -1.947  1.00 97.31           C  
ATOM   1846  N   MET A 247       1.036  -0.688  -3.580  1.00 97.69           N  
ATOM   1847  CA  MET A 247       2.289  -1.282  -4.035  1.00 97.69           C  
ATOM   1848  C   MET A 247       3.139  -1.733  -2.850  1.00 97.69           C  
ATOM   1849  CB  MET A 247       3.076  -0.291  -4.895  1.00 97.69           C  
ATOM   1850  O   MET A 247       3.338  -0.975  -1.900  1.00 97.69           O  
ATOM   1851  CG  MET A 247       4.148  -0.940  -5.754  1.00 97.69           C  
ATOM   1852  SD  MET A 247       4.723   0.155  -7.109  1.00 97.69           S  
ATOM   1853  CE  MET A 247       5.699  -1.023  -8.078  1.00 97.69           C  
ATOM   1854  N   ILE A 248       3.559  -2.980  -2.920  1.00 98.19           N  
ATOM   1855  CA  ILE A 248       4.512  -3.527  -1.959  1.00 98.19           C  
ATOM   1856  C   ILE A 248       5.891  -3.629  -2.602  1.00 98.19           C  
ATOM   1857  CB  ILE A 248       4.059  -4.910  -1.439  1.00 98.19           C  
ATOM   1858  O   ILE A 248       6.055  -4.285  -3.635  1.00 98.19           O  
ATOM   1859  CG1 ILE A 248       2.646  -4.824  -0.850  1.00 98.19           C  
ATOM   1860  CG2 ILE A 248       5.051  -5.453  -0.407  1.00 98.19           C  
ATOM   1861  CD1 ILE A 248       2.047  -6.172  -0.473  1.00 98.19           C  
ATOM   1862  N   LEU A 249       6.867  -2.941  -1.972  1.00 98.06           N  
ATOM   1863  CA  LEU A 249       8.250  -3.012  -2.434  1.00 98.06           C  
ATOM   1864  C   LEU A 249       9.102  -3.836  -1.473  1.00 98.06           C  
ATOM   1865  CB  LEU A 249       8.844  -1.607  -2.582  1.00 98.06           C  
ATOM   1866  O   LEU A 249       9.070  -3.611  -0.261  1.00 98.06           O  
ATOM   1867  CG  LEU A 249       8.117  -0.667  -3.545  1.00 98.06           C  
ATOM   1868  CD1 LEU A 249       8.633   0.759  -3.383  1.00 98.06           C  
ATOM   1869  CD2 LEU A 249       8.289  -1.142  -4.984  1.00 98.06           C  
ATOM   1870  N   PHE A 250       9.844  -4.801  -2.066  1.00 97.50           N  
ATOM   1871  CA  PHE A 250      10.625  -5.695  -1.223  1.00 97.50           C  
ATOM   1872  C   PHE A 250      12.070  -5.219  -1.113  1.00 97.50           C  
ATOM   1873  CB  PHE A 250      10.586  -7.125  -1.775  1.00 97.50           C  
ATOM   1874  O   PHE A 250      12.734  -4.992  -2.129  1.00 97.50           O  
ATOM   1875  CG  PHE A 250       9.211  -7.738  -1.777  1.00 97.50           C  
ATOM   1876  CD1 PHE A 250       8.617  -8.148  -0.591  1.00 97.50           C  
ATOM   1877  CD2 PHE A 250       8.516  -7.902  -2.967  1.00 97.50           C  
ATOM   1878  CE1 PHE A 250       7.344  -8.719  -0.590  1.00 97.50           C  
ATOM   1879  CE2 PHE A 250       7.242  -8.469  -2.975  1.00 97.50           C  
ATOM   1880  CZ  PHE A 250       6.660  -8.875  -1.784  1.00 97.50           C  
ATOM   1881  N   GLY A 251      12.484  -4.988   0.097  1.00 95.94           N  
ATOM   1882  CA  GLY A 251      13.859  -4.617   0.365  1.00 95.94           C  
ATOM   1883  C   GLY A 251      14.812  -5.801   0.360  1.00 95.94           C  
ATOM   1884  O   GLY A 251      14.391  -6.941   0.172  1.00 95.94           O  
ATOM   1885  N   PRO A 252      16.156  -5.551   0.531  1.00 93.31           N  
ATOM   1886  CA  PRO A 252      17.172  -6.582   0.371  1.00 93.31           C  
ATOM   1887  C   PRO A 252      16.969  -7.773   1.305  1.00 93.31           C  
ATOM   1888  CB  PRO A 252      18.469  -5.840   0.710  1.00 93.31           C  
ATOM   1889  O   PRO A 252      17.312  -8.906   0.953  1.00 93.31           O  
ATOM   1890  CG  PRO A 252      18.031  -4.613   1.438  1.00 93.31           C  
ATOM   1891  CD  PRO A 252      16.641  -4.266   0.990  1.00 93.31           C  
ATOM   1892  N   GLY A 253      16.406  -7.609   2.498  1.00 91.56           N  
ATOM   1893  CA  GLY A 253      16.156  -8.719   3.408  1.00 91.56           C  
ATOM   1894  C   GLY A 253      15.141  -9.711   2.883  1.00 91.56           C  
ATOM   1895  O   GLY A 253      15.445 -10.891   2.703  1.00 91.56           O  
ATOM   1896  N   GLU A 254      13.961  -9.211   2.459  1.00 93.25           N  
ATOM   1897  CA  GLU A 254      12.844 -10.055   2.031  1.00 93.25           C  
ATOM   1898  C   GLU A 254      12.930 -10.375   0.542  1.00 93.25           C  
ATOM   1899  CB  GLU A 254      11.508  -9.367   2.342  1.00 93.25           C  
ATOM   1900  O   GLU A 254      12.328 -11.344   0.073  1.00 93.25           O  
ATOM   1901  CG  GLU A 254      11.297  -9.078   3.820  1.00 93.25           C  
ATOM   1902  CD  GLU A 254      11.547 -10.281   4.715  1.00 93.25           C  
ATOM   1903  OE1 GLU A 254      11.711 -10.102   5.941  1.00 93.25           O  
ATOM   1904  OE2 GLU A 254      11.586 -11.406   4.180  1.00 93.25           O  
ATOM   1905  N   ALA A 255      13.680  -9.539  -0.225  1.00 92.06           N  
ATOM   1906  CA  ALA A 255      13.766  -9.664  -1.677  1.00 92.06           C  
ATOM   1907  C   ALA A 255      14.414 -10.984  -2.074  1.00 92.06           C  
ATOM   1908  CB  ALA A 255      14.539  -8.492  -2.270  1.00 92.06           C  
ATOM   1909  O   ALA A 255      14.266 -11.445  -3.209  1.00 92.06           O  
ATOM   1910  N   THR A 256      15.258 -11.602  -1.165  1.00 90.62           N  
ATOM   1911  CA  THR A 256      15.945 -12.852  -1.480  1.00 90.62           C  
ATOM   1912  C   THR A 256      14.961 -14.008  -1.558  1.00 90.62           C  
ATOM   1913  CB  THR A 256      17.031 -13.172  -0.437  1.00 90.62           C  
ATOM   1914  O   THR A 256      15.297 -15.094  -2.037  1.00 90.62           O  
ATOM   1915  CG2 THR A 256      18.109 -12.094  -0.425  1.00 90.62           C  
ATOM   1916  OG1 THR A 256      16.438 -13.242   0.862  1.00 90.62           O  
ATOM   1917  N   ASN A 257      13.750 -13.703  -1.099  1.00 91.75           N  
ATOM   1918  CA  ASN A 257      12.703 -14.711  -1.189  1.00 91.75           C  
ATOM   1919  C   ASN A 257      11.898 -14.570  -2.479  1.00 91.75           C  
ATOM   1920  CB  ASN A 257      11.773 -14.633   0.026  1.00 91.75           C  
ATOM   1921  O   ASN A 257      11.344 -13.508  -2.758  1.00 91.75           O  
ATOM   1922  CG  ASN A 257      12.500 -14.906   1.330  1.00 91.75           C  
ATOM   1923  ND2 ASN A 257      12.602 -13.883   2.172  1.00 91.75           N  
ATOM   1924  OD1 ASN A 257      12.961 -16.016   1.579  1.00 91.75           O  
ATOM   1925  N   VAL A 258      11.898 -15.562  -3.322  1.00 91.69           N  
ATOM   1926  CA  VAL A 258      11.047 -15.594  -4.508  1.00 91.69           C  
ATOM   1927  C   VAL A 258       9.766 -16.359  -4.207  1.00 91.69           C  
ATOM   1928  CB  VAL A 258      11.781 -16.219  -5.715  1.00 91.69           C  
ATOM   1929  O   VAL A 258       9.820 -17.531  -3.803  1.00 91.69           O  
ATOM   1930  CG1 VAL A 258      10.852 -16.281  -6.930  1.00 91.69           C  
ATOM   1931  CG2 VAL A 258      13.039 -15.422  -6.043  1.00 91.69           C  
ATOM   1932  N   PHE A 259       8.633 -15.688  -4.332  1.00 91.44           N  
ATOM   1933  CA  PHE A 259       7.359 -16.234  -3.861  1.00 91.44           C  
ATOM   1934  C   PHE A 259       6.594 -16.891  -5.000  1.00 91.44           C  
ATOM   1935  CB  PHE A 259       6.508 -15.125  -3.227  1.00 91.44           C  
ATOM   1936  O   PHE A 259       5.359 -16.844  -5.035  1.00 91.44           O  
ATOM   1937  CG  PHE A 259       7.227 -14.344  -2.158  1.00 91.44           C  
ATOM   1938  CD1 PHE A 259       7.625 -14.953  -0.979  1.00 91.44           C  
ATOM   1939  CD2 PHE A 259       7.500 -12.992  -2.336  1.00 91.44           C  
ATOM   1940  CE1 PHE A 259       8.289 -14.234   0.012  1.00 91.44           C  
ATOM   1941  CE2 PHE A 259       8.164 -12.266  -1.351  1.00 91.44           C  
ATOM   1942  CZ  PHE A 259       8.555 -12.891  -0.178  1.00 91.44           C  
ATOM   1943  N   GLN A 260       7.301 -17.594  -5.930  1.00 88.12           N  
ATOM   1944  CA  GLN A 260       6.676 -18.312  -7.039  1.00 88.12           C  
ATOM   1945  C   GLN A 260       6.262 -19.719  -6.621  1.00 88.12           C  
ATOM   1946  CB  GLN A 260       7.625 -18.375  -8.242  1.00 88.12           C  
ATOM   1947  O   GLN A 260       6.887 -20.328  -5.746  1.00 88.12           O  
ATOM   1948  CG  GLN A 260       7.934 -17.016  -8.852  1.00 88.12           C  
ATOM   1949  CD  GLN A 260       8.891 -17.109 -10.031  1.00 88.12           C  
ATOM   1950  NE2 GLN A 260       9.672 -16.062 -10.234  1.00 88.12           N  
ATOM   1951  OE1 GLN A 260       8.922 -18.125 -10.742  1.00 88.12           O  
ATOM   1952  N   TYR A 261       5.102 -20.203  -7.215  1.00 87.69           N  
ATOM   1953  CA  TYR A 261       4.547 -21.531  -7.008  1.00 87.69           C  
ATOM   1954  C   TYR A 261       4.168 -21.750  -5.547  1.00 87.69           C  
ATOM   1955  CB  TYR A 261       5.555 -22.609  -7.441  1.00 87.69           C  
ATOM   1956  O   TYR A 261       4.426 -22.812  -4.977  1.00 87.69           O  
ATOM   1957  CG  TYR A 261       5.992 -22.484  -8.883  1.00 87.69           C  
ATOM   1958  CD1 TYR A 261       5.113 -22.750  -9.930  1.00 87.69           C  
ATOM   1959  CD2 TYR A 261       7.289 -22.078  -9.195  1.00 87.69           C  
ATOM   1960  CE1 TYR A 261       5.516 -22.641 -11.250  1.00 87.69           C  
ATOM   1961  CE2 TYR A 261       7.699 -21.953 -10.523  1.00 87.69           C  
ATOM   1962  OH  TYR A 261       7.211 -22.125 -12.852  1.00 87.69           O  
ATOM   1963  CZ  TYR A 261       6.809 -22.234 -11.539  1.00 87.69           C  
ATOM   1964  N   GLU A 262       3.682 -20.719  -4.914  1.00 88.88           N  
ATOM   1965  CA  GLU A 262       3.127 -20.734  -3.562  1.00 88.88           C  
ATOM   1966  C   GLU A 262       2.020 -19.688  -3.404  1.00 88.88           C  
ATOM   1967  CB  GLU A 262       4.227 -20.484  -2.525  1.00 88.88           C  
ATOM   1968  O   GLU A 262       1.890 -18.781  -4.230  1.00 88.88           O  
ATOM   1969  CG  GLU A 262       4.793 -19.078  -2.553  1.00 88.88           C  
ATOM   1970  CD  GLU A 262       5.816 -18.812  -1.457  1.00 88.88           C  
ATOM   1971  OE1 GLU A 262       6.875 -18.219  -1.744  1.00 88.88           O  
ATOM   1972  OE2 GLU A 262       5.559 -19.219  -0.302  1.00 88.88           O  
ATOM   1973  N   THR A 263       1.282 -19.938  -2.324  1.00 91.88           N  
ATOM   1974  CA  THR A 263       0.234 -18.984  -1.990  1.00 91.88           C  
ATOM   1975  C   THR A 263       0.759 -17.922  -1.029  1.00 91.88           C  
ATOM   1976  CB  THR A 263      -0.986 -19.688  -1.366  1.00 91.88           C  
ATOM   1977  O   THR A 263       1.410 -18.234  -0.033  1.00 91.88           O  
ATOM   1978  CG2 THR A 263      -2.066 -18.672  -0.988  1.00 91.88           C  
ATOM   1979  OG1 THR A 263      -1.528 -20.609  -2.311  1.00 91.88           O  
ATOM   1980  N   VAL A 264       0.590 -16.625  -1.443  1.00 94.69           N  
ATOM   1981  CA  VAL A 264       0.915 -15.523  -0.545  1.00 94.69           C  
ATOM   1982  C   VAL A 264      -0.370 -14.844  -0.074  1.00 94.69           C  
ATOM   1983  CB  VAL A 264       1.843 -14.492  -1.226  1.00 94.69           C  
ATOM   1984  O   VAL A 264      -1.384 -14.867  -0.776  1.00 94.69           O  
ATOM   1985  CG1 VAL A 264       3.164 -15.141  -1.634  1.00 94.69           C  
ATOM   1986  CG2 VAL A 264       1.152 -13.867  -2.438  1.00 94.69           C  
ATOM   1987  N   THR A 265      -0.307 -14.391   1.121  1.00 96.69           N  
ATOM   1988  CA  THR A 265      -1.479 -13.734   1.691  1.00 96.69           C  
ATOM   1989  C   THR A 265      -1.177 -12.273   2.020  1.00 96.69           C  
ATOM   1990  CB  THR A 265      -1.961 -14.461   2.963  1.00 96.69           C  
ATOM   1991  O   THR A 265      -0.158 -11.969   2.643  1.00 96.69           O  
ATOM   1992  CG2 THR A 265      -3.199 -13.781   3.543  1.00 96.69           C  
ATOM   1993  OG1 THR A 265      -2.279 -15.820   2.639  1.00 96.69           O  
ATOM   1994  N   ILE A 266      -2.002 -11.352   1.508  1.00 97.62           N  
ATOM   1995  CA  ILE A 266      -1.966  -9.930   1.841  1.00 97.62           C  
ATOM   1996  C   ILE A 266      -3.223  -9.555   2.623  1.00 97.62           C  
ATOM   1997  CB  ILE A 266      -1.839  -9.055   0.574  1.00 97.62           C  
ATOM   1998  O   ILE A 266      -4.340  -9.875   2.211  1.00 97.62           O  
ATOM   1999  CG1 ILE A 266      -0.568  -9.422  -0.202  1.00 97.62           C  
ATOM   2000  CG2 ILE A 266      -1.848  -7.566   0.940  1.00 97.62           C  
ATOM   2001  CD1 ILE A 266      -0.712  -9.312  -1.714  1.00 97.62           C  
ATOM   2002  N   GLN A 267      -3.020  -8.930   3.732  1.00 97.06           N  
ATOM   2003  CA  GLN A 267      -4.148  -8.484   4.543  1.00 97.06           C  
ATOM   2004  C   GLN A 267      -4.105  -6.973   4.758  1.00 97.06           C  
ATOM   2005  CB  GLN A 267      -4.168  -9.203   5.891  1.00 97.06           C  
ATOM   2006  O   GLN A 267      -3.088  -6.434   5.191  1.00 97.06           O  
ATOM   2007  CG  GLN A 267      -5.410  -8.930   6.719  1.00 97.06           C  
ATOM   2008  CD  GLN A 267      -5.418  -9.680   8.039  1.00 97.06           C  
ATOM   2009  NE2 GLN A 267      -5.824  -9.000   9.109  1.00 97.06           N  
ATOM   2010  OE1 GLN A 267      -5.059 -10.859   8.094  1.00 97.06           O  
ATOM   2011  N   ILE A 268      -5.211  -6.305   4.410  1.00 97.25           N  
ATOM   2012  CA  ILE A 268      -5.371  -4.879   4.680  1.00 97.25           C  
ATOM   2013  C   ILE A 268      -6.398  -4.680   5.793  1.00 97.25           C  
ATOM   2014  CB  ILE A 268      -5.793  -4.105   3.412  1.00 97.25           C  
ATOM   2015  O   ILE A 268      -7.551  -5.102   5.668  1.00 97.25           O  
ATOM   2016  CG1 ILE A 268      -4.816  -4.387   2.266  1.00 97.25           C  
ATOM   2017  CG2 ILE A 268      -5.887  -2.605   3.699  1.00 97.25           C  
ATOM   2018  CD1 ILE A 268      -5.219  -3.756   0.939  1.00 97.25           C  
ATOM   2019  N   THR A 269      -5.898  -4.043   6.828  1.00 95.62           N  
ATOM   2020  CA  THR A 269      -6.770  -3.801   7.969  1.00 95.62           C  
ATOM   2021  C   THR A 269      -7.031  -2.307   8.141  1.00 95.62           C  
ATOM   2022  CB  THR A 269      -6.164  -4.371   9.266  1.00 95.62           C  
ATOM   2023  O   THR A 269      -6.230  -1.598   8.758  1.00 95.62           O  
ATOM   2024  CG2 THR A 269      -7.180  -4.348  10.406  1.00 95.62           C  
ATOM   2025  OG1 THR A 269      -5.750  -5.723   9.039  1.00 95.62           O  
ATOM   2026  N   PRO A 270      -8.141  -1.856   7.566  1.00 90.50           N  
ATOM   2027  CA  PRO A 270      -8.469  -0.436   7.711  1.00 90.50           C  
ATOM   2028  C   PRO A 270      -9.055  -0.102   9.078  1.00 90.50           C  
ATOM   2029  CB  PRO A 270      -9.492  -0.192   6.602  1.00 90.50           C  
ATOM   2030  O   PRO A 270      -9.195  -0.987   9.930  1.00 90.50           O  
ATOM   2031  CG  PRO A 270     -10.164  -1.514   6.406  1.00 90.50           C  
ATOM   2032  CD  PRO A 270      -9.195  -2.600   6.785  1.00 90.50           C  
ATOM   2033  N   ASN A 271      -9.367   1.230   9.383  1.00 85.19           N  
ATOM   2034  CA  ASN A 271      -9.883   1.697  10.664  1.00 85.19           C  
ATOM   2035  C   ASN A 271     -11.344   1.291  10.859  1.00 85.19           C  
ATOM   2036  CB  ASN A 271      -9.734   3.215  10.781  1.00 85.19           C  
ATOM   2037  O   ASN A 271     -11.852   1.308  11.984  1.00 85.19           O  
ATOM   2038  CG  ASN A 271     -10.594   3.967   9.789  1.00 85.19           C  
ATOM   2039  ND2 ASN A 271     -10.906   5.219  10.094  1.00 85.19           N  
ATOM   2040  OD1 ASN A 271     -10.977   3.422   8.742  1.00 85.19           O  
ATOM   2041  N   ILE A 272     -12.055   0.975   9.773  1.00 84.94           N  
ATOM   2042  CA  ILE A 272     -13.453   0.558   9.844  1.00 84.94           C  
ATOM   2043  C   ILE A 272     -13.633  -0.755   9.086  1.00 84.94           C  
ATOM   2044  CB  ILE A 272     -14.391   1.642   9.273  1.00 84.94           C  
ATOM   2045  O   ILE A 272     -12.820  -1.101   8.227  1.00 84.94           O  
ATOM   2046  CG1 ILE A 272     -14.078   1.898   7.797  1.00 84.94           C  
ATOM   2047  CG2 ILE A 272     -14.281   2.934  10.094  1.00 84.94           C  
ATOM   2048  CD1 ILE A 272     -15.164   2.678   7.062  1.00 84.94           C  
ATOM   2049  N   GLY A 273     -14.742  -1.453   9.492  1.00 84.81           N  
ATOM   2050  CA  GLY A 273     -15.078  -2.688   8.805  1.00 84.81           C  
ATOM   2051  C   GLY A 273     -14.125  -3.822   9.109  1.00 84.81           C  
ATOM   2052  O   GLY A 273     -13.234  -3.680   9.953  1.00 84.81           O  
ATOM   2053  N   SER A 274     -14.328  -5.008   8.445  1.00 89.00           N  
ATOM   2054  CA  SER A 274     -13.469  -6.180   8.578  1.00 89.00           C  
ATOM   2055  C   SER A 274     -12.266  -6.094   7.645  1.00 89.00           C  
ATOM   2056  CB  SER A 274     -14.258  -7.457   8.297  1.00 89.00           C  
ATOM   2057  O   SER A 274     -12.328  -5.441   6.602  1.00 89.00           O  
ATOM   2058  OG  SER A 274     -15.305  -7.621   9.234  1.00 89.00           O  
ATOM   2059  N   PRO A 275     -11.125  -6.734   7.980  1.00 92.81           N  
ATOM   2060  CA  PRO A 275      -9.930  -6.727   7.125  1.00 92.81           C  
ATOM   2061  C   PRO A 275     -10.188  -7.352   5.758  1.00 92.81           C  
ATOM   2062  CB  PRO A 275      -8.922  -7.551   7.922  1.00 92.81           C  
ATOM   2063  O   PRO A 275     -11.023  -8.258   5.633  1.00 92.81           O  
ATOM   2064  CG  PRO A 275      -9.391  -7.461   9.344  1.00 92.81           C  
ATOM   2065  CD  PRO A 275     -10.883  -7.336   9.344  1.00 92.81           C  
ATOM   2066  N   LEU A 276      -9.578  -6.781   4.801  1.00 94.38           N  
ATOM   2067  CA  LEU A 276      -9.516  -7.430   3.496  1.00 94.38           C  
ATOM   2068  C   LEU A 276      -8.328  -8.383   3.426  1.00 94.38           C  
ATOM   2069  CB  LEU A 276      -9.406  -6.387   2.381  1.00 94.38           C  
ATOM   2070  O   LEU A 276      -7.180  -7.977   3.645  1.00 94.38           O  
ATOM   2071  CG  LEU A 276      -9.125  -6.918   0.977  1.00 94.38           C  
ATOM   2072  CD1 LEU A 276     -10.297  -7.766   0.485  1.00 94.38           C  
ATOM   2073  CD2 LEU A 276      -8.852  -5.770   0.014  1.00 94.38           C  
ATOM   2074  N   THR A 277      -8.641  -9.695   3.164  1.00 95.19           N  
ATOM   2075  CA  THR A 277      -7.586 -10.688   3.012  1.00 95.19           C  
ATOM   2076  C   THR A 277      -7.535 -11.211   1.578  1.00 95.19           C  
ATOM   2077  CB  THR A 277      -7.785 -11.867   3.980  1.00 95.19           C  
ATOM   2078  O   THR A 277      -8.547 -11.672   1.044  1.00 95.19           O  
ATOM   2079  CG2 THR A 277      -6.668 -12.898   3.836  1.00 95.19           C  
ATOM   2080  OG1 THR A 277      -7.793 -11.375   5.328  1.00 95.19           O  
ATOM   2081  N   ILE A 278      -6.359 -11.031   0.983  1.00 94.62           N  
ATOM   2082  CA  ILE A 278      -6.137 -11.516  -0.373  1.00 94.62           C  
ATOM   2083  C   ILE A 278      -5.164 -12.695  -0.346  1.00 94.62           C  
ATOM   2084  CB  ILE A 278      -5.602 -10.398  -1.295  1.00 94.62           C  
ATOM   2085  O   ILE A 278      -4.016 -12.547   0.081  1.00 94.62           O  
ATOM   2086  CG1 ILE A 278      -6.547  -9.188  -1.273  1.00 94.62           C  
ATOM   2087  CG2 ILE A 278      -5.410 -10.922  -2.723  1.00 94.62           C  
ATOM   2088  CD1 ILE A 278      -5.926  -7.914  -1.821  1.00 94.62           C  
ATOM   2089  N   SER A 279      -5.680 -13.844  -0.766  1.00 93.31           N  
ATOM   2090  CA  SER A 279      -4.828 -15.016  -0.937  1.00 93.31           C  
ATOM   2091  C   SER A 279      -4.598 -15.320  -2.412  1.00 93.31           C  
ATOM   2092  CB  SER A 279      -5.445 -16.234  -0.245  1.00 93.31           C  
ATOM   2093  O   SER A 279      -5.547 -15.609  -3.148  1.00 93.31           O  
ATOM   2094  OG  SER A 279      -5.535 -16.031   1.153  1.00 93.31           O  
ATOM   2095  N   GLN A 280      -3.332 -15.172  -2.744  1.00 90.06           N  
ATOM   2096  CA  GLN A 280      -3.033 -15.336  -4.164  1.00 90.06           C  
ATOM   2097  C   GLN A 280      -1.957 -16.391  -4.383  1.00 90.06           C  
ATOM   2098  CB  GLN A 280      -2.588 -14.000  -4.773  1.00 90.06           C  
ATOM   2099  O   GLN A 280      -0.907 -16.359  -3.738  1.00 90.06           O  
ATOM   2100  CG  GLN A 280      -2.340 -14.062  -6.273  1.00 90.06           C  
ATOM   2101  CD  GLN A 280      -3.586 -14.430  -7.059  1.00 90.06           C  
ATOM   2102  NE2 GLN A 280      -3.475 -15.438  -7.914  1.00 90.06           N  
ATOM   2103  OE1 GLN A 280      -4.641 -13.805  -6.902  1.00 90.06           O  
ATOM   2104  N   TYR A 281      -2.338 -17.344  -5.289  1.00 88.50           N  
ATOM   2105  CA  TYR A 281      -1.317 -18.266  -5.754  1.00 88.50           C  
ATOM   2106  C   TYR A 281      -0.483 -17.656  -6.871  1.00 88.50           C  
ATOM   2107  CB  TYR A 281      -1.962 -19.578  -6.238  1.00 88.50           C  
ATOM   2108  O   TYR A 281      -1.022 -17.234  -7.895  1.00 88.50           O  
ATOM   2109  CG  TYR A 281      -0.967 -20.672  -6.535  1.00 88.50           C  
ATOM   2110  CD1 TYR A 281      -0.562 -20.938  -7.844  1.00 88.50           C  
ATOM   2111  CD2 TYR A 281      -0.430 -21.438  -5.512  1.00 88.50           C  
ATOM   2112  CE1 TYR A 281       0.353 -21.938  -8.125  1.00 88.50           C  
ATOM   2113  CE2 TYR A 281       0.486 -22.453  -5.781  1.00 88.50           C  
ATOM   2114  OH  TYR A 281       1.777 -23.703  -7.355  1.00 88.50           O  
ATOM   2115  CZ  TYR A 281       0.871 -22.703  -7.086  1.00 88.50           C  
ATOM   2116  N   ILE A 282       0.781 -17.562  -6.617  1.00 86.31           N  
ATOM   2117  CA  ILE A 282       1.666 -16.938  -7.586  1.00 86.31           C  
ATOM   2118  C   ILE A 282       2.193 -17.984  -8.562  1.00 86.31           C  
ATOM   2119  CB  ILE A 282       2.842 -16.203  -6.891  1.00 86.31           C  
ATOM   2120  O   ILE A 282       2.850 -18.938  -8.156  1.00 86.31           O  
ATOM   2121  CG1 ILE A 282       2.314 -15.141  -5.926  1.00 86.31           C  
ATOM   2122  CG2 ILE A 282       3.787 -15.594  -7.926  1.00 86.31           C  
ATOM   2123  CD1 ILE A 282       3.404 -14.430  -5.137  1.00 86.31           C  
ATOM   2124  N   TYR A 283       1.673 -17.766  -9.805  1.00 78.69           N  
ATOM   2125  CA  TYR A 283       2.127 -18.594 -10.914  1.00 78.69           C  
ATOM   2126  C   TYR A 283       2.799 -17.750 -11.992  1.00 78.69           C  
ATOM   2127  CB  TYR A 283       0.956 -19.375 -11.523  1.00 78.69           C  
ATOM   2128  O   TYR A 283       2.258 -16.719 -12.406  1.00 78.69           O  
ATOM   2129  CG  TYR A 283       1.351 -20.266 -12.672  1.00 78.69           C  
ATOM   2130  CD1 TYR A 283       1.007 -19.938 -13.984  1.00 78.69           C  
ATOM   2131  CD2 TYR A 283       2.066 -21.438 -12.453  1.00 78.69           C  
ATOM   2132  CE1 TYR A 283       1.365 -20.750 -15.047  1.00 78.69           C  
ATOM   2133  CE2 TYR A 283       2.430 -22.266 -13.516  1.00 78.69           C  
ATOM   2134  OH  TYR A 283       2.436 -22.734 -15.859  1.00 78.69           O  
ATOM   2135  CZ  TYR A 283       2.076 -21.906 -14.805  1.00 78.69           C  
ATOM   2136  N   GLN A 284       4.070 -17.984 -12.312  1.00 67.38           N  
ATOM   2137  CA  GLN A 284       4.684 -17.281 -13.438  1.00 67.38           C  
ATOM   2138  C   GLN A 284       4.867 -18.203 -14.633  1.00 67.38           C  
ATOM   2139  CB  GLN A 284       6.027 -16.672 -13.016  1.00 67.38           C  
ATOM   2140  O   GLN A 284       5.648 -19.156 -14.578  1.00 67.38           O  
ATOM   2141  CG  GLN A 284       6.613 -15.711 -14.039  1.00 67.38           C  
ATOM   2142  CD  GLN A 284       7.883 -15.039 -13.555  1.00 67.38           C  
ATOM   2143  NE2 GLN A 284       8.750 -14.664 -14.492  1.00 67.38           N  
ATOM   2144  OE1 GLN A 284       8.086 -14.867 -12.352  1.00 67.38           O  
ATOM   2145  N   PRO A 285       4.027 -18.000 -15.711  1.00 57.50           N  
ATOM   2146  CA  PRO A 285       4.359 -18.750 -16.922  1.00 57.50           C  
ATOM   2147  C   PRO A 285       5.555 -18.156 -17.672  1.00 57.50           C  
ATOM   2148  CB  PRO A 285       3.084 -18.641 -17.766  1.00 57.50           C  
ATOM   2149  O   PRO A 285       6.047 -17.094 -17.312  1.00 57.50           O  
ATOM   2150  CG  PRO A 285       2.273 -17.578 -17.094  1.00 57.50           C  
ATOM   2151  CD  PRO A 285       2.926 -17.234 -15.781  1.00 57.50           C  
ATOM   2152  N   ASP A 286       6.453 -18.875 -18.469  1.00 56.72           N  
ATOM   2153  CA  ASP A 286       7.578 -18.422 -19.281  1.00 56.72           C  
ATOM   2154  C   ASP A 286       7.352 -16.984 -19.766  1.00 56.72           C  
ATOM   2155  CB  ASP A 286       7.809 -19.344 -20.469  1.00 56.72           C  
ATOM   2156  O   ASP A 286       6.270 -16.656 -20.250  1.00 56.72           O  
ATOM   2157  CG  ASP A 286       8.500 -20.641 -20.078  1.00 56.72           C  
ATOM   2158  OD1 ASP A 286       9.125 -20.703 -19.000  1.00 56.72           O  
ATOM   2159  OD2 ASP A 286       8.422 -21.609 -20.859  1.00 56.72           O  
ATOM   2160  N   GLY A 287       7.910 -15.805 -19.094  1.00 55.62           N  
ATOM   2161  CA  GLY A 287       7.852 -14.477 -19.688  1.00 55.62           C  
ATOM   2162  C   GLY A 287       8.109 -13.367 -18.688  1.00 55.62           C  
ATOM   2163  O   GLY A 287       8.305 -13.633 -17.500  1.00 55.62           O  
ATOM   2164  N   LYS A 288       8.695 -12.125 -19.156  1.00 53.88           N  
ATOM   2165  CA  LYS A 288       9.023 -10.891 -18.453  1.00 53.88           C  
ATOM   2166  C   LYS A 288       7.762 -10.086 -18.141  1.00 53.88           C  
ATOM   2167  CB  LYS A 288      10.000 -10.047 -19.266  1.00 53.88           C  
ATOM   2168  O   LYS A 288       6.906  -9.906 -19.016  1.00 53.88           O  
ATOM   2169  CG  LYS A 288      11.406 -10.617 -19.328  1.00 53.88           C  
ATOM   2170  CD  LYS A 288      12.391  -9.617 -19.922  1.00 53.88           C  
ATOM   2171  CE  LYS A 288      13.789 -10.211 -20.047  1.00 53.88           C  
ATOM   2172  NZ  LYS A 288      14.781  -9.203 -20.531  1.00 53.88           N  
ATOM   2173  N   VAL A 289       7.160 -10.102 -16.938  1.00 53.28           N  
ATOM   2174  CA  VAL A 289       6.188  -9.047 -16.656  1.00 53.28           C  
ATOM   2175  C   VAL A 289       6.910  -7.723 -16.422  1.00 53.28           C  
ATOM   2176  CB  VAL A 289       5.320  -9.398 -15.422  1.00 53.28           C  
ATOM   2177  O   VAL A 289       7.738  -7.609 -15.523  1.00 53.28           O  
ATOM   2178  CG1 VAL A 289       4.254  -8.336 -15.188  1.00 53.28           C  
ATOM   2179  CG2 VAL A 289       4.676 -10.773 -15.602  1.00 53.28           C  
ATOM   2180  N   THR A 290       7.215  -6.914 -17.531  1.00 52.28           N  
ATOM   2181  CA  THR A 290       7.914  -5.648 -17.344  1.00 52.28           C  
ATOM   2182  C   THR A 290       6.922  -4.496 -17.203  1.00 52.28           C  
ATOM   2183  CB  THR A 290       8.875  -5.363 -18.500  1.00 52.28           C  
ATOM   2184  O   THR A 290       7.297  -3.395 -16.781  1.00 52.28           O  
ATOM   2185  CG2 THR A 290      10.305  -5.754 -18.141  1.00 52.28           C  
ATOM   2186  OG1 THR A 290       8.461  -6.113 -19.656  1.00 52.28           O  
ATOM   2187  N   VAL A 291       5.539  -4.773 -17.375  1.00 45.94           N  
ATOM   2188  CA  VAL A 291       4.676  -3.596 -17.375  1.00 45.94           C  
ATOM   2189  C   VAL A 291       3.771  -3.617 -16.156  1.00 45.94           C  
ATOM   2190  CB  VAL A 291       3.826  -3.518 -18.672  1.00 45.94           C  
ATOM   2191  O   VAL A 291       3.256  -4.672 -15.773  1.00 45.94           O  
ATOM   2192  CG1 VAL A 291       3.039  -2.211 -18.719  1.00 45.94           C  
ATOM   2193  CG2 VAL A 291       4.715  -3.658 -19.906  1.00 45.94           C  
ATOM   2194  N   ILE A 292       3.887  -2.598 -15.219  1.00 47.59           N  
ATOM   2195  CA  ILE A 292       2.910  -2.322 -14.172  1.00 47.59           C  
ATOM   2196  C   ILE A 292       1.662  -1.688 -14.781  1.00 47.59           C  
ATOM   2197  CB  ILE A 292       3.498  -1.402 -13.078  1.00 47.59           C  
ATOM   2198  O   ILE A 292       1.760  -0.729 -15.555  1.00 47.59           O  
ATOM   2199  CG1 ILE A 292       4.754  -2.035 -12.469  1.00 47.59           C  
ATOM   2200  CG2 ILE A 292       2.451  -1.110 -12.000  1.00 47.59           C  
ATOM   2201  CD1 ILE A 292       5.438  -1.167 -11.422  1.00 47.59           C  
ATOM   2202  N   GLY A 293       0.461  -2.455 -14.930  1.00 39.56           N  
ATOM   2203  CA  GLY A 293      -0.835  -1.857 -15.203  1.00 39.56           C  
ATOM   2204  C   GLY A 293      -1.398  -2.250 -16.562  1.00 39.56           C  
ATOM   2205  O   GLY A 293      -2.199  -1.515 -17.141  1.00 39.56           O  
TER    2206      GLY A 293                                                      
ENDMDL                                                                          
END                                                                             
