# Supplementary material for: Towards a molecular picture of the archaeal cell surface
Source: Nat Commun. 2024 Nov 29;15:10401. doi: 10.1038/s41467-024-53986-9 (PMC11607397; doi:10.1038/s41467-024-53986-9)
Supplement: Supplementary file 5 — Supplementary Dataset 1 [file 41467_2024_53986_MOESM5_ESM.zip › Archaellum_Homologues_2024/Saci_1178_Sulfolobus_Acidocaldarius/Saci_1178_Sulfolobus_Acidocaldarius_b2d98_unrelaxed_rank_003_alphafold2_ptm_model_3_seed_000.pdb]

MODEL     1                                                                     
ATOM      1  N   LEU A   1      69.000 -39.656 -36.281  1.00 69.50           N  
ATOM      2  CA  LEU A   1      68.438 -39.438 -34.969  1.00 69.50           C  
ATOM      3  C   LEU A   1      68.000 -38.000 -34.781  1.00 69.50           C  
ATOM      4  CB  LEU A   1      69.500 -39.781 -33.906  1.00 69.50           C  
ATOM      5  O   LEU A   1      67.062 -37.719 -34.000  1.00 69.50           O  
ATOM      6  CG  LEU A   1      69.062 -39.750 -32.438  1.00 69.50           C  
ATOM      7  CD1 LEU A   1      68.000 -40.844 -32.188  1.00 69.50           C  
ATOM      8  CD2 LEU A   1      70.250 -39.906 -31.500  1.00 69.50           C  
ATOM      9  N   ALA A   2      68.500 -37.062 -35.688  1.00 84.38           N  
ATOM     10  CA  ALA A   2      68.188 -35.656 -35.625  1.00 84.38           C  
ATOM     11  C   ALA A   2      66.750 -35.406 -36.156  1.00 84.38           C  
ATOM     12  CB  ALA A   2      69.188 -34.844 -36.469  1.00 84.38           C  
ATOM     13  O   ALA A   2      66.062 -34.531 -35.656  1.00 84.38           O  
ATOM     14  N   GLY A   3      66.125 -36.281 -37.062  1.00 89.62           N  
ATOM     15  CA  GLY A   3      64.812 -36.125 -37.656  1.00 89.62           C  
ATOM     16  C   GLY A   3      63.688 -36.469 -36.656  1.00 89.62           C  
ATOM     17  O   GLY A   3      62.688 -35.750 -36.594  1.00 89.62           O  
ATOM     18  N   LEU A   4      64.000 -37.531 -35.906  1.00 91.69           N  
ATOM     19  CA  LEU A   4      63.062 -37.969 -34.875  1.00 91.69           C  
ATOM     20  C   LEU A   4      62.969 -36.969 -33.750  1.00 91.69           C  
ATOM     21  CB  LEU A   4      63.438 -39.344 -34.344  1.00 91.69           C  
ATOM     22  O   LEU A   4      61.875 -36.688 -33.219  1.00 91.69           O  
ATOM     23  CG  LEU A   4      62.562 -39.906 -33.219  1.00 91.69           C  
ATOM     24  CD1 LEU A   4      61.188 -40.250 -33.750  1.00 91.69           C  
ATOM     25  CD2 LEU A   4      63.219 -41.125 -32.562  1.00 91.69           C  
ATOM     26  N   ASP A   5      64.125 -36.312 -33.250  1.00 92.81           N  
ATOM     27  CA  ASP A   5      64.188 -35.281 -32.219  1.00 92.81           C  
ATOM     28  C   ASP A   5      63.406 -34.031 -32.625  1.00 92.81           C  
ATOM     29  CB  ASP A   5      65.625 -34.906 -31.891  1.00 92.81           C  
ATOM     30  O   ASP A   5      62.656 -33.500 -31.812  1.00 92.81           O  
ATOM     31  CG  ASP A   5      65.812 -34.219 -30.547  1.00 92.81           C  
ATOM     32  OD1 ASP A   5      64.875 -34.312 -29.703  1.00 92.81           O  
ATOM     33  OD2 ASP A   5      66.812 -33.594 -30.312  1.00 92.81           O  
ATOM     34  N   THR A   6      63.531 -33.562 -33.812  1.00 93.56           N  
ATOM     35  CA  THR A   6      62.812 -32.406 -34.312  1.00 93.56           C  
ATOM     36  C   THR A   6      61.312 -32.719 -34.438  1.00 93.56           C  
ATOM     37  CB  THR A   6      63.344 -31.969 -35.688  1.00 93.56           C  
ATOM     38  O   THR A   6      60.469 -31.859 -34.156  1.00 93.56           O  
ATOM     39  CG2 THR A   6      62.750 -30.656 -36.125  1.00 93.56           C  
ATOM     40  OG1 THR A   6      64.750 -31.812 -35.594  1.00 93.56           O  
ATOM     41  N   ALA A   7      60.844 -33.969 -34.875  1.00 93.56           N  
ATOM     42  CA  ALA A   7      59.438 -34.375 -35.031  1.00 93.56           C  
ATOM     43  C   ALA A   7      58.719 -34.344 -33.688  1.00 93.56           C  
ATOM     44  CB  ALA A   7      59.344 -35.750 -35.656  1.00 93.56           C  
ATOM     45  O   ALA A   7      57.594 -33.875 -33.594  1.00 93.56           O  
ATOM     46  N   ILE A   8      59.406 -34.875 -32.531  1.00 92.88           N  
ATOM     47  CA  ILE A   8      58.812 -34.938 -31.219  1.00 92.88           C  
ATOM     48  C   ILE A   8      58.625 -33.500 -30.672  1.00 92.88           C  
ATOM     49  CB  ILE A   8      59.656 -35.781 -30.234  1.00 92.88           C  
ATOM     50  O   ILE A   8      57.625 -33.188 -30.062  1.00 92.88           O  
ATOM     51  CG1 ILE A   8      59.656 -37.250 -30.656  1.00 92.88           C  
ATOM     52  CG2 ILE A   8      59.156 -35.594 -28.797  1.00 92.88           C  
ATOM     53  CD1 ILE A   8      60.656 -38.094 -29.906  1.00 92.88           C  
ATOM     54  N   ILE A   9      59.625 -32.594 -30.938  1.00 94.00           N  
ATOM     55  CA  ILE A   9      59.562 -31.203 -30.547  1.00 94.00           C  
ATOM     56  C   ILE A   9      58.406 -30.531 -31.266  1.00 94.00           C  
ATOM     57  CB  ILE A   9      60.875 -30.453 -30.859  1.00 94.00           C  
ATOM     58  O   ILE A   9      57.656 -29.750 -30.656  1.00 94.00           O  
ATOM     59  CG1 ILE A   9      62.031 -31.031 -30.000  1.00 94.00           C  
ATOM     60  CG2 ILE A   9      60.719 -28.953 -30.625  1.00 94.00           C  
ATOM     61  CD1 ILE A   9      63.406 -30.547 -30.438  1.00 94.00           C  
ATOM     62  N   LEU A  10      58.188 -30.812 -32.594  1.00 94.00           N  
ATOM     63  CA  LEU A  10      57.094 -30.250 -33.375  1.00 94.00           C  
ATOM     64  C   LEU A  10      55.750 -30.719 -32.812  1.00 94.00           C  
ATOM     65  CB  LEU A  10      57.250 -30.641 -34.844  1.00 94.00           C  
ATOM     66  O   LEU A  10      54.812 -29.922 -32.719  1.00 94.00           O  
ATOM     67  CG  LEU A  10      56.219 -30.031 -35.781  1.00 94.00           C  
ATOM     68  CD1 LEU A  10      56.469 -28.547 -35.969  1.00 94.00           C  
ATOM     69  CD2 LEU A  10      56.250 -30.750 -37.156  1.00 94.00           C  
ATOM     70  N   ILE A  11      55.562 -32.062 -32.469  1.00 93.94           N  
ATOM     71  CA  ILE A  11      54.312 -32.594 -31.922  1.00 93.94           C  
ATOM     72  C   ILE A  11      54.000 -31.922 -30.594  1.00 93.94           C  
ATOM     73  CB  ILE A  11      54.406 -34.125 -31.750  1.00 93.94           C  
ATOM     74  O   ILE A  11      52.844 -31.562 -30.328  1.00 93.94           O  
ATOM     75  CG1 ILE A  11      54.500 -34.812 -33.125  1.00 93.94           C  
ATOM     76  CG2 ILE A  11      53.188 -34.656 -30.969  1.00 93.94           C  
ATOM     77  CD1 ILE A  11      54.844 -36.312 -33.031  1.00 93.94           C  
ATOM     78  N   ALA A  12      55.062 -31.797 -29.656  1.00 94.31           N  
ATOM     79  CA  ALA A  12      54.875 -31.125 -28.359  1.00 94.31           C  
ATOM     80  C   ALA A  12      54.406 -29.688 -28.562  1.00 94.31           C  
ATOM     81  CB  ALA A  12      56.188 -31.156 -27.578  1.00 94.31           C  
ATOM     82  O   ALA A  12      53.562 -29.203 -27.812  1.00 94.31           O  
ATOM     83  N   PHE A  13      54.906 -28.906 -29.531  1.00 94.44           N  
ATOM     84  CA  PHE A  13      54.531 -27.531 -29.812  1.00 94.44           C  
ATOM     85  C   PHE A  13      53.094 -27.438 -30.281  1.00 94.44           C  
ATOM     86  CB  PHE A  13      55.469 -26.938 -30.875  1.00 94.44           C  
ATOM     87  O   PHE A  13      52.344 -26.562 -29.859  1.00 94.44           O  
ATOM     88  CG  PHE A  13      55.188 -25.484 -31.188  1.00 94.44           C  
ATOM     89  CD1 PHE A  13      54.531 -25.109 -32.344  1.00 94.44           C  
ATOM     90  CD2 PHE A  13      55.594 -24.484 -30.297  1.00 94.44           C  
ATOM     91  CE1 PHE A  13      54.281 -23.781 -32.625  1.00 94.44           C  
ATOM     92  CE2 PHE A  13      55.344 -23.156 -30.578  1.00 94.44           C  
ATOM     93  CZ  PHE A  13      54.688 -22.797 -31.750  1.00 94.44           C  
ATOM     94  N   ILE A  14      52.625 -28.391 -31.125  1.00 95.94           N  
ATOM     95  CA  ILE A  14      51.281 -28.438 -31.656  1.00 95.94           C  
ATOM     96  C   ILE A  14      50.281 -28.750 -30.531  1.00 95.94           C  
ATOM     97  CB  ILE A  14      51.125 -29.484 -32.781  1.00 95.94           C  
ATOM     98  O   ILE A  14      49.219 -28.141 -30.438  1.00 95.94           O  
ATOM     99  CG1 ILE A  14      51.938 -29.047 -34.000  1.00 95.94           C  
ATOM    100  CG2 ILE A  14      49.656 -29.703 -33.125  1.00 95.94           C  
ATOM    101  CD1 ILE A  14      52.031 -30.109 -35.094  1.00 95.94           C  
ATOM    102  N   ILE A  15      50.656 -29.703 -29.578  1.00 96.31           N  
ATOM    103  CA  ILE A  15      49.812 -30.094 -28.453  1.00 96.31           C  
ATOM    104  C   ILE A  15      49.625 -28.906 -27.516  1.00 96.31           C  
ATOM    105  CB  ILE A  15      50.406 -31.297 -27.688  1.00 96.31           C  
ATOM    106  O   ILE A  15      48.500 -28.609 -27.078  1.00 96.31           O  
ATOM    107  CG1 ILE A  15      50.375 -32.562 -28.562  1.00 96.31           C  
ATOM    108  CG2 ILE A  15      49.656 -31.516 -26.375  1.00 96.31           C  
ATOM    109  CD1 ILE A  15      51.062 -33.750 -27.938  1.00 96.31           C  
ATOM    110  N   THR A  16      50.781 -28.172 -27.188  1.00 95.69           N  
ATOM    111  CA  THR A  16      50.719 -26.984 -26.344  1.00 95.69           C  
ATOM    112  C   THR A  16      49.844 -25.922 -26.984  1.00 95.69           C  
ATOM    113  CB  THR A  16      52.125 -26.422 -26.078  1.00 95.69           C  
ATOM    114  O   THR A  16      49.062 -25.281 -26.297  1.00 95.69           O  
ATOM    115  CG2 THR A  16      52.094 -25.234 -25.125  1.00 95.69           C  
ATOM    116  OG1 THR A  16      52.969 -27.438 -25.516  1.00 95.69           O  
ATOM    117  N   ALA A  17      50.062 -25.594 -28.359  1.00 96.81           N  
ATOM    118  CA  ALA A  17      49.219 -24.641 -29.078  1.00 96.81           C  
ATOM    119  C   ALA A  17      47.750 -25.047 -29.016  1.00 96.81           C  
ATOM    120  CB  ALA A  17      49.688 -24.531 -30.531  1.00 96.81           C  
ATOM    121  O   ALA A  17      46.875 -24.188 -28.828  1.00 96.81           O  
ATOM    122  N   ALA A  18      47.406 -26.438 -29.188  1.00 96.19           N  
ATOM    123  CA  ALA A  18      46.031 -26.938 -29.141  1.00 96.19           C  
ATOM    124  C   ALA A  18      45.406 -26.719 -27.766  1.00 96.19           C  
ATOM    125  CB  ALA A  18      46.000 -28.422 -29.500  1.00 96.19           C  
ATOM    126  O   ALA A  18      44.250 -26.328 -27.641  1.00 96.19           O  
ATOM    127  N   VAL A  19      46.156 -26.938 -26.672  1.00 96.50           N  
ATOM    128  CA  VAL A  19      45.656 -26.766 -25.312  1.00 96.50           C  
ATOM    129  C   VAL A  19      45.375 -25.281 -25.047  1.00 96.50           C  
ATOM    130  CB  VAL A  19      46.656 -27.312 -24.266  1.00 96.50           C  
ATOM    131  O   VAL A  19      44.344 -24.938 -24.469  1.00 96.50           O  
ATOM    132  CG1 VAL A  19      46.250 -26.922 -22.859  1.00 96.50           C  
ATOM    133  CG2 VAL A  19      46.781 -28.828 -24.406  1.00 96.50           C  
ATOM    134  N   LEU A  20      46.344 -24.375 -25.500  1.00 95.19           N  
ATOM    135  CA  LEU A  20      46.156 -22.938 -25.359  1.00 95.19           C  
ATOM    136  C   LEU A  20      44.906 -22.469 -26.125  1.00 95.19           C  
ATOM    137  CB  LEU A  20      47.375 -22.172 -25.844  1.00 95.19           C  
ATOM    138  O   LEU A  20      44.156 -21.609 -25.641  1.00 95.19           O  
ATOM    139  CG  LEU A  20      48.625 -22.266 -24.953  1.00 95.19           C  
ATOM    140  CD1 LEU A  20      49.844 -21.688 -25.688  1.00 95.19           C  
ATOM    141  CD2 LEU A  20      48.406 -21.531 -23.641  1.00 95.19           C  
ATOM    142  N   ALA A  21      44.688 -23.016 -27.406  1.00 96.94           N  
ATOM    143  CA  ALA A  21      43.500 -22.703 -28.203  1.00 96.94           C  
ATOM    144  C   ALA A  21      42.250 -23.156 -27.500  1.00 96.94           C  
ATOM    145  CB  ALA A  21      43.625 -23.328 -29.594  1.00 96.94           C  
ATOM    146  O   ALA A  21      41.219 -22.453 -27.500  1.00 96.94           O  
ATOM    147  N   TYR A  22      42.281 -24.375 -26.938  1.00 96.06           N  
ATOM    148  CA  TYR A  22      41.125 -24.906 -26.203  1.00 96.06           C  
ATOM    149  C   TYR A  22      40.781 -24.016 -25.031  1.00 96.06           C  
ATOM    150  CB  TYR A  22      41.438 -26.328 -25.719  1.00 96.06           C  
ATOM    151  O   TYR A  22      39.625 -23.688 -24.812  1.00 96.06           O  
ATOM    152  CG  TYR A  22      40.344 -26.906 -24.844  1.00 96.06           C  
ATOM    153  CD1 TYR A  22      40.469 -26.922 -23.469  1.00 96.06           C  
ATOM    154  CD2 TYR A  22      39.188 -27.438 -25.406  1.00 96.06           C  
ATOM    155  CE1 TYR A  22      39.469 -27.438 -22.656  1.00 96.06           C  
ATOM    156  CE2 TYR A  22      38.156 -27.953 -24.609  1.00 96.06           C  
ATOM    157  OH  TYR A  22      37.312 -28.484 -22.438  1.00 96.06           O  
ATOM    158  CZ  TYR A  22      38.312 -27.953 -23.234  1.00 96.06           C  
ATOM    159  N   VAL A  23      41.750 -23.578 -24.203  1.00 95.62           N  
ATOM    160  CA  VAL A  23      41.562 -22.703 -23.062  1.00 95.62           C  
ATOM    161  C   VAL A  23      41.000 -21.359 -23.531  1.00 95.62           C  
ATOM    162  CB  VAL A  23      42.875 -22.484 -22.281  1.00 95.62           C  
ATOM    163  O   VAL A  23      40.094 -20.828 -22.922  1.00 95.62           O  
ATOM    164  CG1 VAL A  23      42.688 -21.453 -21.172  1.00 95.62           C  
ATOM    165  CG2 VAL A  23      43.375 -23.812 -21.703  1.00 95.62           C  
ATOM    166  N   ALA A  24      41.625 -20.766 -24.594  1.00 96.25           N  
ATOM    167  CA  ALA A  24      41.156 -19.500 -25.141  1.00 96.25           C  
ATOM    168  C   ALA A  24      39.688 -19.578 -25.578  1.00 96.25           C  
ATOM    169  CB  ALA A  24      42.031 -19.078 -26.312  1.00 96.25           C  
ATOM    170  O   ALA A  24      38.906 -18.672 -25.312  1.00 96.25           O  
ATOM    171  N   VAL A  25      39.312 -20.656 -26.266  1.00 96.56           N  
ATOM    172  CA  VAL A  25      37.938 -20.844 -26.734  1.00 96.56           C  
ATOM    173  C   VAL A  25      37.000 -20.969 -25.531  1.00 96.56           C  
ATOM    174  CB  VAL A  25      37.812 -22.078 -27.656  1.00 96.56           C  
ATOM    175  O   VAL A  25      35.938 -20.359 -25.500  1.00 96.56           O  
ATOM    176  CG1 VAL A  25      36.344 -22.391 -27.922  1.00 96.56           C  
ATOM    177  CG2 VAL A  25      38.562 -21.844 -28.953  1.00 96.56           C  
ATOM    178  N   ASN A  26      37.438 -21.859 -24.531  1.00 96.50           N  
ATOM    179  CA  ASN A  26      36.625 -22.031 -23.344  1.00 96.50           C  
ATOM    180  C   ASN A  26      36.438 -20.734 -22.578  1.00 96.50           C  
ATOM    181  CB  ASN A  26      37.219 -23.109 -22.438  1.00 96.50           C  
ATOM    182  O   ASN A  26      35.344 -20.422 -22.125  1.00 96.50           O  
ATOM    183  CG  ASN A  26      36.938 -24.516 -22.922  1.00 96.50           C  
ATOM    184  ND2 ASN A  26      37.844 -25.438 -22.578  1.00 96.50           N  
ATOM    185  OD1 ASN A  26      35.938 -24.766 -23.594  1.00 96.50           O  
ATOM    186  N   MET A  27      37.500 -20.031 -22.469  1.00 94.81           N  
ATOM    187  CA  MET A  27      37.438 -18.734 -21.797  1.00 94.81           C  
ATOM    188  C   MET A  27      36.594 -17.750 -22.609  1.00 94.81           C  
ATOM    189  CB  MET A  27      38.844 -18.156 -21.594  1.00 94.81           C  
ATOM    190  O   MET A  27      35.812 -16.969 -22.031  1.00 94.81           O  
ATOM    191  CG  MET A  27      39.656 -18.875 -20.531  1.00 94.81           C  
ATOM    192  SD  MET A  27      38.875 -18.766 -18.875  1.00 94.81           S  
ATOM    193  CE  MET A  27      39.156 -17.016 -18.484  1.00 94.81           C  
ATOM    194  N   GLY A  28      36.750 -17.844 -23.953  1.00 95.50           N  
ATOM    195  CA  GLY A  28      35.906 -17.047 -24.812  1.00 95.50           C  
ATOM    196  C   GLY A  28      34.406 -17.359 -24.641  1.00 95.50           C  
ATOM    197  O   GLY A  28      33.594 -16.438 -24.547  1.00 95.50           O  
ATOM    198  N   LEU A  29      34.062 -18.625 -24.594  1.00 95.50           N  
ATOM    199  CA  LEU A  29      32.688 -19.031 -24.375  1.00 95.50           C  
ATOM    200  C   LEU A  29      32.188 -18.594 -23.000  1.00 95.50           C  
ATOM    201  CB  LEU A  29      32.531 -20.547 -24.500  1.00 95.50           C  
ATOM    202  O   LEU A  29      31.031 -18.156 -22.859  1.00 95.50           O  
ATOM    203  CG  LEU A  29      32.688 -21.125 -25.922  1.00 95.50           C  
ATOM    204  CD1 LEU A  29      32.688 -22.656 -25.875  1.00 95.50           C  
ATOM    205  CD2 LEU A  29      31.562 -20.609 -26.812  1.00 95.50           C  
ATOM    206  N   PHE A  30      33.062 -18.734 -21.938  1.00 94.12           N  
ATOM    207  CA  PHE A  30      32.719 -18.297 -20.594  1.00 94.12           C  
ATOM    208  C   PHE A  30      32.438 -16.797 -20.578  1.00 94.12           C  
ATOM    209  CB  PHE A  30      33.844 -18.625 -19.625  1.00 94.12           C  
ATOM    210  O   PHE A  30      31.453 -16.359 -19.969  1.00 94.12           O  
ATOM    211  CG  PHE A  30      33.625 -18.125 -18.219  1.00 94.12           C  
ATOM    212  CD1 PHE A  30      34.219 -16.953 -17.766  1.00 94.12           C  
ATOM    213  CD2 PHE A  30      32.812 -18.844 -17.344  1.00 94.12           C  
ATOM    214  CE1 PHE A  30      34.000 -16.500 -16.469  1.00 94.12           C  
ATOM    215  CE2 PHE A  30      32.594 -18.391 -16.047  1.00 94.12           C  
ATOM    216  CZ  PHE A  30      33.188 -17.219 -15.617  1.00 94.12           C  
ATOM    217  N   VAL A  31      33.250 -15.930 -21.188  1.00 93.69           N  
ATOM    218  CA  VAL A  31      33.094 -14.477 -21.266  1.00 93.69           C  
ATOM    219  C   VAL A  31      31.781 -14.156 -22.016  1.00 93.69           C  
ATOM    220  CB  VAL A  31      34.281 -13.805 -21.969  1.00 93.69           C  
ATOM    221  O   VAL A  31      31.047 -13.258 -21.609  1.00 93.69           O  
ATOM    222  CG1 VAL A  31      34.000 -12.328 -22.234  1.00 93.69           C  
ATOM    223  CG2 VAL A  31      35.562 -13.961 -21.141  1.00 93.69           C  
ATOM    224  N   THR A  32      31.500 -14.922 -23.109  1.00 93.44           N  
ATOM    225  CA  THR A  32      30.266 -14.711 -23.859  1.00 93.44           C  
ATOM    226  C   THR A  32      29.047 -15.062 -23.016  1.00 93.44           C  
ATOM    227  CB  THR A  32      30.250 -15.555 -25.156  1.00 93.44           C  
ATOM    228  O   THR A  32      28.031 -14.367 -23.078  1.00 93.44           O  
ATOM    229  CG2 THR A  32      29.000 -15.273 -25.984  1.00 93.44           C  
ATOM    230  OG1 THR A  32      31.406 -15.234 -25.938  1.00 93.44           O  
ATOM    231  N   GLN A  33      29.141 -16.125 -22.266  1.00 94.19           N  
ATOM    232  CA  GLN A  33      28.047 -16.484 -21.391  1.00 94.19           C  
ATOM    233  C   GLN A  33      27.828 -15.430 -20.297  1.00 94.19           C  
ATOM    234  CB  GLN A  33      28.312 -17.844 -20.734  1.00 94.19           C  
ATOM    235  O   GLN A  33      26.703 -15.094 -19.969  1.00 94.19           O  
ATOM    236  CG  GLN A  33      28.172 -19.016 -21.703  1.00 94.19           C  
ATOM    237  CD  GLN A  33      28.516 -20.359 -21.062  1.00 94.19           C  
ATOM    238  NE2 GLN A  33      28.078 -21.438 -21.688  1.00 94.19           N  
ATOM    239  OE1 GLN A  33      29.172 -20.406 -20.016  1.00 94.19           O  
ATOM    240  N   LYS A  34      28.922 -14.984 -19.766  1.00 92.31           N  
ATOM    241  CA  LYS A  34      28.828 -13.914 -18.781  1.00 92.31           C  
ATOM    242  C   LYS A  34      28.250 -12.641 -19.406  1.00 92.31           C  
ATOM    243  CB  LYS A  34      30.203 -13.625 -18.172  1.00 92.31           C  
ATOM    244  O   LYS A  34      27.438 -11.953 -18.781  1.00 92.31           O  
ATOM    245  CG  LYS A  34      30.156 -12.711 -16.953  1.00 92.31           C  
ATOM    246  CD  LYS A  34      31.484 -12.719 -16.219  1.00 92.31           C  
ATOM    247  CE  LYS A  34      31.422 -11.867 -14.953  1.00 92.31           C  
ATOM    248  NZ  LYS A  34      32.750 -11.781 -14.273  1.00 92.31           N  
ATOM    249  N   ALA A  35      28.750 -12.273 -20.609  1.00 92.50           N  
ATOM    250  CA  ALA A  35      28.219 -11.125 -21.328  1.00 92.50           C  
ATOM    251  C   ALA A  35      26.719 -11.273 -21.562  1.00 92.50           C  
ATOM    252  CB  ALA A  35      28.953 -10.945 -22.656  1.00 92.50           C  
ATOM    253  O   ALA A  35      25.969 -10.305 -21.422  1.00 92.50           O  
ATOM    254  N   LYS A  36      26.250 -12.445 -21.969  1.00 91.25           N  
ATOM    255  CA  LYS A  36      24.844 -12.727 -22.172  1.00 91.25           C  
ATOM    256  C   LYS A  36      24.047 -12.523 -20.891  1.00 91.25           C  
ATOM    257  CB  LYS A  36      24.641 -14.148 -22.688  1.00 91.25           C  
ATOM    258  O   LYS A  36      22.969 -11.938 -20.906  1.00 91.25           O  
ATOM    259  CG  LYS A  36      23.203 -14.484 -23.047  1.00 91.25           C  
ATOM    260  CD  LYS A  36      23.078 -15.898 -23.609  1.00 91.25           C  
ATOM    261  CE  LYS A  36      21.625 -16.250 -23.922  1.00 91.25           C  
ATOM    262  NZ  LYS A  36      21.500 -17.641 -24.453  1.00 91.25           N  
ATOM    263  N   THR A  37      24.531 -13.070 -19.766  1.00 87.62           N  
ATOM    264  CA  THR A  37      23.875 -12.914 -18.469  1.00 87.62           C  
ATOM    265  C   THR A  37      23.797 -11.445 -18.078  1.00 87.62           C  
ATOM    266  CB  THR A  37      24.625 -13.703 -17.375  1.00 87.62           C  
ATOM    267  O   THR A  37      22.781 -11.000 -17.531  1.00 87.62           O  
ATOM    268  CG2 THR A  37      24.641 -15.195 -17.688  1.00 87.62           C  
ATOM    269  OG1 THR A  37      25.969 -13.227 -17.297  1.00 87.62           O  
ATOM    270  N   THR A  38      24.875 -10.656 -18.344  1.00 87.12           N  
ATOM    271  CA  THR A  38      24.891  -9.227 -18.031  1.00 87.12           C  
ATOM    272  C   THR A  38      23.875  -8.484 -18.891  1.00 87.12           C  
ATOM    273  CB  THR A  38      26.297  -8.625 -18.266  1.00 87.12           C  
ATOM    274  O   THR A  38      23.172  -7.602 -18.391  1.00 87.12           O  
ATOM    275  CG2 THR A  38      26.297  -7.125 -17.969  1.00 87.12           C  
ATOM    276  OG1 THR A  38      27.234  -9.273 -17.391  1.00 87.12           O  
ATOM    277  N   ILE A  39      23.828  -8.797 -20.172  1.00 85.75           N  
ATOM    278  CA  ILE A  39      22.875  -8.188 -21.094  1.00 85.75           C  
ATOM    279  C   ILE A  39      21.453  -8.516 -20.641  1.00 85.75           C  
ATOM    280  CB  ILE A  39      23.094  -8.656 -22.547  1.00 85.75           C  
ATOM    281  O   ILE A  39      20.578  -7.633 -20.609  1.00 85.75           O  
ATOM    282  CG1 ILE A  39      24.391  -8.070 -23.094  1.00 85.75           C  
ATOM    283  CG2 ILE A  39      21.906  -8.281 -23.422  1.00 85.75           C  
ATOM    284  CD1 ILE A  39      24.844  -8.695 -24.422  1.00 85.75           C  
ATOM    285  N   ASN A  40      21.188  -9.695 -20.312  1.00 82.25           N  
ATOM    286  CA  ASN A  40      19.875 -10.117 -19.859  1.00 82.25           C  
ATOM    287  C   ASN A  40      19.469  -9.406 -18.562  1.00 82.25           C  
ATOM    288  CB  ASN A  40      19.828 -11.633 -19.656  1.00 82.25           C  
ATOM    289  O   ASN A  40      18.328  -8.961 -18.406  1.00 82.25           O  
ATOM    290  CG  ASN A  40      19.750 -12.383 -20.984  1.00 82.25           C  
ATOM    291  ND2 ASN A  40      20.141 -13.656 -20.953  1.00 82.25           N  
ATOM    292  OD1 ASN A  40      19.359 -11.828 -22.000  1.00 82.25           O  
ATOM    293  N   LYS A  41      20.438  -9.336 -17.656  1.00 77.38           N  
ATOM    294  CA  LYS A  41      20.188  -8.609 -16.422  1.00 77.38           C  
ATOM    295  C   LYS A  41      19.984  -7.121 -16.688  1.00 77.38           C  
ATOM    296  CB  LYS A  41      21.328  -8.820 -15.430  1.00 77.38           C  
ATOM    297  O   LYS A  41      19.156  -6.477 -16.016  1.00 77.38           O  
ATOM    298  CG  LYS A  41      21.344 -10.188 -14.766  1.00 77.38           C  
ATOM    299  CD  LYS A  41      22.422 -10.281 -13.695  1.00 77.38           C  
ATOM    300  CE  LYS A  41      22.422 -11.656 -13.031  1.00 77.38           C  
ATOM    301  NZ  LYS A  41      23.516 -11.773 -12.016  1.00 77.38           N  
ATOM    302  N   GLY A  42      20.797  -6.637 -17.656  1.00 78.25           N  
ATOM    303  CA  GLY A  42      20.594  -5.254 -18.062  1.00 78.25           C  
ATOM    304  C   GLY A  42      19.203  -4.996 -18.625  1.00 78.25           C  
ATOM    305  O   GLY A  42      18.609  -3.955 -18.344  1.00 78.25           O  
ATOM    306  N   GLU A  43      18.750  -5.855 -19.438  1.00 78.62           N  
ATOM    307  CA  GLU A  43      17.406  -5.758 -20.000  1.00 78.62           C  
ATOM    308  C   GLU A  43      16.344  -5.816 -18.906  1.00 78.62           C  
ATOM    309  CB  GLU A  43      17.172  -6.867 -21.016  1.00 78.62           C  
ATOM    310  O   GLU A  43      15.359  -5.082 -18.953  1.00 78.62           O  
ATOM    311  CG  GLU A  43      15.859  -6.738 -21.766  1.00 78.62           C  
ATOM    312  CD  GLU A  43      15.609  -7.879 -22.750  1.00 78.62           C  
ATOM    313  OE1 GLU A  43      14.477  -7.988 -23.281  1.00 78.62           O  
ATOM    314  OE2 GLU A  43      16.547  -8.672 -22.969  1.00 78.62           O  
ATOM    315  N   GLU A  44      16.547  -6.680 -17.969  1.00 73.62           N  
ATOM    316  CA  GLU A  44      15.633  -6.828 -16.844  1.00 73.62           C  
ATOM    317  C   GLU A  44      15.570  -5.555 -16.000  1.00 73.62           C  
ATOM    318  CB  GLU A  44      16.047  -8.016 -15.961  1.00 73.62           C  
ATOM    319  O   GLU A  44      14.484  -5.133 -15.586  1.00 73.62           O  
ATOM    320  CG  GLU A  44      15.008  -8.383 -14.906  1.00 73.62           C  
ATOM    321  CD  GLU A  44      15.422  -9.570 -14.055  1.00 73.62           C  
ATOM    322  OE1 GLU A  44      14.719  -9.891 -13.070  1.00 73.62           O  
ATOM    323  OE2 GLU A  44      16.453 -10.195 -14.375  1.00 73.62           O  
ATOM    324  N   THR A  45      16.703  -4.949 -15.812  1.00 68.75           N  
ATOM    325  CA  THR A  45      16.797  -3.738 -15.008  1.00 68.75           C  
ATOM    326  C   THR A  45      16.266  -2.533 -15.773  1.00 68.75           C  
ATOM    327  CB  THR A  45      18.234  -3.471 -14.555  1.00 68.75           C  
ATOM    328  O   THR A  45      15.734  -1.591 -15.180  1.00 68.75           O  
ATOM    329  CG2 THR A  45      18.297  -2.346 -13.531  1.00 68.75           C  
ATOM    330  OG1 THR A  45      18.781  -4.664 -13.977  1.00 68.75           O  
ATOM    331  N   ALA A  46      16.359  -2.531 -17.125  1.00 70.88           N  
ATOM    332  CA  ALA A  46      15.922  -1.408 -17.953  1.00 70.88           C  
ATOM    333  C   ALA A  46      14.406  -1.432 -18.141  1.00 70.88           C  
ATOM    334  CB  ALA A  46      16.625  -1.432 -19.297  1.00 70.88           C  
ATOM    335  O   ALA A  46      13.789  -0.388 -18.359  1.00 70.88           O  
ATOM    336  N   SER A  47      13.859  -2.635 -17.922  1.00 73.50           N  
ATOM    337  CA  SER A  47      12.422  -2.766 -18.141  1.00 73.50           C  
ATOM    338  C   SER A  47      11.633  -2.305 -16.906  1.00 73.50           C  
ATOM    339  CB  SER A  47      12.062  -4.211 -18.469  1.00 73.50           C  
ATOM    340  O   SER A  47      12.148  -2.342 -15.789  1.00 73.50           O  
ATOM    341  OG  SER A  47      12.664  -4.613 -19.688  1.00 73.50           O  
ATOM    342  N   THR A  48      10.586  -1.372 -17.141  1.00 72.06           N  
ATOM    343  CA  THR A  48       9.711  -0.948 -16.062  1.00 72.06           C  
ATOM    344  C   THR A  48       9.188  -2.154 -15.289  1.00 72.06           C  
ATOM    345  CB  THR A  48       8.523  -0.129 -16.594  1.00 72.06           C  
ATOM    346  O   THR A  48       8.547  -3.039 -15.859  1.00 72.06           O  
ATOM    347  CG2 THR A  48       8.992   1.153 -17.281  1.00 72.06           C  
ATOM    348  OG1 THR A  48       7.793  -0.917 -17.547  1.00 72.06           O  
ATOM    349  N   ALA A  49       9.633  -2.277 -14.117  1.00 82.75           N  
ATOM    350  CA  ALA A  49       9.305  -3.420 -13.266  1.00 82.75           C  
ATOM    351  C   ALA A  49       7.820  -3.441 -12.922  1.00 82.75           C  
ATOM    352  CB  ALA A  49      10.141  -3.389 -11.984  1.00 82.75           C  
ATOM    353  O   ALA A  49       7.195  -4.508 -12.898  1.00 82.75           O  
ATOM    354  N   LEU A  50       7.262  -2.266 -12.812  1.00 89.19           N  
ATOM    355  CA  LEU A  50       5.879  -2.176 -12.359  1.00 89.19           C  
ATOM    356  C   LEU A  50       5.102  -1.154 -13.180  1.00 89.19           C  
ATOM    357  CB  LEU A  50       5.828  -1.800 -10.875  1.00 89.19           C  
ATOM    358  O   LEU A  50       5.680  -0.198 -13.703  1.00 89.19           O  
ATOM    359  CG  LEU A  50       6.387  -2.834  -9.898  1.00 89.19           C  
ATOM    360  CD1 LEU A  50       6.586  -2.205  -8.523  1.00 89.19           C  
ATOM    361  CD2 LEU A  50       5.461  -4.043  -9.805  1.00 89.19           C  
ATOM    362  N   SER A  51       3.830  -1.408 -13.359  1.00 90.88           N  
ATOM    363  CA  SER A  51       2.926  -0.455 -13.992  1.00 90.88           C  
ATOM    364  C   SER A  51       1.668  -0.244 -13.156  1.00 90.88           C  
ATOM    365  CB  SER A  51       2.541  -0.931 -15.398  1.00 90.88           C  
ATOM    366  O   SER A  51       1.227  -1.153 -12.453  1.00 90.88           O  
ATOM    367  OG  SER A  51       1.861  -2.174 -15.336  1.00 90.88           O  
ATOM    368  N   LEU A  52       1.153   0.994 -13.148  1.00 92.38           N  
ATOM    369  CA  LEU A  52      -0.104   1.315 -12.484  1.00 92.38           C  
ATOM    370  C   LEU A  52      -1.268   0.571 -13.125  1.00 92.38           C  
ATOM    371  CB  LEU A  52      -0.362   2.824 -12.523  1.00 92.38           C  
ATOM    372  O   LEU A  52      -1.424   0.599 -14.352  1.00 92.38           O  
ATOM    373  CG  LEU A  52      -1.636   3.312 -11.828  1.00 92.38           C  
ATOM    374  CD1 LEU A  52      -1.540   3.090 -10.320  1.00 92.38           C  
ATOM    375  CD2 LEU A  52      -1.884   4.785 -12.141  1.00 92.38           C  
ATOM    376  N   SER A  53      -1.954  -0.235 -12.281  1.00 90.75           N  
ATOM    377  CA  SER A  53      -3.104  -1.018 -12.719  1.00 90.75           C  
ATOM    378  C   SER A  53      -4.398  -0.501 -12.102  1.00 90.75           C  
ATOM    379  CB  SER A  53      -2.914  -2.494 -12.375  1.00 90.75           C  
ATOM    380  O   SER A  53      -4.672  -0.757 -10.930  1.00 90.75           O  
ATOM    381  OG  SER A  53      -3.982  -3.273 -12.883  1.00 90.75           O  
ATOM    382  N   GLY A  54      -5.008   0.519 -12.602  1.00 87.69           N  
ATOM    383  CA  GLY A  54      -6.234   1.102 -12.078  1.00 87.69           C  
ATOM    384  C   GLY A  54      -6.082   2.557 -11.680  1.00 87.69           C  
ATOM    385  O   GLY A  54      -5.199   3.254 -12.180  1.00 87.69           O  
ATOM    386  N   ASN A  55      -7.000   2.977 -10.766  1.00 90.56           N  
ATOM    387  CA  ASN A  55      -7.047   4.367 -10.328  1.00 90.56           C  
ATOM    388  C   ASN A  55      -6.395   4.543  -8.961  1.00 90.56           C  
ATOM    389  CB  ASN A  55      -8.492   4.871 -10.297  1.00 90.56           C  
ATOM    390  O   ASN A  55      -6.301   3.594  -8.180  1.00 90.56           O  
ATOM    391  CG  ASN A  55      -9.156   4.828 -11.656  1.00 90.56           C  
ATOM    392  ND2 ASN A  55     -10.227   4.051 -11.773  1.00 90.56           N  
ATOM    393  OD1 ASN A  55      -8.711   5.488 -12.602  1.00 90.56           O  
ATOM    394  N   VAL A  56      -5.918   5.723  -8.781  1.00 92.06           N  
ATOM    395  CA  VAL A  56      -5.430   6.125  -7.469  1.00 92.06           C  
ATOM    396  C   VAL A  56      -6.570   6.730  -6.652  1.00 92.06           C  
ATOM    397  CB  VAL A  56      -4.262   7.129  -7.578  1.00 92.06           C  
ATOM    398  O   VAL A  56      -7.246   7.652  -7.113  1.00 92.06           O  
ATOM    399  CG1 VAL A  56      -3.752   7.523  -6.195  1.00 92.06           C  
ATOM    400  CG2 VAL A  56      -3.129   6.539  -8.422  1.00 92.06           C  
ATOM    401  N   LEU A  57      -6.793   6.113  -5.508  1.00 93.00           N  
ATOM    402  CA  LEU A  57      -7.832   6.621  -4.617  1.00 93.00           C  
ATOM    403  C   LEU A  57      -7.219   7.305  -3.402  1.00 93.00           C  
ATOM    404  CB  LEU A  57      -8.750   5.480  -4.168  1.00 93.00           C  
ATOM    405  O   LEU A  57      -6.254   6.805  -2.822  1.00 93.00           O  
ATOM    406  CG  LEU A  57      -9.414   4.668  -5.277  1.00 93.00           C  
ATOM    407  CD1 LEU A  57     -10.320   3.594  -4.676  1.00 93.00           C  
ATOM    408  CD2 LEU A  57     -10.211   5.578  -6.207  1.00 93.00           C  
ATOM    409  N   TYR A  58      -7.781   8.414  -3.027  1.00 93.75           N  
ATOM    410  CA  TYR A  58      -7.320   9.234  -1.911  1.00 93.75           C  
ATOM    411  C   TYR A  58      -8.484   9.625  -1.006  1.00 93.75           C  
ATOM    412  CB  TYR A  58      -6.617  10.492  -2.424  1.00 93.75           C  
ATOM    413  O   TYR A  58      -9.539  10.039  -1.485  1.00 93.75           O  
ATOM    414  CG  TYR A  58      -6.250  11.469  -1.333  1.00 93.75           C  
ATOM    415  CD1 TYR A  58      -6.770  12.766  -1.322  1.00 93.75           C  
ATOM    416  CD2 TYR A  58      -5.379  11.102  -0.312  1.00 93.75           C  
ATOM    417  CE1 TYR A  58      -6.430  13.664  -0.320  1.00 93.75           C  
ATOM    418  CE2 TYR A  58      -5.031  12.000   0.695  1.00 93.75           C  
ATOM    419  OH  TYR A  58      -5.223  14.164   1.678  1.00 93.75           O  
ATOM    420  CZ  TYR A  58      -5.562  13.273   0.683  1.00 93.75           C  
ATOM    421  N   ALA A  59      -8.258   9.414   0.363  1.00 93.44           N  
ATOM    422  CA  ALA A  59      -9.344   9.695   1.293  1.00 93.44           C  
ATOM    423  C   ALA A  59      -8.930  10.727   2.332  1.00 93.44           C  
ATOM    424  CB  ALA A  59      -9.805   8.406   1.981  1.00 93.44           C  
ATOM    425  O   ALA A  59      -7.820  10.664   2.869  1.00 93.44           O  
ATOM    426  N   VAL A  60      -9.930  11.656   2.604  1.00 93.31           N  
ATOM    427  CA  VAL A  60      -9.766  12.664   3.646  1.00 93.31           C  
ATOM    428  C   VAL A  60     -10.984  12.656   4.570  1.00 93.31           C  
ATOM    429  CB  VAL A  60      -9.562  14.078   3.049  1.00 93.31           C  
ATOM    430  O   VAL A  60     -11.984  12.000   4.277  1.00 93.31           O  
ATOM    431  CG1 VAL A  60      -8.289  14.133   2.213  1.00 93.31           C  
ATOM    432  CG2 VAL A  60     -10.773  14.477   2.207  1.00 93.31           C  
ATOM    433  N   ASN A  61     -10.859  13.383   5.711  1.00 92.31           N  
ATOM    434  CA  ASN A  61     -12.000  13.531   6.605  1.00 92.31           C  
ATOM    435  C   ASN A  61     -12.984  14.578   6.094  1.00 92.31           C  
ATOM    436  CB  ASN A  61     -11.531  13.891   8.016  1.00 92.31           C  
ATOM    437  O   ASN A  61     -12.789  15.781   6.309  1.00 92.31           O  
ATOM    438  CG  ASN A  61     -10.969  15.289   8.109  1.00 92.31           C  
ATOM    439  ND2 ASN A  61     -11.320  16.000   9.172  1.00 92.31           N  
ATOM    440  OD1 ASN A  61     -10.227  15.734   7.234  1.00 92.31           O  
ATOM    441  N   TYR A  62     -13.859  14.156   5.227  1.00 86.69           N  
ATOM    442  CA  TYR A  62     -14.906  14.992   4.660  1.00 86.69           C  
ATOM    443  C   TYR A  62     -16.047  15.188   5.656  1.00 86.69           C  
ATOM    444  CB  TYR A  62     -15.453  14.367   3.369  1.00 86.69           C  
ATOM    445  O   TYR A  62     -16.438  14.250   6.348  1.00 86.69           O  
ATOM    446  CG  TYR A  62     -16.531  15.180   2.713  1.00 86.69           C  
ATOM    447  CD1 TYR A  62     -17.875  14.945   2.998  1.00 86.69           C  
ATOM    448  CD2 TYR A  62     -16.219  16.188   1.807  1.00 86.69           C  
ATOM    449  CE1 TYR A  62     -18.891  15.695   2.395  1.00 86.69           C  
ATOM    450  CE2 TYR A  62     -17.219  16.938   1.197  1.00 86.69           C  
ATOM    451  OH  TYR A  62     -19.547  17.438   0.897  1.00 86.69           O  
ATOM    452  CZ  TYR A  62     -18.547  16.688   1.497  1.00 86.69           C  
ATOM    453  N   PRO A  63     -16.594  16.391   5.656  1.00 87.75           N  
ATOM    454  CA  PRO A  63     -16.359  17.531   4.762  1.00 87.75           C  
ATOM    455  C   PRO A  63     -15.375  18.547   5.332  1.00 87.75           C  
ATOM    456  CB  PRO A  63     -17.766  18.141   4.617  1.00 87.75           C  
ATOM    457  O   PRO A  63     -15.094  19.562   4.695  1.00 87.75           O  
ATOM    458  CG  PRO A  63     -18.422  17.875   5.926  1.00 87.75           C  
ATOM    459  CD  PRO A  63     -17.953  16.547   6.449  1.00 87.75           C  
ATOM    460  N   THR A  64     -14.836  18.312   6.598  1.00 90.38           N  
ATOM    461  CA  THR A  64     -13.961  19.328   7.203  1.00 90.38           C  
ATOM    462  C   THR A  64     -12.648  19.438   6.434  1.00 90.38           C  
ATOM    463  CB  THR A  64     -13.672  18.984   8.680  1.00 90.38           C  
ATOM    464  O   THR A  64     -12.047  20.516   6.383  1.00 90.38           O  
ATOM    465  CG2 THR A  64     -14.953  19.000   9.508  1.00 90.38           C  
ATOM    466  OG1 THR A  64     -13.070  17.688   8.758  1.00 90.38           O  
ATOM    467  N   ASN A  65     -12.188  18.344   5.805  1.00 89.38           N  
ATOM    468  CA  ASN A  65     -10.969  18.297   5.000  1.00 89.38           C  
ATOM    469  C   ASN A  65      -9.766  18.812   5.781  1.00 89.38           C  
ATOM    470  CB  ASN A  65     -11.148  19.094   3.711  1.00 89.38           C  
ATOM    471  O   ASN A  65      -9.000  19.641   5.281  1.00 89.38           O  
ATOM    472  CG  ASN A  65     -12.180  18.500   2.779  1.00 89.38           C  
ATOM    473  ND2 ASN A  65     -12.750  19.312   1.910  1.00 89.38           N  
ATOM    474  OD1 ASN A  65     -12.461  17.297   2.842  1.00 89.38           O  
ATOM    475  N   THR A  66      -9.547  18.281   6.961  1.00 92.19           N  
ATOM    476  CA  THR A  66      -8.438  18.734   7.797  1.00 92.19           C  
ATOM    477  C   THR A  66      -7.402  17.625   7.965  1.00 92.19           C  
ATOM    478  CB  THR A  66      -8.930  19.188   9.180  1.00 92.19           C  
ATOM    479  O   THR A  66      -6.258  17.891   8.336  1.00 92.19           O  
ATOM    480  CG2 THR A  66      -9.812  20.438   9.070  1.00 92.19           C  
ATOM    481  OG1 THR A  66      -9.688  18.141   9.789  1.00 92.19           O  
ATOM    482  N   LYS A  67      -7.801  16.375   7.637  1.00 94.00           N  
ATOM    483  CA  LYS A  67      -6.891  15.258   7.832  1.00 94.00           C  
ATOM    484  C   LYS A  67      -6.914  14.320   6.629  1.00 94.00           C  
ATOM    485  CB  LYS A  67      -7.250  14.492   9.102  1.00 94.00           C  
ATOM    486  O   LYS A  67      -7.984  13.961   6.133  1.00 94.00           O  
ATOM    487  CG  LYS A  67      -7.035  15.281  10.383  1.00 94.00           C  
ATOM    488  CD  LYS A  67      -7.348  14.445  11.617  1.00 94.00           C  
ATOM    489  CE  LYS A  67      -7.121  15.234  12.898  1.00 94.00           C  
ATOM    490  NZ  LYS A  67      -7.414  14.414  14.117  1.00 94.00           N  
ATOM    491  N   SER A  68      -5.695  13.914   6.199  1.00 95.50           N  
ATOM    492  CA  SER A  68      -5.559  12.875   5.184  1.00 95.50           C  
ATOM    493  C   SER A  68      -5.539  11.484   5.812  1.00 95.50           C  
ATOM    494  CB  SER A  68      -4.289  13.094   4.359  1.00 95.50           C  
ATOM    495  O   SER A  68      -4.840  11.258   6.801  1.00 95.50           O  
ATOM    496  OG  SER A  68      -4.348  14.320   3.654  1.00 95.50           O  
ATOM    497  N   TYR A  69      -6.379  10.531   5.270  1.00 95.94           N  
ATOM    498  CA  TYR A  69      -6.484   9.195   5.844  1.00 95.94           C  
ATOM    499  C   TYR A  69      -5.566   8.219   5.121  1.00 95.94           C  
ATOM    500  CB  TYR A  69      -7.934   8.695   5.781  1.00 95.94           C  
ATOM    501  O   TYR A  69      -4.613   7.707   5.711  1.00 95.94           O  
ATOM    502  CG  TYR A  69      -8.875   9.461   6.680  1.00 95.94           C  
ATOM    503  CD1 TYR A  69      -8.422  10.047   7.859  1.00 95.94           C  
ATOM    504  CD2 TYR A  69     -10.219   9.586   6.352  1.00 95.94           C  
ATOM    505  CE1 TYR A  69      -9.297  10.750   8.688  1.00 95.94           C  
ATOM    506  CE2 TYR A  69     -11.102  10.289   7.176  1.00 95.94           C  
ATOM    507  OH  TYR A  69     -11.492  11.555   9.164  1.00 95.94           O  
ATOM    508  CZ  TYR A  69     -10.625  10.859   8.344  1.00 95.94           C  
ATOM    509  N   TRP A  70      -5.801   7.941   3.850  1.00 96.62           N  
ATOM    510  CA  TRP A  70      -5.051   6.918   3.127  1.00 96.62           C  
ATOM    511  C   TRP A  70      -5.086   7.180   1.625  1.00 96.62           C  
ATOM    512  CB  TRP A  70      -5.617   5.527   3.428  1.00 96.62           C  
ATOM    513  O   TRP A  70      -5.891   7.980   1.146  1.00 96.62           O  
ATOM    514  CG  TRP A  70      -7.109   5.445   3.344  1.00 96.62           C  
ATOM    515  CD1 TRP A  70      -7.996   5.438   4.387  1.00 96.62           C  
ATOM    516  CD2 TRP A  70      -7.895   5.352   2.150  1.00 96.62           C  
ATOM    517  CE2 TRP A  70      -9.250   5.293   2.545  1.00 96.62           C  
ATOM    518  CE3 TRP A  70      -7.586   5.312   0.785  1.00 96.62           C  
ATOM    519  NE1 TRP A  70      -9.281   5.348   3.912  1.00 96.62           N  
ATOM    520  CH2 TRP A  70      -9.961   5.160   0.292  1.00 96.62           C  
ATOM    521  CZ2 TRP A  70     -10.297   5.199   1.621  1.00 96.62           C  
ATOM    522  CZ3 TRP A  70      -8.625   5.219  -0.133  1.00 96.62           C  
ATOM    523  N   MET A  71      -4.145   6.684   1.005  1.00 96.19           N  
ATOM    524  CA  MET A  71      -4.082   6.566  -0.449  1.00 96.19           C  
ATOM    525  C   MET A  71      -3.936   5.109  -0.872  1.00 96.19           C  
ATOM    526  CB  MET A  71      -2.920   7.395  -1.006  1.00 96.19           C  
ATOM    527  O   MET A  71      -3.182   4.355  -0.258  1.00 96.19           O  
ATOM    528  CG  MET A  71      -2.865   7.426  -2.525  1.00 96.19           C  
ATOM    529  SD  MET A  71      -1.522   8.508  -3.156  1.00 96.19           S  
ATOM    530  CE  MET A  71      -2.150  10.125  -2.643  1.00 96.19           C  
ATOM    531  N   TYR A  72      -4.762   4.773  -1.870  1.00 95.00           N  
ATOM    532  CA  TYR A  72      -4.770   3.385  -2.322  1.00 95.00           C  
ATOM    533  C   TYR A  72      -4.703   3.307  -3.844  1.00 95.00           C  
ATOM    534  CB  TYR A  72      -6.023   2.662  -1.817  1.00 95.00           C  
ATOM    535  O   TYR A  72      -5.367   4.078  -4.539  1.00 95.00           O  
ATOM    536  CG  TYR A  72      -6.406   1.461  -2.646  1.00 95.00           C  
ATOM    537  CD1 TYR A  72      -7.465   1.521  -3.549  1.00 95.00           C  
ATOM    538  CD2 TYR A  72      -5.711   0.262  -2.529  1.00 95.00           C  
ATOM    539  CE1 TYR A  72      -7.824   0.415  -4.312  1.00 95.00           C  
ATOM    540  CE2 TYR A  72      -6.059  -0.850  -3.287  1.00 95.00           C  
ATOM    541  OH  TYR A  72      -7.465  -1.861  -4.930  1.00 95.00           O  
ATOM    542  CZ  TYR A  72      -7.117  -0.764  -4.176  1.00 95.00           C  
ATOM    543  N   PHE A  73      -3.938   2.379  -4.414  1.00 95.88           N  
ATOM    544  CA  PHE A  73      -3.852   2.111  -5.844  1.00 95.88           C  
ATOM    545  C   PHE A  73      -3.311   0.710  -6.102  1.00 95.88           C  
ATOM    546  CB  PHE A  73      -2.965   3.152  -6.535  1.00 95.88           C  
ATOM    547  O   PHE A  73      -2.807   0.056  -5.188  1.00 95.88           O  
ATOM    548  CG  PHE A  73      -1.580   3.252  -5.953  1.00 95.88           C  
ATOM    549  CD1 PHE A  73      -1.328   4.070  -4.859  1.00 95.88           C  
ATOM    550  CD2 PHE A  73      -0.531   2.525  -6.500  1.00 95.88           C  
ATOM    551  CE1 PHE A  73      -0.048   4.164  -4.320  1.00 95.88           C  
ATOM    552  CE2 PHE A  73       0.751   2.613  -5.965  1.00 95.88           C  
ATOM    553  CZ  PHE A  73       0.991   3.436  -4.875  1.00 95.88           C  
ATOM    554  N   THR A  74      -3.443   0.230  -7.281  1.00 95.81           N  
ATOM    555  CA  THR A  74      -2.977  -1.104  -7.641  1.00 95.81           C  
ATOM    556  C   THR A  74      -1.876  -1.029  -8.695  1.00 95.81           C  
ATOM    557  CB  THR A  74      -4.129  -1.980  -8.164  1.00 95.81           C  
ATOM    558  O   THR A  74      -1.922  -0.179  -9.586  1.00 95.81           O  
ATOM    559  CG2 THR A  74      -5.176  -2.213  -7.074  1.00 95.81           C  
ATOM    560  OG1 THR A  74      -4.750  -1.328  -9.273  1.00 95.81           O  
ATOM    561  N   VAL A  75      -0.883  -1.908  -8.586  1.00 94.69           N  
ATOM    562  CA  VAL A  75       0.220  -2.002  -9.531  1.00 94.69           C  
ATOM    563  C   VAL A  75       0.365  -3.443 -10.016  1.00 94.69           C  
ATOM    564  CB  VAL A  75       1.548  -1.513  -8.914  1.00 94.69           C  
ATOM    565  O   VAL A  75      -0.111  -4.375  -9.367  1.00 94.69           O  
ATOM    566  CG1 VAL A  75       1.458  -0.033  -8.539  1.00 94.69           C  
ATOM    567  CG2 VAL A  75       1.904  -2.354  -7.688  1.00 94.69           C  
ATOM    568  N   SER A  76       1.009  -3.555 -11.180  1.00 92.75           N  
ATOM    569  CA  SER A  76       1.264  -4.871 -11.750  1.00 92.75           C  
ATOM    570  C   SER A  76       2.658  -4.945 -12.367  1.00 92.75           C  
ATOM    571  CB  SER A  76       0.212  -5.211 -12.805  1.00 92.75           C  
ATOM    572  O   SER A  76       3.121  -3.986 -12.984  1.00 92.75           O  
ATOM    573  OG  SER A  76       0.337  -6.559 -13.227  1.00 92.75           O  
ATOM    574  N   PRO A  77       3.322  -6.141 -12.062  1.00 90.06           N  
ATOM    575  CA  PRO A  77       4.566  -6.316 -12.812  1.00 90.06           C  
ATOM    576  C   PRO A  77       4.363  -6.215 -14.328  1.00 90.06           C  
ATOM    577  CB  PRO A  77       5.023  -7.727 -12.422  1.00 90.06           C  
ATOM    578  O   PRO A  77       3.385  -6.742 -14.859  1.00 90.06           O  
ATOM    579  CG  PRO A  77       4.398  -7.965 -11.086  1.00 90.06           C  
ATOM    580  CD  PRO A  77       3.053  -7.301 -11.055  1.00 90.06           C  
ATOM    581  N   SER A  78       5.172  -5.422 -14.961  1.00 84.94           N  
ATOM    582  CA  SER A  78       5.055  -5.172 -16.391  1.00 84.94           C  
ATOM    583  C   SER A  78       5.234  -6.457 -17.188  1.00 84.94           C  
ATOM    584  CB  SER A  78       6.082  -4.133 -16.844  1.00 84.94           C  
ATOM    585  O   SER A  78       5.875  -7.398 -16.734  1.00 84.94           O  
ATOM    586  OG  SER A  78       5.871  -2.896 -16.188  1.00 84.94           O  
ATOM    587  N   SER A  79       4.531  -6.723 -18.344  1.00 74.50           N  
ATOM    588  CA  SER A  79       4.480  -7.883 -19.219  1.00 74.50           C  
ATOM    589  C   SER A  79       5.879  -8.297 -19.672  1.00 74.50           C  
ATOM    590  CB  SER A  79       3.615  -7.586 -20.453  1.00 74.50           C  
ATOM    591  O   SER A  79       6.121  -9.469 -19.969  1.00 74.50           O  
ATOM    592  OG  SER A  79       4.055  -6.410 -21.109  1.00 74.50           O  
ATOM    593  N   GLY A  80       6.969  -7.598 -19.328  1.00 69.62           N  
ATOM    594  CA  GLY A  80       8.328  -7.879 -19.750  1.00 69.62           C  
ATOM    595  C   GLY A  80       9.227  -8.336 -18.625  1.00 69.62           C  
ATOM    596  O   GLY A  80      10.359  -8.766 -18.859  1.00 69.62           O  
ATOM    597  N   VAL A  81       8.695  -8.312 -17.484  1.00 69.12           N  
ATOM    598  CA  VAL A  81       9.469  -8.789 -16.328  1.00 69.12           C  
ATOM    599  C   VAL A  81       8.836 -10.055 -15.773  1.00 69.12           C  
ATOM    600  CB  VAL A  81       9.562  -7.707 -15.227  1.00 69.12           C  
ATOM    601  O   VAL A  81       7.625 -10.266 -15.906  1.00 69.12           O  
ATOM    602  CG1 VAL A  81      10.312  -6.480 -15.734  1.00 69.12           C  
ATOM    603  CG2 VAL A  81       8.164  -7.320 -14.742  1.00 69.12           C  
ATOM    604  N   SER A  82       9.727 -11.109 -15.508  1.00 77.56           N  
ATOM    605  CA  SER A  82       9.227 -12.398 -15.047  1.00 77.56           C  
ATOM    606  C   SER A  82       8.539 -12.266 -13.688  1.00 77.56           C  
ATOM    607  CB  SER A  82      10.359 -13.414 -14.953  1.00 77.56           C  
ATOM    608  O   SER A  82       7.496 -12.883 -13.453  1.00 77.56           O  
ATOM    609  OG  SER A  82      11.422 -12.922 -14.148  1.00 77.56           O  
ATOM    610  N   SER A  83       9.062 -11.398 -12.789  1.00 83.81           N  
ATOM    611  CA  SER A  83       8.570 -11.234 -11.430  1.00 83.81           C  
ATOM    612  C   SER A  83       9.266 -10.078 -10.719  1.00 83.81           C  
ATOM    613  CB  SER A  83       8.766 -12.523 -10.633  1.00 83.81           C  
ATOM    614  O   SER A  83      10.336  -9.648 -11.141  1.00 83.81           O  
ATOM    615  OG  SER A  83      10.141 -12.836 -10.516  1.00 83.81           O  
ATOM    616  N   VAL A  84       8.547  -9.438  -9.828  1.00 89.19           N  
ATOM    617  CA  VAL A  84       9.086  -8.320  -9.062  1.00 89.19           C  
ATOM    618  C   VAL A  84       9.047  -8.656  -7.570  1.00 89.19           C  
ATOM    619  CB  VAL A  84       8.312  -7.012  -9.336  1.00 89.19           C  
ATOM    620  O   VAL A  84       8.023  -9.109  -7.055  1.00 89.19           O  
ATOM    621  CG1 VAL A  84       8.875  -5.863  -8.500  1.00 89.19           C  
ATOM    622  CG2 VAL A  84       8.359  -6.668 -10.820  1.00 89.19           C  
ATOM    623  N   ASP A  85      10.273  -8.578  -6.965  1.00 90.50           N  
ATOM    624  CA  ASP A  85      10.336  -8.742  -5.516  1.00 90.50           C  
ATOM    625  C   ASP A  85       9.852  -7.488  -4.797  1.00 90.50           C  
ATOM    626  CB  ASP A  85      11.766  -9.086  -5.078  1.00 90.50           C  
ATOM    627  O   ASP A  85      10.484  -6.438  -4.875  1.00 90.50           O  
ATOM    628  CG  ASP A  85      11.859  -9.445  -3.607  1.00 90.50           C  
ATOM    629  OD1 ASP A  85      10.852  -9.320  -2.879  1.00 90.50           O  
ATOM    630  OD2 ASP A  85      12.961  -9.859  -3.172  1.00 90.50           O  
ATOM    631  N   LEU A  86       8.766  -7.645  -4.023  1.00 92.38           N  
ATOM    632  CA  LEU A  86       8.180  -6.496  -3.348  1.00 92.38           C  
ATOM    633  C   LEU A  86       8.320  -6.621  -1.835  1.00 92.38           C  
ATOM    634  CB  LEU A  86       6.703  -6.352  -3.725  1.00 92.38           C  
ATOM    635  O   LEU A  86       7.434  -6.195  -1.088  1.00 92.38           O  
ATOM    636  CG  LEU A  86       6.406  -5.965  -5.176  1.00 92.38           C  
ATOM    637  CD1 LEU A  86       4.914  -6.086  -5.465  1.00 92.38           C  
ATOM    638  CD2 LEU A  86       6.898  -4.551  -5.461  1.00 92.38           C  
ATOM    639  N   SER A  87       9.422  -7.273  -1.440  1.00 94.12           N  
ATOM    640  CA  SER A  87       9.727  -7.336  -0.014  1.00 94.12           C  
ATOM    641  C   SER A  87      10.102  -5.961   0.532  1.00 94.12           C  
ATOM    642  CB  SER A  87      10.859  -8.328   0.250  1.00 94.12           C  
ATOM    643  O   SER A  87      10.852  -5.223  -0.099  1.00 94.12           O  
ATOM    644  OG  SER A  87      11.336  -8.195   1.577  1.00 94.12           O  
ATOM    645  N   PRO A  88       9.523  -5.602   1.708  1.00 94.44           N  
ATOM    646  CA  PRO A  88       9.859  -4.305   2.293  1.00 94.44           C  
ATOM    647  C   PRO A  88      11.359  -4.133   2.525  1.00 94.44           C  
ATOM    648  CB  PRO A  88       9.094  -4.305   3.621  1.00 94.44           C  
ATOM    649  O   PRO A  88      11.836  -3.006   2.674  1.00 94.44           O  
ATOM    650  CG  PRO A  88       7.949  -5.238   3.402  1.00 94.44           C  
ATOM    651  CD  PRO A  88       8.398  -6.348   2.496  1.00 94.44           C  
ATOM    652  N   SER A  89      12.195  -5.230   2.496  1.00 94.44           N  
ATOM    653  CA  SER A  89      13.633  -5.176   2.721  1.00 94.44           C  
ATOM    654  C   SER A  89      14.375  -4.762   1.453  1.00 94.44           C  
ATOM    655  CB  SER A  89      14.148  -6.531   3.203  1.00 94.44           C  
ATOM    656  O   SER A  89      15.500  -4.250   1.522  1.00 94.44           O  
ATOM    657  OG  SER A  89      13.875  -7.543   2.248  1.00 94.44           O  
ATOM    658  N   THR A  90      13.773  -4.898   0.328  1.00 92.56           N  
ATOM    659  CA  THR A  90      14.492  -4.641  -0.911  1.00 92.56           C  
ATOM    660  C   THR A  90      13.734  -3.645  -1.784  1.00 92.56           C  
ATOM    661  CB  THR A  90      14.734  -5.941  -1.700  1.00 92.56           C  
ATOM    662  O   THR A  90      14.242  -3.211  -2.820  1.00 92.56           O  
ATOM    663  CG2 THR A  90      15.625  -6.902  -0.919  1.00 92.56           C  
ATOM    664  OG1 THR A  90      13.477  -6.574  -1.956  1.00 92.56           O  
ATOM    665  N   THR A  91      12.461  -3.342  -1.407  1.00 94.62           N  
ATOM    666  CA  THR A  91      11.625  -2.412  -2.162  1.00 94.62           C  
ATOM    667  C   THR A  91      11.312  -1.170  -1.333  1.00 94.62           C  
ATOM    668  CB  THR A  91      10.312  -3.076  -2.613  1.00 94.62           C  
ATOM    669  O   THR A  91      11.109  -1.262  -0.121  1.00 94.62           O  
ATOM    670  CG2 THR A  91       9.461  -2.111  -3.426  1.00 94.62           C  
ATOM    671  OG1 THR A  91      10.617  -4.223  -3.418  1.00 94.62           O  
ATOM    672  N   ALA A  92      11.352  -0.046  -2.043  1.00 96.81           N  
ATOM    673  CA  ALA A  92      11.047   1.199  -1.341  1.00 96.81           C  
ATOM    674  C   ALA A  92       9.844   1.898  -1.959  1.00 96.81           C  
ATOM    675  CB  ALA A  92      12.266   2.127  -1.357  1.00 96.81           C  
ATOM    676  O   ALA A  92       9.641   1.850  -3.176  1.00 96.81           O  
ATOM    677  N   ILE A  93       9.000   2.420  -1.134  1.00 98.12           N  
ATOM    678  CA  ILE A  93       7.910   3.291  -1.552  1.00 98.12           C  
ATOM    679  C   ILE A  93       8.078   4.672  -0.922  1.00 98.12           C  
ATOM    680  CB  ILE A  93       6.535   2.695  -1.173  1.00 98.12           C  
ATOM    681  O   ILE A  93       8.164   4.797   0.302  1.00 98.12           O  
ATOM    682  CG1 ILE A  93       6.348   1.324  -1.833  1.00 98.12           C  
ATOM    683  CG2 ILE A  93       5.406   3.652  -1.565  1.00 98.12           C  
ATOM    684  CD1 ILE A  93       5.059   0.617  -1.434  1.00 98.12           C  
ATOM    685  N   SER A  94       8.117   5.699  -1.809  1.00 98.00           N  
ATOM    686  CA  SER A  94       8.289   7.074  -1.354  1.00 98.00           C  
ATOM    687  C   SER A  94       7.125   7.953  -1.796  1.00 98.00           C  
ATOM    688  CB  SER A  94       9.602   7.648  -1.884  1.00 98.00           C  
ATOM    689  O   SER A  94       6.531   7.723  -2.850  1.00 98.00           O  
ATOM    690  OG  SER A  94      10.703   6.863  -1.457  1.00 98.00           O  
ATOM    691  N   PHE A  95       6.777   8.844  -0.993  1.00 98.00           N  
ATOM    692  CA  PHE A  95       5.680   9.773  -1.224  1.00 98.00           C  
ATOM    693  C   PHE A  95       6.160  11.219  -1.104  1.00 98.00           C  
ATOM    694  CB  PHE A  95       4.539   9.516  -0.236  1.00 98.00           C  
ATOM    695  O   PHE A  95       6.824  11.578  -0.130  1.00 98.00           O  
ATOM    696  CG  PHE A  95       3.420  10.523  -0.324  1.00 98.00           C  
ATOM    697  CD1 PHE A  95       3.422  11.656   0.480  1.00 98.00           C  
ATOM    698  CD2 PHE A  95       2.369  10.328  -1.212  1.00 98.00           C  
ATOM    699  CE1 PHE A  95       2.389  12.586   0.400  1.00 98.00           C  
ATOM    700  CE2 PHE A  95       1.334  11.258  -1.297  1.00 98.00           C  
ATOM    701  CZ  PHE A  95       1.345  12.383  -0.490  1.00 98.00           C  
ATOM    702  N   THR A  96       5.797  12.016  -2.176  1.00 97.31           N  
ATOM    703  CA  THR A  96       6.199  13.414  -2.166  1.00 97.31           C  
ATOM    704  C   THR A  96       5.023  14.320  -2.533  1.00 97.31           C  
ATOM    705  CB  THR A  96       7.367  13.672  -3.139  1.00 97.31           C  
ATOM    706  O   THR A  96       4.336  14.078  -3.529  1.00 97.31           O  
ATOM    707  CG2 THR A  96       7.840  15.117  -3.062  1.00 97.31           C  
ATOM    708  OG1 THR A  96       8.461  12.805  -2.803  1.00 97.31           O  
ATOM    709  N   ALA A  97       4.715  15.234  -1.683  1.00 95.69           N  
ATOM    710  CA  ALA A  97       3.807  16.359  -1.918  1.00 95.69           C  
ATOM    711  C   ALA A  97       4.535  17.688  -1.782  1.00 95.69           C  
ATOM    712  CB  ALA A  97       2.627  16.297  -0.951  1.00 95.69           C  
ATOM    713  O   ALA A  97       4.633  18.234  -0.684  1.00 95.69           O  
ATOM    714  N   ALA A  98       5.020  18.234  -2.867  1.00 93.19           N  
ATOM    715  CA  ALA A  98       5.934  19.375  -2.906  1.00 93.19           C  
ATOM    716  C   ALA A  98       5.238  20.656  -2.436  1.00 93.19           C  
ATOM    717  CB  ALA A  98       6.488  19.562  -4.316  1.00 93.19           C  
ATOM    718  O   ALA A  98       5.828  21.453  -1.708  1.00 93.19           O  
ATOM    719  N   SER A  99       3.992  20.828  -2.779  1.00 91.56           N  
ATOM    720  CA  SER A  99       3.264  22.047  -2.432  1.00 91.56           C  
ATOM    721  C   SER A  99       3.059  22.156  -0.925  1.00 91.56           C  
ATOM    722  CB  SER A  99       1.912  22.094  -3.145  1.00 91.56           C  
ATOM    723  O   SER A  99       2.975  23.266  -0.383  1.00 91.56           O  
ATOM    724  OG  SER A  99       1.122  20.969  -2.785  1.00 91.56           O  
ATOM    725  N   ARG A 100       2.988  20.984  -0.233  1.00 91.62           N  
ATOM    726  CA  ARG A 100       2.787  20.969   1.213  1.00 91.62           C  
ATOM    727  C   ARG A 100       4.109  20.766   1.946  1.00 91.62           C  
ATOM    728  CB  ARG A 100       1.804  19.859   1.598  1.00 91.62           C  
ATOM    729  O   ARG A 100       4.133  20.656   3.174  1.00 91.62           O  
ATOM    730  CG  ARG A 100       0.384  20.094   1.109  1.00 91.62           C  
ATOM    731  CD  ARG A 100      -0.244  21.312   1.775  1.00 91.62           C  
ATOM    732  NE  ARG A 100      -1.613  21.531   1.317  1.00 91.62           N  
ATOM    733  NH1 ARG A 100      -2.068  23.219   2.828  1.00 91.62           N  
ATOM    734  NH2 ARG A 100      -3.672  22.547   1.335  1.00 91.62           N  
ATOM    735  CZ  ARG A 100      -2.447  22.438   1.827  1.00 91.62           C  
ATOM    736  N   GLY A 101       5.203  20.641   1.197  1.00 92.88           N  
ATOM    737  CA  GLY A 101       6.516  20.453   1.800  1.00 92.88           C  
ATOM    738  C   GLY A 101       6.691  19.094   2.438  1.00 92.88           C  
ATOM    739  O   GLY A 101       7.402  18.953   3.438  1.00 92.88           O  
ATOM    740  N   VAL A 102       5.965  18.078   1.985  1.00 95.25           N  
ATOM    741  CA  VAL A 102       6.059  16.734   2.535  1.00 95.25           C  
ATOM    742  C   VAL A 102       6.895  15.859   1.609  1.00 95.25           C  
ATOM    743  CB  VAL A 102       4.660  16.109   2.746  1.00 95.25           C  
ATOM    744  O   VAL A 102       6.648  15.805   0.402  1.00 95.25           O  
ATOM    745  CG1 VAL A 102       4.781  14.656   3.195  1.00 95.25           C  
ATOM    746  CG2 VAL A 102       3.861  16.922   3.764  1.00 95.25           C  
ATOM    747  N   SER A 103       7.969  15.305   2.152  1.00 96.69           N  
ATOM    748  CA  SER A 103       8.805  14.328   1.470  1.00 96.69           C  
ATOM    749  C   SER A 103       9.102  13.133   2.367  1.00 96.69           C  
ATOM    750  CB  SER A 103      10.117  14.969   1.015  1.00 96.69           C  
ATOM    751  O   SER A 103       9.867  13.242   3.330  1.00 96.69           O  
ATOM    752  OG  SER A 103      10.891  14.055   0.260  1.00 96.69           O  
ATOM    753  N   LEU A 104       8.422  12.000   2.066  1.00 97.25           N  
ATOM    754  CA  LEU A 104       8.578  10.766   2.828  1.00 97.25           C  
ATOM    755  C   LEU A 104       9.344   9.727   2.021  1.00 97.25           C  
ATOM    756  CB  LEU A 104       7.207  10.203   3.227  1.00 97.25           C  
ATOM    757  O   LEU A 104       8.914   9.328   0.936  1.00 97.25           O  
ATOM    758  CG  LEU A 104       6.246  11.188   3.902  1.00 97.25           C  
ATOM    759  CD1 LEU A 104       4.906  10.508   4.180  1.00 97.25           C  
ATOM    760  CD2 LEU A 104       6.855  11.727   5.191  1.00 97.25           C  
ATOM    761  N   SER A 105      10.492   9.359   2.594  1.00 96.88           N  
ATOM    762  CA  SER A 105      11.320   8.375   1.918  1.00 96.88           C  
ATOM    763  C   SER A 105      11.125   6.984   2.514  1.00 96.88           C  
ATOM    764  CB  SER A 105      12.797   8.766   2.002  1.00 96.88           C  
ATOM    765  O   SER A 105      11.078   6.828   3.736  1.00 96.88           O  
ATOM    766  OG  SER A 105      13.031  10.000   1.353  1.00 96.88           O  
ATOM    767  N   ASN A 106      10.891   5.977   1.689  1.00 96.81           N  
ATOM    768  CA  ASN A 106      10.797   4.555   1.990  1.00 96.81           C  
ATOM    769  C   ASN A 106       9.805   4.285   3.117  1.00 96.81           C  
ATOM    770  CB  ASN A 106      12.172   3.988   2.348  1.00 96.81           C  
ATOM    771  O   ASN A 106      10.180   3.744   4.160  1.00 96.81           O  
ATOM    772  CG  ASN A 106      12.172   2.477   2.467  1.00 96.81           C  
ATOM    773  ND2 ASN A 106      13.180   1.933   3.139  1.00 96.81           N  
ATOM    774  OD1 ASN A 106      11.273   1.804   1.959  1.00 96.81           O  
ATOM    775  N   ILE A 107       8.562   4.645   2.889  1.00 97.88           N  
ATOM    776  CA  ILE A 107       7.504   4.445   3.869  1.00 97.88           C  
ATOM    777  C   ILE A 107       6.945   3.027   3.742  1.00 97.88           C  
ATOM    778  CB  ILE A 107       6.375   5.484   3.699  1.00 97.88           C  
ATOM    779  O   ILE A 107       6.004   2.660   4.449  1.00 97.88           O  
ATOM    780  CG1 ILE A 107       5.844   5.465   2.262  1.00 97.88           C  
ATOM    781  CG2 ILE A 107       6.867   6.883   4.082  1.00 97.88           C  
ATOM    782  CD1 ILE A 107       4.621   6.344   2.043  1.00 97.88           C  
ATOM    783  N   TYR A 108       7.504   2.131   2.900  1.00 97.94           N  
ATOM    784  CA  TYR A 108       7.098   0.742   2.723  1.00 97.94           C  
ATOM    785  C   TYR A 108       7.578  -0.121   3.883  1.00 97.94           C  
ATOM    786  CB  TYR A 108       7.641   0.189   1.400  1.00 97.94           C  
ATOM    787  O   TYR A 108       8.758  -0.479   3.949  1.00 97.94           O  
ATOM    788  CG  TYR A 108       7.133  -1.194   1.069  1.00 97.94           C  
ATOM    789  CD1 TYR A 108       7.914  -2.086   0.337  1.00 97.94           C  
ATOM    790  CD2 TYR A 108       5.875  -1.613   1.486  1.00 97.94           C  
ATOM    791  CE1 TYR A 108       7.453  -3.361   0.027  1.00 97.94           C  
ATOM    792  CE2 TYR A 108       5.402  -2.887   1.183  1.00 97.94           C  
ATOM    793  OH  TYR A 108       5.738  -5.012   0.151  1.00 97.94           O  
ATOM    794  CZ  TYR A 108       6.199  -3.752   0.454  1.00 97.94           C  
ATOM    795  N   GLN A 109       6.590  -0.528   4.754  1.00 96.31           N  
ATOM    796  CA  GLN A 109       7.039  -1.185   5.980  1.00 96.31           C  
ATOM    797  C   GLN A 109       6.477  -2.600   6.078  1.00 96.31           C  
ATOM    798  CB  GLN A 109       6.629  -0.369   7.207  1.00 96.31           C  
ATOM    799  O   GLN A 109       7.102  -3.480   6.676  1.00 96.31           O  
ATOM    800  CG  GLN A 109       7.410   0.927   7.375  1.00 96.31           C  
ATOM    801  CD  GLN A 109       7.070   1.655   8.664  1.00 96.31           C  
ATOM    802  NE2 GLN A 109       8.086   1.935   9.469  1.00 96.31           N  
ATOM    803  OE1 GLN A 109       5.906   1.965   8.922  1.00 96.31           O  
ATOM    804  N   PHE A 110       5.281  -2.793   5.480  1.00 95.56           N  
ATOM    805  CA  PHE A 110       4.633  -4.082   5.684  1.00 95.56           C  
ATOM    806  C   PHE A 110       4.133  -4.648   4.359  1.00 95.56           C  
ATOM    807  CB  PHE A 110       3.469  -3.949   6.668  1.00 95.56           C  
ATOM    808  O   PHE A 110       3.850  -3.898   3.422  1.00 95.56           O  
ATOM    809  CG  PHE A 110       3.854  -3.318   7.980  1.00 95.56           C  
ATOM    810  CD1 PHE A 110       4.609  -4.023   8.914  1.00 95.56           C  
ATOM    811  CD2 PHE A 110       3.459  -2.021   8.281  1.00 95.56           C  
ATOM    812  CE1 PHE A 110       4.969  -3.441  10.125  1.00 95.56           C  
ATOM    813  CE2 PHE A 110       3.814  -1.435   9.492  1.00 95.56           C  
ATOM    814  CZ  PHE A 110       4.566  -2.146  10.414  1.00 95.56           C  
ATOM    815  N   SER A 111       4.125  -5.984   4.301  1.00 94.69           N  
ATOM    816  CA  SER A 111       3.594  -6.695   3.141  1.00 94.69           C  
ATOM    817  C   SER A 111       2.732  -7.879   3.566  1.00 94.69           C  
ATOM    818  CB  SER A 111       4.730  -7.180   2.240  1.00 94.69           C  
ATOM    819  O   SER A 111       3.102  -8.633   4.473  1.00 94.69           O  
ATOM    820  OG  SER A 111       4.223  -7.941   1.158  1.00 94.69           O  
ATOM    821  N   LEU A 112       1.557  -8.008   2.902  1.00 94.88           N  
ATOM    822  CA  LEU A 112       0.713  -9.180   3.117  1.00 94.88           C  
ATOM    823  C   LEU A 112       0.926 -10.211   2.018  1.00 94.88           C  
ATOM    824  CB  LEU A 112      -0.762  -8.773   3.174  1.00 94.88           C  
ATOM    825  O   LEU A 112       0.212 -11.219   1.958  1.00 94.88           O  
ATOM    826  CG  LEU A 112      -1.195  -7.957   4.395  1.00 94.88           C  
ATOM    827  CD1 LEU A 112      -2.656  -7.539   4.262  1.00 94.88           C  
ATOM    828  CD2 LEU A 112      -0.979  -8.758   5.676  1.00 94.88           C  
ATOM    829  N   LEU A 113       1.919 -10.008   1.103  1.00 93.25           N  
ATOM    830  CA  LEU A 113       2.172 -10.898  -0.029  1.00 93.25           C  
ATOM    831  C   LEU A 113       2.639 -12.266   0.448  1.00 93.25           C  
ATOM    832  CB  LEU A 113       3.217 -10.281  -0.965  1.00 93.25           C  
ATOM    833  O   LEU A 113       2.402 -13.273  -0.220  1.00 93.25           O  
ATOM    834  CG  LEU A 113       2.857  -8.938  -1.595  1.00 93.25           C  
ATOM    835  CD1 LEU A 113       3.943  -8.508  -2.576  1.00 93.25           C  
ATOM    836  CD2 LEU A 113       1.503  -9.016  -2.289  1.00 93.25           C  
ATOM    837  N   SER A 114       3.256 -12.336   1.578  1.00 91.00           N  
ATOM    838  CA  SER A 114       3.803 -13.602   2.059  1.00 91.00           C  
ATOM    839  C   SER A 114       2.941 -14.188   3.170  1.00 91.00           C  
ATOM    840  CB  SER A 114       5.234 -13.406   2.561  1.00 91.00           C  
ATOM    841  O   SER A 114       3.299 -15.203   3.768  1.00 91.00           O  
ATOM    842  OG  SER A 114       5.281 -12.430   3.588  1.00 91.00           O  
ATOM    843  N   VAL A 115       1.788 -13.469   3.518  1.00 91.19           N  
ATOM    844  CA  VAL A 115       0.876 -13.930   4.562  1.00 91.19           C  
ATOM    845  C   VAL A 115      -0.134 -14.906   3.969  1.00 91.19           C  
ATOM    846  CB  VAL A 115       0.142 -12.742   5.234  1.00 91.19           C  
ATOM    847  O   VAL A 115      -0.825 -14.586   3.000  1.00 91.19           O  
ATOM    848  CG1 VAL A 115      -0.902 -13.250   6.227  1.00 91.19           C  
ATOM    849  CG2 VAL A 115       1.142 -11.820   5.930  1.00 91.19           C  
ATOM    850  N   LEU A 116      -0.207 -16.109   4.582  1.00 90.12           N  
ATOM    851  CA  LEU A 116      -1.123 -17.141   4.113  1.00 90.12           C  
ATOM    852  C   LEU A 116      -2.492 -16.984   4.766  1.00 90.12           C  
ATOM    853  CB  LEU A 116      -0.556 -18.531   4.402  1.00 90.12           C  
ATOM    854  O   LEU A 116      -2.600 -16.484   5.883  1.00 90.12           O  
ATOM    855  CG  LEU A 116       0.762 -18.875   3.713  1.00 90.12           C  
ATOM    856  CD1 LEU A 116       1.305 -20.203   4.250  1.00 90.12           C  
ATOM    857  CD2 LEU A 116       0.572 -18.953   2.201  1.00 90.12           C  
ATOM    858  N   PRO A 117      -3.584 -17.391   4.020  1.00 92.12           N  
ATOM    859  CA  PRO A 117      -4.926 -17.344   4.605  1.00 92.12           C  
ATOM    860  C   PRO A 117      -5.000 -18.047   5.961  1.00 92.12           C  
ATOM    861  CB  PRO A 117      -5.789 -18.062   3.566  1.00 92.12           C  
ATOM    862  O   PRO A 117      -5.711 -17.594   6.859  1.00 92.12           O  
ATOM    863  CG  PRO A 117      -5.125 -17.781   2.258  1.00 92.12           C  
ATOM    864  CD  PRO A 117      -3.637 -17.812   2.461  1.00 92.12           C  
ATOM    865  N   SER A 118      -4.266 -19.094   6.199  1.00 91.25           N  
ATOM    866  CA  SER A 118      -4.277 -19.875   7.438  1.00 91.25           C  
ATOM    867  C   SER A 118      -3.781 -19.031   8.617  1.00 91.25           C  
ATOM    868  CB  SER A 118      -3.416 -21.125   7.297  1.00 91.25           C  
ATOM    869  O   SER A 118      -4.082 -19.344   9.766  1.00 91.25           O  
ATOM    870  OG  SER A 118      -2.076 -20.781   6.988  1.00 91.25           O  
ATOM    871  N   GLN A 119      -3.068 -17.938   8.312  1.00 90.56           N  
ATOM    872  CA  GLN A 119      -2.482 -17.109   9.359  1.00 90.56           C  
ATOM    873  C   GLN A 119      -3.463 -16.031   9.812  1.00 90.56           C  
ATOM    874  CB  GLN A 119      -1.188 -16.453   8.859  1.00 90.56           C  
ATOM    875  O   GLN A 119      -3.398 -15.570  10.953  1.00 90.56           O  
ATOM    876  CG  GLN A 119      -0.076 -17.453   8.570  1.00 90.56           C  
ATOM    877  CD  GLN A 119       1.167 -16.797   7.996  1.00 90.56           C  
ATOM    878  NE2 GLN A 119       2.088 -16.406   8.875  1.00 90.56           N  
ATOM    879  OE1 GLN A 119       1.299 -16.641   6.781  1.00 90.56           O  
ATOM    880  N   VAL A 120      -4.363 -15.648   8.930  1.00 92.19           N  
ATOM    881  CA  VAL A 120      -5.141 -14.461   9.281  1.00 92.19           C  
ATOM    882  C   VAL A 120      -6.629 -14.805   9.297  1.00 92.19           C  
ATOM    883  CB  VAL A 120      -4.875 -13.297   8.297  1.00 92.19           C  
ATOM    884  O   VAL A 120      -7.410 -14.172  10.008  1.00 92.19           O  
ATOM    885  CG1 VAL A 120      -3.447 -12.781   8.453  1.00 92.19           C  
ATOM    886  CG2 VAL A 120      -5.141 -13.742   6.863  1.00 92.19           C  
ATOM    887  N   ASN A 121      -7.027 -15.891   8.500  1.00 94.06           N  
ATOM    888  CA  ASN A 121      -8.445 -16.219   8.414  1.00 94.06           C  
ATOM    889  C   ASN A 121      -8.969 -16.781   9.734  1.00 94.06           C  
ATOM    890  CB  ASN A 121      -8.711 -17.188   7.270  1.00 94.06           C  
ATOM    891  O   ASN A 121      -8.250 -17.484  10.438  1.00 94.06           O  
ATOM    892  CG  ASN A 121      -8.672 -16.516   5.910  1.00 94.06           C  
ATOM    893  ND2 ASN A 121      -8.625 -17.328   4.855  1.00 94.06           N  
ATOM    894  OD1 ASN A 121      -8.680 -15.289   5.809  1.00 94.06           O  
ATOM    895  N   ASN A 122     -10.281 -16.328  10.148  1.00 93.00           N  
ATOM    896  CA  ASN A 122     -11.047 -16.797  11.297  1.00 93.00           C  
ATOM    897  C   ASN A 122     -10.414 -16.344  12.609  1.00 93.00           C  
ATOM    898  CB  ASN A 122     -11.188 -18.312  11.273  1.00 93.00           C  
ATOM    899  O   ASN A 122     -10.719 -16.891  13.672  1.00 93.00           O  
ATOM    900  CG  ASN A 122     -11.930 -18.812  10.047  1.00 93.00           C  
ATOM    901  ND2 ASN A 122     -11.477 -19.938   9.500  1.00 93.00           N  
ATOM    902  OD1 ASN A 122     -12.898 -18.188   9.602  1.00 93.00           O  
ATOM    903  N   LYS A 123      -9.430 -15.375  12.555  1.00 90.31           N  
ATOM    904  CA  LYS A 123      -8.789 -14.812  13.742  1.00 90.31           C  
ATOM    905  C   LYS A 123      -9.484 -13.531  14.188  1.00 90.31           C  
ATOM    906  CB  LYS A 123      -7.309 -14.539  13.469  1.00 90.31           C  
ATOM    907  O   LYS A 123      -9.438 -13.172  15.359  1.00 90.31           O  
ATOM    908  CG  LYS A 123      -6.504 -15.781  13.109  1.00 90.31           C  
ATOM    909  CD  LYS A 123      -6.465 -16.781  14.266  1.00 90.31           C  
ATOM    910  CE  LYS A 123      -5.582 -17.969  13.938  1.00 90.31           C  
ATOM    911  NZ  LYS A 123      -5.617 -19.000  15.023  1.00 90.31           N  
ATOM    912  N   VAL A 124     -10.062 -12.789  13.242  1.00 89.88           N  
ATOM    913  CA  VAL A 124     -10.812 -11.570  13.531  1.00 89.88           C  
ATOM    914  C   VAL A 124     -12.297 -11.906  13.703  1.00 89.88           C  
ATOM    915  CB  VAL A 124     -10.633 -10.516  12.422  1.00 89.88           C  
ATOM    916  O   VAL A 124     -12.891 -12.562  12.852  1.00 89.88           O  
ATOM    917  CG1 VAL A 124     -11.477  -9.273  12.711  1.00 89.88           C  
ATOM    918  CG2 VAL A 124      -9.156 -10.141  12.281  1.00 89.88           C  
ATOM    919  N   GLN A 125     -12.852 -11.523  14.891  1.00 89.38           N  
ATOM    920  CA  GLN A 125     -14.250 -11.789  15.219  1.00 89.38           C  
ATOM    921  C   GLN A 125     -15.070 -10.500  15.227  1.00 89.38           C  
ATOM    922  CB  GLN A 125     -14.359 -12.492  16.562  1.00 89.38           C  
ATOM    923  O   GLN A 125     -14.547  -9.430  15.562  1.00 89.38           O  
ATOM    924  CG  GLN A 125     -13.664 -13.852  16.609  1.00 89.38           C  
ATOM    925  CD  GLN A 125     -13.688 -14.469  18.000  1.00 89.38           C  
ATOM    926  NE2 GLN A 125     -13.711 -15.797  18.047  1.00 89.38           N  
ATOM    927  OE1 GLN A 125     -13.672 -13.766  19.016  1.00 89.38           O  
ATOM    928  N   VAL A 126     -16.281 -10.641  14.750  1.00 89.00           N  
ATOM    929  CA  VAL A 126     -17.234  -9.547  14.820  1.00 89.00           C  
ATOM    930  C   VAL A 126     -18.484 -10.000  15.578  1.00 89.00           C  
ATOM    931  CB  VAL A 126     -17.625  -9.055  13.406  1.00 89.00           C  
ATOM    932  O   VAL A 126     -19.000 -11.094  15.328  1.00 89.00           O  
ATOM    933  CG1 VAL A 126     -18.281 -10.172  12.602  1.00 89.00           C  
ATOM    934  CG2 VAL A 126     -18.547  -7.840  13.500  1.00 89.00           C  
ATOM    935  N   LYS A 127     -18.828  -9.250  16.562  1.00 87.56           N  
ATOM    936  CA  LYS A 127     -20.047  -9.523  17.328  1.00 87.56           C  
ATOM    937  C   LYS A 127     -21.266  -8.891  16.656  1.00 87.56           C  
ATOM    938  CB  LYS A 127     -19.906  -9.008  18.750  1.00 87.56           C  
ATOM    939  O   LYS A 127     -21.297  -7.680  16.438  1.00 87.56           O  
ATOM    940  CG  LYS A 127     -21.047  -9.422  19.672  1.00 87.56           C  
ATOM    941  CD  LYS A 127     -20.812  -8.969  21.109  1.00 87.56           C  
ATOM    942  CE  LYS A 127     -21.953  -9.359  22.016  1.00 87.56           C  
ATOM    943  NZ  LYS A 127     -21.734  -8.906  23.422  1.00 87.56           N  
ATOM    944  N   LEU A 128     -22.266  -9.711  16.156  1.00 86.38           N  
ATOM    945  CA  LEU A 128     -23.547  -9.266  15.633  1.00 86.38           C  
ATOM    946  C   LEU A 128     -24.703  -9.719  16.531  1.00 86.38           C  
ATOM    947  CB  LEU A 128     -23.766  -9.805  14.219  1.00 86.38           C  
ATOM    948  O   LEU A 128     -25.078 -10.891  16.516  1.00 86.38           O  
ATOM    949  CG  LEU A 128     -22.859  -9.219  13.125  1.00 86.38           C  
ATOM    950  CD1 LEU A 128     -23.000 -10.016  11.836  1.00 86.38           C  
ATOM    951  CD2 LEU A 128     -23.203  -7.746  12.891  1.00 86.38           C  
ATOM    952  N   GLY A 129     -25.266  -8.797  17.312  1.00 84.56           N  
ATOM    953  CA  GLY A 129     -26.203  -9.227  18.328  1.00 84.56           C  
ATOM    954  C   GLY A 129     -25.594 -10.203  19.328  1.00 84.56           C  
ATOM    955  O   GLY A 129     -24.578  -9.922  19.953  1.00 84.56           O  
ATOM    956  N   THR A 130     -26.125 -11.445  19.438  1.00 87.31           N  
ATOM    957  CA  THR A 130     -25.641 -12.469  20.359  1.00 87.31           C  
ATOM    958  C   THR A 130     -24.656 -13.406  19.656  1.00 87.31           C  
ATOM    959  CB  THR A 130     -26.797 -13.281  20.953  1.00 87.31           C  
ATOM    960  O   THR A 130     -24.062 -14.273  20.297  1.00 87.31           O  
ATOM    961  CG2 THR A 130     -27.734 -12.398  21.766  1.00 87.31           C  
ATOM    962  OG1 THR A 130     -27.547 -13.883  19.875  1.00 87.31           O  
ATOM    963  N   SER A 131     -24.469 -13.195  18.359  1.00 91.94           N  
ATOM    964  CA  SER A 131     -23.641 -14.102  17.578  1.00 91.94           C  
ATOM    965  C   SER A 131     -22.234 -13.531  17.406  1.00 91.94           C  
ATOM    966  CB  SER A 131     -24.266 -14.375  16.219  1.00 91.94           C  
ATOM    967  O   SER A 131     -22.062 -12.320  17.234  1.00 91.94           O  
ATOM    968  OG  SER A 131     -25.547 -14.977  16.359  1.00 91.94           O  
ATOM    969  N   ILE A 132     -21.234 -14.422  17.469  1.00 92.00           N  
ATOM    970  CA  ILE A 132     -19.844 -14.102  17.125  1.00 92.00           C  
ATOM    971  C   ILE A 132     -19.484 -14.758  15.797  1.00 92.00           C  
ATOM    972  CB  ILE A 132     -18.875 -14.547  18.234  1.00 92.00           C  
ATOM    973  O   ILE A 132     -19.625 -15.977  15.641  1.00 92.00           O  
ATOM    974  CG1 ILE A 132     -19.188 -13.828  19.547  1.00 92.00           C  
ATOM    975  CG2 ILE A 132     -17.422 -14.305  17.797  1.00 92.00           C  
ATOM    976  CD1 ILE A 132     -18.391 -14.344  20.734  1.00 92.00           C  
ATOM    977  N   ILE A 133     -19.031 -13.914  14.922  1.00 93.62           N  
ATOM    978  CA  ILE A 133     -18.719 -14.414  13.586  1.00 93.62           C  
ATOM    979  C   ILE A 133     -17.219 -14.266  13.328  1.00 93.62           C  
ATOM    980  CB  ILE A 133     -19.531 -13.672  12.500  1.00 93.62           C  
ATOM    981  O   ILE A 133     -16.656 -13.195  13.531  1.00 93.62           O  
ATOM    982  CG1 ILE A 133     -21.031 -13.844  12.742  1.00 93.62           C  
ATOM    983  CG2 ILE A 133     -19.125 -14.164  11.102  1.00 93.62           C  
ATOM    984  CD1 ILE A 133     -21.891 -12.906  11.906  1.00 93.62           C  
ATOM    985  N   ASN A 134     -16.609 -15.375  12.891  1.00 93.69           N  
ATOM    986  CA  ASN A 134     -15.211 -15.336  12.453  1.00 93.69           C  
ATOM    987  C   ASN A 134     -15.094 -14.898  10.992  1.00 93.69           C  
ATOM    988  CB  ASN A 134     -14.547 -16.703  12.648  1.00 93.69           C  
ATOM    989  O   ASN A 134     -15.773 -15.438  10.117  1.00 93.69           O  
ATOM    990  CG  ASN A 134     -14.508 -17.125  14.102  1.00 93.69           C  
ATOM    991  ND2 ASN A 134     -14.625 -18.422  14.344  1.00 93.69           N  
ATOM    992  OD1 ASN A 134     -14.375 -16.281  15.000  1.00 93.69           O  
ATOM    993  N   LEU A 135     -14.242 -13.953  10.797  1.00 93.44           N  
ATOM    994  CA  LEU A 135     -14.125 -13.383   9.461  1.00 93.44           C  
ATOM    995  C   LEU A 135     -13.094 -14.148   8.633  1.00 93.44           C  
ATOM    996  CB  LEU A 135     -13.742 -11.906   9.539  1.00 93.44           C  
ATOM    997  O   LEU A 135     -12.055 -14.547   9.148  1.00 93.44           O  
ATOM    998  CG  LEU A 135     -14.742 -10.977  10.234  1.00 93.44           C  
ATOM    999  CD1 LEU A 135     -14.227  -9.547  10.227  1.00 93.44           C  
ATOM   1000  CD2 LEU A 135     -16.109 -11.062   9.555  1.00 93.44           C  
ATOM   1001  N   THR A 136     -13.445 -14.383   7.387  1.00 95.31           N  
ATOM   1002  CA  THR A 136     -12.469 -14.781   6.375  1.00 95.31           C  
ATOM   1003  C   THR A 136     -11.891 -13.555   5.672  1.00 95.31           C  
ATOM   1004  CB  THR A 136     -13.102 -15.727   5.332  1.00 95.31           C  
ATOM   1005  O   THR A 136     -12.594 -12.875   4.914  1.00 95.31           O  
ATOM   1006  CG2 THR A 136     -12.062 -16.188   4.316  1.00 95.31           C  
ATOM   1007  OG1 THR A 136     -13.648 -16.859   6.004  1.00 95.31           O  
ATOM   1008  N   LEU A 137     -10.648 -13.227   5.922  1.00 94.56           N  
ATOM   1009  CA  LEU A 137     -10.031 -11.992   5.457  1.00 94.56           C  
ATOM   1010  C   LEU A 137      -9.305 -12.203   4.129  1.00 94.56           C  
ATOM   1011  CB  LEU A 137      -9.047 -11.453   6.504  1.00 94.56           C  
ATOM   1012  O   LEU A 137      -9.281 -11.312   3.279  1.00 94.56           O  
ATOM   1013  CG  LEU A 137      -9.609 -11.227   7.906  1.00 94.56           C  
ATOM   1014  CD1 LEU A 137      -8.539 -10.648   8.820  1.00 94.56           C  
ATOM   1015  CD2 LEU A 137     -10.828 -10.305   7.852  1.00 94.56           C  
ATOM   1016  N   ALA A 138      -8.641 -13.359   3.969  1.00 94.12           N  
ATOM   1017  CA  ALA A 138      -7.902 -13.711   2.762  1.00 94.12           C  
ATOM   1018  C   ALA A 138      -8.531 -14.914   2.066  1.00 94.12           C  
ATOM   1019  CB  ALA A 138      -6.441 -14.000   3.098  1.00 94.12           C  
ATOM   1020  O   ALA A 138      -8.969 -15.867   2.727  1.00 94.12           O  
ATOM   1021  N   PHE A 139      -8.602 -14.898   0.699  1.00 92.38           N  
ATOM   1022  CA  PHE A 139      -9.195 -15.953  -0.111  1.00 92.38           C  
ATOM   1023  C   PHE A 139      -8.133 -16.672  -0.926  1.00 92.38           C  
ATOM   1024  CB  PHE A 139     -10.266 -15.367  -1.041  1.00 92.38           C  
ATOM   1025  O   PHE A 139      -7.047 -16.141  -1.153  1.00 92.38           O  
ATOM   1026  CG  PHE A 139     -11.352 -14.617  -0.323  1.00 92.38           C  
ATOM   1027  CD1 PHE A 139     -12.531 -15.250   0.054  1.00 92.38           C  
ATOM   1028  CD2 PHE A 139     -11.195 -13.266  -0.023  1.00 92.38           C  
ATOM   1029  CE1 PHE A 139     -13.531 -14.547   0.719  1.00 92.38           C  
ATOM   1030  CE2 PHE A 139     -12.195 -12.562   0.642  1.00 92.38           C  
ATOM   1031  CZ  PHE A 139     -13.367 -13.203   1.012  1.00 92.38           C  
ATOM   1032  N   SER A 140      -8.328 -17.906  -1.143  1.00 89.81           N  
ATOM   1033  CA  SER A 140      -7.395 -18.656  -1.966  1.00 89.81           C  
ATOM   1034  C   SER A 140      -8.125 -19.547  -2.967  1.00 89.81           C  
ATOM   1035  CB  SER A 140      -6.477 -19.516  -1.089  1.00 89.81           C  
ATOM   1036  O   SER A 140      -9.266 -19.938  -2.730  1.00 89.81           O  
ATOM   1037  OG  SER A 140      -7.223 -20.500  -0.400  1.00 89.81           O  
ATOM   1038  N   SER A 141      -7.574 -19.672  -4.141  1.00 86.81           N  
ATOM   1039  CA  SER A 141      -8.023 -20.594  -5.176  1.00 86.81           C  
ATOM   1040  C   SER A 141      -6.867 -21.438  -5.699  1.00 86.81           C  
ATOM   1041  CB  SER A 141      -8.672 -19.844  -6.332  1.00 86.81           C  
ATOM   1042  O   SER A 141      -5.730 -20.969  -5.770  1.00 86.81           O  
ATOM   1043  OG  SER A 141      -7.723 -19.016  -6.996  1.00 86.81           O  
ATOM   1044  N   ASN A 142      -7.090 -22.688  -5.836  1.00 82.81           N  
ATOM   1045  CA  ASN A 142      -6.098 -23.609  -6.367  1.00 82.81           C  
ATOM   1046  C   ASN A 142      -6.355 -23.922  -7.840  1.00 82.81           C  
ATOM   1047  CB  ASN A 142      -6.078 -24.906  -5.551  1.00 82.81           C  
ATOM   1048  O   ASN A 142      -7.461 -24.312  -8.211  1.00 82.81           O  
ATOM   1049  CG  ASN A 142      -5.625 -24.688  -4.121  1.00 82.81           C  
ATOM   1050  ND2 ASN A 142      -5.395 -25.766  -3.396  1.00 82.81           N  
ATOM   1051  OD1 ASN A 142      -5.484 -23.547  -3.670  1.00 82.81           O  
ATOM   1052  N   SER A 143      -5.480 -23.328  -8.703  1.00 74.50           N  
ATOM   1053  CA  SER A 143      -5.539 -23.672 -10.125  1.00 74.50           C  
ATOM   1054  C   SER A 143      -4.172 -24.109 -10.641  1.00 74.50           C  
ATOM   1055  CB  SER A 143      -6.043 -22.484 -10.938  1.00 74.50           C  
ATOM   1056  O   SER A 143      -3.166 -23.438 -10.398  1.00 74.50           O  
ATOM   1057  OG  SER A 143      -7.352 -22.109 -10.539  1.00 74.50           O  
ATOM   1058  N   ALA A 144      -4.102 -25.328 -11.391  1.00 73.38           N  
ATOM   1059  CA  ALA A 144      -2.910 -25.828 -12.062  1.00 73.38           C  
ATOM   1060  C   ALA A 144      -1.754 -25.984 -11.078  1.00 73.38           C  
ATOM   1061  CB  ALA A 144      -2.506 -24.906 -13.211  1.00 73.38           C  
ATOM   1062  O   ALA A 144      -0.610 -25.656 -11.391  1.00 73.38           O  
ATOM   1063  N   GLY A 145      -2.055 -26.375  -9.797  1.00 74.88           N  
ATOM   1064  CA  GLY A 145      -1.003 -26.672  -8.836  1.00 74.88           C  
ATOM   1065  C   GLY A 145      -0.495 -25.438  -8.117  1.00 74.88           C  
ATOM   1066  O   GLY A 145       0.484 -25.500  -7.367  1.00 74.88           O  
ATOM   1067  N   GLN A 146      -1.108 -24.266  -8.500  1.00 79.12           N  
ATOM   1068  CA  GLN A 146      -0.716 -23.016  -7.859  1.00 79.12           C  
ATOM   1069  C   GLN A 146      -1.829 -22.469  -6.965  1.00 79.12           C  
ATOM   1070  CB  GLN A 146      -0.344 -21.969  -8.914  1.00 79.12           C  
ATOM   1071  O   GLN A 146      -3.010 -22.578  -7.301  1.00 79.12           O  
ATOM   1072  CG  GLN A 146       0.787 -22.406  -9.836  1.00 79.12           C  
ATOM   1073  CD  GLN A 146       2.068 -22.703  -9.086  1.00 79.12           C  
ATOM   1074  NE2 GLN A 146       2.553 -21.750  -8.312  1.00 79.12           N  
ATOM   1075  OE1 GLN A 146       2.621 -23.812  -9.203  1.00 79.12           O  
ATOM   1076  N   THR A 147      -1.427 -22.031  -5.688  1.00 82.81           N  
ATOM   1077  CA  THR A 147      -2.377 -21.406  -4.773  1.00 82.81           C  
ATOM   1078  C   THR A 147      -2.324 -19.891  -4.891  1.00 82.81           C  
ATOM   1079  CB  THR A 147      -2.102 -21.828  -3.314  1.00 82.81           C  
ATOM   1080  O   THR A 147      -1.270 -19.281  -4.691  1.00 82.81           O  
ATOM   1081  CG2 THR A 147      -3.148 -21.234  -2.371  1.00 82.81           C  
ATOM   1082  OG1 THR A 147      -2.127 -23.250  -3.217  1.00 82.81           O  
ATOM   1083  N   TYR A 148      -3.502 -19.312  -5.270  1.00 85.88           N  
ATOM   1084  CA  TYR A 148      -3.674 -17.875  -5.402  1.00 85.88           C  
ATOM   1085  C   TYR A 148      -4.297 -17.281  -4.148  1.00 85.88           C  
ATOM   1086  CB  TYR A 148      -4.543 -17.547  -6.621  1.00 85.88           C  
ATOM   1087  O   TYR A 148      -5.363 -17.719  -3.707  1.00 85.88           O  
ATOM   1088  CG  TYR A 148      -4.000 -18.094  -7.922  1.00 85.88           C  
ATOM   1089  CD1 TYR A 148      -3.172 -17.328  -8.734  1.00 85.88           C  
ATOM   1090  CD2 TYR A 148      -4.312 -19.391  -8.336  1.00 85.88           C  
ATOM   1091  CE1 TYR A 148      -2.672 -17.828  -9.930  1.00 85.88           C  
ATOM   1092  CE2 TYR A 148      -3.818 -19.891  -9.531  1.00 85.88           C  
ATOM   1093  OH  TYR A 148      -2.506 -19.609 -11.508  1.00 85.88           O  
ATOM   1094  CZ  TYR A 148      -2.998 -19.109 -10.320  1.00 85.88           C  
ATOM   1095  N   VAL A 149      -3.539 -16.391  -3.594  1.00 89.75           N  
ATOM   1096  CA  VAL A 149      -4.070 -15.719  -2.410  1.00 89.75           C  
ATOM   1097  C   VAL A 149      -4.414 -14.266  -2.746  1.00 89.75           C  
ATOM   1098  CB  VAL A 149      -3.068 -15.766  -1.233  1.00 89.75           C  
ATOM   1099  O   VAL A 149      -3.637 -13.570  -3.404  1.00 89.75           O  
ATOM   1100  CG1 VAL A 149      -3.639 -15.047  -0.010  1.00 89.75           C  
ATOM   1101  CG2 VAL A 149      -2.717 -17.219  -0.894  1.00 89.75           C  
ATOM   1102  N   TYR A 150      -5.609 -13.898  -2.336  1.00 93.12           N  
ATOM   1103  CA  TYR A 150      -6.012 -12.523  -2.617  1.00 93.12           C  
ATOM   1104  C   TYR A 150      -6.957 -12.000  -1.544  1.00 93.12           C  
ATOM   1105  CB  TYR A 150      -6.680 -12.430  -3.992  1.00 93.12           C  
ATOM   1106  O   TYR A 150      -7.500 -12.773  -0.753  1.00 93.12           O  
ATOM   1107  CG  TYR A 150      -7.973 -13.203  -4.094  1.00 93.12           C  
ATOM   1108  CD1 TYR A 150      -7.969 -14.570  -4.367  1.00 93.12           C  
ATOM   1109  CD2 TYR A 150      -9.195 -12.570  -3.914  1.00 93.12           C  
ATOM   1110  CE1 TYR A 150      -9.156 -15.281  -4.465  1.00 93.12           C  
ATOM   1111  CE2 TYR A 150     -10.391 -13.273  -4.008  1.00 93.12           C  
ATOM   1112  OH  TYR A 150     -11.547 -15.336  -4.375  1.00 93.12           O  
ATOM   1113  CZ  TYR A 150     -10.367 -14.625  -4.281  1.00 93.12           C  
ATOM   1114  N   TYR A 151      -7.066 -10.695  -1.488  1.00 94.44           N  
ATOM   1115  CA  TYR A 151      -8.031 -10.008  -0.644  1.00 94.44           C  
ATOM   1116  C   TYR A 151      -9.148  -9.383  -1.483  1.00 94.44           C  
ATOM   1117  CB  TYR A 151      -7.344  -8.922   0.188  1.00 94.44           C  
ATOM   1118  O   TYR A 151      -8.875  -8.633  -2.424  1.00 94.44           O  
ATOM   1119  CG  TYR A 151      -6.332  -9.461   1.169  1.00 94.44           C  
ATOM   1120  CD1 TYR A 151      -6.641  -9.586   2.521  1.00 94.44           C  
ATOM   1121  CD2 TYR A 151      -5.062  -9.844   0.746  1.00 94.44           C  
ATOM   1122  CE1 TYR A 151      -5.711 -10.078   3.430  1.00 94.44           C  
ATOM   1123  CE2 TYR A 151      -4.125 -10.344   1.645  1.00 94.44           C  
ATOM   1124  OH  TYR A 151      -3.533 -10.945   3.877  1.00 94.44           O  
ATOM   1125  CZ  TYR A 151      -4.457 -10.453   2.982  1.00 94.44           C  
ATOM   1126  N   SER A 152     -10.398  -9.773  -1.168  1.00 88.88           N  
ATOM   1127  CA  SER A 152     -11.555  -9.398  -1.966  1.00 88.88           C  
ATOM   1128  C   SER A 152     -11.766  -7.887  -1.959  1.00 88.88           C  
ATOM   1129  CB  SER A 152     -12.812 -10.094  -1.446  1.00 88.88           C  
ATOM   1130  O   SER A 152     -12.312  -7.324  -2.906  1.00 88.88           O  
ATOM   1131  OG  SER A 152     -13.031  -9.789  -0.077  1.00 88.88           O  
ATOM   1132  N   ASP A 153     -11.273  -7.195  -0.877  1.00 91.19           N  
ATOM   1133  CA  ASP A 153     -11.453  -5.766  -0.634  1.00 91.19           C  
ATOM   1134  C   ASP A 153     -10.305  -5.199   0.194  1.00 91.19           C  
ATOM   1135  CB  ASP A 153     -12.789  -5.504   0.071  1.00 91.19           C  
ATOM   1136  O   ASP A 153      -9.742  -5.898   1.041  1.00 91.19           O  
ATOM   1137  CG  ASP A 153     -13.055  -4.027   0.303  1.00 91.19           C  
ATOM   1138  OD1 ASP A 153     -12.273  -3.369   1.020  1.00 91.19           O  
ATOM   1139  OD2 ASP A 153     -14.062  -3.518  -0.233  1.00 91.19           O  
ATOM   1140  N   PRO A 154      -9.875  -3.998  -0.086  1.00 94.75           N  
ATOM   1141  CA  PRO A 154      -8.781  -3.404   0.678  1.00 94.75           C  
ATOM   1142  C   PRO A 154      -9.055  -3.375   2.180  1.00 94.75           C  
ATOM   1143  CB  PRO A 154      -8.688  -1.983   0.114  1.00 94.75           C  
ATOM   1144  O   PRO A 154      -8.117  -3.414   2.982  1.00 94.75           O  
ATOM   1145  CG  PRO A 154      -9.281  -2.076  -1.253  1.00 94.75           C  
ATOM   1146  CD  PRO A 154     -10.312  -3.172  -1.251  1.00 94.75           C  
ATOM   1147  N   ASN A 155     -10.336  -3.307   2.549  1.00 95.50           N  
ATOM   1148  CA  ASN A 155     -10.680  -3.289   3.965  1.00 95.50           C  
ATOM   1149  C   ASN A 155     -10.344  -4.613   4.641  1.00 95.50           C  
ATOM   1150  CB  ASN A 155     -12.164  -2.963   4.152  1.00 95.50           C  
ATOM   1151  O   ASN A 155      -9.930  -4.637   5.801  1.00 95.50           O  
ATOM   1152  CG  ASN A 155     -12.523  -1.575   3.656  1.00 95.50           C  
ATOM   1153  ND2 ASN A 155     -13.750  -1.416   3.178  1.00 95.50           N  
ATOM   1154  OD1 ASN A 155     -11.703  -0.655   3.701  1.00 95.50           O  
ATOM   1155  N   TYR A 156     -10.570  -5.742   3.947  1.00 95.81           N  
ATOM   1156  CA  TYR A 156     -10.133  -7.031   4.473  1.00 95.81           C  
ATOM   1157  C   TYR A 156      -8.617  -7.074   4.629  1.00 95.81           C  
ATOM   1158  CB  TYR A 156     -10.602  -8.172   3.557  1.00 95.81           C  
ATOM   1159  O   TYR A 156      -8.109  -7.672   5.582  1.00 95.81           O  
ATOM   1160  CG  TYR A 156     -12.078  -8.469   3.660  1.00 95.81           C  
ATOM   1161  CD1 TYR A 156     -12.633  -8.930   4.852  1.00 95.81           C  
ATOM   1162  CD2 TYR A 156     -12.914  -8.289   2.566  1.00 95.81           C  
ATOM   1163  CE1 TYR A 156     -13.992  -9.211   4.949  1.00 95.81           C  
ATOM   1164  CE2 TYR A 156     -14.273  -8.562   2.654  1.00 95.81           C  
ATOM   1165  OH  TYR A 156     -16.156  -9.297   3.939  1.00 95.81           O  
ATOM   1166  CZ  TYR A 156     -14.805  -9.023   3.848  1.00 95.81           C  
ATOM   1167  N   ALA A 157      -7.918  -6.465   3.707  1.00 96.56           N  
ATOM   1168  CA  ALA A 157      -6.461  -6.383   3.809  1.00 96.56           C  
ATOM   1169  C   ALA A 157      -6.043  -5.586   5.039  1.00 96.56           C  
ATOM   1170  CB  ALA A 157      -5.875  -5.758   2.547  1.00 96.56           C  
ATOM   1171  O   ALA A 157      -5.082  -5.941   5.723  1.00 96.56           O  
ATOM   1172  N   LEU A 158      -6.734  -4.477   5.352  1.00 96.25           N  
ATOM   1173  CA  LEU A 158      -6.457  -3.670   6.539  1.00 96.25           C  
ATOM   1174  C   LEU A 158      -6.625  -4.496   7.809  1.00 96.25           C  
ATOM   1175  CB  LEU A 158      -7.383  -2.449   6.582  1.00 96.25           C  
ATOM   1176  O   LEU A 158      -5.781  -4.441   8.703  1.00 96.25           O  
ATOM   1177  CG  LEU A 158      -6.934  -1.229   5.777  1.00 96.25           C  
ATOM   1178  CD1 LEU A 158      -8.070  -0.225   5.656  1.00 96.25           C  
ATOM   1179  CD2 LEU A 158      -5.711  -0.583   6.422  1.00 96.25           C  
ATOM   1180  N   LEU A 159      -7.738  -5.207   7.863  1.00 95.25           N  
ATOM   1181  CA  LEU A 159      -7.988  -6.051   9.031  1.00 95.25           C  
ATOM   1182  C   LEU A 159      -6.926  -7.141   9.148  1.00 95.25           C  
ATOM   1183  CB  LEU A 159      -9.375  -6.684   8.945  1.00 95.25           C  
ATOM   1184  O   LEU A 159      -6.469  -7.445  10.250  1.00 95.25           O  
ATOM   1185  CG  LEU A 159     -10.562  -5.734   9.125  1.00 95.25           C  
ATOM   1186  CD1 LEU A 159     -11.875  -6.461   8.812  1.00 95.25           C  
ATOM   1187  CD2 LEU A 159     -10.586  -5.164  10.539  1.00 95.25           C  
ATOM   1188  N   ALA A 160      -6.547  -7.738   8.031  1.00 95.44           N  
ATOM   1189  CA  ALA A 160      -5.496  -8.750   8.031  1.00 95.44           C  
ATOM   1190  C   ALA A 160      -4.172  -8.172   8.516  1.00 95.44           C  
ATOM   1191  CB  ALA A 160      -5.332  -9.344   6.633  1.00 95.44           C  
ATOM   1192  O   ALA A 160      -3.455  -8.805   9.297  1.00 95.44           O  
ATOM   1193  N   LEU A 161      -3.846  -6.980   7.984  1.00 95.31           N  
ATOM   1194  CA  LEU A 161      -2.619  -6.320   8.414  1.00 95.31           C  
ATOM   1195  C   LEU A 161      -2.637  -6.070   9.922  1.00 95.31           C  
ATOM   1196  CB  LEU A 161      -2.434  -4.996   7.672  1.00 95.31           C  
ATOM   1197  O   LEU A 161      -1.642  -6.312  10.609  1.00 95.31           O  
ATOM   1198  CG  LEU A 161      -1.187  -4.184   8.031  1.00 95.31           C  
ATOM   1199  CD1 LEU A 161       0.074  -4.973   7.688  1.00 95.31           C  
ATOM   1200  CD2 LEU A 161      -1.197  -2.842   7.309  1.00 95.31           C  
ATOM   1201  N   ASN A 162      -3.801  -5.469  10.414  1.00 93.75           N  
ATOM   1202  CA  ASN A 162      -3.953  -5.230  11.844  1.00 93.75           C  
ATOM   1203  C   ASN A 162      -3.652  -6.488  12.656  1.00 93.75           C  
ATOM   1204  CB  ASN A 162      -5.359  -4.719  12.156  1.00 93.75           C  
ATOM   1205  O   ASN A 162      -2.938  -6.430  13.656  1.00 93.75           O  
ATOM   1206  CG  ASN A 162      -5.566  -4.449  13.633  1.00 93.75           C  
ATOM   1207  ND2 ASN A 162      -6.539  -5.129  14.227  1.00 93.75           N  
ATOM   1208  OD1 ASN A 162      -4.859  -3.633  14.234  1.00 93.75           O  
ATOM   1209  N   TYR A 163      -4.180  -7.613  12.180  1.00 89.62           N  
ATOM   1210  CA  TYR A 163      -3.982  -8.875  12.883  1.00 89.62           C  
ATOM   1211  C   TYR A 163      -2.521  -9.305  12.828  1.00 89.62           C  
ATOM   1212  CB  TYR A 163      -4.871  -9.969  12.281  1.00 89.62           C  
ATOM   1213  O   TYR A 163      -1.968  -9.766  13.828  1.00 89.62           O  
ATOM   1214  CG  TYR A 163      -4.738 -11.305  12.977  1.00 89.62           C  
ATOM   1215  CD1 TYR A 163      -4.004 -12.336  12.398  1.00 89.62           C  
ATOM   1216  CD2 TYR A 163      -5.352 -11.539  14.203  1.00 89.62           C  
ATOM   1217  CE1 TYR A 163      -3.879 -13.570  13.031  1.00 89.62           C  
ATOM   1218  CE2 TYR A 163      -5.234 -12.766  14.844  1.00 89.62           C  
ATOM   1219  OH  TYR A 163      -4.379 -14.992  14.883  1.00 89.62           O  
ATOM   1220  CZ  TYR A 163      -4.496 -13.773  14.250  1.00 89.62           C  
ATOM   1221  N   THR A 164      -1.858  -9.125  11.680  1.00 89.62           N  
ATOM   1222  CA  THR A 164      -0.465  -9.523  11.523  1.00 89.62           C  
ATOM   1223  C   THR A 164       0.450  -8.633  12.359  1.00 89.62           C  
ATOM   1224  CB  THR A 164      -0.029  -9.469  10.047  1.00 89.62           C  
ATOM   1225  O   THR A 164       1.532  -9.055  12.773  1.00 89.62           O  
ATOM   1226  CG2 THR A 164      -0.828 -10.461   9.203  1.00 89.62           C  
ATOM   1227  OG1 THR A 164      -0.237  -8.148   9.539  1.00 89.62           O  
ATOM   1228  N   LEU A 165       0.002  -7.371  12.492  1.00 87.88           N  
ATOM   1229  CA  LEU A 165       0.774  -6.395  13.250  1.00 87.88           C  
ATOM   1230  C   LEU A 165       0.577  -6.598  14.750  1.00 87.88           C  
ATOM   1231  CB  LEU A 165       0.376  -4.973  12.859  1.00 87.88           C  
ATOM   1232  O   LEU A 165       1.479  -6.316  15.547  1.00 87.88           O  
ATOM   1233  CG  LEU A 165       0.771  -4.520  11.453  1.00 87.88           C  
ATOM   1234  CD1 LEU A 165       0.206  -3.135  11.164  1.00 87.88           C  
ATOM   1235  CD2 LEU A 165       2.287  -4.531  11.289  1.00 87.88           C  
ATOM   1236  N   GLY A 166      -0.417  -7.223  15.234  1.00 65.38           N  
ATOM   1237  CA  GLY A 166      -0.771  -7.113  16.641  1.00 65.38           C  
ATOM   1238  C   GLY A 166      -1.434  -8.367  17.188  1.00 65.38           C  
ATOM   1239  O   GLY A 166      -2.049  -8.328  18.250  1.00 65.38           O  
ATOM   1240  N   GLN A 167      -0.636  -9.367  17.375  1.00 53.06           N  
ATOM   1241  CA  GLN A 167      -0.305 -10.078  18.609  1.00 53.06           C  
ATOM   1242  C   GLN A 167       1.155  -9.859  18.984  1.00 53.06           C  
ATOM   1243  CB  GLN A 167      -0.589 -11.578  18.453  1.00 53.06           C  
ATOM   1244  O   GLN A 167       1.946 -10.805  19.016  1.00 53.06           O  
ATOM   1245  CG  GLN A 167      -2.057 -11.898  18.203  1.00 53.06           C  
ATOM   1246  CD  GLN A 167      -2.771 -12.352  19.469  1.00 53.06           C  
ATOM   1247  NE2 GLN A 167      -3.986 -12.867  19.312  1.00 53.06           N  
ATOM   1248  OE1 GLN A 167      -2.236 -12.234  20.578  1.00 53.06           O  
ATOM   1249  N   GLU A 168       1.912  -8.742  18.812  1.00 45.19           N  
ATOM   1250  CA  GLU A 168       2.994  -8.453  19.750  1.00 45.19           C  
ATOM   1251  C   GLU A 168       2.459  -8.258  21.156  1.00 45.19           C  
ATOM   1252  CB  GLU A 168       3.770  -7.211  19.297  1.00 45.19           C  
ATOM   1253  O   GLU A 168       2.613  -7.184  21.750  1.00 45.19           O  
ATOM   1254  CG  GLU A 168       4.875  -7.504  18.297  1.00 45.19           C  
ATOM   1255  CD  GLU A 168       5.734  -6.289  17.984  1.00 45.19           C  
ATOM   1256  OE1 GLU A 168       6.727  -6.430  17.234  1.00 45.19           O  
ATOM   1257  OE2 GLU A 168       5.410  -5.191  18.484  1.00 45.19           O  
ATOM   1258  N   VAL A 169       1.495  -9.070  21.750  1.00 44.09           N  
ATOM   1259  CA  VAL A 169       1.339  -9.492  23.141  1.00 44.09           C  
ATOM   1260  C   VAL A 169       2.582 -10.250  23.594  1.00 44.09           C  
ATOM   1261  CB  VAL A 169       0.080 -10.367  23.328  1.00 44.09           C  
ATOM   1262  O   VAL A 169       2.879 -11.336  23.078  1.00 44.09           O  
ATOM   1263  CG1 VAL A 169      -0.137 -10.688  24.797  1.00 44.09           C  
ATOM   1264  CG2 VAL A 169      -1.147  -9.672  22.734  1.00 44.09           C  
ATOM   1265  N   LYS A 170       3.811  -9.734  23.469  1.00 37.12           N  
ATOM   1266  CA  LYS A 170       4.758 -10.383  24.375  1.00 37.12           C  
ATOM   1267  C   LYS A 170       4.289 -10.289  25.828  1.00 37.12           C  
ATOM   1268  CB  LYS A 170       6.148  -9.766  24.234  1.00 37.12           C  
ATOM   1269  O   LYS A 170       4.047  -9.188  26.328  1.00 37.12           O  
ATOM   1270  CG  LYS A 170       6.879 -10.172  22.969  1.00 37.12           C  
ATOM   1271  CD  LYS A 170       8.383  -9.969  23.094  1.00 37.12           C  
ATOM   1272  CE  LYS A 170       9.117 -10.406  21.828  1.00 37.12           C  
ATOM   1273  NZ  LYS A 170      10.594 -10.219  21.969  1.00 37.12           N  
ATOM   1274  N   GLY A 171       3.479 -11.141  26.328  1.00 43.31           N  
ATOM   1275  CA  GLY A 171       3.340 -11.250  27.781  1.00 43.31           C  
ATOM   1276  C   GLY A 171       2.076 -10.602  28.312  1.00 43.31           C  
ATOM   1277  O   GLY A 171       1.972 -10.320  29.500  1.00 43.31           O  
ATOM   1278  N   GLY A 172       0.934 -10.406  27.328  1.00 49.00           N  
ATOM   1279  CA  GLY A 172      -0.355  -9.977  27.859  1.00 49.00           C  
ATOM   1280  C   GLY A 172      -0.503  -8.469  27.922  1.00 49.00           C  
ATOM   1281  O   GLY A 172      -1.590  -7.961  28.203  1.00 49.00           O  
ATOM   1282  N   GLN A 173       0.602  -7.645  27.453  1.00 52.88           N  
ATOM   1283  CA  GLN A 173       0.468  -6.191  27.484  1.00 52.88           C  
ATOM   1284  C   GLN A 173       0.490  -5.613  26.078  1.00 52.88           C  
ATOM   1285  CB  GLN A 173       1.579  -5.566  28.328  1.00 52.88           C  
ATOM   1286  O   GLN A 173       1.396  -5.902  25.297  1.00 52.88           O  
ATOM   1287  CG  GLN A 173       1.083  -4.902  29.609  1.00 52.88           C  
ATOM   1288  CD  GLN A 173       2.193  -4.219  30.375  1.00 52.88           C  
ATOM   1289  NE2 GLN A 173       1.817  -3.438  31.391  1.00 52.88           N  
ATOM   1290  OE1 GLN A 173       3.377  -4.391  30.078  1.00 52.88           O  
ATOM   1291  N   LEU A 174      -0.636  -5.375  25.359  1.00 56.50           N  
ATOM   1292  CA  LEU A 174      -0.907  -4.680  24.109  1.00 56.50           C  
ATOM   1293  C   LEU A 174       0.020  -3.484  23.938  1.00 56.50           C  
ATOM   1294  CB  LEU A 174      -2.367  -4.223  24.047  1.00 56.50           C  
ATOM   1295  O   LEU A 174       0.159  -2.664  24.844  1.00 56.50           O  
ATOM   1296  CG  LEU A 174      -3.414  -5.320  23.859  1.00 56.50           C  
ATOM   1297  CD1 LEU A 174      -4.793  -4.820  24.266  1.00 56.50           C  
ATOM   1298  CD2 LEU A 174      -3.432  -5.793  22.406  1.00 56.50           C  
ATOM   1299  N   THR A 175       1.088  -3.580  23.125  1.00 59.56           N  
ATOM   1300  CA  THR A 175       2.076  -2.578  22.750  1.00 59.56           C  
ATOM   1301  C   THR A 175       1.645  -1.848  21.469  1.00 59.56           C  
ATOM   1302  CB  THR A 175       3.463  -3.213  22.531  1.00 59.56           C  
ATOM   1303  O   THR A 175       0.725  -2.287  20.781  1.00 59.56           O  
ATOM   1304  CG2 THR A 175       3.982  -3.848  23.812  1.00 59.56           C  
ATOM   1305  OG1 THR A 175       3.365  -4.223  21.516  1.00 59.56           O  
ATOM   1306  N   SER A 176       1.763  -0.487  21.531  1.00 68.88           N  
ATOM   1307  CA  SER A 176       1.699   0.468  20.422  1.00 68.88           C  
ATOM   1308  C   SER A 176       1.984  -0.211  19.094  1.00 68.88           C  
ATOM   1309  CB  SER A 176       2.689   1.611  20.641  1.00 68.88           C  
ATOM   1310  O   SER A 176       2.893  -1.038  18.984  1.00 68.88           O  
ATOM   1311  OG  SER A 176       2.568   2.588  19.625  1.00 68.88           O  
ATOM   1312  N   SER A 177       0.994  -0.194  18.219  1.00 84.88           N  
ATOM   1313  CA  SER A 177       1.011  -0.717  16.844  1.00 84.88           C  
ATOM   1314  C   SER A 177       0.832   0.400  15.828  1.00 84.88           C  
ATOM   1315  CB  SER A 177      -0.084  -1.769  16.672  1.00 84.88           C  
ATOM   1316  O   SER A 177       0.167   1.401  16.109  1.00 84.88           O  
ATOM   1317  OG  SER A 177      -0.104  -2.244  15.328  1.00 84.88           O  
ATOM   1318  N   PRO A 178       1.606   0.288  14.758  1.00 91.62           N  
ATOM   1319  CA  PRO A 178       1.413   1.321  13.742  1.00 91.62           C  
ATOM   1320  C   PRO A 178      -0.028   1.397  13.242  1.00 91.62           C  
ATOM   1321  CB  PRO A 178       2.357   0.889  12.617  1.00 91.62           C  
ATOM   1322  O   PRO A 178      -0.466   2.447  12.766  1.00 91.62           O  
ATOM   1323  CG  PRO A 178       2.625  -0.559  12.883  1.00 91.62           C  
ATOM   1324  CD  PRO A 178       2.500  -0.808  14.352  1.00 91.62           C  
ATOM   1325  N   LEU A 179      -0.791   0.320  13.375  1.00 93.75           N  
ATOM   1326  CA  LEU A 179      -2.195   0.233  12.992  1.00 93.75           C  
ATOM   1327  C   LEU A 179      -2.984  -0.600  14.000  1.00 93.75           C  
ATOM   1328  CB  LEU A 179      -2.330  -0.371  11.594  1.00 93.75           C  
ATOM   1329  O   LEU A 179      -2.586  -1.719  14.328  1.00 93.75           O  
ATOM   1330  CG  LEU A 179      -3.756  -0.646  11.109  1.00 93.75           C  
ATOM   1331  CD1 LEU A 179      -4.496   0.665  10.867  1.00 93.75           C  
ATOM   1332  CD2 LEU A 179      -3.734  -1.495   9.844  1.00 93.75           C  
ATOM   1333  N   TYR A 180      -4.051  -0.022  14.477  1.00 92.44           N  
ATOM   1334  CA  TYR A 180      -4.961  -0.688  15.398  1.00 92.44           C  
ATOM   1335  C   TYR A 180      -6.410  -0.494  14.969  1.00 92.44           C  
ATOM   1336  CB  TYR A 180      -4.766  -0.159  16.828  1.00 92.44           C  
ATOM   1337  O   TYR A 180      -6.859   0.637  14.758  1.00 92.44           O  
ATOM   1338  CG  TYR A 180      -5.500  -0.958  17.875  1.00 92.44           C  
ATOM   1339  CD1 TYR A 180      -6.711  -0.508  18.406  1.00 92.44           C  
ATOM   1340  CD2 TYR A 180      -4.988  -2.164  18.344  1.00 92.44           C  
ATOM   1341  CE1 TYR A 180      -7.387  -1.240  19.375  1.00 92.44           C  
ATOM   1342  CE2 TYR A 180      -5.656  -2.904  19.312  1.00 92.44           C  
ATOM   1343  OH  TYR A 180      -7.523  -3.164  20.781  1.00 92.44           O  
ATOM   1344  CZ  TYR A 180      -6.855  -2.436  19.812  1.00 92.44           C  
ATOM   1345  N   ILE A 181      -7.109  -1.650  14.812  1.00 92.75           N  
ATOM   1346  CA  ILE A 181      -8.469  -1.566  14.297  1.00 92.75           C  
ATOM   1347  C   ILE A 181      -9.438  -2.250  15.258  1.00 92.75           C  
ATOM   1348  CB  ILE A 181      -8.578  -2.201  12.891  1.00 92.75           C  
ATOM   1349  O   ILE A 181      -9.203  -3.389  15.672  1.00 92.75           O  
ATOM   1350  CG1 ILE A 181      -7.656  -1.477  11.906  1.00 92.75           C  
ATOM   1351  CG2 ILE A 181     -10.031  -2.178  12.398  1.00 92.75           C  
ATOM   1352  CD1 ILE A 181      -7.609  -2.107  10.516  1.00 92.75           C  
ATOM   1353  N   ILE A 182     -10.539  -1.541  15.562  1.00 89.88           N  
ATOM   1354  CA  ILE A 182     -11.547  -2.070  16.469  1.00 89.88           C  
ATOM   1355  C   ILE A 182     -12.938  -1.782  15.930  1.00 89.88           C  
ATOM   1356  CB  ILE A 182     -11.391  -1.476  17.891  1.00 89.88           C  
ATOM   1357  O   ILE A 182     -13.117  -0.877  15.109  1.00 89.88           O  
ATOM   1358  CG1 ILE A 182     -11.453   0.055  17.844  1.00 89.88           C  
ATOM   1359  CG2 ILE A 182     -10.086  -1.951  18.547  1.00 89.88           C  
ATOM   1360  CD1 ILE A 182     -11.484   0.723  19.203  1.00 89.88           C  
ATOM   1361  N   SER A 183     -13.867  -2.551  16.297  1.00 89.25           N  
ATOM   1362  CA  SER A 183     -15.258  -2.316  15.898  1.00 89.25           C  
ATOM   1363  C   SER A 183     -16.094  -1.853  17.078  1.00 89.25           C  
ATOM   1364  CB  SER A 183     -15.859  -3.586  15.297  1.00 89.25           C  
ATOM   1365  O   SER A 183     -17.203  -1.350  16.906  1.00 89.25           O  
ATOM   1366  OG  SER A 183     -15.828  -4.652  16.234  1.00 89.25           O  
ATOM   1367  N   ASN A 184     -15.586  -1.989  18.375  1.00 84.81           N  
ATOM   1368  CA  ASN A 184     -16.219  -1.536  19.609  1.00 84.81           C  
ATOM   1369  C   ASN A 184     -15.422  -0.408  20.266  1.00 84.81           C  
ATOM   1370  CB  ASN A 184     -16.375  -2.703  20.578  1.00 84.81           C  
ATOM   1371  O   ASN A 184     -14.398  -0.653  20.906  1.00 84.81           O  
ATOM   1372  CG  ASN A 184     -17.078  -2.299  21.859  1.00 84.81           C  
ATOM   1373  ND2 ASN A 184     -17.312  -3.264  22.750  1.00 84.81           N  
ATOM   1374  OD1 ASN A 184     -17.422  -1.129  22.062  1.00 84.81           O  
ATOM   1375  N   THR A 185     -15.914   0.781  20.172  1.00 80.19           N  
ATOM   1376  CA  THR A 185     -15.156   1.943  20.609  1.00 80.19           C  
ATOM   1377  C   THR A 185     -15.227   2.088  22.125  1.00 80.19           C  
ATOM   1378  CB  THR A 185     -15.664   3.234  19.938  1.00 80.19           C  
ATOM   1379  O   THR A 185     -14.539   2.934  22.703  1.00 80.19           O  
ATOM   1380  CG2 THR A 185     -15.453   3.199  18.438  1.00 80.19           C  
ATOM   1381  OG1 THR A 185     -17.062   3.381  20.219  1.00 80.19           O  
ATOM   1382  N   SER A 186     -16.047   1.288  22.828  1.00 82.69           N  
ATOM   1383  CA  SER A 186     -16.172   1.351  24.281  1.00 82.69           C  
ATOM   1384  C   SER A 186     -14.867   0.944  24.969  1.00 82.69           C  
ATOM   1385  CB  SER A 186     -17.312   0.451  24.766  1.00 82.69           C  
ATOM   1386  O   SER A 186     -14.633   1.297  26.125  1.00 82.69           O  
ATOM   1387  OG  SER A 186     -18.547   0.838  24.172  1.00 82.69           O  
ATOM   1388  N   ILE A 187     -13.922   0.384  24.203  1.00 80.62           N  
ATOM   1389  CA  ILE A 187     -12.703  -0.123  24.828  1.00 80.62           C  
ATOM   1390  C   ILE A 187     -11.547   0.845  24.578  1.00 80.62           C  
ATOM   1391  CB  ILE A 187     -12.344  -1.532  24.312  1.00 80.62           C  
ATOM   1392  O   ILE A 187     -10.438   0.647  25.078  1.00 80.62           O  
ATOM   1393  CG1 ILE A 187     -12.125  -1.500  22.781  1.00 80.62           C  
ATOM   1394  CG2 ILE A 187     -13.438  -2.539  24.672  1.00 80.62           C  
ATOM   1395  CD1 ILE A 187     -11.500  -2.771  22.219  1.00 80.62           C  
ATOM   1396  N   VAL A 188     -11.797   1.921  23.812  1.00 81.81           N  
ATOM   1397  CA  VAL A 188     -10.758   2.869  23.438  1.00 81.81           C  
ATOM   1398  C   VAL A 188     -10.172   3.514  24.703  1.00 81.81           C  
ATOM   1399  CB  VAL A 188     -11.289   3.955  22.484  1.00 81.81           C  
ATOM   1400  O   VAL A 188      -8.969   3.744  24.781  1.00 81.81           O  
ATOM   1401  CG1 VAL A 188     -10.242   5.055  22.281  1.00 81.81           C  
ATOM   1402  CG2 VAL A 188     -11.680   3.336  21.141  1.00 81.81           C  
ATOM   1403  N   ALA A 189     -11.078   3.793  25.750  1.00 82.94           N  
ATOM   1404  CA  ALA A 189     -10.656   4.438  27.000  1.00 82.94           C  
ATOM   1405  C   ALA A 189      -9.578   3.619  27.703  1.00 82.94           C  
ATOM   1406  CB  ALA A 189     -11.852   4.648  27.922  1.00 82.94           C  
ATOM   1407  O   ALA A 189      -8.727   4.172  28.391  1.00 82.94           O  
ATOM   1408  N   SER A 190      -9.617   2.301  27.422  1.00 82.62           N  
ATOM   1409  CA  SER A 190      -8.648   1.399  28.047  1.00 82.62           C  
ATOM   1410  C   SER A 190      -7.344   1.369  27.250  1.00 82.62           C  
ATOM   1411  CB  SER A 190      -9.227  -0.014  28.141  1.00 82.62           C  
ATOM   1412  O   SER A 190      -6.387   0.705  27.656  1.00 82.62           O  
ATOM   1413  OG  SER A 190      -9.398  -0.583  26.859  1.00 82.62           O  
ATOM   1414  N   LYS A 191      -7.277   2.199  26.188  1.00 82.94           N  
ATOM   1415  CA  LYS A 191      -6.094   2.270  25.328  1.00 82.94           C  
ATOM   1416  C   LYS A 191      -5.664   3.717  25.094  1.00 82.94           C  
ATOM   1417  CB  LYS A 191      -6.355   1.584  23.984  1.00 82.94           C  
ATOM   1418  O   LYS A 191      -5.938   4.293  24.047  1.00 82.94           O  
ATOM   1419  CG  LYS A 191      -6.711   0.108  24.109  1.00 82.94           C  
ATOM   1420  CD  LYS A 191      -7.074  -0.489  22.750  1.00 82.94           C  
ATOM   1421  CE  LYS A 191      -7.320  -1.989  22.844  1.00 82.94           C  
ATOM   1422  NZ  LYS A 191      -8.680  -2.297  23.391  1.00 82.94           N  
ATOM   1423  N   PRO A 192      -5.027   4.348  26.109  1.00 84.75           N  
ATOM   1424  CA  PRO A 192      -4.664   5.762  26.000  1.00 84.75           C  
ATOM   1425  C   PRO A 192      -3.682   6.043  24.875  1.00 84.75           C  
ATOM   1426  CB  PRO A 192      -4.027   6.059  27.359  1.00 84.75           C  
ATOM   1427  O   PRO A 192      -3.590   7.176  24.391  1.00 84.75           O  
ATOM   1428  CG  PRO A 192      -3.627   4.719  27.891  1.00 84.75           C  
ATOM   1429  CD  PRO A 192      -4.574   3.688  27.359  1.00 84.75           C  
ATOM   1430  N   TRP A 193      -2.977   4.969  24.484  1.00 86.31           N  
ATOM   1431  CA  TRP A 193      -1.979   5.160  23.422  1.00 86.31           C  
ATOM   1432  C   TRP A 193      -2.646   5.418  22.078  1.00 86.31           C  
ATOM   1433  CB  TRP A 193      -1.061   3.939  23.328  1.00 86.31           C  
ATOM   1434  O   TRP A 193      -1.976   5.754  21.109  1.00 86.31           O  
ATOM   1435  CG  TRP A 193      -1.790   2.631  23.281  1.00 86.31           C  
ATOM   1436  CD1 TRP A 193      -2.135   1.841  24.344  1.00 86.31           C  
ATOM   1437  CD2 TRP A 193      -2.262   1.955  22.109  1.00 86.31           C  
ATOM   1438  CE2 TRP A 193      -2.883   0.762  22.547  1.00 86.31           C  
ATOM   1439  CE3 TRP A 193      -2.219   2.246  20.750  1.00 86.31           C  
ATOM   1440  NE1 TRP A 193      -2.793   0.716  23.906  1.00 86.31           N  
ATOM   1441  CH2 TRP A 193      -3.402   0.165  20.312  1.00 86.31           C  
ATOM   1442  CZ2 TRP A 193      -3.459  -0.143  21.641  1.00 86.31           C  
ATOM   1443  CZ3 TRP A 193      -2.791   1.344  19.859  1.00 86.31           C  
ATOM   1444  N   LEU A 194      -3.984   5.414  21.906  1.00 89.06           N  
ATOM   1445  CA  LEU A 194      -4.711   5.680  20.672  1.00 89.06           C  
ATOM   1446  C   LEU A 194      -5.078   7.152  20.562  1.00 89.06           C  
ATOM   1447  CB  LEU A 194      -5.973   4.820  20.594  1.00 89.06           C  
ATOM   1448  O   LEU A 194      -5.543   7.605  19.500  1.00 89.06           O  
ATOM   1449  CG  LEU A 194      -5.762   3.307  20.484  1.00 89.06           C  
ATOM   1450  CD1 LEU A 194      -7.105   2.582  20.484  1.00 89.06           C  
ATOM   1451  CD2 LEU A 194      -4.957   2.965  19.234  1.00 89.06           C  
ATOM   1452  N   LYS A 195      -4.922   7.926  21.578  1.00 89.38           N  
ATOM   1453  CA  LYS A 195      -5.426   9.289  21.719  1.00 89.38           C  
ATOM   1454  C   LYS A 195      -4.938  10.180  20.578  1.00 89.38           C  
ATOM   1455  CB  LYS A 195      -5.004   9.883  23.062  1.00 89.38           C  
ATOM   1456  O   LYS A 195      -5.707  10.969  20.031  1.00 89.38           O  
ATOM   1457  CG  LYS A 195      -5.527  11.289  23.312  1.00 89.38           C  
ATOM   1458  CD  LYS A 195      -5.086  11.820  24.672  1.00 89.38           C  
ATOM   1459  CE  LYS A 195      -5.527  13.266  24.891  1.00 89.38           C  
ATOM   1460  NZ  LYS A 195      -5.078  13.797  26.203  1.00 89.38           N  
ATOM   1461  N   ASN A 196      -3.713  10.062  20.109  1.00 91.50           N  
ATOM   1462  CA  ASN A 196      -3.139  10.984  19.141  1.00 91.50           C  
ATOM   1463  C   ASN A 196      -3.090  10.367  17.750  1.00 91.50           C  
ATOM   1464  CB  ASN A 196      -1.740  11.422  19.578  1.00 91.50           C  
ATOM   1465  O   ASN A 196      -2.502  10.938  16.828  1.00 91.50           O  
ATOM   1466  CG  ASN A 196      -1.752  12.211  20.875  1.00 91.50           C  
ATOM   1467  ND2 ASN A 196      -0.804  11.922  21.750  1.00 91.50           N  
ATOM   1468  OD1 ASN A 196      -2.607  13.078  21.078  1.00 91.50           O  
ATOM   1469  N   ASP A 197      -3.723   9.234  17.641  1.00 94.12           N  
ATOM   1470  CA  ASP A 197      -3.680   8.555  16.344  1.00 94.12           C  
ATOM   1471  C   ASP A 197      -4.598   9.234  15.336  1.00 94.12           C  
ATOM   1472  CB  ASP A 197      -4.070   7.082  16.500  1.00 94.12           C  
ATOM   1473  O   ASP A 197      -5.566   9.898  15.711  1.00 94.12           O  
ATOM   1474  CG  ASP A 197      -2.984   6.246  17.156  1.00 94.12           C  
ATOM   1475  OD1 ASP A 197      -2.004   6.820  17.672  1.00 94.12           O  
ATOM   1476  OD2 ASP A 197      -3.105   5.000  17.141  1.00 94.12           O  
ATOM   1477  N   ASN A 198      -4.207   9.148  14.086  1.00 96.62           N  
ATOM   1478  CA  ASN A 198      -5.121   9.477  13.000  1.00 96.62           C  
ATOM   1479  C   ASN A 198      -6.152   8.375  12.781  1.00 96.62           C  
ATOM   1480  CB  ASN A 198      -4.348   9.742  11.703  1.00 96.62           C  
ATOM   1481  O   ASN A 198      -5.797   7.230  12.508  1.00 96.62           O  
ATOM   1482  CG  ASN A 198      -5.199  10.398  10.641  1.00 96.62           C  
ATOM   1483  ND2 ASN A 198      -4.797  10.242   9.383  1.00 96.62           N  
ATOM   1484  OD1 ASN A 198      -6.207  11.047  10.938  1.00 96.62           O  
ATOM   1485  N   VAL A 199      -7.465   8.742  12.875  1.00 95.50           N  
ATOM   1486  CA  VAL A 199      -8.500   7.715  12.906  1.00 95.50           C  
ATOM   1487  C   VAL A 199      -9.445   7.898  11.727  1.00 95.50           C  
ATOM   1488  CB  VAL A 199      -9.289   7.738  14.234  1.00 95.50           C  
ATOM   1489  O   VAL A 199      -9.867   9.023  11.430  1.00 95.50           O  
ATOM   1490  CG1 VAL A 199      -9.938   9.102  14.445  1.00 95.50           C  
ATOM   1491  CG2 VAL A 199     -10.336   6.629  14.250  1.00 95.50           C  
ATOM   1492  N   PHE A 200      -9.727   6.824  11.016  1.00 96.50           N  
ATOM   1493  CA  PHE A 200     -10.766   6.812  10.000  1.00 96.50           C  
ATOM   1494  C   PHE A 200     -11.633   5.562  10.117  1.00 96.50           C  
ATOM   1495  CB  PHE A 200     -10.156   6.895   8.594  1.00 96.50           C  
ATOM   1496  O   PHE A 200     -11.266   4.613  10.812  1.00 96.50           O  
ATOM   1497  CG  PHE A 200      -9.352   5.680   8.219  1.00 96.50           C  
ATOM   1498  CD1 PHE A 200      -7.992   5.609   8.508  1.00 96.50           C  
ATOM   1499  CD2 PHE A 200      -9.953   4.609   7.566  1.00 96.50           C  
ATOM   1500  CE1 PHE A 200      -7.246   4.488   8.156  1.00 96.50           C  
ATOM   1501  CE2 PHE A 200      -9.211   3.486   7.211  1.00 96.50           C  
ATOM   1502  CZ  PHE A 200      -7.859   3.428   7.504  1.00 96.50           C  
ATOM   1503  N   THR A 201     -12.844   5.621   9.453  1.00 96.38           N  
ATOM   1504  CA  THR A 201     -13.773   4.504   9.562  1.00 96.38           C  
ATOM   1505  C   THR A 201     -13.992   3.850   8.203  1.00 96.38           C  
ATOM   1506  CB  THR A 201     -15.125   4.957  10.141  1.00 96.38           C  
ATOM   1507  O   THR A 201     -13.812   4.488   7.164  1.00 96.38           O  
ATOM   1508  CG2 THR A 201     -14.945   5.633  11.500  1.00 96.38           C  
ATOM   1509  OG1 THR A 201     -15.742   5.879   9.234  1.00 96.38           O  
ATOM   1510  N   PHE A 202     -14.211   2.590   8.234  1.00 94.62           N  
ATOM   1511  CA  PHE A 202     -14.656   1.848   7.062  1.00 94.62           C  
ATOM   1512  C   PHE A 202     -15.656   0.762   7.453  1.00 94.62           C  
ATOM   1513  CB  PHE A 202     -13.469   1.227   6.328  1.00 94.62           C  
ATOM   1514  O   PHE A 202     -15.734   0.381   8.625  1.00 94.62           O  
ATOM   1515  CG  PHE A 202     -12.711   0.218   7.148  1.00 94.62           C  
ATOM   1516  CD1 PHE A 202     -11.672   0.619   7.988  1.00 94.62           C  
ATOM   1517  CD2 PHE A 202     -13.031  -1.131   7.082  1.00 94.62           C  
ATOM   1518  CE1 PHE A 202     -10.969  -0.312   8.750  1.00 94.62           C  
ATOM   1519  CE2 PHE A 202     -12.328  -2.068   7.840  1.00 94.62           C  
ATOM   1520  CZ  PHE A 202     -11.305  -1.656   8.672  1.00 94.62           C  
ATOM   1521  N   ASN A 203     -16.469   0.365   6.473  1.00 93.50           N  
ATOM   1522  CA  ASN A 203     -17.516  -0.624   6.723  1.00 93.50           C  
ATOM   1523  C   ASN A 203     -17.250  -1.925   5.973  1.00 93.50           C  
ATOM   1524  CB  ASN A 203     -18.891  -0.065   6.344  1.00 93.50           C  
ATOM   1525  O   ASN A 203     -16.781  -1.901   4.828  1.00 93.50           O  
ATOM   1526  CG  ASN A 203     -19.266   1.148   7.168  1.00 93.50           C  
ATOM   1527  ND2 ASN A 203     -20.562   1.354   7.352  1.00 93.50           N  
ATOM   1528  OD1 ASN A 203     -18.406   1.894   7.641  1.00 93.50           O  
ATOM   1529  N   ILE A 204     -17.453  -3.010   6.699  1.00 92.12           N  
ATOM   1530  CA  ILE A 204     -17.469  -4.324   6.066  1.00 92.12           C  
ATOM   1531  C   ILE A 204     -18.844  -4.977   6.266  1.00 92.12           C  
ATOM   1532  CB  ILE A 204     -16.359  -5.230   6.625  1.00 92.12           C  
ATOM   1533  O   ILE A 204     -19.438  -4.867   7.340  1.00 92.12           O  
ATOM   1534  CG1 ILE A 204     -14.977  -4.648   6.293  1.00 92.12           C  
ATOM   1535  CG2 ILE A 204     -16.500  -6.656   6.078  1.00 92.12           C  
ATOM   1536  CD1 ILE A 204     -13.828  -5.340   7.008  1.00 92.12           C  
ATOM   1537  N   SER A 205     -19.469  -5.547   5.199  1.00 91.25           N  
ATOM   1538  CA  SER A 205     -20.734  -6.266   5.273  1.00 91.25           C  
ATOM   1539  C   SER A 205     -20.531  -7.707   5.719  1.00 91.25           C  
ATOM   1540  CB  SER A 205     -21.438  -6.238   3.920  1.00 91.25           C  
ATOM   1541  O   SER A 205     -19.844  -8.477   5.043  1.00 91.25           O  
ATOM   1542  OG  SER A 205     -22.719  -6.863   4.004  1.00 91.25           O  
ATOM   1543  N   VAL A 206     -21.000  -8.055   6.922  1.00 90.19           N  
ATOM   1544  CA  VAL A 206     -20.969  -9.406   7.461  1.00 90.19           C  
ATOM   1545  C   VAL A 206     -22.375  -9.977   7.523  1.00 90.19           C  
ATOM   1546  CB  VAL A 206     -20.312  -9.445   8.867  1.00 90.19           C  
ATOM   1547  O   VAL A 206     -23.219  -9.477   8.281  1.00 90.19           O  
ATOM   1548  CG1 VAL A 206     -20.203 -10.883   9.367  1.00 90.19           C  
ATOM   1549  CG2 VAL A 206     -18.938  -8.773   8.836  1.00 90.19           C  
ATOM   1550  N   ASN A 207     -22.688 -11.000   6.652  1.00 88.50           N  
ATOM   1551  CA  ASN A 207     -24.000 -11.625   6.574  1.00 88.50           C  
ATOM   1552  C   ASN A 207     -25.094 -10.594   6.359  1.00 88.50           C  
ATOM   1553  CB  ASN A 207     -24.281 -12.445   7.840  1.00 88.50           C  
ATOM   1554  O   ASN A 207     -26.156 -10.656   6.996  1.00 88.50           O  
ATOM   1555  CG  ASN A 207     -23.438 -13.695   7.918  1.00 88.50           C  
ATOM   1556  ND2 ASN A 207     -23.422 -14.328   9.094  1.00 88.50           N  
ATOM   1557  OD1 ASN A 207     -22.812 -14.102   6.938  1.00 88.50           O  
ATOM   1558  N   GLY A 208     -24.891  -9.547   5.520  1.00 89.12           N  
ATOM   1559  CA  GLY A 208     -25.891  -8.562   5.145  1.00 89.12           C  
ATOM   1560  C   GLY A 208     -25.938  -7.371   6.086  1.00 89.12           C  
ATOM   1561  O   GLY A 208     -26.688  -6.418   5.852  1.00 89.12           O  
ATOM   1562  N   THR A 209     -25.188  -7.477   7.207  1.00 91.69           N  
ATOM   1563  CA  THR A 209     -25.125  -6.379   8.164  1.00 91.69           C  
ATOM   1564  C   THR A 209     -23.812  -5.613   8.031  1.00 91.69           C  
ATOM   1565  CB  THR A 209     -25.281  -6.895   9.609  1.00 91.69           C  
ATOM   1566  O   THR A 209     -22.734  -6.211   8.078  1.00 91.69           O  
ATOM   1567  CG2 THR A 209     -25.328  -5.738  10.602  1.00 91.69           C  
ATOM   1568  OG1 THR A 209     -26.484  -7.652   9.719  1.00 91.69           O  
ATOM   1569  N   GLU A 210     -23.891  -4.273   7.969  1.00 92.00           N  
ATOM   1570  CA  GLU A 210     -22.703  -3.432   7.867  1.00 92.00           C  
ATOM   1571  C   GLU A 210     -22.078  -3.193   9.242  1.00 92.00           C  
ATOM   1572  CB  GLU A 210     -23.047  -2.094   7.207  1.00 92.00           C  
ATOM   1573  O   GLU A 210     -22.766  -2.779  10.180  1.00 92.00           O  
ATOM   1574  CG  GLU A 210     -23.234  -2.186   5.699  1.00 92.00           C  
ATOM   1575  CD  GLU A 210     -23.328  -0.826   5.023  1.00 92.00           C  
ATOM   1576  OE1 GLU A 210     -23.141  -0.749   3.789  1.00 92.00           O  
ATOM   1577  OE2 GLU A 210     -23.594   0.169   5.734  1.00 92.00           O  
ATOM   1578  N   VAL A 211     -20.875  -3.559   9.359  1.00 92.06           N  
ATOM   1579  CA  VAL A 211     -20.125  -3.334  10.586  1.00 92.06           C  
ATOM   1580  C   VAL A 211     -19.094  -2.232  10.367  1.00 92.06           C  
ATOM   1581  CB  VAL A 211     -19.438  -4.625  11.070  1.00 92.06           C  
ATOM   1582  O   VAL A 211     -18.297  -2.297   9.422  1.00 92.06           O  
ATOM   1583  CG1 VAL A 211     -18.672  -4.375  12.375  1.00 92.06           C  
ATOM   1584  CG2 VAL A 211     -20.453  -5.746  11.250  1.00 92.06           C  
ATOM   1585  N   GLU A 212     -19.156  -1.264  11.234  1.00 93.81           N  
ATOM   1586  CA  GLU A 212     -18.219  -0.139  11.156  1.00 93.81           C  
ATOM   1587  C   GLU A 212     -16.969  -0.403  11.977  1.00 93.81           C  
ATOM   1588  CB  GLU A 212     -18.906   1.150  11.625  1.00 93.81           C  
ATOM   1589  O   GLU A 212     -17.047  -0.759  13.148  1.00 93.81           O  
ATOM   1590  CG  GLU A 212     -18.047   2.396  11.438  1.00 93.81           C  
ATOM   1591  CD  GLU A 212     -18.750   3.676  11.859  1.00 93.81           C  
ATOM   1592  OE1 GLU A 212     -19.047   4.527  10.984  1.00 93.81           O  
ATOM   1593  OE2 GLU A 212     -19.031   3.830  13.070  1.00 93.81           O  
ATOM   1594  N   TYR A 213     -15.812  -0.192  11.398  1.00 93.75           N  
ATOM   1595  CA  TYR A 213     -14.516  -0.336  12.039  1.00 93.75           C  
ATOM   1596  C   TYR A 213     -13.812   1.011  12.164  1.00 93.75           C  
ATOM   1597  CB  TYR A 213     -13.633  -1.316  11.266  1.00 93.75           C  
ATOM   1598  O   TYR A 213     -13.992   1.892  11.320  1.00 93.75           O  
ATOM   1599  CG  TYR A 213     -14.016  -2.764  11.453  1.00 93.75           C  
ATOM   1600  CD1 TYR A 213     -13.367  -3.555  12.406  1.00 93.75           C  
ATOM   1601  CD2 TYR A 213     -15.023  -3.344  10.695  1.00 93.75           C  
ATOM   1602  CE1 TYR A 213     -13.711  -4.891  12.586  1.00 93.75           C  
ATOM   1603  CE2 TYR A 213     -15.375  -4.676  10.867  1.00 93.75           C  
ATOM   1604  OH  TYR A 213     -15.070  -6.762  11.984  1.00 93.75           O  
ATOM   1605  CZ  TYR A 213     -14.719  -5.441  11.812  1.00 93.75           C  
ATOM   1606  N   TYR A 214     -13.117   1.164  13.211  1.00 94.19           N  
ATOM   1607  CA  TYR A 214     -12.289   2.340  13.445  1.00 94.19           C  
ATOM   1608  C   TYR A 214     -10.805   1.992  13.328  1.00 94.19           C  
ATOM   1609  CB  TYR A 214     -12.570   2.939  14.828  1.00 94.19           C  
ATOM   1610  O   TYR A 214     -10.305   1.127  14.047  1.00 94.19           O  
ATOM   1611  CG  TYR A 214     -14.008   3.371  15.016  1.00 94.19           C  
ATOM   1612  CD1 TYR A 214     -14.367   4.715  14.930  1.00 94.19           C  
ATOM   1613  CD2 TYR A 214     -15.008   2.438  15.273  1.00 94.19           C  
ATOM   1614  CE1 TYR A 214     -15.688   5.117  15.109  1.00 94.19           C  
ATOM   1615  CE2 TYR A 214     -16.328   2.828  15.445  1.00 94.19           C  
ATOM   1616  OH  TYR A 214     -17.969   4.562  15.539  1.00 94.19           O  
ATOM   1617  CZ  TYR A 214     -16.656   4.168  15.367  1.00 94.19           C  
ATOM   1618  N   ALA A 215     -10.148   2.562  12.398  1.00 95.44           N  
ATOM   1619  CA  ALA A 215      -8.719   2.332  12.180  1.00 95.44           C  
ATOM   1620  C   ALA A 215      -7.887   3.467  12.773  1.00 95.44           C  
ATOM   1621  CB  ALA A 215      -8.422   2.180  10.695  1.00 95.44           C  
ATOM   1622  O   ALA A 215      -8.031   4.625  12.375  1.00 95.44           O  
ATOM   1623  N   TYR A 216      -7.047   3.107  13.750  1.00 94.81           N  
ATOM   1624  CA  TYR A 216      -6.133   4.043  14.398  1.00 94.81           C  
ATOM   1625  C   TYR A 216      -4.719   3.893  13.852  1.00 94.81           C  
ATOM   1626  CB  TYR A 216      -6.129   3.830  15.914  1.00 94.81           C  
ATOM   1627  O   TYR A 216      -4.055   2.883  14.094  1.00 94.81           O  
ATOM   1628  CG  TYR A 216      -7.469   4.078  16.562  1.00 94.81           C  
ATOM   1629  CD1 TYR A 216      -7.754   5.297  17.172  1.00 94.81           C  
ATOM   1630  CD2 TYR A 216      -8.453   3.094  16.578  1.00 94.81           C  
ATOM   1631  CE1 TYR A 216      -8.984   5.531  17.781  1.00 94.81           C  
ATOM   1632  CE2 TYR A 216      -9.688   3.316  17.172  1.00 94.81           C  
ATOM   1633  OH  TYR A 216     -11.164   4.762  18.359  1.00 94.81           O  
ATOM   1634  CZ  TYR A 216      -9.945   4.535  17.766  1.00 94.81           C  
ATOM   1635  N   VAL A 217      -4.230   4.879  13.133  1.00 95.88           N  
ATOM   1636  CA  VAL A 217      -2.916   4.859  12.500  1.00 95.88           C  
ATOM   1637  C   VAL A 217      -1.943   5.727  13.297  1.00 95.88           C  
ATOM   1638  CB  VAL A 217      -2.982   5.348  11.039  1.00 95.88           C  
ATOM   1639  O   VAL A 217      -2.129   6.941  13.406  1.00 95.88           O  
ATOM   1640  CG1 VAL A 217      -1.614   5.238  10.367  1.00 95.88           C  
ATOM   1641  CG2 VAL A 217      -4.027   4.547  10.258  1.00 95.88           C  
ATOM   1642  N   ASN A 218      -0.913   5.125  13.797  1.00 94.06           N  
ATOM   1643  CA  ASN A 218       0.006   5.797  14.711  1.00 94.06           C  
ATOM   1644  C   ASN A 218       1.231   6.336  13.977  1.00 94.06           C  
ATOM   1645  CB  ASN A 218       0.433   4.855  15.836  1.00 94.06           C  
ATOM   1646  O   ASN A 218       1.866   7.285  14.430  1.00 94.06           O  
ATOM   1647  CG  ASN A 218       1.385   5.512  16.812  1.00 94.06           C  
ATOM   1648  ND2 ASN A 218       0.867   6.438  17.609  1.00 94.06           N  
ATOM   1649  OD1 ASN A 218       2.574   5.191  16.859  1.00 94.06           O  
ATOM   1650  N   LYS A 219       1.476   5.848  12.805  1.00 93.75           N  
ATOM   1651  CA  LYS A 219       2.584   6.285  11.961  1.00 93.75           C  
ATOM   1652  C   LYS A 219       2.250   6.117  10.484  1.00 93.75           C  
ATOM   1653  CB  LYS A 219       3.857   5.512  12.305  1.00 93.75           C  
ATOM   1654  O   LYS A 219       1.422   5.281  10.117  1.00 93.75           O  
ATOM   1655  CG  LYS A 219       3.789   4.027  11.969  1.00 93.75           C  
ATOM   1656  CD  LYS A 219       5.074   3.307  12.352  1.00 93.75           C  
ATOM   1657  CE  LYS A 219       5.051   1.849  11.914  1.00 93.75           C  
ATOM   1658  NZ  LYS A 219       6.312   1.139  12.281  1.00 93.75           N  
ATOM   1659  N   THR A 220       2.887   7.066   9.695  1.00 97.38           N  
ATOM   1660  CA  THR A 220       2.709   6.969   8.250  1.00 97.38           C  
ATOM   1661  C   THR A 220       3.510   5.801   7.680  1.00 97.38           C  
ATOM   1662  CB  THR A 220       3.129   8.273   7.543  1.00 97.38           C  
ATOM   1663  O   THR A 220       4.719   5.699   7.910  1.00 97.38           O  
ATOM   1664  CG2 THR A 220       2.973   8.156   6.031  1.00 97.38           C  
ATOM   1665  OG1 THR A 220       2.311   9.352   8.016  1.00 97.38           O  
ATOM   1666  N   PHE A 221       2.822   4.852   6.961  1.00 97.88           N  
ATOM   1667  CA  PHE A 221       3.498   3.725   6.324  1.00 97.88           C  
ATOM   1668  C   PHE A 221       2.691   3.207   5.141  1.00 97.88           C  
ATOM   1669  CB  PHE A 221       3.729   2.596   7.336  1.00 97.88           C  
ATOM   1670  O   PHE A 221       1.523   3.564   4.977  1.00 97.88           O  
ATOM   1671  CG  PHE A 221       2.465   1.919   7.789  1.00 97.88           C  
ATOM   1672  CD1 PHE A 221       1.730   2.430   8.852  1.00 97.88           C  
ATOM   1673  CD2 PHE A 221       2.010   0.771   7.152  1.00 97.88           C  
ATOM   1674  CE1 PHE A 221       0.559   1.805   9.273  1.00 97.88           C  
ATOM   1675  CE2 PHE A 221       0.841   0.141   7.570  1.00 97.88           C  
ATOM   1676  CZ  PHE A 221       0.117   0.660   8.633  1.00 97.88           C  
ATOM   1677  N   ALA A 222       3.371   2.484   4.285  1.00 98.44           N  
ATOM   1678  CA  ALA A 222       2.717   1.794   3.178  1.00 98.44           C  
ATOM   1679  C   ALA A 222       2.824   0.280   3.336  1.00 98.44           C  
ATOM   1680  CB  ALA A 222       3.322   2.230   1.847  1.00 98.44           C  
ATOM   1681  O   ALA A 222       3.754  -0.219   3.977  1.00 98.44           O  
ATOM   1682  N   PHE A 223       1.828  -0.419   2.844  1.00 97.94           N  
ATOM   1683  CA  PHE A 223       1.897  -1.875   2.785  1.00 97.94           C  
ATOM   1684  C   PHE A 223       1.292  -2.395   1.487  1.00 97.94           C  
ATOM   1685  CB  PHE A 223       1.177  -2.496   3.986  1.00 97.94           C  
ATOM   1686  O   PHE A 223       0.562  -1.675   0.804  1.00 97.94           O  
ATOM   1687  CG  PHE A 223      -0.324  -2.434   3.893  1.00 97.94           C  
ATOM   1688  CD1 PHE A 223      -1.006  -1.266   4.215  1.00 97.94           C  
ATOM   1689  CD2 PHE A 223      -1.053  -3.543   3.484  1.00 97.94           C  
ATOM   1690  CE1 PHE A 223      -2.395  -1.205   4.129  1.00 97.94           C  
ATOM   1691  CE2 PHE A 223      -2.441  -3.488   3.396  1.00 97.94           C  
ATOM   1692  CZ  PHE A 223      -3.109  -2.320   3.719  1.00 97.94           C  
ATOM   1693  N   THR A 224       1.663  -3.576   1.113  1.00 96.94           N  
ATOM   1694  CA  THR A 224       1.167  -4.195  -0.110  1.00 96.94           C  
ATOM   1695  C   THR A 224       0.417  -5.488   0.204  1.00 96.94           C  
ATOM   1696  CB  THR A 224       2.316  -4.496  -1.091  1.00 96.94           C  
ATOM   1697  O   THR A 224       0.638  -6.102   1.249  1.00 96.94           O  
ATOM   1698  CG2 THR A 224       2.965  -3.205  -1.587  1.00 96.94           C  
ATOM   1699  OG1 THR A 224       3.309  -5.289  -0.429  1.00 96.94           O  
ATOM   1700  N   TYR A 225      -0.523  -5.867  -0.672  1.00 95.88           N  
ATOM   1701  CA  TYR A 225      -1.291  -7.098  -0.542  1.00 95.88           C  
ATOM   1702  C   TYR A 225      -1.728  -7.617  -1.907  1.00 95.88           C  
ATOM   1703  CB  TYR A 225      -2.516  -6.879   0.350  1.00 95.88           C  
ATOM   1704  O   TYR A 225      -1.825  -6.848  -2.867  1.00 95.88           O  
ATOM   1705  CG  TYR A 225      -3.453  -5.812  -0.160  1.00 95.88           C  
ATOM   1706  CD1 TYR A 225      -3.229  -4.465   0.123  1.00 95.88           C  
ATOM   1707  CD2 TYR A 225      -4.566  -6.145  -0.924  1.00 95.88           C  
ATOM   1708  CE1 TYR A 225      -4.090  -3.479  -0.342  1.00 95.88           C  
ATOM   1709  CE2 TYR A 225      -5.434  -5.168  -1.395  1.00 95.88           C  
ATOM   1710  OH  TYR A 225      -6.047  -2.865  -1.563  1.00 95.88           O  
ATOM   1711  CZ  TYR A 225      -5.188  -3.838  -1.100  1.00 95.88           C  
ATOM   1712  N   PRO A 226      -1.909  -8.922  -2.031  1.00 94.81           N  
ATOM   1713  CA  PRO A 226      -2.342  -9.477  -3.318  1.00 94.81           C  
ATOM   1714  C   PRO A 226      -3.814  -9.211  -3.611  1.00 94.81           C  
ATOM   1715  CB  PRO A 226      -2.082 -10.977  -3.160  1.00 94.81           C  
ATOM   1716  O   PRO A 226      -4.684  -9.547  -2.801  1.00 94.81           O  
ATOM   1717  CG  PRO A 226      -2.195 -11.234  -1.691  1.00 94.81           C  
ATOM   1718  CD  PRO A 226      -1.748 -10.000  -0.958  1.00 94.81           C  
ATOM   1719  N   VAL A 227      -4.090  -8.586  -4.770  1.00 94.06           N  
ATOM   1720  CA  VAL A 227      -5.461  -8.312  -5.188  1.00 94.06           C  
ATOM   1721  C   VAL A 227      -5.965  -9.445  -6.078  1.00 94.06           C  
ATOM   1722  CB  VAL A 227      -5.566  -6.965  -5.930  1.00 94.06           C  
ATOM   1723  O   VAL A 227      -7.098  -9.914  -5.922  1.00 94.06           O  
ATOM   1724  CG1 VAL A 227      -6.980  -6.754  -6.469  1.00 94.06           C  
ATOM   1725  CG2 VAL A 227      -5.168  -5.812  -5.008  1.00 94.06           C  
ATOM   1726  N   SER A 228      -5.195  -9.906  -7.125  1.00 89.69           N  
ATOM   1727  CA  SER A 228      -5.516 -11.000  -8.039  1.00 89.69           C  
ATOM   1728  C   SER A 228      -4.262 -11.531  -8.727  1.00 89.69           C  
ATOM   1729  CB  SER A 228      -6.531 -10.539  -9.086  1.00 89.69           C  
ATOM   1730  O   SER A 228      -3.258 -10.820  -8.828  1.00 89.69           O  
ATOM   1731  OG  SER A 228      -5.977  -9.531  -9.914  1.00 89.69           O  
ATOM   1732  N   GLY A 229      -4.305 -12.859  -9.117  1.00 80.69           N  
ATOM   1733  CA  GLY A 229      -3.287 -13.438  -9.977  1.00 80.69           C  
ATOM   1734  C   GLY A 229      -1.970 -13.672  -9.266  1.00 80.69           C  
ATOM   1735  O   GLY A 229      -0.921 -13.781  -9.906  1.00 80.69           O  
ATOM   1736  N   PHE A 230      -1.893 -13.672  -7.867  1.00 77.12           N  
ATOM   1737  CA  PHE A 230      -0.681 -13.867  -7.082  1.00 77.12           C  
ATOM   1738  C   PHE A 230      -0.571 -15.312  -6.602  1.00 77.12           C  
ATOM   1739  CB  PHE A 230      -0.661 -12.914  -5.879  1.00 77.12           C  
ATOM   1740  O   PHE A 230      -1.163 -15.680  -5.586  1.00 77.12           O  
ATOM   1741  CG  PHE A 230       0.684 -12.812  -5.211  1.00 77.12           C  
ATOM   1742  CD1 PHE A 230       0.924 -13.445  -4.000  1.00 77.12           C  
ATOM   1743  CD2 PHE A 230       1.707 -12.078  -5.797  1.00 77.12           C  
ATOM   1744  CE1 PHE A 230       2.168 -13.352  -3.379  1.00 77.12           C  
ATOM   1745  CE2 PHE A 230       2.953 -11.977  -5.180  1.00 77.12           C  
ATOM   1746  CZ  PHE A 230       3.180 -12.617  -3.973  1.00 77.12           C  
ATOM   1747  N   PRO A 231       0.132 -16.094  -7.355  1.00 67.88           N  
ATOM   1748  CA  PRO A 231       0.084 -17.516  -7.070  1.00 67.88           C  
ATOM   1749  C   PRO A 231       1.142 -17.953  -6.059  1.00 67.88           C  
ATOM   1750  CB  PRO A 231       0.337 -18.156  -8.438  1.00 67.88           C  
ATOM   1751  O   PRO A 231       1.076 -19.062  -5.531  1.00 67.88           O  
ATOM   1752  CG  PRO A 231       1.152 -17.156  -9.188  1.00 67.88           C  
ATOM   1753  CD  PRO A 231       0.745 -15.781  -8.734  1.00 67.88           C  
ATOM   1754  N   LEU A 232       2.074 -17.062  -5.672  1.00 73.31           N  
ATOM   1755  CA  LEU A 232       3.182 -17.578  -4.879  1.00 73.31           C  
ATOM   1756  C   LEU A 232       2.949 -17.328  -3.393  1.00 73.31           C  
ATOM   1757  CB  LEU A 232       4.504 -16.938  -5.316  1.00 73.31           C  
ATOM   1758  O   LEU A 232       3.500 -16.391  -2.822  1.00 73.31           O  
ATOM   1759  CG  LEU A 232       4.961 -17.250  -6.742  1.00 73.31           C  
ATOM   1760  CD1 LEU A 232       6.191 -16.406  -7.090  1.00 73.31           C  
ATOM   1761  CD2 LEU A 232       5.258 -18.734  -6.906  1.00 73.31           C  
ATOM   1762  N   ALA A 233       2.029 -18.141  -2.861  1.00 69.38           N  
ATOM   1763  CA  ALA A 233       1.772 -18.016  -1.428  1.00 69.38           C  
ATOM   1764  C   ALA A 233       3.074 -18.047  -0.632  1.00 69.38           C  
ATOM   1765  CB  ALA A 233       0.834 -19.125  -0.958  1.00 69.38           C  
ATOM   1766  O   ALA A 233       3.961 -18.859  -0.916  1.00 69.38           O  
ATOM   1767  N   GLY A 234       3.225 -17.062   0.212  1.00 77.00           N  
ATOM   1768  CA  GLY A 234       4.348 -17.062   1.135  1.00 77.00           C  
ATOM   1769  C   GLY A 234       5.570 -16.359   0.576  1.00 77.00           C  
ATOM   1770  O   GLY A 234       6.664 -16.453   1.143  1.00 77.00           O  
ATOM   1771  N   SER A 235       5.426 -15.773  -0.554  1.00 87.19           N  
ATOM   1772  CA  SER A 235       6.535 -15.078  -1.191  1.00 87.19           C  
ATOM   1773  C   SER A 235       6.180 -13.617  -1.475  1.00 87.19           C  
ATOM   1774  CB  SER A 235       6.934 -15.773  -2.492  1.00 87.19           C  
ATOM   1775  O   SER A 235       5.016 -13.297  -1.723  1.00 87.19           O  
ATOM   1776  OG  SER A 235       7.906 -15.016  -3.191  1.00 87.19           O  
ATOM   1777  N   ASP A 236       7.203 -12.734  -1.375  1.00 89.81           N  
ATOM   1778  CA  ASP A 236       7.035 -11.328  -1.741  1.00 89.81           C  
ATOM   1779  C   ASP A 236       7.289 -11.117  -3.232  1.00 89.81           C  
ATOM   1780  CB  ASP A 236       7.977 -10.445  -0.918  1.00 89.81           C  
ATOM   1781  O   ASP A 236       7.379  -9.977  -3.697  1.00 89.81           O  
ATOM   1782  CG  ASP A 236       7.555 -10.320   0.535  1.00 89.81           C  
ATOM   1783  OD1 ASP A 236       6.348 -10.133   0.806  1.00 89.81           O  
ATOM   1784  OD2 ASP A 236       8.438 -10.414   1.417  1.00 89.81           O  
ATOM   1785  N   ILE A 237       7.352 -12.250  -3.949  1.00 90.00           N  
ATOM   1786  CA  ILE A 237       7.637 -12.188  -5.379  1.00 90.00           C  
ATOM   1787  C   ILE A 237       6.328 -12.148  -6.164  1.00 90.00           C  
ATOM   1788  CB  ILE A 237       8.508 -13.383  -5.836  1.00 90.00           C  
ATOM   1789  O   ILE A 237       5.547 -13.109  -6.125  1.00 90.00           O  
ATOM   1790  CG1 ILE A 237       9.852 -13.375  -5.098  1.00 90.00           C  
ATOM   1791  CG2 ILE A 237       8.711 -13.352  -7.352  1.00 90.00           C  
ATOM   1792  CD1 ILE A 237      10.719 -14.594  -5.383  1.00 90.00           C  
ATOM   1793  N   ALA A 238       6.098 -11.055  -6.777  1.00 89.94           N  
ATOM   1794  CA  ALA A 238       4.906 -10.883  -7.602  1.00 89.94           C  
ATOM   1795  C   ALA A 238       5.184 -11.266  -9.055  1.00 89.94           C  
ATOM   1796  CB  ALA A 238       4.402  -9.445  -7.523  1.00 89.94           C  
ATOM   1797  O   ALA A 238       6.016 -10.641  -9.719  1.00 89.94           O  
ATOM   1798  N   PRO A 239       4.566 -12.344  -9.609  1.00 87.25           N  
ATOM   1799  CA  PRO A 239       4.781 -12.750 -11.000  1.00 87.25           C  
ATOM   1800  C   PRO A 239       4.043 -11.859 -11.992  1.00 87.25           C  
ATOM   1801  CB  PRO A 239       4.230 -14.180 -11.039  1.00 87.25           C  
ATOM   1802  O   PRO A 239       3.117 -11.133 -11.609  1.00 87.25           O  
ATOM   1803  CG  PRO A 239       3.193 -14.219  -9.961  1.00 87.25           C  
ATOM   1804  CD  PRO A 239       3.611 -13.289  -8.859  1.00 87.25           C  
ATOM   1805  N   ALA A 240       4.520 -11.914 -13.266  1.00 84.25           N  
ATOM   1806  CA  ALA A 240       3.824 -11.211 -14.336  1.00 84.25           C  
ATOM   1807  C   ALA A 240       2.352 -11.609 -14.391  1.00 84.25           C  
ATOM   1808  CB  ALA A 240       4.496 -11.492 -15.680  1.00 84.25           C  
ATOM   1809  O   ALA A 240       2.010 -12.781 -14.211  1.00 84.25           O  
ATOM   1810  N   GLY A 241       1.473 -10.594 -14.477  1.00 83.62           N  
ATOM   1811  CA  GLY A 241       0.048 -10.867 -14.586  1.00 83.62           C  
ATOM   1812  C   GLY A 241      -0.692 -10.688 -13.273  1.00 83.62           C  
ATOM   1813  O   GLY A 241      -1.922 -10.617 -13.250  1.00 83.62           O  
ATOM   1814  N   SER A 242       0.084 -10.617 -12.148  1.00 89.81           N  
ATOM   1815  CA  SER A 242      -0.556 -10.406 -10.859  1.00 89.81           C  
ATOM   1816  C   SER A 242      -0.868  -8.930 -10.625  1.00 89.81           C  
ATOM   1817  CB  SER A 242       0.333 -10.930  -9.727  1.00 89.81           C  
ATOM   1818  O   SER A 242      -0.296  -8.062 -11.289  1.00 89.81           O  
ATOM   1819  OG  SER A 242       1.537 -10.180  -9.648  1.00 89.81           O  
ATOM   1820  N   VAL A 243      -1.866  -8.664  -9.773  1.00 93.12           N  
ATOM   1821  CA  VAL A 243      -2.213  -7.312  -9.352  1.00 93.12           C  
ATOM   1822  C   VAL A 243      -1.957  -7.160  -7.852  1.00 93.12           C  
ATOM   1823  CB  VAL A 243      -3.686  -6.973  -9.672  1.00 93.12           C  
ATOM   1824  O   VAL A 243      -2.416  -7.977  -7.051  1.00 93.12           O  
ATOM   1825  CG1 VAL A 243      -4.035  -5.566  -9.195  1.00 93.12           C  
ATOM   1826  CG2 VAL A 243      -3.945  -7.117 -11.172  1.00 93.12           C  
ATOM   1827  N   ILE A 244      -1.146  -6.105  -7.574  1.00 94.88           N  
ATOM   1828  CA  ILE A 244      -0.761  -5.844  -6.191  1.00 94.88           C  
ATOM   1829  C   ILE A 244      -1.384  -4.531  -5.723  1.00 94.88           C  
ATOM   1830  CB  ILE A 244       0.775  -5.797  -6.031  1.00 94.88           C  
ATOM   1831  O   ILE A 244      -1.307  -3.518  -6.418  1.00 94.88           O  
ATOM   1832  CG1 ILE A 244       1.416  -7.043  -6.652  1.00 94.88           C  
ATOM   1833  CG2 ILE A 244       1.160  -5.664  -4.555  1.00 94.88           C  
ATOM   1834  CD1 ILE A 244       0.904  -8.352  -6.078  1.00 94.88           C  
ATOM   1835  N   GLY A 245      -2.084  -4.605  -4.543  1.00 96.56           N  
ATOM   1836  CA  GLY A 245      -2.582  -3.387  -3.926  1.00 96.56           C  
ATOM   1837  C   GLY A 245      -1.535  -2.666  -3.098  1.00 96.56           C  
ATOM   1838  O   GLY A 245      -0.746  -3.303  -2.395  1.00 96.56           O  
ATOM   1839  N   VAL A 246      -1.466  -1.384  -3.270  1.00 97.44           N  
ATOM   1840  CA  VAL A 246      -0.612  -0.530  -2.451  1.00 97.44           C  
ATOM   1841  C   VAL A 246      -1.473   0.446  -1.651  1.00 97.44           C  
ATOM   1842  CB  VAL A 246       0.412   0.243  -3.311  1.00 97.44           C  
ATOM   1843  O   VAL A 246      -2.311   1.152  -2.219  1.00 97.44           O  
ATOM   1844  CG1 VAL A 246       1.312   1.109  -2.432  1.00 97.44           C  
ATOM   1845  CG2 VAL A 246       1.247  -0.727  -4.145  1.00 97.44           C  
ATOM   1846  N   MET A 247      -1.301   0.384  -0.329  1.00 98.12           N  
ATOM   1847  CA  MET A 247      -2.021   1.335   0.512  1.00 98.12           C  
ATOM   1848  C   MET A 247      -1.056   2.150   1.364  1.00 98.12           C  
ATOM   1849  CB  MET A 247      -3.023   0.606   1.410  1.00 98.12           C  
ATOM   1850  O   MET A 247      -0.180   1.591   2.025  1.00 98.12           O  
ATOM   1851  CG  MET A 247      -3.953   1.537   2.174  1.00 98.12           C  
ATOM   1852  SD  MET A 247      -5.367   0.650   2.932  1.00 98.12           S  
ATOM   1853  CE  MET A 247      -6.426   2.057   3.377  1.00 98.12           C  
ATOM   1854  N   ILE A 248      -1.177   3.469   1.287  1.00 98.25           N  
ATOM   1855  CA  ILE A 248      -0.454   4.402   2.146  1.00 98.25           C  
ATOM   1856  C   ILE A 248      -1.381   4.914   3.246  1.00 98.25           C  
ATOM   1857  CB  ILE A 248       0.123   5.586   1.338  1.00 98.25           C  
ATOM   1858  O   ILE A 248      -2.449   5.457   2.963  1.00 98.25           O  
ATOM   1859  CG1 ILE A 248       1.013   5.070   0.200  1.00 98.25           C  
ATOM   1860  CG2 ILE A 248       0.899   6.535   2.252  1.00 98.25           C  
ATOM   1861  CD1 ILE A 248       1.484   6.156  -0.756  1.00 98.25           C  
ATOM   1862  N   LEU A 249      -0.958   4.684   4.496  1.00 98.31           N  
ATOM   1863  CA  LEU A 249      -1.683   5.207   5.648  1.00 98.31           C  
ATOM   1864  C   LEU A 249      -0.942   6.387   6.266  1.00 98.31           C  
ATOM   1865  CB  LEU A 249      -1.882   4.109   6.695  1.00 98.31           C  
ATOM   1866  O   LEU A 249       0.258   6.301   6.535  1.00 98.31           O  
ATOM   1867  CG  LEU A 249      -2.670   2.877   6.250  1.00 98.31           C  
ATOM   1868  CD1 LEU A 249      -2.475   1.733   7.238  1.00 98.31           C  
ATOM   1869  CD2 LEU A 249      -4.148   3.213   6.098  1.00 98.31           C  
ATOM   1870  N   PHE A 250      -1.690   7.496   6.453  1.00 97.81           N  
ATOM   1871  CA  PHE A 250      -1.059   8.703   6.969  1.00 97.81           C  
ATOM   1872  C   PHE A 250      -1.225   8.797   8.477  1.00 97.81           C  
ATOM   1873  CB  PHE A 250      -1.646   9.953   6.297  1.00 97.81           C  
ATOM   1874  O   PHE A 250      -2.348   8.758   8.992  1.00 97.81           O  
ATOM   1875  CG  PHE A 250      -1.368  10.031   4.820  1.00 97.81           C  
ATOM   1876  CD1 PHE A 250      -0.106  10.375   4.352  1.00 97.81           C  
ATOM   1877  CD2 PHE A 250      -2.371   9.758   3.896  1.00 97.81           C  
ATOM   1878  CE1 PHE A 250       0.154  10.453   2.986  1.00 97.81           C  
ATOM   1879  CE2 PHE A 250      -2.117   9.828   2.529  1.00 97.81           C  
ATOM   1880  CZ  PHE A 250      -0.856  10.180   2.076  1.00 97.81           C  
ATOM   1881  N   GLY A 251      -0.072   8.797   9.211  1.00 96.69           N  
ATOM   1882  CA  GLY A 251      -0.080   8.992  10.656  1.00 96.69           C  
ATOM   1883  C   GLY A 251      -0.329  10.430  11.062  1.00 96.69           C  
ATOM   1884  O   GLY A 251      -0.462  11.312  10.203  1.00 96.69           O  
ATOM   1885  N   PRO A 252      -0.454  10.695  12.375  1.00 95.25           N  
ATOM   1886  CA  PRO A 252      -0.856  12.016  12.867  1.00 95.25           C  
ATOM   1887  C   PRO A 252       0.080  13.125  12.406  1.00 95.25           C  
ATOM   1888  CB  PRO A 252      -0.803  11.852  14.391  1.00 95.25           C  
ATOM   1889  O   PRO A 252      -0.347  14.273  12.258  1.00 95.25           O  
ATOM   1890  CG  PRO A 252       0.092  10.672  14.617  1.00 95.25           C  
ATOM   1891  CD  PRO A 252      -0.046   9.734  13.445  1.00 95.25           C  
ATOM   1892  N   GLY A 253       1.396  12.875  12.156  1.00 93.19           N  
ATOM   1893  CA  GLY A 253       2.338  13.891  11.711  1.00 93.19           C  
ATOM   1894  C   GLY A 253       2.041  14.422  10.320  1.00 93.19           C  
ATOM   1895  O   GLY A 253       1.991  15.633  10.109  1.00 93.19           O  
ATOM   1896  N   GLU A 254       1.801  13.500   9.352  1.00 94.31           N  
ATOM   1897  CA  GLU A 254       1.607  13.859   7.949  1.00 94.31           C  
ATOM   1898  C   GLU A 254       0.129  14.047   7.629  1.00 94.31           C  
ATOM   1899  CB  GLU A 254       2.211  12.789   7.035  1.00 94.31           C  
ATOM   1900  O   GLU A 254      -0.217  14.680   6.629  1.00 94.31           O  
ATOM   1901  CG  GLU A 254       3.727  12.688   7.125  1.00 94.31           C  
ATOM   1902  CD  GLU A 254       4.223  12.328   8.516  1.00 94.31           C  
ATOM   1903  OE1 GLU A 254       5.445  12.398   8.766  1.00 94.31           O  
ATOM   1904  OE2 GLU A 254       3.377  11.969   9.367  1.00 94.31           O  
ATOM   1905  N   ALA A 255      -0.775  13.492   8.484  1.00 93.62           N  
ATOM   1906  CA  ALA A 255      -2.213  13.500   8.234  1.00 93.62           C  
ATOM   1907  C   ALA A 255      -2.771  14.922   8.266  1.00 93.62           C  
ATOM   1908  CB  ALA A 255      -2.938  12.625   9.258  1.00 93.62           C  
ATOM   1909  O   ALA A 255      -3.844  15.180   7.715  1.00 93.62           O  
ATOM   1910  N   THR A 256      -2.043  15.891   8.914  1.00 93.38           N  
ATOM   1911  CA  THR A 256      -2.516  17.266   9.031  1.00 93.38           C  
ATOM   1912  C   THR A 256      -2.398  18.000   7.695  1.00 93.38           C  
ATOM   1913  CB  THR A 256      -1.730  18.047  10.109  1.00 93.38           C  
ATOM   1914  O   THR A 256      -2.934  19.094   7.531  1.00 93.38           O  
ATOM   1915  CG2 THR A 256      -1.958  17.438  11.492  1.00 93.38           C  
ATOM   1916  OG1 THR A 256      -0.332  17.984   9.805  1.00 93.38           O  
ATOM   1917  N   ASN A 257      -1.710  17.297   6.758  1.00 92.00           N  
ATOM   1918  CA  ASN A 257      -1.600  17.828   5.406  1.00 92.00           C  
ATOM   1919  C   ASN A 257      -2.693  17.281   4.492  1.00 92.00           C  
ATOM   1920  CB  ASN A 257      -0.218  17.531   4.820  1.00 92.00           C  
ATOM   1921  O   ASN A 257      -2.824  16.062   4.340  1.00 92.00           O  
ATOM   1922  CG  ASN A 257       0.904  18.156   5.617  1.00 92.00           C  
ATOM   1923  ND2 ASN A 257       1.665  17.344   6.328  1.00 92.00           N  
ATOM   1924  OD1 ASN A 257       1.086  19.375   5.602  1.00 92.00           O  
ATOM   1925  N   VAL A 258      -3.562  18.094   4.004  1.00 91.50           N  
ATOM   1926  CA  VAL A 258      -4.566  17.688   3.025  1.00 91.50           C  
ATOM   1927  C   VAL A 258      -4.035  17.922   1.613  1.00 91.50           C  
ATOM   1928  CB  VAL A 258      -5.898  18.438   3.229  1.00 91.50           C  
ATOM   1929  O   VAL A 258      -3.752  19.062   1.235  1.00 91.50           O  
ATOM   1930  CG1 VAL A 258      -6.914  18.031   2.162  1.00 91.50           C  
ATOM   1931  CG2 VAL A 258      -6.453  18.172   4.629  1.00 91.50           C  
ATOM   1932  N   PHE A 259      -3.777  16.812   0.842  1.00 90.44           N  
ATOM   1933  CA  PHE A 259      -3.070  16.844  -0.432  1.00 90.44           C  
ATOM   1934  C   PHE A 259      -4.039  17.094  -1.583  1.00 90.44           C  
ATOM   1935  CB  PHE A 259      -2.305  15.539  -0.658  1.00 90.44           C  
ATOM   1936  O   PHE A 259      -3.830  16.594  -2.693  1.00 90.44           O  
ATOM   1937  CG  PHE A 259      -1.408  15.156   0.488  1.00 90.44           C  
ATOM   1938  CD1 PHE A 259      -0.329  15.953   0.843  1.00 90.44           C  
ATOM   1939  CD2 PHE A 259      -1.645  13.992   1.210  1.00 90.44           C  
ATOM   1940  CE1 PHE A 259       0.502  15.602   1.902  1.00 90.44           C  
ATOM   1941  CE2 PHE A 259      -0.817  13.633   2.271  1.00 90.44           C  
ATOM   1942  CZ  PHE A 259       0.256  14.438   2.615  1.00 90.44           C  
ATOM   1943  N   GLN A 260      -5.105  17.938  -1.429  1.00 86.69           N  
ATOM   1944  CA  GLN A 260      -6.066  18.281  -2.471  1.00 86.69           C  
ATOM   1945  C   GLN A 260      -5.590  19.484  -3.291  1.00 86.69           C  
ATOM   1946  CB  GLN A 260      -7.438  18.578  -1.861  1.00 86.69           C  
ATOM   1947  O   GLN A 260      -4.863  20.328  -2.783  1.00 86.69           O  
ATOM   1948  CG  GLN A 260      -8.078  17.375  -1.183  1.00 86.69           C  
ATOM   1949  CD  GLN A 260      -9.406  17.719  -0.529  1.00 86.69           C  
ATOM   1950  NE2 GLN A 260     -10.094  16.703  -0.023  1.00 86.69           N  
ATOM   1951  OE1 GLN A 260      -9.812  18.875  -0.479  1.00 86.69           O  
ATOM   1952  N   TYR A 261      -5.895  19.422  -4.625  1.00 86.75           N  
ATOM   1953  CA  TYR A 261      -5.574  20.484  -5.574  1.00 86.75           C  
ATOM   1954  C   TYR A 261      -4.066  20.625  -5.742  1.00 86.75           C  
ATOM   1955  CB  TYR A 261      -6.180  21.812  -5.117  1.00 86.75           C  
ATOM   1956  O   TYR A 261      -3.549  21.750  -5.820  1.00 86.75           O  
ATOM   1957  CG  TYR A 261      -7.668  21.750  -4.875  1.00 86.75           C  
ATOM   1958  CD1 TYR A 261      -8.555  21.578  -5.930  1.00 86.75           C  
ATOM   1959  CD2 TYR A 261      -8.188  21.875  -3.590  1.00 86.75           C  
ATOM   1960  CE1 TYR A 261      -9.930  21.516  -5.715  1.00 86.75           C  
ATOM   1961  CE2 TYR A 261      -9.555  21.828  -3.361  1.00 86.75           C  
ATOM   1962  OH  TYR A 261     -11.781  21.594  -4.203  1.00 86.75           O  
ATOM   1963  CZ  TYR A 261     -10.422  21.641  -4.426  1.00 86.75           C  
ATOM   1964  N   GLU A 262      -3.377  19.547  -5.617  1.00 88.00           N  
ATOM   1965  CA  GLU A 262      -1.939  19.469  -5.859  1.00 88.00           C  
ATOM   1966  C   GLU A 262      -1.553  18.141  -6.500  1.00 88.00           C  
ATOM   1967  CB  GLU A 262      -1.162  19.672  -4.555  1.00 88.00           C  
ATOM   1968  O   GLU A 262      -2.330  17.188  -6.473  1.00 88.00           O  
ATOM   1969  CG  GLU A 262      -1.305  18.516  -3.572  1.00 88.00           C  
ATOM   1970  CD  GLU A 262      -0.496  18.719  -2.299  1.00 88.00           C  
ATOM   1971  OE1 GLU A 262      -1.016  18.422  -1.198  1.00 88.00           O  
ATOM   1972  OE2 GLU A 262       0.667  19.172  -2.404  1.00 88.00           O  
ATOM   1973  N   THR A 263      -0.381  18.156  -7.141  1.00 92.56           N  
ATOM   1974  CA  THR A 263       0.180  16.938  -7.695  1.00 92.56           C  
ATOM   1975  C   THR A 263       1.075  16.234  -6.672  1.00 92.56           C  
ATOM   1976  CB  THR A 263       0.984  17.219  -8.977  1.00 92.56           C  
ATOM   1977  O   THR A 263       1.971  16.859  -6.098  1.00 92.56           O  
ATOM   1978  CG2 THR A 263       1.569  15.930  -9.555  1.00 92.56           C  
ATOM   1979  OG1 THR A 263       0.122  17.812  -9.953  1.00 92.56           O  
ATOM   1980  N   VAL A 264       0.711  15.000  -6.336  1.00 94.44           N  
ATOM   1981  CA  VAL A 264       1.552  14.195  -5.453  1.00 94.44           C  
ATOM   1982  C   VAL A 264       2.295  13.141  -6.270  1.00 94.44           C  
ATOM   1983  CB  VAL A 264       0.724  13.523  -4.336  1.00 94.44           C  
ATOM   1984  O   VAL A 264       1.824  12.719  -7.328  1.00 94.44           O  
ATOM   1985  CG1 VAL A 264      -0.008  14.570  -3.500  1.00 94.44           C  
ATOM   1986  CG2 VAL A 264      -0.267  12.531  -4.938  1.00 94.44           C  
ATOM   1987  N   THR A 265       3.486  12.859  -5.848  1.00 96.81           N  
ATOM   1988  CA  THR A 265       4.312  11.875  -6.535  1.00 96.81           C  
ATOM   1989  C   THR A 265       4.570  10.664  -5.637  1.00 96.81           C  
ATOM   1990  CB  THR A 265       5.652  12.477  -6.980  1.00 96.81           C  
ATOM   1991  O   THR A 265       4.965  10.820  -4.480  1.00 96.81           O  
ATOM   1992  CG2 THR A 265       6.504  11.453  -7.723  1.00 96.81           C  
ATOM   1993  OG1 THR A 265       5.402  13.594  -7.852  1.00 96.81           O  
ATOM   1994  N   ILE A 266       4.254   9.484  -6.113  1.00 97.31           N  
ATOM   1995  CA  ILE A 266       4.582   8.219  -5.469  1.00 97.31           C  
ATOM   1996  C   ILE A 266       5.605   7.465  -6.309  1.00 97.31           C  
ATOM   1997  CB  ILE A 266       3.322   7.352  -5.250  1.00 97.31           C  
ATOM   1998  O   ILE A 266       5.434   7.309  -7.520  1.00 97.31           O  
ATOM   1999  CG1 ILE A 266       2.307   8.094  -4.375  1.00 97.31           C  
ATOM   2000  CG2 ILE A 266       3.695   6.004  -4.633  1.00 97.31           C  
ATOM   2001  CD1 ILE A 266       1.085   8.594  -5.133  1.00 97.31           C  
ATOM   2002  N   GLN A 267       6.668   7.043  -5.707  1.00 96.75           N  
ATOM   2003  CA  GLN A 267       7.691   6.273  -6.406  1.00 96.75           C  
ATOM   2004  C   GLN A 267       7.906   4.914  -5.746  1.00 96.75           C  
ATOM   2005  CB  GLN A 267       9.008   7.047  -6.453  1.00 96.75           C  
ATOM   2006  O   GLN A 267       8.133   4.836  -4.535  1.00 96.75           O  
ATOM   2007  CG  GLN A 267      10.078   6.383  -7.305  1.00 96.75           C  
ATOM   2008  CD  GLN A 267      11.344   7.219  -7.418  1.00 96.75           C  
ATOM   2009  NE2 GLN A 267      12.492   6.555  -7.465  1.00 96.75           N  
ATOM   2010  OE1 GLN A 267      11.281   8.453  -7.465  1.00 96.75           O  
ATOM   2011  N   ILE A 268       7.758   3.836  -6.504  1.00 96.06           N  
ATOM   2012  CA  ILE A 268       8.070   2.482  -6.059  1.00 96.06           C  
ATOM   2013  C   ILE A 268       9.375   2.016  -6.703  1.00 96.06           C  
ATOM   2014  CB  ILE A 268       6.930   1.498  -6.387  1.00 96.06           C  
ATOM   2015  O   ILE A 268       9.469   1.919  -7.930  1.00 96.06           O  
ATOM   2016  CG1 ILE A 268       5.602   2.008  -5.812  1.00 96.06           C  
ATOM   2017  CG2 ILE A 268       7.254   0.097  -5.863  1.00 96.06           C  
ATOM   2018  CD1 ILE A 268       4.398   1.151  -6.176  1.00 96.06           C  
ATOM   2019  N   THR A 269      10.320   1.763  -5.844  1.00 94.69           N  
ATOM   2020  CA  THR A 269      11.633   1.330  -6.316  1.00 94.69           C  
ATOM   2021  C   THR A 269      11.891  -0.124  -5.930  1.00 94.69           C  
ATOM   2022  CB  THR A 269      12.750   2.223  -5.750  1.00 94.69           C  
ATOM   2023  O   THR A 269      12.344  -0.406  -4.816  1.00 94.69           O  
ATOM   2024  CG2 THR A 269      14.094   1.885  -6.383  1.00 94.69           C  
ATOM   2025  OG1 THR A 269      12.445   3.596  -6.016  1.00 94.69           O  
ATOM   2026  N   PRO A 270      11.531  -1.052  -6.828  1.00 87.81           N  
ATOM   2027  CA  PRO A 270      11.773  -2.465  -6.527  1.00 87.81           C  
ATOM   2028  C   PRO A 270      13.250  -2.836  -6.609  1.00 87.81           C  
ATOM   2029  CB  PRO A 270      10.969  -3.199  -7.598  1.00 87.81           C  
ATOM   2030  O   PRO A 270      14.078  -2.021  -7.035  1.00 87.81           O  
ATOM   2031  CG  PRO A 270      10.961  -2.273  -8.773  1.00 87.81           C  
ATOM   2032  CD  PRO A 270      10.977  -0.860  -8.266  1.00 87.81           C  
ATOM   2033  N   ASN A 271      13.664  -4.074  -6.172  1.00 83.06           N  
ATOM   2034  CA  ASN A 271      15.047  -4.543  -6.199  1.00 83.06           C  
ATOM   2035  C   ASN A 271      15.531  -4.762  -7.625  1.00 83.06           C  
ATOM   2036  CB  ASN A 271      15.188  -5.828  -5.383  1.00 83.06           C  
ATOM   2037  O   ASN A 271      16.734  -4.676  -7.895  1.00 83.06           O  
ATOM   2038  CG  ASN A 271      14.469  -7.004  -6.012  1.00 83.06           C  
ATOM   2039  ND2 ASN A 271      14.578  -8.172  -5.383  1.00 83.06           N  
ATOM   2040  OD1 ASN A 271      13.820  -6.867  -7.051  1.00 83.06           O  
ATOM   2041  N   ILE A 272      14.617  -5.133  -8.516  1.00 77.50           N  
ATOM   2042  CA  ILE A 272      14.938  -5.367  -9.922  1.00 77.50           C  
ATOM   2043  C   ILE A 272      14.031  -4.520 -10.805  1.00 77.50           C  
ATOM   2044  CB  ILE A 272      14.812  -6.859 -10.289  1.00 77.50           C  
ATOM   2045  O   ILE A 272      12.836  -4.379 -10.523  1.00 77.50           O  
ATOM   2046  CG1 ILE A 272      15.789  -7.703  -9.453  1.00 77.50           C  
ATOM   2047  CG2 ILE A 272      15.055  -7.070 -11.789  1.00 77.50           C  
ATOM   2048  CD1 ILE A 272      15.555  -9.203  -9.555  1.00 77.50           C  
ATOM   2049  N   GLY A 273      14.656  -3.922 -11.828  1.00 77.44           N  
ATOM   2050  CA  GLY A 273      13.891  -3.115 -12.766  1.00 77.44           C  
ATOM   2051  C   GLY A 273      13.930  -1.633 -12.445  1.00 77.44           C  
ATOM   2052  O   GLY A 273      14.531  -1.222 -11.453  1.00 77.44           O  
ATOM   2053  N   SER A 274      13.367  -0.791 -13.344  1.00 84.62           N  
ATOM   2054  CA  SER A 274      13.289   0.653 -13.148  1.00 84.62           C  
ATOM   2055  C   SER A 274      12.156   1.021 -12.195  1.00 84.62           C  
ATOM   2056  CB  SER A 274      13.086   1.364 -14.492  1.00 84.62           C  
ATOM   2057  O   SER A 274      11.164   0.298 -12.094  1.00 84.62           O  
ATOM   2058  OG  SER A 274      11.852   0.993 -15.078  1.00 84.62           O  
ATOM   2059  N   PRO A 275      12.352   2.066 -11.359  1.00 91.00           N  
ATOM   2060  CA  PRO A 275      11.312   2.545 -10.445  1.00 91.00           C  
ATOM   2061  C   PRO A 275      10.031   2.943 -11.164  1.00 91.00           C  
ATOM   2062  CB  PRO A 275      11.961   3.758  -9.773  1.00 91.00           C  
ATOM   2063  O   PRO A 275      10.070   3.348 -12.328  1.00 91.00           O  
ATOM   2064  CG  PRO A 275      13.438   3.527  -9.914  1.00 91.00           C  
ATOM   2065  CD  PRO A 275      13.680   2.770 -11.188  1.00 91.00           C  
ATOM   2066  N   LEU A 276       8.969   2.656 -10.578  1.00 92.69           N  
ATOM   2067  CA  LEU A 276       7.688   3.207 -11.000  1.00 92.69           C  
ATOM   2068  C   LEU A 276       7.418   4.539 -10.312  1.00 92.69           C  
ATOM   2069  CB  LEU A 276       6.555   2.223 -10.695  1.00 92.69           C  
ATOM   2070  O   LEU A 276       7.465   4.633  -9.086  1.00 92.69           O  
ATOM   2071  CG  LEU A 276       5.133   2.736 -10.914  1.00 92.69           C  
ATOM   2072  CD1 LEU A 276       4.887   3.002 -12.398  1.00 92.69           C  
ATOM   2073  CD2 LEU A 276       4.113   1.742 -10.367  1.00 92.69           C  
ATOM   2074  N   THR A 277       7.184   5.629 -11.156  1.00 94.56           N  
ATOM   2075  CA  THR A 277       6.824   6.938 -10.625  1.00 94.56           C  
ATOM   2076  C   THR A 277       5.406   7.316 -11.039  1.00 94.56           C  
ATOM   2077  CB  THR A 277       7.809   8.023 -11.094  1.00 94.56           C  
ATOM   2078  O   THR A 277       5.090   7.348 -12.227  1.00 94.56           O  
ATOM   2079  CG2 THR A 277       7.434   9.391 -10.523  1.00 94.56           C  
ATOM   2080  OG1 THR A 277       9.133   7.684 -10.648  1.00 94.56           O  
ATOM   2081  N   ILE A 278       4.562   7.512 -10.039  1.00 93.12           N  
ATOM   2082  CA  ILE A 278       3.184   7.930 -10.266  1.00 93.12           C  
ATOM   2083  C   ILE A 278       3.014   9.391  -9.852  1.00 93.12           C  
ATOM   2084  CB  ILE A 278       2.189   7.031  -9.500  1.00 93.12           C  
ATOM   2085  O   ILE A 278       3.279   9.750  -8.695  1.00 93.12           O  
ATOM   2086  CG1 ILE A 278       2.375   5.562  -9.898  1.00 93.12           C  
ATOM   2087  CG2 ILE A 278       0.748   7.488  -9.742  1.00 93.12           C  
ATOM   2088  CD1 ILE A 278       1.700   4.574  -8.953  1.00 93.12           C  
ATOM   2089  N   SER A 279       2.678  10.227 -10.820  1.00 93.69           N  
ATOM   2090  CA  SER A 279       2.293  11.602 -10.555  1.00 93.69           C  
ATOM   2091  C   SER A 279       0.786  11.797 -10.680  1.00 93.69           C  
ATOM   2092  CB  SER A 279       3.016  12.555 -11.508  1.00 93.69           C  
ATOM   2093  O   SER A 279       0.216  11.594 -11.758  1.00 93.69           O  
ATOM   2094  OG  SER A 279       4.418  12.484 -11.328  1.00 93.69           O  
ATOM   2095  N   GLN A 280       0.199  12.031  -9.500  1.00 90.62           N  
ATOM   2096  CA  GLN A 280      -1.258  12.109  -9.477  1.00 90.62           C  
ATOM   2097  C   GLN A 280      -1.726  13.469  -8.969  1.00 90.62           C  
ATOM   2098  CB  GLN A 280      -1.843  10.992  -8.602  1.00 90.62           C  
ATOM   2099  O   GLN A 280      -1.313  13.914  -7.895  1.00 90.62           O  
ATOM   2100  CG  GLN A 280      -3.361  11.039  -8.492  1.00 90.62           C  
ATOM   2101  CD  GLN A 280      -4.055  10.805  -9.820  1.00 90.62           C  
ATOM   2102  NE2 GLN A 280      -4.902  11.742 -10.219  1.00 90.62           N  
ATOM   2103  OE1 GLN A 280      -3.828   9.781 -10.484  1.00 90.62           O  
ATOM   2104  N   TYR A 281      -2.592  14.094  -9.852  1.00 88.12           N  
ATOM   2105  CA  TYR A 281      -3.273  15.297  -9.391  1.00 88.12           C  
ATOM   2106  C   TYR A 281      -4.520  14.945  -8.586  1.00 88.12           C  
ATOM   2107  CB  TYR A 281      -3.652  16.188 -10.578  1.00 88.12           C  
ATOM   2108  O   TYR A 281      -5.398  14.234  -9.070  1.00 88.12           O  
ATOM   2109  CG  TYR A 281      -4.227  17.531 -10.180  1.00 88.12           C  
ATOM   2110  CD1 TYR A 281      -5.594  17.781 -10.281  1.00 88.12           C  
ATOM   2111  CD2 TYR A 281      -3.404  18.531  -9.703  1.00 88.12           C  
ATOM   2112  CE1 TYR A 281      -6.125  19.016  -9.922  1.00 88.12           C  
ATOM   2113  CE2 TYR A 281      -3.926  19.781  -9.336  1.00 88.12           C  
ATOM   2114  OH  TYR A 281      -5.809  21.219  -9.078  1.00 88.12           O  
ATOM   2115  CZ  TYR A 281      -5.285  20.000  -9.445  1.00 88.12           C  
ATOM   2116  N   ILE A 282      -4.547  15.367  -7.332  1.00 84.81           N  
ATOM   2117  CA  ILE A 282      -5.660  15.062  -6.441  1.00 84.81           C  
ATOM   2118  C   ILE A 282      -6.680  16.203  -6.480  1.00 84.81           C  
ATOM   2119  CB  ILE A 282      -5.176  14.828  -4.992  1.00 84.81           C  
ATOM   2120  O   ILE A 282      -6.344  17.359  -6.191  1.00 84.81           O  
ATOM   2121  CG1 ILE A 282      -4.156  13.680  -4.953  1.00 84.81           C  
ATOM   2122  CG2 ILE A 282      -6.363  14.539  -4.066  1.00 84.81           C  
ATOM   2123  CD1 ILE A 282      -3.547  13.445  -3.576  1.00 84.81           C  
ATOM   2124  N   TYR A 283      -7.836  15.750  -7.031  1.00 78.88           N  
ATOM   2125  CA  TYR A 283      -8.922  16.719  -7.137  1.00 78.88           C  
ATOM   2126  C   TYR A 283     -10.156  16.234  -6.395  1.00 78.88           C  
ATOM   2127  CB  TYR A 283      -9.266  16.984  -8.609  1.00 78.88           C  
ATOM   2128  O   TYR A 283     -10.477  15.039  -6.418  1.00 78.88           O  
ATOM   2129  CG  TYR A 283     -10.461  17.875  -8.797  1.00 78.88           C  
ATOM   2130  CD1 TYR A 283     -11.703  17.359  -9.156  1.00 78.88           C  
ATOM   2131  CD2 TYR A 283     -10.352  19.266  -8.625  1.00 78.88           C  
ATOM   2132  CE1 TYR A 283     -12.805  18.188  -9.336  1.00 78.88           C  
ATOM   2133  CE2 TYR A 283     -11.445  20.094  -8.805  1.00 78.88           C  
ATOM   2134  OH  TYR A 283     -13.758  20.375  -9.328  1.00 78.88           O  
ATOM   2135  CZ  TYR A 283     -12.672  19.547  -9.156  1.00 78.88           C  
ATOM   2136  N   GLN A 284     -10.766  16.969  -5.500  1.00 69.31           N  
ATOM   2137  CA  GLN A 284     -12.039  16.672  -4.855  1.00 69.31           C  
ATOM   2138  C   GLN A 284     -13.195  17.344  -5.586  1.00 69.31           C  
ATOM   2139  CB  GLN A 284     -12.016  17.109  -3.391  1.00 69.31           C  
ATOM   2140  O   GLN A 284     -13.258  18.562  -5.664  1.00 69.31           O  
ATOM   2141  CG  GLN A 284     -13.250  16.688  -2.604  1.00 69.31           C  
ATOM   2142  CD  GLN A 284     -13.133  17.000  -1.122  1.00 69.31           C  
ATOM   2143  NE2 GLN A 284     -14.250  17.359  -0.504  1.00 69.31           N  
ATOM   2144  OE1 GLN A 284     -12.047  16.906  -0.537  1.00 69.31           O  
ATOM   2145  N   PRO A 285     -14.000  16.516  -6.359  1.00 64.38           N  
ATOM   2146  CA  PRO A 285     -15.117  17.156  -7.062  1.00 64.38           C  
ATOM   2147  C   PRO A 285     -16.062  17.875  -6.113  1.00 64.38           C  
ATOM   2148  CB  PRO A 285     -15.812  15.984  -7.754  1.00 64.38           C  
ATOM   2149  O   PRO A 285     -16.125  17.547  -4.926  1.00 64.38           O  
ATOM   2150  CG  PRO A 285     -15.188  14.758  -7.168  1.00 64.38           C  
ATOM   2151  CD  PRO A 285     -14.008  15.180  -6.340  1.00 64.38           C  
ATOM   2152  N   ASP A 286     -16.438  19.172  -6.270  1.00 57.00           N  
ATOM   2153  CA  ASP A 286     -17.547  19.891  -5.648  1.00 57.00           C  
ATOM   2154  C   ASP A 286     -18.812  19.047  -5.645  1.00 57.00           C  
ATOM   2155  CB  ASP A 286     -17.797  21.219  -6.371  1.00 57.00           C  
ATOM   2156  O   ASP A 286     -19.188  18.469  -6.672  1.00 57.00           O  
ATOM   2157  CG  ASP A 286     -16.750  22.266  -6.062  1.00 57.00           C  
ATOM   2158  OD1 ASP A 286     -16.109  22.188  -4.996  1.00 57.00           O  
ATOM   2159  OD2 ASP A 286     -16.578  23.188  -6.891  1.00 57.00           O  
ATOM   2160  N   GLY A 287     -19.031  18.031  -4.680  1.00 53.62           N  
ATOM   2161  CA  GLY A 287     -20.297  17.328  -4.602  1.00 53.62           C  
ATOM   2162  C   GLY A 287     -20.250  16.109  -3.688  1.00 53.62           C  
ATOM   2163  O   GLY A 287     -19.203  15.805  -3.117  1.00 53.62           O  
ATOM   2164  N   LYS A 288     -21.234  15.930  -2.689  1.00 48.12           N  
ATOM   2165  CA  LYS A 288     -21.453  14.789  -1.803  1.00 48.12           C  
ATOM   2166  C   LYS A 288     -21.109  13.477  -2.502  1.00 48.12           C  
ATOM   2167  CB  LYS A 288     -22.906  14.758  -1.312  1.00 48.12           C  
ATOM   2168  O   LYS A 288     -21.609  13.203  -3.598  1.00 48.12           O  
ATOM   2169  CG  LYS A 288     -23.156  15.641  -0.100  1.00 48.12           C  
ATOM   2170  CD  LYS A 288     -24.562  15.438   0.442  1.00 48.12           C  
ATOM   2171  CE  LYS A 288     -24.859  16.375   1.607  1.00 48.12           C  
ATOM   2172  NZ  LYS A 288     -26.203  16.125   2.201  1.00 48.12           N  
ATOM   2173  N   VAL A 289     -19.922  13.062  -2.875  1.00 42.75           N  
ATOM   2174  CA  VAL A 289     -19.625  11.766  -3.475  1.00 42.75           C  
ATOM   2175  C   VAL A 289     -20.281  10.656  -2.666  1.00 42.75           C  
ATOM   2176  CB  VAL A 289     -18.094  11.516  -3.566  1.00 42.75           C  
ATOM   2177  O   VAL A 289     -20.094  10.570  -1.449  1.00 42.75           O  
ATOM   2178  CG1 VAL A 289     -17.812  10.148  -4.184  1.00 42.75           C  
ATOM   2179  CG2 VAL A 289     -17.422  12.625  -4.375  1.00 42.75           C  
ATOM   2180  N   THR A 290     -21.578  10.258  -2.826  1.00 43.59           N  
ATOM   2181  CA  THR A 290     -22.312   9.148  -2.242  1.00 43.59           C  
ATOM   2182  C   THR A 290     -21.906   7.828  -2.891  1.00 43.59           C  
ATOM   2183  CB  THR A 290     -23.844   9.344  -2.387  1.00 43.59           C  
ATOM   2184  O   THR A 290     -22.109   6.758  -2.314  1.00 43.59           O  
ATOM   2185  CG2 THR A 290     -24.547   9.180  -1.045  1.00 43.59           C  
ATOM   2186  OG1 THR A 290     -24.094  10.656  -2.895  1.00 43.59           O  
ATOM   2187  N   VAL A 291     -20.656   7.582  -3.414  1.00 33.62           N  
ATOM   2188  CA  VAL A 291     -20.250   6.203  -3.691  1.00 33.62           C  
ATOM   2189  C   VAL A 291     -18.922   6.195  -4.449  1.00 33.62           C  
ATOM   2190  CB  VAL A 291     -21.328   5.449  -4.496  1.00 33.62           C  
ATOM   2191  O   VAL A 291     -18.766   6.930  -5.426  1.00 33.62           O  
ATOM   2192  CG1 VAL A 291     -20.969   3.977  -4.648  1.00 33.62           C  
ATOM   2193  CG2 VAL A 291     -22.703   5.594  -3.822  1.00 33.62           C  
ATOM   2194  N   ILE A 292     -17.781   5.930  -3.797  1.00 33.38           N  
ATOM   2195  CA  ILE A 292     -16.516   5.578  -4.430  1.00 33.38           C  
ATOM   2196  C   ILE A 292     -16.547   4.117  -4.875  1.00 33.38           C  
ATOM   2197  CB  ILE A 292     -15.328   5.824  -3.482  1.00 33.38           C  
ATOM   2198  O   ILE A 292     -16.875   3.229  -4.086  1.00 33.38           O  
ATOM   2199  CG1 ILE A 292     -15.266   7.301  -3.070  1.00 33.38           C  
ATOM   2200  CG2 ILE A 292     -14.016   5.383  -4.137  1.00 33.38           C  
ATOM   2201  CD1 ILE A 292     -14.148   7.621  -2.080  1.00 33.38           C  
ATOM   2202  N   GLY A 293     -17.062   3.814  -6.039  1.00 36.00           N  
ATOM   2203  CA  GLY A 293     -16.797   2.506  -6.617  1.00 36.00           C  
ATOM   2204  C   GLY A 293     -15.328   2.283  -6.945  1.00 36.00           C  
ATOM   2205  O   GLY A 293     -14.664   3.178  -7.469  1.00 36.00           O  
TER    2206      GLY A 293                                                      
ENDMDL                                                                          
END                                                                             
