# Supplementary material for: Towards a molecular picture of the archaeal cell surface
Source: Nat Commun. 2024 Nov 29;15:10401. doi: 10.1038/s41467-024-53986-9 (PMC11607397; doi:10.1038/s41467-024-53986-9)
Supplement: Supplementary file 5 — Supplementary Dataset 1 [file 41467_2024_53986_MOESM5_ESM.zip › Archaellum_Homologues_2024/Saci_1178_Sulfolobus_Acidocaldarius/Saci_1178_Sulfolobus_Acidocaldarius_b2d98_unrelaxed_rank_004_alphafold2_ptm_model_4_seed_000.pdb]

MODEL     1                                                                     
ATOM      1  N   LEU A   1      60.062 -10.438 -61.969  1.00 70.38           N  
ATOM      2  CA  LEU A   1      59.344 -11.383 -61.094  1.00 70.38           C  
ATOM      3  C   LEU A   1      59.344 -10.875 -59.656  1.00 70.38           C  
ATOM      4  CB  LEU A   1      60.031 -12.758 -61.156  1.00 70.38           C  
ATOM      5  O   LEU A   1      58.469 -11.266 -58.875  1.00 70.38           O  
ATOM      6  CG  LEU A   1      59.281 -13.898 -60.469  1.00 70.38           C  
ATOM      7  CD1 LEU A   1      57.969 -14.180 -61.188  1.00 70.38           C  
ATOM      8  CD2 LEU A   1      60.156 -15.156 -60.438  1.00 70.38           C  
ATOM      9  N   ALA A   2      60.281  -9.828 -59.312  1.00 80.19           N  
ATOM     10  CA  ALA A   2      60.375  -9.250 -58.000  1.00 80.19           C  
ATOM     11  C   ALA A   2      59.219  -8.305 -57.719  1.00 80.19           C  
ATOM     12  CB  ALA A   2      61.719  -8.523 -57.812  1.00 80.19           C  
ATOM     13  O   ALA A   2      58.719  -8.219 -56.594  1.00 80.19           O  
ATOM     14  N   GLY A   3      58.594  -7.730 -58.750  1.00 88.38           N  
ATOM     15  CA  GLY A   3      57.500  -6.785 -58.594  1.00 88.38           C  
ATOM     16  C   GLY A   3      56.188  -7.445 -58.219  1.00 88.38           C  
ATOM     17  O   GLY A   3      55.469  -6.953 -57.344  1.00 88.38           O  
ATOM     18  N   LEU A   4      56.000  -8.523 -58.875  1.00 90.94           N  
ATOM     19  CA  LEU A   4      54.750  -9.258 -58.656  1.00 90.94           C  
ATOM     20  C   LEU A   4      54.750  -9.883 -57.281  1.00 90.94           C  
ATOM     21  CB  LEU A   4      54.562 -10.344 -59.719  1.00 90.94           C  
ATOM     22  O   LEU A   4      53.719  -9.891 -56.594  1.00 90.94           O  
ATOM     23  CG  LEU A   4      53.406 -11.297 -59.531  1.00 90.94           C  
ATOM     24  CD1 LEU A   4      52.094 -10.555 -59.688  1.00 90.94           C  
ATOM     25  CD2 LEU A   4      53.469 -12.461 -60.500  1.00 90.94           C  
ATOM     26  N   ASP A   5      55.906 -10.438 -56.719  1.00 91.62           N  
ATOM     27  CA  ASP A   5      56.000 -11.008 -55.406  1.00 91.62           C  
ATOM     28  C   ASP A   5      55.750  -9.953 -54.312  1.00 91.62           C  
ATOM     29  CB  ASP A   5      57.375 -11.641 -55.188  1.00 91.62           C  
ATOM     30  O   ASP A   5      55.031 -10.203 -53.344  1.00 91.62           O  
ATOM     31  CG  ASP A   5      57.469 -13.047 -55.750  1.00 91.62           C  
ATOM     32  OD1 ASP A   5      56.438 -13.625 -56.125  1.00 91.62           O  
ATOM     33  OD2 ASP A   5      58.594 -13.594 -55.781  1.00 91.62           O  
ATOM     34  N   THR A   6      56.250  -8.773 -54.500  1.00 92.75           N  
ATOM     35  CA  THR A   6      56.031  -7.684 -53.562  1.00 92.75           C  
ATOM     36  C   THR A   6      54.594  -7.227 -53.531  1.00 92.75           C  
ATOM     37  CB  THR A   6      56.969  -6.492 -53.875  1.00 92.75           C  
ATOM     38  O   THR A   6      54.031  -6.902 -52.500  1.00 92.75           O  
ATOM     39  CG2 THR A   6      58.438  -6.844 -53.656  1.00 92.75           C  
ATOM     40  OG1 THR A   6      56.781  -6.117 -55.250  1.00 92.75           O  
ATOM     41  N   ALA A   7      53.906  -7.184 -54.719  1.00 93.31           N  
ATOM     42  CA  ALA A   7      52.500  -6.773 -54.844  1.00 93.31           C  
ATOM     43  C   ALA A   7      51.594  -7.711 -54.031  1.00 93.31           C  
ATOM     44  CB  ALA A   7      52.094  -6.734 -56.312  1.00 93.31           C  
ATOM     45  O   ALA A   7      50.719  -7.258 -53.344  1.00 93.31           O  
ATOM     46  N   ILE A   8      51.812  -9.055 -54.125  1.00 93.00           N  
ATOM     47  CA  ILE A   8      51.000 -10.039 -53.438  1.00 93.00           C  
ATOM     48  C   ILE A   8      51.188  -9.914 -51.938  1.00 93.00           C  
ATOM     49  CB  ILE A   8      51.312 -11.477 -53.906  1.00 93.00           C  
ATOM     50  O   ILE A   8      50.219  -9.961 -51.156  1.00 93.00           O  
ATOM     51  CG1 ILE A   8      50.906 -11.664 -55.375  1.00 93.00           C  
ATOM     52  CG2 ILE A   8      50.625 -12.508 -53.031  1.00 93.00           C  
ATOM     53  CD1 ILE A   8      51.344 -12.984 -56.000  1.00 93.00           C  
ATOM     54  N   ILE A   9      52.406  -9.734 -51.531  1.00 94.00           N  
ATOM     55  CA  ILE A   9      52.719  -9.531 -50.125  1.00 94.00           C  
ATOM     56  C   ILE A   9      52.000  -8.281 -49.594  1.00 94.00           C  
ATOM     57  CB  ILE A   9      54.250  -9.422 -49.875  1.00 94.00           C  
ATOM     58  O   ILE A   9      51.438  -8.273 -48.500  1.00 94.00           O  
ATOM     59  CG1 ILE A   9      54.938 -10.742 -50.219  1.00 94.00           C  
ATOM     60  CG2 ILE A   9      54.531  -9.023 -48.438  1.00 94.00           C  
ATOM     61  CD1 ILE A   9      56.438 -10.656 -50.281  1.00 94.00           C  
ATOM     62  N   LEU A  10      52.031  -7.238 -50.406  1.00 94.19           N  
ATOM     63  CA  LEU A  10      51.375  -5.988 -50.031  1.00 94.19           C  
ATOM     64  C   LEU A  10      49.875  -6.195 -49.875  1.00 94.19           C  
ATOM     65  CB  LEU A  10      51.625  -4.918 -51.094  1.00 94.19           C  
ATOM     66  O   LEU A  10      49.250  -5.703 -48.938  1.00 94.19           O  
ATOM     67  CG  LEU A  10      51.000  -3.547 -50.844  1.00 94.19           C  
ATOM     68  CD1 LEU A  10      51.625  -2.893 -49.625  1.00 94.19           C  
ATOM     69  CD2 LEU A  10      51.156  -2.654 -52.094  1.00 94.19           C  
ATOM     70  N   ILE A  11      49.188  -6.922 -50.812  1.00 94.94           N  
ATOM     71  CA  ILE A  11      47.781  -7.176 -50.750  1.00 94.94           C  
ATOM     72  C   ILE A  11      47.438  -7.984 -49.500  1.00 94.94           C  
ATOM     73  CB  ILE A  11      47.281  -7.914 -52.031  1.00 94.94           C  
ATOM     74  O   ILE A  11      46.469  -7.707 -48.812  1.00 94.94           O  
ATOM     75  CG1 ILE A  11      47.406  -7.016 -53.250  1.00 94.94           C  
ATOM     76  CG2 ILE A  11      45.812  -8.375 -51.844  1.00 94.94           C  
ATOM     77  CD1 ILE A  11      47.188  -7.742 -54.562  1.00 94.94           C  
ATOM     78  N   ALA A  12      48.281  -9.125 -49.219  1.00 94.81           N  
ATOM     79  CA  ALA A  12      48.094  -9.914 -48.000  1.00 94.81           C  
ATOM     80  C   ALA A  12      48.156  -9.039 -46.750  1.00 94.81           C  
ATOM     81  CB  ALA A  12      49.125 -11.031 -47.938  1.00 94.81           C  
ATOM     82  O   ALA A  12      47.344  -9.203 -45.844  1.00 94.81           O  
ATOM     83  N   PHE A  13      49.062  -8.070 -46.719  1.00 95.62           N  
ATOM     84  CA  PHE A  13      49.219  -7.172 -45.562  1.00 95.62           C  
ATOM     85  C   PHE A  13      48.000  -6.254 -45.438  1.00 95.62           C  
ATOM     86  CB  PHE A  13      50.500  -6.336 -45.719  1.00 95.62           C  
ATOM     87  O   PHE A  13      47.500  -6.035 -44.312  1.00 95.62           O  
ATOM     88  CG  PHE A  13      50.781  -5.461 -44.531  1.00 95.62           C  
ATOM     89  CD1 PHE A  13      50.594  -4.090 -44.594  1.00 95.62           C  
ATOM     90  CD2 PHE A  13      51.250  -6.012 -43.344  1.00 95.62           C  
ATOM     91  CE1 PHE A  13      50.844  -3.277 -43.500  1.00 95.62           C  
ATOM     92  CE2 PHE A  13      51.531  -5.207 -42.250  1.00 95.62           C  
ATOM     93  CZ  PHE A  13      51.312  -3.840 -42.312  1.00 95.62           C  
ATOM     94  N   ILE A  14      47.469  -5.781 -46.500  1.00 96.81           N  
ATOM     95  CA  ILE A  14      46.312  -4.883 -46.531  1.00 96.81           C  
ATOM     96  C   ILE A  14      45.062  -5.637 -46.094  1.00 96.81           C  
ATOM     97  CB  ILE A  14      46.094  -4.277 -47.938  1.00 96.81           C  
ATOM     98  O   ILE A  14      44.281  -5.105 -45.312  1.00 96.81           O  
ATOM     99  CG1 ILE A  14      47.219  -3.275 -48.281  1.00 96.81           C  
ATOM    100  CG2 ILE A  14      44.719  -3.615 -48.031  1.00 96.81           C  
ATOM    101  CD1 ILE A  14      47.219  -2.803 -49.719  1.00 96.81           C  
ATOM    102  N   ILE A  15      44.938  -6.926 -46.531  1.00 96.81           N  
ATOM    103  CA  ILE A  15      43.781  -7.727 -46.188  1.00 96.81           C  
ATOM    104  C   ILE A  15      43.781  -8.023 -44.688  1.00 96.81           C  
ATOM    105  CB  ILE A  15      43.719  -9.047 -46.969  1.00 96.81           C  
ATOM    106  O   ILE A  15      42.750  -7.898 -44.000  1.00 96.81           O  
ATOM    107  CG1 ILE A  15      43.469  -8.750 -48.469  1.00 96.81           C  
ATOM    108  CG2 ILE A  15      42.656  -9.977 -46.438  1.00 96.81           C  
ATOM    109  CD1 ILE A  15      43.562  -9.984 -49.375  1.00 96.81           C  
ATOM    110  N   THR A  16      45.031  -8.391 -44.188  1.00 96.06           N  
ATOM    111  CA  THR A  16      45.188  -8.656 -42.750  1.00 96.06           C  
ATOM    112  C   THR A  16      44.875  -7.406 -41.938  1.00 96.06           C  
ATOM    113  CB  THR A  16      46.594  -9.164 -42.406  1.00 96.06           C  
ATOM    114  O   THR A  16      44.219  -7.484 -40.875  1.00 96.06           O  
ATOM    115  CG2 THR A  16      46.812 -10.570 -42.969  1.00 96.06           C  
ATOM    116  OG1 THR A  16      47.562  -8.281 -42.969  1.00 96.06           O  
ATOM    117  N   ALA A  17      45.438  -6.180 -42.406  1.00 96.69           N  
ATOM    118  CA  ALA A  17      45.156  -4.914 -41.750  1.00 96.69           C  
ATOM    119  C   ALA A  17      43.656  -4.633 -41.781  1.00 96.69           C  
ATOM    120  CB  ALA A  17      45.906  -3.768 -42.406  1.00 96.69           C  
ATOM    121  O   ALA A  17      43.062  -4.191 -40.781  1.00 96.69           O  
ATOM    122  N   ALA A  18      42.906  -4.922 -42.938  1.00 96.38           N  
ATOM    123  CA  ALA A  18      41.469  -4.703 -43.062  1.00 96.38           C  
ATOM    124  C   ALA A  18      40.688  -5.590 -42.125  1.00 96.38           C  
ATOM    125  CB  ALA A  18      41.031  -4.961 -44.500  1.00 96.38           C  
ATOM    126  O   ALA A  18      39.750  -5.133 -41.469  1.00 96.38           O  
ATOM    127  N   VAL A  19      41.031  -6.910 -41.969  1.00 96.69           N  
ATOM    128  CA  VAL A  19      40.375  -7.855 -41.094  1.00 96.69           C  
ATOM    129  C   VAL A  19      40.531  -7.434 -39.625  1.00 96.69           C  
ATOM    130  CB  VAL A  19      40.875  -9.297 -41.281  1.00 96.69           C  
ATOM    131  O   VAL A  19      39.594  -7.457 -38.844  1.00 96.69           O  
ATOM    132  CG1 VAL A  19      40.312 -10.234 -40.250  1.00 96.69           C  
ATOM    133  CG2 VAL A  19      40.531  -9.789 -42.688  1.00 96.69           C  
ATOM    134  N   LEU A  20      41.844  -7.047 -39.344  1.00 95.94           N  
ATOM    135  CA  LEU A  20      42.094  -6.574 -37.969  1.00 95.94           C  
ATOM    136  C   LEU A  20      41.250  -5.340 -37.656  1.00 95.94           C  
ATOM    137  CB  LEU A  20      43.594  -6.258 -37.781  1.00 95.94           C  
ATOM    138  O   LEU A  20      40.719  -5.215 -36.562  1.00 95.94           O  
ATOM    139  CG  LEU A  20      44.031  -5.859 -36.375  1.00 95.94           C  
ATOM    140  CD1 LEU A  20      43.781  -7.004 -35.406  1.00 95.94           C  
ATOM    141  CD2 LEU A  20      45.500  -5.449 -36.375  1.00 95.94           C  
ATOM    142  N   ALA A  21      41.125  -4.379 -38.625  1.00 96.69           N  
ATOM    143  CA  ALA A  21      40.281  -3.186 -38.438  1.00 96.69           C  
ATOM    144  C   ALA A  21      38.812  -3.561 -38.250  1.00 96.69           C  
ATOM    145  CB  ALA A  21      40.469  -2.250 -39.656  1.00 96.69           C  
ATOM    146  O   ALA A  21      38.125  -2.975 -37.438  1.00 96.69           O  
ATOM    147  N   TYR A  22      38.438  -4.547 -39.062  1.00 94.88           N  
ATOM    148  CA  TYR A  22      37.062  -4.996 -38.969  1.00 94.88           C  
ATOM    149  C   TYR A  22      36.750  -5.559 -37.562  1.00 94.88           C  
ATOM    150  CB  TYR A  22      36.750  -6.055 -40.031  1.00 94.88           C  
ATOM    151  O   TYR A  22      35.750  -5.223 -36.969  1.00 94.88           O  
ATOM    152  CG  TYR A  22      35.375  -6.648 -39.906  1.00 94.88           C  
ATOM    153  CD1 TYR A  22      35.156  -7.895 -39.312  1.00 94.88           C  
ATOM    154  CD2 TYR A  22      34.250  -5.969 -40.406  1.00 94.88           C  
ATOM    155  CE1 TYR A  22      33.906  -8.445 -39.219  1.00 94.88           C  
ATOM    156  CE2 TYR A  22      32.969  -6.512 -40.312  1.00 94.88           C  
ATOM    157  OH  TYR A  22      31.547  -8.289 -39.625  1.00 94.88           O  
ATOM    158  CZ  TYR A  22      32.812  -7.750 -39.719  1.00 94.88           C  
ATOM    159  N   VAL A  23      37.594  -6.367 -37.031  1.00 96.12           N  
ATOM    160  CA  VAL A  23      37.469  -6.973 -35.719  1.00 96.12           C  
ATOM    161  C   VAL A  23      37.469  -5.883 -34.656  1.00 96.12           C  
ATOM    162  CB  VAL A  23      38.594  -8.000 -35.469  1.00 96.12           C  
ATOM    163  O   VAL A  23      36.656  -5.898 -33.719  1.00 96.12           O  
ATOM    164  CG1 VAL A  23      38.531  -8.492 -34.000  1.00 96.12           C  
ATOM    165  CG2 VAL A  23      38.469  -9.172 -36.438  1.00 96.12           C  
ATOM    166  N   ALA A  24      38.469  -4.934 -34.812  1.00 95.31           N  
ATOM    167  CA  ALA A  24      38.594  -3.828 -33.875  1.00 95.31           C  
ATOM    168  C   ALA A  24      37.312  -2.986 -33.844  1.00 95.31           C  
ATOM    169  CB  ALA A  24      39.781  -2.955 -34.219  1.00 95.31           C  
ATOM    170  O   ALA A  24      36.812  -2.627 -32.781  1.00 95.31           O  
ATOM    171  N   VAL A  25      36.812  -2.713 -34.969  1.00 95.75           N  
ATOM    172  CA  VAL A  25      35.594  -1.918 -35.062  1.00 95.75           C  
ATOM    173  C   VAL A  25      34.406  -2.682 -34.438  1.00 95.75           C  
ATOM    174  CB  VAL A  25      35.281  -1.552 -36.531  1.00 95.75           C  
ATOM    175  O   VAL A  25      33.625  -2.115 -33.688  1.00 95.75           O  
ATOM    176  CG1 VAL A  25      33.875  -0.948 -36.656  1.00 95.75           C  
ATOM    177  CG2 VAL A  25      36.312  -0.586 -37.062  1.00 95.75           C  
ATOM    178  N   ASN A  26      34.312  -3.984 -34.812  1.00 93.06           N  
ATOM    179  CA  ASN A  26      33.250  -4.793 -34.281  1.00 93.06           C  
ATOM    180  C   ASN A  26      33.312  -4.871 -32.750  1.00 93.06           C  
ATOM    181  CB  ASN A  26      33.250  -6.195 -34.875  1.00 93.06           C  
ATOM    182  O   ASN A  26      32.312  -4.777 -32.062  1.00 93.06           O  
ATOM    183  CG  ASN A  26      32.625  -6.250 -36.250  1.00 93.06           C  
ATOM    184  ND2 ASN A  26      33.000  -7.234 -37.062  1.00 93.06           N  
ATOM    185  OD1 ASN A  26      31.766  -5.406 -36.594  1.00 93.06           O  
ATOM    186  N   MET A  27      34.500  -5.074 -32.250  1.00 92.94           N  
ATOM    187  CA  MET A  27      34.688  -5.117 -30.812  1.00 92.94           C  
ATOM    188  C   MET A  27      34.375  -3.773 -30.188  1.00 92.94           C  
ATOM    189  CB  MET A  27      36.156  -5.504 -30.500  1.00 92.94           C  
ATOM    190  O   MET A  27      33.781  -3.727 -29.094  1.00 92.94           O  
ATOM    191  CG  MET A  27      36.438  -6.977 -30.703  1.00 92.94           C  
ATOM    192  SD  MET A  27      38.094  -7.457 -30.047  1.00 92.94           S  
ATOM    193  CE  MET A  27      39.156  -6.730 -31.328  1.00 92.94           C  
ATOM    194  N   GLY A  28      34.781  -2.672 -30.938  1.00 91.12           N  
ATOM    195  CA  GLY A  28      34.406  -1.343 -30.484  1.00 91.12           C  
ATOM    196  C   GLY A  28      32.906  -1.124 -30.422  1.00 91.12           C  
ATOM    197  O   GLY A  28      32.406  -0.592 -29.438  1.00 91.12           O  
ATOM    198  N   LEU A  29      32.281  -1.530 -31.469  1.00 90.38           N  
ATOM    199  CA  LEU A  29      30.828  -1.391 -31.500  1.00 90.38           C  
ATOM    200  C   LEU A  29      30.188  -2.229 -30.406  1.00 90.38           C  
ATOM    201  CB  LEU A  29      30.281  -1.802 -32.875  1.00 90.38           C  
ATOM    202  O   LEU A  29      29.234  -1.783 -29.766  1.00 90.38           O  
ATOM    203  CG  LEU A  29      30.531  -0.827 -34.031  1.00 90.38           C  
ATOM    204  CD1 LEU A  29      30.047  -1.424 -35.344  1.00 90.38           C  
ATOM    205  CD2 LEU A  29      29.844   0.510 -33.750  1.00 90.38           C  
ATOM    206  N   PHE A  30      30.609  -3.463 -30.188  1.00 90.38           N  
ATOM    207  CA  PHE A  30      30.109  -4.328 -29.125  1.00 90.38           C  
ATOM    208  C   PHE A  30      30.297  -3.668 -27.766  1.00 90.38           C  
ATOM    209  CB  PHE A  30      30.828  -5.680 -29.141  1.00 90.38           C  
ATOM    210  O   PHE A  30      29.375  -3.682 -26.938  1.00 90.38           O  
ATOM    211  CG  PHE A  30      30.406  -6.617 -28.047  1.00 90.38           C  
ATOM    212  CD1 PHE A  30      31.172  -6.766 -26.906  1.00 90.38           C  
ATOM    213  CD2 PHE A  30      29.234  -7.352 -28.172  1.00 90.38           C  
ATOM    214  CE1 PHE A  30      30.781  -7.633 -25.891  1.00 90.38           C  
ATOM    215  CE2 PHE A  30      28.828  -8.219 -27.156  1.00 90.38           C  
ATOM    216  CZ  PHE A  30      29.609  -8.359 -26.016  1.00 90.38           C  
ATOM    217  N   VAL A  31      31.453  -3.125 -27.438  1.00 90.38           N  
ATOM    218  CA  VAL A  31      31.750  -2.449 -26.188  1.00 90.38           C  
ATOM    219  C   VAL A  31      30.812  -1.253 -26.000  1.00 90.38           C  
ATOM    220  CB  VAL A  31      33.219  -1.992 -26.109  1.00 90.38           C  
ATOM    221  O   VAL A  31      30.281  -1.029 -24.906  1.00 90.38           O  
ATOM    222  CG1 VAL A  31      33.438  -1.074 -24.922  1.00 90.38           C  
ATOM    223  CG2 VAL A  31      34.156  -3.201 -26.047  1.00 90.38           C  
ATOM    224  N   THR A  32      30.625  -0.497 -27.094  1.00 86.50           N  
ATOM    225  CA  THR A  32      29.750   0.657 -27.031  1.00 86.50           C  
ATOM    226  C   THR A  32      28.312   0.219 -26.766  1.00 86.50           C  
ATOM    227  CB  THR A  32      29.797   1.470 -28.344  1.00 86.50           C  
ATOM    228  O   THR A  32      27.578   0.883 -26.016  1.00 86.50           O  
ATOM    229  CG2 THR A  32      29.000   2.766 -28.219  1.00 86.50           C  
ATOM    230  OG1 THR A  32      31.156   1.785 -28.641  1.00 86.50           O  
ATOM    231  N   GLN A  33      27.906  -0.821 -27.438  1.00 87.19           N  
ATOM    232  CA  GLN A  33      26.562  -1.351 -27.172  1.00 87.19           C  
ATOM    233  C   GLN A  33      26.422  -1.794 -25.719  1.00 87.19           C  
ATOM    234  CB  GLN A  33      26.266  -2.518 -28.125  1.00 87.19           C  
ATOM    235  O   GLN A  33      25.391  -1.550 -25.094  1.00 87.19           O  
ATOM    236  CG  GLN A  33      25.953  -2.094 -29.547  1.00 87.19           C  
ATOM    237  CD  GLN A  33      25.734  -3.273 -30.469  1.00 87.19           C  
ATOM    238  NE2 GLN A  33      25.562  -2.990 -31.766  1.00 87.19           N  
ATOM    239  OE1 GLN A  33      25.719  -4.430 -30.047  1.00 87.19           O  
ATOM    240  N   LYS A  34      27.359  -2.463 -25.203  1.00 86.06           N  
ATOM    241  CA  LYS A  34      27.359  -2.875 -23.797  1.00 86.06           C  
ATOM    242  C   LYS A  34      27.359  -1.664 -22.875  1.00 86.06           C  
ATOM    243  CB  LYS A  34      28.562  -3.762 -23.500  1.00 86.06           C  
ATOM    244  O   LYS A  34      26.656  -1.656 -21.859  1.00 86.06           O  
ATOM    245  CG  LYS A  34      28.594  -4.320 -22.078  1.00 86.06           C  
ATOM    246  CD  LYS A  34      27.469  -5.340 -21.859  1.00 86.06           C  
ATOM    247  CE  LYS A  34      27.547  -5.973 -20.484  1.00 86.06           C  
ATOM    248  NZ  LYS A  34      26.500  -7.012 -20.297  1.00 86.06           N  
ATOM    249  N   ALA A  35      28.203  -0.679 -23.125  1.00 84.25           N  
ATOM    250  CA  ALA A  35      28.219   0.558 -22.344  1.00 84.25           C  
ATOM    251  C   ALA A  35      26.844   1.217 -22.328  1.00 84.25           C  
ATOM    252  CB  ALA A  35      29.266   1.522 -22.906  1.00 84.25           C  
ATOM    253  O   ALA A  35      26.391   1.706 -21.297  1.00 84.25           O  
ATOM    254  N   LYS A  36      26.234   1.276 -23.500  1.00 78.69           N  
ATOM    255  CA  LYS A  36      24.891   1.821 -23.609  1.00 78.69           C  
ATOM    256  C   LYS A  36      23.922   1.053 -22.719  1.00 78.69           C  
ATOM    257  CB  LYS A  36      24.406   1.790 -25.062  1.00 78.69           C  
ATOM    258  O   LYS A  36      23.094   1.654 -22.031  1.00 78.69           O  
ATOM    259  CG  LYS A  36      23.062   2.473 -25.281  1.00 78.69           C  
ATOM    260  CD  LYS A  36      22.672   2.473 -26.750  1.00 78.69           C  
ATOM    261  CE  LYS A  36      21.312   3.125 -26.969  1.00 78.69           C  
ATOM    262  NZ  LYS A  36      20.922   3.090 -28.406  1.00 78.69           N  
ATOM    263  N   THR A  37      23.922  -0.268 -22.750  1.00 74.50           N  
ATOM    264  CA  THR A  37      23.062  -1.105 -21.922  1.00 74.50           C  
ATOM    265  C   THR A  37      23.312  -0.831 -20.438  1.00 74.50           C  
ATOM    266  CB  THR A  37      23.281  -2.600 -22.219  1.00 74.50           C  
ATOM    267  O   THR A  37      22.359  -0.794 -19.641  1.00 74.50           O  
ATOM    268  CG2 THR A  37      22.953  -2.934 -23.656  1.00 74.50           C  
ATOM    269  OG1 THR A  37      24.656  -2.928 -21.969  1.00 74.50           O  
ATOM    270  N   THR A  38      24.562  -0.659 -20.031  1.00 76.31           N  
ATOM    271  CA  THR A  38      24.922  -0.376 -18.656  1.00 76.31           C  
ATOM    272  C   THR A  38      24.391   0.988 -18.219  1.00 76.31           C  
ATOM    273  CB  THR A  38      26.453  -0.421 -18.438  1.00 76.31           C  
ATOM    274  O   THR A  38      23.875   1.141 -17.109  1.00 76.31           O  
ATOM    275  CG2 THR A  38      26.812  -0.107 -17.000  1.00 76.31           C  
ATOM    276  OG1 THR A  38      26.938  -1.729 -18.766  1.00 76.31           O  
ATOM    277  N   ILE A  39      24.625   1.990 -19.047  1.00 73.94           N  
ATOM    278  CA  ILE A  39      24.125   3.330 -18.766  1.00 73.94           C  
ATOM    279  C   ILE A  39      22.609   3.287 -18.609  1.00 73.94           C  
ATOM    280  CB  ILE A  39      24.516   4.324 -19.891  1.00 73.94           C  
ATOM    281  O   ILE A  39      22.047   3.887 -17.688  1.00 73.94           O  
ATOM    282  CG1 ILE A  39      26.031   4.605 -19.844  1.00 73.94           C  
ATOM    283  CG2 ILE A  39      23.719   5.621 -19.766  1.00 73.94           C  
ATOM    284  CD1 ILE A  39      26.547   5.371 -21.047  1.00 73.94           C  
ATOM    285  N   ASN A  40      21.938   2.623 -19.453  1.00 69.88           N  
ATOM    286  CA  ASN A  40      20.484   2.490 -19.359  1.00 69.88           C  
ATOM    287  C   ASN A  40      20.062   1.788 -18.078  1.00 69.88           C  
ATOM    288  CB  ASN A  40      19.938   1.738 -20.578  1.00 69.88           C  
ATOM    289  O   ASN A  40      19.094   2.197 -17.438  1.00 69.88           O  
ATOM    290  CG  ASN A  40      19.969   2.576 -21.844  1.00 69.88           C  
ATOM    291  ND2 ASN A  40      19.922   1.916 -23.000  1.00 69.88           N  
ATOM    292  OD1 ASN A  40      20.031   3.807 -21.781  1.00 69.88           O  
ATOM    293  N   LYS A  41      20.812   0.737 -17.734  1.00 68.75           N  
ATOM    294  CA  LYS A  41      20.531   0.054 -16.469  1.00 68.75           C  
ATOM    295  C   LYS A  41      20.828   0.966 -15.281  1.00 68.75           C  
ATOM    296  CB  LYS A  41      21.375  -1.225 -16.359  1.00 68.75           C  
ATOM    297  O   LYS A  41      20.125   0.914 -14.266  1.00 68.75           O  
ATOM    298  CG  LYS A  41      20.859  -2.373 -17.219  1.00 68.75           C  
ATOM    299  CD  LYS A  41      21.641  -3.650 -16.969  1.00 68.75           C  
ATOM    300  CE  LYS A  41      21.141  -4.797 -17.828  1.00 68.75           C  
ATOM    301  NZ  LYS A  41      21.938  -6.043 -17.625  1.00 68.75           N  
ATOM    302  N   GLY A  42      21.875   1.767 -15.414  1.00 66.06           N  
ATOM    303  CA  GLY A  42      22.141   2.750 -14.383  1.00 66.06           C  
ATOM    304  C   GLY A  42      21.031   3.764 -14.203  1.00 66.06           C  
ATOM    305  O   GLY A  42      20.703   4.133 -13.078  1.00 66.06           O  
ATOM    306  N   GLU A  43      20.578   4.266 -15.312  1.00 67.06           N  
ATOM    307  CA  GLU A  43      19.453   5.195 -15.266  1.00 67.06           C  
ATOM    308  C   GLU A  43      18.234   4.555 -14.625  1.00 67.06           C  
ATOM    309  CB  GLU A  43      19.109   5.688 -16.672  1.00 67.06           C  
ATOM    310  O   GLU A  43      17.516   5.199 -13.859  1.00 67.06           O  
ATOM    311  CG  GLU A  43      18.125   6.852 -16.703  1.00 67.06           C  
ATOM    312  CD  GLU A  43      17.812   7.344 -18.109  1.00 67.06           C  
ATOM    313  OE1 GLU A  43      16.828   8.102 -18.266  1.00 67.06           O  
ATOM    314  OE2 GLU A  43      18.547   6.965 -19.047  1.00 67.06           O  
ATOM    315  N   GLU A  44      18.000   3.338 -14.977  1.00 64.75           N  
ATOM    316  CA  GLU A  44      16.875   2.598 -14.398  1.00 64.75           C  
ATOM    317  C   GLU A  44      17.031   2.463 -12.883  1.00 64.75           C  
ATOM    318  CB  GLU A  44      16.766   1.213 -15.039  1.00 64.75           C  
ATOM    319  O   GLU A  44      16.062   2.555 -12.141  1.00 64.75           O  
ATOM    320  CG  GLU A  44      16.172   1.234 -16.438  1.00 64.75           C  
ATOM    321  CD  GLU A  44      16.031  -0.150 -17.047  1.00 64.75           C  
ATOM    322  OE1 GLU A  44      15.500  -0.262 -18.188  1.00 64.75           O  
ATOM    323  OE2 GLU A  44      16.422  -1.132 -16.391  1.00 64.75           O  
ATOM    324  N   THR A  45      18.234   2.291 -12.430  1.00 64.31           N  
ATOM    325  CA  THR A  45      18.484   2.107 -11.000  1.00 64.31           C  
ATOM    326  C   THR A  45      18.531   3.453 -10.281  1.00 64.31           C  
ATOM    327  CB  THR A  45      19.797   1.348 -10.758  1.00 64.31           C  
ATOM    328  O   THR A  45      18.234   3.533  -9.086  1.00 64.31           O  
ATOM    329  CG2 THR A  45      19.703  -0.090 -11.258  1.00 64.31           C  
ATOM    330  OG1 THR A  45      20.859   2.014 -11.453  1.00 64.31           O  
ATOM    331  N   ALA A  46      18.938   4.547 -10.930  1.00 67.38           N  
ATOM    332  CA  ALA A  46      19.062   5.859 -10.312  1.00 67.38           C  
ATOM    333  C   ALA A  46      17.703   6.543 -10.172  1.00 67.38           C  
ATOM    334  CB  ALA A  46      20.016   6.738 -11.117  1.00 67.38           C  
ATOM    335  O   ALA A  46      17.484   7.293  -9.219  1.00 67.38           O  
ATOM    336  N   SER A  47      16.797   6.211 -11.141  1.00 73.31           N  
ATOM    337  CA  SER A  47      15.469   6.820 -11.133  1.00 73.31           C  
ATOM    338  C   SER A  47      14.500   6.012 -10.281  1.00 73.31           C  
ATOM    339  CB  SER A  47      14.930   6.949 -12.562  1.00 73.31           C  
ATOM    340  O   SER A  47      14.734   4.828 -10.016  1.00 73.31           O  
ATOM    341  OG  SER A  47      13.664   7.578 -12.562  1.00 73.31           O  
ATOM    342  N   THR A  48      13.672   6.777  -9.461  1.00 80.75           N  
ATOM    343  CA  THR A  48      12.680   6.059  -8.672  1.00 80.75           C  
ATOM    344  C   THR A  48      11.812   5.168  -9.562  1.00 80.75           C  
ATOM    345  CB  THR A  48      11.773   7.031  -7.887  1.00 80.75           C  
ATOM    346  O   THR A  48      11.375   5.594 -10.633  1.00 80.75           O  
ATOM    347  CG2 THR A  48      12.594   7.863  -6.902  1.00 80.75           C  
ATOM    348  OG1 THR A  48      11.109   7.906  -8.805  1.00 80.75           O  
ATOM    349  N   ALA A  49      11.719   3.924  -9.250  1.00 87.75           N  
ATOM    350  CA  ALA A  49      10.922   2.961 -10.000  1.00 87.75           C  
ATOM    351  C   ALA A  49       9.430   3.293  -9.906  1.00 87.75           C  
ATOM    352  CB  ALA A  49      11.180   1.544  -9.492  1.00 87.75           C  
ATOM    353  O   ALA A  49       8.672   3.000 -10.836  1.00 87.75           O  
ATOM    354  N   LEU A  50       9.117   3.982  -8.867  1.00 93.25           N  
ATOM    355  CA  LEU A  50       7.719   4.328  -8.625  1.00 93.25           C  
ATOM    356  C   LEU A  50       7.570   5.816  -8.328  1.00 93.25           C  
ATOM    357  CB  LEU A  50       7.156   3.506  -7.461  1.00 93.25           C  
ATOM    358  O   LEU A  50       8.508   6.453  -7.848  1.00 93.25           O  
ATOM    359  CG  LEU A  50       7.047   1.996  -7.688  1.00 93.25           C  
ATOM    360  CD1 LEU A  50       6.844   1.275  -6.359  1.00 93.25           C  
ATOM    361  CD2 LEU A  50       5.914   1.680  -8.656  1.00 93.25           C  
ATOM    362  N   SER A  51       6.398   6.328  -8.680  1.00 92.88           N  
ATOM    363  CA  SER A  51       6.051   7.699  -8.320  1.00 92.88           C  
ATOM    364  C   SER A  51       4.680   7.766  -7.652  1.00 92.88           C  
ATOM    365  CB  SER A  51       6.062   8.594  -9.562  1.00 92.88           C  
ATOM    366  O   SER A  51       3.822   6.914  -7.898  1.00 92.88           O  
ATOM    367  OG  SER A  51       5.129   8.133 -10.523  1.00 92.88           O  
ATOM    368  N   LEU A  52       4.516   8.742  -6.754  1.00 93.69           N  
ATOM    369  CA  LEU A  52       3.232   8.984  -6.098  1.00 93.69           C  
ATOM    370  C   LEU A  52       2.207   9.516  -7.094  1.00 93.69           C  
ATOM    371  CB  LEU A  52       3.398   9.977  -4.945  1.00 93.69           C  
ATOM    372  O   LEU A  52       2.479  10.469  -7.828  1.00 93.69           O  
ATOM    373  CG  LEU A  52       2.145  10.273  -4.125  1.00 93.69           C  
ATOM    374  CD1 LEU A  52       1.688   9.023  -3.377  1.00 93.69           C  
ATOM    375  CD2 LEU A  52       2.402  11.422  -3.150  1.00 93.69           C  
ATOM    376  N   SER A  53       1.067   8.773  -7.242  1.00 90.75           N  
ATOM    377  CA  SER A  53      -0.005   9.109  -8.172  1.00 90.75           C  
ATOM    378  C   SER A  53      -1.267   9.539  -7.434  1.00 90.75           C  
ATOM    379  CB  SER A  53      -0.318   7.914  -9.078  1.00 90.75           C  
ATOM    380  O   SER A  53      -2.053   8.695  -6.992  1.00 90.75           O  
ATOM    381  OG  SER A  53      -1.262   8.273 -10.078  1.00 90.75           O  
ATOM    382  N   GLY A  54      -1.326  10.641  -6.797  1.00 86.94           N  
ATOM    383  CA  GLY A  54      -2.455  11.156  -6.035  1.00 86.94           C  
ATOM    384  C   GLY A  54      -2.066  11.664  -4.664  1.00 86.94           C  
ATOM    385  O   GLY A  54      -0.899  11.977  -4.418  1.00 86.94           O  
ATOM    386  N   ASN A  55      -3.070  11.742  -3.807  1.00 87.69           N  
ATOM    387  CA  ASN A  55      -2.891  12.234  -2.447  1.00 87.69           C  
ATOM    388  C   ASN A  55      -2.787  11.086  -1.443  1.00 87.69           C  
ATOM    389  CB  ASN A  55      -4.031  13.180  -2.062  1.00 87.69           C  
ATOM    390  O   ASN A  55      -3.244   9.977  -1.715  1.00 87.69           O  
ATOM    391  CG  ASN A  55      -4.129  14.383  -2.977  1.00 87.69           C  
ATOM    392  ND2 ASN A  55      -5.230  14.484  -3.711  1.00 87.69           N  
ATOM    393  OD1 ASN A  55      -3.219  15.211  -3.021  1.00 87.69           O  
ATOM    394  N   VAL A  56      -2.119  11.422  -0.406  1.00 88.62           N  
ATOM    395  CA  VAL A  56      -2.066  10.500   0.720  1.00 88.62           C  
ATOM    396  C   VAL A  56      -3.221  10.781   1.679  1.00 88.62           C  
ATOM    397  CB  VAL A  56      -0.718  10.586   1.468  1.00 88.62           C  
ATOM    398  O   VAL A  56      -3.393  11.914   2.131  1.00 88.62           O  
ATOM    399  CG1 VAL A  56      -0.682   9.609   2.639  1.00 88.62           C  
ATOM    400  CG2 VAL A  56       0.442  10.320   0.509  1.00 88.62           C  
ATOM    401  N   LEU A  57      -4.000   9.750   1.864  1.00 90.06           N  
ATOM    402  CA  LEU A  57      -5.121   9.867   2.789  1.00 90.06           C  
ATOM    403  C   LEU A  57      -4.871   9.047   4.051  1.00 90.06           C  
ATOM    404  CB  LEU A  57      -6.418   9.406   2.117  1.00 90.06           C  
ATOM    405  O   LEU A  57      -4.199   8.016   4.004  1.00 90.06           O  
ATOM    406  CG  LEU A  57      -6.789  10.109   0.809  1.00 90.06           C  
ATOM    407  CD1 LEU A  57      -8.070   9.516   0.232  1.00 90.06           C  
ATOM    408  CD2 LEU A  57      -6.945  11.609   1.030  1.00 90.06           C  
ATOM    409  N   TYR A  58      -5.477   9.562   5.168  1.00 88.06           N  
ATOM    410  CA  TYR A  58      -5.324   8.875   6.445  1.00 88.06           C  
ATOM    411  C   TYR A  58      -6.590   9.008   7.289  1.00 88.06           C  
ATOM    412  CB  TYR A  58      -4.125   9.430   7.219  1.00 88.06           C  
ATOM    413  O   TYR A  58      -7.328   9.984   7.164  1.00 88.06           O  
ATOM    414  CG  TYR A  58      -4.352  10.805   7.789  1.00 88.06           C  
ATOM    415  CD1 TYR A  58      -4.094  11.945   7.031  1.00 88.06           C  
ATOM    416  CD2 TYR A  58      -4.824  10.969   9.086  1.00 88.06           C  
ATOM    417  CE1 TYR A  58      -4.301  13.219   7.555  1.00 88.06           C  
ATOM    418  CE2 TYR A  58      -5.035  12.242   9.617  1.00 88.06           C  
ATOM    419  OH  TYR A  58      -4.977  14.609   9.367  1.00 88.06           O  
ATOM    420  CZ  TYR A  58      -4.770  13.359   8.852  1.00 88.06           C  
ATOM    421  N   ALA A  59      -6.781   7.918   8.117  1.00 88.50           N  
ATOM    422  CA  ALA A  59      -7.980   7.945   8.953  1.00 88.50           C  
ATOM    423  C   ALA A  59      -7.641   7.637  10.406  1.00 88.50           C  
ATOM    424  CB  ALA A  59      -9.016   6.953   8.430  1.00 88.50           C  
ATOM    425  O   ALA A  59      -6.863   6.723  10.695  1.00 88.50           O  
ATOM    426  N   VAL A  60      -8.312   8.484  11.273  1.00 88.69           N  
ATOM    427  CA  VAL A  60      -8.211   8.281  12.711  1.00 88.69           C  
ATOM    428  C   VAL A  60      -9.609   8.203  13.328  1.00 88.69           C  
ATOM    429  CB  VAL A  60      -7.395   9.414  13.383  1.00 88.69           C  
ATOM    430  O   VAL A  60     -10.602   8.516  12.664  1.00 88.69           O  
ATOM    431  CG1 VAL A  60      -5.977   9.469  12.820  1.00 88.69           C  
ATOM    432  CG2 VAL A  60      -8.102  10.758  13.203  1.00 88.69           C  
ATOM    433  N   ASN A  61      -9.648   7.785  14.562  1.00 88.69           N  
ATOM    434  CA  ASN A  61     -10.922   7.793  15.273  1.00 88.69           C  
ATOM    435  C   ASN A  61     -11.273   9.188  15.789  1.00 88.69           C  
ATOM    436  CB  ASN A  61     -10.898   6.793  16.438  1.00 88.69           C  
ATOM    437  O   ASN A  61     -10.688   9.656  16.766  1.00 88.69           O  
ATOM    438  CG  ASN A  61      -9.984   7.227  17.562  1.00 88.69           C  
ATOM    439  ND2 ASN A  61     -10.438   7.031  18.797  1.00 88.69           N  
ATOM    440  OD1 ASN A  61      -8.891   7.738  17.328  1.00 88.69           O  
ATOM    441  N   TYR A  62     -12.047   9.906  15.016  1.00 81.44           N  
ATOM    442  CA  TYR A  62     -12.570  11.234  15.320  1.00 81.44           C  
ATOM    443  C   TYR A  62     -13.867  11.141  16.109  1.00 81.44           C  
ATOM    444  CB  TYR A  62     -12.797  12.039  14.039  1.00 81.44           C  
ATOM    445  O   TYR A  62     -14.711  10.281  15.836  1.00 81.44           O  
ATOM    446  CG  TYR A  62     -13.273  13.445  14.281  1.00 81.44           C  
ATOM    447  CD1 TYR A  62     -14.641  13.742  14.312  1.00 81.44           C  
ATOM    448  CD2 TYR A  62     -12.375  14.484  14.484  1.00 81.44           C  
ATOM    449  CE1 TYR A  62     -15.086  15.039  14.531  1.00 81.44           C  
ATOM    450  CE2 TYR A  62     -12.812  15.789  14.703  1.00 81.44           C  
ATOM    451  OH  TYR A  62     -14.602  17.344  14.945  1.00 81.44           O  
ATOM    452  CZ  TYR A  62     -14.164  16.047  14.727  1.00 81.44           C  
ATOM    453  N   PRO A  63     -14.008  12.109  17.094  1.00 81.19           N  
ATOM    454  CA  PRO A  63     -13.164  13.250  17.469  1.00 81.19           C  
ATOM    455  C   PRO A  63     -12.180  12.906  18.578  1.00 81.19           C  
ATOM    456  CB  PRO A  63     -14.172  14.297  17.922  1.00 81.19           C  
ATOM    457  O   PRO A  63     -11.383  13.766  18.984  1.00 81.19           O  
ATOM    458  CG  PRO A  63     -15.305  13.516  18.500  1.00 81.19           C  
ATOM    459  CD  PRO A  63     -15.430  12.227  17.750  1.00 81.19           C  
ATOM    460  N   THR A  64     -12.227  11.594  19.047  1.00 85.88           N  
ATOM    461  CA  THR A  64     -11.383  11.289  20.203  1.00 85.88           C  
ATOM    462  C   THR A  64      -9.914  11.258  19.797  1.00 85.88           C  
ATOM    463  CB  THR A  64     -11.766   9.938  20.828  1.00 85.88           C  
ATOM    464  O   THR A  64      -9.039  11.586  20.609  1.00 85.88           O  
ATOM    465  CG2 THR A  64     -13.180   9.977  21.406  1.00 85.88           C  
ATOM    466  OG1 THR A  64     -11.695   8.906  19.844  1.00 85.88           O  
ATOM    467  N   ASN A  65      -9.586  10.883  18.578  1.00 84.50           N  
ATOM    468  CA  ASN A  65      -8.242  10.828  18.016  1.00 84.50           C  
ATOM    469  C   ASN A  65      -7.301  10.000  18.875  1.00 84.50           C  
ATOM    470  CB  ASN A  65      -7.684  12.242  17.812  1.00 84.50           C  
ATOM    471  O   ASN A  65      -6.180  10.430  19.172  1.00 84.50           O  
ATOM    472  CG  ASN A  65      -8.469  13.039  16.797  1.00 84.50           C  
ATOM    473  ND2 ASN A  65      -8.320  14.359  16.828  1.00 84.50           N  
ATOM    474  OD1 ASN A  65      -9.195  12.477  15.977  1.00 84.50           O  
ATOM    475  N   THR A  66      -7.746   8.891  19.203  1.00 88.50           N  
ATOM    476  CA  THR A  66      -6.930   8.047  20.062  1.00 88.50           C  
ATOM    477  C   THR A  66      -6.371   6.859  19.281  1.00 88.50           C  
ATOM    478  CB  THR A  66      -7.738   7.531  21.266  1.00 88.50           C  
ATOM    479  O   THR A  66      -5.426   6.207  19.719  1.00 88.50           O  
ATOM    480  CG2 THR A  66      -8.164   8.688  22.172  1.00 88.50           C  
ATOM    481  OG1 THR A  66      -8.906   6.848  20.797  1.00 88.50           O  
ATOM    482  N   LYS A  67      -6.961   6.672  18.078  1.00 90.12           N  
ATOM    483  CA  LYS A  67      -6.527   5.527  17.281  1.00 90.12           C  
ATOM    484  C   LYS A  67      -6.348   5.914  15.812  1.00 90.12           C  
ATOM    485  CB  LYS A  67      -7.535   4.383  17.406  1.00 90.12           C  
ATOM    486  O   LYS A  67      -7.156   6.656  15.258  1.00 90.12           O  
ATOM    487  CG  LYS A  67      -7.617   3.773  18.797  1.00 90.12           C  
ATOM    488  CD  LYS A  67      -8.562   2.578  18.828  1.00 90.12           C  
ATOM    489  CE  LYS A  67      -8.594   1.931  20.203  1.00 90.12           C  
ATOM    490  NZ  LYS A  67      -9.492   0.738  20.234  1.00 90.12           N  
ATOM    491  N   SER A  68      -5.230   5.363  15.234  1.00 91.81           N  
ATOM    492  CA  SER A  68      -5.043   5.453  13.797  1.00 91.81           C  
ATOM    493  C   SER A  68      -5.562   4.203  13.086  1.00 91.81           C  
ATOM    494  CB  SER A  68      -3.564   5.656  13.453  1.00 91.81           C  
ATOM    495  O   SER A  68      -5.281   3.080  13.516  1.00 91.81           O  
ATOM    496  OG  SER A  68      -3.092   6.879  14.000  1.00 91.81           O  
ATOM    497  N   TYR A  69      -6.391   4.438  12.055  1.00 93.31           N  
ATOM    498  CA  TYR A  69      -7.020   3.305  11.383  1.00 93.31           C  
ATOM    499  C   TYR A  69      -6.211   2.871  10.172  1.00 93.31           C  
ATOM    500  CB  TYR A  69      -8.453   3.654  10.961  1.00 93.31           C  
ATOM    501  O   TYR A  69      -5.652   1.774  10.148  1.00 93.31           O  
ATOM    502  CG  TYR A  69      -9.383   3.891  12.125  1.00 93.31           C  
ATOM    503  CD1 TYR A  69      -9.203   3.225  13.336  1.00 93.31           C  
ATOM    504  CD2 TYR A  69     -10.453   4.781  12.016  1.00 93.31           C  
ATOM    505  CE1 TYR A  69     -10.062   3.438  14.406  1.00 93.31           C  
ATOM    506  CE2 TYR A  69     -11.312   5.000  13.078  1.00 93.31           C  
ATOM    507  OH  TYR A  69     -11.969   4.543  15.328  1.00 93.31           O  
ATOM    508  CZ  TYR A  69     -11.117   4.328  14.273  1.00 93.31           C  
ATOM    509  N   TRP A  70      -5.984   3.693   9.195  1.00 94.56           N  
ATOM    510  CA  TRP A  70      -5.332   3.311   7.949  1.00 94.56           C  
ATOM    511  C   TRP A  70      -4.773   4.535   7.227  1.00 94.56           C  
ATOM    512  CB  TRP A  70      -6.312   2.568   7.035  1.00 94.56           C  
ATOM    513  O   TRP A  70      -5.105   5.672   7.574  1.00 94.56           O  
ATOM    514  CG  TRP A  70      -7.660   3.221   6.930  1.00 94.56           C  
ATOM    515  CD1 TRP A  70      -8.805   2.867   7.590  1.00 94.56           C  
ATOM    516  CD2 TRP A  70      -8.000   4.340   6.102  1.00 94.56           C  
ATOM    517  CE2 TRP A  70      -9.375   4.609   6.316  1.00 94.56           C  
ATOM    518  CE3 TRP A  70      -7.285   5.137   5.203  1.00 94.56           C  
ATOM    519  NE1 TRP A  70      -9.836   3.699   7.227  1.00 94.56           N  
ATOM    520  CH2 TRP A  70      -9.312   6.418   4.789  1.00 94.56           C  
ATOM    521  CZ2 TRP A  70     -10.039   5.648   5.664  1.00 94.56           C  
ATOM    522  CZ3 TRP A  70      -7.949   6.172   4.555  1.00 94.56           C  
ATOM    523  N   MET A  71      -3.871   4.262   6.375  1.00 93.75           N  
ATOM    524  CA  MET A  71      -3.348   5.191   5.379  1.00 93.75           C  
ATOM    525  C   MET A  71      -3.455   4.605   3.975  1.00 93.75           C  
ATOM    526  CB  MET A  71      -1.893   5.547   5.688  1.00 93.75           C  
ATOM    527  O   MET A  71      -3.246   3.406   3.781  1.00 93.75           O  
ATOM    528  CG  MET A  71      -1.706   6.270   7.012  1.00 93.75           C  
ATOM    529  SD  MET A  71       0.053   6.664   7.355  1.00 93.75           S  
ATOM    530  CE  MET A  71       0.352   7.922   6.086  1.00 93.75           C  
ATOM    531  N   TYR A  72      -3.871   5.539   3.066  1.00 94.00           N  
ATOM    532  CA  TYR A  72      -4.047   5.066   1.696  1.00 94.00           C  
ATOM    533  C   TYR A  72      -3.482   6.070   0.698  1.00 94.00           C  
ATOM    534  CB  TYR A  72      -5.531   4.820   1.401  1.00 94.00           C  
ATOM    535  O   TYR A  72      -3.631   7.281   0.875  1.00 94.00           O  
ATOM    536  CG  TYR A  72      -5.867   4.828  -0.070  1.00 94.00           C  
ATOM    537  CD1 TYR A  72      -6.406   5.961  -0.674  1.00 94.00           C  
ATOM    538  CD2 TYR A  72      -5.645   3.703  -0.859  1.00 94.00           C  
ATOM    539  CE1 TYR A  72      -6.719   5.973  -2.029  1.00 94.00           C  
ATOM    540  CE2 TYR A  72      -5.953   3.705  -2.215  1.00 94.00           C  
ATOM    541  OH  TYR A  72      -6.797   4.848  -4.133  1.00 94.00           O  
ATOM    542  CZ  TYR A  72      -6.488   4.840  -2.791  1.00 94.00           C  
ATOM    543  N   PHE A  73      -2.848   5.578  -0.334  1.00 94.88           N  
ATOM    544  CA  PHE A  73      -2.334   6.379  -1.437  1.00 94.88           C  
ATOM    545  C   PHE A  73      -2.129   5.523  -2.682  1.00 94.88           C  
ATOM    546  CB  PHE A  73      -1.017   7.055  -1.042  1.00 94.88           C  
ATOM    547  O   PHE A  73      -2.221   4.297  -2.619  1.00 94.88           O  
ATOM    548  CG  PHE A  73       0.045   6.094  -0.579  1.00 94.88           C  
ATOM    549  CD1 PHE A  73       0.120   5.707   0.754  1.00 94.88           C  
ATOM    550  CD2 PHE A  73       0.967   5.574  -1.479  1.00 94.88           C  
ATOM    551  CE1 PHE A  73       1.101   4.816   1.185  1.00 94.88           C  
ATOM    552  CE2 PHE A  73       1.950   4.684  -1.055  1.00 94.88           C  
ATOM    553  CZ  PHE A  73       2.016   4.309   0.277  1.00 94.88           C  
ATOM    554  N   THR A  74      -1.895   6.215  -3.779  1.00 96.12           N  
ATOM    555  CA  THR A  74      -1.708   5.504  -5.039  1.00 96.12           C  
ATOM    556  C   THR A  74      -0.329   5.789  -5.625  1.00 96.12           C  
ATOM    557  CB  THR A  74      -2.793   5.883  -6.062  1.00 96.12           C  
ATOM    558  O   THR A  74       0.177   6.910  -5.512  1.00 96.12           O  
ATOM    559  CG2 THR A  74      -4.180   5.484  -5.566  1.00 96.12           C  
ATOM    560  OG1 THR A  74      -2.764   7.301  -6.277  1.00 96.12           O  
ATOM    561  N   VAL A  75       0.247   4.742  -6.234  1.00 95.56           N  
ATOM    562  CA  VAL A  75       1.549   4.867  -6.883  1.00 95.56           C  
ATOM    563  C   VAL A  75       1.468   4.340  -8.312  1.00 95.56           C  
ATOM    564  CB  VAL A  75       2.648   4.113  -6.098  1.00 95.56           C  
ATOM    565  O   VAL A  75       0.553   3.586  -8.648  1.00 95.56           O  
ATOM    566  CG1 VAL A  75       2.818   4.707  -4.699  1.00 95.56           C  
ATOM    567  CG2 VAL A  75       2.316   2.625  -6.012  1.00 95.56           C  
ATOM    568  N   SER A  76       2.490   4.836  -9.078  1.00 94.06           N  
ATOM    569  CA  SER A  76       2.623   4.387 -10.453  1.00 94.06           C  
ATOM    570  C   SER A  76       4.090   4.219 -10.844  1.00 94.06           C  
ATOM    571  CB  SER A  76       1.944   5.371 -11.406  1.00 94.06           C  
ATOM    572  O   SER A  76       4.957   4.930 -10.336  1.00 94.06           O  
ATOM    573  OG  SER A  76       0.560   5.473 -11.125  1.00 94.06           O  
ATOM    574  N   PRO A  77       4.250   3.148 -11.719  1.00 92.50           N  
ATOM    575  CA  PRO A  77       5.605   3.133 -12.273  1.00 92.50           C  
ATOM    576  C   PRO A  77       6.016   4.473 -12.883  1.00 92.50           C  
ATOM    577  CB  PRO A  77       5.535   2.047 -13.352  1.00 92.50           C  
ATOM    578  O   PRO A  77       5.219   5.105 -13.578  1.00 92.50           O  
ATOM    579  CG  PRO A  77       4.465   1.115 -12.883  1.00 92.50           C  
ATOM    580  CD  PRO A  77       3.375   1.926 -12.242  1.00 92.50           C  
ATOM    581  N   SER A  78       7.168   4.926 -12.531  1.00 91.12           N  
ATOM    582  CA  SER A  78       7.660   6.223 -12.984  1.00 91.12           C  
ATOM    583  C   SER A  78       7.832   6.250 -14.500  1.00 91.12           C  
ATOM    584  CB  SER A  78       8.992   6.559 -12.305  1.00 91.12           C  
ATOM    585  O   SER A  78       7.867   5.199 -15.141  1.00 91.12           O  
ATOM    586  OG  SER A  78       8.828   6.676 -10.906  1.00 91.12           O  
ATOM    587  N   SER A  79       7.914   7.445 -15.031  1.00 86.69           N  
ATOM    588  CA  SER A  79       8.117   7.617 -16.469  1.00 86.69           C  
ATOM    589  C   SER A  79       9.406   6.934 -16.922  1.00 86.69           C  
ATOM    590  CB  SER A  79       8.164   9.102 -16.828  1.00 86.69           C  
ATOM    591  O   SER A  79      10.461   7.098 -16.312  1.00 86.69           O  
ATOM    592  OG  SER A  79       8.312   9.273 -18.234  1.00 86.69           O  
ATOM    593  N   GLY A  80       9.367   6.133 -17.938  1.00 83.75           N  
ATOM    594  CA  GLY A  80      10.539   5.434 -18.453  1.00 83.75           C  
ATOM    595  C   GLY A  80      10.680   4.027 -17.922  1.00 83.75           C  
ATOM    596  O   GLY A  80      11.516   3.254 -18.391  1.00 83.75           O  
ATOM    597  N   VAL A  81       9.914   3.701 -16.922  1.00 85.94           N  
ATOM    598  CA  VAL A  81       9.922   2.363 -16.344  1.00 85.94           C  
ATOM    599  C   VAL A  81       8.828   1.517 -16.984  1.00 85.94           C  
ATOM    600  CB  VAL A  81       9.742   2.408 -14.812  1.00 85.94           C  
ATOM    601  O   VAL A  81       7.656   1.914 -17.000  1.00 85.94           O  
ATOM    602  CG1 VAL A  81       9.703   0.997 -14.234  1.00 85.94           C  
ATOM    603  CG2 VAL A  81      10.859   3.227 -14.172  1.00 85.94           C  
ATOM    604  N   SER A  82       9.297   0.363 -17.562  1.00 86.88           N  
ATOM    605  CA  SER A  82       8.336  -0.454 -18.297  1.00 86.88           C  
ATOM    606  C   SER A  82       7.387  -1.181 -17.344  1.00 86.88           C  
ATOM    607  CB  SER A  82       9.062  -1.468 -19.188  1.00 86.88           C  
ATOM    608  O   SER A  82       6.203  -1.339 -17.641  1.00 86.88           O  
ATOM    609  OG  SER A  82       9.938  -2.273 -18.422  1.00 86.88           O  
ATOM    610  N   SER A  83       7.977  -1.659 -16.219  1.00 88.56           N  
ATOM    611  CA  SER A  83       7.180  -2.387 -15.242  1.00 88.56           C  
ATOM    612  C   SER A  83       7.914  -2.500 -13.914  1.00 88.56           C  
ATOM    613  CB  SER A  83       6.832  -3.783 -15.758  1.00 88.56           C  
ATOM    614  O   SER A  83       9.133  -2.334 -13.852  1.00 88.56           O  
ATOM    615  OG  SER A  83       8.008  -4.555 -15.961  1.00 88.56           O  
ATOM    616  N   VAL A  84       7.082  -2.684 -12.906  1.00 91.19           N  
ATOM    617  CA  VAL A  84       7.637  -2.857 -11.562  1.00 91.19           C  
ATOM    618  C   VAL A  84       6.992  -4.070 -10.891  1.00 91.19           C  
ATOM    619  CB  VAL A  84       7.430  -1.596 -10.695  1.00 91.19           C  
ATOM    620  O   VAL A  84       5.770  -4.223 -10.922  1.00 91.19           O  
ATOM    621  CG1 VAL A  84       8.008  -1.805  -9.297  1.00 91.19           C  
ATOM    622  CG2 VAL A  84       8.070  -0.381 -11.359  1.00 91.19           C  
ATOM    623  N   ASP A  85       7.879  -4.988 -10.383  1.00 92.56           N  
ATOM    624  CA  ASP A  85       7.375  -6.121  -9.609  1.00 92.56           C  
ATOM    625  C   ASP A  85       7.031  -5.703  -8.180  1.00 92.56           C  
ATOM    626  CB  ASP A  85       8.398  -7.258  -9.594  1.00 92.56           C  
ATOM    627  O   ASP A  85       7.922  -5.363  -7.398  1.00 92.56           O  
ATOM    628  CG  ASP A  85       7.863  -8.523  -8.953  1.00 92.56           C  
ATOM    629  OD1 ASP A  85       6.734  -8.508  -8.414  1.00 92.56           O  
ATOM    630  OD2 ASP A  85       8.578  -9.555  -8.984  1.00 92.56           O  
ATOM    631  N   LEU A  86       5.754  -5.848  -7.824  1.00 93.50           N  
ATOM    632  CA  LEU A  86       5.309  -5.410  -6.504  1.00 93.50           C  
ATOM    633  C   LEU A  86       4.871  -6.598  -5.656  1.00 93.50           C  
ATOM    634  CB  LEU A  86       4.156  -4.410  -6.637  1.00 93.50           C  
ATOM    635  O   LEU A  86       3.939  -6.484  -4.855  1.00 93.50           O  
ATOM    636  CG  LEU A  86       4.500  -3.059  -7.262  1.00 93.50           C  
ATOM    637  CD1 LEU A  86       3.230  -2.244  -7.492  1.00 93.50           C  
ATOM    638  CD2 LEU A  86       5.477  -2.293  -6.379  1.00 93.50           C  
ATOM    639  N   SER A  87       5.547  -7.723  -5.848  1.00 94.31           N  
ATOM    640  CA  SER A  87       5.312  -8.891  -5.004  1.00 94.31           C  
ATOM    641  C   SER A  87       5.887  -8.680  -3.605  1.00 94.31           C  
ATOM    642  CB  SER A  87       5.930 -10.141  -5.633  1.00 94.31           C  
ATOM    643  O   SER A  87       6.988  -8.148  -3.453  1.00 94.31           O  
ATOM    644  OG  SER A  87       5.918 -11.219  -4.719  1.00 94.31           O  
ATOM    645  N   PRO A  88       5.086  -9.094  -2.600  1.00 94.06           N  
ATOM    646  CA  PRO A  88       5.602  -8.945  -1.236  1.00 94.06           C  
ATOM    647  C   PRO A  88       6.934  -9.672  -1.030  1.00 94.06           C  
ATOM    648  CB  PRO A  88       4.504  -9.570  -0.374  1.00 94.06           C  
ATOM    649  O   PRO A  88       7.660  -9.367  -0.079  1.00 94.06           O  
ATOM    650  CG  PRO A  88       3.254  -9.422  -1.182  1.00 94.06           C  
ATOM    651  CD  PRO A  88       3.605  -9.570  -2.635  1.00 94.06           C  
ATOM    652  N   SER A  89       7.332 -10.578  -1.917  1.00 93.50           N  
ATOM    653  CA  SER A  89       8.594 -11.312  -1.818  1.00 93.50           C  
ATOM    654  C   SER A  89       9.766 -10.469  -2.311  1.00 93.50           C  
ATOM    655  CB  SER A  89       8.516 -12.609  -2.619  1.00 93.50           C  
ATOM    656  O   SER A  89      10.914 -10.711  -1.930  1.00 93.50           O  
ATOM    657  OG  SER A  89       8.234 -12.352  -3.982  1.00 93.50           O  
ATOM    658  N   THR A  90       9.484  -9.484  -3.092  1.00 92.81           N  
ATOM    659  CA  THR A  90      10.570  -8.727  -3.695  1.00 92.81           C  
ATOM    660  C   THR A  90      10.461  -7.246  -3.342  1.00 92.81           C  
ATOM    661  CB  THR A  90      10.586  -8.891  -5.227  1.00 92.81           C  
ATOM    662  O   THR A  90      11.398  -6.473  -3.580  1.00 92.81           O  
ATOM    663  CG2 THR A  90      10.766 -10.352  -5.621  1.00 92.81           C  
ATOM    664  OG1 THR A  90       9.352  -8.406  -5.766  1.00 92.81           O  
ATOM    665  N   THR A  91       9.305  -6.812  -2.863  1.00 95.06           N  
ATOM    666  CA  THR A  91       9.070  -5.410  -2.539  1.00 95.06           C  
ATOM    667  C   THR A  91       8.812  -5.242  -1.044  1.00 95.06           C  
ATOM    668  CB  THR A  91       7.875  -4.852  -3.334  1.00 95.06           C  
ATOM    669  O   THR A  91       8.195  -6.102  -0.412  1.00 95.06           O  
ATOM    670  CG2 THR A  91       7.633  -3.383  -3.000  1.00 95.06           C  
ATOM    671  OG1 THR A  91       8.141  -4.973  -4.738  1.00 95.06           O  
ATOM    672  N   ALA A  92       9.352  -4.133  -0.573  1.00 96.94           N  
ATOM    673  CA  ALA A  92       9.156  -3.861   0.848  1.00 96.94           C  
ATOM    674  C   ALA A  92       8.523  -2.486   1.060  1.00 96.94           C  
ATOM    675  CB  ALA A  92      10.477  -3.957   1.600  1.00 96.94           C  
ATOM    676  O   ALA A  92       8.812  -1.546   0.315  1.00 96.94           O  
ATOM    677  N   ILE A  93       7.598  -2.414   2.008  1.00 98.00           N  
ATOM    678  CA  ILE A  93       7.023  -1.146   2.443  1.00 98.00           C  
ATOM    679  C   ILE A  93       7.340  -0.917   3.922  1.00 98.00           C  
ATOM    680  CB  ILE A  93       5.496  -1.105   2.209  1.00 98.00           C  
ATOM    681  O   ILE A  93       6.996  -1.745   4.770  1.00 98.00           O  
ATOM    682  CG1 ILE A  93       5.184  -1.288   0.720  1.00 98.00           C  
ATOM    683  CG2 ILE A  93       4.902   0.204   2.738  1.00 98.00           C  
ATOM    684  CD1 ILE A  93       3.693  -1.357   0.406  1.00 98.00           C  
ATOM    685  N   SER A  94       7.984   0.252   4.191  1.00 97.56           N  
ATOM    686  CA  SER A  94       8.336   0.612   5.559  1.00 97.56           C  
ATOM    687  C   SER A  94       7.648   1.902   5.988  1.00 97.56           C  
ATOM    688  CB  SER A  94       9.852   0.763   5.699  1.00 97.56           C  
ATOM    689  O   SER A  94       7.371   2.770   5.156  1.00 97.56           O  
ATOM    690  OG  SER A  94      10.516  -0.449   5.375  1.00 97.56           O  
ATOM    691  N   PHE A  95       7.352   1.935   7.184  1.00 96.88           N  
ATOM    692  CA  PHE A  95       6.664   3.078   7.770  1.00 96.88           C  
ATOM    693  C   PHE A  95       7.414   3.596   8.992  1.00 96.88           C  
ATOM    694  CB  PHE A  95       5.227   2.703   8.156  1.00 96.88           C  
ATOM    695  O   PHE A  95       7.781   2.818   9.875  1.00 96.88           O  
ATOM    696  CG  PHE A  95       4.484   3.803   8.867  1.00 96.88           C  
ATOM    697  CD1 PHE A  95       4.508   3.898  10.250  1.00 96.88           C  
ATOM    698  CD2 PHE A  95       3.758   4.742   8.141  1.00 96.88           C  
ATOM    699  CE1 PHE A  95       3.818   4.914  10.906  1.00 96.88           C  
ATOM    700  CE2 PHE A  95       3.066   5.762   8.789  1.00 96.88           C  
ATOM    701  CZ  PHE A  95       3.098   5.844  10.172  1.00 96.88           C  
ATOM    702  N   THR A  96       7.605   4.973   8.961  1.00 95.19           N  
ATOM    703  CA  THR A  96       8.312   5.574  10.086  1.00 95.19           C  
ATOM    704  C   THR A  96       7.594   6.836  10.562  1.00 95.19           C  
ATOM    705  CB  THR A  96       9.766   5.918   9.719  1.00 95.19           C  
ATOM    706  O   THR A  96       7.223   7.688   9.758  1.00 95.19           O  
ATOM    707  CG2 THR A  96      10.523   6.465  10.922  1.00 95.19           C  
ATOM    708  OG1 THR A  96      10.422   4.734   9.242  1.00 95.19           O  
ATOM    709  N   ALA A  97       7.320   6.840  11.797  1.00 92.81           N  
ATOM    710  CA  ALA A  97       6.883   8.023  12.539  1.00 92.81           C  
ATOM    711  C   ALA A  97       7.832   8.328  13.695  1.00 92.81           C  
ATOM    712  CB  ALA A  97       5.461   7.828  13.062  1.00 92.81           C  
ATOM    713  O   ALA A  97       7.656   7.820  14.805  1.00 92.81           O  
ATOM    714  N   ALA A  98       8.797   9.203  13.500  1.00 88.94           N  
ATOM    715  CA  ALA A  98       9.938   9.414  14.383  1.00 88.94           C  
ATOM    716  C   ALA A  98       9.508  10.078  15.688  1.00 88.94           C  
ATOM    717  CB  ALA A  98      11.000  10.258  13.680  1.00 88.94           C  
ATOM    718  O   ALA A  98       9.953   9.680  16.766  1.00 88.94           O  
ATOM    719  N   SER A  99       8.609  11.000  15.594  1.00 87.94           N  
ATOM    720  CA  SER A  99       8.188  11.742  16.781  1.00 87.94           C  
ATOM    721  C   SER A  99       7.430  10.836  17.750  1.00 87.94           C  
ATOM    722  CB  SER A  99       7.316  12.930  16.391  1.00 87.94           C  
ATOM    723  O   SER A  99       7.410  11.094  18.953  1.00 87.94           O  
ATOM    724  OG  SER A  99       8.039  13.844  15.586  1.00 87.94           O  
ATOM    725  N   ARG A 100       6.891   9.711  17.203  1.00 89.31           N  
ATOM    726  CA  ARG A 100       6.141   8.781  18.047  1.00 89.31           C  
ATOM    727  C   ARG A 100       6.977   7.551  18.375  1.00 89.31           C  
ATOM    728  CB  ARG A 100       4.840   8.359  17.359  1.00 89.31           C  
ATOM    729  O   ARG A 100       6.492   6.621  19.031  1.00 89.31           O  
ATOM    730  CG  ARG A 100       3.840   9.492  17.188  1.00 89.31           C  
ATOM    731  CD  ARG A 100       3.340  10.016  18.516  1.00 89.31           C  
ATOM    732  NE  ARG A 100       2.545  11.227  18.375  1.00 89.31           N  
ATOM    733  NH1 ARG A 100       2.178  11.523  20.625  1.00 89.31           N  
ATOM    734  NH2 ARG A 100       1.308  13.008  19.125  1.00 89.31           N  
ATOM    735  CZ  ARG A 100       2.012  11.914  19.375  1.00 89.31           C  
ATOM    736  N   GLY A 101       8.141   7.504  17.828  1.00 90.81           N  
ATOM    737  CA  GLY A 101       9.031   6.379  18.078  1.00 90.81           C  
ATOM    738  C   GLY A 101       8.602   5.117  17.359  1.00 90.81           C  
ATOM    739  O   GLY A 101       8.867   4.008  17.828  1.00 90.81           O  
ATOM    740  N   VAL A 102       7.832   5.273  16.344  1.00 93.31           N  
ATOM    741  CA  VAL A 102       7.367   4.121  15.586  1.00 93.31           C  
ATOM    742  C   VAL A 102       8.242   3.934  14.352  1.00 93.31           C  
ATOM    743  CB  VAL A 102       5.887   4.281  15.164  1.00 93.31           C  
ATOM    744  O   VAL A 102       8.445   4.871  13.570  1.00 93.31           O  
ATOM    745  CG1 VAL A 102       5.449   3.115  14.281  1.00 93.31           C  
ATOM    746  CG2 VAL A 102       4.992   4.387  16.391  1.00 93.31           C  
ATOM    747  N   SER A 103       8.859   2.781  14.273  1.00 95.19           N  
ATOM    748  CA  SER A 103       9.633   2.369  13.109  1.00 95.19           C  
ATOM    749  C   SER A 103       9.312   0.932  12.711  1.00 95.19           C  
ATOM    750  CB  SER A 103      11.133   2.512  13.383  1.00 95.19           C  
ATOM    751  O   SER A 103       9.703  -0.010  13.406  1.00 95.19           O  
ATOM    752  OG  SER A 103      11.891   2.197  12.227  1.00 95.19           O  
ATOM    753  N   LEU A 104       8.547   0.883  11.617  1.00 95.94           N  
ATOM    754  CA  LEU A 104       8.141  -0.422  11.102  1.00 95.94           C  
ATOM    755  C   LEU A 104       8.891  -0.759   9.820  1.00 95.94           C  
ATOM    756  CB  LEU A 104       6.633  -0.455  10.852  1.00 95.94           C  
ATOM    757  O   LEU A 104       8.914   0.037   8.883  1.00 95.94           O  
ATOM    758  CG  LEU A 104       5.738  -0.020  12.008  1.00 95.94           C  
ATOM    759  CD1 LEU A 104       4.277   0.015  11.570  1.00 95.94           C  
ATOM    760  CD2 LEU A 104       5.922  -0.951  13.203  1.00 95.94           C  
ATOM    761  N   SER A 105       9.469  -1.944   9.906  1.00 95.38           N  
ATOM    762  CA  SER A 105      10.219  -2.393   8.742  1.00 95.38           C  
ATOM    763  C   SER A 105       9.461  -3.479   7.980  1.00 95.38           C  
ATOM    764  CB  SER A 105      11.594  -2.916   9.148  1.00 95.38           C  
ATOM    765  O   SER A 105       8.953  -4.426   8.586  1.00 95.38           O  
ATOM    766  OG  SER A 105      12.359  -3.277   8.016  1.00 95.38           O  
ATOM    767  N   ASN A 106       9.305  -3.312   6.711  1.00 96.00           N  
ATOM    768  CA  ASN A 106       8.688  -4.219   5.746  1.00 96.00           C  
ATOM    769  C   ASN A 106       7.336  -4.723   6.234  1.00 96.00           C  
ATOM    770  CB  ASN A 106       9.617  -5.398   5.453  1.00 96.00           C  
ATOM    771  O   ASN A 106       7.184  -5.902   6.555  1.00 96.00           O  
ATOM    772  CG  ASN A 106       9.117  -6.273   4.324  1.00 96.00           C  
ATOM    773  ND2 ASN A 106       9.648  -7.484   4.227  1.00 96.00           N  
ATOM    774  OD1 ASN A 106       8.250  -5.863   3.545  1.00 96.00           O  
ATOM    775  N   ILE A 107       6.375  -3.857   6.184  1.00 97.38           N  
ATOM    776  CA  ILE A 107       5.020  -4.191   6.617  1.00 97.38           C  
ATOM    777  C   ILE A 107       4.191  -4.633   5.414  1.00 97.38           C  
ATOM    778  CB  ILE A 107       4.344  -3.000   7.328  1.00 97.38           C  
ATOM    779  O   ILE A 107       2.986  -4.871   5.539  1.00 97.38           O  
ATOM    780  CG1 ILE A 107       4.395  -1.750   6.441  1.00 97.38           C  
ATOM    781  CG2 ILE A 107       5.004  -2.734   8.688  1.00 97.38           C  
ATOM    782  CD1 ILE A 107       3.609  -0.567   6.992  1.00 97.38           C  
ATOM    783  N   TYR A 108       4.762  -4.746   4.250  1.00 97.56           N  
ATOM    784  CA  TYR A 108       4.105  -5.211   3.033  1.00 97.56           C  
ATOM    785  C   TYR A 108       3.908  -6.723   3.061  1.00 97.56           C  
ATOM    786  CB  TYR A 108       4.914  -4.812   1.798  1.00 97.56           C  
ATOM    787  O   TYR A 108       4.848  -7.480   2.803  1.00 97.56           O  
ATOM    788  CG  TYR A 108       4.234  -5.137   0.492  1.00 97.56           C  
ATOM    789  CD1 TYR A 108       4.973  -5.430  -0.650  1.00 97.56           C  
ATOM    790  CD2 TYR A 108       2.846  -5.152   0.397  1.00 97.56           C  
ATOM    791  CE1 TYR A 108       4.348  -5.730  -1.856  1.00 97.56           C  
ATOM    792  CE2 TYR A 108       2.209  -5.453  -0.804  1.00 97.56           C  
ATOM    793  OH  TYR A 108       2.346  -6.035  -3.115  1.00 97.56           O  
ATOM    794  CZ  TYR A 108       2.969  -5.738  -1.924  1.00 97.56           C  
ATOM    795  N   GLN A 109       2.639  -7.145   3.242  1.00 95.44           N  
ATOM    796  CA  GLN A 109       2.432  -8.570   3.479  1.00 95.44           C  
ATOM    797  C   GLN A 109       1.554  -9.180   2.393  1.00 95.44           C  
ATOM    798  CB  GLN A 109       1.807  -8.797   4.855  1.00 95.44           C  
ATOM    799  O   GLN A 109       1.688 -10.367   2.076  1.00 95.44           O  
ATOM    800  CG  GLN A 109       2.713  -8.414   6.016  1.00 95.44           C  
ATOM    801  CD  GLN A 109       3.969  -9.258   6.090  1.00 95.44           C  
ATOM    802  NE2 GLN A 109       5.125  -8.625   5.926  1.00 95.44           N  
ATOM    803  OE1 GLN A 109       3.900 -10.477   6.289  1.00 95.44           O  
ATOM    804  N   PHE A 110       0.667  -8.328   1.830  1.00 94.62           N  
ATOM    805  CA  PHE A 110      -0.313  -8.914   0.922  1.00 94.62           C  
ATOM    806  C   PHE A 110      -0.432  -8.086  -0.352  1.00 94.62           C  
ATOM    807  CB  PHE A 110      -1.680  -9.023   1.604  1.00 94.62           C  
ATOM    808  O   PHE A 110      -0.218  -6.871  -0.331  1.00 94.62           O  
ATOM    809  CG  PHE A 110      -1.645  -9.766   2.916  1.00 94.62           C  
ATOM    810  CD1 PHE A 110      -1.508 -11.148   2.947  1.00 94.62           C  
ATOM    811  CD2 PHE A 110      -1.747  -9.070   4.117  1.00 94.62           C  
ATOM    812  CE1 PHE A 110      -1.476 -11.828   4.160  1.00 94.62           C  
ATOM    813  CE2 PHE A 110      -1.715  -9.750   5.332  1.00 94.62           C  
ATOM    814  CZ  PHE A 110      -1.580 -11.133   5.352  1.00 94.62           C  
ATOM    815  N   SER A 111      -0.735  -8.828  -1.425  1.00 94.00           N  
ATOM    816  CA  SER A 111      -0.990  -8.188  -2.713  1.00 94.00           C  
ATOM    817  C   SER A 111      -2.223  -8.781  -3.389  1.00 94.00           C  
ATOM    818  CB  SER A 111       0.224  -8.328  -3.631  1.00 94.00           C  
ATOM    819  O   SER A 111      -2.348 -10.000  -3.502  1.00 94.00           O  
ATOM    820  OG  SER A 111      -0.043  -7.773  -4.906  1.00 94.00           O  
ATOM    821  N   LEU A 112      -3.105  -7.859  -3.832  1.00 93.94           N  
ATOM    822  CA  LEU A 112      -4.270  -8.289  -4.602  1.00 93.94           C  
ATOM    823  C   LEU A 112      -4.004  -8.172  -6.098  1.00 93.94           C  
ATOM    824  CB  LEU A 112      -5.500  -7.465  -4.219  1.00 93.94           C  
ATOM    825  O   LEU A 112      -4.902  -8.406  -6.910  1.00 93.94           O  
ATOM    826  CG  LEU A 112      -6.070  -7.699  -2.820  1.00 93.94           C  
ATOM    827  CD1 LEU A 112      -7.234  -6.754  -2.557  1.00 93.94           C  
ATOM    828  CD2 LEU A 112      -6.504  -9.156  -2.656  1.00 93.94           C  
ATOM    829  N   LEU A 113      -2.797  -7.820  -6.496  1.00 92.12           N  
ATOM    830  CA  LEU A 113      -2.430  -7.645  -7.895  1.00 92.12           C  
ATOM    831  C   LEU A 113      -2.510  -8.969  -8.648  1.00 92.12           C  
ATOM    832  CB  LEU A 113      -1.020  -7.059  -8.008  1.00 92.12           C  
ATOM    833  O   LEU A 113      -2.799  -8.984  -9.852  1.00 92.12           O  
ATOM    834  CG  LEU A 113      -0.792  -5.699  -7.355  1.00 92.12           C  
ATOM    835  CD1 LEU A 113       0.631  -5.215  -7.609  1.00 92.12           C  
ATOM    836  CD2 LEU A 113      -1.807  -4.680  -7.867  1.00 92.12           C  
ATOM    837  N   SER A 114      -2.277 -10.031  -7.957  1.00 89.19           N  
ATOM    838  CA  SER A 114      -2.252 -11.336  -8.602  1.00 89.19           C  
ATOM    839  C   SER A 114      -3.582 -12.062  -8.430  1.00 89.19           C  
ATOM    840  CB  SER A 114      -1.116 -12.195  -8.039  1.00 89.19           C  
ATOM    841  O   SER A 114      -3.730 -13.203  -8.867  1.00 89.19           O  
ATOM    842  OG  SER A 114      -1.266 -12.367  -6.645  1.00 89.19           O  
ATOM    843  N   VAL A 115      -4.527 -11.445  -7.746  1.00 89.62           N  
ATOM    844  CA  VAL A 115      -5.824 -12.062  -7.492  1.00 89.62           C  
ATOM    845  C   VAL A 115      -6.777 -11.758  -8.648  1.00 89.62           C  
ATOM    846  CB  VAL A 115      -6.438 -11.578  -6.160  1.00 89.62           C  
ATOM    847  O   VAL A 115      -7.027 -10.594  -8.961  1.00 89.62           O  
ATOM    848  CG1 VAL A 115      -7.840 -12.148  -5.969  1.00 89.62           C  
ATOM    849  CG2 VAL A 115      -5.535 -11.969  -4.988  1.00 89.62           C  
ATOM    850  N   LEU A 116      -7.328 -12.867  -9.188  1.00 88.69           N  
ATOM    851  CA  LEU A 116      -8.242 -12.734 -10.312  1.00 88.69           C  
ATOM    852  C   LEU A 116      -9.664 -12.461  -9.828  1.00 88.69           C  
ATOM    853  CB  LEU A 116      -8.219 -14.000 -11.172  1.00 88.69           C  
ATOM    854  O   LEU A 116     -10.062 -12.922  -8.758  1.00 88.69           O  
ATOM    855  CG  LEU A 116      -6.898 -14.320 -11.875  1.00 88.69           C  
ATOM    856  CD1 LEU A 116      -6.938 -15.734 -12.453  1.00 88.69           C  
ATOM    857  CD2 LEU A 116      -6.605 -13.297 -12.961  1.00 88.69           C  
ATOM    858  N   PRO A 117     -10.422 -11.625 -10.719  1.00 90.81           N  
ATOM    859  CA  PRO A 117     -11.820 -11.375 -10.344  1.00 90.81           C  
ATOM    860  C   PRO A 117     -12.602 -12.656 -10.086  1.00 90.81           C  
ATOM    861  CB  PRO A 117     -12.383 -10.633 -11.562  1.00 90.81           C  
ATOM    862  O   PRO A 117     -13.430 -12.703  -9.172  1.00 90.81           O  
ATOM    863  CG  PRO A 117     -11.219  -9.867 -12.109  1.00 90.81           C  
ATOM    864  CD  PRO A 117      -9.984 -10.719 -11.992  1.00 90.81           C  
ATOM    865  N   SER A 118     -12.328 -13.727 -10.781  1.00 90.31           N  
ATOM    866  CA  SER A 118     -13.031 -15.000 -10.633  1.00 90.31           C  
ATOM    867  C   SER A 118     -12.812 -15.602  -9.250  1.00 90.31           C  
ATOM    868  CB  SER A 118     -12.578 -15.992 -11.703  1.00 90.31           C  
ATOM    869  O   SER A 118     -13.594 -16.438  -8.797  1.00 90.31           O  
ATOM    870  OG  SER A 118     -11.188 -16.234 -11.602  1.00 90.31           O  
ATOM    871  N   GLN A 119     -11.805 -15.148  -8.578  1.00 89.00           N  
ATOM    872  CA  GLN A 119     -11.461 -15.695  -7.270  1.00 89.00           C  
ATOM    873  C   GLN A 119     -12.234 -14.984  -6.160  1.00 89.00           C  
ATOM    874  CB  GLN A 119      -9.961 -15.578  -7.016  1.00 89.00           C  
ATOM    875  O   GLN A 119     -12.469 -15.562  -5.098  1.00 89.00           O  
ATOM    876  CG  GLN A 119      -9.109 -16.422  -7.953  1.00 89.00           C  
ATOM    877  CD  GLN A 119      -7.621 -16.219  -7.750  1.00 89.00           C  
ATOM    878  NE2 GLN A 119      -6.992 -17.125  -7.004  1.00 89.00           N  
ATOM    879  OE1 GLN A 119      -7.043 -15.250  -8.258  1.00 89.00           O  
ATOM    880  N   VAL A 120     -12.609 -13.727  -6.414  1.00 91.81           N  
ATOM    881  CA  VAL A 120     -13.156 -12.977  -5.289  1.00 91.81           C  
ATOM    882  C   VAL A 120     -14.594 -12.555  -5.602  1.00 91.81           C  
ATOM    883  CB  VAL A 120     -12.305 -11.734  -4.965  1.00 91.81           C  
ATOM    884  O   VAL A 120     -15.414 -12.398  -4.691  1.00 91.81           O  
ATOM    885  CG1 VAL A 120     -10.945 -12.148  -4.402  1.00 91.81           C  
ATOM    886  CG2 VAL A 120     -12.125 -10.867  -6.211  1.00 91.81           C  
ATOM    887  N   ASN A 121     -14.938 -12.375  -6.902  1.00 93.44           N  
ATOM    888  CA  ASN A 121     -16.266 -11.891  -7.238  1.00 93.44           C  
ATOM    889  C   ASN A 121     -17.344 -12.938  -6.914  1.00 93.44           C  
ATOM    890  CB  ASN A 121     -16.344 -11.500  -8.719  1.00 93.44           C  
ATOM    891  O   ASN A 121     -17.125 -14.133  -7.090  1.00 93.44           O  
ATOM    892  CG  ASN A 121     -15.672 -10.172  -9.000  1.00 93.44           C  
ATOM    893  ND2 ASN A 121     -15.477  -9.867 -10.273  1.00 93.44           N  
ATOM    894  OD1 ASN A 121     -15.328  -9.422  -8.078  1.00 93.44           O  
ATOM    895  N   ASN A 122     -18.469 -12.469  -6.277  1.00 92.94           N  
ATOM    896  CA  ASN A 122     -19.641 -13.250  -5.922  1.00 92.94           C  
ATOM    897  C   ASN A 122     -19.359 -14.195  -4.754  1.00 92.94           C  
ATOM    898  CB  ASN A 122     -20.156 -14.047  -7.129  1.00 92.94           C  
ATOM    899  O   ASN A 122     -20.094 -15.164  -4.535  1.00 92.94           O  
ATOM    900  CG  ASN A 122     -20.594 -13.148  -8.273  1.00 92.94           C  
ATOM    901  ND2 ASN A 122     -20.328 -13.586  -9.500  1.00 92.94           N  
ATOM    902  OD1 ASN A 122     -21.141 -12.070  -8.055  1.00 92.94           O  
ATOM    903  N   LYS A 123     -18.203 -13.969  -4.082  1.00 90.44           N  
ATOM    904  CA  LYS A 123     -17.844 -14.781  -2.926  1.00 90.44           C  
ATOM    905  C   LYS A 123     -18.250 -14.094  -1.625  1.00 90.44           C  
ATOM    906  CB  LYS A 123     -16.344 -15.062  -2.918  1.00 90.44           C  
ATOM    907  O   LYS A 123     -18.484 -14.766  -0.615  1.00 90.44           O  
ATOM    908  CG  LYS A 123     -15.844 -15.797  -4.156  1.00 90.44           C  
ATOM    909  CD  LYS A 123     -16.500 -17.172  -4.297  1.00 90.44           C  
ATOM    910  CE  LYS A 123     -15.977 -17.906  -5.516  1.00 90.44           C  
ATOM    911  NZ  LYS A 123     -16.750 -19.156  -5.777  1.00 90.44           N  
ATOM    912  N   VAL A 124     -18.297 -12.812  -1.663  1.00 90.44           N  
ATOM    913  CA  VAL A 124     -18.734 -12.031  -0.509  1.00 90.44           C  
ATOM    914  C   VAL A 124     -20.203 -11.648  -0.669  1.00 90.44           C  
ATOM    915  CB  VAL A 124     -17.859 -10.766  -0.322  1.00 90.44           C  
ATOM    916  O   VAL A 124     -20.594 -11.086  -1.693  1.00 90.44           O  
ATOM    917  CG1 VAL A 124     -18.344  -9.953   0.875  1.00 90.44           C  
ATOM    918  CG2 VAL A 124     -16.391 -11.148  -0.152  1.00 90.44           C  
ATOM    919  N   GLN A 125     -20.969 -11.984   0.380  1.00 90.69           N  
ATOM    920  CA  GLN A 125     -22.406 -11.750   0.336  1.00 90.69           C  
ATOM    921  C   GLN A 125     -22.859 -10.820   1.464  1.00 90.69           C  
ATOM    922  CB  GLN A 125     -23.172 -13.070   0.418  1.00 90.69           C  
ATOM    923  O   GLN A 125     -22.219 -10.766   2.516  1.00 90.69           O  
ATOM    924  CG  GLN A 125     -22.844 -14.039  -0.708  1.00 90.69           C  
ATOM    925  CD  GLN A 125     -23.469 -15.414  -0.503  1.00 90.69           C  
ATOM    926  NE2 GLN A 125     -23.766 -16.094  -1.601  1.00 90.69           N  
ATOM    927  OE1 GLN A 125     -23.688 -15.844   0.633  1.00 90.69           O  
ATOM    928  N   VAL A 126     -23.859 -10.055   1.126  1.00 88.69           N  
ATOM    929  CA  VAL A 126     -24.469  -9.195   2.139  1.00 88.69           C  
ATOM    930  C   VAL A 126     -25.969  -9.414   2.158  1.00 88.69           C  
ATOM    931  CB  VAL A 126     -24.141  -7.707   1.887  1.00 88.69           C  
ATOM    932  O   VAL A 126     -26.609  -9.555   1.106  1.00 88.69           O  
ATOM    933  CG1 VAL A 126     -24.656  -7.266   0.518  1.00 88.69           C  
ATOM    934  CG2 VAL A 126     -24.750  -6.840   2.990  1.00 88.69           C  
ATOM    935  N   LYS A 127     -26.438  -9.570   3.334  1.00 87.81           N  
ATOM    936  CA  LYS A 127     -27.875  -9.734   3.516  1.00 87.81           C  
ATOM    937  C   LYS A 127     -28.578  -8.383   3.656  1.00 87.81           C  
ATOM    938  CB  LYS A 127     -28.172 -10.602   4.742  1.00 87.81           C  
ATOM    939  O   LYS A 127     -28.188  -7.562   4.496  1.00 87.81           O  
ATOM    940  CG  LYS A 127     -29.641 -10.938   4.922  1.00 87.81           C  
ATOM    941  CD  LYS A 127     -29.859 -11.867   6.117  1.00 87.81           C  
ATOM    942  CE  LYS A 127     -31.328 -12.188   6.312  1.00 87.81           C  
ATOM    943  NZ  LYS A 127     -31.547 -13.102   7.473  1.00 87.81           N  
ATOM    944  N   LEU A 128     -29.562  -8.078   2.789  1.00 87.12           N  
ATOM    945  CA  LEU A 128     -30.406  -6.891   2.850  1.00 87.12           C  
ATOM    946  C   LEU A 128     -31.875  -7.281   2.977  1.00 87.12           C  
ATOM    947  CB  LEU A 128     -30.203  -6.020   1.607  1.00 87.12           C  
ATOM    948  O   LEU A 128     -32.500  -7.727   2.004  1.00 87.12           O  
ATOM    949  CG  LEU A 128     -30.844  -4.629   1.642  1.00 87.12           C  
ATOM    950  CD1 LEU A 128     -30.234  -3.795   2.762  1.00 87.12           C  
ATOM    951  CD2 LEU A 128     -30.688  -3.934   0.296  1.00 87.12           C  
ATOM    952  N   GLY A 129     -32.438  -7.062   4.168  1.00 84.75           N  
ATOM    953  CA  GLY A 129     -33.750  -7.594   4.422  1.00 84.75           C  
ATOM    954  C   GLY A 129     -33.844  -9.102   4.273  1.00 84.75           C  
ATOM    955  O   GLY A 129     -33.125  -9.836   4.949  1.00 84.75           O  
ATOM    956  N   THR A 130     -34.656  -9.617   3.320  1.00 87.12           N  
ATOM    957  CA  THR A 130     -34.812 -11.055   3.088  1.00 87.12           C  
ATOM    958  C   THR A 130     -33.938 -11.508   1.925  1.00 87.12           C  
ATOM    959  CB  THR A 130     -36.281 -11.414   2.805  1.00 87.12           C  
ATOM    960  O   THR A 130     -33.844 -12.703   1.635  1.00 87.12           O  
ATOM    961  CG2 THR A 130     -37.188 -11.055   3.984  1.00 87.12           C  
ATOM    962  OG1 THR A 130     -36.719 -10.711   1.643  1.00 87.12           O  
ATOM    963  N   SER A 131     -33.219 -10.555   1.301  1.00 90.56           N  
ATOM    964  CA  SER A 131     -32.406 -10.859   0.117  1.00 90.56           C  
ATOM    965  C   SER A 131     -30.938 -10.984   0.463  1.00 90.56           C  
ATOM    966  CB  SER A 131     -32.625  -9.781  -0.953  1.00 90.56           C  
ATOM    967  O   SER A 131     -30.438 -10.258   1.320  1.00 90.56           O  
ATOM    968  OG  SER A 131     -33.969  -9.695  -1.335  1.00 90.56           O  
ATOM    969  N   ILE A 132     -30.297 -11.984  -0.188  1.00 91.62           N  
ATOM    970  CA  ILE A 132     -28.844 -12.117  -0.151  1.00 91.62           C  
ATOM    971  C   ILE A 132     -28.250 -11.648  -1.477  1.00 91.62           C  
ATOM    972  CB  ILE A 132     -28.406 -13.570   0.144  1.00 91.62           C  
ATOM    973  O   ILE A 132     -28.641 -12.125  -2.545  1.00 91.62           O  
ATOM    974  CG1 ILE A 132     -28.922 -14.008   1.522  1.00 91.62           C  
ATOM    975  CG2 ILE A 132     -26.891 -13.711   0.048  1.00 91.62           C  
ATOM    976  CD1 ILE A 132     -28.734 -15.492   1.808  1.00 91.62           C  
ATOM    977  N   ILE A 133     -27.312 -10.781  -1.331  1.00 92.81           N  
ATOM    978  CA  ILE A 133     -26.719 -10.195  -2.533  1.00 92.81           C  
ATOM    979  C   ILE A 133     -25.234 -10.555  -2.613  1.00 92.81           C  
ATOM    980  CB  ILE A 133     -26.906  -8.664  -2.562  1.00 92.81           C  
ATOM    981  O   ILE A 133     -24.500 -10.359  -1.649  1.00 92.81           O  
ATOM    982  CG1 ILE A 133     -28.391  -8.297  -2.490  1.00 92.81           C  
ATOM    983  CG2 ILE A 133     -26.250  -8.062  -3.814  1.00 92.81           C  
ATOM    984  CD1 ILE A 133     -28.656  -6.820  -2.238  1.00 92.81           C  
ATOM    985  N   ASN A 134     -24.859 -11.094  -3.805  1.00 93.44           N  
ATOM    986  CA  ASN A 134     -23.453 -11.328  -4.082  1.00 93.44           C  
ATOM    987  C   ASN A 134     -22.750 -10.078  -4.602  1.00 93.44           C  
ATOM    988  CB  ASN A 134     -23.281 -12.477  -5.082  1.00 93.44           C  
ATOM    989  O   ASN A 134     -23.219  -9.461  -5.566  1.00 93.44           O  
ATOM    990  CG  ASN A 134     -23.750 -13.805  -4.527  1.00 93.44           C  
ATOM    991  ND2 ASN A 134     -24.312 -14.648  -5.391  1.00 93.44           N  
ATOM    992  OD1 ASN A 134     -23.625 -14.078  -3.330  1.00 93.44           O  
ATOM    993  N   LEU A 135     -21.703  -9.773  -3.994  1.00 93.56           N  
ATOM    994  CA  LEU A 135     -21.016  -8.539  -4.336  1.00 93.56           C  
ATOM    995  C   LEU A 135     -19.984  -8.773  -5.441  1.00 93.56           C  
ATOM    996  CB  LEU A 135     -20.312  -7.953  -3.102  1.00 93.56           C  
ATOM    997  O   LEU A 135     -19.328  -9.820  -5.477  1.00 93.56           O  
ATOM    998  CG  LEU A 135     -21.219  -7.605  -1.919  1.00 93.56           C  
ATOM    999  CD1 LEU A 135     -20.391  -7.043  -0.768  1.00 93.56           C  
ATOM   1000  CD2 LEU A 135     -22.297  -6.617  -2.344  1.00 93.56           C  
ATOM   1001  N   THR A 136     -19.969  -7.832  -6.328  1.00 95.00           N  
ATOM   1002  CA  THR A 136     -18.828  -7.719  -7.246  1.00 95.00           C  
ATOM   1003  C   THR A 136     -17.781  -6.758  -6.695  1.00 95.00           C  
ATOM   1004  CB  THR A 136     -19.297  -7.238  -8.633  1.00 95.00           C  
ATOM   1005  O   THR A 136     -18.031  -5.562  -6.562  1.00 95.00           O  
ATOM   1006  CG2 THR A 136     -18.125  -7.195  -9.617  1.00 95.00           C  
ATOM   1007  OG1 THR A 136     -20.297  -8.141  -9.141  1.00 95.00           O  
ATOM   1008  N   LEU A 137     -16.625  -7.277  -6.395  1.00 94.25           N  
ATOM   1009  CA  LEU A 137     -15.609  -6.496  -5.707  1.00 94.25           C  
ATOM   1010  C   LEU A 137     -14.562  -5.977  -6.688  1.00 94.25           C  
ATOM   1011  CB  LEU A 137     -14.930  -7.340  -4.621  1.00 94.25           C  
ATOM   1012  O   LEU A 137     -14.125  -4.832  -6.586  1.00 94.25           O  
ATOM   1013  CG  LEU A 137     -15.859  -7.977  -3.582  1.00 94.25           C  
ATOM   1014  CD1 LEU A 137     -15.047  -8.773  -2.570  1.00 94.25           C  
ATOM   1015  CD2 LEU A 137     -16.688  -6.906  -2.883  1.00 94.25           C  
ATOM   1016  N   ALA A 138     -14.148  -6.887  -7.586  1.00 93.62           N  
ATOM   1017  CA  ALA A 138     -13.172  -6.547  -8.617  1.00 93.62           C  
ATOM   1018  C   ALA A 138     -13.836  -6.414  -9.984  1.00 93.62           C  
ATOM   1019  CB  ALA A 138     -12.070  -7.602  -8.664  1.00 93.62           C  
ATOM   1020  O   ALA A 138     -14.648  -7.258 -10.367  1.00 93.62           O  
ATOM   1021  N   PHE A 139     -13.523  -5.336 -10.734  1.00 91.44           N  
ATOM   1022  CA  PHE A 139     -14.117  -5.051 -12.031  1.00 91.44           C  
ATOM   1023  C   PHE A 139     -13.102  -5.273 -13.148  1.00 91.44           C  
ATOM   1024  CB  PHE A 139     -14.648  -3.615 -12.086  1.00 91.44           C  
ATOM   1025  O   PHE A 139     -11.891  -5.273 -12.906  1.00 91.44           O  
ATOM   1026  CG  PHE A 139     -15.688  -3.314 -11.039  1.00 91.44           C  
ATOM   1027  CD1 PHE A 139     -17.047  -3.379 -11.344  1.00 91.44           C  
ATOM   1028  CD2 PHE A 139     -15.305  -2.967  -9.750  1.00 91.44           C  
ATOM   1029  CE1 PHE A 139     -18.000  -3.102 -10.375  1.00 91.44           C  
ATOM   1030  CE2 PHE A 139     -16.266  -2.688  -8.773  1.00 91.44           C  
ATOM   1031  CZ  PHE A 139     -17.609  -2.756  -9.094  1.00 91.44           C  
ATOM   1032  N   SER A 140     -13.625  -5.637 -14.312  1.00 89.00           N  
ATOM   1033  CA  SER A 140     -12.758  -5.824 -15.477  1.00 89.00           C  
ATOM   1034  C   SER A 140     -13.273  -5.039 -16.688  1.00 89.00           C  
ATOM   1035  CB  SER A 140     -12.656  -7.305 -15.836  1.00 89.00           C  
ATOM   1036  O   SER A 140     -14.477  -4.809 -16.812  1.00 89.00           O  
ATOM   1037  OG  SER A 140     -13.938  -7.855 -16.094  1.00 89.00           O  
ATOM   1038  N   SER A 141     -12.344  -4.426 -17.391  1.00 86.31           N  
ATOM   1039  CA  SER A 141     -12.641  -3.740 -18.656  1.00 86.31           C  
ATOM   1040  C   SER A 141     -11.734  -4.223 -19.781  1.00 86.31           C  
ATOM   1041  CB  SER A 141     -12.492  -2.227 -18.484  1.00 86.31           C  
ATOM   1042  O   SER A 141     -10.562  -4.523 -19.547  1.00 86.31           O  
ATOM   1043  OG  SER A 141     -11.141  -1.878 -18.234  1.00 86.31           O  
ATOM   1044  N   ASN A 142     -12.375  -4.426 -20.938  1.00 84.25           N  
ATOM   1045  CA  ASN A 142     -11.633  -4.832 -22.125  1.00 84.25           C  
ATOM   1046  C   ASN A 142     -11.328  -3.639 -23.031  1.00 84.25           C  
ATOM   1047  CB  ASN A 142     -12.398  -5.902 -22.906  1.00 84.25           C  
ATOM   1048  O   ASN A 142     -12.227  -2.869 -23.375  1.00 84.25           O  
ATOM   1049  CG  ASN A 142     -12.531  -7.199 -22.125  1.00 84.25           C  
ATOM   1050  ND2 ASN A 142     -13.750  -7.723 -22.062  1.00 84.25           N  
ATOM   1051  OD1 ASN A 142     -11.555  -7.727 -21.594  1.00 84.25           O  
ATOM   1052  N   SER A 143     -10.094  -3.338 -23.156  1.00 79.94           N  
ATOM   1053  CA  SER A 143      -9.664  -2.287 -24.062  1.00 79.94           C  
ATOM   1054  C   SER A 143      -8.469  -2.736 -24.906  1.00 79.94           C  
ATOM   1055  CB  SER A 143      -9.305  -1.016 -23.297  1.00 79.94           C  
ATOM   1056  O   SER A 143      -7.477  -3.225 -24.359  1.00 79.94           O  
ATOM   1057  OG  SER A 143      -9.000   0.044 -24.188  1.00 79.94           O  
ATOM   1058  N   ALA A 144      -8.539  -2.559 -26.234  1.00 79.12           N  
ATOM   1059  CA  ALA A 144      -7.473  -2.869 -27.188  1.00 79.12           C  
ATOM   1060  C   ALA A 144      -7.031  -4.324 -27.062  1.00 79.12           C  
ATOM   1061  CB  ALA A 144      -6.285  -1.936 -26.984  1.00 79.12           C  
ATOM   1062  O   ALA A 144      -5.840  -4.625 -27.125  1.00 79.12           O  
ATOM   1063  N   GLY A 145      -7.941  -5.285 -26.750  1.00 78.00           N  
ATOM   1064  CA  GLY A 145      -7.633  -6.707 -26.719  1.00 78.00           C  
ATOM   1065  C   GLY A 145      -7.074  -7.168 -25.391  1.00 78.00           C  
ATOM   1066  O   GLY A 145      -6.637  -8.312 -25.250  1.00 78.00           O  
ATOM   1067  N   GLN A 146      -6.914  -6.176 -24.438  1.00 79.06           N  
ATOM   1068  CA  GLN A 146      -6.410  -6.504 -23.109  1.00 79.06           C  
ATOM   1069  C   GLN A 146      -7.492  -6.309 -22.047  1.00 79.06           C  
ATOM   1070  CB  GLN A 146      -5.188  -5.652 -22.781  1.00 79.06           C  
ATOM   1071  O   GLN A 146      -8.359  -5.445 -22.203  1.00 79.06           O  
ATOM   1072  CG  GLN A 146      -4.035  -5.816 -23.766  1.00 79.06           C  
ATOM   1073  CD  GLN A 146      -3.480  -7.227 -23.797  1.00 79.06           C  
ATOM   1074  NE2 GLN A 146      -2.799  -7.617 -22.719  1.00 79.06           N  
ATOM   1075  OE1 GLN A 146      -3.662  -7.961 -24.766  1.00 79.06           O  
ATOM   1076  N   THR A 147      -7.504  -7.293 -21.000  1.00 81.31           N  
ATOM   1077  CA  THR A 147      -8.430  -7.180 -19.875  1.00 81.31           C  
ATOM   1078  C   THR A 147      -7.762  -6.516 -18.688  1.00 81.31           C  
ATOM   1079  CB  THR A 147      -8.977  -8.562 -19.469  1.00 81.31           C  
ATOM   1080  O   THR A 147      -6.723  -6.984 -18.203  1.00 81.31           O  
ATOM   1081  CG2 THR A 147      -9.977  -8.438 -18.328  1.00 81.31           C  
ATOM   1082  OG1 THR A 147      -9.625  -9.164 -20.594  1.00 81.31           O  
ATOM   1083  N   TYR A 148      -8.398  -5.406 -18.281  1.00 84.56           N  
ATOM   1084  CA  TYR A 148      -7.910  -4.645 -17.141  1.00 84.56           C  
ATOM   1085  C   TYR A 148      -8.758  -4.914 -15.898  1.00 84.56           C  
ATOM   1086  CB  TYR A 148      -7.910  -3.145 -17.453  1.00 84.56           C  
ATOM   1087  O   TYR A 148      -9.992  -4.902 -15.969  1.00 84.56           O  
ATOM   1088  CG  TYR A 148      -7.078  -2.779 -18.656  1.00 84.56           C  
ATOM   1089  CD1 TYR A 148      -5.734  -2.443 -18.531  1.00 84.56           C  
ATOM   1090  CD2 TYR A 148      -7.637  -2.768 -19.938  1.00 84.56           C  
ATOM   1091  CE1 TYR A 148      -4.965  -2.105 -19.641  1.00 84.56           C  
ATOM   1092  CE2 TYR A 148      -6.879  -2.430 -21.047  1.00 84.56           C  
ATOM   1093  OH  TYR A 148      -4.785  -1.767 -21.984  1.00 84.56           O  
ATOM   1094  CZ  TYR A 148      -5.543  -2.102 -20.891  1.00 84.56           C  
ATOM   1095  N   VAL A 149      -8.016  -5.172 -14.812  1.00 89.19           N  
ATOM   1096  CA  VAL A 149      -8.703  -5.414 -13.547  1.00 89.19           C  
ATOM   1097  C   VAL A 149      -8.445  -4.250 -12.594  1.00 89.19           C  
ATOM   1098  CB  VAL A 149      -8.242  -6.742 -12.898  1.00 89.19           C  
ATOM   1099  O   VAL A 149      -7.328  -3.744 -12.500  1.00 89.19           O  
ATOM   1100  CG1 VAL A 149      -8.898  -6.930 -11.531  1.00 89.19           C  
ATOM   1101  CG2 VAL A 149      -8.562  -7.918 -13.820  1.00 89.19           C  
ATOM   1102  N   TYR A 150      -9.547  -3.875 -11.938  1.00 92.62           N  
ATOM   1103  CA  TYR A 150      -9.398  -2.773 -10.992  1.00 92.62           C  
ATOM   1104  C   TYR A 150     -10.461  -2.852  -9.898  1.00 92.62           C  
ATOM   1105  CB  TYR A 150      -9.492  -1.427 -11.711  1.00 92.62           C  
ATOM   1106  O   TYR A 150     -11.477  -3.527 -10.055  1.00 92.62           O  
ATOM   1107  CG  TYR A 150     -10.836  -1.182 -12.367  1.00 92.62           C  
ATOM   1108  CD1 TYR A 150     -11.109  -1.676 -13.641  1.00 92.62           C  
ATOM   1109  CD2 TYR A 150     -11.820  -0.454 -11.719  1.00 92.62           C  
ATOM   1110  CE1 TYR A 150     -12.344  -1.450 -14.250  1.00 92.62           C  
ATOM   1111  CE2 TYR A 150     -13.055  -0.222 -12.312  1.00 92.62           C  
ATOM   1112  OH  TYR A 150     -14.523  -0.497 -14.172  1.00 92.62           O  
ATOM   1113  CZ  TYR A 150     -13.305  -0.724 -13.578  1.00 92.62           C  
ATOM   1114  N   TYR A 151     -10.070  -2.246  -8.750  1.00 93.75           N  
ATOM   1115  CA  TYR A 151     -11.023  -2.002  -7.676  1.00 93.75           C  
ATOM   1116  C   TYR A 151     -11.477  -0.544  -7.664  1.00 93.75           C  
ATOM   1117  CB  TYR A 151     -10.414  -2.371  -6.316  1.00 93.75           C  
ATOM   1118  O   TYR A 151     -10.648   0.364  -7.543  1.00 93.75           O  
ATOM   1119  CG  TYR A 151     -10.102  -3.840  -6.172  1.00 93.75           C  
ATOM   1120  CD1 TYR A 151     -10.961  -4.688  -5.477  1.00 93.75           C  
ATOM   1121  CD2 TYR A 151      -8.953  -4.383  -6.734  1.00 93.75           C  
ATOM   1122  CE1 TYR A 151     -10.672  -6.043  -5.336  1.00 93.75           C  
ATOM   1123  CE2 TYR A 151      -8.656  -5.734  -6.602  1.00 93.75           C  
ATOM   1124  OH  TYR A 151      -9.234  -7.898  -5.770  1.00 93.75           O  
ATOM   1125  CZ  TYR A 151      -9.523  -6.559  -5.906  1.00 93.75           C  
ATOM   1126  N   SER A 152     -12.758  -0.357  -7.887  1.00 89.25           N  
ATOM   1127  CA  SER A 152     -13.305   0.984  -8.055  1.00 89.25           C  
ATOM   1128  C   SER A 152     -13.180   1.800  -6.773  1.00 89.25           C  
ATOM   1129  CB  SER A 152     -14.773   0.913  -8.477  1.00 89.25           C  
ATOM   1130  O   SER A 152     -13.172   3.031  -6.812  1.00 89.25           O  
ATOM   1131  OG  SER A 152     -15.539   0.201  -7.516  1.00 89.25           O  
ATOM   1132  N   ASP A 153     -13.109   1.055  -5.641  1.00 90.56           N  
ATOM   1133  CA  ASP A 153     -13.031   1.659  -4.312  1.00 90.56           C  
ATOM   1134  C   ASP A 153     -12.133   0.843  -3.391  1.00 90.56           C  
ATOM   1135  CB  ASP A 153     -14.430   1.792  -3.703  1.00 90.56           C  
ATOM   1136  O   ASP A 153     -12.133  -0.389  -3.439  1.00 90.56           O  
ATOM   1137  CG  ASP A 153     -14.438   2.568  -2.398  1.00 90.56           C  
ATOM   1138  OD1 ASP A 153     -13.680   2.205  -1.471  1.00 90.56           O  
ATOM   1139  OD2 ASP A 153     -15.203   3.549  -2.295  1.00 90.56           O  
ATOM   1140  N   PRO A 154     -11.344   1.547  -2.518  1.00 94.06           N  
ATOM   1141  CA  PRO A 154     -10.469   0.823  -1.592  1.00 94.06           C  
ATOM   1142  C   PRO A 154     -11.242  -0.117  -0.667  1.00 94.06           C  
ATOM   1143  CB  PRO A 154      -9.797   1.943  -0.794  1.00 94.06           C  
ATOM   1144  O   PRO A 154     -10.688  -1.119  -0.203  1.00 94.06           O  
ATOM   1145  CG  PRO A 154      -9.859   3.139  -1.689  1.00 94.06           C  
ATOM   1146  CD  PRO A 154     -11.086   3.031  -2.549  1.00 94.06           C  
ATOM   1147  N   ASN A 155     -12.500   0.215  -0.381  1.00 94.69           N  
ATOM   1148  CA  ASN A 155     -13.305  -0.642   0.483  1.00 94.69           C  
ATOM   1149  C   ASN A 155     -13.578  -1.996  -0.166  1.00 94.69           C  
ATOM   1150  CB  ASN A 155     -14.625   0.046   0.843  1.00 94.69           C  
ATOM   1151  O   ASN A 155     -13.617  -3.020   0.519  1.00 94.69           O  
ATOM   1152  CG  ASN A 155     -14.422   1.308   1.659  1.00 94.69           C  
ATOM   1153  ND2 ASN A 155     -15.281   2.295   1.447  1.00 94.69           N  
ATOM   1154  OD1 ASN A 155     -13.500   1.394   2.473  1.00 94.69           O  
ATOM   1155  N   TYR A 156     -13.836  -2.008  -1.513  1.00 95.56           N  
ATOM   1156  CA  TYR A 156     -13.977  -3.271  -2.227  1.00 95.56           C  
ATOM   1157  C   TYR A 156     -12.688  -4.086  -2.145  1.00 95.56           C  
ATOM   1158  CB  TYR A 156     -14.344  -3.021  -3.693  1.00 95.56           C  
ATOM   1159  O   TYR A 156     -12.734  -5.312  -2.010  1.00 95.56           O  
ATOM   1160  CG  TYR A 156     -15.742  -2.486  -3.887  1.00 95.56           C  
ATOM   1161  CD1 TYR A 156     -16.781  -2.898  -3.062  1.00 95.56           C  
ATOM   1162  CD2 TYR A 156     -16.016  -1.570  -4.895  1.00 95.56           C  
ATOM   1163  CE1 TYR A 156     -18.078  -2.410  -3.238  1.00 95.56           C  
ATOM   1164  CE2 TYR A 156     -17.312  -1.074  -5.078  1.00 95.56           C  
ATOM   1165  OH  TYR A 156     -19.594  -1.011  -4.426  1.00 95.56           O  
ATOM   1166  CZ  TYR A 156     -18.328  -1.499  -4.246  1.00 95.56           C  
ATOM   1167  N   ALA A 157     -11.594  -3.398  -2.223  1.00 95.94           N  
ATOM   1168  CA  ALA A 157     -10.305  -4.070  -2.082  1.00 95.94           C  
ATOM   1169  C   ALA A 157     -10.164  -4.695  -0.699  1.00 95.94           C  
ATOM   1170  CB  ALA A 157      -9.164  -3.090  -2.344  1.00 95.94           C  
ATOM   1171  O   ALA A 157      -9.664  -5.816  -0.566  1.00 95.94           O  
ATOM   1172  N   LEU A 158     -10.609  -4.000   0.354  1.00 96.06           N  
ATOM   1173  CA  LEU A 158     -10.562  -4.516   1.718  1.00 96.06           C  
ATOM   1174  C   LEU A 158     -11.383  -5.797   1.844  1.00 96.06           C  
ATOM   1175  CB  LEU A 158     -11.078  -3.467   2.707  1.00 96.06           C  
ATOM   1176  O   LEU A 158     -10.930  -6.773   2.445  1.00 96.06           O  
ATOM   1177  CG  LEU A 158     -10.078  -2.395   3.139  1.00 96.06           C  
ATOM   1178  CD1 LEU A 158     -10.789  -1.285   3.908  1.00 96.06           C  
ATOM   1179  CD2 LEU A 158      -8.961  -3.008   3.982  1.00 96.06           C  
ATOM   1180  N   LEU A 159     -12.539  -5.770   1.286  1.00 95.12           N  
ATOM   1181  CA  LEU A 159     -13.406  -6.945   1.345  1.00 95.12           C  
ATOM   1182  C   LEU A 159     -12.789  -8.117   0.586  1.00 95.12           C  
ATOM   1183  CB  LEU A 159     -14.789  -6.621   0.771  1.00 95.12           C  
ATOM   1184  O   LEU A 159     -12.852  -9.258   1.040  1.00 95.12           O  
ATOM   1185  CG  LEU A 159     -15.656  -5.672   1.593  1.00 95.12           C  
ATOM   1186  CD1 LEU A 159     -16.938  -5.332   0.832  1.00 95.12           C  
ATOM   1187  CD2 LEU A 159     -15.984  -6.285   2.951  1.00 95.12           C  
ATOM   1188  N   ALA A 160     -12.242  -7.824  -0.542  1.00 95.00           N  
ATOM   1189  CA  ALA A 160     -11.570  -8.859  -1.326  1.00 95.00           C  
ATOM   1190  C   ALA A 160     -10.406  -9.469  -0.548  1.00 95.00           C  
ATOM   1191  CB  ALA A 160     -11.078  -8.281  -2.652  1.00 95.00           C  
ATOM   1192  O   ALA A 160     -10.234 -10.688  -0.535  1.00 95.00           O  
ATOM   1193  N   LEU A 161      -9.641  -8.570   0.052  1.00 95.00           N  
ATOM   1194  CA  LEU A 161      -8.516  -9.047   0.850  1.00 95.00           C  
ATOM   1195  C   LEU A 161      -8.992  -9.945   1.984  1.00 95.00           C  
ATOM   1196  CB  LEU A 161      -7.723  -7.867   1.418  1.00 95.00           C  
ATOM   1197  O   LEU A 161      -8.422 -11.008   2.229  1.00 95.00           O  
ATOM   1198  CG  LEU A 161      -6.504  -8.219   2.275  1.00 95.00           C  
ATOM   1199  CD1 LEU A 161      -5.480  -8.984   1.449  1.00 95.00           C  
ATOM   1200  CD2 LEU A 161      -5.887  -6.957   2.867  1.00 95.00           C  
ATOM   1201  N   ASN A 162     -10.031  -9.453   2.738  1.00 92.88           N  
ATOM   1202  CA  ASN A 162     -10.602 -10.250   3.818  1.00 92.88           C  
ATOM   1203  C   ASN A 162     -10.969 -11.656   3.344  1.00 92.88           C  
ATOM   1204  CB  ASN A 162     -11.828  -9.555   4.410  1.00 92.88           C  
ATOM   1205  O   ASN A 162     -10.664 -12.641   4.016  1.00 92.88           O  
ATOM   1206  CG  ASN A 162     -12.469 -10.352   5.531  1.00 92.88           C  
ATOM   1207  ND2 ASN A 162     -13.727 -10.727   5.348  1.00 92.88           N  
ATOM   1208  OD1 ASN A 162     -11.836 -10.617   6.555  1.00 92.88           O  
ATOM   1209  N   TYR A 163     -11.594 -11.742   2.211  1.00 90.50           N  
ATOM   1210  CA  TYR A 163     -12.000 -13.031   1.662  1.00 90.50           C  
ATOM   1211  C   TYR A 163     -10.781 -13.883   1.323  1.00 90.50           C  
ATOM   1212  CB  TYR A 163     -12.859 -12.836   0.413  1.00 90.50           C  
ATOM   1213  O   TYR A 163     -10.766 -15.086   1.591  1.00 90.50           O  
ATOM   1214  CG  TYR A 163     -13.297 -14.125  -0.231  1.00 90.50           C  
ATOM   1215  CD1 TYR A 163     -12.688 -14.594  -1.392  1.00 90.50           C  
ATOM   1216  CD2 TYR A 163     -14.328 -14.883   0.318  1.00 90.50           C  
ATOM   1217  CE1 TYR A 163     -13.086 -15.781  -1.989  1.00 90.50           C  
ATOM   1218  CE2 TYR A 163     -14.734 -16.078  -0.271  1.00 90.50           C  
ATOM   1219  OH  TYR A 163     -14.508 -17.703  -2.012  1.00 90.50           O  
ATOM   1220  CZ  TYR A 163     -14.109 -16.516  -1.423  1.00 90.50           C  
ATOM   1221  N   THR A 164      -9.805 -13.305   0.727  1.00 88.69           N  
ATOM   1222  CA  THR A 164      -8.609 -14.031   0.321  1.00 88.69           C  
ATOM   1223  C   THR A 164      -7.832 -14.523   1.540  1.00 88.69           C  
ATOM   1224  CB  THR A 164      -7.695 -13.156  -0.556  1.00 88.69           C  
ATOM   1225  O   THR A 164      -7.156 -15.547   1.481  1.00 88.69           O  
ATOM   1226  CG2 THR A 164      -8.406 -12.734  -1.838  1.00 88.69           C  
ATOM   1227  OG1 THR A 164      -7.316 -11.984   0.178  1.00 88.69           O  
ATOM   1228  N   LEU A 165      -7.945 -13.773   2.615  1.00 86.44           N  
ATOM   1229  CA  LEU A 165      -7.254 -14.156   3.842  1.00 86.44           C  
ATOM   1230  C   LEU A 165      -8.016 -15.250   4.578  1.00 86.44           C  
ATOM   1231  CB  LEU A 165      -7.074 -12.945   4.754  1.00 86.44           C  
ATOM   1232  O   LEU A 165      -7.426 -16.031   5.336  1.00 86.44           O  
ATOM   1233  CG  LEU A 165      -6.086 -11.875   4.277  1.00 86.44           C  
ATOM   1234  CD1 LEU A 165      -6.125 -10.664   5.199  1.00 86.44           C  
ATOM   1235  CD2 LEU A 165      -4.676 -12.445   4.199  1.00 86.44           C  
ATOM   1236  N   GLY A 166      -9.430 -15.227   4.422  1.00 70.75           N  
ATOM   1237  CA  GLY A 166     -10.375 -16.031   5.176  1.00 70.75           C  
ATOM   1238  C   GLY A 166     -10.664 -17.375   4.531  1.00 70.75           C  
ATOM   1239  O   GLY A 166     -11.312 -18.234   5.133  1.00 70.75           O  
ATOM   1240  N   GLN A 167      -9.711 -17.953   3.742  1.00 55.59           N  
ATOM   1241  CA  GLN A 167      -9.703 -19.375   3.426  1.00 55.59           C  
ATOM   1242  C   GLN A 167      -8.617 -20.109   4.219  1.00 55.59           C  
ATOM   1243  CB  GLN A 167      -9.492 -19.594   1.927  1.00 55.59           C  
ATOM   1244  O   GLN A 167      -8.438 -21.312   4.059  1.00 55.59           O  
ATOM   1245  CG  GLN A 167     -10.625 -19.047   1.064  1.00 55.59           C  
ATOM   1246  CD  GLN A 167     -10.641 -19.656  -0.328  1.00 55.59           C  
ATOM   1247  NE2 GLN A 167     -10.805 -18.812  -1.339  1.00 55.59           N  
ATOM   1248  OE1 GLN A 167     -10.500 -20.875  -0.494  1.00 55.59           O  
ATOM   1249  N   GLU A 168      -8.164 -19.734   5.355  1.00 48.28           N  
ATOM   1250  CA  GLU A 168      -7.297 -20.719   5.984  1.00 48.28           C  
ATOM   1251  C   GLU A 168      -8.016 -21.438   7.129  1.00 48.28           C  
ATOM   1252  CB  GLU A 168      -6.012 -20.062   6.500  1.00 48.28           C  
ATOM   1253  O   GLU A 168      -8.242 -20.844   8.188  1.00 48.28           O  
ATOM   1254  CG  GLU A 168      -4.961 -19.828   5.422  1.00 48.28           C  
ATOM   1255  CD  GLU A 168      -3.658 -19.266   5.961  1.00 48.28           C  
ATOM   1256  OE1 GLU A 168      -2.688 -19.141   5.184  1.00 48.28           O  
ATOM   1257  OE2 GLU A 168      -3.605 -18.969   7.176  1.00 48.28           O  
ATOM   1258  N   VAL A 169      -9.227 -22.031   7.004  1.00 42.84           N  
ATOM   1259  CA  VAL A 169      -9.711 -23.031   7.953  1.00 42.84           C  
ATOM   1260  C   VAL A 169      -8.859 -24.297   7.844  1.00 42.84           C  
ATOM   1261  CB  VAL A 169     -11.203 -23.375   7.715  1.00 42.84           C  
ATOM   1262  O   VAL A 169      -8.750 -24.891   6.766  1.00 42.84           O  
ATOM   1263  CG1 VAL A 169     -11.695 -24.375   8.750  1.00 42.84           C  
ATOM   1264  CG2 VAL A 169     -12.047 -22.094   7.758  1.00 42.84           C  
ATOM   1265  N   LYS A 170      -7.684 -24.391   8.438  1.00 41.56           N  
ATOM   1266  CA  LYS A 170      -7.043 -25.703   8.578  1.00 41.56           C  
ATOM   1267  C   LYS A 170      -7.762 -26.562   9.617  1.00 41.56           C  
ATOM   1268  CB  LYS A 170      -5.570 -25.531   8.961  1.00 41.56           C  
ATOM   1269  O   LYS A 170      -7.992 -26.109  10.742  1.00 41.56           O  
ATOM   1270  CG  LYS A 170      -4.664 -25.188   7.793  1.00 41.56           C  
ATOM   1271  CD  LYS A 170      -3.199 -25.438   8.125  1.00 41.56           C  
ATOM   1272  CE  LYS A 170      -2.287 -25.062   6.965  1.00 41.56           C  
ATOM   1273  NZ  LYS A 170      -0.853 -25.344   7.277  1.00 41.56           N  
ATOM   1274  N   GLY A 171      -8.523 -27.625   9.281  1.00 45.81           N  
ATOM   1275  CA  GLY A 171      -8.984 -28.688  10.172  1.00 45.81           C  
ATOM   1276  C   GLY A 171     -10.164 -28.266  11.031  1.00 45.81           C  
ATOM   1277  O   GLY A 171     -10.391 -28.828  12.102  1.00 45.81           O  
ATOM   1278  N   GLY A 172     -11.039 -27.172  10.516  1.00 50.62           N  
ATOM   1279  CA  GLY A 172     -12.289 -26.859  11.195  1.00 50.62           C  
ATOM   1280  C   GLY A 172     -12.133 -25.844  12.305  1.00 50.62           C  
ATOM   1281  O   GLY A 172     -13.102 -25.484  12.969  1.00 50.62           O  
ATOM   1282  N   GLN A 173     -10.844 -25.203  12.453  1.00 56.12           N  
ATOM   1283  CA  GLN A 173     -10.609 -24.156  13.430  1.00 56.12           C  
ATOM   1284  C   GLN A 173     -10.141 -22.875  12.750  1.00 56.12           C  
ATOM   1285  CB  GLN A 173      -9.578 -24.609  14.469  1.00 56.12           C  
ATOM   1286  O   GLN A 173      -9.281 -22.906  11.859  1.00 56.12           O  
ATOM   1287  CG  GLN A 173     -10.156 -25.484  15.570  1.00 56.12           C  
ATOM   1288  CD  GLN A 173      -9.148 -25.781  16.672  1.00 56.12           C  
ATOM   1289  NE2 GLN A 173      -9.633 -25.875  17.906  1.00 56.12           N  
ATOM   1290  OE1 GLN A 173      -7.949 -25.938  16.406  1.00 56.12           O  
ATOM   1291  N   LEU A 174     -10.922 -21.766  12.680  1.00 56.38           N  
ATOM   1292  CA  LEU A 174     -10.625 -20.406  12.234  1.00 56.38           C  
ATOM   1293  C   LEU A 174      -9.297 -19.938  12.805  1.00 56.38           C  
ATOM   1294  CB  LEU A 174     -11.742 -19.453  12.641  1.00 56.38           C  
ATOM   1295  O   LEU A 174      -9.031 -20.109  14.000  1.00 56.38           O  
ATOM   1296  CG  LEU A 174     -13.086 -19.641  11.922  1.00 56.38           C  
ATOM   1297  CD1 LEU A 174     -14.180 -18.859  12.648  1.00 56.38           C  
ATOM   1298  CD2 LEU A 174     -12.977 -19.188  10.469  1.00 56.38           C  
ATOM   1299  N   THR A 175      -8.281 -19.891  12.062  1.00 57.62           N  
ATOM   1300  CA  THR A 175      -7.008 -19.281  12.430  1.00 57.62           C  
ATOM   1301  C   THR A 175      -7.102 -17.766  12.391  1.00 57.62           C  
ATOM   1302  CB  THR A 175      -5.875 -19.750  11.500  1.00 57.62           C  
ATOM   1303  O   THR A 175      -8.008 -17.203  11.766  1.00 57.62           O  
ATOM   1304  CG2 THR A 175      -5.645 -21.266  11.633  1.00 57.62           C  
ATOM   1305  OG1 THR A 175      -6.223 -19.453  10.141  1.00 57.62           O  
ATOM   1306  N   SER A 176      -6.562 -17.094  13.414  1.00 65.62           N  
ATOM   1307  CA  SER A 176      -6.375 -15.648  13.516  1.00 65.62           C  
ATOM   1308  C   SER A 176      -5.867 -15.062  12.203  1.00 65.62           C  
ATOM   1309  CB  SER A 176      -5.398 -15.312  14.648  1.00 65.62           C  
ATOM   1310  O   SER A 176      -4.984 -15.633  11.562  1.00 65.62           O  
ATOM   1311  OG  SER A 176      -5.199 -13.914  14.734  1.00 65.62           O  
ATOM   1312  N   SER A 177      -6.695 -14.180  11.555  1.00 80.62           N  
ATOM   1313  CA  SER A 177      -6.375 -13.406  10.359  1.00 80.62           C  
ATOM   1314  C   SER A 177      -6.012 -11.969  10.719  1.00 80.62           C  
ATOM   1315  CB  SER A 177      -7.547 -13.414   9.383  1.00 80.62           C  
ATOM   1316  O   SER A 177      -6.484 -11.438  11.727  1.00 80.62           O  
ATOM   1317  OG  SER A 177      -7.281 -12.586   8.266  1.00 80.62           O  
ATOM   1318  N   PRO A 178      -4.957 -11.461  10.016  1.00 90.31           N  
ATOM   1319  CA  PRO A 178      -4.609 -10.062  10.305  1.00 90.31           C  
ATOM   1320  C   PRO A 178      -5.770  -9.102  10.055  1.00 90.31           C  
ATOM   1321  CB  PRO A 178      -3.451  -9.789   9.344  1.00 90.31           C  
ATOM   1322  O   PRO A 178      -5.789  -7.996  10.602  1.00 90.31           O  
ATOM   1323  CG  PRO A 178      -3.627 -10.781   8.234  1.00 90.31           C  
ATOM   1324  CD  PRO A 178      -4.207 -12.039   8.812  1.00 90.31           C  
ATOM   1325  N   LEU A 179      -6.742  -9.508   9.273  1.00 92.38           N  
ATOM   1326  CA  LEU A 179      -7.914  -8.703   8.938  1.00 92.38           C  
ATOM   1327  C   LEU A 179      -9.172  -9.562   8.938  1.00 92.38           C  
ATOM   1328  CB  LEU A 179      -7.730  -8.039   7.574  1.00 92.38           C  
ATOM   1329  O   LEU A 179      -9.195 -10.648   8.352  1.00 92.38           O  
ATOM   1330  CG  LEU A 179      -8.938  -7.270   7.031  1.00 92.38           C  
ATOM   1331  CD1 LEU A 179      -9.188  -6.016   7.863  1.00 92.38           C  
ATOM   1332  CD2 LEU A 179      -8.727  -6.910   5.566  1.00 92.38           C  
ATOM   1333  N   TYR A 180     -10.156  -9.031   9.570  1.00 90.94           N  
ATOM   1334  CA  TYR A 180     -11.477  -9.656   9.609  1.00 90.94           C  
ATOM   1335  C   TYR A 180     -12.570  -8.609   9.477  1.00 90.94           C  
ATOM   1336  CB  TYR A 180     -11.656 -10.438  10.914  1.00 90.94           C  
ATOM   1337  O   TYR A 180     -12.617  -7.637  10.234  1.00 90.94           O  
ATOM   1338  CG  TYR A 180     -12.922 -11.258  10.953  1.00 90.94           C  
ATOM   1339  CD1 TYR A 180     -14.047 -10.812  11.656  1.00 90.94           C  
ATOM   1340  CD2 TYR A 180     -13.000 -12.484  10.297  1.00 90.94           C  
ATOM   1341  CE1 TYR A 180     -15.211 -11.570  11.695  1.00 90.94           C  
ATOM   1342  CE2 TYR A 180     -14.164 -13.242  10.336  1.00 90.94           C  
ATOM   1343  OH  TYR A 180     -16.406 -13.539  11.070  1.00 90.94           O  
ATOM   1344  CZ  TYR A 180     -15.258 -12.781  11.031  1.00 90.94           C  
ATOM   1345  N   ILE A 181     -13.445  -8.867   8.469  1.00 91.56           N  
ATOM   1346  CA  ILE A 181     -14.484  -7.887   8.195  1.00 91.56           C  
ATOM   1347  C   ILE A 181     -15.859  -8.555   8.266  1.00 91.56           C  
ATOM   1348  CB  ILE A 181     -14.289  -7.211   6.824  1.00 91.56           C  
ATOM   1349  O   ILE A 181     -16.062  -9.617   7.672  1.00 91.56           O  
ATOM   1350  CG1 ILE A 181     -12.938  -6.484   6.773  1.00 91.56           C  
ATOM   1351  CG2 ILE A 181     -15.438  -6.246   6.523  1.00 91.56           C  
ATOM   1352  CD1 ILE A 181     -12.609  -5.875   5.418  1.00 91.56           C  
ATOM   1353  N   ILE A 182     -16.766  -7.824   8.945  1.00 88.62           N  
ATOM   1354  CA  ILE A 182     -18.125  -8.359   9.070  1.00 88.62           C  
ATOM   1355  C   ILE A 182     -19.141  -7.227   8.992  1.00 88.62           C  
ATOM   1356  CB  ILE A 182     -18.297  -9.141  10.391  1.00 88.62           C  
ATOM   1357  O   ILE A 182     -18.812  -6.074   9.289  1.00 88.62           O  
ATOM   1358  CG1 ILE A 182     -17.938  -8.258  11.594  1.00 88.62           C  
ATOM   1359  CG2 ILE A 182     -17.438 -10.414  10.383  1.00 88.62           C  
ATOM   1360  CD1 ILE A 182     -18.281  -8.867  12.938  1.00 88.62           C  
ATOM   1361  N   SER A 183     -20.266  -7.500   8.523  1.00 87.81           N  
ATOM   1362  CA  SER A 183     -21.344  -6.512   8.484  1.00 87.81           C  
ATOM   1363  C   SER A 183     -22.406  -6.801   9.539  1.00 87.81           C  
ATOM   1364  CB  SER A 183     -22.000  -6.480   7.098  1.00 87.81           C  
ATOM   1365  O   SER A 183     -23.172  -5.918   9.914  1.00 87.81           O  
ATOM   1366  OG  SER A 183     -22.578  -7.734   6.785  1.00 87.81           O  
ATOM   1367  N   ASN A 184     -22.516  -8.062  10.062  1.00 79.94           N  
ATOM   1368  CA  ASN A 184     -23.406  -8.484  11.133  1.00 79.94           C  
ATOM   1369  C   ASN A 184     -22.656  -8.641  12.461  1.00 79.94           C  
ATOM   1370  CB  ASN A 184     -24.109  -9.797  10.766  1.00 79.94           C  
ATOM   1371  O   ASN A 184     -21.938  -9.625  12.664  1.00 79.94           O  
ATOM   1372  CG  ASN A 184     -25.125 -10.227  11.805  1.00 79.94           C  
ATOM   1373  ND2 ASN A 184     -25.891 -11.266  11.484  1.00 79.94           N  
ATOM   1374  OD1 ASN A 184     -25.234  -9.625  12.875  1.00 79.94           O  
ATOM   1375  N   THR A 185     -22.844  -7.770  13.352  1.00 73.94           N  
ATOM   1376  CA  THR A 185     -22.047  -7.754  14.578  1.00 73.94           C  
ATOM   1377  C   THR A 185     -22.578  -8.781  15.578  1.00 73.94           C  
ATOM   1378  CB  THR A 185     -22.047  -6.359  15.227  1.00 73.94           C  
ATOM   1379  O   THR A 185     -21.984  -9.000  16.625  1.00 73.94           O  
ATOM   1380  CG2 THR A 185     -21.391  -5.332  14.320  1.00 73.94           C  
ATOM   1381  OG1 THR A 185     -23.406  -5.957  15.484  1.00 73.94           O  
ATOM   1382  N   SER A 186     -23.703  -9.406  15.328  1.00 72.94           N  
ATOM   1383  CA  SER A 186     -24.250 -10.398  16.234  1.00 72.94           C  
ATOM   1384  C   SER A 186     -23.328 -11.609  16.375  1.00 72.94           C  
ATOM   1385  CB  SER A 186     -25.625 -10.859  15.766  1.00 72.94           C  
ATOM   1386  O   SER A 186     -23.391 -12.344  17.359  1.00 72.94           O  
ATOM   1387  OG  SER A 186     -26.516  -9.758  15.680  1.00 72.94           O  
ATOM   1388  N   ILE A 187     -22.281 -11.703  15.562  1.00 72.38           N  
ATOM   1389  CA  ILE A 187     -21.438 -12.883  15.547  1.00 72.38           C  
ATOM   1390  C   ILE A 187     -20.125 -12.586  16.297  1.00 72.38           C  
ATOM   1391  CB  ILE A 187     -21.125 -13.352  14.109  1.00 72.38           C  
ATOM   1392  O   ILE A 187     -19.328 -13.492  16.547  1.00 72.38           O  
ATOM   1393  CG1 ILE A 187     -20.453 -12.227  13.312  1.00 72.38           C  
ATOM   1394  CG2 ILE A 187     -22.406 -13.820  13.414  1.00 72.38           C  
ATOM   1395  CD1 ILE A 187     -19.891 -12.672  11.969  1.00 72.38           C  
ATOM   1396  N   VAL A 188     -19.953 -11.312  16.688  1.00 72.44           N  
ATOM   1397  CA  VAL A 188     -18.688 -10.891  17.281  1.00 72.44           C  
ATOM   1398  C   VAL A 188     -18.484 -11.625  18.609  1.00 72.44           C  
ATOM   1399  CB  VAL A 188     -18.641  -9.367  17.500  1.00 72.44           C  
ATOM   1400  O   VAL A 188     -17.359 -12.016  18.938  1.00 72.44           O  
ATOM   1401  CG1 VAL A 188     -17.359  -8.961  18.234  1.00 72.44           C  
ATOM   1402  CG2 VAL A 188     -18.766  -8.633  16.172  1.00 72.44           C  
ATOM   1403  N   ALA A 189     -19.594 -11.867  19.375  1.00 69.62           N  
ATOM   1404  CA  ALA A 189     -19.516 -12.516  20.672  1.00 69.62           C  
ATOM   1405  C   ALA A 189     -18.922 -13.922  20.562  1.00 69.62           C  
ATOM   1406  CB  ALA A 189     -20.906 -12.578  21.328  1.00 69.62           C  
ATOM   1407  O   ALA A 189     -18.266 -14.398  21.484  1.00 69.62           O  
ATOM   1408  N   SER A 190     -19.047 -14.477  19.391  1.00 73.88           N  
ATOM   1409  CA  SER A 190     -18.562 -15.828  19.141  1.00 73.88           C  
ATOM   1410  C   SER A 190     -17.078 -15.820  18.766  1.00 73.88           C  
ATOM   1411  CB  SER A 190     -19.375 -16.500  18.047  1.00 73.88           C  
ATOM   1412  O   SER A 190     -16.453 -16.875  18.688  1.00 73.88           O  
ATOM   1413  OG  SER A 190     -19.234 -15.805  16.812  1.00 73.88           O  
ATOM   1414  N   LYS A 191     -16.516 -14.609  18.703  1.00 76.25           N  
ATOM   1415  CA  LYS A 191     -15.125 -14.500  18.281  1.00 76.25           C  
ATOM   1416  C   LYS A 191     -14.336 -13.625  19.266  1.00 76.25           C  
ATOM   1417  CB  LYS A 191     -15.023 -13.930  16.875  1.00 76.25           C  
ATOM   1418  O   LYS A 191     -14.094 -12.445  19.000  1.00 76.25           O  
ATOM   1419  CG  LYS A 191     -15.695 -14.789  15.812  1.00 76.25           C  
ATOM   1420  CD  LYS A 191     -15.547 -14.172  14.422  1.00 76.25           C  
ATOM   1421  CE  LYS A 191     -16.125 -15.078  13.344  1.00 76.25           C  
ATOM   1422  NZ  LYS A 191     -17.609 -14.906  13.211  1.00 76.25           N  
ATOM   1423  N   PRO A 192     -13.891 -14.164  20.375  1.00 75.94           N  
ATOM   1424  CA  PRO A 192     -13.219 -13.391  21.422  1.00 75.94           C  
ATOM   1425  C   PRO A 192     -11.883 -12.812  20.969  1.00 75.94           C  
ATOM   1426  CB  PRO A 192     -13.016 -14.422  22.547  1.00 75.94           C  
ATOM   1427  O   PRO A 192     -11.406 -11.828  21.531  1.00 75.94           O  
ATOM   1428  CG  PRO A 192     -13.148 -15.750  21.875  1.00 75.94           C  
ATOM   1429  CD  PRO A 192     -14.023 -15.586  20.656  1.00 75.94           C  
ATOM   1430  N   TRP A 193     -11.328 -13.516  19.922  1.00 78.25           N  
ATOM   1431  CA  TRP A 193     -10.016 -13.047  19.484  1.00 78.25           C  
ATOM   1432  C   TRP A 193     -10.117 -11.680  18.828  1.00 78.25           C  
ATOM   1433  CB  TRP A 193      -9.391 -14.055  18.516  1.00 78.25           C  
ATOM   1434  O   TRP A 193      -9.102 -11.031  18.562  1.00 78.25           O  
ATOM   1435  CG  TRP A 193     -10.234 -14.336  17.312  1.00 78.25           C  
ATOM   1436  CD1 TRP A 193     -10.312 -13.586  16.156  1.00 78.25           C  
ATOM   1437  CD2 TRP A 193     -11.117 -15.445  17.125  1.00 78.25           C  
ATOM   1438  CE2 TRP A 193     -11.703 -15.305  15.844  1.00 78.25           C  
ATOM   1439  CE3 TRP A 193     -11.469 -16.547  17.922  1.00 78.25           C  
ATOM   1440  NE1 TRP A 193     -11.195 -14.164  15.281  1.00 78.25           N  
ATOM   1441  CH2 TRP A 193     -12.953 -17.297  16.141  1.00 78.25           C  
ATOM   1442  CZ2 TRP A 193     -12.625 -16.219  15.336  1.00 78.25           C  
ATOM   1443  CZ3 TRP A 193     -12.391 -17.453  17.406  1.00 78.25           C  
ATOM   1444  N   LEU A 194     -11.344 -11.102  18.578  1.00 83.56           N  
ATOM   1445  CA  LEU A 194     -11.531  -9.805  17.938  1.00 83.56           C  
ATOM   1446  C   LEU A 194     -11.484  -8.680  18.969  1.00 83.56           C  
ATOM   1447  CB  LEU A 194     -12.859  -9.773  17.188  1.00 83.56           C  
ATOM   1448  O   LEU A 194     -11.352  -7.508  18.609  1.00 83.56           O  
ATOM   1449  CG  LEU A 194     -12.977 -10.695  15.977  1.00 83.56           C  
ATOM   1450  CD1 LEU A 194     -14.367 -10.586  15.352  1.00 83.56           C  
ATOM   1451  CD2 LEU A 194     -11.898 -10.367  14.945  1.00 83.56           C  
ATOM   1452  N   LYS A 195     -11.562  -8.914  20.188  1.00 83.31           N  
ATOM   1453  CA  LYS A 195     -11.711  -7.949  21.281  1.00 83.31           C  
ATOM   1454  C   LYS A 195     -10.539  -6.973  21.312  1.00 83.31           C  
ATOM   1455  CB  LYS A 195     -11.836  -8.664  22.625  1.00 83.31           C  
ATOM   1456  O   LYS A 195     -10.719  -5.785  21.562  1.00 83.31           O  
ATOM   1457  CG  LYS A 195     -12.055  -7.727  23.797  1.00 83.31           C  
ATOM   1458  CD  LYS A 195     -12.172  -8.500  25.109  1.00 83.31           C  
ATOM   1459  CE  LYS A 195     -12.289  -7.559  26.297  1.00 83.31           C  
ATOM   1460  NZ  LYS A 195     -12.367  -8.305  27.594  1.00 83.31           N  
ATOM   1461  N   ASN A 196      -9.430  -7.387  20.938  1.00 87.69           N  
ATOM   1462  CA  ASN A 196      -8.250  -6.535  21.094  1.00 87.69           C  
ATOM   1463  C   ASN A 196      -7.836  -5.922  19.750  1.00 87.69           C  
ATOM   1464  CB  ASN A 196      -7.086  -7.328  21.688  1.00 87.69           C  
ATOM   1465  O   ASN A 196      -6.809  -5.246  19.672  1.00 87.69           O  
ATOM   1466  CG  ASN A 196      -7.371  -7.805  23.094  1.00 87.69           C  
ATOM   1467  ND2 ASN A 196      -6.969  -9.031  23.406  1.00 87.69           N  
ATOM   1468  OD1 ASN A 196      -7.953  -7.074  23.906  1.00 87.69           O  
ATOM   1469  N   ASP A 197      -8.672  -6.105  18.781  1.00 91.31           N  
ATOM   1470  CA  ASP A 197      -8.328  -5.605  17.453  1.00 91.31           C  
ATOM   1471  C   ASP A 197      -8.617  -4.109  17.344  1.00 91.31           C  
ATOM   1472  CB  ASP A 197      -9.094  -6.375  16.375  1.00 91.31           C  
ATOM   1473  O   ASP A 197      -9.422  -3.568  18.094  1.00 91.31           O  
ATOM   1474  CG  ASP A 197      -8.586  -7.793  16.188  1.00 91.31           C  
ATOM   1475  OD1 ASP A 197      -7.652  -8.211  16.906  1.00 91.31           O  
ATOM   1476  OD2 ASP A 197      -9.117  -8.500  15.297  1.00 91.31           O  
ATOM   1477  N   ASN A 198      -7.852  -3.467  16.500  1.00 94.19           N  
ATOM   1478  CA  ASN A 198      -8.211  -2.123  16.047  1.00 94.19           C  
ATOM   1479  C   ASN A 198      -9.359  -2.154  15.047  1.00 94.19           C  
ATOM   1480  CB  ASN A 198      -7.000  -1.408  15.453  1.00 94.19           C  
ATOM   1481  O   ASN A 198      -9.234  -2.744  13.977  1.00 94.19           O  
ATOM   1482  CG  ASN A 198      -7.246   0.072  15.234  1.00 94.19           C  
ATOM   1483  ND2 ASN A 198      -6.434   0.688  14.383  1.00 94.19           N  
ATOM   1484  OD1 ASN A 198      -8.156   0.658  15.828  1.00 94.19           O  
ATOM   1485  N   VAL A 199     -10.438  -1.454  15.398  1.00 93.50           N  
ATOM   1486  CA  VAL A 199     -11.648  -1.614  14.602  1.00 93.50           C  
ATOM   1487  C   VAL A 199     -12.055  -0.271  14.000  1.00 93.50           C  
ATOM   1488  CB  VAL A 199     -12.812  -2.188  15.445  1.00 93.50           C  
ATOM   1489  O   VAL A 199     -12.031   0.756  14.680  1.00 93.50           O  
ATOM   1490  CG1 VAL A 199     -14.062  -2.369  14.594  1.00 93.50           C  
ATOM   1491  CG2 VAL A 199     -12.398  -3.514  16.094  1.00 93.50           C  
ATOM   1492  N   PHE A 200     -12.375  -0.269  12.727  1.00 93.69           N  
ATOM   1493  CA  PHE A 200     -12.984   0.876  12.062  1.00 93.69           C  
ATOM   1494  C   PHE A 200     -14.133   0.434  11.164  1.00 93.69           C  
ATOM   1495  CB  PHE A 200     -11.938   1.638  11.234  1.00 93.69           C  
ATOM   1496  O   PHE A 200     -14.281  -0.754  10.875  1.00 93.69           O  
ATOM   1497  CG  PHE A 200     -11.445   0.876  10.031  1.00 93.69           C  
ATOM   1498  CD1 PHE A 200     -10.344   0.031  10.141  1.00 93.69           C  
ATOM   1499  CD2 PHE A 200     -12.070   1.005   8.805  1.00 93.69           C  
ATOM   1500  CE1 PHE A 200      -9.883  -0.676   9.031  1.00 93.69           C  
ATOM   1501  CE2 PHE A 200     -11.617   0.303   7.691  1.00 93.69           C  
ATOM   1502  CZ  PHE A 200     -10.516  -0.537   7.809  1.00 93.69           C  
ATOM   1503  N   THR A 201     -14.984   1.438  10.812  1.00 94.38           N  
ATOM   1504  CA  THR A 201     -16.156   1.107  10.008  1.00 94.38           C  
ATOM   1505  C   THR A 201     -16.109   1.833   8.664  1.00 94.38           C  
ATOM   1506  CB  THR A 201     -17.453   1.464  10.750  1.00 94.38           C  
ATOM   1507  O   THR A 201     -15.477   2.881   8.539  1.00 94.38           O  
ATOM   1508  CG2 THR A 201     -17.531   0.765  12.102  1.00 94.38           C  
ATOM   1509  OG1 THR A 201     -17.516   2.881  10.953  1.00 94.38           O  
ATOM   1510  N   PHE A 202     -16.656   1.189   7.691  1.00 93.19           N  
ATOM   1511  CA  PHE A 202     -16.891   1.807   6.395  1.00 93.19           C  
ATOM   1512  C   PHE A 202     -18.203   1.326   5.797  1.00 93.19           C  
ATOM   1513  CB  PHE A 202     -15.734   1.498   5.434  1.00 93.19           C  
ATOM   1514  O   PHE A 202     -18.750   0.311   6.227  1.00 93.19           O  
ATOM   1515  CG  PHE A 202     -15.562   0.032   5.141  1.00 93.19           C  
ATOM   1516  CD1 PHE A 202     -14.750  -0.762   5.945  1.00 93.19           C  
ATOM   1517  CD2 PHE A 202     -16.203  -0.554   4.062  1.00 93.19           C  
ATOM   1518  CE1 PHE A 202     -14.594  -2.119   5.676  1.00 93.19           C  
ATOM   1519  CE2 PHE A 202     -16.047  -1.909   3.787  1.00 93.19           C  
ATOM   1520  CZ  PHE A 202     -15.242  -2.689   4.598  1.00 93.19           C  
ATOM   1521  N   ASN A 203     -18.703   2.166   4.883  1.00 93.06           N  
ATOM   1522  CA  ASN A 203     -19.984   1.850   4.266  1.00 93.06           C  
ATOM   1523  C   ASN A 203     -19.844   1.571   2.773  1.00 93.06           C  
ATOM   1524  CB  ASN A 203     -21.000   2.984   4.500  1.00 93.06           C  
ATOM   1525  O   ASN A 203     -19.016   2.195   2.100  1.00 93.06           O  
ATOM   1526  CG  ASN A 203     -21.312   3.195   5.969  1.00 93.06           C  
ATOM   1527  ND2 ASN A 203     -21.766   4.395   6.309  1.00 93.06           N  
ATOM   1528  OD1 ASN A 203     -21.141   2.289   6.789  1.00 93.06           O  
ATOM   1529  N   ILE A 204     -20.562   0.572   2.363  1.00 91.62           N  
ATOM   1530  CA  ILE A 204     -20.703   0.305   0.937  1.00 91.62           C  
ATOM   1531  C   ILE A 204     -22.172   0.380   0.538  1.00 91.62           C  
ATOM   1532  CB  ILE A 204     -20.109  -1.074   0.561  1.00 91.62           C  
ATOM   1533  O   ILE A 204     -23.047  -0.071   1.281  1.00 91.62           O  
ATOM   1534  CG1 ILE A 204     -18.609  -1.112   0.856  1.00 91.62           C  
ATOM   1535  CG2 ILE A 204     -20.391  -1.396  -0.911  1.00 91.62           C  
ATOM   1536  CD1 ILE A 204     -18.000  -2.502   0.764  1.00 91.62           C  
ATOM   1537  N   SER A 205     -22.484   1.102  -0.564  1.00 91.00           N  
ATOM   1538  CA  SER A 205     -23.844   1.194  -1.089  1.00 91.00           C  
ATOM   1539  C   SER A 205     -24.188  -0.013  -1.956  1.00 91.00           C  
ATOM   1540  CB  SER A 205     -24.016   2.480  -1.898  1.00 91.00           C  
ATOM   1541  O   SER A 205     -23.516  -0.269  -2.963  1.00 91.00           O  
ATOM   1542  OG  SER A 205     -25.359   2.621  -2.332  1.00 91.00           O  
ATOM   1543  N   VAL A 206     -25.094  -0.814  -1.517  1.00 90.44           N  
ATOM   1544  CA  VAL A 206     -25.594  -1.969  -2.258  1.00 90.44           C  
ATOM   1545  C   VAL A 206     -27.031  -1.730  -2.676  1.00 90.44           C  
ATOM   1546  CB  VAL A 206     -25.484  -3.268  -1.428  1.00 90.44           C  
ATOM   1547  O   VAL A 206     -27.922  -1.642  -1.828  1.00 90.44           O  
ATOM   1548  CG1 VAL A 206     -25.906  -4.477  -2.258  1.00 90.44           C  
ATOM   1549  CG2 VAL A 206     -24.062  -3.447  -0.904  1.00 90.44           C  
ATOM   1550  N   ASN A 207     -27.281  -1.578  -4.008  1.00 88.19           N  
ATOM   1551  CA  ASN A 207     -28.609  -1.311  -4.566  1.00 88.19           C  
ATOM   1552  C   ASN A 207     -29.266  -0.109  -3.893  1.00 88.19           C  
ATOM   1553  CB  ASN A 207     -29.500  -2.545  -4.441  1.00 88.19           C  
ATOM   1554  O   ASN A 207     -30.453  -0.154  -3.555  1.00 88.19           O  
ATOM   1555  CG  ASN A 207     -29.078  -3.662  -5.379  1.00 88.19           C  
ATOM   1556  ND2 ASN A 207     -29.781  -4.793  -5.297  1.00 88.19           N  
ATOM   1557  OD1 ASN A 207     -28.156  -3.512  -6.172  1.00 88.19           O  
ATOM   1558  N   GLY A 208     -28.516   0.976  -3.531  1.00 88.56           N  
ATOM   1559  CA  GLY A 208     -29.031   2.211  -2.965  1.00 88.56           C  
ATOM   1560  C   GLY A 208     -29.078   2.197  -1.449  1.00 88.56           C  
ATOM   1561  O   GLY A 208     -29.391   3.211  -0.825  1.00 88.56           O  
ATOM   1562  N   THR A 209     -28.812   1.040  -0.849  1.00 91.06           N  
ATOM   1563  CA  THR A 209     -28.797   0.916   0.604  1.00 91.06           C  
ATOM   1564  C   THR A 209     -27.359   0.886   1.127  1.00 91.06           C  
ATOM   1565  CB  THR A 209     -29.531  -0.350   1.066  1.00 91.06           C  
ATOM   1566  O   THR A 209     -26.531   0.096   0.657  1.00 91.06           O  
ATOM   1567  CG2 THR A 209     -29.609  -0.421   2.588  1.00 91.06           C  
ATOM   1568  OG1 THR A 209     -30.859  -0.336   0.536  1.00 91.06           O  
ATOM   1569  N   GLU A 210     -27.125   1.701   2.162  1.00 91.88           N  
ATOM   1570  CA  GLU A 210     -25.781   1.724   2.760  1.00 91.88           C  
ATOM   1571  C   GLU A 210     -25.625   0.610   3.789  1.00 91.88           C  
ATOM   1572  CB  GLU A 210     -25.516   3.084   3.408  1.00 91.88           C  
ATOM   1573  O   GLU A 210     -26.438   0.490   4.715  1.00 91.88           O  
ATOM   1574  CG  GLU A 210     -25.266   4.203   2.406  1.00 91.88           C  
ATOM   1575  CD  GLU A 210     -24.719   5.473   3.045  1.00 91.88           C  
ATOM   1576  OE1 GLU A 210     -24.266   6.375   2.309  1.00 91.88           O  
ATOM   1577  OE2 GLU A 210     -24.750   5.562   4.293  1.00 91.88           O  
ATOM   1578  N   VAL A 211     -24.656  -0.207   3.549  1.00 91.31           N  
ATOM   1579  CA  VAL A 211     -24.344  -1.286   4.473  1.00 91.31           C  
ATOM   1580  C   VAL A 211     -23.031  -0.968   5.203  1.00 91.31           C  
ATOM   1581  CB  VAL A 211     -24.219  -2.645   3.746  1.00 91.31           C  
ATOM   1582  O   VAL A 211     -22.016  -0.696   4.566  1.00 91.31           O  
ATOM   1583  CG1 VAL A 211     -23.891  -3.762   4.734  1.00 91.31           C  
ATOM   1584  CG2 VAL A 211     -25.516  -2.957   2.996  1.00 91.31           C  
ATOM   1585  N   GLU A 212     -23.125  -1.056   6.500  1.00 93.12           N  
ATOM   1586  CA  GLU A 212     -21.953  -0.754   7.324  1.00 93.12           C  
ATOM   1587  C   GLU A 212     -21.141  -2.014   7.609  1.00 93.12           C  
ATOM   1588  CB  GLU A 212     -22.375  -0.089   8.633  1.00 93.12           C  
ATOM   1589  O   GLU A 212     -21.688  -3.023   8.055  1.00 93.12           O  
ATOM   1590  CG  GLU A 212     -21.219   0.402   9.484  1.00 93.12           C  
ATOM   1591  CD  GLU A 212     -21.656   1.165  10.719  1.00 93.12           C  
ATOM   1592  OE1 GLU A 212     -21.328   2.369  10.836  1.00 93.12           O  
ATOM   1593  OE2 GLU A 212     -22.312   0.554  11.586  1.00 93.12           O  
ATOM   1594  N   TYR A 213     -19.859  -1.933   7.430  1.00 92.88           N  
ATOM   1595  CA  TYR A 213     -18.922  -3.010   7.715  1.00 92.88           C  
ATOM   1596  C   TYR A 213     -17.984  -2.629   8.859  1.00 92.88           C  
ATOM   1597  CB  TYR A 213     -18.109  -3.357   6.465  1.00 92.88           C  
ATOM   1598  O   TYR A 213     -17.641  -1.457   9.016  1.00 92.88           O  
ATOM   1599  CG  TYR A 213     -18.875  -4.148   5.438  1.00 92.88           C  
ATOM   1600  CD1 TYR A 213     -18.797  -5.539   5.391  1.00 92.88           C  
ATOM   1601  CD2 TYR A 213     -19.688  -3.506   4.512  1.00 92.88           C  
ATOM   1602  CE1 TYR A 213     -19.500  -6.270   4.441  1.00 92.88           C  
ATOM   1603  CE2 TYR A 213     -20.406  -4.230   3.559  1.00 92.88           C  
ATOM   1604  OH  TYR A 213     -21.000  -6.328   2.592  1.00 92.88           O  
ATOM   1605  CZ  TYR A 213     -20.312  -5.609   3.533  1.00 92.88           C  
ATOM   1606  N   TYR A 214     -17.656  -3.594   9.594  1.00 92.38           N  
ATOM   1607  CA  TYR A 214     -16.672  -3.455  10.656  1.00 92.38           C  
ATOM   1608  C   TYR A 214     -15.383  -4.195  10.305  1.00 92.38           C  
ATOM   1609  CB  TYR A 214     -17.234  -3.980  11.984  1.00 92.38           C  
ATOM   1610  O   TYR A 214     -15.398  -5.406  10.078  1.00 92.38           O  
ATOM   1611  CG  TYR A 214     -18.438  -3.221  12.477  1.00 92.38           C  
ATOM   1612  CD1 TYR A 214     -18.328  -2.307  13.523  1.00 92.38           C  
ATOM   1613  CD2 TYR A 214     -19.688  -3.418  11.906  1.00 92.38           C  
ATOM   1614  CE1 TYR A 214     -19.438  -1.605  13.984  1.00 92.38           C  
ATOM   1615  CE2 TYR A 214     -20.797  -2.723  12.352  1.00 92.38           C  
ATOM   1616  OH  TYR A 214     -21.766  -1.130  13.844  1.00 92.38           O  
ATOM   1617  CZ  TYR A 214     -20.672  -1.820  13.391  1.00 92.38           C  
ATOM   1618  N   ALA A 215     -14.367  -3.459  10.250  1.00 93.75           N  
ATOM   1619  CA  ALA A 215     -13.070  -4.047   9.938  1.00 93.75           C  
ATOM   1620  C   ALA A 215     -12.211  -4.180  11.188  1.00 93.75           C  
ATOM   1621  CB  ALA A 215     -12.344  -3.207   8.883  1.00 93.75           C  
ATOM   1622  O   ALA A 215     -11.906  -3.182  11.852  1.00 93.75           O  
ATOM   1623  N   TYR A 216     -11.828  -5.438  11.492  1.00 93.06           N  
ATOM   1624  CA  TYR A 216     -10.977  -5.750  12.633  1.00 93.06           C  
ATOM   1625  C   TYR A 216      -9.547  -6.051  12.180  1.00 93.06           C  
ATOM   1626  CB  TYR A 216     -11.539  -6.938  13.414  1.00 93.06           C  
ATOM   1627  O   TYR A 216      -9.312  -7.035  11.477  1.00 93.06           O  
ATOM   1628  CG  TYR A 216     -12.906  -6.691  13.992  1.00 93.06           C  
ATOM   1629  CD1 TYR A 216     -13.070  -6.312  15.320  1.00 93.06           C  
ATOM   1630  CD2 TYR A 216     -14.047  -6.844  13.203  1.00 93.06           C  
ATOM   1631  CE1 TYR A 216     -14.336  -6.086  15.859  1.00 93.06           C  
ATOM   1632  CE2 TYR A 216     -15.312  -6.617  13.734  1.00 93.06           C  
ATOM   1633  OH  TYR A 216     -16.703  -6.020  15.578  1.00 93.06           O  
ATOM   1634  CZ  TYR A 216     -15.445  -6.242  15.055  1.00 93.06           C  
ATOM   1635  N   VAL A 217      -8.633  -5.211  12.609  1.00 94.50           N  
ATOM   1636  CA  VAL A 217      -7.234  -5.344  12.227  1.00 94.50           C  
ATOM   1637  C   VAL A 217      -6.410  -5.816  13.422  1.00 94.50           C  
ATOM   1638  CB  VAL A 217      -6.668  -4.012  11.680  1.00 94.50           C  
ATOM   1639  O   VAL A 217      -6.293  -5.102  14.422  1.00 94.50           O  
ATOM   1640  CG1 VAL A 217      -5.227  -4.195  11.211  1.00 94.50           C  
ATOM   1641  CG2 VAL A 217      -7.543  -3.486  10.547  1.00 94.50           C  
ATOM   1642  N   ASN A 218      -5.797  -6.969  13.289  1.00 92.19           N  
ATOM   1643  CA  ASN A 218      -5.098  -7.594  14.406  1.00 92.19           C  
ATOM   1644  C   ASN A 218      -3.594  -7.359  14.328  1.00 92.19           C  
ATOM   1645  CB  ASN A 218      -5.402  -9.094  14.461  1.00 92.19           C  
ATOM   1646  O   ASN A 218      -2.898  -7.426  15.344  1.00 92.19           O  
ATOM   1647  CG  ASN A 218      -4.703  -9.789  15.609  1.00 92.19           C  
ATOM   1648  ND2 ASN A 218      -5.406  -9.945  16.719  1.00 92.19           N  
ATOM   1649  OD1 ASN A 218      -3.539 -10.180  15.500  1.00 92.19           O  
ATOM   1650  N   LYS A 219      -3.148  -7.016  13.211  1.00 92.62           N  
ATOM   1651  CA  LYS A 219      -1.740  -6.711  12.977  1.00 92.62           C  
ATOM   1652  C   LYS A 219      -1.579  -5.609  11.930  1.00 92.62           C  
ATOM   1653  CB  LYS A 219      -0.983  -7.965  12.539  1.00 92.62           C  
ATOM   1654  O   LYS A 219      -2.383  -5.508  11.000  1.00 92.62           O  
ATOM   1655  CG  LYS A 219       0.530  -7.805  12.531  1.00 92.62           C  
ATOM   1656  CD  LYS A 219       1.226  -9.086  12.086  1.00 92.62           C  
ATOM   1657  CE  LYS A 219       2.736  -8.906  12.023  1.00 92.62           C  
ATOM   1658  NZ  LYS A 219       3.426 -10.164  11.609  1.00 92.62           N  
ATOM   1659  N   THR A 220      -0.483  -4.727  12.211  1.00 96.38           N  
ATOM   1660  CA  THR A 220      -0.170  -3.691  11.234  1.00 96.38           C  
ATOM   1661  C   THR A 220       0.437  -4.305   9.977  1.00 96.38           C  
ATOM   1662  CB  THR A 220       0.799  -2.646  11.820  1.00 96.38           C  
ATOM   1663  O   THR A 220       1.406  -5.062  10.055  1.00 96.38           O  
ATOM   1664  CG2 THR A 220       1.166  -1.594  10.773  1.00 96.38           C  
ATOM   1665  OG1 THR A 220       0.178  -1.999  12.938  1.00 96.38           O  
ATOM   1666  N   PHE A 221      -0.139  -4.031   8.797  1.00 97.25           N  
ATOM   1667  CA  PHE A 221       0.386  -4.527   7.527  1.00 97.25           C  
ATOM   1668  C   PHE A 221      -0.049  -3.627   6.375  1.00 97.25           C  
ATOM   1669  CB  PHE A 221      -0.077  -5.965   7.277  1.00 97.25           C  
ATOM   1670  O   PHE A 221      -0.923  -2.773   6.543  1.00 97.25           O  
ATOM   1671  CG  PHE A 221      -1.552  -6.090   7.008  1.00 97.25           C  
ATOM   1672  CD1 PHE A 221      -2.457  -6.203   8.055  1.00 97.25           C  
ATOM   1673  CD2 PHE A 221      -2.033  -6.090   5.703  1.00 97.25           C  
ATOM   1674  CE1 PHE A 221      -3.824  -6.320   7.805  1.00 97.25           C  
ATOM   1675  CE2 PHE A 221      -3.396  -6.207   5.449  1.00 97.25           C  
ATOM   1676  CZ  PHE A 221      -4.289  -6.320   6.500  1.00 97.25           C  
ATOM   1677  N   ALA A 222       0.647  -3.742   5.273  1.00 98.12           N  
ATOM   1678  CA  ALA A 222       0.297  -3.047   4.035  1.00 98.12           C  
ATOM   1679  C   ALA A 222      -0.052  -4.039   2.930  1.00 98.12           C  
ATOM   1680  CB  ALA A 222       1.443  -2.141   3.592  1.00 98.12           C  
ATOM   1681  O   ALA A 222       0.396  -5.188   2.951  1.00 98.12           O  
ATOM   1682  N   PHE A 223      -0.896  -3.615   2.023  1.00 97.62           N  
ATOM   1683  CA  PHE A 223      -1.198  -4.418   0.843  1.00 97.62           C  
ATOM   1684  C   PHE A 223      -1.427  -3.527  -0.373  1.00 97.62           C  
ATOM   1685  CB  PHE A 223      -2.428  -5.297   1.090  1.00 97.62           C  
ATOM   1686  O   PHE A 223      -1.629  -2.320  -0.235  1.00 97.62           O  
ATOM   1687  CG  PHE A 223      -3.730  -4.543   1.050  1.00 97.62           C  
ATOM   1688  CD1 PHE A 223      -4.172  -3.832   2.158  1.00 97.62           C  
ATOM   1689  CD2 PHE A 223      -4.512  -4.547  -0.097  1.00 97.62           C  
ATOM   1690  CE1 PHE A 223      -5.375  -3.133   2.125  1.00 97.62           C  
ATOM   1691  CE2 PHE A 223      -5.719  -3.850  -0.139  1.00 97.62           C  
ATOM   1692  CZ  PHE A 223      -6.148  -3.145   0.973  1.00 97.62           C  
ATOM   1693  N   THR A 224      -1.339  -4.117  -1.528  1.00 96.75           N  
ATOM   1694  CA  THR A 224      -1.514  -3.387  -2.777  1.00 96.75           C  
ATOM   1695  C   THR A 224      -2.637  -3.996  -3.611  1.00 96.75           C  
ATOM   1696  CB  THR A 224      -0.212  -3.365  -3.600  1.00 96.75           C  
ATOM   1697  O   THR A 224      -2.957  -5.180  -3.459  1.00 96.75           O  
ATOM   1698  CG2 THR A 224       0.878  -2.572  -2.887  1.00 96.75           C  
ATOM   1699  OG1 THR A 224       0.242  -4.711  -3.797  1.00 96.75           O  
ATOM   1700  N   TYR A 225      -3.301  -3.145  -4.430  1.00 95.31           N  
ATOM   1701  CA  TYR A 225      -4.363  -3.586  -5.324  1.00 95.31           C  
ATOM   1702  C   TYR A 225      -4.418  -2.719  -6.578  1.00 95.31           C  
ATOM   1703  CB  TYR A 225      -5.719  -3.555  -4.609  1.00 95.31           C  
ATOM   1704  O   TYR A 225      -3.963  -1.570  -6.562  1.00 95.31           O  
ATOM   1705  CG  TYR A 225      -6.109  -2.186  -4.109  1.00 95.31           C  
ATOM   1706  CD1 TYR A 225      -5.652  -1.713  -2.883  1.00 95.31           C  
ATOM   1707  CD2 TYR A 225      -6.938  -1.360  -4.867  1.00 95.31           C  
ATOM   1708  CE1 TYR A 225      -6.012  -0.452  -2.418  1.00 95.31           C  
ATOM   1709  CE2 TYR A 225      -7.301  -0.098  -4.410  1.00 95.31           C  
ATOM   1710  OH  TYR A 225      -7.195   1.597  -2.732  1.00 95.31           O  
ATOM   1711  CZ  TYR A 225      -6.836   0.347  -3.188  1.00 95.31           C  
ATOM   1712  N   PRO A 226      -4.934  -3.293  -7.664  1.00 94.44           N  
ATOM   1713  CA  PRO A 226      -5.016  -2.510  -8.898  1.00 94.44           C  
ATOM   1714  C   PRO A 226      -6.121  -1.458  -8.859  1.00 94.44           C  
ATOM   1715  CB  PRO A 226      -5.305  -3.566  -9.969  1.00 94.44           C  
ATOM   1716  O   PRO A 226      -7.258  -1.766  -8.492  1.00 94.44           O  
ATOM   1717  CG  PRO A 226      -5.984  -4.676  -9.234  1.00 94.44           C  
ATOM   1718  CD  PRO A 226      -5.480  -4.691  -7.816  1.00 94.44           C  
ATOM   1719  N   VAL A 227      -5.781  -0.204  -9.242  1.00 92.69           N  
ATOM   1720  CA  VAL A 227      -6.746   0.889  -9.305  1.00 92.69           C  
ATOM   1721  C   VAL A 227      -7.133   1.154 -10.758  1.00 92.69           C  
ATOM   1722  CB  VAL A 227      -6.188   2.176  -8.656  1.00 92.69           C  
ATOM   1723  O   VAL A 227      -8.312   1.352 -11.070  1.00 92.69           O  
ATOM   1724  CG1 VAL A 227      -7.172   3.334  -8.828  1.00 92.69           C  
ATOM   1725  CG2 VAL A 227      -5.879   1.939  -7.184  1.00 92.69           C  
ATOM   1726  N   SER A 228      -6.172   1.201 -11.734  1.00 85.56           N  
ATOM   1727  CA  SER A 228      -6.402   1.390 -13.164  1.00 85.56           C  
ATOM   1728  C   SER A 228      -5.215   0.899 -13.984  1.00 85.56           C  
ATOM   1729  CB  SER A 228      -6.672   2.863 -13.469  1.00 85.56           C  
ATOM   1730  O   SER A 228      -4.098   0.812 -13.477  1.00 85.56           O  
ATOM   1731  OG  SER A 228      -5.512   3.645 -13.258  1.00 85.56           O  
ATOM   1732  N   GLY A 229      -5.504   0.540 -15.359  1.00 73.88           N  
ATOM   1733  CA  GLY A 229      -4.441   0.325 -16.328  1.00 73.88           C  
ATOM   1734  C   GLY A 229      -3.652  -0.946 -16.078  1.00 73.88           C  
ATOM   1735  O   GLY A 229      -2.496  -1.059 -16.484  1.00 73.88           O  
ATOM   1736  N   PHE A 230      -4.141  -1.983 -15.336  1.00 70.12           N  
ATOM   1737  CA  PHE A 230      -3.420  -3.223 -15.070  1.00 70.12           C  
ATOM   1738  C   PHE A 230      -3.834  -4.309 -16.047  1.00 70.12           C  
ATOM   1739  CB  PHE A 230      -3.664  -3.695 -13.633  1.00 70.12           C  
ATOM   1740  O   PHE A 230      -4.922  -4.883 -15.938  1.00 70.12           O  
ATOM   1741  CG  PHE A 230      -2.598  -4.617 -13.109  1.00 70.12           C  
ATOM   1742  CD1 PHE A 230      -2.775  -5.996 -13.141  1.00 70.12           C  
ATOM   1743  CD2 PHE A 230      -1.418  -4.109 -12.586  1.00 70.12           C  
ATOM   1744  CE1 PHE A 230      -1.791  -6.855 -12.656  1.00 70.12           C  
ATOM   1745  CE2 PHE A 230      -0.429  -4.961 -12.094  1.00 70.12           C  
ATOM   1746  CZ  PHE A 230      -0.618  -6.332 -12.133  1.00 70.12           C  
ATOM   1747  N   PRO A 231      -2.951  -4.570 -17.078  1.00 64.25           N  
ATOM   1748  CA  PRO A 231      -3.348  -5.527 -18.109  1.00 64.25           C  
ATOM   1749  C   PRO A 231      -2.904  -6.953 -17.797  1.00 64.25           C  
ATOM   1750  CB  PRO A 231      -2.645  -5.000 -19.359  1.00 64.25           C  
ATOM   1751  O   PRO A 231      -3.354  -7.898 -18.453  1.00 64.25           O  
ATOM   1752  CG  PRO A 231      -1.486  -4.207 -18.844  1.00 64.25           C  
ATOM   1753  CD  PRO A 231      -1.815  -3.730 -17.469  1.00 64.25           C  
ATOM   1754  N   LEU A 232      -2.850  -7.352 -16.484  1.00 59.28           N  
ATOM   1755  CA  LEU A 232      -2.490  -8.750 -16.266  1.00 59.28           C  
ATOM   1756  C   LEU A 232      -3.148  -9.297 -15.008  1.00 59.28           C  
ATOM   1757  CB  LEU A 232      -0.969  -8.898 -16.172  1.00 59.28           C  
ATOM   1758  O   LEU A 232      -2.852  -8.844 -13.898  1.00 59.28           O  
ATOM   1759  CG  LEU A 232      -0.191  -8.773 -17.484  1.00 59.28           C  
ATOM   1760  CD1 LEU A 232       1.204  -8.219 -17.219  1.00 59.28           C  
ATOM   1761  CD2 LEU A 232      -0.109 -10.117 -18.188  1.00 59.28           C  
ATOM   1762  N   ALA A 233      -4.387  -9.750 -15.219  1.00 60.34           N  
ATOM   1763  CA  ALA A 233      -5.059 -10.500 -14.164  1.00 60.34           C  
ATOM   1764  C   ALA A 233      -4.215 -11.695 -13.719  1.00 60.34           C  
ATOM   1765  CB  ALA A 233      -6.434 -10.969 -14.641  1.00 60.34           C  
ATOM   1766  O   ALA A 233      -3.660 -12.414 -14.547  1.00 60.34           O  
ATOM   1767  N   GLY A 234      -3.367 -11.453 -12.578  1.00 70.00           N  
ATOM   1768  CA  GLY A 234      -2.729 -12.602 -11.961  1.00 70.00           C  
ATOM   1769  C   GLY A 234      -1.230 -12.430 -11.789  1.00 70.00           C  
ATOM   1770  O   GLY A 234      -0.523 -13.391 -11.469  1.00 70.00           O  
ATOM   1771  N   SER A 235      -0.737 -11.289 -12.102  1.00 84.38           N  
ATOM   1772  CA  SER A 235       0.686 -11.000 -11.961  1.00 84.38           C  
ATOM   1773  C   SER A 235       0.919  -9.828 -11.008  1.00 84.38           C  
ATOM   1774  CB  SER A 235       1.312 -10.695 -13.320  1.00 84.38           C  
ATOM   1775  O   SER A 235       0.096  -8.914 -10.930  1.00 84.38           O  
ATOM   1776  OG  SER A 235       2.646 -10.242 -13.172  1.00 84.38           O  
ATOM   1777  N   ASP A 236       1.986  -9.938 -10.203  1.00 88.81           N  
ATOM   1778  CA  ASP A 236       2.379  -8.852  -9.312  1.00 88.81           C  
ATOM   1779  C   ASP A 236       3.178  -7.785 -10.062  1.00 88.81           C  
ATOM   1780  CB  ASP A 236       3.193  -9.391  -8.141  1.00 88.81           C  
ATOM   1781  O   ASP A 236       3.764  -6.891  -9.445  1.00 88.81           O  
ATOM   1782  CG  ASP A 236       2.361 -10.211  -7.168  1.00 88.81           C  
ATOM   1783  OD1 ASP A 236       1.223  -9.805  -6.848  1.00 88.81           O  
ATOM   1784  OD2 ASP A 236       2.850 -11.266  -6.715  1.00 88.81           O  
ATOM   1785  N   ILE A 237       3.117  -7.863 -11.375  1.00 90.31           N  
ATOM   1786  CA  ILE A 237       3.896  -6.941 -12.203  1.00 90.31           C  
ATOM   1787  C   ILE A 237       3.021  -5.766 -12.625  1.00 90.31           C  
ATOM   1788  CB  ILE A 237       4.488  -7.652 -13.438  1.00 90.31           C  
ATOM   1789  O   ILE A 237       2.047  -5.945 -13.359  1.00 90.31           O  
ATOM   1790  CG1 ILE A 237       5.410  -8.797 -13.008  1.00 90.31           C  
ATOM   1791  CG2 ILE A 237       5.230  -6.652 -14.328  1.00 90.31           C  
ATOM   1792  CD1 ILE A 237       5.926  -9.641 -14.164  1.00 90.31           C  
ATOM   1793  N   ALA A 238       3.404  -4.621 -12.125  1.00 90.50           N  
ATOM   1794  CA  ALA A 238       2.709  -3.393 -12.508  1.00 90.50           C  
ATOM   1795  C   ALA A 238       3.299  -2.805 -13.789  1.00 90.50           C  
ATOM   1796  CB  ALA A 238       2.775  -2.371 -11.375  1.00 90.50           C  
ATOM   1797  O   ALA A 238       4.438  -2.328 -13.789  1.00 90.50           O  
ATOM   1798  N   PRO A 239       2.492  -2.809 -14.891  1.00 89.06           N  
ATOM   1799  CA  PRO A 239       3.002  -2.266 -16.156  1.00 89.06           C  
ATOM   1800  C   PRO A 239       3.016  -0.739 -16.172  1.00 89.06           C  
ATOM   1801  CB  PRO A 239       2.025  -2.816 -17.188  1.00 89.06           C  
ATOM   1802  O   PRO A 239       2.352  -0.100 -15.352  1.00 89.06           O  
ATOM   1803  CG  PRO A 239       0.737  -2.992 -16.453  1.00 89.06           C  
ATOM   1804  CD  PRO A 239       1.048  -3.359 -15.031  1.00 89.06           C  
ATOM   1805  N   ALA A 240       3.770  -0.260 -17.141  1.00 88.00           N  
ATOM   1806  CA  ALA A 240       3.801   1.187 -17.344  1.00 88.00           C  
ATOM   1807  C   ALA A 240       2.396   1.739 -17.562  1.00 88.00           C  
ATOM   1808  CB  ALA A 240       4.707   1.542 -18.516  1.00 88.00           C  
ATOM   1809  O   ALA A 240       1.599   1.145 -18.297  1.00 88.00           O  
ATOM   1810  N   GLY A 241       2.094   2.822 -16.859  1.00 86.75           N  
ATOM   1811  CA  GLY A 241       0.808   3.475 -17.047  1.00 86.75           C  
ATOM   1812  C   GLY A 241      -0.251   3.004 -16.078  1.00 86.75           C  
ATOM   1813  O   GLY A 241      -1.318   3.611 -15.961  1.00 86.75           O  
ATOM   1814  N   SER A 242       0.019   1.968 -15.320  1.00 90.88           N  
ATOM   1815  CA  SER A 242      -0.944   1.469 -14.344  1.00 90.88           C  
ATOM   1816  C   SER A 242      -0.888   2.273 -13.055  1.00 90.88           C  
ATOM   1817  CB  SER A 242      -0.689  -0.010 -14.047  1.00 90.88           C  
ATOM   1818  O   SER A 242       0.112   2.938 -12.773  1.00 90.88           O  
ATOM   1819  OG  SER A 242       0.567  -0.185 -13.414  1.00 90.88           O  
ATOM   1820  N   VAL A 243      -2.041   2.250 -12.344  1.00 93.81           N  
ATOM   1821  CA  VAL A 243      -2.121   2.863 -11.023  1.00 93.81           C  
ATOM   1822  C   VAL A 243      -2.391   1.792  -9.969  1.00 93.81           C  
ATOM   1823  CB  VAL A 243      -3.215   3.953 -10.969  1.00 93.81           C  
ATOM   1824  O   VAL A 243      -3.299   0.973 -10.133  1.00 93.81           O  
ATOM   1825  CG1 VAL A 243      -3.307   4.555  -9.570  1.00 93.81           C  
ATOM   1826  CG2 VAL A 243      -2.936   5.043 -12.008  1.00 93.81           C  
ATOM   1827  N   ILE A 244      -1.508   1.870  -8.922  1.00 95.19           N  
ATOM   1828  CA  ILE A 244      -1.596   0.871  -7.863  1.00 95.19           C  
ATOM   1829  C   ILE A 244      -1.970   1.547  -6.547  1.00 95.19           C  
ATOM   1830  CB  ILE A 244      -0.270   0.093  -7.711  1.00 95.19           C  
ATOM   1831  O   ILE A 244      -1.387   2.570  -6.180  1.00 95.19           O  
ATOM   1832  CG1 ILE A 244       0.197  -0.443  -9.070  1.00 95.19           C  
ATOM   1833  CG2 ILE A 244      -0.426  -1.044  -6.695  1.00 95.19           C  
ATOM   1834  CD1 ILE A 244      -0.811  -1.358  -9.750  1.00 95.19           C  
ATOM   1835  N   GLY A 245      -3.023   0.944  -5.906  1.00 96.44           N  
ATOM   1836  CA  GLY A 245      -3.367   1.418  -4.574  1.00 96.44           C  
ATOM   1837  C   GLY A 245      -2.545   0.765  -3.479  1.00 96.44           C  
ATOM   1838  O   GLY A 245      -2.266  -0.434  -3.535  1.00 96.44           O  
ATOM   1839  N   VAL A 246      -2.094   1.586  -2.580  1.00 97.44           N  
ATOM   1840  CA  VAL A 246      -1.394   1.101  -1.395  1.00 97.44           C  
ATOM   1841  C   VAL A 246      -2.180   1.475  -0.140  1.00 97.44           C  
ATOM   1842  CB  VAL A 246       0.042   1.666  -1.312  1.00 97.44           C  
ATOM   1843  O   VAL A 246      -2.523   2.643   0.059  1.00 97.44           O  
ATOM   1844  CG1 VAL A 246       0.759   1.139  -0.070  1.00 97.44           C  
ATOM   1845  CG2 VAL A 246       0.827   1.315  -2.574  1.00 97.44           C  
ATOM   1846  N   MET A 247      -2.459   0.438   0.610  1.00 97.62           N  
ATOM   1847  CA  MET A 247      -3.146   0.710   1.869  1.00 97.62           C  
ATOM   1848  C   MET A 247      -2.371   0.132   3.049  1.00 97.62           C  
ATOM   1849  CB  MET A 247      -4.562   0.137   1.844  1.00 97.62           C  
ATOM   1850  O   MET A 247      -1.929  -1.017   3.002  1.00 97.62           O  
ATOM   1851  CG  MET A 247      -5.426   0.583   3.012  1.00 97.62           C  
ATOM   1852  SD  MET A 247      -7.199   0.169   2.775  1.00 97.62           S  
ATOM   1853  CE  MET A 247      -7.910   0.964   4.242  1.00 97.62           C  
ATOM   1854  N   ILE A 248      -2.172   0.956   4.086  1.00 97.50           N  
ATOM   1855  CA  ILE A 248      -1.575   0.544   5.352  1.00 97.50           C  
ATOM   1856  C   ILE A 248      -2.652   0.483   6.434  1.00 97.50           C  
ATOM   1857  CB  ILE A 248      -0.440   1.501   5.781  1.00 97.50           C  
ATOM   1858  O   ILE A 248      -3.361   1.464   6.668  1.00 97.50           O  
ATOM   1859  CG1 ILE A 248       0.595   1.637   4.656  1.00 97.50           C  
ATOM   1860  CG2 ILE A 248       0.216   1.016   7.074  1.00 97.50           C  
ATOM   1861  CD1 ILE A 248       1.680   2.668   4.938  1.00 97.50           C  
ATOM   1862  N   LEU A 249      -2.752  -0.716   7.020  1.00 97.50           N  
ATOM   1863  CA  LEU A 249      -3.672  -0.898   8.141  1.00 97.50           C  
ATOM   1864  C   LEU A 249      -2.914  -1.013   9.453  1.00 97.50           C  
ATOM   1865  CB  LEU A 249      -4.535  -2.143   7.922  1.00 97.50           C  
ATOM   1866  O   LEU A 249      -1.928  -1.748   9.547  1.00 97.50           O  
ATOM   1867  CG  LEU A 249      -5.418  -2.150   6.672  1.00 97.50           C  
ATOM   1868  CD1 LEU A 249      -5.828  -3.576   6.320  1.00 97.50           C  
ATOM   1869  CD2 LEU A 249      -6.645  -1.269   6.875  1.00 97.50           C  
ATOM   1870  N   PHE A 250      -3.406  -0.279  10.477  1.00 96.31           N  
ATOM   1871  CA  PHE A 250      -2.693  -0.245  11.742  1.00 96.31           C  
ATOM   1872  C   PHE A 250      -3.355  -1.167  12.766  1.00 96.31           C  
ATOM   1873  CB  PHE A 250      -2.637   1.186  12.289  1.00 96.31           C  
ATOM   1874  O   PHE A 250      -4.555  -1.047  13.031  1.00 96.31           O  
ATOM   1875  CG  PHE A 250      -1.842   2.133  11.438  1.00 96.31           C  
ATOM   1876  CD1 PHE A 250      -0.454   2.078  11.414  1.00 96.31           C  
ATOM   1877  CD2 PHE A 250      -2.484   3.078  10.648  1.00 96.31           C  
ATOM   1878  CE1 PHE A 250       0.284   2.953  10.625  1.00 96.31           C  
ATOM   1879  CE2 PHE A 250      -1.754   3.955   9.852  1.00 96.31           C  
ATOM   1880  CZ  PHE A 250      -0.370   3.893   9.836  1.00 96.31           C  
ATOM   1881  N   GLY A 251      -2.588  -2.137  13.234  1.00 94.62           N  
ATOM   1882  CA  GLY A 251      -3.047  -3.025  14.289  1.00 94.62           C  
ATOM   1883  C   GLY A 251      -3.018  -2.383  15.664  1.00 94.62           C  
ATOM   1884  O   GLY A 251      -2.650  -1.214  15.805  1.00 94.62           O  
ATOM   1885  N   PRO A 252      -3.465  -3.127  16.703  1.00 92.38           N  
ATOM   1886  CA  PRO A 252      -3.625  -2.547  18.031  1.00 92.38           C  
ATOM   1887  C   PRO A 252      -2.314  -2.010  18.609  1.00 92.38           C  
ATOM   1888  CB  PRO A 252      -4.141  -3.723  18.875  1.00 92.38           C  
ATOM   1889  O   PRO A 252      -2.322  -1.039  19.375  1.00 92.38           O  
ATOM   1890  CG  PRO A 252      -3.791  -4.938  18.078  1.00 92.38           C  
ATOM   1891  CD  PRO A 252      -3.777  -4.570  16.625  1.00 92.38           C  
ATOM   1892  N   GLY A 253      -1.157  -2.594  18.266  1.00 90.00           N  
ATOM   1893  CA  GLY A 253       0.127  -2.137  18.766  1.00 90.00           C  
ATOM   1894  C   GLY A 253       0.477  -0.729  18.328  1.00 90.00           C  
ATOM   1895  O   GLY A 253       0.823   0.121  19.141  1.00 90.00           O  
ATOM   1896  N   GLU A 254       0.288  -0.450  17.000  1.00 91.12           N  
ATOM   1897  CA  GLU A 254       0.694   0.824  16.422  1.00 91.12           C  
ATOM   1898  C   GLU A 254      -0.473   1.805  16.375  1.00 91.12           C  
ATOM   1899  CB  GLU A 254       1.266   0.612  15.016  1.00 91.12           C  
ATOM   1900  O   GLU A 254      -0.270   3.014  16.234  1.00 91.12           O  
ATOM   1901  CG  GLU A 254       2.492  -0.290  14.984  1.00 91.12           C  
ATOM   1902  CD  GLU A 254       3.568   0.122  15.977  1.00 91.12           C  
ATOM   1903  OE1 GLU A 254       4.414  -0.726  16.344  1.00 91.12           O  
ATOM   1904  OE2 GLU A 254       3.566   1.303  16.391  1.00 91.12           O  
ATOM   1905  N   ALA A 255      -1.688   1.322  16.469  1.00 86.56           N  
ATOM   1906  CA  ALA A 255      -2.902   2.111  16.281  1.00 86.56           C  
ATOM   1907  C   ALA A 255      -3.053   3.152  17.391  1.00 86.56           C  
ATOM   1908  CB  ALA A 255      -4.129   1.201  16.250  1.00 86.56           C  
ATOM   1909  O   ALA A 255      -3.775   4.137  17.234  1.00 86.56           O  
ATOM   1910  N   THR A 256      -2.381   2.883  18.578  1.00 85.12           N  
ATOM   1911  CA  THR A 256      -2.514   3.781  19.719  1.00 85.12           C  
ATOM   1912  C   THR A 256      -1.776   5.094  19.469  1.00 85.12           C  
ATOM   1913  CB  THR A 256      -1.981   3.129  21.016  1.00 85.12           C  
ATOM   1914  O   THR A 256      -1.976   6.074  20.188  1.00 85.12           O  
ATOM   1915  CG2 THR A 256      -2.801   1.897  21.391  1.00 85.12           C  
ATOM   1916  OG1 THR A 256      -0.617   2.740  20.812  1.00 85.12           O  
ATOM   1917  N   ASN A 257      -0.983   5.039  18.422  1.00 83.50           N  
ATOM   1918  CA  ASN A 257      -0.274   6.250  18.016  1.00 83.50           C  
ATOM   1919  C   ASN A 257      -1.090   7.078  17.031  1.00 83.50           C  
ATOM   1920  CB  ASN A 257       1.091   5.902  17.422  1.00 83.50           C  
ATOM   1921  O   ASN A 257      -1.514   6.570  15.992  1.00 83.50           O  
ATOM   1922  CG  ASN A 257       2.018   5.246  18.422  1.00 83.50           C  
ATOM   1923  ND2 ASN A 257       2.209   3.939  18.281  1.00 83.50           N  
ATOM   1924  OD1 ASN A 257       2.557   5.906  19.312  1.00 83.50           O  
ATOM   1925  N   VAL A 258      -1.559   8.250  17.484  1.00 83.12           N  
ATOM   1926  CA  VAL A 258      -2.180   9.164  16.516  1.00 83.12           C  
ATOM   1927  C   VAL A 258      -1.105  10.016  15.844  1.00 83.12           C  
ATOM   1928  CB  VAL A 258      -3.227  10.070  17.203  1.00 83.12           C  
ATOM   1929  O   VAL A 258      -0.394  10.773  16.516  1.00 83.12           O  
ATOM   1930  CG1 VAL A 258      -3.902  10.984  16.172  1.00 83.12           C  
ATOM   1931  CG2 VAL A 258      -4.266   9.227  17.938  1.00 83.12           C  
ATOM   1932  N   PHE A 259      -0.833   9.734  14.555  1.00 81.75           N  
ATOM   1933  CA  PHE A 259       0.251  10.359  13.805  1.00 81.75           C  
ATOM   1934  C   PHE A 259      -0.115  11.781  13.406  1.00 81.75           C  
ATOM   1935  CB  PHE A 259       0.586   9.531  12.555  1.00 81.75           C  
ATOM   1936  O   PHE A 259       0.004  12.156  12.234  1.00 81.75           O  
ATOM   1937  CG  PHE A 259       0.864   8.086  12.844  1.00 81.75           C  
ATOM   1938  CD1 PHE A 259       1.970   7.707  13.594  1.00 81.75           C  
ATOM   1939  CD2 PHE A 259       0.017   7.094  12.359  1.00 81.75           C  
ATOM   1940  CE1 PHE A 259       2.230   6.367  13.867  1.00 81.75           C  
ATOM   1941  CE2 PHE A 259       0.270   5.750  12.625  1.00 81.75           C  
ATOM   1942  CZ  PHE A 259       1.377   5.387  13.375  1.00 81.75           C  
ATOM   1943  N   GLN A 260      -0.607  12.641  14.375  1.00 79.06           N  
ATOM   1944  CA  GLN A 260      -1.005  14.023  14.133  1.00 79.06           C  
ATOM   1945  C   GLN A 260       0.120  14.992  14.484  1.00 79.06           C  
ATOM   1946  CB  GLN A 260      -2.264  14.375  14.930  1.00 79.06           C  
ATOM   1947  O   GLN A 260       0.901  14.734  15.406  1.00 79.06           O  
ATOM   1948  CG  GLN A 260      -2.090  14.266  16.438  1.00 79.06           C  
ATOM   1949  CD  GLN A 260      -3.395  14.422  17.188  1.00 79.06           C  
ATOM   1950  NE2 GLN A 260      -3.303  14.578  18.500  1.00 79.06           N  
ATOM   1951  OE1 GLN A 260      -4.477  14.414  16.594  1.00 79.06           O  
ATOM   1952  N   TYR A 261       0.153  16.109  13.625  1.00 80.88           N  
ATOM   1953  CA  TYR A 261       1.116  17.188  13.812  1.00 80.88           C  
ATOM   1954  C   TYR A 261       2.545  16.656  13.758  1.00 80.88           C  
ATOM   1955  CB  TYR A 261       0.871  17.906  15.141  1.00 80.88           C  
ATOM   1956  O   TYR A 261       3.371  17.000  14.609  1.00 80.88           O  
ATOM   1957  CG  TYR A 261      -0.523  18.469  15.281  1.00 80.88           C  
ATOM   1958  CD1 TYR A 261      -0.956  19.516  14.469  1.00 80.88           C  
ATOM   1959  CD2 TYR A 261      -1.410  17.953  16.219  1.00 80.88           C  
ATOM   1960  CE1 TYR A 261      -2.238  20.047  14.594  1.00 80.88           C  
ATOM   1961  CE2 TYR A 261      -2.695  18.469  16.344  1.00 80.88           C  
ATOM   1962  OH  TYR A 261      -4.371  20.016  15.664  1.00 80.88           O  
ATOM   1963  CZ  TYR A 261      -3.102  19.500  15.539  1.00 80.88           C  
ATOM   1964  N   GLU A 262       2.736  15.703  12.891  1.00 81.19           N  
ATOM   1965  CA  GLU A 262       4.062  15.133  12.648  1.00 81.19           C  
ATOM   1966  C   GLU A 262       4.219  14.695  11.195  1.00 81.19           C  
ATOM   1967  CB  GLU A 262       4.320  13.953  13.594  1.00 81.19           C  
ATOM   1968  O   GLU A 262       3.229  14.539  10.477  1.00 81.19           O  
ATOM   1969  CG  GLU A 262       3.469  12.734  13.289  1.00 81.19           C  
ATOM   1970  CD  GLU A 262       3.793  11.547  14.180  1.00 81.19           C  
ATOM   1971  OE1 GLU A 262       2.875  10.750  14.500  1.00 81.19           O  
ATOM   1972  OE2 GLU A 262       4.973  11.398  14.570  1.00 81.19           O  
ATOM   1973  N   THR A 263       5.508  14.547  10.836  1.00 86.38           N  
ATOM   1974  CA  THR A 263       5.836  14.016   9.523  1.00 86.38           C  
ATOM   1975  C   THR A 263       6.051  12.500   9.586  1.00 86.38           C  
ATOM   1976  CB  THR A 263       7.098  14.688   8.945  1.00 86.38           C  
ATOM   1977  O   THR A 263       6.809  12.016  10.422  1.00 86.38           O  
ATOM   1978  CG2 THR A 263       7.477  14.086   7.598  1.00 86.38           C  
ATOM   1979  OG1 THR A 263       6.848  16.094   8.781  1.00 86.38           O  
ATOM   1980  N   VAL A 264       5.242  11.789   8.820  1.00 90.56           N  
ATOM   1981  CA  VAL A 264       5.426  10.352   8.695  1.00 90.56           C  
ATOM   1982  C   VAL A 264       6.090  10.031   7.355  1.00 90.56           C  
ATOM   1983  CB  VAL A 264       4.086   9.594   8.820  1.00 90.56           C  
ATOM   1984  O   VAL A 264       5.918  10.766   6.379  1.00 90.56           O  
ATOM   1985  CG1 VAL A 264       3.434   9.867  10.172  1.00 90.56           C  
ATOM   1986  CG2 VAL A 264       3.146   9.984   7.680  1.00 90.56           C  
ATOM   1987  N   THR A 265       6.930   9.047   7.391  1.00 93.81           N  
ATOM   1988  CA  THR A 265       7.648   8.656   6.188  1.00 93.81           C  
ATOM   1989  C   THR A 265       7.285   7.227   5.777  1.00 93.81           C  
ATOM   1990  CB  THR A 265       9.172   8.758   6.387  1.00 93.81           C  
ATOM   1991  O   THR A 265       7.301   6.316   6.609  1.00 93.81           O  
ATOM   1992  CG2 THR A 265       9.922   8.359   5.121  1.00 93.81           C  
ATOM   1993  OG1 THR A 265       9.508  10.109   6.723  1.00 93.81           O  
ATOM   1994  N   ILE A 266       6.863   7.086   4.535  1.00 95.88           N  
ATOM   1995  CA  ILE A 266       6.629   5.785   3.922  1.00 95.88           C  
ATOM   1996  C   ILE A 266       7.668   5.531   2.832  1.00 95.88           C  
ATOM   1997  CB  ILE A 266       5.203   5.684   3.338  1.00 95.88           C  
ATOM   1998  O   ILE A 266       7.895   6.387   1.972  1.00 95.88           O  
ATOM   1999  CG1 ILE A 266       4.156   5.879   4.441  1.00 95.88           C  
ATOM   2000  CG2 ILE A 266       5.004   4.344   2.623  1.00 95.88           C  
ATOM   2001  CD1 ILE A 266       2.865   6.531   3.965  1.00 95.88           C  
ATOM   2002  N   GLN A 267       8.266   4.414   2.900  1.00 96.19           N  
ATOM   2003  CA  GLN A 267       9.250   4.047   1.891  1.00 96.19           C  
ATOM   2004  C   GLN A 267       8.875   2.738   1.204  1.00 96.19           C  
ATOM   2005  CB  GLN A 267      10.641   3.934   2.514  1.00 96.19           C  
ATOM   2006  O   GLN A 267       8.656   1.723   1.868  1.00 96.19           O  
ATOM   2007  CG  GLN A 267      11.758   3.744   1.497  1.00 96.19           C  
ATOM   2008  CD  GLN A 267      13.141   3.773   2.127  1.00 96.19           C  
ATOM   2009  NE2 GLN A 267      14.078   3.059   1.523  1.00 96.19           N  
ATOM   2010  OE1 GLN A 267      13.352   4.434   3.148  1.00 96.19           O  
ATOM   2011  N   ILE A 268       8.789   2.812  -0.149  1.00 96.56           N  
ATOM   2012  CA  ILE A 268       8.578   1.617  -0.956  1.00 96.56           C  
ATOM   2013  C   ILE A 268       9.867   1.244  -1.678  1.00 96.56           C  
ATOM   2014  CB  ILE A 268       7.434   1.819  -1.976  1.00 96.56           C  
ATOM   2015  O   ILE A 268      10.398   2.035  -2.461  1.00 96.56           O  
ATOM   2016  CG1 ILE A 268       6.156   2.287  -1.262  1.00 96.56           C  
ATOM   2017  CG2 ILE A 268       7.176   0.532  -2.764  1.00 96.56           C  
ATOM   2018  CD1 ILE A 268       5.004   2.604  -2.203  1.00 96.56           C  
ATOM   2019  N   THR A 269      10.297   0.055  -1.375  1.00 94.94           N  
ATOM   2020  CA  THR A 269      11.539  -0.415  -1.976  1.00 94.94           C  
ATOM   2021  C   THR A 269      11.273  -1.564  -2.943  1.00 94.94           C  
ATOM   2022  CB  THR A 269      12.539  -0.869  -0.898  1.00 94.94           C  
ATOM   2023  O   THR A 269      11.195  -2.725  -2.531  1.00 94.94           O  
ATOM   2024  CG2 THR A 269      13.906  -1.173  -1.510  1.00 94.94           C  
ATOM   2025  OG1 THR A 269      12.688   0.170   0.078  1.00 94.94           O  
ATOM   2026  N   PRO A 270      11.133  -1.207  -4.223  1.00 89.06           N  
ATOM   2027  CA  PRO A 270      10.906  -2.262  -5.215  1.00 89.06           C  
ATOM   2028  C   PRO A 270      12.172  -3.047  -5.547  1.00 89.06           C  
ATOM   2029  CB  PRO A 270      10.406  -1.490  -6.441  1.00 89.06           C  
ATOM   2030  O   PRO A 270      13.242  -2.758  -5.004  1.00 89.06           O  
ATOM   2031  CG  PRO A 270      11.039  -0.142  -6.328  1.00 89.06           C  
ATOM   2032  CD  PRO A 270      11.227   0.178  -4.875  1.00 89.06           C  
ATOM   2033  N   ASN A 271      12.055  -4.109  -6.402  1.00 84.19           N  
ATOM   2034  CA  ASN A 271      13.172  -4.965  -6.797  1.00 84.19           C  
ATOM   2035  C   ASN A 271      14.086  -4.266  -7.793  1.00 84.19           C  
ATOM   2036  CB  ASN A 271      12.656  -6.285  -7.375  1.00 84.19           C  
ATOM   2037  O   ASN A 271      15.211  -4.711  -8.023  1.00 84.19           O  
ATOM   2038  CG  ASN A 271      11.820  -6.086  -8.625  1.00 84.19           C  
ATOM   2039  ND2 ASN A 271      11.984  -6.977  -9.594  1.00 84.19           N  
ATOM   2040  OD1 ASN A 271      11.031  -5.145  -8.711  1.00 84.19           O  
ATOM   2041  N   ILE A 272      13.602  -3.199  -8.344  1.00 83.00           N  
ATOM   2042  CA  ILE A 272      14.375  -2.447  -9.328  1.00 83.00           C  
ATOM   2043  C   ILE A 272      14.359  -0.962  -8.969  1.00 83.00           C  
ATOM   2044  CB  ILE A 272      13.836  -2.660 -10.758  1.00 83.00           C  
ATOM   2045  O   ILE A 272      13.484  -0.504  -8.234  1.00 83.00           O  
ATOM   2046  CG1 ILE A 272      12.383  -2.189 -10.852  1.00 83.00           C  
ATOM   2047  CG2 ILE A 272      13.969  -4.129 -11.172  1.00 83.00           C  
ATOM   2048  CD1 ILE A 272      11.859  -2.070 -12.281  1.00 83.00           C  
ATOM   2049  N   GLY A 273      15.359  -0.266  -9.477  1.00 80.31           N  
ATOM   2050  CA  GLY A 273      15.406   1.174  -9.281  1.00 80.31           C  
ATOM   2051  C   GLY A 273      15.641   1.568  -7.832  1.00 80.31           C  
ATOM   2052  O   GLY A 273      15.953   0.720  -6.996  1.00 80.31           O  
ATOM   2053  N   SER A 274      15.555   2.920  -7.543  1.00 85.38           N  
ATOM   2054  CA  SER A 274      15.688   3.475  -6.199  1.00 85.38           C  
ATOM   2055  C   SER A 274      14.352   3.473  -5.465  1.00 85.38           C  
ATOM   2056  CB  SER A 274      16.234   4.898  -6.262  1.00 85.38           C  
ATOM   2057  O   SER A 274      13.289   3.471  -6.094  1.00 85.38           O  
ATOM   2058  OG  SER A 274      17.531   4.910  -6.848  1.00 85.38           O  
ATOM   2059  N   PRO A 275      14.406   3.369  -4.137  1.00 91.44           N  
ATOM   2060  CA  PRO A 275      13.188   3.398  -3.328  1.00 91.44           C  
ATOM   2061  C   PRO A 275      12.383   4.684  -3.516  1.00 91.44           C  
ATOM   2062  CB  PRO A 275      13.711   3.283  -1.894  1.00 91.44           C  
ATOM   2063  O   PRO A 275      12.953   5.730  -3.834  1.00 91.44           O  
ATOM   2064  CG  PRO A 275      15.055   2.658  -2.027  1.00 91.44           C  
ATOM   2065  CD  PRO A 275      15.656   3.084  -3.340  1.00 91.44           C  
ATOM   2066  N   LEU A 276      11.141   4.520  -3.490  1.00 93.25           N  
ATOM   2067  CA  LEU A 276      10.258   5.680  -3.383  1.00 93.25           C  
ATOM   2068  C   LEU A 276      10.039   6.059  -1.922  1.00 93.25           C  
ATOM   2069  CB  LEU A 276       8.922   5.398  -4.062  1.00 93.25           C  
ATOM   2070  O   LEU A 276       9.594   5.230  -1.123  1.00 93.25           O  
ATOM   2071  CG  LEU A 276       7.828   6.457  -3.867  1.00 93.25           C  
ATOM   2072  CD1 LEU A 276       8.219   7.758  -4.559  1.00 93.25           C  
ATOM   2073  CD2 LEU A 276       6.492   5.945  -4.398  1.00 93.25           C  
ATOM   2074  N   THR A 277      10.398   7.352  -1.565  1.00 93.44           N  
ATOM   2075  CA  THR A 277      10.188   7.852  -0.213  1.00 93.44           C  
ATOM   2076  C   THR A 277       9.125   8.945  -0.203  1.00 93.44           C  
ATOM   2077  CB  THR A 277      11.492   8.398   0.393  1.00 93.44           C  
ATOM   2078  O   THR A 277       9.242   9.945  -0.920  1.00 93.44           O  
ATOM   2079  CG2 THR A 277      11.266   8.938   1.803  1.00 93.44           C  
ATOM   2080  OG1 THR A 277      12.469   7.348   0.446  1.00 93.44           O  
ATOM   2081  N   ILE A 278       8.086   8.695   0.550  1.00 91.88           N  
ATOM   2082  CA  ILE A 278       7.004   9.664   0.715  1.00 91.88           C  
ATOM   2083  C   ILE A 278       7.027  10.227   2.135  1.00 91.88           C  
ATOM   2084  CB  ILE A 278       5.629   9.031   0.412  1.00 91.88           C  
ATOM   2085  O   ILE A 278       6.902   9.477   3.107  1.00 91.88           O  
ATOM   2086  CG1 ILE A 278       5.617   8.430  -0.998  1.00 91.88           C  
ATOM   2087  CG2 ILE A 278       4.512  10.062   0.575  1.00 91.88           C  
ATOM   2088  CD1 ILE A 278       4.492   7.430  -1.234  1.00 91.88           C  
ATOM   2089  N   SER A 279       7.250  11.516   2.193  1.00 89.12           N  
ATOM   2090  CA  SER A 279       7.168  12.219   3.469  1.00 89.12           C  
ATOM   2091  C   SER A 279       5.922  13.094   3.537  1.00 89.12           C  
ATOM   2092  CB  SER A 279       8.414  13.070   3.695  1.00 89.12           C  
ATOM   2093  O   SER A 279       5.738  13.984   2.701  1.00 89.12           O  
ATOM   2094  OG  SER A 279       9.570  12.258   3.777  1.00 89.12           O  
ATOM   2095  N   GLN A 280       5.094  12.695   4.508  1.00 84.50           N  
ATOM   2096  CA  GLN A 280       3.816  13.391   4.613  1.00 84.50           C  
ATOM   2097  C   GLN A 280       3.627  13.984   6.008  1.00 84.50           C  
ATOM   2098  CB  GLN A 280       2.662  12.445   4.281  1.00 84.50           C  
ATOM   2099  O   GLN A 280       3.777  13.289   7.008  1.00 84.50           O  
ATOM   2100  CG  GLN A 280       1.289  13.102   4.359  1.00 84.50           C  
ATOM   2101  CD  GLN A 280       1.118  14.227   3.352  1.00 84.50           C  
ATOM   2102  NE2 GLN A 280       0.828  15.422   3.844  1.00 84.50           N  
ATOM   2103  OE1 GLN A 280       1.246  14.016   2.141  1.00 84.50           O  
ATOM   2104  N   TYR A 281       3.285  15.312   5.918  1.00 80.56           N  
ATOM   2105  CA  TYR A 281       2.889  15.953   7.168  1.00 80.56           C  
ATOM   2106  C   TYR A 281       1.402  15.742   7.438  1.00 80.56           C  
ATOM   2107  CB  TYR A 281       3.209  17.453   7.137  1.00 80.56           C  
ATOM   2108  O   TYR A 281       0.562  16.047   6.590  1.00 80.56           O  
ATOM   2109  CG  TYR A 281       2.986  18.141   8.461  1.00 80.56           C  
ATOM   2110  CD1 TYR A 281       1.839  18.906   8.688  1.00 80.56           C  
ATOM   2111  CD2 TYR A 281       3.922  18.047   9.484  1.00 80.56           C  
ATOM   2112  CE1 TYR A 281       1.630  19.547   9.898  1.00 80.56           C  
ATOM   2113  CE2 TYR A 281       3.725  18.688  10.703  1.00 80.56           C  
ATOM   2114  OH  TYR A 281       2.375  20.062  12.109  1.00 80.56           O  
ATOM   2115  CZ  TYR A 281       2.576  19.438  10.898  1.00 80.56           C  
ATOM   2116  N   ILE A 282       1.110  15.133   8.555  1.00 79.00           N  
ATOM   2117  CA  ILE A 282      -0.275  14.844   8.906  1.00 79.00           C  
ATOM   2118  C   ILE A 282      -0.826  15.961   9.797  1.00 79.00           C  
ATOM   2119  CB  ILE A 282      -0.404  13.484   9.625  1.00 79.00           C  
ATOM   2120  O   ILE A 282      -0.263  16.266  10.852  1.00 79.00           O  
ATOM   2121  CG1 ILE A 282       0.125  12.359   8.727  1.00 79.00           C  
ATOM   2122  CG2 ILE A 282      -1.856  13.219  10.031  1.00 79.00           C  
ATOM   2123  CD1 ILE A 282       0.117  10.984   9.383  1.00 79.00           C  
ATOM   2124  N   TYR A 283      -1.809  16.688   9.094  1.00 72.56           N  
ATOM   2125  CA  TYR A 283      -2.549  17.719   9.797  1.00 72.56           C  
ATOM   2126  C   TYR A 283      -4.016  17.328   9.961  1.00 72.56           C  
ATOM   2127  CB  TYR A 283      -2.445  19.047   9.055  1.00 72.56           C  
ATOM   2128  O   TYR A 283      -4.602  16.719   9.070  1.00 72.56           O  
ATOM   2129  CG  TYR A 283      -3.174  20.188   9.742  1.00 72.56           C  
ATOM   2130  CD1 TYR A 283      -4.418  20.625   9.281  1.00 72.56           C  
ATOM   2131  CD2 TYR A 283      -2.619  20.828  10.844  1.00 72.56           C  
ATOM   2132  CE1 TYR A 283      -5.090  21.656   9.906  1.00 72.56           C  
ATOM   2133  CE2 TYR A 283      -3.281  21.875  11.477  1.00 72.56           C  
ATOM   2134  OH  TYR A 283      -5.176  23.312  11.625  1.00 72.56           O  
ATOM   2135  CZ  TYR A 283      -4.516  22.281  11.008  1.00 72.56           C  
ATOM   2136  N   GLN A 284      -4.641  17.469  11.133  1.00 65.31           N  
ATOM   2137  CA  GLN A 284      -6.078  17.266  11.250  1.00 65.31           C  
ATOM   2138  C   GLN A 284      -6.852  18.547  11.008  1.00 65.31           C  
ATOM   2139  CB  GLN A 284      -6.430  16.688  12.625  1.00 65.31           C  
ATOM   2140  O   GLN A 284      -6.590  19.562  11.656  1.00 65.31           O  
ATOM   2141  CG  GLN A 284      -7.758  15.953  12.664  1.00 65.31           C  
ATOM   2142  CD  GLN A 284      -8.180  15.570  14.070  1.00 65.31           C  
ATOM   2143  NE2 GLN A 284      -9.484  15.586  14.328  1.00 65.31           N  
ATOM   2144  OE1 GLN A 284      -7.336  15.273  14.930  1.00 65.31           O  
ATOM   2145  N   PRO A 285      -7.777  18.484   9.945  1.00 57.00           N  
ATOM   2146  CA  PRO A 285      -8.719  19.609   9.969  1.00 57.00           C  
ATOM   2147  C   PRO A 285      -9.836  19.422  10.992  1.00 57.00           C  
ATOM   2148  CB  PRO A 285      -9.273  19.641   8.547  1.00 57.00           C  
ATOM   2149  O   PRO A 285     -10.039  18.312  11.484  1.00 57.00           O  
ATOM   2150  CG  PRO A 285      -8.836  18.344   7.938  1.00 57.00           C  
ATOM   2151  CD  PRO A 285      -7.832  17.703   8.852  1.00 57.00           C  
ATOM   2152  N   ASP A 286     -10.188  20.391  11.805  1.00 56.19           N  
ATOM   2153  CA  ASP A 286     -11.305  20.484  12.734  1.00 56.19           C  
ATOM   2154  C   ASP A 286     -12.570  19.859  12.141  1.00 56.19           C  
ATOM   2155  CB  ASP A 286     -11.570  21.953  13.102  1.00 56.19           C  
ATOM   2156  O   ASP A 286     -13.680  20.359  12.359  1.00 56.19           O  
ATOM   2157  CG  ASP A 286     -10.547  22.516  14.070  1.00 56.19           C  
ATOM   2158  OD1 ASP A 286      -9.867  21.719  14.766  1.00 56.19           O  
ATOM   2159  OD2 ASP A 286     -10.414  23.750  14.141  1.00 56.19           O  
ATOM   2160  N   GLY A 287     -12.547  18.547  11.539  1.00 54.91           N  
ATOM   2161  CA  GLY A 287     -13.812  18.031  11.047  1.00 54.91           C  
ATOM   2162  C   GLY A 287     -13.734  16.578  10.609  1.00 54.91           C  
ATOM   2163  O   GLY A 287     -12.680  15.953  10.719  1.00 54.91           O  
ATOM   2164  N   LYS A 288     -14.859  15.688  10.711  1.00 52.81           N  
ATOM   2165  CA  LYS A 288     -15.109  14.297  10.328  1.00 52.81           C  
ATOM   2166  C   LYS A 288     -14.875  14.086   8.836  1.00 52.81           C  
ATOM   2167  CB  LYS A 288     -16.531  13.891  10.695  1.00 52.81           C  
ATOM   2168  O   LYS A 288     -15.422  14.812   8.008  1.00 52.81           O  
ATOM   2169  CG  LYS A 288     -16.734  13.555  12.172  1.00 52.81           C  
ATOM   2170  CD  LYS A 288     -18.078  12.906  12.422  1.00 52.81           C  
ATOM   2171  CE  LYS A 288     -18.297  12.617  13.906  1.00 52.81           C  
ATOM   2172  NZ  LYS A 288     -19.578  11.891  14.148  1.00 52.81           N  
ATOM   2173  N   VAL A 289     -13.680  13.812   8.320  1.00 50.97           N  
ATOM   2174  CA  VAL A 289     -13.531  13.422   6.922  1.00 50.97           C  
ATOM   2175  C   VAL A 289     -14.109  12.023   6.711  1.00 50.97           C  
ATOM   2176  CB  VAL A 289     -12.055  13.461   6.477  1.00 50.97           C  
ATOM   2177  O   VAL A 289     -13.719  11.078   7.398  1.00 50.97           O  
ATOM   2178  CG1 VAL A 289     -11.922  13.070   5.004  1.00 50.97           C  
ATOM   2179  CG2 VAL A 289     -11.461  14.852   6.719  1.00 50.97           C  
ATOM   2180  N   THR A 290     -15.430  11.789   6.281  1.00 46.34           N  
ATOM   2181  CA  THR A 290     -16.141  10.523   6.102  1.00 46.34           C  
ATOM   2182  C   THR A 290     -16.078  10.078   4.641  1.00 46.34           C  
ATOM   2183  CB  THR A 290     -17.609  10.633   6.551  1.00 46.34           C  
ATOM   2184  O   THR A 290     -16.594   9.016   4.289  1.00 46.34           O  
ATOM   2185  CG2 THR A 290     -17.734  10.414   8.055  1.00 46.34           C  
ATOM   2186  OG1 THR A 290     -18.109  11.930   6.227  1.00 46.34           O  
ATOM   2187  N   VAL A 291     -15.273  10.633   3.713  1.00 37.31           N  
ATOM   2188  CA  VAL A 291     -15.266  10.047   2.377  1.00 37.31           C  
ATOM   2189  C   VAL A 291     -13.844   9.641   1.995  1.00 37.31           C  
ATOM   2190  CB  VAL A 291     -15.844  11.016   1.327  1.00 37.31           C  
ATOM   2191  O   VAL A 291     -12.891  10.375   2.260  1.00 37.31           O  
ATOM   2192  CG1 VAL A 291     -15.922  10.352  -0.045  1.00 37.31           C  
ATOM   2193  CG2 VAL A 291     -17.219  11.516   1.761  1.00 37.31           C  
ATOM   2194  N   ILE A 292     -13.625   8.328   1.717  1.00 46.69           N  
ATOM   2195  CA  ILE A 292     -12.461   7.773   1.032  1.00 46.69           C  
ATOM   2196  C   ILE A 292     -12.641   7.902  -0.479  1.00 46.69           C  
ATOM   2197  CB  ILE A 292     -12.227   6.297   1.419  1.00 46.69           C  
ATOM   2198  O   ILE A 292     -13.695   7.547  -1.018  1.00 46.69           O  
ATOM   2199  CG1 ILE A 292     -12.070   6.160   2.938  1.00 46.69           C  
ATOM   2200  CG2 ILE A 292     -11.000   5.734   0.690  1.00 46.69           C  
ATOM   2201  CD1 ILE A 292     -11.898   4.723   3.418  1.00 46.69           C  
ATOM   2202  N   GLY A 293     -12.203   9.109  -1.050  1.00 42.44           N  
ATOM   2203  CA  GLY A 293     -12.055   9.289  -2.486  1.00 42.44           C  
ATOM   2204  C   GLY A 293     -12.305   8.016  -3.273  1.00 42.44           C  
ATOM   2205  O   GLY A 293     -11.633   7.008  -3.055  1.00 42.44           O  
TER    2206      GLY A 293                                                      
ENDMDL                                                                          
END                                                                             
