# Supplementary material for: Towards a molecular picture of the archaeal cell surface
Source: Nat Commun. 2024 Nov 29;15:10401. doi: 10.1038/s41467-024-53986-9 (PMC11607397; doi:10.1038/s41467-024-53986-9)
Supplement: Supplementary file 5 — Supplementary Dataset 1 [file 41467_2024_53986_MOESM5_ESM.zip › Archaellum_Homologues_2024/Saci_1178_Sulfolobus_Acidocaldarius/Saci_1178_Sulfolobus_Acidocaldarius_b2d98_unrelaxed_rank_005_alphafold2_ptm_model_1_seed_000.pdb]

MODEL     1                                                                     
ATOM      1  N   LEU A   1      44.969  13.711 -72.750  1.00 65.25           N  
ATOM      2  CA  LEU A   1      43.594  13.305 -72.500  1.00 65.25           C  
ATOM      3  C   LEU A   1      43.594  12.172 -71.438  1.00 65.25           C  
ATOM      4  CB  LEU A   1      42.875  12.875 -73.750  1.00 65.25           C  
ATOM      5  O   LEU A   1      42.531  11.812 -70.938  1.00 65.25           O  
ATOM      6  CG  LEU A   1      42.188  13.977 -74.562  1.00 65.25           C  
ATOM      7  CD1 LEU A   1      42.719  13.992 -76.000  1.00 65.25           C  
ATOM      8  CD2 LEU A   1      40.688  13.797 -74.500  1.00 65.25           C  
ATOM      9  N   ALA A   2      44.844  11.617 -71.062  1.00 79.19           N  
ATOM     10  CA  ALA A   2      45.062  10.578 -70.062  1.00 79.19           C  
ATOM     11  C   ALA A   2      45.094  11.172 -68.625  1.00 79.19           C  
ATOM     12  CB  ALA A   2      46.375   9.828 -70.312  1.00 79.19           C  
ATOM     13  O   ALA A   2      44.719  10.508 -67.688  1.00 79.19           O  
ATOM     14  N   GLY A   3      45.156  12.539 -68.438  1.00 84.50           N  
ATOM     15  CA  GLY A   3      45.188  13.227 -67.188  1.00 84.50           C  
ATOM     16  C   GLY A   3      43.812  13.594 -66.625  1.00 84.50           C  
ATOM     17  O   GLY A   3      43.562  13.453 -65.438  1.00 84.50           O  
ATOM     18  N   LEU A   4      42.906  13.891 -67.500  1.00 89.06           N  
ATOM     19  CA  LEU A   4      41.531  14.250 -67.188  1.00 89.06           C  
ATOM     20  C   LEU A   4      40.719  13.000 -66.875  1.00 89.06           C  
ATOM     21  CB  LEU A   4      40.875  15.023 -68.312  1.00 89.06           C  
ATOM     22  O   LEU A   4      39.875  13.031 -65.938  1.00 89.06           O  
ATOM     23  CG  LEU A   4      39.438  15.453 -68.125  1.00 89.06           C  
ATOM     24  CD1 LEU A   4      39.344  16.484 -67.000  1.00 89.06           C  
ATOM     25  CD2 LEU A   4      38.844  16.016 -69.375  1.00 89.06           C  
ATOM     26  N   ASP A   5      40.938  11.844 -67.562  1.00 88.81           N  
ATOM     27  CA  ASP A   5      40.281  10.570 -67.312  1.00 88.81           C  
ATOM     28  C   ASP A   5      40.688  10.016 -65.938  1.00 88.81           C  
ATOM     29  CB  ASP A   5      40.562   9.555 -68.438  1.00 88.81           C  
ATOM     30  O   ASP A   5      39.875   9.516 -65.188  1.00 88.81           O  
ATOM     31  CG  ASP A   5      39.719   9.758 -69.625  1.00 88.81           C  
ATOM     32  OD1 ASP A   5      38.719  10.469 -69.562  1.00 88.81           O  
ATOM     33  OD2 ASP A   5      40.094   9.195 -70.688  1.00 88.81           O  
ATOM     34  N   THR A   6      41.906  10.078 -65.625  1.00 91.81           N  
ATOM     35  CA  THR A   6      42.438   9.641 -64.312  1.00 91.81           C  
ATOM     36  C   THR A   6      41.969  10.547 -63.219  1.00 91.81           C  
ATOM     37  CB  THR A   6      43.969   9.625 -64.375  1.00 91.81           C  
ATOM     38  O   THR A   6      41.656  10.070 -62.094  1.00 91.81           O  
ATOM     39  CG2 THR A   6      44.531   9.062 -63.031  1.00 91.81           C  
ATOM     40  OG1 THR A   6      44.438   8.812 -65.438  1.00 91.81           O  
ATOM     41  N   ALA A   7      41.844  11.883 -63.344  1.00 93.19           N  
ATOM     42  CA  ALA A   7      41.344  12.852 -62.344  1.00 93.19           C  
ATOM     43  C   ALA A   7      39.906  12.562 -61.969  1.00 93.19           C  
ATOM     44  CB  ALA A   7      41.469  14.273 -62.906  1.00 93.19           C  
ATOM     45  O   ALA A   7      39.531  12.633 -60.812  1.00 93.19           O  
ATOM     46  N   ILE A   8      39.062  12.250 -62.938  1.00 92.69           N  
ATOM     47  CA  ILE A   8      37.656  11.961 -62.719  1.00 92.69           C  
ATOM     48  C   ILE A   8      37.500  10.648 -61.969  1.00 92.69           C  
ATOM     49  CB  ILE A   8      36.875  11.891 -64.062  1.00 92.69           C  
ATOM     50  O   ILE A   8      36.656  10.531 -61.062  1.00 92.69           O  
ATOM     51  CG1 ILE A   8      36.812  13.273 -64.750  1.00 92.69           C  
ATOM     52  CG2 ILE A   8      35.438  11.344 -63.844  1.00 92.69           C  
ATOM     53  CD1 ILE A   8      36.312  13.250 -66.188  1.00 92.69           C  
ATOM     54  N   ILE A   9      38.281   9.602 -62.281  1.00 92.94           N  
ATOM     55  CA  ILE A   9      38.312   8.336 -61.562  1.00 92.94           C  
ATOM     56  C   ILE A   9      38.719   8.578 -60.125  1.00 92.94           C  
ATOM     57  CB  ILE A   9      39.250   7.320 -62.219  1.00 92.94           C  
ATOM     58  O   ILE A   9      38.156   7.996 -59.188  1.00 92.94           O  
ATOM     59  CG1 ILE A   9      38.750   6.961 -63.625  1.00 92.94           C  
ATOM     60  CG2 ILE A   9      39.406   6.070 -61.375  1.00 92.94           C  
ATOM     61  CD1 ILE A   9      39.750   6.199 -64.500  1.00 92.94           C  
ATOM     62  N   LEU A  10      39.688   9.445 -59.844  1.00 94.00           N  
ATOM     63  CA  LEU A  10      40.156   9.797 -58.500  1.00 94.00           C  
ATOM     64  C   LEU A  10      39.031  10.445 -57.688  1.00 94.00           C  
ATOM     65  CB  LEU A  10      41.344  10.742 -58.594  1.00 94.00           C  
ATOM     66  O   LEU A  10      38.844  10.125 -56.531  1.00 94.00           O  
ATOM     67  CG  LEU A  10      42.688  10.102 -58.969  1.00 94.00           C  
ATOM     68  CD1 LEU A  10      43.719  11.180 -59.219  1.00 94.00           C  
ATOM     69  CD2 LEU A  10      43.156   9.148 -57.875  1.00 94.00           C  
ATOM     70  N   ILE A  11      38.312  11.391 -58.344  1.00 93.25           N  
ATOM     71  CA  ILE A  11      37.219  12.070 -57.656  1.00 93.25           C  
ATOM     72  C   ILE A  11      36.125  11.070 -57.312  1.00 93.25           C  
ATOM     73  CB  ILE A  11      36.656  13.211 -58.531  1.00 93.25           C  
ATOM     74  O   ILE A  11      35.531  11.125 -56.250  1.00 93.25           O  
ATOM     75  CG1 ILE A  11      37.688  14.352 -58.656  1.00 93.25           C  
ATOM     76  CG2 ILE A  11      35.344  13.734 -57.938  1.00 93.25           C  
ATOM     77  CD1 ILE A  11      37.312  15.398 -59.688  1.00 93.25           C  
ATOM     78  N   ALA A  12      35.781  10.164 -58.344  1.00 95.69           N  
ATOM     79  CA  ALA A  12      34.812   9.117 -58.062  1.00 95.69           C  
ATOM     80  C   ALA A  12      35.250   8.242 -56.906  1.00 95.69           C  
ATOM     81  CB  ALA A  12      34.562   8.266 -59.312  1.00 95.69           C  
ATOM     82  O   ALA A  12      34.406   7.871 -56.062  1.00 95.69           O  
ATOM     83  N   PHE A  13      36.438   7.910 -56.719  1.00 94.38           N  
ATOM     84  CA  PHE A  13      36.969   7.082 -55.625  1.00 94.38           C  
ATOM     85  C   PHE A  13      36.906   7.840 -54.281  1.00 94.38           C  
ATOM     86  CB  PHE A  13      38.406   6.633 -55.906  1.00 94.38           C  
ATOM     87  O   PHE A  13      36.562   7.270 -53.250  1.00 94.38           O  
ATOM     88  CG  PHE A  13      38.969   5.688 -54.875  1.00 94.38           C  
ATOM     89  CD1 PHE A  13      39.875   6.125 -53.938  1.00 94.38           C  
ATOM     90  CD2 PHE A  13      38.562   4.359 -54.844  1.00 94.38           C  
ATOM     91  CE1 PHE A  13      40.406   5.250 -53.000  1.00 94.38           C  
ATOM     92  CE2 PHE A  13      39.062   3.479 -53.906  1.00 94.38           C  
ATOM     93  CZ  PHE A  13      40.000   3.926 -52.969  1.00 94.38           C  
ATOM     94  N   ILE A  14      37.188   9.094 -54.344  1.00 96.25           N  
ATOM     95  CA  ILE A  14      37.188   9.930 -53.156  1.00 96.25           C  
ATOM     96  C   ILE A  14      35.750  10.102 -52.656  1.00 96.25           C  
ATOM     97  CB  ILE A  14      37.844  11.305 -53.406  1.00 96.25           C  
ATOM     98  O   ILE A  14      35.500  10.047 -51.438  1.00 96.25           O  
ATOM     99  CG1 ILE A  14      39.344  11.148 -53.656  1.00 96.25           C  
ATOM    100  CG2 ILE A  14      37.562  12.258 -52.250  1.00 96.25           C  
ATOM    101  CD1 ILE A  14      40.000  12.398 -54.188  1.00 96.25           C  
ATOM    102  N   ILE A  15      34.875  10.234 -53.531  1.00 96.75           N  
ATOM    103  CA  ILE A  15      33.469  10.414 -53.188  1.00 96.75           C  
ATOM    104  C   ILE A  15      32.906   9.141 -52.531  1.00 96.75           C  
ATOM    105  CB  ILE A  15      32.594  10.789 -54.438  1.00 96.75           C  
ATOM    106  O   ILE A  15      32.219   9.203 -51.531  1.00 96.75           O  
ATOM    107  CG1 ILE A  15      33.000  12.188 -54.938  1.00 96.75           C  
ATOM    108  CG2 ILE A  15      31.109  10.711 -54.094  1.00 96.75           C  
ATOM    109  CD1 ILE A  15      32.312  12.586 -56.219  1.00 96.75           C  
ATOM    110  N   THR A  16      33.281   7.992 -53.219  1.00 96.19           N  
ATOM    111  CA  THR A  16      32.875   6.711 -52.656  1.00 96.19           C  
ATOM    112  C   THR A  16      33.438   6.523 -51.281  1.00 96.19           C  
ATOM    113  CB  THR A  16      33.281   5.539 -53.562  1.00 96.19           C  
ATOM    114  O   THR A  16      32.750   6.062 -50.344  1.00 96.19           O  
ATOM    115  CG2 THR A  16      32.750   4.215 -53.062  1.00 96.19           C  
ATOM    116  OG1 THR A  16      32.812   5.762 -54.906  1.00 96.19           O  
ATOM    117  N   ALA A  17      34.781   6.879 -51.156  1.00 96.75           N  
ATOM    118  CA  ALA A  17      35.406   6.789 -49.844  1.00 96.75           C  
ATOM    119  C   ALA A  17      34.750   7.703 -48.812  1.00 96.75           C  
ATOM    120  CB  ALA A  17      36.906   7.137 -49.969  1.00 96.75           C  
ATOM    121  O   ALA A  17      34.531   7.312 -47.688  1.00 96.75           O  
ATOM    122  N   ALA A  18      34.375   8.953 -49.188  1.00 96.50           N  
ATOM    123  CA  ALA A  18      33.719   9.938 -48.312  1.00 96.50           C  
ATOM    124  C   ALA A  18      32.312   9.445 -47.875  1.00 96.50           C  
ATOM    125  CB  ALA A  18      33.594  11.281 -49.031  1.00 96.50           C  
ATOM    126  O   ALA A  18      31.953   9.586 -46.719  1.00 96.50           O  
ATOM    127  N   VAL A  19      31.531   8.844 -48.750  1.00 96.50           N  
ATOM    128  CA  VAL A  19      30.188   8.344 -48.469  1.00 96.50           C  
ATOM    129  C   VAL A  19      30.281   7.164 -47.500  1.00 96.50           C  
ATOM    130  CB  VAL A  19      29.438   7.938 -49.750  1.00 96.50           C  
ATOM    131  O   VAL A  19      29.500   7.062 -46.562  1.00 96.50           O  
ATOM    132  CG1 VAL A  19      28.125   7.223 -49.406  1.00 96.50           C  
ATOM    133  CG2 VAL A  19      29.156   9.164 -50.625  1.00 96.50           C  
ATOM    134  N   LEU A  20      31.250   6.273 -47.781  1.00 94.88           N  
ATOM    135  CA  LEU A  20      31.438   5.129 -46.906  1.00 94.88           C  
ATOM    136  C   LEU A  20      31.859   5.582 -45.500  1.00 94.88           C  
ATOM    137  CB  LEU A  20      32.500   4.176 -47.500  1.00 94.88           C  
ATOM    138  O   LEU A  20      31.438   5.008 -44.500  1.00 94.88           O  
ATOM    139  CG  LEU A  20      32.031   3.322 -48.688  1.00 94.88           C  
ATOM    140  CD1 LEU A  20      33.250   2.668 -49.344  1.00 94.88           C  
ATOM    141  CD2 LEU A  20      31.031   2.268 -48.219  1.00 94.88           C  
ATOM    142  N   ALA A  21      32.750   6.637 -45.438  1.00 96.25           N  
ATOM    143  CA  ALA A  21      33.156   7.219 -44.188  1.00 96.25           C  
ATOM    144  C   ALA A  21      31.969   7.820 -43.438  1.00 96.25           C  
ATOM    145  CB  ALA A  21      34.250   8.281 -44.406  1.00 96.25           C  
ATOM    146  O   ALA A  21      31.844   7.680 -42.219  1.00 96.25           O  
ATOM    147  N   TYR A  22      31.125   8.477 -44.156  1.00 94.88           N  
ATOM    148  CA  TYR A  22      29.906   9.062 -43.594  1.00 94.88           C  
ATOM    149  C   TYR A  22      29.000   7.988 -43.031  1.00 94.88           C  
ATOM    150  CB  TYR A  22      29.156   9.883 -44.656  1.00 94.88           C  
ATOM    151  O   TYR A  22      28.500   8.125 -41.906  1.00 94.88           O  
ATOM    152  CG  TYR A  22      27.859  10.469 -44.156  1.00 94.88           C  
ATOM    153  CD1 TYR A  22      26.641   9.875 -44.469  1.00 94.88           C  
ATOM    154  CD2 TYR A  22      27.859  11.617 -43.375  1.00 94.88           C  
ATOM    155  CE1 TYR A  22      25.438  10.414 -44.000  1.00 94.88           C  
ATOM    156  CE2 TYR A  22      26.672  12.164 -42.906  1.00 94.88           C  
ATOM    157  OH  TYR A  22      24.281  12.102 -42.781  1.00 94.88           O  
ATOM    158  CZ  TYR A  22      25.469  11.562 -43.219  1.00 94.88           C  
ATOM    159  N   VAL A  23      28.688   6.988 -43.750  1.00 93.62           N  
ATOM    160  CA  VAL A  23      27.844   5.875 -43.312  1.00 93.62           C  
ATOM    161  C   VAL A  23      28.469   5.207 -42.094  1.00 93.62           C  
ATOM    162  CB  VAL A  23      27.656   4.840 -44.438  1.00 93.62           C  
ATOM    163  O   VAL A  23      27.766   4.883 -41.125  1.00 93.62           O  
ATOM    164  CG1 VAL A  23      26.922   3.602 -43.938  1.00 93.62           C  
ATOM    165  CG2 VAL A  23      26.891   5.465 -45.594  1.00 93.62           C  
ATOM    166  N   ALA A  24      29.812   4.996 -42.188  1.00 93.19           N  
ATOM    167  CA  ALA A  24      30.531   4.383 -41.062  1.00 93.19           C  
ATOM    168  C   ALA A  24      30.391   5.219 -39.781  1.00 93.19           C  
ATOM    169  CB  ALA A  24      32.000   4.191 -41.406  1.00 93.19           C  
ATOM    170  O   ALA A  24      30.156   4.680 -38.719  1.00 93.19           O  
ATOM    171  N   VAL A  25      30.547   6.469 -39.875  1.00 93.25           N  
ATOM    172  CA  VAL A  25      30.438   7.371 -38.719  1.00 93.25           C  
ATOM    173  C   VAL A  25      29.016   7.352 -38.188  1.00 93.25           C  
ATOM    174  CB  VAL A  25      30.844   8.812 -39.094  1.00 93.25           C  
ATOM    175  O   VAL A  25      28.797   7.266 -36.969  1.00 93.25           O  
ATOM    176  CG1 VAL A  25      30.484   9.789 -37.969  1.00 93.25           C  
ATOM    177  CG2 VAL A  25      32.344   8.883 -39.406  1.00 93.25           C  
ATOM    178  N   ASN A  26      28.031   7.512 -39.094  1.00 87.12           N  
ATOM    179  CA  ASN A  26      26.625   7.504 -38.688  1.00 87.12           C  
ATOM    180  C   ASN A  26      26.266   6.188 -38.000  1.00 87.12           C  
ATOM    181  CB  ASN A  26      25.719   7.758 -39.875  1.00 87.12           C  
ATOM    182  O   ASN A  26      25.547   6.188 -37.000  1.00 87.12           O  
ATOM    183  CG  ASN A  26      25.656   9.219 -40.281  1.00 87.12           C  
ATOM    184  ND2 ASN A  26      25.453   9.484 -41.562  1.00 87.12           N  
ATOM    185  OD1 ASN A  26      25.797  10.109 -39.438  1.00 87.12           O  
ATOM    186  N   MET A  27      26.688   5.180 -38.625  1.00 89.00           N  
ATOM    187  CA  MET A  27      26.453   3.865 -38.031  1.00 89.00           C  
ATOM    188  C   MET A  27      27.156   3.738 -36.688  1.00 89.00           C  
ATOM    189  CB  MET A  27      26.922   2.760 -38.969  1.00 89.00           C  
ATOM    190  O   MET A  27      26.625   3.154 -35.750  1.00 89.00           O  
ATOM    191  CG  MET A  27      26.000   2.539 -40.188  1.00 89.00           C  
ATOM    192  SD  MET A  27      26.484   1.086 -41.188  1.00 89.00           S  
ATOM    193  CE  MET A  27      25.141   1.081 -42.406  1.00 89.00           C  
ATOM    194  N   GLY A  28      28.391   4.223 -36.688  1.00 81.69           N  
ATOM    195  CA  GLY A  28      29.109   4.266 -35.438  1.00 81.69           C  
ATOM    196  C   GLY A  28      28.391   5.043 -34.344  1.00 81.69           C  
ATOM    197  O   GLY A  28      28.297   4.598 -33.188  1.00 81.69           O  
ATOM    198  N   LEU A  29      27.828   6.211 -34.656  1.00 84.81           N  
ATOM    199  CA  LEU A  29      27.062   7.043 -33.719  1.00 84.81           C  
ATOM    200  C   LEU A  29      25.781   6.336 -33.312  1.00 84.81           C  
ATOM    201  CB  LEU A  29      26.719   8.391 -34.375  1.00 84.81           C  
ATOM    202  O   LEU A  29      25.391   6.402 -32.125  1.00 84.81           O  
ATOM    203  CG  LEU A  29      27.891   9.375 -34.531  1.00 84.81           C  
ATOM    204  CD1 LEU A  29      27.562  10.406 -35.625  1.00 84.81           C  
ATOM    205  CD2 LEU A  29      28.188  10.062 -33.188  1.00 84.81           C  
ATOM    206  N   PHE A  30      25.078   5.785 -34.250  1.00 78.19           N  
ATOM    207  CA  PHE A  30      23.875   5.008 -33.969  1.00 78.19           C  
ATOM    208  C   PHE A  30      24.188   3.887 -33.000  1.00 78.19           C  
ATOM    209  CB  PHE A  30      23.281   4.430 -35.250  1.00 78.19           C  
ATOM    210  O   PHE A  30      23.438   3.672 -32.031  1.00 78.19           O  
ATOM    211  CG  PHE A  30      22.078   3.570 -35.031  1.00 78.19           C  
ATOM    212  CD1 PHE A  30      22.172   2.184 -35.031  1.00 78.19           C  
ATOM    213  CD2 PHE A  30      20.828   4.145 -34.812  1.00 78.19           C  
ATOM    214  CE1 PHE A  30      21.047   1.384 -34.844  1.00 78.19           C  
ATOM    215  CE2 PHE A  30      19.703   3.354 -34.594  1.00 78.19           C  
ATOM    216  CZ  PHE A  30      19.812   1.973 -34.625  1.00 78.19           C  
ATOM    217  N   VAL A  31      25.188   3.012 -33.250  1.00 80.12           N  
ATOM    218  CA  VAL A  31      25.625   1.915 -32.375  1.00 80.12           C  
ATOM    219  C   VAL A  31      25.938   2.449 -30.984  1.00 80.12           C  
ATOM    220  CB  VAL A  31      26.844   1.180 -32.969  1.00 80.12           C  
ATOM    221  O   VAL A  31      25.562   1.849 -29.984  1.00 80.12           O  
ATOM    222  CG1 VAL A  31      27.438   0.218 -31.938  1.00 80.12           C  
ATOM    223  CG2 VAL A  31      26.469   0.432 -34.250  1.00 80.12           C  
ATOM    224  N   THR A  32      26.672   3.582 -30.922  1.00 79.94           N  
ATOM    225  CA  THR A  32      27.000   4.199 -29.641  1.00 79.94           C  
ATOM    226  C   THR A  32      25.734   4.617 -28.891  1.00 79.94           C  
ATOM    227  CB  THR A  32      27.906   5.426 -29.844  1.00 79.94           C  
ATOM    228  O   THR A  32      25.656   4.441 -27.672  1.00 79.94           O  
ATOM    229  CG2 THR A  32      28.297   6.055 -28.500  1.00 79.94           C  
ATOM    230  OG1 THR A  32      29.109   5.023 -30.516  1.00 79.94           O  
ATOM    231  N   GLN A  33      24.797   5.172 -29.516  1.00 82.25           N  
ATOM    232  CA  GLN A  33      23.516   5.539 -28.906  1.00 82.25           C  
ATOM    233  C   GLN A  33      22.797   4.309 -28.375  1.00 82.25           C  
ATOM    234  CB  GLN A  33      22.641   6.285 -29.906  1.00 82.25           C  
ATOM    235  O   GLN A  33      22.219   4.344 -27.281  1.00 82.25           O  
ATOM    236  CG  GLN A  33      23.125   7.691 -30.219  1.00 82.25           C  
ATOM    237  CD  GLN A  33      22.266   8.391 -31.250  1.00 82.25           C  
ATOM    238  NE2 GLN A  33      22.391   9.711 -31.328  1.00 82.25           N  
ATOM    239  OE1 GLN A  33      21.484   7.754 -31.969  1.00 82.25           O  
ATOM    240  N   LYS A  34      22.766   3.336 -29.172  1.00 79.00           N  
ATOM    241  CA  LYS A  34      22.141   2.086 -28.750  1.00 79.00           C  
ATOM    242  C   LYS A  34      22.875   1.485 -27.547  1.00 79.00           C  
ATOM    243  CB  LYS A  34      22.109   1.082 -29.906  1.00 79.00           C  
ATOM    244  O   LYS A  34      22.234   0.987 -26.625  1.00 79.00           O  
ATOM    245  CG  LYS A  34      21.344  -0.194 -29.594  1.00 79.00           C  
ATOM    246  CD  LYS A  34      19.859   0.081 -29.406  1.00 79.00           C  
ATOM    247  CE  LYS A  34      19.094  -1.176 -29.000  1.00 79.00           C  
ATOM    248  NZ  LYS A  34      17.625  -0.923 -28.875  1.00 79.00           N  
ATOM    249  N   ALA A  35      24.188   1.399 -27.625  1.00 75.69           N  
ATOM    250  CA  ALA A  35      25.000   0.922 -26.516  1.00 75.69           C  
ATOM    251  C   ALA A  35      24.688   1.714 -25.234  1.00 75.69           C  
ATOM    252  CB  ALA A  35      26.484   1.011 -26.859  1.00 75.69           C  
ATOM    253  O   ALA A  35      24.594   1.141 -24.156  1.00 75.69           O  
ATOM    254  N   LYS A  36      24.703   2.959 -25.344  1.00 76.94           N  
ATOM    255  CA  LYS A  36      24.359   3.826 -24.234  1.00 76.94           C  
ATOM    256  C   LYS A  36      22.984   3.457 -23.656  1.00 76.94           C  
ATOM    257  CB  LYS A  36      24.359   5.293 -24.656  1.00 76.94           C  
ATOM    258  O   LYS A  36      22.828   3.393 -22.438  1.00 76.94           O  
ATOM    259  CG  LYS A  36      24.094   6.273 -23.531  1.00 76.94           C  
ATOM    260  CD  LYS A  36      24.172   7.719 -24.016  1.00 76.94           C  
ATOM    261  CE  LYS A  36      23.875   8.703 -22.891  1.00 76.94           C  
ATOM    262  NZ  LYS A  36      23.938  10.117 -23.359  1.00 76.94           N  
ATOM    263  N   THR A  37      21.953   3.340 -24.438  1.00 73.38           N  
ATOM    264  CA  THR A  37      20.594   2.951 -24.016  1.00 73.38           C  
ATOM    265  C   THR A  37      20.625   1.609 -23.297  1.00 73.38           C  
ATOM    266  CB  THR A  37      19.641   2.869 -25.234  1.00 73.38           C  
ATOM    267  O   THR A  37      19.938   1.431 -22.281  1.00 73.38           O  
ATOM    268  CG2 THR A  37      19.500   4.227 -25.906  1.00 73.38           C  
ATOM    269  OG1 THR A  37      20.172   1.929 -26.172  1.00 73.38           O  
ATOM    270  N   THR A  38      21.375   0.629 -23.844  1.00 74.62           N  
ATOM    271  CA  THR A  38      21.500  -0.697 -23.250  1.00 74.62           C  
ATOM    272  C   THR A  38      22.172  -0.621 -21.875  1.00 74.62           C  
ATOM    273  CB  THR A  38      22.281  -1.654 -24.156  1.00 74.62           C  
ATOM    274  O   THR A  38      21.734  -1.282 -20.938  1.00 74.62           O  
ATOM    275  CG2 THR A  38      22.375  -3.049 -23.547  1.00 74.62           C  
ATOM    276  OG1 THR A  38      21.625  -1.740 -25.438  1.00 74.62           O  
ATOM    277  N   ILE A  39      23.250   0.082 -21.812  1.00 75.38           N  
ATOM    278  CA  ILE A  39      23.953   0.278 -20.547  1.00 75.38           C  
ATOM    279  C   ILE A  39      23.031   0.919 -19.531  1.00 75.38           C  
ATOM    280  CB  ILE A  39      25.219   1.148 -20.750  1.00 75.38           C  
ATOM    281  O   ILE A  39      22.969   0.477 -18.375  1.00 75.38           O  
ATOM    282  CG1 ILE A  39      26.312   0.355 -21.484  1.00 75.38           C  
ATOM    283  CG2 ILE A  39      25.734   1.666 -19.406  1.00 75.38           C  
ATOM    284  CD1 ILE A  39      27.438   1.214 -22.031  1.00 75.38           C  
ATOM    285  N   ASN A  40      22.375   1.938 -19.844  1.00 70.06           N  
ATOM    286  CA  ASN A  40      21.406   2.604 -18.969  1.00 70.06           C  
ATOM    287  C   ASN A  40      20.312   1.647 -18.516  1.00 70.06           C  
ATOM    288  CB  ASN A  40      20.797   3.820 -19.672  1.00 70.06           C  
ATOM    289  O   ASN A  40      19.922   1.658 -17.344  1.00 70.06           O  
ATOM    290  CG  ASN A  40      21.766   4.992 -19.734  1.00 70.06           C  
ATOM    291  ND2 ASN A  40      21.484   5.922 -20.656  1.00 70.06           N  
ATOM    292  OD1 ASN A  40      22.734   5.062 -18.984  1.00 70.06           O  
ATOM    293  N   LYS A  41      19.797   0.888 -19.438  1.00 70.50           N  
ATOM    294  CA  LYS A  41      18.797  -0.129 -19.125  1.00 70.50           C  
ATOM    295  C   LYS A  41      19.375  -1.193 -18.188  1.00 70.50           C  
ATOM    296  CB  LYS A  41      18.266  -0.780 -20.391  1.00 70.50           C  
ATOM    297  O   LYS A  41      18.688  -1.682 -17.297  1.00 70.50           O  
ATOM    298  CG  LYS A  41      17.250   0.078 -21.156  1.00 70.50           C  
ATOM    299  CD  LYS A  41      16.672  -0.667 -22.344  1.00 70.50           C  
ATOM    300  CE  LYS A  41      15.711   0.210 -23.141  1.00 70.50           C  
ATOM    301  NZ  LYS A  41      15.172  -0.500 -24.344  1.00 70.50           N  
ATOM    302  N   GLY A  42      20.625  -1.608 -18.484  1.00 69.25           N  
ATOM    303  CA  GLY A  42      21.328  -2.525 -17.594  1.00 69.25           C  
ATOM    304  C   GLY A  42      21.453  -1.992 -16.172  1.00 69.25           C  
ATOM    305  O   GLY A  42      21.266  -2.730 -15.203  1.00 69.25           O  
ATOM    306  N   GLU A  43      21.828  -0.791 -16.078  1.00 69.56           N  
ATOM    307  CA  GLU A  43      21.922  -0.123 -14.781  1.00 69.56           C  
ATOM    308  C   GLU A  43      20.578  -0.073 -14.078  1.00 69.56           C  
ATOM    309  CB  GLU A  43      22.484   1.292 -14.938  1.00 69.56           C  
ATOM    310  O   GLU A  43      20.484  -0.301 -12.875  1.00 69.56           O  
ATOM    311  CG  GLU A  43      22.734   2.016 -13.625  1.00 69.56           C  
ATOM    312  CD  GLU A  43      23.156   3.463 -13.805  1.00 69.56           C  
ATOM    313  OE1 GLU A  43      23.172   4.219 -12.805  1.00 69.56           O  
ATOM    314  OE2 GLU A  43      23.484   3.842 -14.953  1.00 69.56           O  
ATOM    315  N   GLU A  44      19.547   0.348 -14.812  1.00 66.00           N  
ATOM    316  CA  GLU A  44      18.172   0.396 -14.312  1.00 66.00           C  
ATOM    317  C   GLU A  44      17.734  -0.966 -13.781  1.00 66.00           C  
ATOM    318  CB  GLU A  44      17.219   0.873 -15.406  1.00 66.00           C  
ATOM    319  O   GLU A  44      17.078  -1.051 -12.742  1.00 66.00           O  
ATOM    320  CG  GLU A  44      15.797   1.122 -14.914  1.00 66.00           C  
ATOM    321  CD  GLU A  44      14.859   1.600 -16.000  1.00 66.00           C  
ATOM    322  OE1 GLU A  44      13.633   1.689 -15.758  1.00 66.00           O  
ATOM    323  OE2 GLU A  44      15.352   1.885 -17.125  1.00 66.00           O  
ATOM    324  N   THR A  45      18.094  -2.002 -14.484  1.00 65.56           N  
ATOM    325  CA  THR A  45      17.703  -3.357 -14.117  1.00 65.56           C  
ATOM    326  C   THR A  45      18.547  -3.871 -12.961  1.00 65.56           C  
ATOM    327  CB  THR A  45      17.828  -4.320 -15.312  1.00 65.56           C  
ATOM    328  O   THR A  45      18.094  -4.695 -12.164  1.00 65.56           O  
ATOM    329  CG2 THR A  45      16.828  -3.963 -16.406  1.00 65.56           C  
ATOM    330  OG1 THR A  45      19.141  -4.238 -15.852  1.00 65.56           O  
ATOM    331  N   ALA A  46      19.781  -3.414 -12.820  1.00 71.06           N  
ATOM    332  CA  ALA A  46      20.703  -3.834 -11.766  1.00 71.06           C  
ATOM    333  C   ALA A  46      20.406  -3.090 -10.469  1.00 71.06           C  
ATOM    334  CB  ALA A  46      22.141  -3.611 -12.195  1.00 71.06           C  
ATOM    335  O   ALA A  46      20.625  -3.627  -9.375  1.00 71.06           O  
ATOM    336  N   SER A  47      19.891  -1.852 -10.625  1.00 77.88           N  
ATOM    337  CA  SER A  47      19.594  -0.991  -9.484  1.00 77.88           C  
ATOM    338  C   SER A  47      18.141  -1.144  -9.039  1.00 77.88           C  
ATOM    339  CB  SER A  47      19.875   0.472  -9.828  1.00 77.88           C  
ATOM    340  O   SER A  47      17.297  -1.646  -9.797  1.00 77.88           O  
ATOM    341  OG  SER A  47      19.766   1.290  -8.680  1.00 77.88           O  
ATOM    342  N   THR A  48      17.859  -1.064  -7.695  1.00 84.00           N  
ATOM    343  CA  THR A  48      16.484  -1.164  -7.211  1.00 84.00           C  
ATOM    344  C   THR A  48      15.617  -0.054  -7.805  1.00 84.00           C  
ATOM    345  CB  THR A  48      16.422  -1.100  -5.676  1.00 84.00           C  
ATOM    346  O   THR A  48      16.016   1.113  -7.809  1.00 84.00           O  
ATOM    347  CG2 THR A  48      17.234  -2.225  -5.047  1.00 84.00           C  
ATOM    348  OG1 THR A  48      16.953   0.160  -5.234  1.00 84.00           O  
ATOM    349  N   ALA A  49      14.547  -0.395  -8.445  1.00 89.62           N  
ATOM    350  CA  ALA A  49      13.641   0.524  -9.125  1.00 89.62           C  
ATOM    351  C   ALA A  49      12.820   1.330  -8.117  1.00 89.62           C  
ATOM    352  CB  ALA A  49      12.711  -0.243 -10.062  1.00 89.62           C  
ATOM    353  O   ALA A  49      12.344   2.422  -8.430  1.00 89.62           O  
ATOM    354  N   LEU A  50      12.750   0.859  -6.941  1.00 93.62           N  
ATOM    355  CA  LEU A  50      11.977   1.503  -5.883  1.00 93.62           C  
ATOM    356  C   LEU A  50      12.805   1.640  -4.613  1.00 93.62           C  
ATOM    357  CB  LEU A  50      10.703   0.709  -5.590  1.00 93.62           C  
ATOM    358  O   LEU A  50      13.680   0.809  -4.340  1.00 93.62           O  
ATOM    359  CG  LEU A  50       9.648   0.684  -6.703  1.00 93.62           C  
ATOM    360  CD1 LEU A  50       8.641  -0.432  -6.449  1.00 93.62           C  
ATOM    361  CD2 LEU A  50       8.945   2.033  -6.805  1.00 93.62           C  
ATOM    362  N   SER A  51      12.539   2.617  -3.891  1.00 93.12           N  
ATOM    363  CA  SER A  51      13.141   2.797  -2.572  1.00 93.12           C  
ATOM    364  C   SER A  51      12.078   3.084  -1.517  1.00 93.12           C  
ATOM    365  CB  SER A  51      14.164   3.932  -2.600  1.00 93.12           C  
ATOM    366  O   SER A  51      11.031   3.658  -1.820  1.00 93.12           O  
ATOM    367  OG  SER A  51      13.539   5.168  -2.887  1.00 93.12           O  
ATOM    368  N   LEU A  52      12.273   2.625  -0.288  1.00 92.62           N  
ATOM    369  CA  LEU A  52      11.383   2.896   0.837  1.00 92.62           C  
ATOM    370  C   LEU A  52      11.406   4.379   1.199  1.00 92.62           C  
ATOM    371  CB  LEU A  52      11.781   2.057   2.053  1.00 92.62           C  
ATOM    372  O   LEU A  52      12.477   4.957   1.402  1.00 92.62           O  
ATOM    373  CG  LEU A  52      10.914   2.207   3.299  1.00 92.62           C  
ATOM    374  CD1 LEU A  52       9.508   1.674   3.031  1.00 92.62           C  
ATOM    375  CD2 LEU A  52      11.547   1.488   4.484  1.00 92.62           C  
ATOM    376  N   SER A  53      10.234   5.043   1.095  1.00 87.50           N  
ATOM    377  CA  SER A  53      10.102   6.480   1.321  1.00 87.50           C  
ATOM    378  C   SER A  53       9.281   6.770   2.572  1.00 87.50           C  
ATOM    379  CB  SER A  53       9.461   7.156   0.110  1.00 87.50           C  
ATOM    380  O   SER A  53       8.062   6.930   2.496  1.00 87.50           O  
ATOM    381  OG  SER A  53       9.430   8.562   0.278  1.00 87.50           O  
ATOM    382  N   GLY A  54       9.672   6.332   3.820  1.00 83.62           N  
ATOM    383  CA  GLY A  54       9.031   6.520   5.113  1.00 83.62           C  
ATOM    384  C   GLY A  54       9.172   5.312   6.023  1.00 83.62           C  
ATOM    385  O   GLY A  54       9.953   4.406   5.746  1.00 83.62           O  
ATOM    386  N   ASN A  55       8.383   5.328   7.105  1.00 84.00           N  
ATOM    387  CA  ASN A  55       8.375   4.258   8.094  1.00 84.00           C  
ATOM    388  C   ASN A  55       7.348   3.186   7.758  1.00 84.00           C  
ATOM    389  CB  ASN A  55       8.109   4.824   9.492  1.00 84.00           C  
ATOM    390  O   ASN A  55       6.363   3.459   7.070  1.00 84.00           O  
ATOM    391  CG  ASN A  55       9.156   5.832   9.922  1.00 84.00           C  
ATOM    392  ND2 ASN A  55       8.719   6.902  10.578  1.00 84.00           N  
ATOM    393  OD1 ASN A  55      10.352   5.656   9.664  1.00 84.00           O  
ATOM    394  N   VAL A  56       7.688   2.064   8.188  1.00 87.19           N  
ATOM    395  CA  VAL A  56       6.742   0.958   8.086  1.00 87.19           C  
ATOM    396  C   VAL A  56       5.867   0.909   9.336  1.00 87.19           C  
ATOM    397  CB  VAL A  56       7.469  -0.391   7.887  1.00 87.19           C  
ATOM    398  O   VAL A  56       6.375   0.833  10.453  1.00 87.19           O  
ATOM    399  CG1 VAL A  56       6.461  -1.533   7.766  1.00 87.19           C  
ATOM    400  CG2 VAL A  56       8.367  -0.338   6.656  1.00 87.19           C  
ATOM    401  N   LEU A  57       4.586   1.035   9.086  1.00 88.00           N  
ATOM    402  CA  LEU A  57       3.633   0.995  10.188  1.00 88.00           C  
ATOM    403  C   LEU A  57       2.879  -0.332  10.211  1.00 88.00           C  
ATOM    404  CB  LEU A  57       2.641   2.156  10.086  1.00 88.00           C  
ATOM    405  O   LEU A  57       2.537  -0.872   9.156  1.00 88.00           O  
ATOM    406  CG  LEU A  57       3.244   3.559  10.000  1.00 88.00           C  
ATOM    407  CD1 LEU A  57       2.143   4.605   9.883  1.00 88.00           C  
ATOM    408  CD2 LEU A  57       4.121   3.836  11.219  1.00 88.00           C  
ATOM    409  N   TYR A  58       2.596  -0.748  11.445  1.00 87.31           N  
ATOM    410  CA  TYR A  58       1.941  -2.031  11.672  1.00 87.31           C  
ATOM    411  C   TYR A  58       0.909  -1.930  12.781  1.00 87.31           C  
ATOM    412  CB  TYR A  58       2.975  -3.109  12.008  1.00 87.31           C  
ATOM    413  O   TYR A  58       1.168  -1.320  13.828  1.00 87.31           O  
ATOM    414  CG  TYR A  58       2.365  -4.438  12.391  1.00 87.31           C  
ATOM    415  CD1 TYR A  58       2.338  -4.855  13.719  1.00 87.31           C  
ATOM    416  CD2 TYR A  58       1.814  -5.273  11.430  1.00 87.31           C  
ATOM    417  CE1 TYR A  58       1.779  -6.078  14.078  1.00 87.31           C  
ATOM    418  CE2 TYR A  58       1.252  -6.496  11.773  1.00 87.31           C  
ATOM    419  OH  TYR A  58       0.683  -8.102  13.445  1.00 87.31           O  
ATOM    420  CZ  TYR A  58       1.238  -6.891  13.094  1.00 87.31           C  
ATOM    421  N   ALA A  59      -0.270  -2.566  12.500  1.00 88.38           N  
ATOM    422  CA  ALA A  59      -1.307  -2.496  13.523  1.00 88.38           C  
ATOM    423  C   ALA A  59      -1.818  -3.889  13.883  1.00 88.38           C  
ATOM    424  CB  ALA A  59      -2.461  -1.612  13.055  1.00 88.38           C  
ATOM    425  O   ALA A  59      -2.010  -4.730  13.000  1.00 88.38           O  
ATOM    426  N   VAL A  60      -2.051  -4.070  15.250  1.00 88.88           N  
ATOM    427  CA  VAL A  60      -2.641  -5.293  15.781  1.00 88.88           C  
ATOM    428  C   VAL A  60      -3.850  -4.949  16.656  1.00 88.88           C  
ATOM    429  CB  VAL A  60      -1.614  -6.113  16.594  1.00 88.88           C  
ATOM    430  O   VAL A  60      -4.078  -3.783  16.969  1.00 88.88           O  
ATOM    431  CG1 VAL A  60      -0.453  -6.555  15.711  1.00 88.88           C  
ATOM    432  CG2 VAL A  60      -1.104  -5.297  17.781  1.00 88.88           C  
ATOM    433  N   ASN A  61      -4.613  -6.012  17.078  1.00 88.50           N  
ATOM    434  CA  ASN A  61      -5.734  -5.820  18.000  1.00 88.50           C  
ATOM    435  C   ASN A  61      -5.266  -5.703  19.438  1.00 88.50           C  
ATOM    436  CB  ASN A  61      -6.746  -6.961  17.859  1.00 88.50           C  
ATOM    437  O   ASN A  61      -4.938  -6.707  20.078  1.00 88.50           O  
ATOM    438  CG  ASN A  61      -6.223  -8.273  18.391  1.00 88.50           C  
ATOM    439  ND2 ASN A  61      -7.027  -8.945  19.203  1.00 88.50           N  
ATOM    440  OD1 ASN A  61      -5.102  -8.688  18.078  1.00 88.50           O  
ATOM    441  N   TYR A  62      -4.836  -4.531  19.781  1.00 82.75           N  
ATOM    442  CA  TYR A  62      -4.371  -4.195  21.125  1.00 82.75           C  
ATOM    443  C   TYR A  62      -5.539  -4.051  22.094  1.00 82.75           C  
ATOM    444  CB  TYR A  62      -3.553  -2.900  21.109  1.00 82.75           C  
ATOM    445  O   TYR A  62      -6.562  -3.453  21.750  1.00 82.75           O  
ATOM    446  CG  TYR A  62      -2.971  -2.525  22.438  1.00 82.75           C  
ATOM    447  CD1 TYR A  62      -3.648  -1.661  23.297  1.00 82.75           C  
ATOM    448  CD2 TYR A  62      -1.743  -3.031  22.859  1.00 82.75           C  
ATOM    449  CE1 TYR A  62      -3.115  -1.312  24.531  1.00 82.75           C  
ATOM    450  CE2 TYR A  62      -1.201  -2.688  24.094  1.00 82.75           C  
ATOM    451  OH  TYR A  62      -1.361  -1.486  26.141  1.00 82.75           O  
ATOM    452  CZ  TYR A  62      -1.894  -1.829  24.922  1.00 82.75           C  
ATOM    453  N   PRO A  63      -5.320  -4.461  23.375  1.00 83.81           N  
ATOM    454  CA  PRO A  63      -4.125  -5.023  24.016  1.00 83.81           C  
ATOM    455  C   PRO A  63      -4.059  -6.543  23.891  1.00 83.81           C  
ATOM    456  CB  PRO A  63      -4.270  -4.590  25.469  1.00 83.81           C  
ATOM    457  O   PRO A  63      -3.123  -7.164  24.406  1.00 83.81           O  
ATOM    458  CG  PRO A  63      -5.742  -4.531  25.703  1.00 83.81           C  
ATOM    459  CD  PRO A  63      -6.418  -4.109  24.438  1.00 83.81           C  
ATOM    460  N   THR A  64      -5.074  -7.254  23.266  1.00 86.50           N  
ATOM    461  CA  THR A  64      -5.152  -8.711  23.234  1.00 86.50           C  
ATOM    462  C   THR A  64      -4.113  -9.289  22.281  1.00 86.50           C  
ATOM    463  CB  THR A  64      -6.559  -9.188  22.812  1.00 86.50           C  
ATOM    464  O   THR A  64      -3.674 -10.430  22.453  1.00 86.50           O  
ATOM    465  CG2 THR A  64      -7.602  -8.789  23.859  1.00 86.50           C  
ATOM    466  OG1 THR A  64      -6.902  -8.602  21.562  1.00 86.50           O  
ATOM    467  N   ASN A  65      -3.594  -8.547  21.359  1.00 86.06           N  
ATOM    468  CA  ASN A  65      -2.557  -8.914  20.391  1.00 86.06           C  
ATOM    469  C   ASN A  65      -2.783 -10.320  19.844  1.00 86.06           C  
ATOM    470  CB  ASN A  65      -1.171  -8.820  21.047  1.00 86.06           C  
ATOM    471  O   ASN A  65      -1.852 -11.125  19.781  1.00 86.06           O  
ATOM    472  CG  ASN A  65      -0.812  -7.398  21.438  1.00 86.06           C  
ATOM    473  ND2 ASN A  65       0.163  -7.262  22.328  1.00 86.06           N  
ATOM    474  OD1 ASN A  65      -1.406  -6.438  20.953  1.00 86.06           O  
ATOM    475  N   THR A  66      -3.975 -10.555  19.375  1.00 89.94           N  
ATOM    476  CA  THR A  66      -4.309 -11.875  18.859  1.00 89.94           C  
ATOM    477  C   THR A  66      -4.516 -11.820  17.344  1.00 89.94           C  
ATOM    478  CB  THR A  66      -5.578 -12.430  19.531  1.00 89.94           C  
ATOM    479  O   THR A  66      -4.492 -12.852  16.672  1.00 89.94           O  
ATOM    480  CG2 THR A  66      -5.355 -12.656  21.016  1.00 89.94           C  
ATOM    481  OG1 THR A  66      -6.656 -11.508  19.359  1.00 89.94           O  
ATOM    482  N   LYS A  67      -4.621 -10.609  16.812  1.00 91.62           N  
ATOM    483  CA  LYS A  67      -4.875 -10.438  15.375  1.00 91.62           C  
ATOM    484  C   LYS A  67      -4.055  -9.289  14.805  1.00 91.62           C  
ATOM    485  CB  LYS A  67      -6.363 -10.203  15.117  1.00 91.62           C  
ATOM    486  O   LYS A  67      -3.973  -8.219  15.406  1.00 91.62           O  
ATOM    487  CG  LYS A  67      -7.250 -11.391  15.453  1.00 91.62           C  
ATOM    488  CD  LYS A  67      -8.711 -11.109  15.125  1.00 91.62           C  
ATOM    489  CE  LYS A  67      -9.594 -12.312  15.430  1.00 91.62           C  
ATOM    490  NZ  LYS A  67     -11.016 -12.070  15.039  1.00 91.62           N  
ATOM    491  N   SER A  68      -3.443  -9.570  13.570  1.00 92.06           N  
ATOM    492  CA  SER A  68      -2.803  -8.508  12.797  1.00 92.06           C  
ATOM    493  C   SER A  68      -3.768  -7.898  11.781  1.00 92.06           C  
ATOM    494  CB  SER A  68      -1.566  -9.047  12.070  1.00 92.06           C  
ATOM    495  O   SER A  68      -4.469  -8.625  11.070  1.00 92.06           O  
ATOM    496  OG  SER A  68      -0.595  -9.492  13.000  1.00 92.06           O  
ATOM    497  N   TYR A  69      -3.816  -6.504  11.805  1.00 92.88           N  
ATOM    498  CA  TYR A  69      -4.781  -5.836  10.938  1.00 92.88           C  
ATOM    499  C   TYR A  69      -4.148  -5.465   9.602  1.00 92.88           C  
ATOM    500  CB  TYR A  69      -5.336  -4.578  11.617  1.00 92.88           C  
ATOM    501  O   TYR A  69      -4.613  -5.906   8.547  1.00 92.88           O  
ATOM    502  CG  TYR A  69      -6.117  -4.867  12.875  1.00 92.88           C  
ATOM    503  CD1 TYR A  69      -6.902  -6.012  12.984  1.00 92.88           C  
ATOM    504  CD2 TYR A  69      -6.066  -3.994  13.961  1.00 92.88           C  
ATOM    505  CE1 TYR A  69      -7.625  -6.277  14.148  1.00 92.88           C  
ATOM    506  CE2 TYR A  69      -6.785  -4.250  15.125  1.00 92.88           C  
ATOM    507  OH  TYR A  69      -8.273  -5.652  16.359  1.00 92.88           O  
ATOM    508  CZ  TYR A  69      -7.559  -5.395  15.203  1.00 92.88           C  
ATOM    509  N   TRP A  70      -3.143  -4.625   9.570  1.00 93.94           N  
ATOM    510  CA  TRP A  70      -2.574  -4.066   8.344  1.00 93.94           C  
ATOM    511  C   TRP A  70      -1.132  -3.625   8.562  1.00 93.94           C  
ATOM    512  CB  TRP A  70      -3.414  -2.889   7.848  1.00 93.94           C  
ATOM    513  O   TRP A  70      -0.692  -3.469   9.711  1.00 93.94           O  
ATOM    514  CG  TRP A  70      -3.744  -1.886   8.914  1.00 93.94           C  
ATOM    515  CD1 TRP A  70      -4.922  -1.771   9.602  1.00 93.94           C  
ATOM    516  CD2 TRP A  70      -2.887  -0.853   9.406  1.00 93.94           C  
ATOM    517  CE2 TRP A  70      -3.609  -0.148  10.398  1.00 93.94           C  
ATOM    518  CE3 TRP A  70      -1.576  -0.454   9.117  1.00 93.94           C  
ATOM    519  NE1 TRP A  70      -4.848  -0.728  10.492  1.00 93.94           N  
ATOM    520  CH2 TRP A  70      -1.780   1.303  10.781  1.00 93.94           C  
ATOM    521  CZ2 TRP A  70      -3.064   0.934  11.094  1.00 93.94           C  
ATOM    522  CZ3 TRP A  70      -1.035   0.622   9.805  1.00 93.94           C  
ATOM    523  N   MET A  71      -0.474  -3.543   7.508  1.00 92.75           N  
ATOM    524  CA  MET A  71       0.840  -2.916   7.402  1.00 92.75           C  
ATOM    525  C   MET A  71       0.845  -1.840   6.320  1.00 92.75           C  
ATOM    526  CB  MET A  71       1.914  -3.963   7.105  1.00 92.75           C  
ATOM    527  O   MET A  71       0.245  -2.020   5.258  1.00 92.75           O  
ATOM    528  CG  MET A  71       3.059  -3.441   6.250  1.00 92.75           C  
ATOM    529  SD  MET A  71       4.270  -4.750   5.816  1.00 92.75           S  
ATOM    530  CE  MET A  71       4.809  -5.246   7.477  1.00 92.75           C  
ATOM    531  N   TYR A  72       1.504  -0.729   6.664  1.00 93.25           N  
ATOM    532  CA  TYR A  72       1.524   0.394   5.734  1.00 93.25           C  
ATOM    533  C   TYR A  72       2.924   0.989   5.629  1.00 93.25           C  
ATOM    534  CB  TYR A  72       0.529   1.474   6.172  1.00 93.25           C  
ATOM    535  O   TYR A  72       3.617   1.145   6.637  1.00 93.25           O  
ATOM    536  CG  TYR A  72       0.808   2.832   5.578  1.00 93.25           C  
ATOM    537  CD1 TYR A  72       1.511   3.797   6.297  1.00 93.25           C  
ATOM    538  CD2 TYR A  72       0.370   3.156   4.301  1.00 93.25           C  
ATOM    539  CE1 TYR A  72       1.768   5.051   5.758  1.00 93.25           C  
ATOM    540  CE2 TYR A  72       0.622   4.406   3.748  1.00 93.25           C  
ATOM    541  OH  TYR A  72       1.573   6.590   3.941  1.00 93.25           O  
ATOM    542  CZ  TYR A  72       1.320   5.348   4.480  1.00 93.25           C  
ATOM    543  N   PHE A  73       3.297   1.374   4.445  1.00 93.50           N  
ATOM    544  CA  PHE A  73       4.555   2.064   4.184  1.00 93.50           C  
ATOM    545  C   PHE A  73       4.516   2.754   2.824  1.00 93.50           C  
ATOM    546  CB  PHE A  73       5.730   1.086   4.242  1.00 93.50           C  
ATOM    547  O   PHE A  73       3.627   2.492   2.012  1.00 93.50           O  
ATOM    548  CG  PHE A  73       5.598  -0.082   3.303  1.00 93.50           C  
ATOM    549  CD1 PHE A  73       4.867  -1.207   3.670  1.00 93.50           C  
ATOM    550  CD2 PHE A  73       6.199  -0.056   2.053  1.00 93.50           C  
ATOM    551  CE1 PHE A  73       4.742  -2.289   2.803  1.00 93.50           C  
ATOM    552  CE2 PHE A  73       6.078  -1.134   1.180  1.00 93.50           C  
ATOM    553  CZ  PHE A  73       5.348  -2.250   1.558  1.00 93.50           C  
ATOM    554  N   THR A  74       5.465   3.652   2.621  1.00 94.62           N  
ATOM    555  CA  THR A  74       5.512   4.395   1.366  1.00 94.62           C  
ATOM    556  C   THR A  74       6.789   4.078   0.597  1.00 94.62           C  
ATOM    557  CB  THR A  74       5.418   5.914   1.611  1.00 94.62           C  
ATOM    558  O   THR A  74       7.852   3.895   1.196  1.00 94.62           O  
ATOM    559  CG2 THR A  74       4.098   6.281   2.281  1.00 94.62           C  
ATOM    560  OG1 THR A  74       6.500   6.320   2.455  1.00 94.62           O  
ATOM    561  N   VAL A  75       6.645   4.016  -0.711  1.00 94.94           N  
ATOM    562  CA  VAL A  75       7.793   3.781  -1.582  1.00 94.94           C  
ATOM    563  C   VAL A  75       7.863   4.871  -2.648  1.00 94.94           C  
ATOM    564  CB  VAL A  75       7.723   2.389  -2.248  1.00 94.94           C  
ATOM    565  O   VAL A  75       6.859   5.523  -2.949  1.00 94.94           O  
ATOM    566  CG1 VAL A  75       7.766   1.283  -1.193  1.00 94.94           C  
ATOM    567  CG2 VAL A  75       6.461   2.268  -3.102  1.00 94.94           C  
ATOM    568  N   SER A  76       9.102   4.988  -3.213  1.00 93.69           N  
ATOM    569  CA  SER A  76       9.336   5.945  -4.289  1.00 93.69           C  
ATOM    570  C   SER A  76      10.297   5.387  -5.332  1.00 93.69           C  
ATOM    571  CB  SER A  76       9.875   7.262  -3.730  1.00 93.69           C  
ATOM    572  O   SER A  76      11.195   4.605  -5.000  1.00 93.69           O  
ATOM    573  OG  SER A  76       8.961   7.832  -2.811  1.00 93.69           O  
ATOM    574  N   PRO A  77       9.945   5.797  -6.609  1.00 92.50           N  
ATOM    575  CA  PRO A  77      11.000   5.449  -7.570  1.00 92.50           C  
ATOM    576  C   PRO A  77      12.383   5.922  -7.125  1.00 92.50           C  
ATOM    577  CB  PRO A  77      10.562   6.168  -8.852  1.00 92.50           C  
ATOM    578  O   PRO A  77      12.523   7.031  -6.609  1.00 92.50           O  
ATOM    579  CG  PRO A  77       9.070   6.281  -8.734  1.00 92.50           C  
ATOM    580  CD  PRO A  77       8.727   6.520  -7.293  1.00 92.50           C  
ATOM    581  N   SER A  78      13.336   5.012  -7.172  1.00 91.81           N  
ATOM    582  CA  SER A  78      14.703   5.316  -6.750  1.00 91.81           C  
ATOM    583  C   SER A  78      15.297   6.457  -7.570  1.00 91.81           C  
ATOM    584  CB  SER A  78      15.586   4.074  -6.871  1.00 91.81           C  
ATOM    585  O   SER A  78      14.820   6.754  -8.664  1.00 91.81           O  
ATOM    586  OG  SER A  78      15.141   3.049  -6.000  1.00 91.81           O  
ATOM    587  N   SER A  79      16.328   7.082  -7.047  1.00 88.44           N  
ATOM    588  CA  SER A  79      17.016   8.148  -7.766  1.00 88.44           C  
ATOM    589  C   SER A  79      17.578   7.652  -9.094  1.00 88.44           C  
ATOM    590  CB  SER A  79      18.141   8.727  -6.910  1.00 88.44           C  
ATOM    591  O   SER A  79      18.203   6.590  -9.148  1.00 88.44           O  
ATOM    592  OG  SER A  79      18.797   9.789  -7.590  1.00 88.44           O  
ATOM    593  N   GLY A  80      17.359   8.328 -10.148  1.00 85.00           N  
ATOM    594  CA  GLY A  80      17.906   7.926 -11.438  1.00 85.00           C  
ATOM    595  C   GLY A  80      16.922   7.109 -12.266  1.00 85.00           C  
ATOM    596  O   GLY A  80      17.188   6.805 -13.430  1.00 85.00           O  
ATOM    597  N   VAL A  81      15.781   6.711 -11.633  1.00 88.00           N  
ATOM    598  CA  VAL A  81      14.695   6.012 -12.305  1.00 88.00           C  
ATOM    599  C   VAL A  81      13.609   7.008 -12.703  1.00 88.00           C  
ATOM    600  CB  VAL A  81      14.102   4.895 -11.422  1.00 88.00           C  
ATOM    601  O   VAL A  81      13.125   7.777 -11.867  1.00 88.00           O  
ATOM    602  CG1 VAL A  81      12.891   4.254 -12.102  1.00 88.00           C  
ATOM    603  CG2 VAL A  81      15.156   3.838 -11.109  1.00 88.00           C  
ATOM    604  N   SER A  82      13.320   7.020 -14.039  1.00 88.06           N  
ATOM    605  CA  SER A  82      12.375   7.996 -14.562  1.00 88.06           C  
ATOM    606  C   SER A  82      10.945   7.668 -14.141  1.00 88.06           C  
ATOM    607  CB  SER A  82      12.461   8.055 -16.094  1.00 88.06           C  
ATOM    608  O   SER A  82      10.172   8.562 -13.797  1.00 88.06           O  
ATOM    609  OG  SER A  82      12.273   6.773 -16.656  1.00 88.06           O  
ATOM    610  N   SER A  83      10.602   6.363 -14.133  1.00 89.81           N  
ATOM    611  CA  SER A  83       9.266   5.934 -13.734  1.00 89.81           C  
ATOM    612  C   SER A  83       9.219   4.426 -13.500  1.00 89.81           C  
ATOM    613  CB  SER A  83       8.242   6.324 -14.797  1.00 89.81           C  
ATOM    614  O   SER A  83      10.070   3.688 -14.008  1.00 89.81           O  
ATOM    615  OG  SER A  83       8.500   5.652 -16.016  1.00 89.81           O  
ATOM    616  N   VAL A  84       8.148   4.027 -12.711  1.00 91.81           N  
ATOM    617  CA  VAL A  84       7.934   2.613 -12.422  1.00 91.81           C  
ATOM    618  C   VAL A  84       6.461   2.264 -12.625  1.00 91.81           C  
ATOM    619  CB  VAL A  84       8.367   2.256 -10.977  1.00 91.81           C  
ATOM    620  O   VAL A  84       5.574   2.980 -12.156  1.00 91.81           O  
ATOM    621  CG1 VAL A  84       8.125   0.776 -10.695  1.00 91.81           C  
ATOM    622  CG2 VAL A  84       9.836   2.609 -10.766  1.00 91.81           C  
ATOM    623  N   ASP A  85       6.234   1.243 -13.469  1.00 93.00           N  
ATOM    624  CA  ASP A  85       4.875   0.732 -13.617  1.00 93.00           C  
ATOM    625  C   ASP A  85       4.465  -0.106 -12.406  1.00 93.00           C  
ATOM    626  CB  ASP A  85       4.750  -0.097 -14.898  1.00 93.00           C  
ATOM    627  O   ASP A  85       5.020  -1.185 -12.180  1.00 93.00           O  
ATOM    628  CG  ASP A  85       3.318  -0.501 -15.203  1.00 93.00           C  
ATOM    629  OD1 ASP A  85       2.424  -0.262 -14.367  1.00 93.00           O  
ATOM    630  OD2 ASP A  85       3.086  -1.065 -16.297  1.00 93.00           O  
ATOM    631  N   LEU A  86       3.408   0.340 -11.688  1.00 93.25           N  
ATOM    632  CA  LEU A  86       3.016  -0.336 -10.461  1.00 93.25           C  
ATOM    633  C   LEU A  86       1.653  -1.003 -10.617  1.00 93.25           C  
ATOM    634  CB  LEU A  86       2.984   0.653  -9.289  1.00 93.25           C  
ATOM    635  O   LEU A  86       0.922  -1.165  -9.633  1.00 93.25           O  
ATOM    636  CG  LEU A  86       4.336   1.176  -8.805  1.00 93.25           C  
ATOM    637  CD1 LEU A  86       4.141   2.256  -7.750  1.00 93.25           C  
ATOM    638  CD2 LEU A  86       5.188   0.034  -8.258  1.00 93.25           C  
ATOM    639  N   SER A  87       1.338  -1.301 -11.859  1.00 94.06           N  
ATOM    640  CA  SER A  87       0.110  -2.049 -12.102  1.00 94.06           C  
ATOM    641  C   SER A  87       0.186  -3.451 -11.508  1.00 94.06           C  
ATOM    642  CB  SER A  87      -0.172  -2.137 -13.602  1.00 94.06           C  
ATOM    643  O   SER A  87       1.243  -4.086 -11.539  1.00 94.06           O  
ATOM    644  OG  SER A  87      -1.194  -3.082 -13.867  1.00 94.06           O  
ATOM    645  N   PRO A  88      -0.947  -3.898 -10.922  1.00 93.94           N  
ATOM    646  CA  PRO A  88      -0.954  -5.254 -10.367  1.00 93.94           C  
ATOM    647  C   PRO A  88      -0.588  -6.316 -11.398  1.00 93.94           C  
ATOM    648  CB  PRO A  88      -2.396  -5.434  -9.891  1.00 93.94           C  
ATOM    649  O   PRO A  88      -0.205  -7.430 -11.039  1.00 93.94           O  
ATOM    650  CG  PRO A  88      -2.863  -4.051  -9.562  1.00 93.94           C  
ATOM    651  CD  PRO A  88      -2.240  -3.094 -10.531  1.00 93.94           C  
ATOM    652  N   SER A  89      -0.599  -6.004 -12.727  1.00 94.12           N  
ATOM    653  CA  SER A  89      -0.249  -6.930 -13.805  1.00 94.12           C  
ATOM    654  C   SER A  89       1.263  -7.023 -13.977  1.00 94.12           C  
ATOM    655  CB  SER A  89      -0.896  -6.488 -15.117  1.00 94.12           C  
ATOM    656  O   SER A  89       1.768  -8.000 -14.531  1.00 94.12           O  
ATOM    657  OG  SER A  89      -0.480  -5.180 -15.469  1.00 94.12           O  
ATOM    658  N   THR A  90       1.969  -6.102 -13.516  1.00 93.19           N  
ATOM    659  CA  THR A  90       3.395  -6.043 -13.820  1.00 93.19           C  
ATOM    660  C   THR A  90       4.219  -6.000 -12.539  1.00 93.19           C  
ATOM    661  CB  THR A  90       3.732  -4.820 -14.695  1.00 93.19           C  
ATOM    662  O   THR A  90       5.434  -6.219 -12.570  1.00 93.19           O  
ATOM    663  CG2 THR A  90       3.000  -4.879 -16.031  1.00 93.19           C  
ATOM    664  OG1 THR A  90       3.348  -3.627 -14.008  1.00 93.19           O  
ATOM    665  N   THR A  91       3.572  -5.711 -11.430  1.00 95.00           N  
ATOM    666  CA  THR A  91       4.254  -5.598 -10.141  1.00 95.00           C  
ATOM    667  C   THR A  91       3.711  -6.625  -9.156  1.00 95.00           C  
ATOM    668  CB  THR A  91       4.102  -4.184  -9.555  1.00 95.00           C  
ATOM    669  O   THR A  91       2.508  -6.887  -9.117  1.00 95.00           O  
ATOM    670  CG2 THR A  91       4.836  -4.062  -8.219  1.00 95.00           C  
ATOM    671  OG1 THR A  91       4.641  -3.227 -10.477  1.00 95.00           O  
ATOM    672  N   ALA A  92       4.695  -7.184  -8.383  1.00 96.75           N  
ATOM    673  CA  ALA A  92       4.289  -8.148  -7.367  1.00 96.75           C  
ATOM    674  C   ALA A  92       4.730  -7.703  -5.977  1.00 96.75           C  
ATOM    675  CB  ALA A  92       4.867  -9.531  -7.684  1.00 96.75           C  
ATOM    676  O   ALA A  92       5.801  -7.109  -5.820  1.00 96.75           O  
ATOM    677  N   ILE A  93       3.844  -7.883  -5.000  1.00 97.81           N  
ATOM    678  CA  ILE A  93       4.168  -7.652  -3.598  1.00 97.81           C  
ATOM    679  C   ILE A  93       4.039  -8.953  -2.818  1.00 97.81           C  
ATOM    680  CB  ILE A  93       3.264  -6.562  -2.979  1.00 97.81           C  
ATOM    681  O   ILE A  93       2.975  -9.578  -2.812  1.00 97.81           O  
ATOM    682  CG1 ILE A  93       3.428  -5.238  -3.732  1.00 97.81           C  
ATOM    683  CG2 ILE A  93       3.572  -6.387  -1.489  1.00 97.81           C  
ATOM    684  CD1 ILE A  93       2.490  -4.137  -3.258  1.00 97.81           C  
ATOM    685  N   SER A  94       5.188  -9.297  -2.119  1.00 97.31           N  
ATOM    686  CA  SER A  94       5.219 -10.523  -1.334  1.00 97.31           C  
ATOM    687  C   SER A  94       5.527 -10.242   0.131  1.00 97.31           C  
ATOM    688  CB  SER A  94       6.254 -11.500  -1.901  1.00 97.31           C  
ATOM    689  O   SER A  94       6.238  -9.281   0.444  1.00 97.31           O  
ATOM    690  OG  SER A  94       5.949 -11.836  -3.242  1.00 97.31           O  
ATOM    691  N   PHE A  95       4.988 -11.008   0.942  1.00 96.44           N  
ATOM    692  CA  PHE A  95       5.152 -10.875   2.385  1.00 96.44           C  
ATOM    693  C   PHE A  95       5.598 -12.188   3.006  1.00 96.44           C  
ATOM    694  CB  PHE A  95       3.848 -10.398   3.033  1.00 96.44           C  
ATOM    695  O   PHE A  95       5.004 -13.234   2.748  1.00 96.44           O  
ATOM    696  CG  PHE A  95       3.902 -10.344   4.535  1.00 96.44           C  
ATOM    697  CD1 PHE A  95       3.494 -11.430   5.301  1.00 96.44           C  
ATOM    698  CD2 PHE A  95       4.359  -9.203   5.184  1.00 96.44           C  
ATOM    699  CE1 PHE A  95       3.543 -11.383   6.691  1.00 96.44           C  
ATOM    700  CE2 PHE A  95       4.410  -9.148   6.574  1.00 96.44           C  
ATOM    701  CZ  PHE A  95       4.004 -10.242   7.324  1.00 96.44           C  
ATOM    702  N   THR A  96       6.664 -12.062   3.869  1.00 95.06           N  
ATOM    703  CA  THR A  96       7.180 -13.258   4.523  1.00 95.06           C  
ATOM    704  C   THR A  96       7.402 -13.008   6.012  1.00 95.06           C  
ATOM    705  CB  THR A  96       8.500 -13.727   3.875  1.00 95.06           C  
ATOM    706  O   THR A  96       7.996 -12.000   6.395  1.00 95.06           O  
ATOM    707  CG2 THR A  96       9.000 -15.016   4.520  1.00 95.06           C  
ATOM    708  OG1 THR A  96       8.281 -13.961   2.479  1.00 95.06           O  
ATOM    709  N   ALA A  97       6.840 -13.859   6.816  1.00 93.00           N  
ATOM    710  CA  ALA A  97       7.109 -13.977   8.250  1.00 93.00           C  
ATOM    711  C   ALA A  97       7.609 -15.375   8.602  1.00 93.00           C  
ATOM    712  CB  ALA A  97       5.855 -13.648   9.055  1.00 93.00           C  
ATOM    713  O   ALA A  97       6.812 -16.281   8.852  1.00 93.00           O  
ATOM    714  N   ALA A  98       8.883 -15.578   8.586  1.00 86.69           N  
ATOM    715  CA  ALA A  98       9.539 -16.875   8.641  1.00 86.69           C  
ATOM    716  C   ALA A  98       9.305 -17.547   9.992  1.00 86.69           C  
ATOM    717  CB  ALA A  98      11.031 -16.734   8.375  1.00 86.69           C  
ATOM    718  O   ALA A  98       9.062 -18.766  10.055  1.00 86.69           O  
ATOM    719  N   SER A  99       9.297 -16.781  11.039  1.00 87.12           N  
ATOM    720  CA  SER A  99       9.148 -17.297  12.391  1.00 87.12           C  
ATOM    721  C   SER A  99       7.742 -17.859  12.617  1.00 87.12           C  
ATOM    722  CB  SER A  99       9.438 -16.219  13.430  1.00 87.12           C  
ATOM    723  O   SER A  99       7.535 -18.688  13.508  1.00 87.12           O  
ATOM    724  OG  SER A  99       8.562 -15.109  13.266  1.00 87.12           O  
ATOM    725  N   ARG A 100       6.781 -17.453  11.750  1.00 89.12           N  
ATOM    726  CA  ARG A 100       5.387 -17.875  11.859  1.00 89.12           C  
ATOM    727  C   ARG A 100       5.000 -18.812  10.727  1.00 89.12           C  
ATOM    728  CB  ARG A 100       4.461 -16.656  11.867  1.00 89.12           C  
ATOM    729  O   ARG A 100       3.844 -19.219  10.617  1.00 89.12           O  
ATOM    730  CG  ARG A 100       4.680 -15.719  13.055  1.00 89.12           C  
ATOM    731  CD  ARG A 100       4.281 -16.375  14.367  1.00 89.12           C  
ATOM    732  NE  ARG A 100       4.406 -15.453  15.492  1.00 89.12           N  
ATOM    733  NH1 ARG A 100       3.787 -17.000  17.094  1.00 89.12           N  
ATOM    734  NH2 ARG A 100       4.316 -14.852  17.703  1.00 89.12           N  
ATOM    735  CZ  ARG A 100       4.172 -15.766  16.766  1.00 89.12           C  
ATOM    736  N   GLY A 101       5.969 -19.156   9.852  1.00 90.31           N  
ATOM    737  CA  GLY A 101       5.711 -20.047   8.734  1.00 90.31           C  
ATOM    738  C   GLY A 101       4.785 -19.438   7.691  1.00 90.31           C  
ATOM    739  O   GLY A 101       4.055 -20.172   7.016  1.00 90.31           O  
ATOM    740  N   VAL A 102       4.691 -18.156   7.672  1.00 93.00           N  
ATOM    741  CA  VAL A 102       3.840 -17.453   6.719  1.00 93.00           C  
ATOM    742  C   VAL A 102       4.676 -16.984   5.531  1.00 93.00           C  
ATOM    743  CB  VAL A 102       3.119 -16.250   7.371  1.00 93.00           C  
ATOM    744  O   VAL A 102       5.699 -16.312   5.711  1.00 93.00           O  
ATOM    745  CG1 VAL A 102       2.326 -15.469   6.332  1.00 93.00           C  
ATOM    746  CG2 VAL A 102       2.201 -16.734   8.500  1.00 93.00           C  
ATOM    747  N   SER A 103       4.297 -17.406   4.332  1.00 94.69           N  
ATOM    748  CA  SER A 103       4.891 -16.969   3.074  1.00 94.69           C  
ATOM    749  C   SER A 103       3.822 -16.703   2.020  1.00 94.69           C  
ATOM    750  CB  SER A 103       5.883 -18.016   2.557  1.00 94.69           C  
ATOM    751  O   SER A 103       3.211 -17.641   1.502  1.00 94.69           O  
ATOM    752  OG  SER A 103       6.531 -17.547   1.383  1.00 94.69           O  
ATOM    753  N   LEU A 104       3.617 -15.422   1.837  1.00 95.69           N  
ATOM    754  CA  LEU A 104       2.613 -14.984   0.871  1.00 95.69           C  
ATOM    755  C   LEU A 104       3.273 -14.422  -0.383  1.00 95.69           C  
ATOM    756  CB  LEU A 104       1.691 -13.938   1.493  1.00 95.69           C  
ATOM    757  O   LEU A 104       4.039 -13.461  -0.306  1.00 95.69           O  
ATOM    758  CG  LEU A 104       1.031 -14.312   2.820  1.00 95.69           C  
ATOM    759  CD1 LEU A 104       0.278 -13.117   3.395  1.00 95.69           C  
ATOM    760  CD2 LEU A 104       0.095 -15.500   2.633  1.00 95.69           C  
ATOM    761  N   SER A 105       2.961 -15.164  -1.473  1.00 95.31           N  
ATOM    762  CA  SER A 105       3.523 -14.703  -2.740  1.00 95.31           C  
ATOM    763  C   SER A 105       2.504 -13.906  -3.543  1.00 95.31           C  
ATOM    764  CB  SER A 105       4.020 -15.891  -3.566  1.00 95.31           C  
ATOM    765  O   SER A 105       1.332 -14.281  -3.619  1.00 95.31           O  
ATOM    766  OG  SER A 105       5.059 -16.578  -2.891  1.00 95.31           O  
ATOM    767  N   ASN A 106       2.904 -12.734  -3.980  1.00 95.81           N  
ATOM    768  CA  ASN A 106       2.162 -11.836  -4.855  1.00 95.81           C  
ATOM    769  C   ASN A 106       0.778 -11.523  -4.297  1.00 95.81           C  
ATOM    770  CB  ASN A 106       2.047 -12.430  -6.262  1.00 95.81           C  
ATOM    771  O   ASN A 106      -0.234 -11.945  -4.859  1.00 95.81           O  
ATOM    772  CG  ASN A 106       1.478 -11.445  -7.266  1.00 95.81           C  
ATOM    773  ND2 ASN A 106       0.987 -11.953  -8.383  1.00 95.81           N  
ATOM    774  OD1 ASN A 106       1.480 -10.234  -7.035  1.00 95.81           O  
ATOM    775  N   ILE A 107       0.709 -10.812  -3.252  1.00 97.00           N  
ATOM    776  CA  ILE A 107      -0.537 -10.438  -2.594  1.00 97.00           C  
ATOM    777  C   ILE A 107      -1.001  -9.078  -3.109  1.00 97.00           C  
ATOM    778  CB  ILE A 107      -0.378 -10.406  -1.058  1.00 97.00           C  
ATOM    779  O   ILE A 107      -1.984  -8.523  -2.613  1.00 97.00           O  
ATOM    780  CG1 ILE A 107       0.791  -9.500  -0.662  1.00 97.00           C  
ATOM    781  CG2 ILE A 107      -0.184 -11.820  -0.504  1.00 97.00           C  
ATOM    782  CD1 ILE A 107       0.897  -9.242   0.835  1.00 97.00           C  
ATOM    783  N   TYR A 108      -0.376  -8.492  -4.121  1.00 97.12           N  
ATOM    784  CA  TYR A 108      -0.724  -7.219  -4.742  1.00 97.12           C  
ATOM    785  C   TYR A 108      -1.903  -7.383  -5.691  1.00 97.12           C  
ATOM    786  CB  TYR A 108       0.478  -6.641  -5.492  1.00 97.12           C  
ATOM    787  O   TYR A 108      -1.775  -8.000  -6.750  1.00 97.12           O  
ATOM    788  CG  TYR A 108       0.238  -5.262  -6.051  1.00 97.12           C  
ATOM    789  CD1 TYR A 108       0.717  -4.902  -7.309  1.00 97.12           C  
ATOM    790  CD2 TYR A 108      -0.468  -4.309  -5.320  1.00 97.12           C  
ATOM    791  CE1 TYR A 108       0.500  -3.629  -7.824  1.00 97.12           C  
ATOM    792  CE2 TYR A 108      -0.691  -3.033  -5.828  1.00 97.12           C  
ATOM    793  OH  TYR A 108      -0.423  -1.441  -7.586  1.00 97.12           O  
ATOM    794  CZ  TYR A 108      -0.204  -2.703  -7.078  1.00 97.12           C  
ATOM    795  N   GLN A 109      -3.025  -6.758  -5.340  1.00 94.19           N  
ATOM    796  CA  GLN A 109      -4.223  -7.066  -6.113  1.00 94.19           C  
ATOM    797  C   GLN A 109      -4.832  -5.805  -6.715  1.00 94.19           C  
ATOM    798  CB  GLN A 109      -5.258  -7.781  -5.238  1.00 94.19           C  
ATOM    799  O   GLN A 109      -5.391  -5.844  -7.812  1.00 94.19           O  
ATOM    800  CG  GLN A 109      -6.484  -8.258  -6.000  1.00 94.19           C  
ATOM    801  CD  GLN A 109      -6.152  -9.305  -7.047  1.00 94.19           C  
ATOM    802  NE2 GLN A 109      -7.109  -9.602  -7.918  1.00 94.19           N  
ATOM    803  OE1 GLN A 109      -5.039  -9.844  -7.074  1.00 94.19           O  
ATOM    804  N   PHE A 110      -4.656  -4.633  -5.977  1.00 94.12           N  
ATOM    805  CA  PHE A 110      -5.383  -3.447  -6.414  1.00 94.12           C  
ATOM    806  C   PHE A 110      -4.465  -2.230  -6.434  1.00 94.12           C  
ATOM    807  CB  PHE A 110      -6.586  -3.184  -5.504  1.00 94.12           C  
ATOM    808  O   PHE A 110      -3.578  -2.100  -5.590  1.00 94.12           O  
ATOM    809  CG  PHE A 110      -7.543  -4.340  -5.414  1.00 94.12           C  
ATOM    810  CD1 PHE A 110      -8.461  -4.578  -6.430  1.00 94.12           C  
ATOM    811  CD2 PHE A 110      -7.527  -5.188  -4.312  1.00 94.12           C  
ATOM    812  CE1 PHE A 110      -9.352  -5.648  -6.352  1.00 94.12           C  
ATOM    813  CE2 PHE A 110      -8.414  -6.258  -4.227  1.00 94.12           C  
ATOM    814  CZ  PHE A 110      -9.328  -6.484  -5.246  1.00 94.12           C  
ATOM    815  N   SER A 111      -4.762  -1.369  -7.445  1.00 93.50           N  
ATOM    816  CA  SER A 111      -4.062  -0.090  -7.523  1.00 93.50           C  
ATOM    817  C   SER A 111      -5.047   1.069  -7.648  1.00 93.50           C  
ATOM    818  CB  SER A 111      -3.096  -0.079  -8.703  1.00 93.50           C  
ATOM    819  O   SER A 111      -5.914   1.062  -8.523  1.00 93.50           O  
ATOM    820  OG  SER A 111      -2.471   1.187  -8.836  1.00 93.50           O  
ATOM    821  N   LEU A 112      -4.852   2.025  -6.758  1.00 93.62           N  
ATOM    822  CA  LEU A 112      -5.664   3.234  -6.855  1.00 93.62           C  
ATOM    823  C   LEU A 112      -4.934   4.312  -7.648  1.00 93.62           C  
ATOM    824  CB  LEU A 112      -6.016   3.758  -5.461  1.00 93.62           C  
ATOM    825  O   LEU A 112      -5.426   5.438  -7.766  1.00 93.62           O  
ATOM    826  CG  LEU A 112      -6.984   2.904  -4.641  1.00 93.62           C  
ATOM    827  CD1 LEU A 112      -7.195   3.520  -3.262  1.00 93.62           C  
ATOM    828  CD2 LEU A 112      -8.312   2.752  -5.371  1.00 93.62           C  
ATOM    829  N   LEU A 113      -3.809   3.996  -8.203  1.00 91.88           N  
ATOM    830  CA  LEU A 113      -3.004   4.953  -8.953  1.00 91.88           C  
ATOM    831  C   LEU A 113      -3.719   5.375 -10.234  1.00 91.88           C  
ATOM    832  CB  LEU A 113      -1.637   4.352  -9.297  1.00 91.88           C  
ATOM    833  O   LEU A 113      -3.512   6.484 -10.727  1.00 91.88           O  
ATOM    834  CG  LEU A 113      -0.722   4.035  -8.109  1.00 91.88           C  
ATOM    835  CD1 LEU A 113       0.333   3.012  -8.516  1.00 91.88           C  
ATOM    836  CD2 LEU A 113      -0.065   5.309  -7.586  1.00 91.88           C  
ATOM    837  N   SER A 114      -4.484   4.586 -10.789  1.00 89.25           N  
ATOM    838  CA  SER A 114      -5.145   4.855 -12.062  1.00 89.25           C  
ATOM    839  C   SER A 114      -6.562   5.371 -11.852  1.00 89.25           C  
ATOM    840  CB  SER A 114      -5.172   3.596 -12.930  1.00 89.25           C  
ATOM    841  O   SER A 114      -7.270   5.672 -12.812  1.00 89.25           O  
ATOM    842  OG  SER A 114      -5.879   2.555 -12.281  1.00 89.25           O  
ATOM    843  N   VAL A 115      -6.996   5.391 -10.594  1.00 89.94           N  
ATOM    844  CA  VAL A 115      -8.352   5.832 -10.266  1.00 89.94           C  
ATOM    845  C   VAL A 115      -8.406   7.355 -10.234  1.00 89.94           C  
ATOM    846  CB  VAL A 115      -8.820   5.254  -8.914  1.00 89.94           C  
ATOM    847  O   VAL A 115      -7.660   7.996  -9.484  1.00 89.94           O  
ATOM    848  CG1 VAL A 115     -10.203   5.801  -8.547  1.00 89.94           C  
ATOM    849  CG2 VAL A 115      -8.852   3.727  -8.969  1.00 89.94           C  
ATOM    850  N   LEU A 116      -9.352   7.906 -11.062  1.00 90.06           N  
ATOM    851  CA  LEU A 116      -9.508   9.352 -11.133  1.00 90.06           C  
ATOM    852  C   LEU A 116     -10.430   9.852 -10.023  1.00 90.06           C  
ATOM    853  CB  LEU A 116     -10.062   9.773 -12.500  1.00 90.06           C  
ATOM    854  O   LEU A 116     -11.352   9.148  -9.617  1.00 90.06           O  
ATOM    855  CG  LEU A 116      -9.164   9.492 -13.703  1.00 90.06           C  
ATOM    856  CD1 LEU A 116      -9.945   9.688 -15.000  1.00 90.06           C  
ATOM    857  CD2 LEU A 116      -7.934  10.383 -13.680  1.00 90.06           C  
ATOM    858  N   PRO A 117     -10.117  11.133  -9.570  1.00 91.38           N  
ATOM    859  CA  PRO A 117     -10.992  11.688  -8.539  1.00 91.38           C  
ATOM    860  C   PRO A 117     -12.461  11.672  -8.945  1.00 91.38           C  
ATOM    861  CB  PRO A 117     -10.484  13.125  -8.383  1.00 91.38           C  
ATOM    862  O   PRO A 117     -13.336  11.469  -8.102  1.00 91.38           O  
ATOM    863  CG  PRO A 117      -9.023  13.047  -8.695  1.00 91.38           C  
ATOM    864  CD  PRO A 117      -8.828  12.070  -9.820  1.00 91.38           C  
ATOM    865  N   SER A 118     -12.789  11.867 -10.211  1.00 91.31           N  
ATOM    866  CA  SER A 118     -14.164  11.891 -10.711  1.00 91.31           C  
ATOM    867  C   SER A 118     -14.844  10.547 -10.500  1.00 91.31           C  
ATOM    868  CB  SER A 118     -14.188  12.258 -12.195  1.00 91.31           C  
ATOM    869  O   SER A 118     -16.078  10.461 -10.500  1.00 91.31           O  
ATOM    870  OG  SER A 118     -13.461  11.312 -12.961  1.00 91.31           O  
ATOM    871  N   GLN A 119     -14.078   9.508 -10.352  1.00 90.50           N  
ATOM    872  CA  GLN A 119     -14.617   8.164 -10.188  1.00 90.50           C  
ATOM    873  C   GLN A 119     -15.008   7.891  -8.742  1.00 90.50           C  
ATOM    874  CB  GLN A 119     -13.602   7.121 -10.656  1.00 90.50           C  
ATOM    875  O   GLN A 119     -15.906   7.086  -8.477  1.00 90.50           O  
ATOM    876  CG  GLN A 119     -13.273   7.203 -12.148  1.00 90.50           C  
ATOM    877  CD  GLN A 119     -12.211   6.207 -12.570  1.00 90.50           C  
ATOM    878  NE2 GLN A 119     -12.633   5.137 -13.234  1.00 90.50           N  
ATOM    879  OE1 GLN A 119     -11.023   6.395 -12.297  1.00 90.50           O  
ATOM    880  N   VAL A 120     -14.344   8.570  -7.785  1.00 93.12           N  
ATOM    881  CA  VAL A 120     -14.555   8.180  -6.395  1.00 93.12           C  
ATOM    882  C   VAL A 120     -15.133   9.352  -5.609  1.00 93.12           C  
ATOM    883  CB  VAL A 120     -13.242   7.691  -5.738  1.00 93.12           C  
ATOM    884  O   VAL A 120     -15.859   9.156  -4.629  1.00 93.12           O  
ATOM    885  CG1 VAL A 120     -12.789   6.371  -6.359  1.00 93.12           C  
ATOM    886  CG2 VAL A 120     -12.156   8.750  -5.871  1.00 93.12           C  
ATOM    887  N   ASN A 121     -14.820  10.625  -5.973  1.00 94.81           N  
ATOM    888  CA  ASN A 121     -15.289  11.781  -5.215  1.00 94.81           C  
ATOM    889  C   ASN A 121     -16.812  11.922  -5.289  1.00 94.81           C  
ATOM    890  CB  ASN A 121     -14.617  13.062  -5.715  1.00 94.81           C  
ATOM    891  O   ASN A 121     -17.406  11.648  -6.328  1.00 94.81           O  
ATOM    892  CG  ASN A 121     -13.172  13.172  -5.266  1.00 94.81           C  
ATOM    893  ND2 ASN A 121     -12.445  14.133  -5.832  1.00 94.81           N  
ATOM    894  OD1 ASN A 121     -12.711  12.406  -4.418  1.00 94.81           O  
ATOM    895  N   ASN A 122     -17.453  12.242  -4.078  1.00 94.06           N  
ATOM    896  CA  ASN A 122     -18.875  12.500  -3.920  1.00 94.06           C  
ATOM    897  C   ASN A 122     -19.703  11.227  -4.066  1.00 94.06           C  
ATOM    898  CB  ASN A 122     -19.344  13.555  -4.926  1.00 94.06           C  
ATOM    899  O   ASN A 122     -20.906  11.289  -4.266  1.00 94.06           O  
ATOM    900  CG  ASN A 122     -18.656  14.891  -4.738  1.00 94.06           C  
ATOM    901  ND2 ASN A 122     -18.266  15.523  -5.844  1.00 94.06           N  
ATOM    902  OD1 ASN A 122     -18.469  15.352  -3.611  1.00 94.06           O  
ATOM    903  N   LYS A 123     -19.000  10.055  -4.051  1.00 92.06           N  
ATOM    904  CA  LYS A 123     -19.688   8.773  -4.184  1.00 92.06           C  
ATOM    905  C   LYS A 123     -19.891   8.117  -2.822  1.00 92.06           C  
ATOM    906  CB  LYS A 123     -18.906   7.840  -5.105  1.00 92.06           C  
ATOM    907  O   LYS A 123     -20.797   7.301  -2.652  1.00 92.06           O  
ATOM    908  CG  LYS A 123     -18.719   8.375  -6.520  1.00 92.06           C  
ATOM    909  CD  LYS A 123     -20.062   8.562  -7.227  1.00 92.06           C  
ATOM    910  CE  LYS A 123     -19.875   9.031  -8.664  1.00 92.06           C  
ATOM    911  NZ  LYS A 123     -21.172   9.281  -9.336  1.00 92.06           N  
ATOM    912  N   VAL A 124     -19.016   8.375  -1.920  1.00 91.25           N  
ATOM    913  CA  VAL A 124     -19.109   7.859  -0.558  1.00 91.25           C  
ATOM    914  C   VAL A 124     -19.734   8.914   0.350  1.00 91.25           C  
ATOM    915  CB  VAL A 124     -17.734   7.438  -0.011  1.00 91.25           C  
ATOM    916  O   VAL A 124     -19.297  10.062   0.376  1.00 91.25           O  
ATOM    917  CG1 VAL A 124     -17.859   6.902   1.415  1.00 91.25           C  
ATOM    918  CG2 VAL A 124     -17.094   6.395  -0.923  1.00 91.25           C  
ATOM    919  N   GLN A 125     -20.828   8.484   1.064  1.00 90.75           N  
ATOM    920  CA  GLN A 125     -21.578   9.414   1.906  1.00 90.75           C  
ATOM    921  C   GLN A 125     -21.500   9.008   3.377  1.00 90.75           C  
ATOM    922  CB  GLN A 125     -23.031   9.484   1.462  1.00 90.75           C  
ATOM    923  O   GLN A 125     -21.391   7.824   3.695  1.00 90.75           O  
ATOM    924  CG  GLN A 125     -23.219   9.961   0.027  1.00 90.75           C  
ATOM    925  CD  GLN A 125     -24.656   9.875  -0.441  1.00 90.75           C  
ATOM    926  NE2 GLN A 125     -25.047  10.773  -1.337  1.00 90.75           N  
ATOM    927  OE1 GLN A 125     -25.422   9.000  -0.001  1.00 90.75           O  
ATOM    928  N   VAL A 126     -21.484  10.016   4.184  1.00 88.75           N  
ATOM    929  CA  VAL A 126     -21.562   9.789   5.625  1.00 88.75           C  
ATOM    930  C   VAL A 126     -22.719  10.586   6.215  1.00 88.75           C  
ATOM    931  CB  VAL A 126     -20.234  10.172   6.328  1.00 88.75           C  
ATOM    932  O   VAL A 126     -22.953  11.734   5.824  1.00 88.75           O  
ATOM    933  CG1 VAL A 126     -19.922  11.648   6.109  1.00 88.75           C  
ATOM    934  CG2 VAL A 126     -20.312   9.852   7.820  1.00 88.75           C  
ATOM    935  N   LYS A 127     -23.516   9.914   6.988  1.00 87.94           N  
ATOM    936  CA  LYS A 127     -24.625  10.562   7.684  1.00 87.94           C  
ATOM    937  C   LYS A 127     -24.188  11.125   9.031  1.00 87.94           C  
ATOM    938  CB  LYS A 127     -25.781   9.586   7.883  1.00 87.94           C  
ATOM    939  O   LYS A 127     -23.672  10.383   9.875  1.00 87.94           O  
ATOM    940  CG  LYS A 127     -27.047  10.219   8.461  1.00 87.94           C  
ATOM    941  CD  LYS A 127     -28.172   9.211   8.578  1.00 87.94           C  
ATOM    942  CE  LYS A 127     -29.422   9.836   9.180  1.00 87.94           C  
ATOM    943  NZ  LYS A 127     -30.547   8.852   9.305  1.00 87.94           N  
ATOM    944  N   LEU A 128     -24.250  12.422   9.242  1.00 86.62           N  
ATOM    945  CA  LEU A 128     -23.969  13.109  10.492  1.00 86.62           C  
ATOM    946  C   LEU A 128     -25.219  13.789  11.039  1.00 86.62           C  
ATOM    947  CB  LEU A 128     -22.844  14.141  10.305  1.00 86.62           C  
ATOM    948  O   LEU A 128     -25.641  14.820  10.508  1.00 86.62           O  
ATOM    949  CG  LEU A 128     -21.422  13.633  10.484  1.00 86.62           C  
ATOM    950  CD1 LEU A 128     -20.938  12.930   9.219  1.00 86.62           C  
ATOM    951  CD2 LEU A 128     -20.484  14.781  10.852  1.00 86.62           C  
ATOM    952  N   GLY A 129     -25.859  13.156  11.992  1.00 85.00           N  
ATOM    953  CA  GLY A 129     -27.156  13.641  12.406  1.00 85.00           C  
ATOM    954  C   GLY A 129     -28.219  13.523  11.320  1.00 85.00           C  
ATOM    955  O   GLY A 129     -28.422  12.445  10.766  1.00 85.00           O  
ATOM    956  N   THR A 130     -28.797  14.664  10.844  1.00 87.44           N  
ATOM    957  CA  THR A 130     -29.828  14.688   9.805  1.00 87.44           C  
ATOM    958  C   THR A 130     -29.203  15.039   8.453  1.00 87.44           C  
ATOM    959  CB  THR A 130     -30.938  15.695  10.133  1.00 87.44           C  
ATOM    960  O   THR A 130     -29.891  14.992   7.422  1.00 87.44           O  
ATOM    961  CG2 THR A 130     -31.656  15.305  11.422  1.00 87.44           C  
ATOM    962  OG1 THR A 130     -30.375  17.000  10.289  1.00 87.44           O  
ATOM    963  N   SER A 131     -27.906  15.305   8.453  1.00 89.31           N  
ATOM    964  CA  SER A 131     -27.219  15.719   7.230  1.00 89.31           C  
ATOM    965  C   SER A 131     -26.500  14.547   6.578  1.00 89.31           C  
ATOM    966  CB  SER A 131     -26.219  16.844   7.531  1.00 89.31           C  
ATOM    967  O   SER A 131     -25.938  13.695   7.270  1.00 89.31           O  
ATOM    968  OG  SER A 131     -26.891  17.984   8.062  1.00 89.31           O  
ATOM    969  N   ILE A 132     -26.516  14.516   5.242  1.00 90.88           N  
ATOM    970  CA  ILE A 132     -25.719  13.602   4.445  1.00 90.88           C  
ATOM    971  C   ILE A 132     -24.594  14.367   3.756  1.00 90.88           C  
ATOM    972  CB  ILE A 132     -26.562  12.852   3.396  1.00 90.88           C  
ATOM    973  O   ILE A 132     -24.844  15.352   3.055  1.00 90.88           O  
ATOM    974  CG1 ILE A 132     -27.641  12.008   4.090  1.00 90.88           C  
ATOM    975  CG2 ILE A 132     -25.688  11.984   2.494  1.00 90.88           C  
ATOM    976  CD1 ILE A 132     -28.672  11.406   3.139  1.00 90.88           C  
ATOM    977  N   ILE A 133     -23.422  13.898   4.012  1.00 92.44           N  
ATOM    978  CA  ILE A 133     -22.266  14.594   3.461  1.00 92.44           C  
ATOM    979  C   ILE A 133     -21.578  13.695   2.438  1.00 92.44           C  
ATOM    980  CB  ILE A 133     -21.281  15.008   4.574  1.00 92.44           C  
ATOM    981  O   ILE A 133     -21.266  12.539   2.727  1.00 92.44           O  
ATOM    982  CG1 ILE A 133     -21.969  15.938   5.578  1.00 92.44           C  
ATOM    983  CG2 ILE A 133     -20.031  15.664   3.971  1.00 92.44           C  
ATOM    984  CD1 ILE A 133     -21.156  16.172   6.852  1.00 92.44           C  
ATOM    985  N   ASN A 134     -21.391  14.266   1.217  1.00 93.50           N  
ATOM    986  CA  ASN A 134     -20.562  13.578   0.227  1.00 93.50           C  
ATOM    987  C   ASN A 134     -19.078  13.820   0.468  1.00 93.50           C  
ATOM    988  CB  ASN A 134     -20.953  14.016  -1.188  1.00 93.50           C  
ATOM    989  O   ASN A 134     -18.641  14.969   0.582  1.00 93.50           O  
ATOM    990  CG  ASN A 134     -22.359  13.594  -1.563  1.00 93.50           C  
ATOM    991  ND2 ASN A 134     -23.047  14.430  -2.338  1.00 93.50           N  
ATOM    992  OD1 ASN A 134     -22.828  12.523  -1.159  1.00 93.50           O  
ATOM    993  N   LEU A 135     -18.359  12.719   0.547  1.00 93.50           N  
ATOM    994  CA  LEU A 135     -16.953  12.812   0.909  1.00 93.50           C  
ATOM    995  C   LEU A 135     -16.094  13.062  -0.323  1.00 93.50           C  
ATOM    996  CB  LEU A 135     -16.500  11.531   1.614  1.00 93.50           C  
ATOM    997  O   LEU A 135     -16.359  12.523  -1.397  1.00 93.50           O  
ATOM    998  CG  LEU A 135     -17.203  11.195   2.926  1.00 93.50           C  
ATOM    999  CD1 LEU A 135     -16.703   9.859   3.473  1.00 93.50           C  
ATOM   1000  CD2 LEU A 135     -17.016  12.305   3.947  1.00 93.50           C  
ATOM   1001  N   THR A 136     -15.133  13.930  -0.165  1.00 94.56           N  
ATOM   1002  CA  THR A 136     -14.016  14.031  -1.102  1.00 94.56           C  
ATOM   1003  C   THR A 136     -12.867  13.125  -0.671  1.00 94.56           C  
ATOM   1004  CB  THR A 136     -13.516  15.484  -1.223  1.00 94.56           C  
ATOM   1005  O   THR A 136     -12.234  13.367   0.358  1.00 94.56           O  
ATOM   1006  CG2 THR A 136     -12.422  15.594  -2.273  1.00 94.56           C  
ATOM   1007  OG1 THR A 136     -14.609  16.328  -1.596  1.00 94.56           O  
ATOM   1008  N   LEU A 137     -12.656  12.094  -1.430  1.00 94.12           N  
ATOM   1009  CA  LEU A 137     -11.711  11.055  -1.026  1.00 94.12           C  
ATOM   1010  C   LEU A 137     -10.336  11.297  -1.652  1.00 94.12           C  
ATOM   1011  CB  LEU A 137     -12.227   9.672  -1.424  1.00 94.12           C  
ATOM   1012  O   LEU A 137      -9.312  11.055  -1.017  1.00 94.12           O  
ATOM   1013  CG  LEU A 137     -13.586   9.266  -0.843  1.00 94.12           C  
ATOM   1014  CD1 LEU A 137     -13.961   7.867  -1.319  1.00 94.12           C  
ATOM   1015  CD2 LEU A 137     -13.555   9.328   0.680  1.00 94.12           C  
ATOM   1016  N   ALA A 138     -10.305  11.680  -2.947  1.00 93.00           N  
ATOM   1017  CA  ALA A 138      -9.070  11.922  -3.693  1.00 93.00           C  
ATOM   1018  C   ALA A 138      -8.938  13.391  -4.078  1.00 93.00           C  
ATOM   1019  CB  ALA A 138      -9.023  11.039  -4.941  1.00 93.00           C  
ATOM   1020  O   ALA A 138      -9.930  14.031  -4.441  1.00 93.00           O  
ATOM   1021  N   PHE A 139      -7.754  13.930  -3.975  1.00 90.31           N  
ATOM   1022  CA  PHE A 139      -7.465  15.320  -4.285  1.00 90.31           C  
ATOM   1023  C   PHE A 139      -6.609  15.430  -5.543  1.00 90.31           C  
ATOM   1024  CB  PHE A 139      -6.762  16.000  -3.107  1.00 90.31           C  
ATOM   1025  O   PHE A 139      -5.898  14.492  -5.898  1.00 90.31           O  
ATOM   1026  CG  PHE A 139      -7.539  15.953  -1.822  1.00 90.31           C  
ATOM   1027  CD1 PHE A 139      -8.359  17.016  -1.448  1.00 90.31           C  
ATOM   1028  CD2 PHE A 139      -7.453  14.844  -0.986  1.00 90.31           C  
ATOM   1029  CE1 PHE A 139      -9.086  16.969  -0.258  1.00 90.31           C  
ATOM   1030  CE2 PHE A 139      -8.172  14.797   0.204  1.00 90.31           C  
ATOM   1031  CZ  PHE A 139      -8.984  15.852   0.567  1.00 90.31           C  
ATOM   1032  N   SER A 140      -6.809  16.453  -6.258  1.00 88.00           N  
ATOM   1033  CA  SER A 140      -6.016  16.672  -7.461  1.00 88.00           C  
ATOM   1034  C   SER A 140      -5.418  18.062  -7.492  1.00 88.00           C  
ATOM   1035  CB  SER A 140      -6.867  16.438  -8.711  1.00 88.00           C  
ATOM   1036  O   SER A 140      -5.984  19.000  -6.922  1.00 88.00           O  
ATOM   1037  OG  SER A 140      -7.961  17.344  -8.742  1.00 88.00           O  
ATOM   1038  N   SER A 141      -4.234  18.109  -7.973  1.00 84.69           N  
ATOM   1039  CA  SER A 141      -3.566  19.391  -8.211  1.00 84.69           C  
ATOM   1040  C   SER A 141      -3.027  19.469  -9.641  1.00 84.69           C  
ATOM   1041  CB  SER A 141      -2.426  19.594  -7.219  1.00 84.69           C  
ATOM   1042  O   SER A 141      -2.592  18.469 -10.203  1.00 84.69           O  
ATOM   1043  OG  SER A 141      -1.369  18.688  -7.465  1.00 84.69           O  
ATOM   1044  N   ASN A 142      -3.209  20.625 -10.242  1.00 82.75           N  
ATOM   1045  CA  ASN A 142      -2.695  20.844 -11.594  1.00 82.75           C  
ATOM   1046  C   ASN A 142      -1.379  21.609 -11.570  1.00 82.75           C  
ATOM   1047  CB  ASN A 142      -3.729  21.578 -12.445  1.00 82.75           C  
ATOM   1048  O   ASN A 142      -1.275  22.656 -10.930  1.00 82.75           O  
ATOM   1049  CG  ASN A 142      -4.965  20.750 -12.719  1.00 82.75           C  
ATOM   1050  ND2 ASN A 142      -6.137  21.328 -12.477  1.00 82.75           N  
ATOM   1051  OD1 ASN A 142      -4.871  19.594 -13.148  1.00 82.75           O  
ATOM   1052  N   SER A 143      -0.411  20.984 -12.008  1.00 79.44           N  
ATOM   1053  CA  SER A 143       0.888  21.625 -12.141  1.00 79.44           C  
ATOM   1054  C   SER A 143       1.541  21.312 -13.477  1.00 79.44           C  
ATOM   1055  CB  SER A 143       1.813  21.203 -10.992  1.00 79.44           C  
ATOM   1056  O   SER A 143       1.610  20.141 -13.875  1.00 79.44           O  
ATOM   1057  OG  SER A 143       3.016  21.953 -11.016  1.00 79.44           O  
ATOM   1058  N   ALA A 144       2.025  22.375 -14.227  1.00 77.12           N  
ATOM   1059  CA  ALA A 144       2.756  22.250 -15.484  1.00 77.12           C  
ATOM   1060  C   ALA A 144       1.953  21.438 -16.500  1.00 77.12           C  
ATOM   1061  CB  ALA A 144       4.113  21.594 -15.250  1.00 77.12           C  
ATOM   1062  O   ALA A 144       2.512  20.625 -17.234  1.00 77.12           O  
ATOM   1063  N   GLY A 145       0.546  21.609 -16.562  1.00 74.38           N  
ATOM   1064  CA  GLY A 145      -0.272  21.016 -17.609  1.00 74.38           C  
ATOM   1065  C   GLY A 145      -0.603  19.547 -17.328  1.00 74.38           C  
ATOM   1066  O   GLY A 145      -1.181  18.875 -18.188  1.00 74.38           O  
ATOM   1067  N   GLN A 146      -0.109  19.047 -16.141  1.00 74.31           N  
ATOM   1068  CA  GLN A 146      -0.397  17.688 -15.695  1.00 74.31           C  
ATOM   1069  C   GLN A 146      -1.266  17.688 -14.445  1.00 74.31           C  
ATOM   1070  CB  GLN A 146       0.900  16.922 -15.438  1.00 74.31           C  
ATOM   1071  O   GLN A 146      -1.168  18.594 -13.609  1.00 74.31           O  
ATOM   1072  CG  GLN A 146       1.833  16.875 -16.641  1.00 74.31           C  
ATOM   1073  CD  GLN A 146       1.295  16.000 -17.766  1.00 74.31           C  
ATOM   1074  NE2 GLN A 146       1.474  14.695 -17.641  1.00 74.31           N  
ATOM   1075  OE1 GLN A 146       0.721  16.516 -18.734  1.00 74.31           O  
ATOM   1076  N   THR A 147      -2.262  16.734 -14.414  1.00 78.88           N  
ATOM   1077  CA  THR A 147      -3.113  16.562 -13.242  1.00 78.88           C  
ATOM   1078  C   THR A 147      -2.568  15.461 -12.336  1.00 78.88           C  
ATOM   1079  CB  THR A 147      -4.559  16.219 -13.648  1.00 78.88           C  
ATOM   1080  O   THR A 147      -2.346  14.336 -12.789  1.00 78.88           O  
ATOM   1081  CG2 THR A 147      -5.461  16.094 -12.422  1.00 78.88           C  
ATOM   1082  OG1 THR A 147      -5.066  17.266 -14.492  1.00 78.88           O  
ATOM   1083  N   TYR A 148      -2.410  15.898 -11.070  1.00 80.38           N  
ATOM   1084  CA  TYR A 148      -1.872  14.984 -10.070  1.00 80.38           C  
ATOM   1085  C   TYR A 148      -2.936  14.609  -9.047  1.00 80.38           C  
ATOM   1086  CB  TYR A 148      -0.663  15.609  -9.367  1.00 80.38           C  
ATOM   1087  O   TYR A 148      -3.662  15.477  -8.555  1.00 80.38           O  
ATOM   1088  CG  TYR A 148       0.439  16.031 -10.312  1.00 80.38           C  
ATOM   1089  CD1 TYR A 148       1.385  15.102 -10.758  1.00 80.38           C  
ATOM   1090  CD2 TYR A 148       0.539  17.344 -10.750  1.00 80.38           C  
ATOM   1091  CE1 TYR A 148       2.404  15.484 -11.625  1.00 80.38           C  
ATOM   1092  CE2 TYR A 148       1.554  17.734 -11.617  1.00 80.38           C  
ATOM   1093  OH  TYR A 148       3.486  17.188 -12.906  1.00 80.38           O  
ATOM   1094  CZ  TYR A 148       2.480  16.797 -12.047  1.00 80.38           C  
ATOM   1095  N   VAL A 149      -2.922  13.289  -8.828  1.00 87.69           N  
ATOM   1096  CA  VAL A 149      -3.936  12.789  -7.902  1.00 87.69           C  
ATOM   1097  C   VAL A 149      -3.262  12.211  -6.660  1.00 87.69           C  
ATOM   1098  CB  VAL A 149      -4.832  11.719  -8.562  1.00 87.69           C  
ATOM   1099  O   VAL A 149      -2.240  11.531  -6.758  1.00 87.69           O  
ATOM   1100  CG1 VAL A 149      -5.855  11.180  -7.570  1.00 87.69           C  
ATOM   1101  CG2 VAL A 149      -5.531  12.297  -9.797  1.00 87.69           C  
ATOM   1102  N   TYR A 150      -3.840  12.539  -5.504  1.00 91.94           N  
ATOM   1103  CA  TYR A 150      -3.279  12.000  -4.270  1.00 91.94           C  
ATOM   1104  C   TYR A 150      -4.367  11.789  -3.227  1.00 91.94           C  
ATOM   1105  CB  TYR A 150      -2.201  12.938  -3.717  1.00 91.94           C  
ATOM   1106  O   TYR A 150      -5.449  12.367  -3.318  1.00 91.94           O  
ATOM   1107  CG  TYR A 150      -2.727  14.289  -3.303  1.00 91.94           C  
ATOM   1108  CD1 TYR A 150      -2.861  15.320  -4.230  1.00 91.94           C  
ATOM   1109  CD2 TYR A 150      -3.088  14.539  -1.983  1.00 91.94           C  
ATOM   1110  CE1 TYR A 150      -3.344  16.578  -3.852  1.00 91.94           C  
ATOM   1111  CE2 TYR A 150      -3.570  15.789  -1.594  1.00 91.94           C  
ATOM   1112  OH  TYR A 150      -4.172  18.031  -2.152  1.00 91.94           O  
ATOM   1113  CZ  TYR A 150      -3.695  16.797  -2.533  1.00 91.94           C  
ATOM   1114  N   TYR A 151      -4.066  10.922  -2.262  1.00 92.75           N  
ATOM   1115  CA  TYR A 151      -4.879  10.734  -1.063  1.00 92.75           C  
ATOM   1116  C   TYR A 151      -4.188  11.328   0.161  1.00 92.75           C  
ATOM   1117  CB  TYR A 151      -5.172   9.250  -0.835  1.00 92.75           C  
ATOM   1118  O   TYR A 151      -3.020  11.031   0.424  1.00 92.75           O  
ATOM   1119  CG  TYR A 151      -6.000   8.617  -1.929  1.00 92.75           C  
ATOM   1120  CD1 TYR A 151      -7.379   8.492  -1.797  1.00 92.75           C  
ATOM   1121  CD2 TYR A 151      -5.402   8.148  -3.094  1.00 92.75           C  
ATOM   1122  CE1 TYR A 151      -8.148   7.906  -2.801  1.00 92.75           C  
ATOM   1123  CE2 TYR A 151      -6.160   7.566  -4.105  1.00 92.75           C  
ATOM   1124  OH  TYR A 151      -8.281   6.871  -4.945  1.00 92.75           O  
ATOM   1125  CZ  TYR A 151      -7.527   7.449  -3.949  1.00 92.75           C  
ATOM   1126  N   SER A 152      -4.855  12.211   0.839  1.00 87.31           N  
ATOM   1127  CA  SER A 152      -4.293  12.992   1.942  1.00 87.31           C  
ATOM   1128  C   SER A 152      -3.971  12.094   3.137  1.00 87.31           C  
ATOM   1129  CB  SER A 152      -5.262  14.094   2.367  1.00 87.31           C  
ATOM   1130  O   SER A 152      -3.117  12.438   3.959  1.00 87.31           O  
ATOM   1131  OG  SER A 152      -6.508  13.547   2.766  1.00 87.31           O  
ATOM   1132  N   ASP A 153      -4.660  10.969   3.244  1.00 88.00           N  
ATOM   1133  CA  ASP A 153      -4.473   9.992   4.312  1.00 88.00           C  
ATOM   1134  C   ASP A 153      -4.855   8.586   3.852  1.00 88.00           C  
ATOM   1135  CB  ASP A 153      -5.293  10.383   5.547  1.00 88.00           C  
ATOM   1136  O   ASP A 153      -5.730   8.430   2.998  1.00 88.00           O  
ATOM   1137  CG  ASP A 153      -5.141   9.398   6.695  1.00 88.00           C  
ATOM   1138  OD1 ASP A 153      -6.027   8.539   6.879  1.00 88.00           O  
ATOM   1139  OD2 ASP A 153      -4.129   9.492   7.422  1.00 88.00           O  
ATOM   1140  N   PRO A 154      -4.199   7.559   4.395  1.00 92.50           N  
ATOM   1141  CA  PRO A 154      -4.480   6.176   3.994  1.00 92.50           C  
ATOM   1142  C   PRO A 154      -5.938   5.777   4.234  1.00 92.50           C  
ATOM   1143  CB  PRO A 154      -3.537   5.355   4.875  1.00 92.50           C  
ATOM   1144  O   PRO A 154      -6.453   4.879   3.562  1.00 92.50           O  
ATOM   1145  CG  PRO A 154      -2.434   6.297   5.234  1.00 92.50           C  
ATOM   1146  CD  PRO A 154      -2.992   7.691   5.281  1.00 92.50           C  
ATOM   1147  N   ASN A 155      -6.590   6.438   5.211  1.00 94.12           N  
ATOM   1148  CA  ASN A 155      -7.988   6.133   5.488  1.00 94.12           C  
ATOM   1149  C   ASN A 155      -8.891   6.512   4.316  1.00 94.12           C  
ATOM   1150  CB  ASN A 155      -8.445   6.848   6.762  1.00 94.12           C  
ATOM   1151  O   ASN A 155      -9.820   5.781   3.984  1.00 94.12           O  
ATOM   1152  CG  ASN A 155      -7.707   6.371   7.996  1.00 94.12           C  
ATOM   1153  ND2 ASN A 155      -7.539   7.262   8.969  1.00 94.12           N  
ATOM   1154  OD1 ASN A 155      -7.289   5.215   8.078  1.00 94.12           O  
ATOM   1155  N   TYR A 156      -8.672   7.695   3.693  1.00 94.31           N  
ATOM   1156  CA  TYR A 156      -9.406   8.086   2.496  1.00 94.31           C  
ATOM   1157  C   TYR A 156      -9.164   7.098   1.361  1.00 94.31           C  
ATOM   1158  CB  TYR A 156      -9.000   9.492   2.051  1.00 94.31           C  
ATOM   1159  O   TYR A 156     -10.086   6.789   0.597  1.00 94.31           O  
ATOM   1160  CG  TYR A 156      -9.539  10.594   2.938  1.00 94.31           C  
ATOM   1161  CD1 TYR A 156     -10.906  10.836   3.016  1.00 94.31           C  
ATOM   1162  CD2 TYR A 156      -8.680  11.383   3.697  1.00 94.31           C  
ATOM   1163  CE1 TYR A 156     -11.406  11.852   3.828  1.00 94.31           C  
ATOM   1164  CE2 TYR A 156      -9.172  12.391   4.516  1.00 94.31           C  
ATOM   1165  OH  TYR A 156     -11.031  13.617   5.379  1.00 94.31           O  
ATOM   1166  CZ  TYR A 156     -10.539  12.617   4.574  1.00 94.31           C  
ATOM   1167  N   ALA A 157      -7.961   6.602   1.242  1.00 95.06           N  
ATOM   1168  CA  ALA A 157      -7.637   5.598   0.232  1.00 95.06           C  
ATOM   1169  C   ALA A 157      -8.430   4.316   0.459  1.00 95.06           C  
ATOM   1170  CB  ALA A 157      -6.141   5.301   0.236  1.00 95.06           C  
ATOM   1171  O   ALA A 157      -8.914   3.697  -0.493  1.00 95.06           O  
ATOM   1172  N   LEU A 158      -8.547   3.883   1.728  1.00 95.56           N  
ATOM   1173  CA  LEU A 158      -9.305   2.689   2.094  1.00 95.56           C  
ATOM   1174  C   LEU A 158     -10.766   2.828   1.683  1.00 95.56           C  
ATOM   1175  CB  LEU A 158      -9.203   2.436   3.600  1.00 95.56           C  
ATOM   1176  O   LEU A 158     -11.352   1.887   1.144  1.00 95.56           O  
ATOM   1177  CG  LEU A 158      -7.945   1.717   4.086  1.00 95.56           C  
ATOM   1178  CD1 LEU A 158      -7.820   1.834   5.602  1.00 95.56           C  
ATOM   1179  CD2 LEU A 158      -7.965   0.254   3.656  1.00 95.56           C  
ATOM   1180  N   LEU A 159     -11.359   3.996   1.972  1.00 95.12           N  
ATOM   1181  CA  LEU A 159     -12.742   4.238   1.583  1.00 95.12           C  
ATOM   1182  C   LEU A 159     -12.891   4.227   0.065  1.00 95.12           C  
ATOM   1183  CB  LEU A 159     -13.227   5.578   2.143  1.00 95.12           C  
ATOM   1184  O   LEU A 159     -13.867   3.691  -0.462  1.00 95.12           O  
ATOM   1185  CG  LEU A 159     -13.414   5.648   3.660  1.00 95.12           C  
ATOM   1186  CD1 LEU A 159     -13.828   7.059   4.078  1.00 95.12           C  
ATOM   1187  CD2 LEU A 159     -14.453   4.629   4.121  1.00 95.12           C  
ATOM   1188  N   ALA A 160     -11.930   4.852  -0.644  1.00 95.12           N  
ATOM   1189  CA  ALA A 160     -11.938   4.855  -2.104  1.00 95.12           C  
ATOM   1190  C   ALA A 160     -11.844   3.434  -2.654  1.00 95.12           C  
ATOM   1191  CB  ALA A 160     -10.781   5.703  -2.639  1.00 95.12           C  
ATOM   1192  O   ALA A 160     -12.547   3.084  -3.605  1.00 95.12           O  
ATOM   1193  N   LEU A 161     -10.953   2.652  -2.049  1.00 95.25           N  
ATOM   1194  CA  LEU A 161     -10.797   1.262  -2.465  1.00 95.25           C  
ATOM   1195  C   LEU A 161     -12.094   0.489  -2.285  1.00 95.25           C  
ATOM   1196  CB  LEU A 161      -9.672   0.589  -1.669  1.00 95.25           C  
ATOM   1197  O   LEU A 161     -12.508  -0.255  -3.176  1.00 95.25           O  
ATOM   1198  CG  LEU A 161      -9.398  -0.879  -1.996  1.00 95.25           C  
ATOM   1199  CD1 LEU A 161      -8.938  -1.021  -3.443  1.00 95.25           C  
ATOM   1200  CD2 LEU A 161      -8.359  -1.453  -1.041  1.00 95.25           C  
ATOM   1201  N   ASN A 162     -12.695   0.636  -1.041  1.00 93.88           N  
ATOM   1202  CA  ASN A 162     -13.961  -0.025  -0.745  1.00 93.88           C  
ATOM   1203  C   ASN A 162     -15.023   0.299  -1.795  1.00 93.88           C  
ATOM   1204  CB  ASN A 162     -14.461   0.366   0.648  1.00 93.88           C  
ATOM   1205  O   ASN A 162     -15.750  -0.590  -2.246  1.00 93.88           O  
ATOM   1206  CG  ASN A 162     -15.742  -0.343   1.030  1.00 93.88           C  
ATOM   1207  ND2 ASN A 162     -16.781   0.430   1.329  1.00 93.88           N  
ATOM   1208  OD1 ASN A 162     -15.805  -1.575   1.059  1.00 93.88           O  
ATOM   1209  N   TYR A 163     -15.180   1.552  -2.160  1.00 92.62           N  
ATOM   1210  CA  TYR A 163     -16.141   1.983  -3.164  1.00 92.62           C  
ATOM   1211  C   TYR A 163     -15.828   1.374  -4.523  1.00 92.62           C  
ATOM   1212  CB  TYR A 163     -16.172   3.512  -3.268  1.00 92.62           C  
ATOM   1213  O   TYR A 163     -16.719   0.873  -5.211  1.00 92.62           O  
ATOM   1214  CG  TYR A 163     -17.094   4.035  -4.340  1.00 92.62           C  
ATOM   1215  CD1 TYR A 163     -16.594   4.504  -5.551  1.00 92.62           C  
ATOM   1216  CD2 TYR A 163     -18.469   4.059  -4.141  1.00 92.62           C  
ATOM   1217  CE1 TYR A 163     -17.438   4.988  -6.539  1.00 92.62           C  
ATOM   1218  CE2 TYR A 163     -19.328   4.543  -5.125  1.00 92.62           C  
ATOM   1219  OH  TYR A 163     -19.656   5.480  -7.297  1.00 92.62           O  
ATOM   1220  CZ  TYR A 163     -18.812   5.004  -6.320  1.00 92.62           C  
ATOM   1221  N   THR A 164     -14.586   1.443  -4.926  1.00 90.44           N  
ATOM   1222  CA  THR A 164     -14.148   0.932  -6.219  1.00 90.44           C  
ATOM   1223  C   THR A 164     -14.406  -0.568  -6.324  1.00 90.44           C  
ATOM   1224  CB  THR A 164     -12.648   1.215  -6.453  1.00 90.44           C  
ATOM   1225  O   THR A 164     -14.836  -1.059  -7.371  1.00 90.44           O  
ATOM   1226  CG2 THR A 164     -12.211   0.739  -7.832  1.00 90.44           C  
ATOM   1227  OG1 THR A 164     -12.414   2.625  -6.348  1.00 90.44           O  
ATOM   1228  N   LEU A 165     -14.156  -1.288  -5.289  1.00 88.31           N  
ATOM   1229  CA  LEU A 165     -14.367  -2.732  -5.258  1.00 88.31           C  
ATOM   1230  C   LEU A 165     -15.852  -3.068  -5.293  1.00 88.31           C  
ATOM   1231  CB  LEU A 165     -13.719  -3.342  -4.012  1.00 88.31           C  
ATOM   1232  O   LEU A 165     -16.250  -4.113  -5.816  1.00 88.31           O  
ATOM   1233  CG  LEU A 165     -12.195  -3.352  -3.977  1.00 88.31           C  
ATOM   1234  CD1 LEU A 165     -11.695  -3.863  -2.627  1.00 88.31           C  
ATOM   1235  CD2 LEU A 165     -11.633  -4.199  -5.113  1.00 88.31           C  
ATOM   1236  N   GLY A 166     -16.641  -2.271  -4.566  1.00 77.00           N  
ATOM   1237  CA  GLY A 166     -18.078  -2.426  -4.496  1.00 77.00           C  
ATOM   1238  C   GLY A 166     -18.766  -2.213  -5.832  1.00 77.00           C  
ATOM   1239  O   GLY A 166     -19.812  -2.805  -6.098  1.00 77.00           O  
ATOM   1240  N   GLN A 167     -18.281  -1.347  -6.758  1.00 61.38           N  
ATOM   1241  CA  GLN A 167     -18.734  -1.123  -8.125  1.00 61.38           C  
ATOM   1242  C   GLN A 167     -18.484  -2.348  -9.000  1.00 61.38           C  
ATOM   1243  CB  GLN A 167     -18.062   0.106  -8.727  1.00 61.38           C  
ATOM   1244  O   GLN A 167     -19.250  -2.621  -9.930  1.00 61.38           O  
ATOM   1245  CG  GLN A 167     -18.391   1.408  -8.016  1.00 61.38           C  
ATOM   1246  CD  GLN A 167     -19.859   1.791  -8.141  1.00 61.38           C  
ATOM   1247  NE2 GLN A 167     -20.266   2.836  -7.430  1.00 61.38           N  
ATOM   1248  OE1 GLN A 167     -20.609   1.153  -8.883  1.00 61.38           O  
ATOM   1249  N   GLU A 168     -17.453  -3.086  -8.711  1.00 54.34           N  
ATOM   1250  CA  GLU A 168     -17.031  -4.285  -9.422  1.00 54.34           C  
ATOM   1251  C   GLU A 168     -17.938  -5.473  -9.094  1.00 54.34           C  
ATOM   1252  CB  GLU A 168     -15.578  -4.625  -9.086  1.00 54.34           C  
ATOM   1253  O   GLU A 168     -18.172  -6.332  -9.953  1.00 54.34           O  
ATOM   1254  CG  GLU A 168     -14.562  -3.676  -9.703  1.00 54.34           C  
ATOM   1255  CD  GLU A 168     -13.133  -4.180  -9.609  1.00 54.34           C  
ATOM   1256  OE1 GLU A 168     -12.250  -3.654 -10.336  1.00 54.34           O  
ATOM   1257  OE2 GLU A 168     -12.883  -5.105  -8.805  1.00 54.34           O  
ATOM   1258  N   VAL A 169     -18.703  -5.469  -7.992  1.00 53.06           N  
ATOM   1259  CA  VAL A 169     -19.641  -6.477  -7.504  1.00 53.06           C  
ATOM   1260  C   VAL A 169     -21.031  -6.203  -8.062  1.00 53.06           C  
ATOM   1261  CB  VAL A 169     -19.672  -6.516  -5.961  1.00 53.06           C  
ATOM   1262  O   VAL A 169     -21.750  -7.133  -8.422  1.00 53.06           O  
ATOM   1263  CG1 VAL A 169     -20.703  -7.531  -5.473  1.00 53.06           C  
ATOM   1264  CG2 VAL A 169     -18.297  -6.836  -5.398  1.00 53.06           C  
ATOM   1265  N   LYS A 170     -21.391  -4.883  -8.516  1.00 53.41           N  
ATOM   1266  CA  LYS A 170     -22.672  -4.414  -9.047  1.00 53.41           C  
ATOM   1267  C   LYS A 170     -22.656  -4.422 -10.570  1.00 53.41           C  
ATOM   1268  CB  LYS A 170     -22.984  -3.008  -8.531  1.00 53.41           C  
ATOM   1269  O   LYS A 170     -23.688  -4.664 -11.203  1.00 53.41           O  
ATOM   1270  CG  LYS A 170     -23.516  -2.977  -7.109  1.00 53.41           C  
ATOM   1271  CD  LYS A 170     -24.047  -1.598  -6.742  1.00 53.41           C  
ATOM   1272  CE  LYS A 170     -24.594  -1.565  -5.320  1.00 53.41           C  
ATOM   1273  NZ  LYS A 170     -25.109  -0.212  -4.953  1.00 53.41           N  
ATOM   1274  N   GLY A 171     -21.422  -4.777 -11.367  1.00 48.00           N  
ATOM   1275  CA  GLY A 171     -21.203  -4.758 -12.805  1.00 48.00           C  
ATOM   1276  C   GLY A 171     -20.641  -6.059 -13.344  1.00 48.00           C  
ATOM   1277  O   GLY A 171     -20.312  -6.156 -14.531  1.00 48.00           O  
ATOM   1278  N   GLY A 172     -20.875  -7.328 -12.586  1.00 41.22           N  
ATOM   1279  CA  GLY A 172     -20.734  -8.664 -13.148  1.00 41.22           C  
ATOM   1280  C   GLY A 172     -19.297  -9.141 -13.188  1.00 41.22           C  
ATOM   1281  O   GLY A 172     -19.016 -10.242 -13.680  1.00 41.22           O  
ATOM   1282  N   GLN A 173     -18.359  -9.094 -12.141  1.00 39.12           N  
ATOM   1283  CA  GLN A 173     -17.109  -9.828 -12.211  1.00 39.12           C  
ATOM   1284  C   GLN A 173     -16.391  -9.828 -10.867  1.00 39.12           C  
ATOM   1285  CB  GLN A 173     -16.188  -9.234 -13.289  1.00 39.12           C  
ATOM   1286  O   GLN A 173     -15.453 -10.602 -10.656  1.00 39.12           O  
ATOM   1287  CG  GLN A 173     -16.391  -9.844 -14.672  1.00 39.12           C  
ATOM   1288  CD  GLN A 173     -15.258  -9.516 -15.625  1.00 39.12           C  
ATOM   1289  NE2 GLN A 173     -15.008 -10.406 -16.578  1.00 39.12           N  
ATOM   1290  OE1 GLN A 173     -14.617  -8.461 -15.508  1.00 39.12           O  
ATOM   1291  N   LEU A 174     -17.109  -9.898  -9.570  1.00 45.31           N  
ATOM   1292  CA  LEU A 174     -16.375 -10.422  -8.430  1.00 45.31           C  
ATOM   1293  C   LEU A 174     -17.312 -10.758  -7.273  1.00 45.31           C  
ATOM   1294  CB  LEU A 174     -15.320  -9.414  -7.965  1.00 45.31           C  
ATOM   1295  O   LEU A 174     -18.156  -9.945  -6.906  1.00 45.31           O  
ATOM   1296  CG  LEU A 174     -14.039  -9.344  -8.789  1.00 45.31           C  
ATOM   1297  CD1 LEU A 174     -13.352  -7.992  -8.594  1.00 45.31           C  
ATOM   1298  CD2 LEU A 174     -13.094 -10.484  -8.414  1.00 45.31           C  
ATOM   1299  N   THR A 175     -17.828 -12.000  -7.105  1.00 50.97           N  
ATOM   1300  CA  THR A 175     -18.469 -12.766  -6.051  1.00 50.97           C  
ATOM   1301  C   THR A 175     -17.688 -12.672  -4.746  1.00 50.97           C  
ATOM   1302  CB  THR A 175     -18.625 -14.250  -6.449  1.00 50.97           C  
ATOM   1303  O   THR A 175     -18.266 -12.836  -3.662  1.00 50.97           O  
ATOM   1304  CG2 THR A 175     -19.797 -14.438  -7.418  1.00 50.97           C  
ATOM   1305  OG1 THR A 175     -17.422 -14.695  -7.078  1.00 50.97           O  
ATOM   1306  N   SER A 176     -17.281 -11.312  -4.215  1.00 61.84           N  
ATOM   1307  CA  SER A 176     -16.922 -11.070  -2.818  1.00 61.84           C  
ATOM   1308  C   SER A 176     -15.727 -10.141  -2.701  1.00 61.84           C  
ATOM   1309  CB  SER A 176     -16.641 -12.391  -2.105  1.00 61.84           C  
ATOM   1310  O   SER A 176     -14.672 -10.398  -3.293  1.00 61.84           O  
ATOM   1311  OG  SER A 176     -15.523 -13.047  -2.693  1.00 61.84           O  
ATOM   1312  N   SER A 177     -15.984  -8.828  -2.666  1.00 81.56           N  
ATOM   1313  CA  SER A 177     -14.984  -7.828  -2.309  1.00 81.56           C  
ATOM   1314  C   SER A 177     -14.211  -8.234  -1.064  1.00 81.56           C  
ATOM   1315  CB  SER A 177     -15.656  -6.469  -2.078  1.00 81.56           C  
ATOM   1316  O   SER A 177     -14.797  -8.672  -0.073  1.00 81.56           O  
ATOM   1317  OG  SER A 177     -14.719  -5.523  -1.593  1.00 81.56           O  
ATOM   1318  N   PRO A 178     -12.789  -8.297  -1.183  1.00 90.44           N  
ATOM   1319  CA  PRO A 178     -11.977  -8.664  -0.017  1.00 90.44           C  
ATOM   1320  C   PRO A 178     -12.055  -7.621   1.098  1.00 90.44           C  
ATOM   1321  CB  PRO A 178     -10.562  -8.750  -0.587  1.00 90.44           C  
ATOM   1322  O   PRO A 178     -11.555  -7.859   2.201  1.00 90.44           O  
ATOM   1323  CG  PRO A 178     -10.547  -7.793  -1.734  1.00 90.44           C  
ATOM   1324  CD  PRO A 178     -11.906  -7.797  -2.373  1.00 90.44           C  
ATOM   1325  N   LEU A 179     -12.758  -6.512   0.791  1.00 93.38           N  
ATOM   1326  CA  LEU A 179     -12.852  -5.418   1.753  1.00 93.38           C  
ATOM   1327  C   LEU A 179     -14.266  -4.848   1.800  1.00 93.38           C  
ATOM   1328  CB  LEU A 179     -11.852  -4.309   1.399  1.00 93.38           C  
ATOM   1329  O   LEU A 179     -14.867  -4.582   0.757  1.00 93.38           O  
ATOM   1330  CG  LEU A 179     -11.891  -3.059   2.275  1.00 93.38           C  
ATOM   1331  CD1 LEU A 179     -11.414  -3.385   3.688  1.00 93.38           C  
ATOM   1332  CD2 LEU A 179     -11.039  -1.949   1.664  1.00 93.38           C  
ATOM   1333  N   TYR A 180     -14.727  -4.672   2.961  1.00 91.56           N  
ATOM   1334  CA  TYR A 180     -16.016  -4.039   3.225  1.00 91.56           C  
ATOM   1335  C   TYR A 180     -15.906  -3.045   4.375  1.00 91.56           C  
ATOM   1336  CB  TYR A 180     -17.078  -5.094   3.543  1.00 91.56           C  
ATOM   1337  O   TYR A 180     -15.430  -3.391   5.461  1.00 91.56           O  
ATOM   1338  CG  TYR A 180     -18.469  -4.531   3.680  1.00 91.56           C  
ATOM   1339  CD1 TYR A 180     -19.016  -4.250   4.934  1.00 91.56           C  
ATOM   1340  CD2 TYR A 180     -19.250  -4.277   2.557  1.00 91.56           C  
ATOM   1341  CE1 TYR A 180     -20.297  -3.732   5.062  1.00 91.56           C  
ATOM   1342  CE2 TYR A 180     -20.531  -3.762   2.676  1.00 91.56           C  
ATOM   1343  OH  TYR A 180     -22.328  -2.979   4.055  1.00 91.56           O  
ATOM   1344  CZ  TYR A 180     -21.047  -3.492   3.932  1.00 91.56           C  
ATOM   1345  N   ILE A 181     -16.359  -1.782   4.082  1.00 92.12           N  
ATOM   1346  CA  ILE A 181     -16.234  -0.746   5.102  1.00 92.12           C  
ATOM   1347  C   ILE A 181     -17.594  -0.124   5.387  1.00 92.12           C  
ATOM   1348  CB  ILE A 181     -15.227   0.344   4.672  1.00 92.12           C  
ATOM   1349  O   ILE A 181     -18.328   0.233   4.461  1.00 92.12           O  
ATOM   1350  CG1 ILE A 181     -13.828  -0.263   4.477  1.00 92.12           C  
ATOM   1351  CG2 ILE A 181     -15.188   1.482   5.695  1.00 92.12           C  
ATOM   1352  CD1 ILE A 181     -12.789   0.724   3.959  1.00 92.12           C  
ATOM   1353  N   ILE A 182     -17.875   0.068   6.676  1.00 88.00           N  
ATOM   1354  CA  ILE A 182     -19.156   0.633   7.074  1.00 88.00           C  
ATOM   1355  C   ILE A 182     -18.953   1.581   8.250  1.00 88.00           C  
ATOM   1356  CB  ILE A 182     -20.172  -0.473   7.438  1.00 88.00           C  
ATOM   1357  O   ILE A 182     -18.062   1.384   9.070  1.00 88.00           O  
ATOM   1358  CG1 ILE A 182     -21.578   0.119   7.582  1.00 88.00           C  
ATOM   1359  CG2 ILE A 182     -19.750  -1.193   8.719  1.00 88.00           C  
ATOM   1360  CD1 ILE A 182     -22.688  -0.924   7.648  1.00 88.00           C  
ATOM   1361  N   SER A 183     -19.672   2.607   8.367  1.00 86.31           N  
ATOM   1362  CA  SER A 183     -19.578   3.582   9.445  1.00 86.31           C  
ATOM   1363  C   SER A 183     -20.750   3.445  10.414  1.00 86.31           C  
ATOM   1364  CB  SER A 183     -19.531   5.004   8.883  1.00 86.31           C  
ATOM   1365  O   SER A 183     -20.656   3.867  11.570  1.00 86.31           O  
ATOM   1366  OG  SER A 183     -20.703   5.285   8.141  1.00 86.31           O  
ATOM   1367  N   ASN A 184     -21.859   2.686  10.070  1.00 77.50           N  
ATOM   1368  CA  ASN A 184     -23.031   2.387  10.875  1.00 77.50           C  
ATOM   1369  C   ASN A 184     -23.172   0.891  11.148  1.00 77.50           C  
ATOM   1370  CB  ASN A 184     -24.297   2.908  10.180  1.00 77.50           C  
ATOM   1371  O   ASN A 184     -23.531   0.121  10.258  1.00 77.50           O  
ATOM   1372  CG  ASN A 184     -25.531   2.773  11.047  1.00 77.50           C  
ATOM   1373  ND2 ASN A 184     -26.625   3.426  10.641  1.00 77.50           N  
ATOM   1374  OD1 ASN A 184     -25.516   2.088  12.070  1.00 77.50           O  
ATOM   1375  N   THR A 185     -22.828   0.533  12.359  1.00 69.94           N  
ATOM   1376  CA  THR A 185     -22.719  -0.884  12.680  1.00 69.94           C  
ATOM   1377  C   THR A 185     -24.094  -1.506  12.891  1.00 69.94           C  
ATOM   1378  CB  THR A 185     -21.859  -1.100  13.945  1.00 69.94           C  
ATOM   1379  O   THR A 185     -24.219  -2.717  13.086  1.00 69.94           O  
ATOM   1380  CG2 THR A 185     -20.438  -0.617  13.727  1.00 69.94           C  
ATOM   1381  OG1 THR A 185     -22.438  -0.372  15.039  1.00 69.94           O  
ATOM   1382  N   SER A 186     -25.156  -0.744  12.914  1.00 68.81           N  
ATOM   1383  CA  SER A 186     -26.516  -1.222  13.117  1.00 68.81           C  
ATOM   1384  C   SER A 186     -26.953  -2.139  11.984  1.00 68.81           C  
ATOM   1385  CB  SER A 186     -27.484  -0.044  13.242  1.00 68.81           C  
ATOM   1386  O   SER A 186     -27.859  -2.961  12.156  1.00 68.81           O  
ATOM   1387  OG  SER A 186     -27.094   0.817  14.297  1.00 68.81           O  
ATOM   1388  N   ILE A 187     -26.188  -2.332  10.953  1.00 67.00           N  
ATOM   1389  CA  ILE A 187     -26.562  -3.070   9.750  1.00 67.00           C  
ATOM   1390  C   ILE A 187     -25.703  -4.336   9.641  1.00 67.00           C  
ATOM   1391  CB  ILE A 187     -26.391  -2.203   8.477  1.00 67.00           C  
ATOM   1392  O   ILE A 187     -25.953  -5.188   8.781  1.00 67.00           O  
ATOM   1393  CG1 ILE A 187     -24.969  -1.640   8.398  1.00 67.00           C  
ATOM   1394  CG2 ILE A 187     -27.422  -1.075   8.453  1.00 67.00           C  
ATOM   1395  CD1 ILE A 187     -24.641  -0.962   7.078  1.00 67.00           C  
ATOM   1396  N   VAL A 188     -24.734  -4.492  10.680  1.00 67.31           N  
ATOM   1397  CA  VAL A 188     -23.781  -5.609  10.672  1.00 67.31           C  
ATOM   1398  C   VAL A 188     -24.531  -6.910  10.969  1.00 67.31           C  
ATOM   1399  CB  VAL A 188     -22.641  -5.402  11.695  1.00 67.31           C  
ATOM   1400  O   VAL A 188     -24.219  -7.953  10.383  1.00 67.31           O  
ATOM   1401  CG1 VAL A 188     -21.734  -6.629  11.750  1.00 67.31           C  
ATOM   1402  CG2 VAL A 188     -21.844  -4.152  11.344  1.00 67.31           C  
ATOM   1403  N   ALA A 189     -25.562  -6.910  11.859  1.00 64.75           N  
ATOM   1404  CA  ALA A 189     -26.375  -8.062  12.242  1.00 64.75           C  
ATOM   1405  C   ALA A 189     -27.125  -8.625  11.031  1.00 64.75           C  
ATOM   1406  CB  ALA A 189     -27.359  -7.684  13.344  1.00 64.75           C  
ATOM   1407  O   ALA A 189     -27.406  -9.828  10.977  1.00 64.75           O  
ATOM   1408  N   SER A 190     -27.250  -7.855  10.031  1.00 69.94           N  
ATOM   1409  CA  SER A 190     -27.969  -8.219   8.812  1.00 69.94           C  
ATOM   1410  C   SER A 190     -27.000  -8.734   7.746  1.00 69.94           C  
ATOM   1411  CB  SER A 190     -28.750  -7.023   8.273  1.00 69.94           C  
ATOM   1412  O   SER A 190     -27.438  -9.172   6.680  1.00 69.94           O  
ATOM   1413  OG  SER A 190     -27.875  -5.980   7.883  1.00 69.94           O  
ATOM   1414  N   LYS A 191     -25.703  -8.867   8.117  1.00 75.75           N  
ATOM   1415  CA  LYS A 191     -24.703  -9.336   7.172  1.00 75.75           C  
ATOM   1416  C   LYS A 191     -23.844 -10.438   7.789  1.00 75.75           C  
ATOM   1417  CB  LYS A 191     -23.812  -8.172   6.719  1.00 75.75           C  
ATOM   1418  O   LYS A 191     -22.734 -10.180   8.250  1.00 75.75           O  
ATOM   1419  CG  LYS A 191     -24.562  -7.062   6.000  1.00 75.75           C  
ATOM   1420  CD  LYS A 191     -23.625  -5.938   5.574  1.00 75.75           C  
ATOM   1421  CE  LYS A 191     -24.375  -4.844   4.820  1.00 75.75           C  
ATOM   1422  NZ  LYS A 191     -24.438  -3.574   5.602  1.00 75.75           N  
ATOM   1423  N   PRO A 192     -24.281 -11.688   7.824  1.00 79.12           N  
ATOM   1424  CA  PRO A 192     -23.625 -12.820   8.477  1.00 79.12           C  
ATOM   1425  C   PRO A 192     -22.297 -13.195   7.801  1.00 79.12           C  
ATOM   1426  CB  PRO A 192     -24.641 -13.953   8.344  1.00 79.12           C  
ATOM   1427  O   PRO A 192     -21.438 -13.812   8.430  1.00 79.12           O  
ATOM   1428  CG  PRO A 192     -25.531 -13.539   7.227  1.00 79.12           C  
ATOM   1429  CD  PRO A 192     -25.531 -12.039   7.148  1.00 79.12           C  
ATOM   1430  N   TRP A 193     -22.141 -12.750   6.535  1.00 81.00           N  
ATOM   1431  CA  TRP A 193     -20.922 -13.086   5.793  1.00 81.00           C  
ATOM   1432  C   TRP A 193     -19.719 -12.312   6.336  1.00 81.00           C  
ATOM   1433  CB  TRP A 193     -21.109 -12.781   4.305  1.00 81.00           C  
ATOM   1434  O   TRP A 193     -18.578 -12.617   6.012  1.00 81.00           O  
ATOM   1435  CG  TRP A 193     -21.344 -11.336   3.996  1.00 81.00           C  
ATOM   1436  CD1 TRP A 193     -20.406 -10.367   3.787  1.00 81.00           C  
ATOM   1437  CD2 TRP A 193     -22.625 -10.695   3.871  1.00 81.00           C  
ATOM   1438  CE2 TRP A 193     -22.375  -9.336   3.582  1.00 81.00           C  
ATOM   1439  CE3 TRP A 193     -23.953 -11.141   3.971  1.00 81.00           C  
ATOM   1440  NE1 TRP A 193     -21.016  -9.164   3.537  1.00 81.00           N  
ATOM   1441  CH2 TRP A 193     -24.703  -8.875   3.500  1.00 81.00           C  
ATOM   1442  CZ2 TRP A 193     -23.406  -8.414   3.395  1.00 81.00           C  
ATOM   1443  CZ3 TRP A 193     -24.969 -10.219   3.785  1.00 81.00           C  
ATOM   1444  N   LEU A 194     -19.891 -11.312   7.250  1.00 83.62           N  
ATOM   1445  CA  LEU A 194     -18.828 -10.500   7.828  1.00 83.62           C  
ATOM   1446  C   LEU A 194     -18.281 -11.141   9.102  1.00 83.62           C  
ATOM   1447  CB  LEU A 194     -19.328  -9.086   8.133  1.00 83.62           C  
ATOM   1448  O   LEU A 194     -17.250 -10.719   9.617  1.00 83.62           O  
ATOM   1449  CG  LEU A 194     -19.719  -8.234   6.922  1.00 83.62           C  
ATOM   1450  CD1 LEU A 194     -20.266  -6.887   7.383  1.00 83.62           C  
ATOM   1451  CD2 LEU A 194     -18.531  -8.047   5.992  1.00 83.62           C  
ATOM   1452  N   LYS A 195     -18.891 -12.148   9.641  1.00 83.25           N  
ATOM   1453  CA  LYS A 195     -18.641 -12.750  10.945  1.00 83.25           C  
ATOM   1454  C   LYS A 195     -17.219 -13.266  11.055  1.00 83.25           C  
ATOM   1455  CB  LYS A 195     -19.625 -13.898  11.203  1.00 83.25           C  
ATOM   1456  O   LYS A 195     -16.562 -13.102  12.086  1.00 83.25           O  
ATOM   1457  CG  LYS A 195     -19.484 -14.539  12.570  1.00 83.25           C  
ATOM   1458  CD  LYS A 195     -20.500 -15.656  12.773  1.00 83.25           C  
ATOM   1459  CE  LYS A 195     -20.312 -16.359  14.109  1.00 83.25           C  
ATOM   1460  NZ  LYS A 195     -21.281 -17.484  14.297  1.00 83.25           N  
ATOM   1461  N   ASN A 196     -16.703 -13.758   9.984  1.00 87.56           N  
ATOM   1462  CA  ASN A 196     -15.391 -14.398  10.055  1.00 87.56           C  
ATOM   1463  C   ASN A 196     -14.297 -13.500   9.484  1.00 87.56           C  
ATOM   1464  CB  ASN A 196     -15.406 -15.742   9.320  1.00 87.56           C  
ATOM   1465  O   ASN A 196     -13.141 -13.914   9.367  1.00 87.56           O  
ATOM   1466  CG  ASN A 196     -16.375 -16.734   9.945  1.00 87.56           C  
ATOM   1467  ND2 ASN A 196     -17.078 -17.484   9.109  1.00 87.56           N  
ATOM   1468  OD1 ASN A 196     -16.469 -16.828  11.172  1.00 87.56           O  
ATOM   1469  N   ASP A 197     -14.680 -12.312   9.164  1.00 91.00           N  
ATOM   1470  CA  ASP A 197     -13.711 -11.375   8.602  1.00 91.00           C  
ATOM   1471  C   ASP A 197     -12.812 -10.789   9.688  1.00 91.00           C  
ATOM   1472  CB  ASP A 197     -14.422 -10.250   7.848  1.00 91.00           C  
ATOM   1473  O   ASP A 197     -13.211 -10.711  10.852  1.00 91.00           O  
ATOM   1474  CG  ASP A 197     -15.047 -10.711   6.543  1.00 91.00           C  
ATOM   1475  OD1 ASP A 197     -14.961 -11.914   6.219  1.00 91.00           O  
ATOM   1476  OD2 ASP A 197     -15.617  -9.859   5.828  1.00 91.00           O  
ATOM   1477  N   ASN A 198     -11.609 -10.461   9.273  1.00 94.62           N  
ATOM   1478  CA  ASN A 198     -10.750  -9.641  10.117  1.00 94.62           C  
ATOM   1479  C   ASN A 198     -11.211  -8.180  10.133  1.00 94.62           C  
ATOM   1480  CB  ASN A 198      -9.297  -9.734   9.664  1.00 94.62           C  
ATOM   1481  O   ASN A 198     -11.328  -7.555   9.078  1.00 94.62           O  
ATOM   1482  CG  ASN A 198      -8.328  -9.172  10.688  1.00 94.62           C  
ATOM   1483  ND2 ASN A 198      -7.129  -8.820  10.234  1.00 94.62           N  
ATOM   1484  OD1 ASN A 198      -8.656  -9.039  11.867  1.00 94.62           O  
ATOM   1485  N   VAL A 199     -11.438  -7.645  11.344  1.00 93.25           N  
ATOM   1486  CA  VAL A 199     -12.078  -6.332  11.406  1.00 93.25           C  
ATOM   1487  C   VAL A 199     -11.188  -5.367  12.188  1.00 93.25           C  
ATOM   1488  CB  VAL A 199     -13.477  -6.414  12.055  1.00 93.25           C  
ATOM   1489  O   VAL A 199     -10.633  -5.727  13.234  1.00 93.25           O  
ATOM   1490  CG1 VAL A 199     -13.367  -6.785  13.539  1.00 93.25           C  
ATOM   1491  CG2 VAL A 199     -14.219  -5.086  11.891  1.00 93.25           C  
ATOM   1492  N   PHE A 200     -10.977  -4.188  11.633  1.00 93.06           N  
ATOM   1493  CA  PHE A 200     -10.320  -3.105  12.352  1.00 93.06           C  
ATOM   1494  C   PHE A 200     -11.062  -1.789  12.141  1.00 93.06           C  
ATOM   1495  CB  PHE A 200      -8.867  -2.969  11.906  1.00 93.06           C  
ATOM   1496  O   PHE A 200     -11.875  -1.667  11.227  1.00 93.06           O  
ATOM   1497  CG  PHE A 200      -8.703  -2.504  10.484  1.00 93.06           C  
ATOM   1498  CD1 PHE A 200      -8.703  -3.416   9.438  1.00 93.06           C  
ATOM   1499  CD2 PHE A 200      -8.555  -1.154  10.195  1.00 93.06           C  
ATOM   1500  CE1 PHE A 200      -8.562  -2.990   8.117  1.00 93.06           C  
ATOM   1501  CE2 PHE A 200      -8.414  -0.720   8.883  1.00 93.06           C  
ATOM   1502  CZ  PHE A 200      -8.414  -1.640   7.844  1.00 93.06           C  
ATOM   1503  N   THR A 201     -10.750  -0.810  13.039  1.00 93.25           N  
ATOM   1504  CA  THR A 201     -11.461   0.464  12.977  1.00 93.25           C  
ATOM   1505  C   THR A 201     -10.492   1.603  12.656  1.00 93.25           C  
ATOM   1506  CB  THR A 201     -12.195   0.763  14.289  1.00 93.25           C  
ATOM   1507  O   THR A 201      -9.312   1.527  12.992  1.00 93.25           O  
ATOM   1508  CG2 THR A 201     -13.156  -0.365  14.656  1.00 93.25           C  
ATOM   1509  OG1 THR A 201     -11.242   0.914  15.344  1.00 93.25           O  
ATOM   1510  N   PHE A 202     -10.992   2.588  11.977  1.00 92.44           N  
ATOM   1511  CA  PHE A 202     -10.273   3.838  11.758  1.00 92.44           C  
ATOM   1512  C   PHE A 202     -11.234   5.020  11.742  1.00 92.44           C  
ATOM   1513  CB  PHE A 202      -9.492   3.783  10.445  1.00 92.44           C  
ATOM   1514  O   PHE A 202     -12.445   4.844  11.555  1.00 92.44           O  
ATOM   1515  CG  PHE A 202     -10.359   3.633   9.219  1.00 92.44           C  
ATOM   1516  CD1 PHE A 202     -10.750   2.373   8.781  1.00 92.44           C  
ATOM   1517  CD2 PHE A 202     -10.789   4.750   8.516  1.00 92.44           C  
ATOM   1518  CE1 PHE A 202     -11.555   2.230   7.652  1.00 92.44           C  
ATOM   1519  CE2 PHE A 202     -11.594   4.613   7.387  1.00 92.44           C  
ATOM   1520  CZ  PHE A 202     -11.977   3.355   6.957  1.00 92.44           C  
ATOM   1521  N   ASN A 203     -10.641   6.227  11.984  1.00 91.56           N  
ATOM   1522  CA  ASN A 203     -11.453   7.434  12.062  1.00 91.56           C  
ATOM   1523  C   ASN A 203     -11.125   8.406  10.938  1.00 91.56           C  
ATOM   1524  CB  ASN A 203     -11.281   8.117  13.422  1.00 91.56           C  
ATOM   1525  O   ASN A 203      -9.961   8.562  10.562  1.00 91.56           O  
ATOM   1526  CG  ASN A 203     -11.750   7.246  14.578  1.00 91.56           C  
ATOM   1527  ND2 ASN A 203     -11.109   7.398  15.727  1.00 91.56           N  
ATOM   1528  OD1 ASN A 203     -12.672   6.441  14.430  1.00 91.56           O  
ATOM   1529  N   ILE A 204     -12.188   9.000  10.406  1.00 90.12           N  
ATOM   1530  CA  ILE A 204     -12.016  10.125   9.500  1.00 90.12           C  
ATOM   1531  C   ILE A 204     -12.750  11.352  10.055  1.00 90.12           C  
ATOM   1532  CB  ILE A 204     -12.516   9.797   8.078  1.00 90.12           C  
ATOM   1533  O   ILE A 204     -13.844  11.227  10.602  1.00 90.12           O  
ATOM   1534  CG1 ILE A 204     -11.695   8.656   7.477  1.00 90.12           C  
ATOM   1535  CG2 ILE A 204     -12.477  11.039   7.188  1.00 90.12           C  
ATOM   1536  CD1 ILE A 204     -12.250   8.109   6.164  1.00 90.12           C  
ATOM   1537  N   SER A 205     -12.094  12.531  10.016  1.00 89.75           N  
ATOM   1538  CA  SER A 205     -12.695  13.781  10.461  1.00 89.75           C  
ATOM   1539  C   SER A 205     -13.500  14.438   9.352  1.00 89.75           C  
ATOM   1540  CB  SER A 205     -11.617  14.750  10.961  1.00 89.75           C  
ATOM   1541  O   SER A 205     -12.953  14.766   8.289  1.00 89.75           O  
ATOM   1542  OG  SER A 205     -12.195  15.945  11.445  1.00 89.75           O  
ATOM   1543  N   VAL A 206     -14.828  14.523   9.539  1.00 89.06           N  
ATOM   1544  CA  VAL A 206     -15.734  15.156   8.594  1.00 89.06           C  
ATOM   1545  C   VAL A 206     -16.344  16.406   9.227  1.00 89.06           C  
ATOM   1546  CB  VAL A 206     -16.859  14.195   8.148  1.00 89.06           C  
ATOM   1547  O   VAL A 206     -17.047  16.328  10.234  1.00 89.06           O  
ATOM   1548  CG1 VAL A 206     -17.750  14.859   7.105  1.00 89.06           C  
ATOM   1549  CG2 VAL A 206     -16.266  12.898   7.594  1.00 89.06           C  
ATOM   1550  N   ASN A 207     -15.945  17.594   8.727  1.00 87.69           N  
ATOM   1551  CA  ASN A 207     -16.406  18.891   9.234  1.00 87.69           C  
ATOM   1552  C   ASN A 207     -16.188  19.000  10.742  1.00 87.69           C  
ATOM   1553  CB  ASN A 207     -17.891  19.094   8.898  1.00 87.69           C  
ATOM   1554  O   ASN A 207     -17.062  19.484  11.469  1.00 87.69           O  
ATOM   1555  CG  ASN A 207     -18.125  19.328   7.422  1.00 87.69           C  
ATOM   1556  ND2 ASN A 207     -19.391  19.406   7.023  1.00 87.69           N  
ATOM   1557  OD1 ASN A 207     -17.172  19.453   6.641  1.00 87.69           O  
ATOM   1558  N   GLY A 208     -15.078  18.438  11.227  1.00 86.81           N  
ATOM   1559  CA  GLY A 208     -14.711  18.625  12.617  1.00 86.81           C  
ATOM   1560  C   GLY A 208     -15.242  17.516  13.523  1.00 86.81           C  
ATOM   1561  O   GLY A 208     -14.938  17.484  14.711  1.00 86.81           O  
ATOM   1562  N   THR A 209     -16.031  16.594  12.953  1.00 90.44           N  
ATOM   1563  CA  THR A 209     -16.578  15.453  13.672  1.00 90.44           C  
ATOM   1564  C   THR A 209     -15.867  14.164  13.250  1.00 90.44           C  
ATOM   1565  CB  THR A 209     -18.094  15.312  13.430  1.00 90.44           C  
ATOM   1566  O   THR A 209     -15.766  13.875  12.055  1.00 90.44           O  
ATOM   1567  CG2 THR A 209     -18.672  14.180  14.273  1.00 90.44           C  
ATOM   1568  OG1 THR A 209     -18.750  16.531  13.781  1.00 90.44           O  
ATOM   1569  N   GLU A 210     -15.461  13.383  14.250  1.00 90.38           N  
ATOM   1570  CA  GLU A 210     -14.805  12.109  13.977  1.00 90.38           C  
ATOM   1571  C   GLU A 210     -15.820  11.008  13.695  1.00 90.38           C  
ATOM   1572  CB  GLU A 210     -13.898  11.703  15.141  1.00 90.38           C  
ATOM   1573  O   GLU A 210     -16.750  10.797  14.484  1.00 90.38           O  
ATOM   1574  CG  GLU A 210     -12.672  12.586  15.312  1.00 90.38           C  
ATOM   1575  CD  GLU A 210     -11.586  12.297  14.281  1.00 90.38           C  
ATOM   1576  OE1 GLU A 210     -10.750  13.195  14.016  1.00 90.38           O  
ATOM   1577  OE2 GLU A 210     -11.570  11.172  13.742  1.00 90.38           O  
ATOM   1578  N   VAL A 211     -15.727  10.469  12.570  1.00 90.38           N  
ATOM   1579  CA  VAL A 211     -16.578   9.352  12.188  1.00 90.38           C  
ATOM   1580  C   VAL A 211     -15.781   8.055  12.195  1.00 90.38           C  
ATOM   1581  CB  VAL A 211     -17.219   9.578  10.789  1.00 90.38           C  
ATOM   1582  O   VAL A 211     -14.727   7.965  11.562  1.00 90.38           O  
ATOM   1583  CG1 VAL A 211     -18.125   8.406  10.422  1.00 90.38           C  
ATOM   1584  CG2 VAL A 211     -17.984  10.891  10.766  1.00 90.38           C  
ATOM   1585  N   GLU A 212     -16.297   7.047  12.906  1.00 91.81           N  
ATOM   1586  CA  GLU A 212     -15.625   5.758  13.023  1.00 91.81           C  
ATOM   1587  C   GLU A 212     -16.094   4.793  11.938  1.00 91.81           C  
ATOM   1588  CB  GLU A 212     -15.859   5.148  14.406  1.00 91.81           C  
ATOM   1589  O   GLU A 212     -17.297   4.605  11.742  1.00 91.81           O  
ATOM   1590  CG  GLU A 212     -15.008   3.916  14.688  1.00 91.81           C  
ATOM   1591  CD  GLU A 212     -15.164   3.389  16.109  1.00 91.81           C  
ATOM   1592  OE1 GLU A 212     -14.172   2.916  16.688  1.00 91.81           O  
ATOM   1593  OE2 GLU A 212     -16.297   3.451  16.641  1.00 91.81           O  
ATOM   1594  N   TYR A 213     -15.148   4.168  11.297  1.00 92.56           N  
ATOM   1595  CA  TYR A 213     -15.422   3.168  10.273  1.00 92.56           C  
ATOM   1596  C   TYR A 213     -14.938   1.791  10.711  1.00 92.56           C  
ATOM   1597  CB  TYR A 213     -14.758   3.559   8.945  1.00 92.56           C  
ATOM   1598  O   TYR A 213     -13.930   1.677  11.414  1.00 92.56           O  
ATOM   1599  CG  TYR A 213     -15.445   4.691   8.234  1.00 92.56           C  
ATOM   1600  CD1 TYR A 213     -16.391   4.441   7.242  1.00 92.56           C  
ATOM   1601  CD2 TYR A 213     -15.156   6.016   8.539  1.00 92.56           C  
ATOM   1602  CE1 TYR A 213     -17.031   5.484   6.578  1.00 92.56           C  
ATOM   1603  CE2 TYR A 213     -15.789   7.066   7.883  1.00 92.56           C  
ATOM   1604  OH  TYR A 213     -17.359   7.824   6.250  1.00 92.56           O  
ATOM   1605  CZ  TYR A 213     -16.719   6.789   6.902  1.00 92.56           C  
ATOM   1606  N   TYR A 214     -15.641   0.789  10.281  1.00 91.75           N  
ATOM   1607  CA  TYR A 214     -15.250  -0.604  10.477  1.00 91.75           C  
ATOM   1608  C   TYR A 214     -14.867  -1.251   9.148  1.00 91.75           C  
ATOM   1609  CB  TYR A 214     -16.391  -1.395  11.133  1.00 91.75           C  
ATOM   1610  O   TYR A 214     -15.656  -1.269   8.203  1.00 91.75           O  
ATOM   1611  CG  TYR A 214     -16.781  -0.880  12.492  1.00 91.75           C  
ATOM   1612  CD1 TYR A 214     -16.375  -1.548  13.648  1.00 91.75           C  
ATOM   1613  CD2 TYR A 214     -17.531   0.275  12.633  1.00 91.75           C  
ATOM   1614  CE1 TYR A 214     -16.734  -1.079  14.906  1.00 91.75           C  
ATOM   1615  CE2 TYR A 214     -17.906   0.753  13.883  1.00 91.75           C  
ATOM   1616  OH  TYR A 214     -17.859   0.541  16.266  1.00 91.75           O  
ATOM   1617  CZ  TYR A 214     -17.500   0.071  15.016  1.00 91.75           C  
ATOM   1618  N   ALA A 215     -13.664  -1.677   9.117  1.00 93.75           N  
ATOM   1619  CA  ALA A 215     -13.180  -2.330   7.902  1.00 93.75           C  
ATOM   1620  C   ALA A 215     -13.133  -3.846   8.078  1.00 93.75           C  
ATOM   1621  CB  ALA A 215     -11.797  -1.800   7.531  1.00 93.75           C  
ATOM   1622  O   ALA A 215     -12.469  -4.355   8.984  1.00 93.75           O  
ATOM   1623  N   TYR A 216     -13.883  -4.559   7.246  1.00 93.50           N  
ATOM   1624  CA  TYR A 216     -13.914  -6.016   7.238  1.00 93.50           C  
ATOM   1625  C   TYR A 216     -13.102  -6.578   6.082  1.00 93.50           C  
ATOM   1626  CB  TYR A 216     -15.359  -6.516   7.152  1.00 93.50           C  
ATOM   1627  O   TYR A 216     -13.414  -6.320   4.914  1.00 93.50           O  
ATOM   1628  CG  TYR A 216     -16.219  -6.117   8.328  1.00 93.50           C  
ATOM   1629  CD1 TYR A 216     -16.422  -6.992   9.398  1.00 93.50           C  
ATOM   1630  CD2 TYR A 216     -16.828  -4.867   8.375  1.00 93.50           C  
ATOM   1631  CE1 TYR A 216     -17.203  -6.629  10.484  1.00 93.50           C  
ATOM   1632  CE2 TYR A 216     -17.609  -4.496   9.461  1.00 93.50           C  
ATOM   1633  OH  TYR A 216     -18.578  -5.016  11.578  1.00 93.50           O  
ATOM   1634  CZ  TYR A 216     -17.797  -5.379  10.508  1.00 93.50           C  
ATOM   1635  N   VAL A 217     -12.062  -7.312   6.398  1.00 94.88           N  
ATOM   1636  CA  VAL A 217     -11.156  -7.879   5.406  1.00 94.88           C  
ATOM   1637  C   VAL A 217     -11.344  -9.391   5.336  1.00 94.88           C  
ATOM   1638  CB  VAL A 217      -9.680  -7.543   5.727  1.00 94.88           C  
ATOM   1639  O   VAL A 217     -11.141 -10.094   6.328  1.00 94.88           O  
ATOM   1640  CG1 VAL A 217      -8.758  -8.078   4.633  1.00 94.88           C  
ATOM   1641  CG2 VAL A 217      -9.500  -6.039   5.891  1.00 94.88           C  
ATOM   1642  N   ASN A 218     -11.672  -9.875   4.195  1.00 92.44           N  
ATOM   1643  CA  ASN A 218     -12.016 -11.289   4.090  1.00 92.44           C  
ATOM   1644  C   ASN A 218     -10.891 -12.094   3.451  1.00 92.44           C  
ATOM   1645  CB  ASN A 218     -13.312 -11.469   3.295  1.00 92.44           C  
ATOM   1646  O   ASN A 218     -10.867 -13.320   3.551  1.00 92.44           O  
ATOM   1647  CG  ASN A 218     -13.125 -11.219   1.812  1.00 92.44           C  
ATOM   1648  ND2 ASN A 218     -14.078 -11.680   1.009  1.00 92.44           N  
ATOM   1649  OD1 ASN A 218     -12.133 -10.617   1.390  1.00 92.44           O  
ATOM   1650  N   LYS A 219      -9.930 -11.445   2.922  1.00 93.00           N  
ATOM   1651  CA  LYS A 219      -8.742 -12.055   2.336  1.00 93.00           C  
ATOM   1652  C   LYS A 219      -7.547 -11.102   2.422  1.00 93.00           C  
ATOM   1653  CB  LYS A 219      -8.992 -12.438   0.879  1.00 93.00           C  
ATOM   1654  O   LYS A 219      -7.711  -9.883   2.355  1.00 93.00           O  
ATOM   1655  CG  LYS A 219      -7.844 -13.203   0.232  1.00 93.00           C  
ATOM   1656  CD  LYS A 219      -8.156 -13.562  -1.214  1.00 93.00           C  
ATOM   1657  CE  LYS A 219      -7.000 -14.297  -1.871  1.00 93.00           C  
ATOM   1658  NZ  LYS A 219      -7.301 -14.656  -3.289  1.00 93.00           N  
ATOM   1659  N   THR A 220      -6.293 -11.758   2.631  1.00 96.38           N  
ATOM   1660  CA  THR A 220      -5.070 -10.961   2.674  1.00 96.38           C  
ATOM   1661  C   THR A 220      -4.727 -10.422   1.289  1.00 96.38           C  
ATOM   1662  CB  THR A 220      -3.889 -11.781   3.219  1.00 96.38           C  
ATOM   1663  O   THR A 220      -4.648 -11.188   0.323  1.00 96.38           O  
ATOM   1664  CG2 THR A 220      -2.607 -10.953   3.242  1.00 96.38           C  
ATOM   1665  OG1 THR A 220      -4.188 -12.219   4.551  1.00 96.38           O  
ATOM   1666  N   PHE A 221      -4.527  -9.117   1.157  1.00 97.06           N  
ATOM   1667  CA  PHE A 221      -4.152  -8.500  -0.111  1.00 97.06           C  
ATOM   1668  C   PHE A 221      -3.459  -7.164   0.121  1.00 97.06           C  
ATOM   1669  CB  PHE A 221      -5.387  -8.305  -0.997  1.00 97.06           C  
ATOM   1670  O   PHE A 221      -3.529  -6.605   1.216  1.00 97.06           O  
ATOM   1671  CG  PHE A 221      -6.309  -7.215  -0.520  1.00 97.06           C  
ATOM   1672  CD1 PHE A 221      -7.219  -7.453   0.504  1.00 97.06           C  
ATOM   1673  CD2 PHE A 221      -6.270  -5.953  -1.097  1.00 97.06           C  
ATOM   1674  CE1 PHE A 221      -8.070  -6.449   0.948  1.00 97.06           C  
ATOM   1675  CE2 PHE A 221      -7.121  -4.941  -0.659  1.00 97.06           C  
ATOM   1676  CZ  PHE A 221      -8.023  -5.191   0.363  1.00 97.06           C  
ATOM   1677  N   ALA A 222      -2.717  -6.707  -0.898  1.00 97.81           N  
ATOM   1678  CA  ALA A 222      -2.072  -5.398  -0.875  1.00 97.81           C  
ATOM   1679  C   ALA A 222      -2.623  -4.492  -1.974  1.00 97.81           C  
ATOM   1680  CB  ALA A 222      -0.559  -5.547  -1.022  1.00 97.81           C  
ATOM   1681  O   ALA A 222      -3.074  -4.977  -3.014  1.00 97.81           O  
ATOM   1682  N   PHE A 223      -2.631  -3.207  -1.726  1.00 97.06           N  
ATOM   1683  CA  PHE A 223      -2.992  -2.232  -2.748  1.00 97.06           C  
ATOM   1684  C   PHE A 223      -2.105  -0.996  -2.654  1.00 97.06           C  
ATOM   1685  CB  PHE A 223      -4.465  -1.835  -2.617  1.00 97.06           C  
ATOM   1686  O   PHE A 223      -1.467  -0.760  -1.628  1.00 97.06           O  
ATOM   1687  CG  PHE A 223      -4.746  -0.923  -1.452  1.00 97.06           C  
ATOM   1688  CD1 PHE A 223      -4.887  -1.437  -0.168  1.00 97.06           C  
ATOM   1689  CD2 PHE A 223      -4.871   0.447  -1.642  1.00 97.06           C  
ATOM   1690  CE1 PHE A 223      -5.145  -0.596   0.911  1.00 97.06           C  
ATOM   1691  CE2 PHE A 223      -5.129   1.293  -0.568  1.00 97.06           C  
ATOM   1692  CZ  PHE A 223      -5.270   0.770   0.708  1.00 97.06           C  
ATOM   1693  N   THR A 224      -2.037  -0.224  -3.717  1.00 95.94           N  
ATOM   1694  CA  THR A 224      -1.226   0.988  -3.764  1.00 95.94           C  
ATOM   1695  C   THR A 224      -2.092   2.207  -4.070  1.00 95.94           C  
ATOM   1696  CB  THR A 224      -0.108   0.871  -4.816  1.00 95.94           C  
ATOM   1697  O   THR A 224      -3.139   2.088  -4.707  1.00 95.94           O  
ATOM   1698  CG2 THR A 224       0.880  -0.231  -4.449  1.00 95.94           C  
ATOM   1699  OG1 THR A 224      -0.690   0.571  -6.090  1.00 95.94           O  
ATOM   1700  N   TYR A 225      -1.660   3.355  -3.582  1.00 94.62           N  
ATOM   1701  CA  TYR A 225      -2.365   4.613  -3.814  1.00 94.62           C  
ATOM   1702  C   TYR A 225      -1.395   5.789  -3.826  1.00 94.62           C  
ATOM   1703  CB  TYR A 225      -3.438   4.832  -2.744  1.00 94.62           C  
ATOM   1704  O   TYR A 225      -0.321   5.723  -3.223  1.00 94.62           O  
ATOM   1705  CG  TYR A 225      -2.895   4.863  -1.336  1.00 94.62           C  
ATOM   1706  CD1 TYR A 225      -2.703   3.684  -0.618  1.00 94.62           C  
ATOM   1707  CD2 TYR A 225      -2.570   6.066  -0.721  1.00 94.62           C  
ATOM   1708  CE1 TYR A 225      -2.205   3.705   0.681  1.00 94.62           C  
ATOM   1709  CE2 TYR A 225      -2.070   6.102   0.577  1.00 94.62           C  
ATOM   1710  OH  TYR A 225      -1.397   4.941   2.553  1.00 94.62           O  
ATOM   1711  CZ  TYR A 225      -1.892   4.914   1.269  1.00 94.62           C  
ATOM   1712  N   PRO A 226      -1.768   6.828  -4.590  1.00 93.31           N  
ATOM   1713  CA  PRO A 226      -0.874   7.988  -4.637  1.00 93.31           C  
ATOM   1714  C   PRO A 226      -0.908   8.812  -3.352  1.00 93.31           C  
ATOM   1715  CB  PRO A 226      -1.411   8.797  -5.820  1.00 93.31           C  
ATOM   1716  O   PRO A 226      -1.987   9.141  -2.852  1.00 93.31           O  
ATOM   1717  CG  PRO A 226      -2.863   8.453  -5.891  1.00 93.31           C  
ATOM   1718  CD  PRO A 226      -3.041   7.039  -5.406  1.00 93.31           C  
ATOM   1719  N   VAL A 227       0.274   9.078  -2.715  1.00 90.50           N  
ATOM   1720  CA  VAL A 227       0.389   9.875  -1.498  1.00 90.50           C  
ATOM   1721  C   VAL A 227       0.802  11.305  -1.853  1.00 90.50           C  
ATOM   1722  CB  VAL A 227       1.403   9.258  -0.508  1.00 90.50           C  
ATOM   1723  O   VAL A 227       0.193  12.266  -1.382  1.00 90.50           O  
ATOM   1724  CG1 VAL A 227       1.549  10.133   0.733  1.00 90.50           C  
ATOM   1725  CG2 VAL A 227       0.975   7.844  -0.119  1.00 90.50           C  
ATOM   1726  N   SER A 228       1.996  11.445  -2.559  1.00 80.31           N  
ATOM   1727  CA  SER A 228       2.541  12.734  -2.965  1.00 80.31           C  
ATOM   1728  C   SER A 228       3.434  12.594  -4.195  1.00 80.31           C  
ATOM   1729  CB  SER A 228       3.334  13.367  -1.820  1.00 80.31           C  
ATOM   1730  O   SER A 228       3.965  11.516  -4.461  1.00 80.31           O  
ATOM   1731  OG  SER A 228       4.535  12.656  -1.586  1.00 80.31           O  
ATOM   1732  N   GLY A 229       3.518  13.570  -4.949  1.00 64.38           N  
ATOM   1733  CA  GLY A 229       4.469  13.508  -6.047  1.00 64.38           C  
ATOM   1734  C   GLY A 229       3.965  12.711  -7.234  1.00 64.38           C  
ATOM   1735  O   GLY A 229       3.453  11.602  -7.062  1.00 64.38           O  
ATOM   1736  N   PHE A 230       3.201  13.297  -8.125  1.00 62.66           N  
ATOM   1737  CA  PHE A 230       2.459  13.555  -9.352  1.00 62.66           C  
ATOM   1738  C   PHE A 230       2.223  12.258 -10.125  1.00 62.66           C  
ATOM   1739  CB  PHE A 230       3.205  14.555 -10.234  1.00 62.66           C  
ATOM   1740  O   PHE A 230       2.816  12.039 -11.180  1.00 62.66           O  
ATOM   1741  CG  PHE A 230       3.404  15.906  -9.594  1.00 62.66           C  
ATOM   1742  CD1 PHE A 230       2.379  16.844  -9.570  1.00 62.66           C  
ATOM   1743  CD2 PHE A 230       4.617  16.234  -9.000  1.00 62.66           C  
ATOM   1744  CE1 PHE A 230       2.559  18.078  -8.977  1.00 62.66           C  
ATOM   1745  CE2 PHE A 230       4.805  17.469  -8.398  1.00 62.66           C  
ATOM   1746  CZ  PHE A 230       3.775  18.391  -8.391  1.00 62.66           C  
ATOM   1747  N   PRO A 231       1.538  11.086  -9.570  1.00 59.94           N  
ATOM   1748  CA  PRO A 231       1.190  10.070 -10.562  1.00 59.94           C  
ATOM   1749  C   PRO A 231       0.309  10.617 -11.680  1.00 59.94           C  
ATOM   1750  CB  PRO A 231       0.440   9.016  -9.742  1.00 59.94           C  
ATOM   1751  O   PRO A 231      -0.430  11.578 -11.477  1.00 59.94           O  
ATOM   1752  CG  PRO A 231       0.161   9.680  -8.430  1.00 59.94           C  
ATOM   1753  CD  PRO A 231       0.963  10.953  -8.359  1.00 59.94           C  
ATOM   1754  N   LEU A 232       0.759  10.477 -12.906  1.00 68.44           N  
ATOM   1755  CA  LEU A 232      -0.087  10.844 -14.039  1.00 68.44           C  
ATOM   1756  C   LEU A 232      -1.517  10.352 -13.828  1.00 68.44           C  
ATOM   1757  CB  LEU A 232       0.477  10.266 -15.344  1.00 68.44           C  
ATOM   1758  O   LEU A 232      -1.733   9.195 -13.461  1.00 68.44           O  
ATOM   1759  CG  LEU A 232       1.831  10.805 -15.797  1.00 68.44           C  
ATOM   1760  CD1 LEU A 232       2.438   9.898 -16.859  1.00 68.44           C  
ATOM   1761  CD2 LEU A 232       1.686  12.234 -16.312  1.00 68.44           C  
ATOM   1762  N   ALA A 233      -2.488  11.305 -13.664  1.00 71.25           N  
ATOM   1763  CA  ALA A 233      -3.902  10.984 -13.484  1.00 71.25           C  
ATOM   1764  C   ALA A 233      -4.320   9.836 -14.406  1.00 71.25           C  
ATOM   1765  CB  ALA A 233      -4.766  12.219 -13.750  1.00 71.25           C  
ATOM   1766  O   ALA A 233      -4.078   9.883 -15.609  1.00 71.25           O  
ATOM   1767  N   GLY A 234      -4.785   8.781 -13.727  1.00 75.44           N  
ATOM   1768  CA  GLY A 234      -5.375   7.703 -14.500  1.00 75.44           C  
ATOM   1769  C   GLY A 234      -4.359   6.688 -14.984  1.00 75.44           C  
ATOM   1770  O   GLY A 234      -4.648   5.879 -15.867  1.00 75.44           O  
ATOM   1771  N   SER A 235      -3.145   6.750 -14.500  1.00 86.75           N  
ATOM   1772  CA  SER A 235      -2.066   5.840 -14.875  1.00 86.75           C  
ATOM   1773  C   SER A 235      -1.489   5.129 -13.656  1.00 86.75           C  
ATOM   1774  CB  SER A 235      -0.957   6.598 -15.609  1.00 86.75           C  
ATOM   1775  O   SER A 235      -1.450   5.695 -12.562  1.00 86.75           O  
ATOM   1776  OG  SER A 235       0.171   5.766 -15.812  1.00 86.75           O  
ATOM   1777  N   ASP A 236      -1.034   3.871 -13.875  1.00 90.69           N  
ATOM   1778  CA  ASP A 236      -0.368   3.109 -12.820  1.00 90.69           C  
ATOM   1779  C   ASP A 236       1.129   3.408 -12.789  1.00 90.69           C  
ATOM   1780  CB  ASP A 236      -0.603   1.610 -13.016  1.00 90.69           C  
ATOM   1781  O   ASP A 236       1.893   2.715 -12.117  1.00 90.69           O  
ATOM   1782  CG  ASP A 236      -2.033   1.192 -12.727  1.00 90.69           C  
ATOM   1783  OD1 ASP A 236      -2.553   1.505 -11.633  1.00 90.69           O  
ATOM   1784  OD2 ASP A 236      -2.648   0.542 -13.594  1.00 90.69           O  
ATOM   1785  N   ILE A 237       1.469   4.426 -13.508  1.00 91.38           N  
ATOM   1786  CA  ILE A 237       2.879   4.777 -13.641  1.00 91.38           C  
ATOM   1787  C   ILE A 237       3.268   5.770 -12.547  1.00 91.38           C  
ATOM   1788  CB  ILE A 237       3.191   5.363 -15.031  1.00 91.38           C  
ATOM   1789  O   ILE A 237       2.639   6.820 -12.406  1.00 91.38           O  
ATOM   1790  CG1 ILE A 237       2.801   4.367 -16.141  1.00 91.38           C  
ATOM   1791  CG2 ILE A 237       4.668   5.746 -15.141  1.00 91.38           C  
ATOM   1792  CD1 ILE A 237       3.576   3.059 -16.078  1.00 91.38           C  
ATOM   1793  N   ALA A 238       4.250   5.332 -11.781  1.00 91.06           N  
ATOM   1794  CA  ALA A 238       4.816   6.219 -10.773  1.00 91.06           C  
ATOM   1795  C   ALA A 238       6.047   6.945 -11.305  1.00 91.06           C  
ATOM   1796  CB  ALA A 238       5.168   5.430  -9.516  1.00 91.06           C  
ATOM   1797  O   ALA A 238       7.102   6.336 -11.492  1.00 91.06           O  
ATOM   1798  N   PRO A 239       5.961   8.273 -11.570  1.00 89.19           N  
ATOM   1799  CA  PRO A 239       7.113   9.016 -12.086  1.00 89.19           C  
ATOM   1800  C   PRO A 239       8.141   9.328 -11.000  1.00 89.19           C  
ATOM   1801  CB  PRO A 239       6.480  10.305 -12.625  1.00 89.19           C  
ATOM   1802  O   PRO A 239       7.848   9.227  -9.812  1.00 89.19           O  
ATOM   1803  CG  PRO A 239       5.246  10.500 -11.805  1.00 89.19           C  
ATOM   1804  CD  PRO A 239       4.688   9.148 -11.453  1.00 89.19           C  
ATOM   1805  N   ALA A 240       9.312   9.734 -11.469  1.00 88.12           N  
ATOM   1806  CA  ALA A 240      10.367  10.148 -10.547  1.00 88.12           C  
ATOM   1807  C   ALA A 240       9.883  11.242  -9.602  1.00 88.12           C  
ATOM   1808  CB  ALA A 240      11.594  10.625 -11.320  1.00 88.12           C  
ATOM   1809  O   ALA A 240       9.195  12.172 -10.023  1.00 88.12           O  
ATOM   1810  N   GLY A 241      10.164  10.984  -8.281  1.00 85.75           N  
ATOM   1811  CA  GLY A 241       9.812  12.023  -7.328  1.00 85.75           C  
ATOM   1812  C   GLY A 241       8.445  11.820  -6.703  1.00 85.75           C  
ATOM   1813  O   GLY A 241       8.078  12.523  -5.762  1.00 85.75           O  
ATOM   1814  N   SER A 242       7.656  10.883  -7.191  1.00 90.50           N  
ATOM   1815  CA  SER A 242       6.355  10.570  -6.609  1.00 90.50           C  
ATOM   1816  C   SER A 242       6.496   9.656  -5.398  1.00 90.50           C  
ATOM   1817  CB  SER A 242       5.445   9.914  -7.648  1.00 90.50           C  
ATOM   1818  O   SER A 242       7.512   8.969  -5.242  1.00 90.50           O  
ATOM   1819  OG  SER A 242       5.957   8.648  -8.039  1.00 90.50           O  
ATOM   1820  N   VAL A 243       5.508   9.719  -4.500  1.00 92.69           N  
ATOM   1821  CA  VAL A 243       5.426   8.828  -3.348  1.00 92.69           C  
ATOM   1822  C   VAL A 243       4.164   7.977  -3.443  1.00 92.69           C  
ATOM   1823  CB  VAL A 243       5.438   9.617  -2.018  1.00 92.69           C  
ATOM   1824  O   VAL A 243       3.068   8.500  -3.670  1.00 92.69           O  
ATOM   1825  CG1 VAL A 243       5.316   8.664  -0.827  1.00 92.69           C  
ATOM   1826  CG2 VAL A 243       6.707  10.461  -1.907  1.00 92.69           C  
ATOM   1827  N   ILE A 244       4.445   6.680  -3.297  1.00 94.44           N  
ATOM   1828  CA  ILE A 244       3.348   5.727  -3.416  1.00 94.44           C  
ATOM   1829  C   ILE A 244       3.127   5.023  -2.076  1.00 94.44           C  
ATOM   1830  CB  ILE A 244       3.617   4.688  -4.527  1.00 94.44           C  
ATOM   1831  O   ILE A 244       4.078   4.551  -1.454  1.00 94.44           O  
ATOM   1832  CG1 ILE A 244       3.977   5.391  -5.840  1.00 94.44           C  
ATOM   1833  CG2 ILE A 244       2.408   3.768  -4.711  1.00 94.44           C  
ATOM   1834  CD1 ILE A 244       2.988   6.477  -6.250  1.00 94.44           C  
ATOM   1835  N   GLY A 245       1.812   5.070  -1.652  1.00 95.25           N  
ATOM   1836  CA  GLY A 245       1.467   4.312  -0.459  1.00 95.25           C  
ATOM   1837  C   GLY A 245       1.209   2.844  -0.738  1.00 95.25           C  
ATOM   1838  O   GLY A 245       0.544   2.500  -1.718  1.00 95.25           O  
ATOM   1839  N   VAL A 246       1.806   2.002   0.086  1.00 96.25           N  
ATOM   1840  CA  VAL A 246       1.561   0.564   0.029  1.00 96.25           C  
ATOM   1841  C   VAL A 246       0.890   0.102   1.321  1.00 96.25           C  
ATOM   1842  CB  VAL A 246       2.867  -0.226  -0.205  1.00 96.25           C  
ATOM   1843  O   VAL A 246       1.390   0.370   2.416  1.00 96.25           O  
ATOM   1844  CG1 VAL A 246       2.584  -1.725  -0.292  1.00 96.25           C  
ATOM   1845  CG2 VAL A 246       3.566   0.263  -1.473  1.00 96.25           C  
ATOM   1846  N   MET A 247      -0.265  -0.543   1.138  1.00 96.81           N  
ATOM   1847  CA  MET A 247      -0.951  -1.079   2.309  1.00 96.81           C  
ATOM   1848  C   MET A 247      -1.227  -2.570   2.145  1.00 96.81           C  
ATOM   1849  CB  MET A 247      -2.262  -0.329   2.555  1.00 96.81           C  
ATOM   1850  O   MET A 247      -1.726  -3.002   1.104  1.00 96.81           O  
ATOM   1851  CG  MET A 247      -2.875  -0.598   3.920  1.00 96.81           C  
ATOM   1852  SD  MET A 247      -4.254   0.547   4.309  1.00 96.81           S  
ATOM   1853  CE  MET A 247      -4.641   0.022   6.004  1.00 96.81           C  
ATOM   1854  N   ILE A 248      -0.815  -3.330   3.164  1.00 96.88           N  
ATOM   1855  CA  ILE A 248      -1.130  -4.754   3.248  1.00 96.88           C  
ATOM   1856  C   ILE A 248      -2.238  -4.977   4.273  1.00 96.88           C  
ATOM   1857  CB  ILE A 248       0.117  -5.586   3.615  1.00 96.88           C  
ATOM   1858  O   ILE A 248      -2.109  -4.578   5.434  1.00 96.88           O  
ATOM   1859  CG1 ILE A 248       1.254  -5.312   2.625  1.00 96.88           C  
ATOM   1860  CG2 ILE A 248      -0.225  -7.078   3.658  1.00 96.88           C  
ATOM   1861  CD1 ILE A 248       2.572  -5.980   2.996  1.00 96.88           C  
ATOM   1862  N   LEU A 249      -3.336  -5.590   3.814  1.00 97.06           N  
ATOM   1863  CA  LEU A 249      -4.438  -5.938   4.703  1.00 97.06           C  
ATOM   1864  C   LEU A 249      -4.477  -7.441   4.957  1.00 97.06           C  
ATOM   1865  CB  LEU A 249      -5.770  -5.473   4.113  1.00 97.06           C  
ATOM   1866  O   LEU A 249      -4.461  -8.234   4.012  1.00 97.06           O  
ATOM   1867  CG  LEU A 249      -5.910  -3.969   3.861  1.00 97.06           C  
ATOM   1868  CD1 LEU A 249      -7.090  -3.695   2.932  1.00 97.06           C  
ATOM   1869  CD2 LEU A 249      -6.074  -3.217   5.180  1.00 97.06           C  
ATOM   1870  N   PHE A 250      -4.484  -7.836   6.266  1.00 96.12           N  
ATOM   1871  CA  PHE A 250      -4.426  -9.250   6.617  1.00 96.12           C  
ATOM   1872  C   PHE A 250      -5.828  -9.820   6.793  1.00 96.12           C  
ATOM   1873  CB  PHE A 250      -3.613  -9.445   7.902  1.00 96.12           C  
ATOM   1874  O   PHE A 250      -6.641  -9.273   7.543  1.00 96.12           O  
ATOM   1875  CG  PHE A 250      -2.166  -9.055   7.770  1.00 96.12           C  
ATOM   1876  CD1 PHE A 250      -1.303  -9.797   6.969  1.00 96.12           C  
ATOM   1877  CD2 PHE A 250      -1.670  -7.949   8.445  1.00 96.12           C  
ATOM   1878  CE1 PHE A 250       0.038  -9.438   6.848  1.00 96.12           C  
ATOM   1879  CE2 PHE A 250      -0.332  -7.586   8.328  1.00 96.12           C  
ATOM   1880  CZ  PHE A 250       0.520  -8.328   7.531  1.00 96.12           C  
ATOM   1881  N   GLY A 251      -6.168 -10.828   6.023  1.00 94.81           N  
ATOM   1882  CA  GLY A 251      -7.426 -11.547   6.164  1.00 94.81           C  
ATOM   1883  C   GLY A 251      -7.422 -12.539   7.312  1.00 94.81           C  
ATOM   1884  O   GLY A 251      -6.406 -12.711   7.988  1.00 94.81           O  
ATOM   1885  N   PRO A 252      -8.562 -13.180   7.586  1.00 91.88           N  
ATOM   1886  CA  PRO A 252      -8.750 -14.031   8.766  1.00 91.88           C  
ATOM   1887  C   PRO A 252      -7.742 -15.172   8.836  1.00 91.88           C  
ATOM   1888  CB  PRO A 252     -10.172 -14.562   8.578  1.00 91.88           C  
ATOM   1889  O   PRO A 252      -7.340 -15.578   9.930  1.00 91.88           O  
ATOM   1890  CG  PRO A 252     -10.484 -14.352   7.137  1.00 91.88           C  
ATOM   1891  CD  PRO A 252      -9.688 -13.164   6.652  1.00 91.88           C  
ATOM   1892  N   GLY A 253      -7.207 -15.758   7.738  1.00 90.12           N  
ATOM   1893  CA  GLY A 253      -6.203 -16.812   7.727  1.00 90.12           C  
ATOM   1894  C   GLY A 253      -4.859 -16.359   8.273  1.00 90.12           C  
ATOM   1895  O   GLY A 253      -4.258 -17.047   9.094  1.00 90.12           O  
ATOM   1896  N   GLU A 254      -4.371 -15.188   7.809  1.00 92.12           N  
ATOM   1897  CA  GLU A 254      -3.055 -14.656   8.156  1.00 92.12           C  
ATOM   1898  C   GLU A 254      -3.127 -13.758   9.391  1.00 92.12           C  
ATOM   1899  CB  GLU A 254      -2.451 -13.891   6.980  1.00 92.12           C  
ATOM   1900  O   GLU A 254      -2.123 -13.555  10.078  1.00 92.12           O  
ATOM   1901  CG  GLU A 254      -2.197 -14.750   5.750  1.00 92.12           C  
ATOM   1902  CD  GLU A 254      -2.178 -16.234   6.051  1.00 92.12           C  
ATOM   1903  OE1 GLU A 254      -2.162 -17.047   5.102  1.00 92.12           O  
ATOM   1904  OE2 GLU A 254      -2.178 -16.594   7.250  1.00 92.12           O  
ATOM   1905  N   ALA A 255      -4.316 -13.227   9.680  1.00 90.06           N  
ATOM   1906  CA  ALA A 255      -4.527 -12.250  10.742  1.00 90.06           C  
ATOM   1907  C   ALA A 255      -4.219 -12.859  12.109  1.00 90.06           C  
ATOM   1908  CB  ALA A 255      -5.961 -11.727  10.711  1.00 90.06           C  
ATOM   1909  O   ALA A 255      -3.900 -12.133  13.062  1.00 90.06           O  
ATOM   1910  N   THR A 256      -4.367 -14.219  12.266  1.00 89.62           N  
ATOM   1911  CA  THR A 256      -4.172 -14.906  13.539  1.00 89.62           C  
ATOM   1912  C   THR A 256      -2.688 -15.055  13.852  1.00 89.62           C  
ATOM   1913  CB  THR A 256      -4.840 -16.297  13.531  1.00 89.62           C  
ATOM   1914  O   THR A 256      -2.316 -15.414  14.969  1.00 89.62           O  
ATOM   1915  CG2 THR A 256      -6.355 -16.172  13.375  1.00 89.62           C  
ATOM   1916  OG1 THR A 256      -4.320 -17.062  12.438  1.00 89.62           O  
ATOM   1917  N   ASN A 257      -1.838 -14.727  12.781  1.00 86.88           N  
ATOM   1918  CA  ASN A 257      -0.389 -14.695  12.953  1.00 86.88           C  
ATOM   1919  C   ASN A 257       0.093 -13.320  13.391  1.00 86.88           C  
ATOM   1920  CB  ASN A 257       0.313 -15.117  11.656  1.00 86.88           C  
ATOM   1921  O   ASN A 257      -0.105 -12.328  12.680  1.00 86.88           O  
ATOM   1922  CG  ASN A 257       0.037 -16.562  11.289  1.00 86.88           C  
ATOM   1923  ND2 ASN A 257      -0.827 -16.766  10.297  1.00 86.88           N  
ATOM   1924  OD1 ASN A 257       0.596 -17.484  11.883  1.00 86.88           O  
ATOM   1925  N   VAL A 258       0.200 -13.078  14.711  1.00 86.50           N  
ATOM   1926  CA  VAL A 258       0.662 -11.797  15.242  1.00 86.50           C  
ATOM   1927  C   VAL A 258       2.160 -11.641  14.984  1.00 86.50           C  
ATOM   1928  CB  VAL A 258       0.364 -11.664  16.750  1.00 86.50           C  
ATOM   1929  O   VAL A 258       2.965 -12.438  15.477  1.00 86.50           O  
ATOM   1930  CG1 VAL A 258       0.839 -10.312  17.281  1.00 86.50           C  
ATOM   1931  CG2 VAL A 258      -1.129 -11.852  17.016  1.00 86.50           C  
ATOM   1932  N   PHE A 259       2.543 -10.703  14.102  1.00 83.81           N  
ATOM   1933  CA  PHE A 259       3.900 -10.547  13.594  1.00 83.81           C  
ATOM   1934  C   PHE A 259       4.719  -9.641  14.500  1.00 83.81           C  
ATOM   1935  CB  PHE A 259       3.885  -9.992  12.164  1.00 83.81           C  
ATOM   1936  O   PHE A 259       5.777  -9.148  14.102  1.00 83.81           O  
ATOM   1937  CG  PHE A 259       3.029 -10.781  11.219  1.00 83.81           C  
ATOM   1938  CD1 PHE A 259       3.338 -12.102  10.914  1.00 83.81           C  
ATOM   1939  CD2 PHE A 259       1.914 -10.203  10.625  1.00 83.81           C  
ATOM   1940  CE1 PHE A 259       2.549 -12.836  10.031  1.00 83.81           C  
ATOM   1941  CE2 PHE A 259       1.119 -10.938   9.742  1.00 83.81           C  
ATOM   1942  CZ  PHE A 259       1.438 -12.250   9.445  1.00 83.81           C  
ATOM   1943  N   GLN A 260       4.281  -9.422  15.836  1.00 80.75           N  
ATOM   1944  CA  GLN A 260       4.992  -8.602  16.812  1.00 80.75           C  
ATOM   1945  C   GLN A 260       6.254  -9.305  17.297  1.00 80.75           C  
ATOM   1946  CB  GLN A 260       4.086  -8.266  17.984  1.00 80.75           C  
ATOM   1947  O   GLN A 260       6.293 -10.531  17.406  1.00 80.75           O  
ATOM   1948  CG  GLN A 260       2.988  -7.262  17.656  1.00 80.75           C  
ATOM   1949  CD  GLN A 260       2.289  -6.727  18.891  1.00 80.75           C  
ATOM   1950  NE2 GLN A 260       1.006  -7.043  19.031  1.00 80.75           N  
ATOM   1951  OE1 GLN A 260       2.895  -6.031  19.719  1.00 80.75           O  
ATOM   1952  N   TYR A 261       7.344  -8.508  17.453  1.00 79.38           N  
ATOM   1953  CA  TYR A 261       8.609  -8.945  18.031  1.00 79.38           C  
ATOM   1954  C   TYR A 261       9.297  -9.969  17.125  1.00 79.38           C  
ATOM   1955  CB  TYR A 261       8.383  -9.547  19.422  1.00 79.38           C  
ATOM   1956  O   TYR A 261       9.844 -10.961  17.609  1.00 79.38           O  
ATOM   1957  CG  TYR A 261       7.695  -8.609  20.375  1.00 79.38           C  
ATOM   1958  CD1 TYR A 261       8.297  -7.410  20.766  1.00 79.38           C  
ATOM   1959  CD2 TYR A 261       6.445  -8.914  20.906  1.00 79.38           C  
ATOM   1960  CE1 TYR A 261       7.668  -6.543  21.656  1.00 79.38           C  
ATOM   1961  CE2 TYR A 261       5.809  -8.055  21.797  1.00 79.38           C  
ATOM   1962  OH  TYR A 261       5.797  -6.020  23.047  1.00 79.38           O  
ATOM   1963  CZ  TYR A 261       6.426  -6.875  22.156  1.00 79.38           C  
ATOM   1964  N   GLU A 262       9.109  -9.836  15.867  1.00 80.12           N  
ATOM   1965  CA  GLU A 262       9.805 -10.625  14.859  1.00 80.12           C  
ATOM   1966  C   GLU A 262      10.141  -9.781  13.633  1.00 80.12           C  
ATOM   1967  CB  GLU A 262       8.961 -11.836  14.453  1.00 80.12           C  
ATOM   1968  O   GLU A 262       9.562  -8.711  13.430  1.00 80.12           O  
ATOM   1969  CG  GLU A 262       7.680 -11.477  13.719  1.00 80.12           C  
ATOM   1970  CD  GLU A 262       6.867 -12.688  13.297  1.00 80.12           C  
ATOM   1971  OE1 GLU A 262       5.617 -12.633  13.352  1.00 80.12           O  
ATOM   1972  OE2 GLU A 262       7.484 -13.703  12.906  1.00 80.12           O  
ATOM   1973  N   THR A 263      11.102 -10.320  12.883  1.00 84.69           N  
ATOM   1974  CA  THR A 263      11.445  -9.688  11.617  1.00 84.69           C  
ATOM   1975  C   THR A 263      10.586 -10.227  10.477  1.00 84.69           C  
ATOM   1976  CB  THR A 263      12.938  -9.891  11.281  1.00 84.69           C  
ATOM   1977  O   THR A 263      10.453 -11.445  10.328  1.00 84.69           O  
ATOM   1978  CG2 THR A 263      13.297  -9.227   9.953  1.00 84.69           C  
ATOM   1979  OG1 THR A 263      13.742  -9.320  12.320  1.00 84.69           O  
ATOM   1980  N   VAL A 264       9.930  -9.305   9.812  1.00 90.56           N  
ATOM   1981  CA  VAL A 264       9.156  -9.680   8.633  1.00 90.56           C  
ATOM   1982  C   VAL A 264       9.828  -9.117   7.375  1.00 90.56           C  
ATOM   1983  CB  VAL A 264       7.699  -9.180   8.727  1.00 90.56           C  
ATOM   1984  O   VAL A 264      10.562  -8.125   7.445  1.00 90.56           O  
ATOM   1985  CG1 VAL A 264       7.016  -9.750   9.969  1.00 90.56           C  
ATOM   1986  CG2 VAL A 264       7.660  -7.648   8.742  1.00 90.56           C  
ATOM   1987  N   THR A 265       9.617  -9.805   6.277  1.00 93.38           N  
ATOM   1988  CA  THR A 265      10.203  -9.367   5.016  1.00 93.38           C  
ATOM   1989  C   THR A 265       9.109  -9.062   3.994  1.00 93.38           C  
ATOM   1990  CB  THR A 265      11.164 -10.430   4.445  1.00 93.38           C  
ATOM   1991  O   THR A 265       8.180  -9.852   3.818  1.00 93.38           O  
ATOM   1992  CG2 THR A 265      11.789  -9.961   3.137  1.00 93.38           C  
ATOM   1993  OG1 THR A 265      12.203 -10.688   5.395  1.00 93.38           O  
ATOM   1994  N   ILE A 266       9.195  -7.848   3.412  1.00 95.19           N  
ATOM   1995  CA  ILE A 266       8.336  -7.441   2.305  1.00 95.19           C  
ATOM   1996  C   ILE A 266       9.180  -7.254   1.043  1.00 95.19           C  
ATOM   1997  CB  ILE A 266       7.570  -6.145   2.635  1.00 95.19           C  
ATOM   1998  O   ILE A 266      10.219  -6.594   1.077  1.00 95.19           O  
ATOM   1999  CG1 ILE A 266       6.680  -6.348   3.865  1.00 95.19           C  
ATOM   2000  CG2 ILE A 266       6.742  -5.684   1.431  1.00 95.19           C  
ATOM   2001  CD1 ILE A 266       6.496  -5.098   4.715  1.00 95.19           C  
ATOM   2002  N   GLN A 267       8.727  -7.863  -0.017  1.00 96.12           N  
ATOM   2003  CA  GLN A 267       9.430  -7.730  -1.287  1.00 96.12           C  
ATOM   2004  C   GLN A 267       8.508  -7.184  -2.373  1.00 96.12           C  
ATOM   2005  CB  GLN A 267      10.016  -9.078  -1.722  1.00 96.12           C  
ATOM   2006  O   GLN A 267       7.418  -7.711  -2.590  1.00 96.12           O  
ATOM   2007  CG  GLN A 267      10.914  -8.984  -2.951  1.00 96.12           C  
ATOM   2008  CD  GLN A 267      11.539 -10.320  -3.316  1.00 96.12           C  
ATOM   2009  NE2 GLN A 267      11.469 -10.680  -4.594  1.00 96.12           N  
ATOM   2010  OE1 GLN A 267      12.078 -11.023  -2.457  1.00 96.12           O  
ATOM   2011  N   ILE A 268       8.938  -6.051  -3.000  1.00 96.44           N  
ATOM   2012  CA  ILE A 268       8.242  -5.488  -4.148  1.00 96.44           C  
ATOM   2013  C   ILE A 268       9.055  -5.738  -5.422  1.00 96.44           C  
ATOM   2014  CB  ILE A 268       7.977  -3.979  -3.969  1.00 96.44           C  
ATOM   2015  O   ILE A 268      10.195  -5.293  -5.527  1.00 96.44           O  
ATOM   2016  CG1 ILE A 268       7.211  -3.723  -2.664  1.00 96.44           C  
ATOM   2017  CG2 ILE A 268       7.215  -3.414  -5.172  1.00 96.44           C  
ATOM   2018  CD1 ILE A 268       6.980  -2.248  -2.361  1.00 96.44           C  
ATOM   2019  N   THR A 269       8.422  -6.473  -6.277  1.00 95.12           N  
ATOM   2020  CA  THR A 269       9.078  -6.797  -7.539  1.00 95.12           C  
ATOM   2021  C   THR A 269       8.430  -6.039  -8.695  1.00 95.12           C  
ATOM   2022  CB  THR A 269       9.023  -8.312  -7.820  1.00 95.12           C  
ATOM   2023  O   THR A 269       7.398  -6.461  -9.219  1.00 95.12           O  
ATOM   2024  CG2 THR A 269       9.859  -8.664  -9.047  1.00 95.12           C  
ATOM   2025  OG1 THR A 269       9.539  -9.016  -6.688  1.00 95.12           O  
ATOM   2026  N   PRO A 270       8.969  -4.867  -9.031  1.00 91.06           N  
ATOM   2027  CA  PRO A 270       8.398  -4.086 -10.133  1.00 91.06           C  
ATOM   2028  C   PRO A 270       8.758  -4.648 -11.508  1.00 91.06           C  
ATOM   2029  CB  PRO A 270       9.016  -2.699  -9.938  1.00 91.06           C  
ATOM   2030  O   PRO A 270       9.508  -5.629 -11.602  1.00 91.06           O  
ATOM   2031  CG  PRO A 270      10.344  -2.955  -9.305  1.00 91.06           C  
ATOM   2032  CD  PRO A 270      10.234  -4.188  -8.445  1.00 91.06           C  
ATOM   2033  N   ASN A 271       8.266  -4.012 -12.594  1.00 85.88           N  
ATOM   2034  CA  ASN A 271       8.469  -4.438 -13.969  1.00 85.88           C  
ATOM   2035  C   ASN A 271       9.891  -4.137 -14.445  1.00 85.88           C  
ATOM   2036  CB  ASN A 271       7.453  -3.773 -14.898  1.00 85.88           C  
ATOM   2037  O   ASN A 271      10.367  -4.734 -15.406  1.00 85.88           O  
ATOM   2038  CG  ASN A 271       7.609  -2.268 -14.953  1.00 85.88           C  
ATOM   2039  ND2 ASN A 271       7.457  -1.699 -16.141  1.00 85.88           N  
ATOM   2040  OD1 ASN A 271       7.863  -1.619 -13.938  1.00 85.88           O  
ATOM   2041  N   ILE A 272      10.539  -3.219 -13.711  1.00 86.31           N  
ATOM   2042  CA  ILE A 272      11.906  -2.830 -14.047  1.00 86.31           C  
ATOM   2043  C   ILE A 272      12.766  -2.848 -12.781  1.00 86.31           C  
ATOM   2044  CB  ILE A 272      11.953  -1.436 -14.703  1.00 86.31           C  
ATOM   2045  O   ILE A 272      12.258  -2.703 -11.672  1.00 86.31           O  
ATOM   2046  CG1 ILE A 272      11.391  -0.374 -13.758  1.00 86.31           C  
ATOM   2047  CG2 ILE A 272      11.188  -1.443 -16.031  1.00 86.31           C  
ATOM   2048  CD1 ILE A 272      11.680   1.058 -14.180  1.00 86.31           C  
ATOM   2049  N   GLY A 273      14.055  -3.016 -12.977  1.00 86.88           N  
ATOM   2050  CA  GLY A 273      14.984  -2.969 -11.852  1.00 86.88           C  
ATOM   2051  C   GLY A 273      14.922  -4.207 -10.977  1.00 86.88           C  
ATOM   2052  O   GLY A 273      14.086  -5.086 -11.195  1.00 86.88           O  
ATOM   2053  N   SER A 274      15.828  -4.293  -9.938  1.00 87.81           N  
ATOM   2054  CA  SER A 274      15.836  -5.363  -8.945  1.00 87.81           C  
ATOM   2055  C   SER A 274      14.727  -5.164  -7.914  1.00 87.81           C  
ATOM   2056  CB  SER A 274      17.188  -5.430  -8.242  1.00 87.81           C  
ATOM   2057  O   SER A 274      14.289  -4.035  -7.676  1.00 87.81           O  
ATOM   2058  OG  SER A 274      18.219  -5.719  -9.164  1.00 87.81           O  
ATOM   2059  N   PRO A 275      14.227  -6.289  -7.355  1.00 92.50           N  
ATOM   2060  CA  PRO A 275      13.195  -6.180  -6.324  1.00 92.50           C  
ATOM   2061  C   PRO A 275      13.641  -5.336  -5.133  1.00 92.50           C  
ATOM   2062  CB  PRO A 275      12.961  -7.637  -5.902  1.00 92.50           C  
ATOM   2063  O   PRO A 275      14.828  -5.312  -4.793  1.00 92.50           O  
ATOM   2064  CG  PRO A 275      13.391  -8.445  -7.086  1.00 92.50           C  
ATOM   2065  CD  PRO A 275      14.531  -7.742  -7.762  1.00 92.50           C  
ATOM   2066  N   LEU A 276      12.750  -4.551  -4.664  1.00 93.94           N  
ATOM   2067  CA  LEU A 276      12.938  -3.900  -3.369  1.00 93.94           C  
ATOM   2068  C   LEU A 276      12.586  -4.852  -2.230  1.00 93.94           C  
ATOM   2069  CB  LEU A 276      12.078  -2.637  -3.275  1.00 93.94           C  
ATOM   2070  O   LEU A 276      11.477  -5.375  -2.170  1.00 93.94           O  
ATOM   2071  CG  LEU A 276      12.055  -1.937  -1.915  1.00 93.94           C  
ATOM   2072  CD1 LEU A 276      13.438  -1.394  -1.570  1.00 93.94           C  
ATOM   2073  CD2 LEU A 276      11.016  -0.818  -1.910  1.00 93.94           C  
ATOM   2074  N   THR A 277      13.609  -5.121  -1.336  1.00 93.69           N  
ATOM   2075  CA  THR A 277      13.375  -5.980  -0.178  1.00 93.69           C  
ATOM   2076  C   THR A 277      13.453  -5.172   1.115  1.00 93.69           C  
ATOM   2077  CB  THR A 277      14.391  -7.137  -0.126  1.00 93.69           C  
ATOM   2078  O   THR A 277      14.461  -4.504   1.375  1.00 93.69           O  
ATOM   2079  CG2 THR A 277      14.133  -8.039   1.073  1.00 93.69           C  
ATOM   2080  OG1 THR A 277      14.289  -7.910  -1.327  1.00 93.69           O  
ATOM   2081  N   ILE A 278      12.359  -5.172   1.856  1.00 91.06           N  
ATOM   2082  CA  ILE A 278      12.281  -4.504   3.150  1.00 91.06           C  
ATOM   2083  C   ILE A 278      12.281  -5.543   4.270  1.00 91.06           C  
ATOM   2084  CB  ILE A 278      11.031  -3.602   3.252  1.00 91.06           C  
ATOM   2085  O   ILE A 278      11.414  -6.418   4.305  1.00 91.06           O  
ATOM   2086  CG1 ILE A 278      11.008  -2.590   2.100  1.00 91.06           C  
ATOM   2087  CG2 ILE A 278      10.992  -2.889   4.605  1.00 91.06           C  
ATOM   2088  CD1 ILE A 278       9.664  -1.913   1.896  1.00 91.06           C  
ATOM   2089  N   SER A 279      13.289  -5.477   5.094  1.00 88.06           N  
ATOM   2090  CA  SER A 279      13.344  -6.297   6.301  1.00 88.06           C  
ATOM   2091  C   SER A 279      13.102  -5.461   7.551  1.00 88.06           C  
ATOM   2092  CB  SER A 279      14.688  -7.012   6.406  1.00 88.06           C  
ATOM   2093  O   SER A 279      13.875  -4.555   7.855  1.00 88.06           O  
ATOM   2094  OG  SER A 279      14.859  -7.930   5.340  1.00 88.06           O  
ATOM   2095  N   GLN A 280      11.938  -5.727   8.180  1.00 82.00           N  
ATOM   2096  CA  GLN A 280      11.531  -4.871   9.289  1.00 82.00           C  
ATOM   2097  C   GLN A 280      11.250  -5.691  10.547  1.00 82.00           C  
ATOM   2098  CB  GLN A 280      10.297  -4.047   8.914  1.00 82.00           C  
ATOM   2099  O   GLN A 280      10.555  -6.707  10.484  1.00 82.00           O  
ATOM   2100  CG  GLN A 280       9.797  -3.139  10.023  1.00 82.00           C  
ATOM   2101  CD  GLN A 280      10.797  -2.059  10.398  1.00 82.00           C  
ATOM   2102  NE2 GLN A 280      11.203  -2.031  11.664  1.00 82.00           N  
ATOM   2103  OE1 GLN A 280      11.203  -1.254   9.547  1.00 82.00           O  
ATOM   2104  N   TYR A 281      11.859  -5.160  11.664  1.00 80.69           N  
ATOM   2105  CA  TYR A 281      11.469  -5.691  12.961  1.00 80.69           C  
ATOM   2106  C   TYR A 281      10.195  -5.023  13.461  1.00 80.69           C  
ATOM   2107  CB  TYR A 281      12.594  -5.500  13.984  1.00 80.69           C  
ATOM   2108  O   TYR A 281      10.156  -3.805  13.648  1.00 80.69           O  
ATOM   2109  CG  TYR A 281      12.328  -6.184  15.305  1.00 80.69           C  
ATOM   2110  CD1 TYR A 281      11.836  -5.469  16.391  1.00 80.69           C  
ATOM   2111  CD2 TYR A 281      12.578  -7.539  15.469  1.00 80.69           C  
ATOM   2112  CE1 TYR A 281      11.594  -6.090  17.609  1.00 80.69           C  
ATOM   2113  CE2 TYR A 281      12.344  -8.172  16.688  1.00 80.69           C  
ATOM   2114  OH  TYR A 281      11.617  -8.062  18.953  1.00 80.69           O  
ATOM   2115  CZ  TYR A 281      11.852  -7.441  17.750  1.00 80.69           C  
ATOM   2116  N   ILE A 282       9.125  -5.809  13.625  1.00 78.25           N  
ATOM   2117  CA  ILE A 282       7.805  -5.266  13.922  1.00 78.25           C  
ATOM   2118  C   ILE A 282       7.609  -5.180  15.430  1.00 78.25           C  
ATOM   2119  CB  ILE A 282       6.684  -6.121  13.281  1.00 78.25           C  
ATOM   2120  O   ILE A 282       7.852  -6.152  16.156  1.00 78.25           O  
ATOM   2121  CG1 ILE A 282       6.895  -6.234  11.766  1.00 78.25           C  
ATOM   2122  CG2 ILE A 282       5.309  -5.531  13.602  1.00 78.25           C  
ATOM   2123  CD1 ILE A 282       6.754  -4.914  11.023  1.00 78.25           C  
ATOM   2124  N   TYR A 283       7.328  -3.984  15.820  1.00 69.06           N  
ATOM   2125  CA  TYR A 283       7.000  -3.705  17.219  1.00 69.06           C  
ATOM   2126  C   TYR A 283       5.926  -2.631  17.312  1.00 69.06           C  
ATOM   2127  CB  TYR A 283       8.250  -3.268  17.984  1.00 69.06           C  
ATOM   2128  O   TYR A 283       6.020  -1.584  16.672  1.00 69.06           O  
ATOM   2129  CG  TYR A 283       7.977  -2.867  19.406  1.00 69.06           C  
ATOM   2130  CD1 TYR A 283       7.953  -1.526  19.781  1.00 69.06           C  
ATOM   2131  CD2 TYR A 283       7.742  -3.830  20.391  1.00 69.06           C  
ATOM   2132  CE1 TYR A 283       7.703  -1.153  21.109  1.00 69.06           C  
ATOM   2133  CE2 TYR A 283       7.492  -3.469  21.703  1.00 69.06           C  
ATOM   2134  OH  TYR A 283       7.227  -1.767  23.359  1.00 69.06           O  
ATOM   2135  CZ  TYR A 283       7.473  -2.131  22.047  1.00 69.06           C  
ATOM   2136  N   GLN A 284       4.770  -2.941  17.969  1.00 66.38           N  
ATOM   2137  CA  GLN A 284       3.771  -1.913  18.250  1.00 66.38           C  
ATOM   2138  C   GLN A 284       3.861  -1.434  19.688  1.00 66.38           C  
ATOM   2139  CB  GLN A 284       2.363  -2.436  17.953  1.00 66.38           C  
ATOM   2140  O   GLN A 284       3.775  -2.236  20.625  1.00 66.38           O  
ATOM   2141  CG  GLN A 284       1.271  -1.393  18.125  1.00 66.38           C  
ATOM   2142  CD  GLN A 284      -0.108  -1.920  17.781  1.00 66.38           C  
ATOM   2143  NE2 GLN A 284      -1.129  -1.413  18.469  1.00 66.38           N  
ATOM   2144  OE1 GLN A 284      -0.255  -2.777  16.906  1.00 66.38           O  
ATOM   2145  N   PRO A 285       4.199  -0.107  19.969  1.00 61.38           N  
ATOM   2146  CA  PRO A 285       4.258   0.423  21.328  1.00 61.38           C  
ATOM   2147  C   PRO A 285       2.934   0.273  22.078  1.00 61.38           C  
ATOM   2148  CB  PRO A 285       4.602   1.900  21.125  1.00 61.38           C  
ATOM   2149  O   PRO A 285       1.889   0.067  21.453  1.00 61.38           O  
ATOM   2150  CG  PRO A 285       4.352   2.146  19.672  1.00 61.38           C  
ATOM   2151  CD  PRO A 285       4.223   0.822  18.969  1.00 61.38           C  
ATOM   2152  N   ASP A 286       2.836  -0.028  23.438  1.00 62.19           N  
ATOM   2153  CA  ASP A 286       1.680  -0.195  24.312  1.00 62.19           C  
ATOM   2154  C   ASP A 286       0.639   0.895  24.062  1.00 62.19           C  
ATOM   2155  CB  ASP A 286       2.113  -0.182  25.781  1.00 62.19           C  
ATOM   2156  O   ASP A 286       0.813   2.037  24.484  1.00 62.19           O  
ATOM   2157  CG  ASP A 286       2.902  -1.417  26.172  1.00 62.19           C  
ATOM   2158  OD1 ASP A 286       2.779  -2.463  25.500  1.00 62.19           O  
ATOM   2159  OD2 ASP A 286       3.654  -1.345  27.172  1.00 62.19           O  
ATOM   2160  N   GLY A 287      -0.238   0.695  22.859  1.00 61.16           N  
ATOM   2161  CA  GLY A 287      -1.345   1.593  22.562  1.00 61.16           C  
ATOM   2162  C   GLY A 287      -2.148   1.179  21.344  1.00 61.16           C  
ATOM   2163  O   GLY A 287      -1.749   0.273  20.609  1.00 61.16           O  
ATOM   2164  N   LYS A 288      -3.492   1.577  21.484  1.00 59.50           N  
ATOM   2165  CA  LYS A 288      -4.387   1.365  20.344  1.00 59.50           C  
ATOM   2166  C   LYS A 288      -4.020   2.273  19.172  1.00 59.50           C  
ATOM   2167  CB  LYS A 288      -5.840   1.604  20.766  1.00 59.50           C  
ATOM   2168  O   LYS A 288      -3.793   3.471  19.359  1.00 59.50           O  
ATOM   2169  CG  LYS A 288      -6.406   0.538  21.688  1.00 59.50           C  
ATOM   2170  CD  LYS A 288      -7.883   0.771  21.969  1.00 59.50           C  
ATOM   2171  CE  LYS A 288      -8.430  -0.256  22.953  1.00 59.50           C  
ATOM   2172  NZ  LYS A 288      -9.891  -0.057  23.203  1.00 59.50           N  
ATOM   2173  N   VAL A 289      -3.646   1.755  17.969  1.00 59.25           N  
ATOM   2174  CA  VAL A 289      -3.377   2.551  16.781  1.00 59.25           C  
ATOM   2175  C   VAL A 289      -4.672   2.762  15.992  1.00 59.25           C  
ATOM   2176  CB  VAL A 289      -2.311   1.884  15.875  1.00 59.25           C  
ATOM   2177  O   VAL A 289      -5.305   1.797  15.562  1.00 59.25           O  
ATOM   2178  CG1 VAL A 289      -2.059   2.723  14.625  1.00 59.25           C  
ATOM   2179  CG2 VAL A 289      -1.014   1.673  16.656  1.00 59.25           C  
ATOM   2180  N   THR A 290      -5.270   3.934  16.188  1.00 56.62           N  
ATOM   2181  CA  THR A 290      -6.523   4.250  15.516  1.00 56.62           C  
ATOM   2182  C   THR A 290      -6.277   5.094  14.266  1.00 56.62           C  
ATOM   2183  CB  THR A 290      -7.492   4.988  16.453  1.00 56.62           C  
ATOM   2184  O   THR A 290      -7.164   5.250  13.430  1.00 56.62           O  
ATOM   2185  CG2 THR A 290      -7.926   4.098  17.609  1.00 56.62           C  
ATOM   2186  OG1 THR A 290      -6.840   6.152  16.984  1.00 56.62           O  
ATOM   2187  N   VAL A 291      -4.949   5.516  14.055  1.00 54.38           N  
ATOM   2188  CA  VAL A 291      -4.641   6.363  12.914  1.00 54.38           C  
ATOM   2189  C   VAL A 291      -3.660   5.645  11.984  1.00 54.38           C  
ATOM   2190  CB  VAL A 291      -4.055   7.723  13.352  1.00 54.38           C  
ATOM   2191  O   VAL A 291      -2.670   5.070  12.445  1.00 54.38           O  
ATOM   2192  CG1 VAL A 291      -3.824   8.625  12.141  1.00 54.38           C  
ATOM   2193  CG2 VAL A 291      -4.984   8.398  14.359  1.00 54.38           C  
ATOM   2194  N   ILE A 292      -3.984   5.414  10.688  1.00 56.25           N  
ATOM   2195  CA  ILE A 292      -3.098   4.898   9.648  1.00 56.25           C  
ATOM   2196  C   ILE A 292      -2.279   6.043   9.055  1.00 56.25           C  
ATOM   2197  CB  ILE A 292      -3.889   4.172   8.539  1.00 56.25           C  
ATOM   2198  O   ILE A 292      -2.840   7.012   8.531  1.00 56.25           O  
ATOM   2199  CG1 ILE A 292      -4.734   3.043   9.133  1.00 56.25           C  
ATOM   2200  CG2 ILE A 292      -2.939   3.633   7.461  1.00 56.25           C  
ATOM   2201  CD1 ILE A 292      -5.680   2.385   8.141  1.00 56.25           C  
ATOM   2202  N   GLY A 293      -1.021   6.500   9.898  1.00 44.19           N  
ATOM   2203  CA  GLY A 293      -0.148   7.520   9.344  1.00 44.19           C  
ATOM   2204  C   GLY A 293      -0.332   8.883   9.984  1.00 44.19           C  
ATOM   2205  O   GLY A 293      -1.462   9.320  10.219  1.00 44.19           O  
TER    2206      GLY A 293                                                      
ENDMDL                                                                          
END                                                                             
